# Supplementary material for: Mutations in Hcfc1 and Ronin result in an inborn error of cobalamin metabolism and ribosomopathy
Source: Nat Commun. 2022 Jan 10;13:134. doi: 10.1038/s41467-021-27759-7 (PMC8748873; doi:10.1038/s41467-021-27759-7)
Supplement: Supplementary file 3 — Supplementary Dataset 1–16 [file 41467_2021_27759_MOESM3_ESM.zip]

Archive with 33 entries (32 files):
- SUPP DATA 2.xlsx
- __MACOSX/
- __MACOSX/._SUPP DATA 2.xlsx
- SUPP DATA 12.xlsx
- __MACOSX/._SUPP DATA 12.xlsx
- SUPP DATA 13.xlsx
- __MACOSX/._SUPP DATA 13.xlsx
- SUPP DATA 3.xlsx
- __MACOSX/._SUPP DATA 3.xlsx
- SUPP MOVIE 1.mov
- __MACOSX/._SUPP MOVIE 1.mov
- SUPP DATA 8.xlsx
- __MACOSX/._SUPP DATA 8.xlsx
- SUPP DATA 4.xlsx
- __MACOSX/._SUPP DATA 4.xlsx
- SUPP DATA 14.xlsx
- __MACOSX/._SUPP DATA 14.xlsx
- SUPP DATA 15.xlsx
- __MACOSX/._SUPP DATA 15.xlsx
- Supp DATA 5.xlsx
- __MACOSX/._Supp DATA 5.xlsx
- SUPP DATA 9.xlsx
- __MACOSX/._SUPP DATA 9.xlsx
- SUPP DATA 6.xlsx
- __MACOSX/._SUPP DATA 6.xlsx
- SUPP DATA 7.xlsx
- __MACOSX/._SUPP DATA 7.xlsx
- SUPP DATA 10.xlsx
- __MACOSX/._SUPP DATA 10.xlsx
- SUPP DATA 1.xlsx
- __MACOSX/._SUPP DATA 1.xlsx
- SUPP DATA 11.xlsx
- __MACOSX/._SUPP DATA 11.xlsx
