# Supplementary material for: Mutations in Hcfc1 and Ronin result in an inborn error of cobalamin metabolism and ribosomopathy
Source: Nat Commun. 2022 Jan 10;13:134. doi: 10.1038/s41467-021-27759-7 (PMC8748873; doi:10.1038/s41467-021-27759-7)
Supplement: Supplementary file 3 — Supplementary Dataset 1–16 [file 41467_2021_27759_MOESM3_ESM.zip › SUPP DATA 2.xlsx]

## Sheet: Known Motifs
Motif Name	Consensus	P-value	Log P-value	q-value (Benjamini)	# of Target Sequences with Motif(of 20221)	% of Target Sequences with Motif	# of Background Sequences with Motif(of 29111)	% of Background Sequences with Motif
GFY-Staf(?,Zf)/Promoter/Homer	RACTACAATTCCCAGAAKGC	1e-687	-1582	0	1098	0.0543	157.2	0.0054
GFY(?)/Promoter/Homer	ACTACAATTCCC	1e-572	-1317	0	1046	0.0517	183.8	0.0063
ZNF143|STAF(Zf)/CUTLL-ZNF143-ChIP-Seq(GSE29600)/Homer	ATTTCCCAGVAKSCY	1e-122	-282.1	0	1333	0.0659	953.5	0.0325
Elk4(ETS)/Hela-Elk4-ChIP-Seq(GSE31477)/Homer	NRYTTCCGGY	1e-111	-257.1	0	2273	0.1123	2020.1	0.0689
Elk1(ETS)/Hela-Elk1-ChIP-Seq(GSE31477)/Homer	HACTTCCGGY	1e-110	-255.5	0	2264	0.1119	2013.3	0.0687
ETS(ETS)/Promoter/Homer	AACCGGAAGT	1e-108	-249.5	0	1494	0.0738	1169.6	0.0399
ELF1(ETS)/Jurkat-ELF1-ChIP-Seq(SRA014231)/Homer	AVCCGGAAGT	1e-101	-234.2	0	2097	0.1036	1867.7	0.0637
Fli1(ETS)/CD8-FLI-ChIP-Seq(GSE20898)/Homer	NRYTTCCGGH	1e-75	-173.2	0	3332	0.1647	3534.7	0.1205
GABPA(ETS)/Jurkat-GABPa-ChIP-Seq(GSE17954)/Homer	RACCGGAAGT	1e-69	-160.2	0	2729	0.1349	2821.4	0.0962
CTCF(Zf)/CD4+-CTCF-ChIP-Seq(Barski_et_al.)/Homer	AYAGTGCCMYCTRGTGGCCA	1e-62	-143	0	464	0.0229	278.7	0.0095
YY1(Zf)/Promoter/Homer	CAAGATGGCGGC	1e-61	-142.3	0	460	0.0227	275.7	0.0094
EWS:FLI1-fusion(ETS)/SK_N_MC-EWS:FLI1-ChIP-Seq(SRA014231)/Homer	VACAGGAAAT	1e-53	-123.1	0	1676	0.0828	1646.8	0.0562
ETV1(ETS)/GIST48-ETV1-ChIP-Seq(GSE22441)/Homer	AACCGGAAGT	1e-51	-119.3	0	3673	0.1815	4187.4	0.1428
ETS1(ETS)/Jurkat-ETS1-ChIP-Seq(GSE17954)/Homer	ACAGGAAGTG	1e-45	-104.3	0	2833	0.14	3161.3	0.1078
ERG(ETS)/VCaP-ERG-ChIP-Seq(GSE14097)/Homer	ACAGGAAGTG	1e-43	-100.1	0	3938	0.1946	4631.5	0.1579
BORIS(Zf)/K562-CTCFL-ChIP-Seq(GSE32465)/Homer	CNNBRGCGCCCCCTGSTGGC	1e-42	-98.6	0	696	0.0344	573.4	0.0196
Etv2(ETS)/ES-ER71-ChIP-Seq(GSE59402)/Homer(0.967)	NNAYTTCCTGHN	1e-34	-79.79	0	2364	0.1168	2665	0.0909
E2F4(E2F)/K562-E2F4-ChIP-Seq(GSE31477)/Homer	GGCGGGAAAH	1e-23	-53.96	0	1365	0.0675	1500	0.0512
NRF1(NRF)/MCF7-NRF1-ChIP-Seq(Unpublished)/Homer	CTGCGCATGCGC	1e-23	-53.88	0	714	0.0353	696.7	0.0238
NRF(NRF)/Promoter/Homer	STGCGCATGCGC	1e-20	-48.24	0	763	0.0377	772.3	0.0263
EHF(ETS)/LoVo-EHF-ChIP-Seq(GSE49402)/Homer	AVCAGGAAGT	1e-20	-47.72	0	2948	0.1457	3616	0.1233
Sp1(Zf)/Promoter/Homer	GGCCCCGCCCCC	1e-20	-46.46	0	1090	0.0539	1183.7	0.0404
Stat3(Stat)/mES-Stat3-ChIP-Seq(GSE11431)/Homer	CTTCCGGGAA	1e-20	-46.13	0	1228	0.0607	1359	0.0463
Rbpj1(?)/Panc1-Rbpj1-ChIP-Seq(GSE47459)/Homer	HTTTCCCASG	1e-16	-36.98	0	3064	0.1514	3854.5	0.1314
SPDEF(ETS)/VCaP-SPDEF-ChIP-Seq(SRA014231)/Homer	ASWTCCTGBT	1e-13	-31.79	0	2398	0.1185	2990.9	0.102
ELF5(ETS)/T47D-ELF5-ChIP-Seq(GSE30407)/Homer	ACVAGGAAGT	1e-13	-30.35	0	1722	0.0851	2091.2	0.0713
KLF5(Zf)/LoVo-KLF5-ChIP-Seq(GSE49402)/Homer	DGGGYGKGGC	1e-11	-26.39	0	3217	0.159	4160.8	0.1419
KLF14(Zf)/HEK293-KLF14.GFP-ChIP-Seq(GSE58341)/Homer	RGKGGGCGKGGC	1e-11	-25.81	0	4314	0.2132	5692.6	0.1941
CRE(bZIP)/Promoter/Homer	CSGTGACGTCAC	1e-10	-24.45	0	583	0.0288	638	0.0218
Klf9(Zf)/GBM-Klf9-ChIP-Seq(GSE62211)/Homer	GCCACRCCCACY	1e-10	-23.12	0	1075	0.0531	1280	0.0436
STAT5(Stat)/mCD4+-Stat5-ChIP-Seq(GSE12346)/Homer	RTTTCTNAGAAA	1e-09	-22.05	0	689	0.034	783.8	0.0267
ETS:RUNX(ETS,Runt)/Jurkat-RUNX1-ChIP-Seq(GSE17954)/Homer	RCAGGATGTGGT	1e-09	-21.85	0	234	0.0116	220.1	0.0075
E2F(E2F)/Hela-CellCycle-Expression/Homer	TTSGCGCGAAAA	1e-09	-21.21	0	174	0.0086	153.6	0.0052
STAT1(Stat)/HelaS3-STAT1-ChIP-Seq(GSE12782)/Homer	NATTTCCNGGAAAT	1e-09	-21.02	0	589	0.0291	660.6	0.0225
Unknown-ESC-element(?)/mES-Nanog-ChIP-Seq(GSE11724)/Homer	CACAGCAGGGGG	1e-08	-20.69	0	1230	0.0608	1502.6	0.0512
Sox10(HMG)/SciaticNerve-Sox3-ChIP-Seq(GSE35132)/Homer	CCWTTGTYYB	1e-08	-19.72	0	3012	0.1488	3949	0.1347
STAT4(Stat)/CD4-Stat4-ChIP-Seq(GSE22104)/Homer	NYTTCCWGGAAR	1e-08	-18.8	0	1768	0.0874	2244.5	0.0765
Stat3+il21(Stat)/CD4-Stat3-ChIP-Seq(GSE19198)/Homer	SVYTTCCNGGAARB	1e-08	-18.76	0	1417	0.07	1768.4	0.0603
Rfx5(HTH)/GM12878-Rfx5-ChIP-Seq(GSE31477)/Homer	SCCTAGCAACAG	1e-07	-17.95	0	709	0.035	831.1	0.0283
GFX(?)/Promoter/Homer	ATTCTCGCGAGA	1e-07	-17.19	0	77	0.0038	56.9	0.0019
Nanog(Homeobox)/mES-Nanog-ChIP-Seq(GSE11724)/Homer	RGCCATTAAC	1e-07	-16.5	0	7484	0.3698	10324.4	0.3521
NF1(CTF)/LNCAP-NF1-ChIP-Seq(Unpublished)/Homer	CYTGGCABNSTGCCAR	1e-07	-16.38	0	787	0.0389	943.5	0.0322
Zic(Zf)/Cerebellum-ZIC1.2-ChIP-Seq(GSE60731)/Homer	CCTGCTGAGH	1e-07	-16.13	0	1906	0.0942	2459.6	0.0839
NFY(CCAAT)/Promoter/Homer	RGCCAATSRG	1e-06	-14.98	0	1608	0.0795	2062.7	0.0703
Rfx2(HTH)/LoVo-RFX2-ChIP-Seq(GSE49402)/Homer	GTTGCCATGGCAACM	1e-06	-14.9	0	245	0.0121	255	0.0087
NeuroD1(bHLH)/Islet-NeuroD1-ChIP-Seq(GSE30298)/Homer	GCCATCTGTT	1e-06	-14.82	0	1682	0.0831	2165.1	0.0738
Foxo1(Forkhead)/RAW-Foxo1-ChIP-Seq(Fan_et_al.)/Homer	CTGTTTAC	1e-06	-14.29	0	3411	0.1686	4576.4	0.1561
Tlx?(NR)/NPC-H3K4me1-ChIP-Seq(GSE16256)/Homer	CTGGCAGSCTGCCA	1e-05	-13.81	0	833	0.0412	1023	0.0349
E-box(bHLH)/Promoter/Homer	SSGGTCACGTGA	1e-05	-13.49	0	214	0.0106	222	0.0076
E2F6(E2F)/Hela-E2F6-ChIP-Seq(GSE31477)/Homer	GGCGGGAARN	1e-05	-13.37	0	1314	0.0649	1676.3	0.0572
Atf1(bZIP)/K562-ATF1-ChIP-Seq(GSE31477)/Homer	GATGACGTCA	1e-05	-13.27	0	1226	0.0606	1557.4	0.0531
SCL(bHLH)/HPC7-Scl-ChIP-Seq(GSE13511)/Homer	AVCAGCTG	1e-05	-13.15	0	9599	0.4744	13435.6	0.4582
E2F7(E2F)/Hela-E2F7-ChIP-Seq(GSE32673)/Homer	VDTTTCCCGCCA	1e-05	-12.86	0	336	0.0166	376.6	0.0128
USF1(bHLH)/GM12878-Usf1-ChIP-Seq(GSE32465)/Homer	SGTCACGTGR	1e-05	-12.6	0	922	0.0456	1151.7	0.0393
Atf7(bZIP)/3T3L1-Atf7-ChIP-Seq(GSE56872)/Homer	NGRTGACGTCAY	1e-05	-12.53	0	880	0.0435	1095.8	0.0374
Ascl1(bHLH)/NeuralTubes-Ascl1-ChIP-Seq(GSE55840)/Homer	NNVVCAGCTGBN	1e-05	-12.48	0	3346	0.1653	4512.9	0.1539
ZNF711(Zf)/SHSY5Y-ZNF711-ChIP-Seq(GSE20673)/Homer	AGGCCTAG	1e-05	-12.31	0	4011	0.1982	5454	0.186
MafA(bZIP)/Islet-MafA-ChIP-Seq(GSE30298)/Homer	TGCTGACTCA	1e-05	-11.92	0	1609	0.0795	2096.2	0.0715
Maz(Zf)/HepG2-Maz-ChIP-Seq(GSE31477)/Homer	GGGGGGGG	1e-05	-11.84	0	3257	0.161	4397.6	0.15
STAT6(Stat)/Macrophage-Stat6-ChIP-Seq(GSE38377)/Homer	TTCCKNAGAA	1e-05	-11.68	0	931	0.046	1171.9	0.04
X-box(HTH)/NPC-H3K4me1-ChIP-Seq(GSE16256)/Homer	GGTTGCCATGGCAA	0.0001	-11.37	0.0001	247	0.0122	270.7	0.0092
ZBTB33(Zf)/GM12878-ZBTB33-ChIP-Seq(GSE32465)/Homer	GGVTCTCGCGAGAAC	0.0001	-11.06	0.0001	153	0.0076	155.4	0.0053
Olig2(bHLH)/Neuron-Olig2-ChIP-Seq(GSE30882)/Homer	RCCATMTGTT	0.0001	-10.53	0.0001	3793	0.1874	5176.6	0.1765
Atoh1(bHLH)/Cerebellum-Atoh1-ChIP-Seq(GSE22111)/Homer	VNRVCAGCTGGY	0.0001	-10.47	0.0001	2332	0.1152	3120.4	0.1064
Rfx1(HTH)/NPC-H3K4me1-ChIP-Seq(GSE16256)/Homer	KGTTGCCATGGCAA	0.0001	-9.896	0.0002	452	0.0223	543.2	0.0185
MITF(bHLH)/MastCells-MITF-ChIP-Seq(GSE48085)/Homer	RTCATGTGAC	0.0001	-9.631	0.0003	1748	0.0864	2317.7	0.079
JunD(bZIP)/K562-JunD-ChIP-Seq/Homer	ATGACGTCATCN	0.001	-9.2	0.0005	237	0.0117	267.1	0.0091
Sox6(HMG)/Myotubes-Sox6-ChIP-Seq(GSE32627)/Homer	CCATTGTTNY	0.001	-9.138	0.0005	2669	0.1319	3614.9	0.1233
c-Myc(bHLH)/LNCAP-cMyc-ChIP-Seq(Unpublished)/Homer	VCCACGTG	0.001	-9.113	0.0005	1039	0.0513	1343	0.0458
EBNA1(EBV-virus)/Raji-EBNA1-ChIP-Seq(GSE30709)/Homer	GGYAGCAYDTGCTDCCCNNN	0.001	-9.107	0.0005	32	0.0016	22.4	0.0008
HOXA9(Homeobox)/HSC-Hoxa9-ChIP-Seq(GSE33509)/Homer	GGCCATAAATCA	0.001	-8.779	0.0007	935	0.0462	1204.6	0.0411
Max(bHLH)/K562-Max-ChIP-Seq(GSE31477)/Homer	RCCACGTGGYYN	0.001	-8.679	0.0008	1238	0.0612	1622.5	0.0553
n-Myc(bHLH)/mES-nMyc-ChIP-Seq(GSE11431)/Homer	VRCCACGTGG	0.001	-8.454	0.0009	1309	0.0647	1723.4	0.0588
Ap4(bHLH)/AML-Tfap4-ChIP-Seq(GSE45738)/Homer	NAHCAGCTGD	0.001	-8.326	0.001	2512	0.1241	3407.6	0.1162
p63(p53)/Keratinocyte-p63-ChIP-Seq(GSE17611)/Homer	NNDRCATGYCYNRRCATGYH	0.001	-8.294	0.0011	677	0.0335	857.2	0.0292
CEBP:AP1(bZIP)/ThioMac-CEBPb-ChIP-Seq(GSE21512)/Homer	DRTGTTGCAA	0.001	-8.156	0.0012	1169	0.0578	1534	0.0523
RFX(HTH)/K562-RFX3-ChIP-Seq(SRA012198)/Homer	CGGTTGCCATGGCAAC	0.001	-8.129	0.0012	215	0.0106	244.6	0.0083
Gfi1b(Zf)/HPC7-Gfi1b-ChIP-Seq(GSE22178)/Homer	MAATCACTGC	0.001	-7.791	0.0017	1034	0.0511	1351.3	0.0461
Pitx1(Homeobox)/Chicken-Pitx1-ChIP-Seq(GSE38910)/Homer	TAATCCCN	0.001	-7.645	0.0019	6947	0.3433	9745.8	0.3323
PBX1(Homeobox)/MCF7-PBX1-ChIP-Seq(GSE28007)/Homer	GSCTGTCACTCA	0.001	-7.386	0.0025	188	0.0093	213.9	0.0073
RUNX-AML(Runt)/CD4+-PolII-ChIP-Seq(Barski_et_al.)/Homer	GCTGTGGTTW	0.001	-7.248	0.0028	1245	0.0615	1650.6	0.0563
Nkx6.1(Homeobox)/Islet-Nkx6.1-ChIP-Seq(GSE40975)/Homer	GKTAATGR	0.001	-7.172	0.003	3868	0.1911	5351.1	0.1825
Usf2(bHLH)/C2C12-Usf2-ChIP-Seq(GSE36030)/Homer	GTCACGTGGT	0.01	-6.888	0.0039	607	0.03	775.9	0.0265
Nrf2(bZIP)/Lymphoblast-Nrf2-ChIP-Seq(GSE37589)/Homer	HTGCTGAGTCAT	0.01	-6.785	0.0043	73	0.0036	72.7	0.0025
Bach1(bZIP)/K562-Bach1-ChIP-Seq(GSE31477)/Homer	AWWNTGCTGAGTCAT	0.01	-6.735	0.0045	87	0.0043	89.7	0.0031
Smad3(MAD)/NPC-Smad3-ChIP-Seq(GSE36673)/Homer	TWGTCTGV	0.01	-6.63	0.0049	5733	0.2833	8031	0.2739
bHLHE40(bHLH)/HepG2-BHLHE40-ChIP-Seq(GSE31477)/Homer	KCACGTGMCN	0.01	-6.487	0.0056	629	0.0311	809.3	0.0276
NF1-halfsite(CTF)/LNCaP-NF1-ChIP-Seq(Unpublished)/Homer	YTGCCAAG	0.01	-6.367	0.0062	3540	0.1749	4903.8	0.1672
Tcf21(bHLH)/ArterySmoothMuscle-Tcf21-ChIP-Seq(GSE61369)/Homer	NAACAGCTGG	0.01	-6.323	0.0064	2010	0.0993	2736.4	0.0933
LXRE(NR),DR4/RAW-LXRb.biotin-ChIP-Seq(GSE21512)/Homer	RGGTTACTANAGGTCA	0.01	-6.132	0.0077	78	0.0039	80.1	0.0027
STAT6(Stat)/CD4-Stat6-ChIP-Seq(GSE22104)/Homer	ABTTCYYRRGAA	0.01	-6.073	0.0081	843	0.0417	1108.5	0.0378
ZNF467(Zf)/HEK293-ZNF467.GFP-ChIP-Seq(GSE58341)/Homer	TGGGGAAGGGCM	0.01	-5.992	0.0087	1750	0.0865	2376.7	0.081
BMAL1(bHLH)/Liver-Bmal1-ChIP-Seq(GSE39860)/Homer	GNCACGTG	0.01	-5.827	0.0101	3351	0.1656	4648	0.1585
Sox2(HMG)/mES-Sox2-ChIP-Seq(GSE11431)/Homer	BCCATTGTTC	0.01	-5.744	0.0109	1485	0.0734	2008.2	0.0685
PAX5(Paired,Homeobox)/GM12878-PAX5-ChIP-Seq(GSE32465)/Homer	GCAGCCAAGCRTGACH	0.01	-5.725	0.011	769	0.038	1010.3	0.0344
Srebp2(bHLH)/HepG2-Srebp2-ChIP-Seq(GSE31477)/Homer	CGGTCACSCCAC	0.01	-5.695	0.0112	236	0.0117	285.1	0.0097
Sox3(HMG)/NPC-Sox3-ChIP-Seq(GSE33059)/Homer	CCWTTGTY	0.01	-5.626	0.0119	3058	0.1511	4235.7	0.1444
Tcf12(bHLH)/GM12878-Tcf12-ChIP-Seq(GSE32465)/Homer	VCAGCTGYTG	0.01	-5.354	0.0154	2090	0.1033	2868.8	0.0978
Mouse_Recombination_Hotspot(Zf)/Testis-DMC1-ChIP-Seq(GSE24438)/Homer	ACTYKNATTCGTGNTACTTC	0.01	-5.187	0.018	93	0.0046	102.6	0.0035
Sox4(HMG)/proB-Sox4-ChIP-Seq(GSE50066)/Homer	YCTTTGTTCC	0.01	-5.072	0.02	1478	0.073	2010.7	0.0686
Klf4(Zf)/mES-Klf4-ChIP-Seq(GSE11431)/Homer	GCCACACCCA	0.01	-5.067	0.02	858	0.0424	1142.7	0.039
Ptf1a(bHLH)/Panc1-Ptf1a-ChIP-Seq(GSE47459)/Homer	ACAGCTGTTN	0.01	-5.06	0.02	5423	0.268	7632.4	0.2603
NF-E2(bZIP)/K562-NFE2-ChIP-Seq(GSE31477)/Homer	GATGACTCAGCA	0.01	-5.058	0.02	91	0.0045	100.2	0.0034
MyoG(bHLH)/C2C12-MyoG-ChIP-Seq(GSE36024)/Homer	AACAGCTG	0.01	-5.031	0.02	2196	0.1085	3025.6	0.1032
Myf5(bHLH)/GM-Myf5-ChIP-Seq(GSE24852)/Homer	BAACAGCTGT	0.01	-4.929	0.022	1447	0.0715	1969.1	0.0671
ZNF669(Zf)/HEK293-ZNF669.GFP-ChIP-Seq(GSE58341)/Homer	GARTGGTCATCGCCC	0.01	-4.925	0.022	145	0.0072	170.6	0.0058
ZFX(Zf)/mES-Zfx-ChIP-Seq(GSE11431)/Homer	AGGCCTRG	0.01	-4.691	0.0274	2601	0.1285	3608.4	0.123
ETS:E-box(ETS,bHLH)/HPC7-Scl-ChIP-Seq(GSE22178)/Homer	AGGAARCAGCTG	0.01	-4.689	0.0274	185	0.0091	224.5	0.0077
Arnt:Ahr(bHLH)/MCF7-Arnt-ChIP-Seq(Lo_et_al.)/Homer	TBGCACGCAA	0.1	-4.59	0.0297	1304	0.0644	1774.9	0.0605
CLOCK(bHLH)/Liver-Clock-ChIP-Seq(GSE39860)/Homer	GHCACGTG	0.1	-4.586	0.0297	1049	0.0518	1416.1	0.0483
Tbx5(T-box)/HL1-Tbx5.biotin-ChIP-Seq(GSE21529)/Homer	AGGTGTCA	0.1	-4.507	0.0317	6078	0.3004	8592.8	0.293
EWS:ERG-fusion(ETS)/CADO_ES1-EWS:ERG-ChIP-Seq(SRA014231)/Homer	ATTTCCTGTN	0.1	-4.473	0.0325	1311	0.0648	1786.2	0.0609
Lhx2(Homeobox)/HFSC-Lhx2-ChIP-Seq(GSE48068)/Homer	TAATTAGN	0.1	-4.38	0.0354	1475	0.0729	2019.1	0.0689
Ets1-distal(ETS)/CD4+-PolII-ChIP-Seq(Barski_et_al.)/Homer	MACAGGAAGT	0.1	-4.362	0.0357	628	0.031	832.6	0.0284
Tgif2(Homeobox)/mES-Tgif2-ChIP-Seq(GSE55404)/Homer	TGTCANYT	0.1	-4.348	0.0359	6238	0.3083	8828.8	0.3011
MYB(HTH)/ERMYB-Myb-ChIPSeq(GSE22095)/Homer	GGCVGTTR	0.1	-4.299	0.0374	3328	0.1645	4655.2	0.1587
ZNF382(Zf)/HEK293-ZNF382.GFP-ChIP-Seq(GSE58341)/Homer	GNCTGTASTRNTGBCTCHTT	0.1	-4.251	0.0389	59	0.0029	63.1	0.0022
Atf2(bZIP)/3T3L1-Atf2-ChIP-Seq(GSE56872)/Homer	NRRTGACGTCAT	0.1	-4.211	0.0401	610	0.0301	809.7	0.0276
c-Jun-CRE(bZIP)/K562-cJun-ChIP-Seq(GSE31477)/Homer	ATGACGTCATCY	0.1	-4.209	0.0401	540	0.0267	712.4	0.0243
Sox15(HMG)/CPA-Sox15-ChIP-Seq(GSE62909)/Homer	RAACAATGGN	0.1	-4.143	0.0422	1743	0.0861	2404	0.082
RUNX(Runt)/HPC7-Runx1-ChIP-Seq(GSE22178)/Homer	SAAACCACAG	0.1	-4.074	0.0449	1224	0.0605	1671.5	0.057
Egr1(Zf)/K562-Egr1-ChIP-Seq(GSE32465)/Homer	TGCGTGGGYG	0.1	-4.027	0.0466	1443	0.0713	1981.5	0.0676
Isl1(Homeobox)/Neuron-Isl1-ChIP-Seq(GSE31456)/Homer	CTAATKGV	0.1	-4.024	0.0466	3050	0.1507	4266.6	0.1455
SpiB(ETS)/OCILY3-SPIB-ChIP-Seq(GSE56857)/Homer	AAAGRGGAAGTG	0.1	-3.996	0.0473	439	0.0217	575.5	0.0196
MyoD(bHLH)/Myotube-MyoD-ChIP-Seq(GSE21614)/Homer	RRCAGCTGYTSY	0.1	-3.882	0.0526	1712	0.0846	2365.3	0.0807
EBF1(EBF)/Near-E2A-ChIP-Seq(GSE21512)/Homer	GTCCCCWGGGGA	0.1	-3.814	0.0559	2013	0.0995	2794	0.0953
Lhx3(Homeobox)/Neuron-Lhx3-ChIP-Seq(GSE31456)/Homer	ADBTAATTAR	0.1	-3.689	0.0628	2336	0.1154	3257.5	0.1111
RUNX2(Runt)/PCa-RUNX2-ChIP-Seq(GSE33889)/Homer	NWAACCACADNN	0.1	-3.532	0.0729	1374	0.0679	1894.5	0.0646
Hoxc9(Homeobox)/Ainv15-Hoxc9-ChIP-Seq(GSE21812)/Homer	GGCCATAAATCA	0.1	-3.504	0.0744	623	0.0308	837.2	0.0285
c-Myc(bHLH)/mES-cMyc-ChIP-Seq(GSE11431)/Homer	VVCCACGTGG	0.1	-3.45	0.0779	872	0.0431	1187.7	0.0405
CArG(MADS)/PUER-Srf-ChIP-Seq(Sullivan_et_al.)/Homer	CCATATATGGNM	0.1	-3.446	0.0779	440	0.0217	583.1	0.0199
Smad2(MAD)/ES-SMAD2-ChIP-Seq(GSE29422)/Homer	CTGTCTGG	0.1	-3.379	0.0824	3268	0.1615	4599	0.1568
Oct6(POU,Homeobox)/NPC-Oct6-ChIP-Seq(GSE35496)/Homer	WATGCAAATGAG	0.1	-3.378	0.0824	540	0.0267	723.5	0.0247
Bcl6(Zf)/Liver-Bcl6-ChIP-Seq(GSE31578)/Homer	NNNCTTTCCAGGAAA	0.1	-3.36	0.0827	2354	0.1163	3292	0.1123
Egr2(Zf)/Thymocytes-Egr2-ChIP-Seq(GSE34254)/Homer	NGCGTGGGCGGR	0.1	-3.297	0.0874	386	0.0191	510.9	0.0174
PU.1-IRF(ETS:IRF)/Bcell-PU.1-ChIP-Seq(GSE21512)/Homer	MGGAAGTGAAAC	0.1	-3.177	0.0978	2402	0.1187	3366.8	0.1148
BMYB(HTH)/Hela-BMYB-ChIP-Seq(GSE27030)/Homer	NHAACBGYYV	0.1	-3.141	0.1007	2751	0.1359	3866.3	0.1318
E2F1(E2F)/Hela-E2F1-ChIP-Seq(GSE22478)/Homer	CWGGCGGGAA	0.1	-3.116	0.1025	603	0.0298	815.9	0.0278
Sox9(HMG)/Limb-SOX9-ChIP-Seq(GSE73225)/Homer	AGGVNCCTTTGT	0.1	-3.11	0.1025	1451	0.0717	2013.5	0.0687
Lhx1(Homeobox)/EmbryoCarcinoma-Lhx1-ChIP-Seq(GSE70957)/Homer	NNYTAATTAR	0.1	-3.11	0.1025	1489	0.0736	2067.6	0.0705
Chop(bZIP)/MEF-Chop-ChIP-Seq(GSE35681)/Homer	ATTGCATCAT	0.1	-3.105	0.1025	307	0.0152	403	0.0137
RUNX1(Runt)/Jurkat-RUNX1-ChIP-Seq(GSE29180)/Homer	AAACCACARM	0.1	-3.105	0.1025	1728	0.0854	2407.1	0.0821
FOXP1(Forkhead)/H9-FOXP1-ChIP-Seq(GSE31006)/Homer	NYYTGTTTACHN	0.1	-3.026	0.1082	582	0.0288	787.6	0.0269
Meis1(Homeobox)/MastCells-Meis1-ChIP-Seq(GSE48085)/Homer	VGCTGWCAVB	0.1	-3.008	0.1094	3335	0.1648	4707.5	0.1605
Eomes(T-box)/H9-Eomes-ChIP-Seq(GSE26097)/Homer	ATTAACACCT	0.1	-2.905	0.1204	3492	0.1726	4937	0.1684
PU.1(ETS)/ThioMac-PU.1-ChIP-Seq(GSE21512)/Homer	AGAGGAAGTG	0.1	-2.901	0.1204	934	0.0462	1285.5	0.0438
Pknox1(Homeobox)/ES-Prep1-ChIP-Seq(GSE63282)/Homer	SCTGTCAVTCAV	0.1	-2.832	0.1277	457	0.0226	615.2	0.021
Tcfcp2l1(CP2)/mES-Tcfcp2l1-ChIP-Seq(GSE11431)/Homer	NRAACCRGTTYRAACCRGYT	0.1	-2.794	0.1319	269	0.0133	354.2	0.0121
Brn1(POU,Homeobox)/NPC-Brn1-ChIP-Seq(GSE35496)/Homer	TATGCWAATBAV	0.1	-2.747	0.1372	401	0.0198	538.7	0.0184
NF1:FOXA1(CTF,Forkhead)/LNCAP-FOXA1-ChIP-Seq(GSE27824)/Homer	WNTGTTTRYTTTGGCA	0.1	-2.68	0.1459	76	0.0038	92.4	0.0032
RORgt(NR)/EL4-RORgt.Flag-ChIP-Seq(GSE56019)/Homer	AAYTAGGTCA	0.1	-2.532	0.168	161	0.008	208.5	0.0071
GRE(NR),IR3/A549-GR-ChIP-Seq(GSE32465)/Homer	NRGVACABNVTGTYCY	0.1	-2.486	0.1747	213	0.0105	280.6	0.0096
GRHL2(CP2)/HBE-GRHL2-ChIP-Seq(GSE46194)/Homer	AAACYKGTTWDACMRGTTTB	0.1	-2.468	0.1768	554	0.0274	757.1	0.0258
Smad4(MAD)/ESC-SMAD4-ChIP-Seq(GSE29422)/Homer	VBSYGTCTGG	0.1	-2.425	0.1833	3338	0.165	4734.7	0.1615
Srebp1a(bHLH)/HepG2-Srebp1a-ChIP-Seq(GSE31477)/Homer	RTCACSCCAY	0.1	-2.407	0.1853	326	0.0161	438.2	0.0149
GRE(NR),IR3/RAW264.7-GRE-ChIP-Seq(Unpublished)/Homer	VAGRACAKWCTGTYC	0.1	-2.363	0.1925	387	0.0191	524.5	0.0179
HOXA2(Homeobox)/mES-Hoxa2-ChIP-Seq(Donaldson_et_al.)/Homer	GYCATCMATCAT	0.1	-2.361	0.1925	146	0.0072	189.4	0.0065
PAX3:FKHR-fusion(Paired,Homeobox)/Rh4-PAX3:FKHR-ChIP-Seq(GSE19063)/Homer	ACCRTGACTAATTNN	0.1	-2.346	0.1933	258	0.0127	344.8	0.0118
Tgif1(Homeobox)/mES-Tgif1-ChIP-Seq(GSE55404)/Homer	YTGWCADY	0.1	-2.329	0.1955	5712	0.2823	8157.1	0.2782
ZBTB18(Zf)/HEK293-ZBTB18.GFP-ChIP-Seq(GSE58341)/Homer	AACATCTGGA	1	-2.19	0.2231	941	0.0465	1311.3	0.0447
REST-NRSF(Zf)/Jurkat-NRSF-ChIP-Seq/Homer	GGMGCTGTCCATGGTGCTGA	1	-2.184	0.2231	26	0.0013	29.7	0.001
HEB(bHLH)/mES-Heb-ChIP-Seq(GSE53233)/Homer	VCAGCTGBNN	1	-2.11	0.2387	3908	0.1931	5568.4	0.1899
Pdx1(Homeobox)/Islet-Pdx1-ChIP-Seq(SRA008281)/Homer	YCATYAATCA	1	-2.092	0.2417	1320	0.0652	1854.2	0.0632
IRF4(IRF)/GM12878-IRF4-ChIP-Seq(GSE32465)/Homer	ACTGAAACCA	1	-2.037	0.2537	652	0.0322	904.9	0.0309
Znf263(Zf)/K562-Znf263-ChIP-Seq(GSE31477)/Homer	CVGTSCTCCC	1	-2.032	0.2537	3872	0.1913	5520.1	0.1882
Pbx3(Homeobox)/GM12878-PBX3-ChIP-Seq(GSE32465)/Homer	SCTGTCAMTCAN	1	-1.946	0.2746	470	0.0232	648.7	0.0221
Atf4(bZIP)/MEF-Atf4-ChIP-Seq(GSE35681)/Homer	MTGATGCAAT	1	-1.917	0.2809	401	0.0198	551.2	0.0188
PRDM9(Zf)/Testis-DMC1-ChIP-Seq(GSE35498)/Homer	ADGGYAGYAGCATCT	1	-1.896	0.2851	829	0.041	1159.7	0.0395
ZNF264(Zf)/HEK293-ZNF264.GFP-ChIP-Seq(GSE58341)/Homer	RGGGCACTAACY	1	-1.888	0.2857	1140	0.0563	1603.9	0.0547
E2A(bHLH)/proBcell-E2A-ChIP-Seq(GSE21978)/Homer	DNRCAGCTGY	1	-1.87	0.2891	2969	0.1467	4228.8	0.1442
Brachyury(T-box)/Mesoendoderm-Brachyury-ChIP-exo(GSE54963)/Homer	ANTTMRCASBNNNGTGYKAAN	1	-1.854	0.2922	420	0.0208	579.9	0.0198
Bach2(bZIP)/OCILy7-Bach2-ChIP-Seq(GSE44420)/Homer	TGCTGAGTCA	1	-1.83	0.2976	273	0.0135	372.8	0.0127
Hoxb4(Homeobox)/ES-Hoxb4-ChIP-Seq(GSE34014)/Homer	TGATTRATGGCY	1	-1.801	0.3046	267	0.0132	364.8	0.0124
ZNF415(Zf)/HEK293-ZNF415.GFP-ChIP-Seq(GSE58341)/Homer	GRTGMTRGAGCC	1	-1.702	0.3341	1115	0.0551	1573.7	0.0537
ZNF692(Zf)/HEK293-ZNF692.GFP-ChIP-Seq(GSE58341)/Homer	GTGGGCCCCA	1	-1.676	0.3411	255	0.0126	349	0.0119
NFAT(RHD)/Jurkat-NFATC1-ChIP-Seq(Jolma_et_al.)/Homer	ATTTTCCATT	1	-1.653	0.3471	1377	0.068	1950.3	0.0665
TCFL2(HMG)/K562-TCF7L2-ChIP-Seq(GSE29196)/Homer	ACWTCAAAGG	1	-1.629	0.3536	127	0.0063	170.7	0.0058
ZNF416(Zf)/HEK293-ZNF416.GFP-ChIP-Seq(GSE58341)/Homer	WDNCTGGGCA	1	-1.622	0.354	2614	0.1292	3729.7	0.1272
CEBP(bZIP)/ThioMac-CEBPb-ChIP-Seq(GSE21512)/Homer	ATTGCGCAAC	1	-1.569	0.3711	864	0.0427	1218.8	0.0416
FOXA1:AR(Forkhead,NR)/LNCAP-AR-ChIP-Seq(GSE27824)/Homer	AGTAAACAAAAAAGAACAND	1	-1.55	0.3761	71	0.0035	93.3	0.0032
ZNF675(Zf)/HEK293-ZNF675.GFP-ChIP-Seq(GSE58341)/Homer	ARGAGGMCAAAATGW	1	-1.532	0.381	196	0.0097	268	0.0091
TEAD4(TEA)/Tropoblast-Tead4-ChIP-Seq(GSE37350)/Homer	CCWGGAATGY	1	-1.518	0.3841	1400	0.0692	1988.5	0.0678
AMYB(HTH)/Testes-AMYB-ChIP-Seq(GSE44588)/Homer	TGGCAGTTGG	1	-1.496	0.3907	2856	0.1411	4084.2	0.1393
Fra1(bZIP)/BT549-Fra1-ChIP-Seq(GSE46166)/Homer	NNATGASTCATH	1	-1.483	0.3935	735	0.0363	1036.9	0.0354
BATF(bZIP)/Th17-BATF-ChIP-Seq(GSE39756)/Homer	DATGASTCAT	1	-1.412	0.4202	899	0.0444	1273.4	0.0434
ARE(NR)/LNCAP-AR-ChIP-Seq(GSE27824)/Homer	RGRACASNSTGTYCYB	1	-1.406	0.4204	408	0.0202	571.1	0.0195
Jun-AP1(bZIP)/K562-cJun-ChIP-Seq(GSE31477)/Homer	GATGASTCATCN	1	-1.4	0.4208	299	0.0148	416.6	0.0142
p53(p53)/Saos-p53-ChIP-Seq(GSE15780)/Homer	RRCATGYCYRGRCATGYYYN	1	-1.398	0.4208	167	0.0083	229	0.0078
p53(p53)/Saos-p53-ChIP-Seq/Homer	RRCATGYCYRGRCATGYYYN	1	-1.398	0.4208	167	0.0083	229	0.0078
Nur77(NR)/K562-NR4A1-ChIP-Seq(GSE31363)/Homer	TGACCTTTNCNT	1	-1.391	0.4208	251	0.0124	348.3	0.0119
NPAS2(bHLH)/Liver-NPAS2-ChIP-Seq(GSE39860)/Homer	KCCACGTGAC	1	-1.374	0.4226	1959	0.0968	2798.9	0.0954
PAX6(Paired,Homeobox)/Forebrain-Pax6-ChIP-Seq(GSE66961)/Homer	NGTGTTCAVTSAAGCGKAAA	1	-1.374	0.4226	154	0.0076	211.9	0.0072
PGR(NR)/EndoStromal-PGR-ChIP-Seq(GSE69539)/Homer	AAGAACATWHTGTTC	1	-1.251	0.473	332	0.0164	466.3	0.0159
Foxa2(Forkhead)/Liver-Foxa2-ChIP-Seq(GSE25694)/Homer	CYTGTTTACWYW	1	-1.244	0.4741	1142	0.0564	1628.6	0.0555
CRX(Homeobox)/Retina-Crx-ChIP-Seq(GSE20012)/Homer	GCTAATCC	1	-1.206	0.4899	3627	0.1792	5214.2	0.1778
NFAT:AP1(RHD,bZIP)/Jurkat-NFATC1-ChIP-Seq(Jolma_et_al.)/Homer	SARTGGAAAAWRTGAGTCAB	1	-1.154	0.5132	229	0.0113	321.9	0.011
Foxh1(Forkhead)/hESC-FOXH1-ChIP-Seq(GSE29422)/Homer	NNTGTGGATTSS	1	-1.127	0.5247	858	0.0424	1224.3	0.0418
HIF-1b(HLH)/T47D-HIF1b-ChIP-Seq(GSE59937)/Homer	RTACGTGC	1	-1.117	0.5273	2164	0.1069	3107.6	0.106
PAX5(Paired,Homeobox),condensed/GM12878-PAX5-ChIP-Seq(GSE32465)/Homer	GTCACGCTCSCTGM	1	-1.072	0.5485	188	0.0093	264.1	0.009
NFkB-p65-Rel(RHD)/ThioMac-LPS-Expression(GSE23622)/Homer	GGAAATTCCC	1	-1.055	0.5556	86	0.0042	119.9	0.0041
Tcf4(HMG)/Hct116-Tcf4-ChIP-Seq(SRA012054)/Homer	ASATCAAAGGVA	1	-1.045	0.5582	694	0.0343	991.1	0.0338
PR(NR)/T47D-PR-ChIP-Seq(GSE31130)/Homer	VAGRACAKNCTGTBC	1	-1.028	0.5649	3863	0.1909	5568.6	0.1899
Bapx1(Homeobox)/VertebralCol-Bapx1-ChIP-Seq(GSE36672)/Homer	TTRAGTGSYK	1	-1.016	0.5692	3695	0.1826	5326	0.1816
PPARE(NR),DR1/3T3L1-Pparg-ChIP-Seq(GSE13511)/Homer	TGACCTTTGCCCCA	1	-1.008	0.5707	1564	0.0773	2247.2	0.0766
Nkx2.2(Homeobox)/NPC-Nkx2.2-ChIP-Seq(GSE61673)/Homer	BTBRAGTGSN	1	-0.8747	0.6489	3531	0.1745	5100.9	0.1739
Six1(Homeobox)/Myoblast-Six1-ChIP-Chip(GSE20150)/Homer	GKVTCADRTTWC	1	-0.8475	0.6635	348	0.0172	499	0.017
ZNF16(Zf)/HEK293-ZNF16.GFP-ChIP-Seq(GSE58341)/Homer	MACCTTCYATGGCTCCCTAKTGCCY	1	-0.8229	0.6768	14	0.0007	20	0.0007
Pax7(Paired,Homeobox),long/Myoblast-Pax7-ChIP-Seq(GSE25064)/Homer	TAATCHGATTAC	1	-0.8166	0.6778	21	0.001	29.3	0.001
IRF2(IRF)/Erythroblas-IRF2-ChIP-Seq(GSE36985)/Homer	GAAASYGAAASY	1	-0.788	0.6941	148	0.0073	212.5	0.0072
TEAD2(TEA)/Py2T-Tead2-ChIP-Seq(GSE55709)/Homer	CCWGGAATGY	1	-0.7766	0.6987	796	0.0393	1149.3	0.0392
Oct4:Sox17(POU,Homeobox,HMG)/F9-Sox17-ChIP-Seq(GSE44553)/Homer	CCATTGTATGCAAAT	1	-0.7756	0.6987	179	0.0088	257.3	0.0088
NFkB-p65(RHD)/GM12787-p65-ChIP-Seq(GSE19485)/Homer	WGGGGATTTCCC	1	-0.7729	0.6987	771	0.0381	1113.2	0.038
MafK(bZIP)/C2C12-MafK-ChIP-Seq(GSE36030)/Homer	GCTGASTCAGCA	1	-0.7258	0.7247	362	0.0179	523.8	0.0179
Atf3(bZIP)/GBM-ATF3-ChIP-Seq(GSE33912)/Homer	DATGASTCATHN	1	-0.6733	0.7603	896	0.0443	1299	0.0443
Tcf3(HMG)/mES-Tcf3-ChIP-Seq(GSE11724)/Homer	ASWTCAAAGG	1	-0.6647	0.7633	384	0.019	557.1	0.019
Reverb(NR),DR2/RAW-Reverba.biotin-ChIP-Seq(GSE45914)/Homer	GTRGGTCASTGGGTCA	1	-0.6339	0.7835	198	0.0098	288.1	0.0098
Fosl2(bZIP)/3T3L1-Fosl2-ChIP-Seq(GSE56872)/Homer	NATGASTCABNN	1	-0.6117	0.7974	426	0.0211	620.5	0.0212
Nkx2.1(Homeobox)/LungAC-Nkx2.1-ChIP-Seq(GSE43252)/Homer	RSCACTYRAG	1	-0.5902	0.811	5235	0.2587	7598.4	0.2591
FXR(NR),IR1/Liver-FXR-ChIP-Seq(Chong_et_al.)/Homer	AGGTCANTGACCTB	1	-0.5723	0.8219	625	0.0309	911.5	0.0311
ZNF519(Zf)/HEK293-ZNF519.GFP-ChIP-Seq(GSE58341)/Homer	GAGSCCGAGC	1	-0.5679	0.8219	543	0.0268	792.3	0.027
Fox:Ebox(Forkhead,bHLH)/Panc1-Foxa2-ChIP-Seq(GSE47459)/Homer	NNNVCTGWGYAAACASN	1	-0.5469	0.8354	1562	0.0772	2274.5	0.0776
EBF(EBF)/proBcell-EBF-ChIP-Seq(GSE21978)/Homer	DGTCCCYRGGGA	1	-0.5448	0.8354	365	0.018	534.1	0.0182
ZNF317(Zf)/HEK293-ZNF317.GFP-ChIP-Seq(GSE58341)/Homer	GTCWGCTGTYYCTCT	1	-0.5422	0.8354	138	0.0068	203.1	0.0069
AP-1(bZIP)/ThioMac-PU.1-ChIP-Seq(GSE21512)/Homer	VTGACTCATC	1	-0.5286	0.8394	1049	0.0518	1530.9	0.0522
IRF1(IRF)/PBMC-IRF1-ChIP-Seq(GSE43036)/Homer	GAAAGTGAAAGT	1	-0.5204	0.8426	180	0.0089	265.2	0.009
Tbet(T-box)/CD8-Tbet-ChIP-Seq(GSE33802)/Homer	AGGTGTGAAM	1	-0.509	0.8484	1683	0.0832	2453.7	0.0837
Tbox:Smad(T-box,MAD)/ESCd5-Smad2_3-ChIP-Seq(GSE29422)/Homer	AGGTGHCAGACA	1	-0.4813	0.8684	307	0.0152	452.7	0.0154
GATA:SCL(Zf,bHLH)/Ter119-SCL-ChIP-Seq(GSE18720)/Homer	CRGCTGBNGNSNNSAGATAA	1	-0.4778	0.8684	160	0.0079	237.2	0.0081
NFkB-p50,p52(RHD)/Monocyte-p50-ChIP-Chip(Schreiber_et_al.)/Homer	GGGGGAATCCCC	1	-0.4734	0.8684	164	0.0081	243.5	0.0083
GSC(Homeobox)/FrogEmbryos-GSC-ChIP-Seq(DRA000576)/Homer	RGGATTAR	1	-0.473	0.8684	1526	0.0754	2228.9	0.076
MafF(bZIP)/HepG2-MafF-ChIP-Seq(GSE31477)/Homer	HWWGTCAGCAWWTTT	1	-0.4684	0.8684	308	0.0152	454.7	0.0155
IRF:BATF(IRF:bZIP)/pDC-Irf8-ChIP-Seq(GSE66899)/Homer	CTTTCANTATGACTV	1	-0.4474	0.879	158	0.0078	235.2	0.008
RXR(NR),DR1/3T3L1-RXR-ChIP-Seq(GSE13511)/Homer	TAGGGCAAAGGTCA	1	-0.4264	0.8938	1912	0.0945	2794.7	0.0953
TR4(NR),DR1/Hela-TR4-ChIP-Seq(GSE24685)/Homer	GAGGTCAAAGGTCA	1	-0.4256	0.8938	182	0.009	271.7	0.0093
Nkx2.5(Homeobox)/HL1-Nkx2.5.biotin-ChIP-Seq(GSE21529)/Homer	RRSCACTYAA	1	-0.4211	0.8938	3929	0.1942	5726.1	0.1953
GATA(Zf),IR4/iTreg-Gata3-ChIP-Seq(GSE20898)/Homer	NAGATWNBNATCTNN	1	-0.4149	0.8938	99	0.0049	149.5	0.0051
ZNF189(Zf)/HEK293-ZNF189.GFP-ChIP-Seq(GSE58341)/Homer	TGGAACAGMA	1	-0.3794	0.921	1493	0.0738	2189.4	0.0747
Nkx3.1(Homeobox)/LNCaP-Nkx3.1-ChIP-Seq(GSE28264)/Homer	AAGCACTTAA	1	-0.3607	0.9345	4021	0.1987	5869.4	0.2001
Pax8(Paired,Homeobox)/Thyroid-Pax8-ChIP-Seq(GSE26938)/Homer	GTCATGCHTGRCTGS	1	-0.3596	0.9345	565	0.0279	836.3	0.0285
VDR(NR),DR3/GM10855-VDR+vitD-ChIP-Seq(GSE22484)/Homer	ARAGGTCANWGAGTTCANNN	1	-0.3487	0.9378	277	0.0137	414.7	0.0141
HOXB13(Homeobox)/ProstateTumor-HOXB13-ChIP-Seq(GSE56288)/Homer	TTTTATKRGG	1	-0.3484	0.9378	1357	0.0671	1994.1	0.068
RAR:RXR(NR),DR5/ES-RAR-ChIP-Seq(GSE56893)/Homer	RGGTCADNNAGAGGTCAV	1	-0.3438	0.9378	31	0.0015	49.8	0.0017
CEBP:CEBP(bZIP)/MEF-Chop-ChIP-Seq(GSE35681)/Homer	NTNATGCAAYMNNHTGMAAY	1	-0.3272	0.9464	172	0.0085	260.8	0.0089
RBPJ:Ebox(?,bHLH)/Panc1-Rbpj1-ChIP-Seq(GSE47459)/Homer	GGGRAARRGRMCAGMTG	1	-0.3224	0.9471	540	0.0267	802.1	0.0274
Oct2(POU,Homeobox)/Bcell-Oct2-ChIP-Seq(GSE21512)/Homer	ATATGCAAAT	1	-0.3205	0.9471	350	0.0173	523.7	0.0179
Mef2d(MADS)/Retina-Mef2d-ChIP-Seq(GSE61391)/Homer	GCTATTTTTAGC	1	-0.3101	0.951	185	0.0091	281	0.0096
Erra(NR)/HepG2-Erra-ChIP-Seq(GSE31477)/Homer	CAAAGGTCAG	1	-0.2924	0.9641	3904	0.1929	5711.3	0.1948
PRDM14(Zf)/H1-PRDM14-ChIP-Seq(GSE22767)/Homer	RGGTCTCTAACY	1	-0.2906	0.9641	471	0.0233	703.4	0.024
GLI3(Zf)/Limb-GLI3-ChIP-Chip(GSE11077)/Homer	CGTGGGTGGTCC	1	-0.2671	0.9808	189	0.0093	288.3	0.0098
CTCF-SatelliteElement(Zf?)/CD4+-CTCF-ChIP-Seq(Barski_et_al.)/Homer	TGCAGTTCCMVNWRTGGCCA	1	-0.265	0.9808	30	0.0015	49.8	0.0017
Unknown(Homeobox)/Limb-p300-ChIP-Seq/Homer	SSCMATWAAA	1	-0.25	0.9898	751	0.0371	1118.8	0.0382
TEAD(TEA)/Fibroblast-PU.1-ChIP-Seq(Unpublished)/Homer	YCWGGAATGY	1	-0.2454	0.9904	964	0.0476	1432	0.0488
PU.1:IRF8(ETS:IRF)/pDC-Irf8-ChIP-Seq(GSE66899)/Homer	GGAAGTGAAAST	1	-0.222	1	276	0.0136	420.1	0.0143
RAR:RXR(NR),DR5/ES-RAR-ChIP-Seq(GSE56893)/Homer	AGGTCAAGGTCA	1	-0.2148	1	169	0.0084	261.2	0.0089
Mef2a(MADS)/HL1-Mef2a.biotin-ChIP-Seq(GSE21529)/Homer	CYAAAAATAG	1	-0.2115	1	476	0.0235	717.5	0.0245
TATA-Box(TBP)/Promoter/Homer	CCTTTTAWAGSC	1	-0.1996	1	1887	0.0932	2789.7	0.0951
Brn2(POU,Homeobox)/NPC-Brn2-ChIP-Seq(GSE35496)/Homer	ATGAATATTC	1	-0.1993	1	100	0.0049	158.8	0.0054
GATA3(Zf),DR4/iTreg-Gata3-ChIP-Seq(GSE20898)/Homer	AGATGKDGAGATAAG	1	-0.1908	1	80	0.004	128.1	0.0044
ZNF322(Zf)/HEK293-ZNF322.GFP-ChIP-Seq(GSE58341)/Homer	GAGCCTGGTACTGWGCCTGR	1	-0.18	1	486	0.024	735.4	0.0251
ERE(NR),IR3/MCF7-ERa-ChIP-Seq(Unpublished)/Homer	VAGGTCACNSTGACC	1	-0.1635	1	385	0.019	587.1	0.02
ZBTB12(Zf)/HEK293-ZBTB12.GFP-ChIP-Seq(GSE58341)/Homer	NGNTCTAGAACCNGV	1	-0.1467	1	688	0.034	1038.9	0.0354
HIF2a(bHLH)/785_O-HIF2a-ChIP-Seq(GSE34871)/Homer	GCACGTACCC	1	-0.1459	1	648	0.032	979.1	0.0334
GATA(Zf),IR3/iTreg-Gata3-ChIP-Seq(GSE20898)/Homer	NNNNNBAGATAWYATCTVHN	1	-0.1344	1	166	0.0082	262.2	0.0089
HRE(HSF)/HepG2-HSF1-ChIP-Seq(GSE31477)/Homer	BSTTCTRGAABVTTCYAGAA	1	-0.1035	1	254	0.0126	398.3	0.0136
Mef2c(MADS)/GM12878-Mef2c-ChIP-Seq(GSE32465)/Homer	DCYAAAAATAGM	1	-0.1019	1	436	0.0215	671.4	0.0229
HNF6(Homeobox)/Liver-Hnf6-ChIP-Seq(ERP000394)/Homer	NTATYGATCH	1	-0.1018	1	707	0.0349	1074.3	0.0366
Otx2(Homeobox)/EpiLC-Otx2-ChIP-Seq(GSE56098)/Homer	NYTAATCCYB	1	-0.099	1	1006	0.0497	1517.1	0.0517
FOXA1(Forkhead)/MCF7-FOXA1-ChIP-Seq(GSE26831)/Homer	WAAGTAAACA	1	-0.09579	1	1223	0.0604	1838.1	0.0627
Mef2b(MADS)/HEK293-Mef2b.V5-ChIP-Seq(GSE67450)/Homer	GCTATTTTTGGM	1	-0.09055	1	991	0.049	1498	0.0511
Gata2(Zf)/K562-GATA2-ChIP-Seq(GSE18829)/Homer	BBCTTATCTS	1	-0.08413	1	879	0.0434	1333.1	0.0455
FoxL2(Forkhead)/Ovary-FoxL2-ChIP-Seq(GSE60858)/Homer	WWTRTAAACAVG	1	-0.08343	1	1012	0.05	1530.9	0.0522
GATA3(Zf),DR8/iTreg-Gata3-ChIP-Seq(GSE20898)/Homer	AGATSTNDNNDSAGATAASN	1	-0.07964	1	82	0.0041	138.9	0.0047
Zfp809(Zf)/ES-Zfp809-ChIP-Seq(GSE70799)/Homer	GGGGCTYGKCTGGGA	1	-0.07727	1	357	0.0176	557.1	0.019
p53(p53)/mES-cMyc-ChIP-Seq(GSE11431)/Homer	ACATGCCCGGGCAT	1	-0.07396	1	26	0.0013	49.2	0.0017
ZNF528(Zf)/HEK293-ZNF528.GFP-ChIP-Seq(GSE58341)/Homer	AGAAATGACTTCCCT	1	-0.07075	1	9	0.0004	20.9	0.0007
EKLF(Zf)/Erythrocyte-Klf1-ChIP-Seq(GSE20478)/Homer	NWGGGTGTGGCY	1	-0.06885	1	332	0.0164	521.3	0.0178
HIF-1a(bHLH)/MCF7-HIF1a-ChIP-Seq(GSE28352)/Homer	TACGTGCV	1	-0.06383	1	441	0.0218	686.8	0.0234
Oct4(POU,Homeobox)/mES-Oct4-ChIP-Seq(GSE11431)/Homer	ATTTGCATAW	1	-0.06108	1	542	0.0268	838.7	0.0286
Gata1(Zf)/K562-GATA1-ChIP-Seq(GSE18829)/Homer	SAGATAAGRV	1	-0.05594	1	789	0.039	1208.6	0.0412
ZNF165(Zf)/WHIM12-ZNF165-ChIP-Seq(GSE65937)/Homer	AAGGKGRCGCAGGCA	1	-0.0541	1	214	0.0106	345.6	0.0118
OCT:OCT(POU,Homeobox,IR1)/NPC-Brn2-ChIP-Seq(GSE35496)/Homer	ATGAATWATTCATGA	1	-0.05407	1	13	0.0006	28.3	0.001
OCT:OCT(POU,Homeobox)/NPC-Brn1-ChIP-Seq(GSE35496)/Homer	ATGAATATTCATGAG	1	-0.05227	1	8	0.0004	19.6	0.0007
Pit1(Homeobox)/GCrat-Pit1-ChIP-Seq(GSE58009)/Homer	ATGMATATDC	1	-0.05202	1	1218	0.0602	1846.8	0.063
Esrrb(NR)/mES-Esrrb-ChIP-Seq(GSE11431)/Homer	KTGACCTTGA	1	-0.04894	1	1020	0.0504	1554.4	0.053
E2A(bHLH),near_PU.1/Bcell-PU.1-ChIP-Seq(GSE21512)/Homer	NVCACCTGBN	1	-0.04726	1	2627	0.1298	3924.6	0.1338
Nr5a2(NR)/Pancreas-LRH1-ChIP-Seq(GSE34295)/Homer	BTCAAGGTCA	1	-0.04366	1	1170	0.0578	1779.7	0.0607
THRa(NR)/C17.2-THRa-ChIP-Seq(GSE38347)/Homer	GGTCANYTGAGGWCA	1	-0.03843	1	647	0.032	1003.4	0.0342
PRDM1(Zf)/Hela-PRDM1-ChIP-Seq(GSE31477)/Homer	ACTTTCACTTTC	1	-0.03836	1	756	0.0374	1166.4	0.0398
OCT4-SOX2-TCF-NANOG(POU,Homeobox,HMG)/mES-Oct4-ChIP-Seq(GSE11431)/Homer	ATTTGCATAACAATG	1	-0.0369	1	177	0.0087	292.1	0.01
AR-halfsite(NR)/LNCaP-AR-ChIP-Seq(GSE27824)/Homer	CCAGGAACAG	1	-0.03632	1	7498	0.3705	11045.6	0.3767
ZNF136(Zf)/HEK293-ZNF136.GFP-ChIP-Seq(GSE58341)/Homer	YTKGATAHAGTATTCTWGGTNGGCA	1	-0.03522	1	91	0.0045	159	0.0054
Nr5a2(NR)/mES-Nr5a2-ChIP-Seq(GSE19019)/Homer	BTCAAGGTCA	1	-0.02986	1	846	0.0418	1305.7	0.0445
Phox2a(Homeobox)/Neuron-Phox2a-ChIP-Seq(GSE31456)/Homer	YTAATYNRATTA	1	-0.02349	1	369	0.0182	591.9	0.0202
ISRE(IRF)/ThioMac-LPS-Expression(GSE23622)/Homer	AGTTTCASTTTC	1	-0.02316	1	62	0.0031	114.5	0.0039
RARg(NR)/ES-RARg-ChIP-Seq(GSE30538)/Homer	AGGTCAAGGTCA	1	-0.02314	1	42	0.0021	81.3	0.0028
GATA3(Zf)/iTreg-Gata3-ChIP-Seq(GSE20898)/Homer	AGATAASR	1	-0.02089	1	2080	0.1028	3143.6	0.1072
Tbx20(T-box)/Heart-Tbx20-ChIP-Seq(GSE29636)/Homer	GGTGYTGACAGS	1	-0.01785	1	357	0.0176	577	0.0197
Pax7(Paired,Homeobox)/Myoblast-Pax7-ChIP-Seq(GSE25064)/Homer	TAATCAATTA	1	-0.01714	1	80	0.004	145.6	0.005
T1ISRE(IRF)/ThioMac-Ifnb-Expression/Homer	ACTTTCGTTTCT	1	-0.01478	1	5	0.0002	16.7	0.0006
DMRT6(DM)/Testis-DMRT6-ChIP-Seq(GSE60440)/Homer	YDGHTACAWTGTADC	1	-0.01218	1	231	0.0114	386.9	0.0132
FOXM1(Forkhead)/MCF7-FOXM1-ChIP-Seq(GSE72977)/Homer	TRTTTACTTW	1	-0.01193	1	1331	0.0658	2046.7	0.0698
HNF4a(NR),DR1/HepG2-HNF4a-ChIP-Seq(GSE25021)/Homer	CARRGKBCAAAGTYCA	1	-0.01152	1	710	0.0351	1117.2	0.0381
FOXA1(Forkhead)/LNCAP-FOXA1-ChIP-Seq(GSE27824)/Homer	WAAGTAAACA	1	-0.01073	1	1550	0.0766	2374.7	0.081
ZSCAN22(Zf)/HEK293-ZSCAN22.GFP-ChIP-Seq(GSE58341)/Homer	SMCAGTCWGAKGGAGGAGGC	1	-0.008748	1	96	0.0047	175.5	0.006
DMRT1(DM)/Testis-DMRT1-ChIP-Seq(GSE64892)/Homer	TWGHWACAWTGTWDC	1	-0.008537	1	272	0.0134	453.7	0.0155
Cdx2(Homeobox)/mES-Cdx2-ChIP-Seq(GSE14586)/Homer	GYMATAAAAH	1	-0.008095	1	735	0.0363	1160.6	0.0396
AP-2alpha(AP2)/Hela-AP2alpha-ChIP-Seq(GSE31477)/Homer	ATGCCCTGAGGC	1	-0.007359	1	1540	0.0761	2368	0.0807
Pax7(Paired,Homeobox),longest/Myoblast-Pax7-ChIP-Seq(GSE25064)/Homer	NTAATTDGCYAATTANNWWD	1	-0.007305	1	12	0.0006	32.5	0.0011
Pit1+1bp(Homeobox)/GCrat-Pit1-ChIP-Seq(GSE58009)/Homer	ATGCATAATTCA	1	-0.006399	1	338	0.0167	558.9	0.0191
HRE(HSF)/Striatum-HSF1-ChIP-Seq(GSE38000)/Homer	TTCTAGAABNTTCTA	1	-0.006325	1	294	0.0145	490.1	0.0167
Gata4(Zf)/Heart-Gata4-ChIP-Seq(GSE35151)/Homer	NBWGATAAGR	1	-0.006226	1	1356	0.067	2096.7	0.0715
KLF10(Zf)/HEK293-KLF10.GFP-ChIP-Seq(GSE58341)/Homer	GGGGGTGTGTCC	1	-0.003544	1	1085	0.0536	1700.4	0.058
HOXD13(Homeobox)/Chicken-Hoxd13-ChIP-Seq(GSE38910)/Homer	NCYAATAAAA	1	-0.001668	1	1194	0.059	1876.6	0.064
ZNF41(Zf)/HEK293-ZNF41.GFP-ChIP-Seq(GSE58341)/Homer	CCTCATGGTGYCYTWYTCCCTTGTG	1	-0.001459	1	21	0.001	54.3	0.0019
bZIP:IRF(bZIP,IRF)/Th17-BatF-ChIP-Seq(GSE39756)/Homer	NAGTTTCABTHTGACTNW	1	-0.001439	1	499	0.0247	822.4	0.028
AP-2gamma(AP2)/MCF7-TFAP2C-ChIP-Seq(GSE21234)/Homer	SCCTSAGGSCAW	1	-0.000681	1	2092	0.1034	3236.9	0.1104
Hnf1(Homeobox)/Liver-Foxa2-Chip-Seq(GSE25694)/Homer	GGTTAAWCATTAA	1	-0.000224	1	107	0.0053	213.6	0.0073
CHR(?)/Hela-CellCycle-Expression/Homer	SRGTTTCAAA	1	-2.5e-05	1	769	0.038	1281.9	0.0437
ZFP3(Zf)/HEK293-ZFP3.GFP-ChIP-Seq(GSE58341)/Homer	GGGTTTTGAAGGATGARTAGGAGTT	1	0	1	0	0	3.4	0.0001

## Sheet: De Novo
Pvalue	motif			Motif	Pvalue
1.00E-662	GFY?/Promoter/Homer0.966			GFY	1.00E-662
1e-157	Elk1ETS/Hela-Elk1-ChIP-SeqGSE31477/Homer0.967			Elk1	1e-157
1e-99	YY1/MA0095.2/Jaspar0.983			YY1	1e-99
1e-63	ZNF143|STAFZf/CUTLL-ZNF143-ChIP-SeqGSE29600/Homer0.781			ZNF143	1e-63
1e-59	YY2/MA0748.1/Jaspar0.657			YY2	1e-59
1e-58	BORISZf/K562-CTCFL-ChIP-SeqGSE32465/Homer0.930
1e-47	ZNF416Zf/HEK293-ZNF416.GFP-ChIP-SeqGSE58341/Homer0.804
1e-40	NFIC/MA0161.1/Jaspar0.723
1e-38	PB0179.1_Sp100_2/Jaspar0.756
1e-37	HINFP/MA0131.2/Jaspar0.736
1e-31	TEAD2TEA/Py2T-Tead2-ChIP-SeqGSE55709/Homer0.777
1e-30	NKX2-3/MA0672.1/Jaspar0.615
1e-30	NRF1NRF/MCF7-NRF1-ChIP-SeqUnpublished/Homer0.998
1e-27	POU6F2/MA0793.1/Jaspar0.618
1e-26	PB0032.1_IRC900814_1/Jaspar0.667
1e-26	Atf1bZIP/K562-ATF1-ChIP-SeqGSE31477/Homer0.872
1e-25	PAX4/MA0068.2/Jaspar0.797
1e-25	TEAD1/MA0090.2/Jaspar0.666
1e-24	TEAD4TEA/Tropoblast-Tead4-ChIP-SeqGSE37350/Homer0.598
1e-23	ZBED1/MA0749.1/Jaspar0.743
1e-23	PB0204.1_Zfp740_2/Jaspar0.632
1e-21	NFATRHD/Jurkat-NFATC1-ChIP-SeqJolma_et_al./Homer0.664
1e-20	Npas2/MA0626.1/Jaspar0.764
1e-17	PB0110.1_Bcl6b_2/Jaspar0.678
1e-17	PKNOX2/MA0783.1/Jaspar0.639
1e-17	ERGETS/VCaP-ERG-ChIP-SeqGSE14097/Homer0.640
1e-15	POL009.1_DCE_S_II/Jaspar0.688
1e-14	Hand1::Tcf3/MA0092.1/Jaspar0.690
1e-13	POL008.1_DCE_S_I/Jaspar0.669
1e-12	PB0121.1_Foxj3_2/Jaspar0.712
1e-12	HES7/MA0822.1/Jaspar0.844
1e-12	Spz1/MA0111.1/Jaspar0.726
1e-11	Rfx5HTH/GM12878-Rfx5-ChIP-SeqGSE31477/Homer0.589
1e-11	PB0203.1_Zfp691_2/Jaspar0.682
1e-10	Dux/MA0611.1/Jaspar0.703
1e-10	MEIS1/MA0498.2/Jaspar0.737
1e-09	PB0203.1_Zfp691_2/Jaspar0.619
1e-07	ZNF711Zf/SHSY5Y-ZNF711-ChIP-SeqGSE20673/Homer0.757
1e-06	PB0193.1_Tcfe2a_2/Jaspar0.707

## Sheet: Sheet3
Motif Name	Consensus	P-value	Log P-value	q-value (Benjamini)	# of Target Sequences with Motif(of 20221)	% of Target Sequences with Motif	# of Background Sequences with Motif(of 29111)	% of Background Sequences with Motif
GFY	RACTACAATTCCCAGAAKGC	1e-687	-1582	0	1098	0.0543	157.2	0.0054
ZNF143	ATTTCCCAGVAKSCY	1e-122	-282.1	0	1333	0.0659	953.5	0.0325			Motif	Pvalue
Elk4	NRYTTCCGGY	1e-111	-257.1	0	2273	0.1123	2020.1	0.0689			GFY	1e-687	-1582
Elk1	HACTTCCGGY	1e-110	-255.5	0	2264	0.1119	2013.3	0.0687			ZNF143	1e-122	-282.1
ETS	AACCGGAAGT	1e-108	-249.5	0	1494	0.0738	1169.6	0.0399			Elk4	1e-111	-257.1
ELF1	AVCCGGAAGT	1e-101	-234.2	0	2097	0.1036	1867.7	0.0637			Elk1	1e-110	-255.5
Fli1(ETS)/CD8-FLI-ChIP-Seq(GSE20898)/Homer	NRYTTCCGGH	1e-75	-173.2	0	3332	0.1647	3534.7	0.1205			ETS	1e-108	-249.5
GABPA(ETS)/Jurkat-GABPa-ChIP-Seq(GSE17954)/Homer	RACCGGAAGT	1e-69	-160.2	0	2729	0.1349	2821.4	0.0962			ELF1	1e-101	-234.2
CTCF(Zf)/CD4+-CTCF-ChIP-Seq(Barski_et_al.)/Homer	AYAGTGCCMYCTRGTGGCCA	1e-62	-143	0	464	0.0229	278.7	0.0095
YY1(Zf)/Promoter/Homer	CAAGATGGCGGC	1e-61	-142.3	0	460	0.0227	275.7	0.0094
EWS:FLI1-fusion(ETS)/SK_N_MC-EWS:FLI1-ChIP-Seq(SRA014231)/Homer	VACAGGAAAT	1e-53	-123.1	0	1676	0.0828	1646.8	0.0562
ETV1(ETS)/GIST48-ETV1-ChIP-Seq(GSE22441)/Homer	AACCGGAAGT	1e-51	-119.3	0	3673	0.1815	4187.4	0.1428
ETS1(ETS)/Jurkat-ETS1-ChIP-Seq(GSE17954)/Homer	ACAGGAAGTG	1e-45	-104.3	0	2833	0.14	3161.3	0.1078
ERG(ETS)/VCaP-ERG-ChIP-Seq(GSE14097)/Homer	ACAGGAAGTG	1e-43	-100.1	0	3938	0.1946	4631.5	0.1579
BORIS(Zf)/K562-CTCFL-ChIP-Seq(GSE32465)/Homer	CNNBRGCGCCCCCTGSTGGC	1e-42	-98.6	0	696	0.0344	573.4	0.0196
Etv2(ETS)/ES-ER71-ChIP-Seq(GSE59402)/Homer(0.967)	NNAYTTCCTGHN	1e-34	-79.79	0	2364	0.1168	2665	0.0909
E2F4(E2F)/K562-E2F4-ChIP-Seq(GSE31477)/Homer	GGCGGGAAAH	1e-23	-53.96	0	1365	0.0675	1500	0.0512
NRF1(NRF)/MCF7-NRF1-ChIP-Seq(Unpublished)/Homer	CTGCGCATGCGC	1e-23	-53.88	0	714	0.0353	696.7	0.0238
NRF(NRF)/Promoter/Homer	STGCGCATGCGC	1e-20	-48.24	0	763	0.0377	772.3	0.0263
EHF(ETS)/LoVo-EHF-ChIP-Seq(GSE49402)/Homer	AVCAGGAAGT	1e-20	-47.72	0	2948	0.1457	3616	0.1233
Sp1(Zf)/Promoter/Homer	GGCCCCGCCCCC	1e-20	-46.46	0	1090	0.0539	1183.7	0.0404
Stat3(Stat)/mES-Stat3-ChIP-Seq(GSE11431)/Homer	CTTCCGGGAA	1e-20	-46.13	0	1228	0.0607	1359	0.0463
Rbpj1(?)/Panc1-Rbpj1-ChIP-Seq(GSE47459)/Homer	HTTTCCCASG	1e-16	-36.98	0	3064	0.1514	3854.5	0.1314
SPDEF(ETS)/VCaP-SPDEF-ChIP-Seq(SRA014231)/Homer	ASWTCCTGBT	1e-13	-31.79	0	2398	0.1185	2990.9	0.102
ELF5(ETS)/T47D-ELF5-ChIP-Seq(GSE30407)/Homer	ACVAGGAAGT	1e-13	-30.35	0	1722	0.0851	2091.2	0.0713
KLF5(Zf)/LoVo-KLF5-ChIP-Seq(GSE49402)/Homer	DGGGYGKGGC	1e-11	-26.39	0	3217	0.159	4160.8	0.1419
KLF14(Zf)/HEK293-KLF14.GFP-ChIP-Seq(GSE58341)/Homer	RGKGGGCGKGGC	1e-11	-25.81	0	4314	0.2132	5692.6	0.1941
CRE(bZIP)/Promoter/Homer	CSGTGACGTCAC	1e-10	-24.45	0	583	0.0288	638	0.0218
Klf9(Zf)/GBM-Klf9-ChIP-Seq(GSE62211)/Homer	GCCACRCCCACY	1e-10	-23.12	0	1075	0.0531	1280	0.0436
STAT5(Stat)/mCD4+-Stat5-ChIP-Seq(GSE12346)/Homer	RTTTCTNAGAAA	1e-09	-22.05	0	689	0.034	783.8	0.0267
ETS:RUNX(ETS,Runt)/Jurkat-RUNX1-ChIP-Seq(GSE17954)/Homer	RCAGGATGTGGT	1e-09	-21.85	0	234	0.0116	220.1	0.0075
E2F(E2F)/Hela-CellCycle-Expression/Homer	TTSGCGCGAAAA	1e-09	-21.21	0	174	0.0086	153.6	0.0052
STAT1(Stat)/HelaS3-STAT1-ChIP-Seq(GSE12782)/Homer	NATTTCCNGGAAAT	1e-09	-21.02	0	589	0.0291	660.6	0.0225
Unknown-ESC-element(?)/mES-Nanog-ChIP-Seq(GSE11724)/Homer	CACAGCAGGGGG	1e-08	-20.69	0	1230	0.0608	1502.6	0.0512
Sox10(HMG)/SciaticNerve-Sox3-ChIP-Seq(GSE35132)/Homer	CCWTTGTYYB	1e-08	-19.72	0	3012	0.1488	3949	0.1347
STAT4(Stat)/CD4-Stat4-ChIP-Seq(GSE22104)/Homer	NYTTCCWGGAAR	1e-08	-18.8	0	1768	0.0874	2244.5	0.0765
Stat3+il21(Stat)/CD4-Stat3-ChIP-Seq(GSE19198)/Homer	SVYTTCCNGGAARB	1e-08	-18.76	0	1417	0.07	1768.4	0.0603
Rfx5(HTH)/GM12878-Rfx5-ChIP-Seq(GSE31477)/Homer	SCCTAGCAACAG	1e-07	-17.95	0	709	0.035	831.1	0.0283
GFX(?)/Promoter/Homer	ATTCTCGCGAGA	1e-07	-17.19	0	77	0.0038	56.9	0.0019
Nanog(Homeobox)/mES-Nanog-ChIP-Seq(GSE11724)/Homer	RGCCATTAAC	1e-07	-16.5	0	7484	0.3698	10324.4	0.3521
NF1(CTF)/LNCAP-NF1-ChIP-Seq(Unpublished)/Homer	CYTGGCABNSTGCCAR	1e-07	-16.38	0	787	0.0389	943.5	0.0322
Zic(Zf)/Cerebellum-ZIC1.2-ChIP-Seq(GSE60731)/Homer	CCTGCTGAGH	1e-07	-16.13	0	1906	0.0942	2459.6	0.0839
NFY(CCAAT)/Promoter/Homer	RGCCAATSRG	1e-06	-14.98	0	1608	0.0795	2062.7	0.0703
Rfx2(HTH)/LoVo-RFX2-ChIP-Seq(GSE49402)/Homer	GTTGCCATGGCAACM	1e-06	-14.9	0	245	0.0121	255	0.0087
NeuroD1(bHLH)/Islet-NeuroD1-ChIP-Seq(GSE30298)/Homer	GCCATCTGTT	1e-06	-14.82	0	1682	0.0831	2165.1	0.0738
Foxo1(Forkhead)/RAW-Foxo1-ChIP-Seq(Fan_et_al.)/Homer	CTGTTTAC	1e-06	-14.29	0	3411	0.1686	4576.4	0.1561
Tlx?(NR)/NPC-H3K4me1-ChIP-Seq(GSE16256)/Homer	CTGGCAGSCTGCCA	1e-05	-13.81	0	833	0.0412	1023	0.0349
E-box(bHLH)/Promoter/Homer	SSGGTCACGTGA	1e-05	-13.49	0	214	0.0106	222	0.0076
E2F6(E2F)/Hela-E2F6-ChIP-Seq(GSE31477)/Homer	GGCGGGAARN	1e-05	-13.37	0	1314	0.0649	1676.3	0.0572
Atf1(bZIP)/K562-ATF1-ChIP-Seq(GSE31477)/Homer	GATGACGTCA	1e-05	-13.27	0	1226	0.0606	1557.4	0.0531
SCL(bHLH)/HPC7-Scl-ChIP-Seq(GSE13511)/Homer	AVCAGCTG	1e-05	-13.15	0	9599	0.4744	13435.6	0.4582
E2F7(E2F)/Hela-E2F7-ChIP-Seq(GSE32673)/Homer	VDTTTCCCGCCA	1e-05	-12.86	0	336	0.0166	376.6	0.0128
USF1(bHLH)/GM12878-Usf1-ChIP-Seq(GSE32465)/Homer	SGTCACGTGR	1e-05	-12.6	0	922	0.0456	1151.7	0.0393
Atf7(bZIP)/3T3L1-Atf7-ChIP-Seq(GSE56872)/Homer	NGRTGACGTCAY	1e-05	-12.53	0	880	0.0435	1095.8	0.0374
Ascl1(bHLH)/NeuralTubes-Ascl1-ChIP-Seq(GSE55840)/Homer	NNVVCAGCTGBN	1e-05	-12.48	0	3346	0.1653	4512.9	0.1539
ZNF711(Zf)/SHSY5Y-ZNF711-ChIP-Seq(GSE20673)/Homer	AGGCCTAG	1e-05	-12.31	0	4011	0.1982	5454	0.186
MafA(bZIP)/Islet-MafA-ChIP-Seq(GSE30298)/Homer	TGCTGACTCA	1e-05	-11.92	0	1609	0.0795	2096.2	0.0715
Maz(Zf)/HepG2-Maz-ChIP-Seq(GSE31477)/Homer	GGGGGGGG	1e-05	-11.84	0	3257	0.161	4397.6	0.15
STAT6(Stat)/Macrophage-Stat6-ChIP-Seq(GSE38377)/Homer	TTCCKNAGAA	1e-05	-11.68	0	931	0.046	1171.9	0.04
X-box(HTH)/NPC-H3K4me1-ChIP-Seq(GSE16256)/Homer	GGTTGCCATGGCAA	0.0001	-11.37	0.0001	247	0.0122	270.7	0.0092
ZBTB33(Zf)/GM12878-ZBTB33-ChIP-Seq(GSE32465)/Homer	GGVTCTCGCGAGAAC	0.0001	-11.06	0.0001	153	0.0076	155.4	0.0053
Olig2(bHLH)/Neuron-Olig2-ChIP-Seq(GSE30882)/Homer	RCCATMTGTT	0.0001	-10.53	0.0001	3793	0.1874	5176.6	0.1765
Atoh1(bHLH)/Cerebellum-Atoh1-ChIP-Seq(GSE22111)/Homer	VNRVCAGCTGGY	0.0001	-10.47	0.0001	2332	0.1152	3120.4	0.1064
Rfx1(HTH)/NPC-H3K4me1-ChIP-Seq(GSE16256)/Homer	KGTTGCCATGGCAA	0.0001	-9.896	0.0002	452	0.0223	543.2	0.0185
MITF(bHLH)/MastCells-MITF-ChIP-Seq(GSE48085)/Homer	RTCATGTGAC	0.0001	-9.631	0.0003	1748	0.0864	2317.7	0.079
JunD(bZIP)/K562-JunD-ChIP-Seq/Homer	ATGACGTCATCN	0.001	-9.2	0.0005	237	0.0117	267.1	0.0091
Sox6(HMG)/Myotubes-Sox6-ChIP-Seq(GSE32627)/Homer	CCATTGTTNY	0.001	-9.138	0.0005	2669	0.1319	3614.9	0.1233
c-Myc(bHLH)/LNCAP-cMyc-ChIP-Seq(Unpublished)/Homer	VCCACGTG	0.001	-9.113	0.0005	1039	0.0513	1343	0.0458
EBNA1(EBV-virus)/Raji-EBNA1-ChIP-Seq(GSE30709)/Homer	GGYAGCAYDTGCTDCCCNNN	0.001	-9.107	0.0005	32	0.0016	22.4	0.0008
HOXA9(Homeobox)/HSC-Hoxa9-ChIP-Seq(GSE33509)/Homer	GGCCATAAATCA	0.001	-8.779	0.0007	935	0.0462	1204.6	0.0411
Max(bHLH)/K562-Max-ChIP-Seq(GSE31477)/Homer	RCCACGTGGYYN	0.001	-8.679	0.0008	1238	0.0612	1622.5	0.0553
n-Myc(bHLH)/mES-nMyc-ChIP-Seq(GSE11431)/Homer	VRCCACGTGG	0.001	-8.454	0.0009	1309	0.0647	1723.4	0.0588
Ap4(bHLH)/AML-Tfap4-ChIP-Seq(GSE45738)/Homer	NAHCAGCTGD	0.001	-8.326	0.001	2512	0.1241	3407.6	0.1162
p63(p53)/Keratinocyte-p63-ChIP-Seq(GSE17611)/Homer	NNDRCATGYCYNRRCATGYH	0.001	-8.294	0.0011	677	0.0335	857.2	0.0292
CEBP:AP1(bZIP)/ThioMac-CEBPb-ChIP-Seq(GSE21512)/Homer	DRTGTTGCAA	0.001	-8.156	0.0012	1169	0.0578	1534	0.0523
RFX(HTH)/K562-RFX3-ChIP-Seq(SRA012198)/Homer	CGGTTGCCATGGCAAC	0.001	-8.129	0.0012	215	0.0106	244.6	0.0083
Gfi1b(Zf)/HPC7-Gfi1b-ChIP-Seq(GSE22178)/Homer	MAATCACTGC	0.001	-7.791	0.0017	1034	0.0511	1351.3	0.0461
Pitx1(Homeobox)/Chicken-Pitx1-ChIP-Seq(GSE38910)/Homer	TAATCCCN	0.001	-7.645	0.0019	6947	0.3433	9745.8	0.3323
PBX1(Homeobox)/MCF7-PBX1-ChIP-Seq(GSE28007)/Homer	GSCTGTCACTCA	0.001	-7.386	0.0025	188	0.0093	213.9	0.0073
RUNX-AML(Runt)/CD4+-PolII-ChIP-Seq(Barski_et_al.)/Homer	GCTGTGGTTW	0.001	-7.248	0.0028	1245	0.0615	1650.6	0.0563
Nkx6.1(Homeobox)/Islet-Nkx6.1-ChIP-Seq(GSE40975)/Homer	GKTAATGR	0.001	-7.172	0.003	3868	0.1911	5351.1	0.1825
Usf2(bHLH)/C2C12-Usf2-ChIP-Seq(GSE36030)/Homer	GTCACGTGGT	0.01	-6.888	0.0039	607	0.03	775.9	0.0265
Nrf2(bZIP)/Lymphoblast-Nrf2-ChIP-Seq(GSE37589)/Homer	HTGCTGAGTCAT	0.01	-6.785	0.0043	73	0.0036	72.7	0.0025
Bach1(bZIP)/K562-Bach1-ChIP-Seq(GSE31477)/Homer	AWWNTGCTGAGTCAT	0.01	-6.735	0.0045	87	0.0043	89.7	0.0031
Smad3(MAD)/NPC-Smad3-ChIP-Seq(GSE36673)/Homer	TWGTCTGV	0.01	-6.63	0.0049	5733	0.2833	8031	0.2739
bHLHE40(bHLH)/HepG2-BHLHE40-ChIP-Seq(GSE31477)/Homer	KCACGTGMCN	0.01	-6.487	0.0056	629	0.0311	809.3	0.0276
NF1-halfsite(CTF)/LNCaP-NF1-ChIP-Seq(Unpublished)/Homer	YTGCCAAG	0.01	-6.367	0.0062	3540	0.1749	4903.8	0.1672
Tcf21(bHLH)/ArterySmoothMuscle-Tcf21-ChIP-Seq(GSE61369)/Homer	NAACAGCTGG	0.01	-6.323	0.0064	2010	0.0993	2736.4	0.0933
LXRE(NR),DR4/RAW-LXRb.biotin-ChIP-Seq(GSE21512)/Homer	RGGTTACTANAGGTCA	0.01	-6.132	0.0077	78	0.0039	80.1	0.0027
STAT6(Stat)/CD4-Stat6-ChIP-Seq(GSE22104)/Homer	ABTTCYYRRGAA	0.01	-6.073	0.0081	843	0.0417	1108.5	0.0378
ZNF467(Zf)/HEK293-ZNF467.GFP-ChIP-Seq(GSE58341)/Homer	TGGGGAAGGGCM	0.01	-5.992	0.0087	1750	0.0865	2376.7	0.081
BMAL1(bHLH)/Liver-Bmal1-ChIP-Seq(GSE39860)/Homer	GNCACGTG	0.01	-5.827	0.0101	3351	0.1656	4648	0.1585
Sox2(HMG)/mES-Sox2-ChIP-Seq(GSE11431)/Homer	BCCATTGTTC	0.01	-5.744	0.0109	1485	0.0734	2008.2	0.0685
PAX5(Paired,Homeobox)/GM12878-PAX5-ChIP-Seq(GSE32465)/Homer	GCAGCCAAGCRTGACH	0.01	-5.725	0.011	769	0.038	1010.3	0.0344
Srebp2(bHLH)/HepG2-Srebp2-ChIP-Seq(GSE31477)/Homer	CGGTCACSCCAC	0.01	-5.695	0.0112	236	0.0117	285.1	0.0097
Sox3(HMG)/NPC-Sox3-ChIP-Seq(GSE33059)/Homer	CCWTTGTY	0.01	-5.626	0.0119	3058	0.1511	4235.7	0.1444
Tcf12(bHLH)/GM12878-Tcf12-ChIP-Seq(GSE32465)/Homer	VCAGCTGYTG	0.01	-5.354	0.0154	2090	0.1033	2868.8	0.0978
Mouse_Recombination_Hotspot(Zf)/Testis-DMC1-ChIP-Seq(GSE24438)/Homer	ACTYKNATTCGTGNTACTTC	0.01	-5.187	0.018	93	0.0046	102.6	0.0035
Sox4(HMG)/proB-Sox4-ChIP-Seq(GSE50066)/Homer	YCTTTGTTCC	0.01	-5.072	0.02	1478	0.073	2010.7	0.0686
Klf4(Zf)/mES-Klf4-ChIP-Seq(GSE11431)/Homer	GCCACACCCA	0.01	-5.067	0.02	858	0.0424	1142.7	0.039
Ptf1a(bHLH)/Panc1-Ptf1a-ChIP-Seq(GSE47459)/Homer	ACAGCTGTTN	0.01	-5.06	0.02	5423	0.268	7632.4	0.2603
NF-E2(bZIP)/K562-NFE2-ChIP-Seq(GSE31477)/Homer	GATGACTCAGCA	0.01	-5.058	0.02	91	0.0045	100.2	0.0034
MyoG(bHLH)/C2C12-MyoG-ChIP-Seq(GSE36024)/Homer	AACAGCTG	0.01	-5.031	0.02	2196	0.1085	3025.6	0.1032
Myf5(bHLH)/GM-Myf5-ChIP-Seq(GSE24852)/Homer	BAACAGCTGT	0.01	-4.929	0.022	1447	0.0715	1969.1	0.0671
ZNF669(Zf)/HEK293-ZNF669.GFP-ChIP-Seq(GSE58341)/Homer	GARTGGTCATCGCCC	0.01	-4.925	0.022	145	0.0072	170.6	0.0058
ZFX(Zf)/mES-Zfx-ChIP-Seq(GSE11431)/Homer	AGGCCTRG	0.01	-4.691	0.0274	2601	0.1285	3608.4	0.123
ETS:E-box(ETS,bHLH)/HPC7-Scl-ChIP-Seq(GSE22178)/Homer	AGGAARCAGCTG	0.01	-4.689	0.0274	185	0.0091	224.5	0.0077
Arnt:Ahr(bHLH)/MCF7-Arnt-ChIP-Seq(Lo_et_al.)/Homer	TBGCACGCAA	0.1	-4.59	0.0297	1304	0.0644	1774.9	0.0605
CLOCK(bHLH)/Liver-Clock-ChIP-Seq(GSE39860)/Homer	GHCACGTG	0.1	-4.586	0.0297	1049	0.0518	1416.1	0.0483
Tbx5(T-box)/HL1-Tbx5.biotin-ChIP-Seq(GSE21529)/Homer	AGGTGTCA	0.1	-4.507	0.0317	6078	0.3004	8592.8	0.293
EWS:ERG-fusion(ETS)/CADO_ES1-EWS:ERG-ChIP-Seq(SRA014231)/Homer	ATTTCCTGTN	0.1	-4.473	0.0325	1311	0.0648	1786.2	0.0609
Lhx2(Homeobox)/HFSC-Lhx2-ChIP-Seq(GSE48068)/Homer	TAATTAGN	0.1	-4.38	0.0354	1475	0.0729	2019.1	0.0689
Ets1-distal(ETS)/CD4+-PolII-ChIP-Seq(Barski_et_al.)/Homer	MACAGGAAGT	0.1	-4.362	0.0357	628	0.031	832.6	0.0284
Tgif2(Homeobox)/mES-Tgif2-ChIP-Seq(GSE55404)/Homer	TGTCANYT	0.1	-4.348	0.0359	6238	0.3083	8828.8	0.3011
MYB(HTH)/ERMYB-Myb-ChIPSeq(GSE22095)/Homer	GGCVGTTR	0.1	-4.299	0.0374	3328	0.1645	4655.2	0.1587
ZNF382(Zf)/HEK293-ZNF382.GFP-ChIP-Seq(GSE58341)/Homer	GNCTGTASTRNTGBCTCHTT	0.1	-4.251	0.0389	59	0.0029	63.1	0.0022
Atf2(bZIP)/3T3L1-Atf2-ChIP-Seq(GSE56872)/Homer	NRRTGACGTCAT	0.1	-4.211	0.0401	610	0.0301	809.7	0.0276
c-Jun-CRE(bZIP)/K562-cJun-ChIP-Seq(GSE31477)/Homer	ATGACGTCATCY	0.1	-4.209	0.0401	540	0.0267	712.4	0.0243
Sox15(HMG)/CPA-Sox15-ChIP-Seq(GSE62909)/Homer	RAACAATGGN	0.1	-4.143	0.0422	1743	0.0861	2404	0.082
RUNX(Runt)/HPC7-Runx1-ChIP-Seq(GSE22178)/Homer	SAAACCACAG	0.1	-4.074	0.0449	1224	0.0605	1671.5	0.057
Egr1(Zf)/K562-Egr1-ChIP-Seq(GSE32465)/Homer	TGCGTGGGYG	0.1	-4.027	0.0466	1443	0.0713	1981.5	0.0676
Isl1(Homeobox)/Neuron-Isl1-ChIP-Seq(GSE31456)/Homer	CTAATKGV	0.1	-4.024	0.0466	3050	0.1507	4266.6	0.1455
SpiB(ETS)/OCILY3-SPIB-ChIP-Seq(GSE56857)/Homer	AAAGRGGAAGTG	0.1	-3.996	0.0473	439	0.0217	575.5	0.0196
MyoD(bHLH)/Myotube-MyoD-ChIP-Seq(GSE21614)/Homer	RRCAGCTGYTSY	0.1	-3.882	0.0526	1712	0.0846	2365.3	0.0807
EBF1(EBF)/Near-E2A-ChIP-Seq(GSE21512)/Homer	GTCCCCWGGGGA	0.1	-3.814	0.0559	2013	0.0995	2794	0.0953
Lhx3(Homeobox)/Neuron-Lhx3-ChIP-Seq(GSE31456)/Homer	ADBTAATTAR	0.1	-3.689	0.0628	2336	0.1154	3257.5	0.1111
RUNX2(Runt)/PCa-RUNX2-ChIP-Seq(GSE33889)/Homer	NWAACCACADNN	0.1	-3.532	0.0729	1374	0.0679	1894.5	0.0646
Hoxc9(Homeobox)/Ainv15-Hoxc9-ChIP-Seq(GSE21812)/Homer	GGCCATAAATCA	0.1	-3.504	0.0744	623	0.0308	837.2	0.0285
c-Myc(bHLH)/mES-cMyc-ChIP-Seq(GSE11431)/Homer	VVCCACGTGG	0.1	-3.45	0.0779	872	0.0431	1187.7	0.0405
CArG(MADS)/PUER-Srf-ChIP-Seq(Sullivan_et_al.)/Homer	CCATATATGGNM	0.1	-3.446	0.0779	440	0.0217	583.1	0.0199
Smad2(MAD)/ES-SMAD2-ChIP-Seq(GSE29422)/Homer	CTGTCTGG	0.1	-3.379	0.0824	3268	0.1615	4599	0.1568
Oct6(POU,Homeobox)/NPC-Oct6-ChIP-Seq(GSE35496)/Homer	WATGCAAATGAG	0.1	-3.378	0.0824	540	0.0267	723.5	0.0247
Bcl6(Zf)/Liver-Bcl6-ChIP-Seq(GSE31578)/Homer	NNNCTTTCCAGGAAA	0.1	-3.36	0.0827	2354	0.1163	3292	0.1123
Egr2(Zf)/Thymocytes-Egr2-ChIP-Seq(GSE34254)/Homer	NGCGTGGGCGGR	0.1	-3.297	0.0874	386	0.0191	510.9	0.0174
PU.1-IRF(ETS:IRF)/Bcell-PU.1-ChIP-Seq(GSE21512)/Homer	MGGAAGTGAAAC	0.1	-3.177	0.0978	2402	0.1187	3366.8	0.1148
BMYB(HTH)/Hela-BMYB-ChIP-Seq(GSE27030)/Homer	NHAACBGYYV	0.1	-3.141	0.1007	2751	0.1359	3866.3	0.1318
E2F1(E2F)/Hela-E2F1-ChIP-Seq(GSE22478)/Homer	CWGGCGGGAA	0.1	-3.116	0.1025	603	0.0298	815.9	0.0278
Sox9(HMG)/Limb-SOX9-ChIP-Seq(GSE73225)/Homer	AGGVNCCTTTGT	0.1	-3.11	0.1025	1451	0.0717	2013.5	0.0687
Lhx1(Homeobox)/EmbryoCarcinoma-Lhx1-ChIP-Seq(GSE70957)/Homer	NNYTAATTAR	0.1	-3.11	0.1025	1489	0.0736	2067.6	0.0705
Chop(bZIP)/MEF-Chop-ChIP-Seq(GSE35681)/Homer	ATTGCATCAT	0.1	-3.105	0.1025	307	0.0152	403	0.0137
RUNX1(Runt)/Jurkat-RUNX1-ChIP-Seq(GSE29180)/Homer	AAACCACARM	0.1	-3.105	0.1025	1728	0.0854	2407.1	0.0821
FOXP1(Forkhead)/H9-FOXP1-ChIP-Seq(GSE31006)/Homer	NYYTGTTTACHN	0.1	-3.026	0.1082	582	0.0288	787.6	0.0269
Meis1(Homeobox)/MastCells-Meis1-ChIP-Seq(GSE48085)/Homer	VGCTGWCAVB	0.1	-3.008	0.1094	3335	0.1648	4707.5	0.1605
Eomes(T-box)/H9-Eomes-ChIP-Seq(GSE26097)/Homer	ATTAACACCT	0.1	-2.905	0.1204	3492	0.1726	4937	0.1684
PU.1(ETS)/ThioMac-PU.1-ChIP-Seq(GSE21512)/Homer	AGAGGAAGTG	0.1	-2.901	0.1204	934	0.0462	1285.5	0.0438
Pknox1(Homeobox)/ES-Prep1-ChIP-Seq(GSE63282)/Homer	SCTGTCAVTCAV	0.1	-2.832	0.1277	457	0.0226	615.2	0.021
Tcfcp2l1(CP2)/mES-Tcfcp2l1-ChIP-Seq(GSE11431)/Homer	NRAACCRGTTYRAACCRGYT	0.1	-2.794	0.1319	269	0.0133	354.2	0.0121
Brn1(POU,Homeobox)/NPC-Brn1-ChIP-Seq(GSE35496)/Homer	TATGCWAATBAV	0.1	-2.747	0.1372	401	0.0198	538.7	0.0184
NF1:FOXA1(CTF,Forkhead)/LNCAP-FOXA1-ChIP-Seq(GSE27824)/Homer	WNTGTTTRYTTTGGCA	0.1	-2.68	0.1459	76	0.0038	92.4	0.0032
RORgt(NR)/EL4-RORgt.Flag-ChIP-Seq(GSE56019)/Homer	AAYTAGGTCA	0.1	-2.532	0.168	161	0.008	208.5	0.0071
GRE(NR),IR3/A549-GR-ChIP-Seq(GSE32465)/Homer	NRGVACABNVTGTYCY	0.1	-2.486	0.1747	213	0.0105	280.6	0.0096
GRHL2(CP2)/HBE-GRHL2-ChIP-Seq(GSE46194)/Homer	AAACYKGTTWDACMRGTTTB	0.1	-2.468	0.1768	554	0.0274	757.1	0.0258
Smad4(MAD)/ESC-SMAD4-ChIP-Seq(GSE29422)/Homer	VBSYGTCTGG	0.1	-2.425	0.1833	3338	0.165	4734.7	0.1615
Srebp1a(bHLH)/HepG2-Srebp1a-ChIP-Seq(GSE31477)/Homer	RTCACSCCAY	0.1	-2.407	0.1853	326	0.0161	438.2	0.0149
GRE(NR),IR3/RAW264.7-GRE-ChIP-Seq(Unpublished)/Homer	VAGRACAKWCTGTYC	0.1	-2.363	0.1925	387	0.0191	524.5	0.0179
HOXA2(Homeobox)/mES-Hoxa2-ChIP-Seq(Donaldson_et_al.)/Homer	GYCATCMATCAT	0.1	-2.361	0.1925	146	0.0072	189.4	0.0065
PAX3:FKHR-fusion(Paired,Homeobox)/Rh4-PAX3:FKHR-ChIP-Seq(GSE19063)/Homer	ACCRTGACTAATTNN	0.1	-2.346	0.1933	258	0.0127	344.8	0.0118
Tgif1(Homeobox)/mES-Tgif1-ChIP-Seq(GSE55404)/Homer	YTGWCADY	0.1	-2.329	0.1955	5712	0.2823	8157.1	0.2782
ZBTB18(Zf)/HEK293-ZBTB18.GFP-ChIP-Seq(GSE58341)/Homer	AACATCTGGA	1	-2.19	0.2231	941	0.0465	1311.3	0.0447
REST-NRSF(Zf)/Jurkat-NRSF-ChIP-Seq/Homer	GGMGCTGTCCATGGTGCTGA	1	-2.184	0.2231	26	0.0013	29.7	0.001
HEB(bHLH)/mES-Heb-ChIP-Seq(GSE53233)/Homer	VCAGCTGBNN	1	-2.11	0.2387	3908	0.1931	5568.4	0.1899
Pdx1(Homeobox)/Islet-Pdx1-ChIP-Seq(SRA008281)/Homer	YCATYAATCA	1	-2.092	0.2417	1320	0.0652	1854.2	0.0632
IRF4(IRF)/GM12878-IRF4-ChIP-Seq(GSE32465)/Homer	ACTGAAACCA	1	-2.037	0.2537	652	0.0322	904.9	0.0309
Znf263(Zf)/K562-Znf263-ChIP-Seq(GSE31477)/Homer	CVGTSCTCCC	1	-2.032	0.2537	3872	0.1913	5520.1	0.1882
Pbx3(Homeobox)/GM12878-PBX3-ChIP-Seq(GSE32465)/Homer	SCTGTCAMTCAN	1	-1.946	0.2746	470	0.0232	648.7	0.0221
Atf4(bZIP)/MEF-Atf4-ChIP-Seq(GSE35681)/Homer	MTGATGCAAT	1	-1.917	0.2809	401	0.0198	551.2	0.0188
PRDM9(Zf)/Testis-DMC1-ChIP-Seq(GSE35498)/Homer	ADGGYAGYAGCATCT	1	-1.896	0.2851	829	0.041	1159.7	0.0395
ZNF264(Zf)/HEK293-ZNF264.GFP-ChIP-Seq(GSE58341)/Homer	RGGGCACTAACY	1	-1.888	0.2857	1140	0.0563	1603.9	0.0547
E2A(bHLH)/proBcell-E2A-ChIP-Seq(GSE21978)/Homer	DNRCAGCTGY	1	-1.87	0.2891	2969	0.1467	4228.8	0.1442
Brachyury(T-box)/Mesoendoderm-Brachyury-ChIP-exo(GSE54963)/Homer	ANTTMRCASBNNNGTGYKAAN	1	-1.854	0.2922	420	0.0208	579.9	0.0198
Bach2(bZIP)/OCILy7-Bach2-ChIP-Seq(GSE44420)/Homer	TGCTGAGTCA	1	-1.83	0.2976	273	0.0135	372.8	0.0127
Hoxb4(Homeobox)/ES-Hoxb4-ChIP-Seq(GSE34014)/Homer	TGATTRATGGCY	1	-1.801	0.3046	267	0.0132	364.8	0.0124
ZNF415(Zf)/HEK293-ZNF415.GFP-ChIP-Seq(GSE58341)/Homer	GRTGMTRGAGCC	1	-1.702	0.3341	1115	0.0551	1573.7	0.0537
ZNF692(Zf)/HEK293-ZNF692.GFP-ChIP-Seq(GSE58341)/Homer	GTGGGCCCCA	1	-1.676	0.3411	255	0.0126	349	0.0119
NFAT(RHD)/Jurkat-NFATC1-ChIP-Seq(Jolma_et_al.)/Homer	ATTTTCCATT	1	-1.653	0.3471	1377	0.068	1950.3	0.0665
TCFL2(HMG)/K562-TCF7L2-ChIP-Seq(GSE29196)/Homer	ACWTCAAAGG	1	-1.629	0.3536	127	0.0063	170.7	0.0058
ZNF416(Zf)/HEK293-ZNF416.GFP-ChIP-Seq(GSE58341)/Homer	WDNCTGGGCA	1	-1.622	0.354	2614	0.1292	3729.7	0.1272
CEBP(bZIP)/ThioMac-CEBPb-ChIP-Seq(GSE21512)/Homer	ATTGCGCAAC	1	-1.569	0.3711	864	0.0427	1218.8	0.0416
FOXA1:AR(Forkhead,NR)/LNCAP-AR-ChIP-Seq(GSE27824)/Homer	AGTAAACAAAAAAGAACAND	1	-1.55	0.3761	71	0.0035	93.3	0.0032
ZNF675(Zf)/HEK293-ZNF675.GFP-ChIP-Seq(GSE58341)/Homer	ARGAGGMCAAAATGW	1	-1.532	0.381	196	0.0097	268	0.0091
TEAD4(TEA)/Tropoblast-Tead4-ChIP-Seq(GSE37350)/Homer	CCWGGAATGY	1	-1.518	0.3841	1400	0.0692	1988.5	0.0678
AMYB(HTH)/Testes-AMYB-ChIP-Seq(GSE44588)/Homer	TGGCAGTTGG	1	-1.496	0.3907	2856	0.1411	4084.2	0.1393
Fra1(bZIP)/BT549-Fra1-ChIP-Seq(GSE46166)/Homer	NNATGASTCATH	1	-1.483	0.3935	735	0.0363	1036.9	0.0354
BATF(bZIP)/Th17-BATF-ChIP-Seq(GSE39756)/Homer	DATGASTCAT	1	-1.412	0.4202	899	0.0444	1273.4	0.0434
ARE(NR)/LNCAP-AR-ChIP-Seq(GSE27824)/Homer	RGRACASNSTGTYCYB	1	-1.406	0.4204	408	0.0202	571.1	0.0195
Jun-AP1(bZIP)/K562-cJun-ChIP-Seq(GSE31477)/Homer	GATGASTCATCN	1	-1.4	0.4208	299	0.0148	416.6	0.0142
p53(p53)/Saos-p53-ChIP-Seq(GSE15780)/Homer	RRCATGYCYRGRCATGYYYN	1	-1.398	0.4208	167	0.0083	229	0.0078
p53(p53)/Saos-p53-ChIP-Seq/Homer	RRCATGYCYRGRCATGYYYN	1	-1.398	0.4208	167	0.0083	229	0.0078
Nur77(NR)/K562-NR4A1-ChIP-Seq(GSE31363)/Homer	TGACCTTTNCNT	1	-1.391	0.4208	251	0.0124	348.3	0.0119
NPAS2(bHLH)/Liver-NPAS2-ChIP-Seq(GSE39860)/Homer	KCCACGTGAC	1	-1.374	0.4226	1959	0.0968	2798.9	0.0954
PAX6(Paired,Homeobox)/Forebrain-Pax6-ChIP-Seq(GSE66961)/Homer	NGTGTTCAVTSAAGCGKAAA	1	-1.374	0.4226	154	0.0076	211.9	0.0072
PGR(NR)/EndoStromal-PGR-ChIP-Seq(GSE69539)/Homer	AAGAACATWHTGTTC	1	-1.251	0.473	332	0.0164	466.3	0.0159
Foxa2(Forkhead)/Liver-Foxa2-ChIP-Seq(GSE25694)/Homer	CYTGTTTACWYW	1	-1.244	0.4741	1142	0.0564	1628.6	0.0555
CRX(Homeobox)/Retina-Crx-ChIP-Seq(GSE20012)/Homer	GCTAATCC	1	-1.206	0.4899	3627	0.1792	5214.2	0.1778
NFAT:AP1(RHD,bZIP)/Jurkat-NFATC1-ChIP-Seq(Jolma_et_al.)/Homer	SARTGGAAAAWRTGAGTCAB	1	-1.154	0.5132	229	0.0113	321.9	0.011
Foxh1(Forkhead)/hESC-FOXH1-ChIP-Seq(GSE29422)/Homer	NNTGTGGATTSS	1	-1.127	0.5247	858	0.0424	1224.3	0.0418
HIF-1b(HLH)/T47D-HIF1b-ChIP-Seq(GSE59937)/Homer	RTACGTGC	1	-1.117	0.5273	2164	0.1069	3107.6	0.106
PAX5(Paired,Homeobox),condensed/GM12878-PAX5-ChIP-Seq(GSE32465)/Homer	GTCACGCTCSCTGM	1	-1.072	0.5485	188	0.0093	264.1	0.009
NFkB-p65-Rel(RHD)/ThioMac-LPS-Expression(GSE23622)/Homer	GGAAATTCCC	1	-1.055	0.5556	86	0.0042	119.9	0.0041
Tcf4(HMG)/Hct116-Tcf4-ChIP-Seq(SRA012054)/Homer	ASATCAAAGGVA	1	-1.045	0.5582	694	0.0343	991.1	0.0338
PR(NR)/T47D-PR-ChIP-Seq(GSE31130)/Homer	VAGRACAKNCTGTBC	1	-1.028	0.5649	3863	0.1909	5568.6	0.1899
Bapx1(Homeobox)/VertebralCol-Bapx1-ChIP-Seq(GSE36672)/Homer	TTRAGTGSYK	1	-1.016	0.5692	3695	0.1826	5326	0.1816
PPARE(NR),DR1/3T3L1-Pparg-ChIP-Seq(GSE13511)/Homer	TGACCTTTGCCCCA	1	-1.008	0.5707	1564	0.0773	2247.2	0.0766
Nkx2.2(Homeobox)/NPC-Nkx2.2-ChIP-Seq(GSE61673)/Homer	BTBRAGTGSN	1	-0.8747	0.6489	3531	0.1745	5100.9	0.1739
Six1(Homeobox)/Myoblast-Six1-ChIP-Chip(GSE20150)/Homer	GKVTCADRTTWC	1	-0.8475	0.6635	348	0.0172	499	0.017
ZNF16(Zf)/HEK293-ZNF16.GFP-ChIP-Seq(GSE58341)/Homer	MACCTTCYATGGCTCCCTAKTGCCY	1	-0.8229	0.6768	14	0.0007	20	0.0007
Pax7(Paired,Homeobox),long/Myoblast-Pax7-ChIP-Seq(GSE25064)/Homer	TAATCHGATTAC	1	-0.8166	0.6778	21	0.001	29.3	0.001
IRF2(IRF)/Erythroblas-IRF2-ChIP-Seq(GSE36985)/Homer	GAAASYGAAASY	1	-0.788	0.6941	148	0.0073	212.5	0.0072
TEAD2(TEA)/Py2T-Tead2-ChIP-Seq(GSE55709)/Homer	CCWGGAATGY	1	-0.7766	0.6987	796	0.0393	1149.3	0.0392
Oct4:Sox17(POU,Homeobox,HMG)/F9-Sox17-ChIP-Seq(GSE44553)/Homer	CCATTGTATGCAAAT	1	-0.7756	0.6987	179	0.0088	257.3	0.0088
NFkB-p65(RHD)/GM12787-p65-ChIP-Seq(GSE19485)/Homer	WGGGGATTTCCC	1	-0.7729	0.6987	771	0.0381	1113.2	0.038
MafK(bZIP)/C2C12-MafK-ChIP-Seq(GSE36030)/Homer	GCTGASTCAGCA	1	-0.7258	0.7247	362	0.0179	523.8	0.0179
Atf3(bZIP)/GBM-ATF3-ChIP-Seq(GSE33912)/Homer	DATGASTCATHN	1	-0.6733	0.7603	896	0.0443	1299	0.0443
Tcf3(HMG)/mES-Tcf3-ChIP-Seq(GSE11724)/Homer	ASWTCAAAGG	1	-0.6647	0.7633	384	0.019	557.1	0.019
Reverb(NR),DR2/RAW-Reverba.biotin-ChIP-Seq(GSE45914)/Homer	GTRGGTCASTGGGTCA	1	-0.6339	0.7835	198	0.0098	288.1	0.0098
Fosl2(bZIP)/3T3L1-Fosl2-ChIP-Seq(GSE56872)/Homer	NATGASTCABNN	1	-0.6117	0.7974	426	0.0211	620.5	0.0212
Nkx2.1(Homeobox)/LungAC-Nkx2.1-ChIP-Seq(GSE43252)/Homer	RSCACTYRAG	1	-0.5902	0.811	5235	0.2587	7598.4	0.2591
FXR(NR),IR1/Liver-FXR-ChIP-Seq(Chong_et_al.)/Homer	AGGTCANTGACCTB	1	-0.5723	0.8219	625	0.0309	911.5	0.0311
ZNF519(Zf)/HEK293-ZNF519.GFP-ChIP-Seq(GSE58341)/Homer	GAGSCCGAGC	1	-0.5679	0.8219	543	0.0268	792.3	0.027
Fox:Ebox(Forkhead,bHLH)/Panc1-Foxa2-ChIP-Seq(GSE47459)/Homer	NNNVCTGWGYAAACASN	1	-0.5469	0.8354	1562	0.0772	2274.5	0.0776
EBF(EBF)/proBcell-EBF-ChIP-Seq(GSE21978)/Homer	DGTCCCYRGGGA	1	-0.5448	0.8354	365	0.018	534.1	0.0182
ZNF317(Zf)/HEK293-ZNF317.GFP-ChIP-Seq(GSE58341)/Homer	GTCWGCTGTYYCTCT	1	-0.5422	0.8354	138	0.0068	203.1	0.0069
AP-1(bZIP)/ThioMac-PU.1-ChIP-Seq(GSE21512)/Homer	VTGACTCATC	1	-0.5286	0.8394	1049	0.0518	1530.9	0.0522
IRF1(IRF)/PBMC-IRF1-ChIP-Seq(GSE43036)/Homer	GAAAGTGAAAGT	1	-0.5204	0.8426	180	0.0089	265.2	0.009
Tbet(T-box)/CD8-Tbet-ChIP-Seq(GSE33802)/Homer	AGGTGTGAAM	1	-0.509	0.8484	1683	0.0832	2453.7	0.0837
Tbox:Smad(T-box,MAD)/ESCd5-Smad2_3-ChIP-Seq(GSE29422)/Homer	AGGTGHCAGACA	1	-0.4813	0.8684	307	0.0152	452.7	0.0154
GATA:SCL(Zf,bHLH)/Ter119-SCL-ChIP-Seq(GSE18720)/Homer	CRGCTGBNGNSNNSAGATAA	1	-0.4778	0.8684	160	0.0079	237.2	0.0081
NFkB-p50,p52(RHD)/Monocyte-p50-ChIP-Chip(Schreiber_et_al.)/Homer	GGGGGAATCCCC	1	-0.4734	0.8684	164	0.0081	243.5	0.0083
GSC(Homeobox)/FrogEmbryos-GSC-ChIP-Seq(DRA000576)/Homer	RGGATTAR	1	-0.473	0.8684	1526	0.0754	2228.9	0.076
MafF(bZIP)/HepG2-MafF-ChIP-Seq(GSE31477)/Homer	HWWGTCAGCAWWTTT	1	-0.4684	0.8684	308	0.0152	454.7	0.0155
IRF:BATF(IRF:bZIP)/pDC-Irf8-ChIP-Seq(GSE66899)/Homer	CTTTCANTATGACTV	1	-0.4474	0.879	158	0.0078	235.2	0.008
RXR(NR),DR1/3T3L1-RXR-ChIP-Seq(GSE13511)/Homer	TAGGGCAAAGGTCA	1	-0.4264	0.8938	1912	0.0945	2794.7	0.0953
TR4(NR),DR1/Hela-TR4-ChIP-Seq(GSE24685)/Homer	GAGGTCAAAGGTCA	1	-0.4256	0.8938	182	0.009	271.7	0.0093
Nkx2.5(Homeobox)/HL1-Nkx2.5.biotin-ChIP-Seq(GSE21529)/Homer	RRSCACTYAA	1	-0.4211	0.8938	3929	0.1942	5726.1	0.1953
GATA(Zf),IR4/iTreg-Gata3-ChIP-Seq(GSE20898)/Homer	NAGATWNBNATCTNN	1	-0.4149	0.8938	99	0.0049	149.5	0.0051
ZNF189(Zf)/HEK293-ZNF189.GFP-ChIP-Seq(GSE58341)/Homer	TGGAACAGMA	1	-0.3794	0.921	1493	0.0738	2189.4	0.0747
Nkx3.1(Homeobox)/LNCaP-Nkx3.1-ChIP-Seq(GSE28264)/Homer	AAGCACTTAA	1	-0.3607	0.9345	4021	0.1987	5869.4	0.2001
Pax8(Paired,Homeobox)/Thyroid-Pax8-ChIP-Seq(GSE26938)/Homer	GTCATGCHTGRCTGS	1	-0.3596	0.9345	565	0.0279	836.3	0.0285
VDR(NR),DR3/GM10855-VDR+vitD-ChIP-Seq(GSE22484)/Homer	ARAGGTCANWGAGTTCANNN	1	-0.3487	0.9378	277	0.0137	414.7	0.0141
HOXB13(Homeobox)/ProstateTumor-HOXB13-ChIP-Seq(GSE56288)/Homer	TTTTATKRGG	1	-0.3484	0.9378	1357	0.0671	1994.1	0.068
RAR:RXR(NR),DR5/ES-RAR-ChIP-Seq(GSE56893)/Homer	RGGTCADNNAGAGGTCAV	1	-0.3438	0.9378	31	0.0015	49.8	0.0017
CEBP:CEBP(bZIP)/MEF-Chop-ChIP-Seq(GSE35681)/Homer	NTNATGCAAYMNNHTGMAAY	1	-0.3272	0.9464	172	0.0085	260.8	0.0089
RBPJ:Ebox(?,bHLH)/Panc1-Rbpj1-ChIP-Seq(GSE47459)/Homer	GGGRAARRGRMCAGMTG	1	-0.3224	0.9471	540	0.0267	802.1	0.0274
Oct2(POU,Homeobox)/Bcell-Oct2-ChIP-Seq(GSE21512)/Homer	ATATGCAAAT	1	-0.3205	0.9471	350	0.0173	523.7	0.0179
Mef2d(MADS)/Retina-Mef2d-ChIP-Seq(GSE61391)/Homer	GCTATTTTTAGC	1	-0.3101	0.951	185	0.0091	281	0.0096
Erra(NR)/HepG2-Erra-ChIP-Seq(GSE31477)/Homer	CAAAGGTCAG	1	-0.2924	0.9641	3904	0.1929	5711.3	0.1948
PRDM14(Zf)/H1-PRDM14-ChIP-Seq(GSE22767)/Homer	RGGTCTCTAACY	1	-0.2906	0.9641	471	0.0233	703.4	0.024
GLI3(Zf)/Limb-GLI3-ChIP-Chip(GSE11077)/Homer	CGTGGGTGGTCC	1	-0.2671	0.9808	189	0.0093	288.3	0.0098
CTCF-SatelliteElement(Zf?)/CD4+-CTCF-ChIP-Seq(Barski_et_al.)/Homer	TGCAGTTCCMVNWRTGGCCA	1	-0.265	0.9808	30	0.0015	49.8	0.0017
Unknown(Homeobox)/Limb-p300-ChIP-Seq/Homer	SSCMATWAAA	1	-0.25	0.9898	751	0.0371	1118.8	0.0382
TEAD(TEA)/Fibroblast-PU.1-ChIP-Seq(Unpublished)/Homer	YCWGGAATGY	1	-0.2454	0.9904	964	0.0476	1432	0.0488
PU.1:IRF8(ETS:IRF)/pDC-Irf8-ChIP-Seq(GSE66899)/Homer	GGAAGTGAAAST	1	-0.222	1	276	0.0136	420.1	0.0143
RAR:RXR(NR),DR5/ES-RAR-ChIP-Seq(GSE56893)/Homer	AGGTCAAGGTCA	1	-0.2148	1	169	0.0084	261.2	0.0089
Mef2a(MADS)/HL1-Mef2a.biotin-ChIP-Seq(GSE21529)/Homer	CYAAAAATAG	1	-0.2115	1	476	0.0235	717.5	0.0245
TATA-Box(TBP)/Promoter/Homer	CCTTTTAWAGSC	1	-0.1996	1	1887	0.0932	2789.7	0.0951
Brn2(POU,Homeobox)/NPC-Brn2-ChIP-Seq(GSE35496)/Homer	ATGAATATTC	1	-0.1993	1	100	0.0049	158.8	0.0054
GATA3(Zf),DR4/iTreg-Gata3-ChIP-Seq(GSE20898)/Homer	AGATGKDGAGATAAG	1	-0.1908	1	80	0.004	128.1	0.0044
ZNF322(Zf)/HEK293-ZNF322.GFP-ChIP-Seq(GSE58341)/Homer	GAGCCTGGTACTGWGCCTGR	1	-0.18	1	486	0.024	735.4	0.0251
ERE(NR),IR3/MCF7-ERa-ChIP-Seq(Unpublished)/Homer	VAGGTCACNSTGACC	1	-0.1635	1	385	0.019	587.1	0.02
ZBTB12(Zf)/HEK293-ZBTB12.GFP-ChIP-Seq(GSE58341)/Homer	NGNTCTAGAACCNGV	1	-0.1467	1	688	0.034	1038.9	0.0354
HIF2a(bHLH)/785_O-HIF2a-ChIP-Seq(GSE34871)/Homer	GCACGTACCC	1	-0.1459	1	648	0.032	979.1	0.0334
GATA(Zf),IR3/iTreg-Gata3-ChIP-Seq(GSE20898)/Homer	NNNNNBAGATAWYATCTVHN	1	-0.1344	1	166	0.0082	262.2	0.0089
HRE(HSF)/HepG2-HSF1-ChIP-Seq(GSE31477)/Homer	BSTTCTRGAABVTTCYAGAA	1	-0.1035	1	254	0.0126	398.3	0.0136
Mef2c(MADS)/GM12878-Mef2c-ChIP-Seq(GSE32465)/Homer	DCYAAAAATAGM	1	-0.1019	1	436	0.0215	671.4	0.0229
HNF6(Homeobox)/Liver-Hnf6-ChIP-Seq(ERP000394)/Homer	NTATYGATCH	1	-0.1018	1	707	0.0349	1074.3	0.0366
Otx2(Homeobox)/EpiLC-Otx2-ChIP-Seq(GSE56098)/Homer	NYTAATCCYB	1	-0.099	1	1006	0.0497	1517.1	0.0517
FOXA1(Forkhead)/MCF7-FOXA1-ChIP-Seq(GSE26831)/Homer	WAAGTAAACA	1	-0.09579	1	1223	0.0604	1838.1	0.0627
Mef2b(MADS)/HEK293-Mef2b.V5-ChIP-Seq(GSE67450)/Homer	GCTATTTTTGGM	1	-0.09055	1	991	0.049	1498	0.0511
Gata2(Zf)/K562-GATA2-ChIP-Seq(GSE18829)/Homer	BBCTTATCTS	1	-0.08413	1	879	0.0434	1333.1	0.0455
FoxL2(Forkhead)/Ovary-FoxL2-ChIP-Seq(GSE60858)/Homer	WWTRTAAACAVG	1	-0.08343	1	1012	0.05	1530.9	0.0522
GATA3(Zf),DR8/iTreg-Gata3-ChIP-Seq(GSE20898)/Homer	AGATSTNDNNDSAGATAASN	1	-0.07964	1	82	0.0041	138.9	0.0047
Zfp809(Zf)/ES-Zfp809-ChIP-Seq(GSE70799)/Homer	GGGGCTYGKCTGGGA	1	-0.07727	1	357	0.0176	557.1	0.019
p53(p53)/mES-cMyc-ChIP-Seq(GSE11431)/Homer	ACATGCCCGGGCAT	1	-0.07396	1	26	0.0013	49.2	0.0017
ZNF528(Zf)/HEK293-ZNF528.GFP-ChIP-Seq(GSE58341)/Homer	AGAAATGACTTCCCT	1	-0.07075	1	9	0.0004	20.9	0.0007
EKLF(Zf)/Erythrocyte-Klf1-ChIP-Seq(GSE20478)/Homer	NWGGGTGTGGCY	1	-0.06885	1	332	0.0164	521.3	0.0178
HIF-1a(bHLH)/MCF7-HIF1a-ChIP-Seq(GSE28352)/Homer	TACGTGCV	1	-0.06383	1	441	0.0218	686.8	0.0234
Oct4(POU,Homeobox)/mES-Oct4-ChIP-Seq(GSE11431)/Homer	ATTTGCATAW	1	-0.06108	1	542	0.0268	838.7	0.0286
Gata1(Zf)/K562-GATA1-ChIP-Seq(GSE18829)/Homer	SAGATAAGRV	1	-0.05594	1	789	0.039	1208.6	0.0412
ZNF165(Zf)/WHIM12-ZNF165-ChIP-Seq(GSE65937)/Homer	AAGGKGRCGCAGGCA	1	-0.0541	1	214	0.0106	345.6	0.0118
OCT:OCT(POU,Homeobox,IR1)/NPC-Brn2-ChIP-Seq(GSE35496)/Homer	ATGAATWATTCATGA	1	-0.05407	1	13	0.0006	28.3	0.001
OCT:OCT(POU,Homeobox)/NPC-Brn1-ChIP-Seq(GSE35496)/Homer	ATGAATATTCATGAG	1	-0.05227	1	8	0.0004	19.6	0.0007
Pit1(Homeobox)/GCrat-Pit1-ChIP-Seq(GSE58009)/Homer	ATGMATATDC	1	-0.05202	1	1218	0.0602	1846.8	0.063
Esrrb(NR)/mES-Esrrb-ChIP-Seq(GSE11431)/Homer	KTGACCTTGA	1	-0.04894	1	1020	0.0504	1554.4	0.053
E2A(bHLH),near_PU.1/Bcell-PU.1-ChIP-Seq(GSE21512)/Homer	NVCACCTGBN	1	-0.04726	1	2627	0.1298	3924.6	0.1338
Nr5a2(NR)/Pancreas-LRH1-ChIP-Seq(GSE34295)/Homer	BTCAAGGTCA	1	-0.04366	1	1170	0.0578	1779.7	0.0607
THRa(NR)/C17.2-THRa-ChIP-Seq(GSE38347)/Homer	GGTCANYTGAGGWCA	1	-0.03843	1	647	0.032	1003.4	0.0342
PRDM1(Zf)/Hela-PRDM1-ChIP-Seq(GSE31477)/Homer	ACTTTCACTTTC	1	-0.03836	1	756	0.0374	1166.4	0.0398
OCT4-SOX2-TCF-NANOG(POU,Homeobox,HMG)/mES-Oct4-ChIP-Seq(GSE11431)/Homer	ATTTGCATAACAATG	1	-0.0369	1	177	0.0087	292.1	0.01
AR-halfsite(NR)/LNCaP-AR-ChIP-Seq(GSE27824)/Homer	CCAGGAACAG	1	-0.03632	1	7498	0.3705	11045.6	0.3767
ZNF136(Zf)/HEK293-ZNF136.GFP-ChIP-Seq(GSE58341)/Homer	YTKGATAHAGTATTCTWGGTNGGCA	1	-0.03522	1	91	0.0045	159	0.0054
Nr5a2(NR)/mES-Nr5a2-ChIP-Seq(GSE19019)/Homer	BTCAAGGTCA	1	-0.02986	1	846	0.0418	1305.7	0.0445
Phox2a(Homeobox)/Neuron-Phox2a-ChIP-Seq(GSE31456)/Homer	YTAATYNRATTA	1	-0.02349	1	369	0.0182	591.9	0.0202
ISRE(IRF)/ThioMac-LPS-Expression(GSE23622)/Homer	AGTTTCASTTTC	1	-0.02316	1	62	0.0031	114.5	0.0039
RARg(NR)/ES-RARg-ChIP-Seq(GSE30538)/Homer	AGGTCAAGGTCA	1	-0.02314	1	42	0.0021	81.3	0.0028
GATA3(Zf)/iTreg-Gata3-ChIP-Seq(GSE20898)/Homer	AGATAASR	1	-0.02089	1	2080	0.1028	3143.6	0.1072
Tbx20(T-box)/Heart-Tbx20-ChIP-Seq(GSE29636)/Homer	GGTGYTGACAGS	1	-0.01785	1	357	0.0176	577	0.0197
Pax7(Paired,Homeobox)/Myoblast-Pax7-ChIP-Seq(GSE25064)/Homer	TAATCAATTA	1	-0.01714	1	80	0.004	145.6	0.005
T1ISRE(IRF)/ThioMac-Ifnb-Expression/Homer	ACTTTCGTTTCT	1	-0.01478	1	5	0.0002	16.7	0.0006
DMRT6(DM)/Testis-DMRT6-ChIP-Seq(GSE60440)/Homer	YDGHTACAWTGTADC	1	-0.01218	1	231	0.0114	386.9	0.0132
FOXM1(Forkhead)/MCF7-FOXM1-ChIP-Seq(GSE72977)/Homer	TRTTTACTTW	1	-0.01193	1	1331	0.0658	2046.7	0.0698
HNF4a(NR),DR1/HepG2-HNF4a-ChIP-Seq(GSE25021)/Homer	CARRGKBCAAAGTYCA	1	-0.01152	1	710	0.0351	1117.2	0.0381
FOXA1(Forkhead)/LNCAP-FOXA1-ChIP-Seq(GSE27824)/Homer	WAAGTAAACA	1	-0.01073	1	1550	0.0766	2374.7	0.081
ZSCAN22(Zf)/HEK293-ZSCAN22.GFP-ChIP-Seq(GSE58341)/Homer	SMCAGTCWGAKGGAGGAGGC	1	-0.008748	1	96	0.0047	175.5	0.006
DMRT1(DM)/Testis-DMRT1-ChIP-Seq(GSE64892)/Homer	TWGHWACAWTGTWDC	1	-0.008537	1	272	0.0134	453.7	0.0155
Cdx2(Homeobox)/mES-Cdx2-ChIP-Seq(GSE14586)/Homer	GYMATAAAAH	1	-0.008095	1	735	0.0363	1160.6	0.0396
AP-2alpha(AP2)/Hela-AP2alpha-ChIP-Seq(GSE31477)/Homer	ATGCCCTGAGGC	1	-0.007359	1	1540	0.0761	2368	0.0807
Pax7(Paired,Homeobox),longest/Myoblast-Pax7-ChIP-Seq(GSE25064)/Homer	NTAATTDGCYAATTANNWWD	1	-0.007305	1	12	0.0006	32.5	0.0011
Pit1+1bp(Homeobox)/GCrat-Pit1-ChIP-Seq(GSE58009)/Homer	ATGCATAATTCA	1	-0.006399	1	338	0.0167	558.9	0.0191
HRE(HSF)/Striatum-HSF1-ChIP-Seq(GSE38000)/Homer	TTCTAGAABNTTCTA	1	-0.006325	1	294	0.0145	490.1	0.0167
Gata4(Zf)/Heart-Gata4-ChIP-Seq(GSE35151)/Homer	NBWGATAAGR	1	-0.006226	1	1356	0.067	2096.7	0.0715
KLF10(Zf)/HEK293-KLF10.GFP-ChIP-Seq(GSE58341)/Homer	GGGGGTGTGTCC	1	-0.003544	1	1085	0.0536	1700.4	0.058
HOXD13(Homeobox)/Chicken-Hoxd13-ChIP-Seq(GSE38910)/Homer	NCYAATAAAA	1	-0.001668	1	1194	0.059	1876.6	0.064
ZNF41(Zf)/HEK293-ZNF41.GFP-ChIP-Seq(GSE58341)/Homer	CCTCATGGTGYCYTWYTCCCTTGTG	1	-0.001459	1	21	0.001	54.3	0.0019
bZIP:IRF(bZIP,IRF)/Th17-BatF-ChIP-Seq(GSE39756)/Homer	NAGTTTCABTHTGACTNW	1	-0.001439	1	499	0.0247	822.4	0.028
AP-2gamma(AP2)/MCF7-TFAP2C-ChIP-Seq(GSE21234)/Homer	SCCTSAGGSCAW	1	-0.000681	1	2092	0.1034	3236.9	0.1104
Hnf1(Homeobox)/Liver-Foxa2-Chip-Seq(GSE25694)/Homer	GGTTAAWCATTAA	1	-0.000224	1	107	0.0053	213.6	0.0073
CHR(?)/Hela-CellCycle-Expression/Homer	SRGTTTCAAA	1	-2.5e-05	1	769	0.038	1281.9	0.0437
ZFP3(Zf)/HEK293-ZFP3.GFP-ChIP-Seq(GSE58341)/Homer	GGGTTTTGAAGGATGARTAGGAGTT	1	0	1	0	0	3.4	0.0001
