# Supplementary material for: Mutations in Hcfc1 and Ronin result in an inborn error of cobalamin metabolism and ribosomopathy
Source: Nat Commun. 2022 Jan 10;13:134. doi: 10.1038/s41467-021-27759-7 (PMC8748873; doi:10.1038/s41467-021-27759-7)
Supplement: Supplementary file 3 — Supplementary Dataset 1–16 [file 41467_2021_27759_MOESM3_ESM.zip › SUPP DATA 12.xlsx]

## Sheet: Sheet1
Annotation Cluster 1	Enrichment Score: 3.001274099993187
Category	Term	Count	%	PValue	Log10 (Pvalue)	Genes	List Total	Pop Hits	Pop Total	Fold Enrichment	Bonferroni	Benjamini	FDR
SMART	SM00702:P4Hc	4	5.7971	8.48408e-06	-5.0714	P3H3, PLOD1, P4HA2, P4HA1	28	16	10425	93.0804	0.000262973	0.000262973	0.00728831
INTERPRO	IPR006620:Prolyl 4-hydroxylase, alpha subunit	4	5.7971	1.63195e-05	-4.78729	P3H3, PLOD1, P4HA2, P4HA1	66	16	20594	78.0076	0.00307966	0.00307966	0.0202634
UP_KEYWORDS	Vitamin C	4	5.7971	2.41345e-05	-4.61736	P3H3, PLOD1, P4HA2, P4HA1	69	19	22680	69.1991	0.00349342	0.00174824	0.0286477
INTERPRO	IPR005123:Oxoglutarate/iron-dependent dioxygenase	4	5.7971	3.83239e-05	-4.41653	P3H3, PLOD1, P4HA2, P4HA1	66	21	20594	59.4343	0.00721719	0.00361513	0.0475795
GOTERM_MF_DIRECT	GO:0031418~L-ascorbic acid binding	4	5.7971	4.89668e-05	-4.3101	P3H3, PLOD1, P4HA2, P4HA1	64	20	17446	54.5187	0.00731829	0.00731829	0.0584589
GOTERM_MF_DIRECT	GO:0016491~oxidoreductase activity	11	15.942	5.60974e-05	-4.25106	LDHA, P3H3, PLOD1, P4HA2, P4HA1, UGDH, LOX, ALDH16A1, FTH1, MDH1, MSRB3	64	604	17446	4.96446	0.00837954	0.00419858	0.066969
UP_SEQ_FEATURE	domain:Fe2OG dioxygenase	4	5.7971	7.20184e-05	-4.14256	P3H3, PLOD1, P4HA2, P4HA1	68	22	18012	48.1604	0.0156489	0.0156489	0.0915692
UP_KEYWORDS	Oxidoreductase	10	14.4928	0.000118329	-3.92691	LDHA, P3H3, PLOD1, P4HA2, P4HA1, UGDH, LOX, FTH1, MDH1, MSRB3	69	639	22680	5.14391	0.0170124	0.0042805	0.140385
GOTERM_BP_DIRECT	GO:0055114~oxidation-reduction process	11	15.942	0.000121881	-3.91406	LDHA, P3H3, PLOD1, P4HA2, P4HA1, UGDH, LOX, ALDH16A1, FTH1, MDH1, MSRB3	65	676	18082	4.52667	0.044097	0.044097	0.16794
UP_SEQ_FEATURE	metal ion-binding site:Iron	4	5.7971	0.00100892	-2.99614	P3H3, PLOD1, P4HA2, P4HA1	68	53	18012	19.9911	0.198335	0.104643	1.27579
UP_KEYWORDS	Dioxygenase	4	5.7971	0.00199544	-2.69996	P3H3, PLOD1, P4HA2, P4HA1	69	83	22680	15.8408	0.251458	0.0405311	2.34338
UP_KEYWORDS	Endoplasmic reticulum	10	14.4928	0.0028366	-2.5472	SOAT1, P3H3, PLOD1, P4HA2, P4HA1, ATL3, SLC39A7, RCN3, LPCAT3, MSRB3	69	997	22680	3.29685	0.337604	0.0501834	3.31605
GOTERM_MF_DIRECT	GO:0051213~dioxygenase activity	4	5.7971	0.0030252	-2.51925	P3H3, PLOD1, P4HA2, P4HA1	64	80	17446	13.6297	0.365214	0.1074	3.5534
GOTERM_MF_DIRECT	GO:0016705~oxidoreductase activity, acting on paired donors, with incorporation or reduction of molecular oxygen	4	5.7971	0.00550178	-2.2595	P3H3, PLOD1, P4HA2, P4HA1	64	99	17446	11.0139	0.562879	0.152538	6.37584
GOTERM_MF_DIRECT	GO:0005506~iron ion binding	5	7.24638	0.00721748	-2.14161	P3H3, PLOD1, P4HA2, P4HA1, FTH1	64	212	17446	6.4291	0.662621	0.126999	8.28655
UP_KEYWORDS	Iron	5	7.24638	0.0261654	-1.58227	P3H3, PLOD1, P4HA2, P4HA1, FTH1	69	375	22680	4.38261	0.978603	0.240129	27.0036
GOTERM_CC_DIRECT	GO:0005783~endoplasmic reticulum	10	14.4928	0.0348291	-1.45806	SOAT1, P3H3, PLOD1, P4HA2, P4HA1, ATL3, SLC39A7, RCN3, LPCAT3, MSRB3	68	1323	19662	2.18554	0.994144	0.401917	34.3511
UP_KEYWORDS	TPR repeat	3	4.34783	0.0695092	-1.15796	P3H3, P4HA2, P4HA1	69	144	22680	6.84783	0.999971	0.479461	57.483
INTERPRO	IPR011990:Tetratricopeptide-like helical	3	4.34783	0.135748	-0.867265	P3H3, P4HA2, P4HA1	66	204	20594	4.58868	1	0.989904	83.6615
GOTERM_CC_DIRECT	GO:0005789~endoplasmic reticulum membrane	4	5.7971	0.437522	-0.359	SOAT1, ATL3, SLC39A7, LPCAT3	68	710	19662	1.629	1	0.984574	99.892
Annotation Cluster 2	Enrichment Score: 2.6172578168121543
Category	Term	Count	%	PValue		Genes	List Total	Pop Hits	Pop Total	Fold Enrichment	Bonferroni	Benjamini	FDR
UP_KEYWORDS	Allosteric enzyme	4	5.7971	0.000356805	-3.44757	PFKL, NT5C2, UGDH, GYS1	69	46	22680	28.5822	0.05043	0.00858725	0.422764
GOTERM_MF_DIRECT	GO:0003824~catalytic activity	8	11.5942	0.00165142	-2.78214	LDHA, PFKL, NT5C2, UGDH, GYS1, ACAT2, CKB, MDH1	64	479	17446	4.55271	0.219576	0.0793168	1.95435
GOTERM_BP_DIRECT	GO:0008152~metabolic process	6	8.69565	0.0238747	-1.62206	PFKL, NT5C2, UGDH, GYS1, ACAT2, ALDH16A1	65	463	18082	3.60498	0.999869	0.893029	28.3387
Annotation Cluster 3	Enrichment Score: 1.7341437267326356
Category	Term	Count	%	PValue		Genes	List Total	Pop Hits	Pop Total	Fold Enrichment	Bonferroni	Benjamini	FDR
UP_KEYWORDS	Actin-binding	5	7.24638	0.00695043	-2.15799	LIMA1, MYH11, COTL1, TPM2, LCP1	69	252	22680	6.52174	0.636266	0.106287	7.94655
GOTERM_MF_DIRECT	GO:0003779~actin binding	6	8.69565	0.00743847	-2.12852	LIMA1, MYH11, PAWR, COTL1, TPM2, LCP1	64	338	17446	4.83894	0.673701	0.117007	8.53005
GOTERM_CC_DIRECT	GO:0001725~stress fiber	3	4.34783	0.0219365	-1.65883	LIMA1, MYH11, LCP1	68	67	19662	12.9469	0.959893	0.331035	23.1504
UP_KEYWORDS	Cytoskeleton	7	10.1449	0.102038	-0.991237	ARL2, LIMA1, CEP162, COTL1, TPM2, CD2AP, LCP1	69	1073	22680	2.14433	1	0.524384	72.1326
Annotation Cluster 4	Enrichment Score: 1.7066789017199646
Category	Term	Count	%	PValue		Genes	List Total	Pop Hits	Pop Total	Fold Enrichment	Bonferroni	Benjamini	FDR
GOTERM_BP_DIRECT	GO:0051017~actin filament bundle assembly	3	4.34783	0.00680607	-2.1671	LIMA1, PAWR, LCP1	65	35	18082	23.8444	0.92009	0.717317	8.98763
GOTERM_MF_DIRECT	GO:0003779~actin binding	6	8.69565	0.00743847	-2.12852	LIMA1, MYH11, PAWR, COTL1, TPM2, LCP1	64	338	17446	4.83894	0.673701	0.117007	8.53005
GOTERM_CC_DIRECT	GO:0015629~actin cytoskeleton	3	4.34783	0.149825	-0.824417	LIMA1, PAWR, LCP1	68	201	19662	4.31563	1	0.770295	85.4402
Annotation Cluster 5	Enrichment Score: 1.5426308777050093
Category	Term	Count	%	PValue		Genes	List Total	Pop Hits	Pop Total	Fold Enrichment	Bonferroni	Benjamini	FDR
KEGG_PATHWAY	mmu00620:Pyruvate metabolism	4	5.7971	0.000766754	-3.11534	LDHA, ACAT2, PCK2, MDH1	37	39	7691	21.3195	0.113458	0.113458	0.918958
GOTERM_MF_DIRECT	GO:0003824~catalytic activity	8	11.5942	0.00165142	-2.78214	LDHA, PFKL, NT5C2, UGDH, GYS1, ACAT2, CKB, MDH1	64	479	17446	4.55271	0.219576	0.0793168	1.95435
GOTERM_MF_DIRECT	GO:0016616~oxidoreductase activity, acting on the CH-OH group of donors, NAD or NADP as acceptor	3	4.34783	0.00593675	-2.22645	LDHA, UGDH, MDH1	64	32	17446	25.5557	0.590642	0.138311	6.86368
KEGG_PATHWAY	mmu01130:Biosynthesis of antibiotics	5	7.24638	0.0171032	-1.76692	LDHA, PFKL, ACAT2, PCK2, MDH1	37	214	7691	4.85666	0.933359	0.491916	18.7494
UP_SEQ_FEATURE	binding site:Substrate	5	7.24638	0.0265784	-1.57547	LDHA, PFKL, UGDH, PCK2, MDH1	68	304	18012	4.35662	0.997259	0.86005	29.0115
GOTERM_BP_DIRECT	GO:0005975~carbohydrate metabolic process	4	5.7971	0.0365581	-1.43702	LDHA, PFKL, UGDH, MDH1	65	206	18082	5.40164	0.999999	0.936454	40.1645
KEGG_PATHWAY	mmu00010:Glycolysis / Gluconeogenesis	3	4.34783	0.0378926	-1.42145	LDHA, PFKL, PCK2	37	66	7691	9.4484	0.997677	0.579537	37.1824
UP_SEQ_FEATURE	active site:Proton acceptor	7	10.1449	0.0481747	-1.31718	LDHA, PFKL, CAMK2G, MAPK3, JAK1, ACAT2, MDH1	68	710	18012	2.61152	0.99998	0.93301	46.6362
KEGG_PATHWAY	mmu01100:Metabolic pathways	11	15.942	0.0611561	-1.21356	LDHA, PFKL, P4HA2, P4HA1, NT5C2, UGDH, ACAT2, PCK2, CKB, MDH1, ATP6V1F	37	1269	7691	1.80182	0.99995	0.710169	53.2116
UP_SEQ_FEATURE	binding site:NAD	3	4.34783	0.0980098	-1.00873	LDHA, UGDH, MDH1	68	142	18012	5.59611	1	0.976833	73.0745
KEGG_PATHWAY	mmu01200:Carbon metabolism	3	4.34783	0.102044	-0.991214	PFKL, ACAT2, MDH1	37	116	7691	5.37582	1	0.847045	72.6228
UP_KEYWORDS	NAD	3	4.34783	0.104506	-0.980861	LDHA, UGDH, MDH1	69	183	22680	5.38845	1	0.516885	73.0282
INTERPRO	IPR016040:NAD(P)-binding domain	3	4.34783	0.130423	-0.884646	LDHA, UGDH, MDH1	66	199	20594	4.70397	1	0.99492	82.3664
UP_SEQ_FEATURE	nucleotide phosphate-binding region:NAD	3	4.34783	0.133092	-0.875846	LDHA, UGDH, MDH1	68	171	18012	4.64706	1	0.979955	83.7441
Annotation Cluster 6	Enrichment Score: 0.9429634140105625
Category	Term	Count	%	PValue		Genes	List Total	Pop Hits	Pop Total	Fold Enrichment	Bonferroni	Benjamini	FDR
INTERPRO	IPR018247:EF-Hand 1, calcium-binding site	4	5.7971	0.01793	-1.74642	LETM1, SPARC, RCN3, LCP1	66	175	20594	7.13212	0.967272	0.680131	20.1222
INTERPRO	IPR011992:EF-hand-like domain	4	5.7971	0.0552145	-1.25795	LETM1, SPARC, RCN3, LCP1	66	273	20594	4.57187	0.999978	0.931688	50.6039
UP_KEYWORDS	Calcium	5	7.24638	0.235773	-0.627505	LETM1, COL3A1, SPARC, RCN3, LCP1	69	827	22680	1.98728	1	0.739318	95.8917
GOTERM_MF_DIRECT	GO:0005509~calcium ion binding	3	4.34783	0.724464	-0.139983	SPARC, RCN3, LCP1	64	699	17446	1.16993	1	0.999777	100
Annotation Cluster 7	Enrichment Score: 0.8744811282791302
Category	Term	Count	%	PValue		Genes	List Total	Pop Hits	Pop Total	Fold Enrichment	Bonferroni	Benjamini	FDR
GOTERM_MF_DIRECT	GO:0098641~cadherin binding involved in cell-cell adhesion	4	5.7971	0.0798593	-1.09767	LIMA1, LDHA, BAG3, CD2AP	64	279	17446	3.90815	0.999996	0.617234	62.9866
GOTERM_CC_DIRECT	GO:0005913~cell-cell adherens junction	4	5.7971	0.0931524	-1.03081	LIMA1, LDHA, BAG3, CD2AP	68	316	19662	3.66009	0.999999	0.636774	68.6769
GOTERM_BP_DIRECT	GO:0098609~cell-cell adhesion	3	4.34783	0.144277	-0.840803	LIMA1, LDHA, BAG3	65	189	18082	4.41563	1	0.999258	88.3348
UP_KEYWORDS	Ubl conjugation	7	10.1449	0.296046	-0.528641	ARL2, LDHA, UFM1, BAG3, TPM2, CD2AP, MDH1	69	1505	22680	1.52882	1	0.796209	98.4508
Annotation Cluster 8	Enrichment Score: 0.7896359247106085
Category	Term	Count	%	PValue		Genes	List Total	Pop Hits	Pop Total	Fold Enrichment	Bonferroni	Benjamini	FDR
GOTERM_CC_DIRECT	GO:0005578~proteinaceous extracellular matrix	5	7.24638	0.022736	-1.64329	GPC4, COL3A1, COL6A3, SPARC, LOX	68	316	19662	4.57511	0.964377	0.309632	23.8928
GOTERM_BP_DIRECT	GO:0042060~wound healing	3	4.34783	0.0437752	-1.35877	COL3A1, SPARC, LOX	65	94	18082	8.87823	1	0.93673	46.058
GOTERM_BP_DIRECT	GO:0007507~heart development	4	5.7971	0.0651742	-1.18592	COL3A1, GYS1, SPARC, LOX	65	261	18082	4.26337	1	0.971627	60.5194
GOTERM_CC_DIRECT	GO:0005615~extracellular space	10	14.4928	0.068216	-1.16611	GPC4, CD9, PZP, CSF1, COL3A1, COL6A3, SPARC, LOX, LCP1, MDH1	68	1504	19662	1.92252	0.999964	0.545277	56.7762
GOTERM_CC_DIRECT	GO:0005576~extracellular region	8	11.5942	0.389087	-0.409953	GPC4, CD9, PZP, CSF1, COL3A1, SPARC, LOX, FTH1	68	1753	19662	1.31955	1	0.981122	99.7121
UP_KEYWORDS	Secreted	7	10.1449	0.393435	-0.405128	GPC4, CD9, PZP, CSF1, COL3A1, SPARC, LOX	69	1685	22680	1.3655	1	0.866501	99.7355
UP_KEYWORDS	Disulfide bond	9	13.0435	0.736511	-0.132821	SOAT1, CD9, PZP, CSF1, FUT11, COL3A1, SPARC, LOX, FABP5	69	3124	22680	0.946947	1	0.988863	100
UP_SEQ_FEATURE	disulfide bond	6	8.69565	0.965852	-0.0150895	PZP, CSF1, FUT11, COL3A1, SPARC, FABP5	68	2510	18012	0.633185	1	1	100
Annotation Cluster 9	Enrichment Score: 0.7745979761583014
Category	Term	Count	%	PValue		Genes	List Total	Pop Hits	Pop Total	Fold Enrichment	Bonferroni	Benjamini	FDR
UP_KEYWORDS	GTP-binding	4	5.7971	0.0778171	-1.10893	ARL2, ARF3, ATL3, PCK2	69	332	22680	3.96019	0.999992	0.498916	61.7772
UP_SEQ_FEATURE	nucleotide phosphate-binding region:GTP	4	5.7971	0.115711	-0.936626	ARL2, ARF3, ATL3, PCK2	68	319	18012	3.32141	1	0.978661	79.0745
GOTERM_MF_DIRECT	GO:0005525~GTP binding	4	5.7971	0.160482	-0.794574	ARL2, ARF3, ATL3, PCK2	64	383	17446	2.84693	1	0.806009	87.6179
INTERPRO	IPR027417:P-loop containing nucleoside triphosphate hydrolase	4	5.7971	0.551738	-0.258267	ARL2, ARF3, ATL3, MYH11	66	909	20594	1.37307	1	1	99.9953
Annotation Cluster 10	Enrichment Score: 0.7324439431816243
Category	Term	Count	%	PValue		Genes	List Total	Pop Hits	Pop Total	Fold Enrichment	Bonferroni	Benjamini	FDR
UP_KEYWORDS	Nucleotide-binding	12	17.3913	0.0147123	-1.83232	ARL2, PRKAR2B, PFKL, ARF3, CAMK2G, NT5C2, MAPK3, ATL3, MYH11, JAK1, PCK2, CKB	69	1754	22680	2.24877	0.883415	0.177475	16.1346
UP_KEYWORDS	Transferase	11	15.942	0.0249931	-1.60218	SOAT1, PFKL, CAMK2G, FUT11, MAPK3, GYS1, JAK1, ACAT2, LPCAT3, CKB, ATE1	69	1654	22680	2.186	0.974525	0.245962	25.9537
GOTERM_MF_DIRECT	GO:0016740~transferase activity	11	15.942	0.0372188	-1.42924	SOAT1, PFKL, CAMK2G, FUT11, MAPK3, GYS1, JAK1, ACAT2, LPCAT3, CKB, ATE1	64	1472	17446	2.03705	0.996618	0.403822	36.4242
UP_SEQ_FEATURE	active site:Proton acceptor	7	10.1449	0.0481747	-1.31718	LDHA, PFKL, CAMK2G, MAPK3, JAK1, ACAT2, MDH1	68	710	18012	2.61152	0.99998	0.93301	46.6362
GOTERM_MF_DIRECT	GO:0000166~nucleotide binding	12	17.3913	0.0849675	-1.07075	ARL2, PRKAR2B, PFKL, ARF3, CAMK2G, NT5C2, MAPK3, ATL3, MYH11, JAK1, PCK2, CKB	64	1936	17446	1.68963	0.999998	0.613793	65.3672
UP_KEYWORDS	Kinase	5	7.24638	0.162149	-0.790086	PFKL, CAMK2G, MAPK3, JAK1, CKB	69	707	22680	2.32458	1	0.627173	87.7576
GOTERM_BP_DIRECT	GO:0016310~phosphorylation	5	7.24638	0.170896	-0.767269	PFKL, CAMK2G, MAPK3, JAK1, CKB	65	612	18082	2.27275	1	0.998171	92.4553
KEGG_PATHWAY	mmu05152:Tuberculosis	3	4.34783	0.198862	-0.701448	CAMK2G, MAPK3, JAK1	37	176	7691	3.54315	1	0.931281	93.0652
UP_KEYWORDS	Magnesium	4	5.7971	0.205388	-0.687425	PFKL, NT5C2, MAPK3, JAK1	69	521	22680	2.52358	1	0.695949	93.4734
GOTERM_MF_DIRECT	GO:0016301~kinase activity	5	7.24638	0.225755	-0.646363	PFKL, CAMK2G, MAPK3, JAK1, CKB	64	674	17446	2.02221	1	0.895404	95.2899
UP_SEQ_FEATURE	nucleotide phosphate-binding region:ATP	6	8.69565	0.287698	-0.541063	PFKL, CAMK2G, MAPK3, MYH11, JAK1, CKB	68	963	18012	1.65036	1	0.998834	98.6638
INTERPRO	IPR017441:Protein kinase, ATP binding site	3	4.34783	0.354025	-0.450966	CAMK2G, MAPK3, JAK1	66	394	20594	2.37587	1	0.999992	99.5602
UP_SEQ_FEATURE	binding site:ATP	4	5.7971	0.369656	-0.432202	CAMK2G, MAPK3, JAK1, CKB	68	583	18012	1.81737	1	0.99958	99.7178
UP_KEYWORDS	ATP-binding	6	8.69565	0.388555	-0.410548	PFKL, CAMK2G, MAPK3, MYH11, JAK1, CKB	69	1363	22680	1.44694	1	0.87729	99.7091
INTERPRO	IPR000719:Protein kinase, catalytic domain	3	4.34783	0.4861	-0.313274	CAMK2G, MAPK3, JAK1	66	515	20594	1.81765	1	1	99.9743
INTERPRO	IPR011009:Protein kinase-like domain	3	4.34783	0.527094	-0.278112	CAMK2G, MAPK3, JAK1	66	556	20594	1.68362	1	1	99.9909
GOTERM_MF_DIRECT	GO:0004672~protein kinase activity	3	4.34783	0.575665	-0.23983	CAMK2G, MAPK3, JAK1	64	531	17446	1.54008	1	0.998386	99.9964
GOTERM_BP_DIRECT	GO:0006468~protein phosphorylation	3	4.34783	0.609315	-0.215158	CAMK2G, MAPK3, JAK1	65	576	18082	1.44888	1	1	99.9998
GOTERM_MF_DIRECT	GO:0005524~ATP binding	6	8.69565	0.644129	-0.191027	PFKL, CAMK2G, MAPK3, MYH11, JAK1, CKB	64	1507	17446	1.08531	1	0.999376	99.9996
Annotation Cluster 11	Enrichment Score: 0.597350744478388
Category	Term	Count	%	PValue		Genes	List Total	Pop Hits	Pop Total	Fold Enrichment	Bonferroni	Benjamini	FDR
GOTERM_CC_DIRECT	GO:0005794~Golgi apparatus	8	11.5942	0.109554	-0.960371	ARL2, AP1M1, OSBPL9, SNX17, ARF3, FUT11, MAPK3, SLC39A7	68	1190	19662	1.94385	1	0.674259	74.7791
UP_KEYWORDS	Lipid-binding	3	4.34783	0.118038	-0.927977	OSBPL9, SNX17, FABP5	69	197	22680	5.00552	1	0.531806	77.4886
UP_KEYWORDS	Golgi apparatus	5	7.24638	0.189311	-0.722825	AP1M1, OSBPL9, ARF3, FUT11, SLC39A7	69	753	22680	2.18257	1	0.676023	91.7214
GOTERM_BP_DIRECT	GO:0006886~intracellular protein transport	3	4.34783	0.19828	-0.70272	AP1M1, SNX17, SEC24C	65	232	18082	3.59721	1	0.998145	95.2522
UP_KEYWORDS	Protein transport	4	5.7971	0.249646	-0.602675	AP1M1, SNX17, ARF3, SEC24C	69	577	22680	2.27865	1	0.750472	96.6947
GOTERM_MF_DIRECT	GO:0008289~lipid binding	3	4.34783	0.254941	-0.59356	OSBPL9, SNX17, FABP5	64	270	17446	3.02882	1	0.913916	97.0232
UP_KEYWORDS	Transport	8	11.5942	0.343232	-0.464412	AP1M1, OSBPL9, SNX17, ARF3, SLC39A7, SEC24C, FABP5, ATP6V1F	69	1901	22680	1.38325	1	0.842341	99.3202
GOTERM_BP_DIRECT	GO:0015031~protein transport	3	4.34783	0.624378	-0.204553	AP1M1, SNX17, ARF3	65	592	18082	1.40972	1	1	99.9999
GOTERM_BP_DIRECT	GO:0006810~transport	7	10.1449	0.635237	-0.197064	AP1M1, OSBPL9, SNX17, ARF3, SLC39A7, FABP5, ATP6V1F	65	1822	18082	1.06877	1	1	99.9999
Annotation Cluster 12	Enrichment Score: 0.5732761836509563
Category	Term	Count	%	PValue		Genes	List Total	Pop Hits	Pop Total	Fold Enrichment	Bonferroni	Benjamini	FDR
UP_KEYWORDS	Glycoprotein	17	24.6377	0.0970974	-1.01279	TM9SF1, PZP, 9530068E07RIK, PFKL, CSF1, FUT11, COL3A1, SPARC, LPCAT3, GPC4, CD9, P3H3, P4HA2, PLOD1, P4HA1, LOX, RCN3	69	3815	22680	1.4647	1	0.523134	70.2569
UP_KEYWORDS	Signal	17	24.6377	0.277521	-0.556704	TM9SF1, PZP, 9530068E07RIK, CSF1, FUT11, COL3A1, SPARC, MSRB3, GPC4, P3H3, P4HA2, PLOD1, P4HA1, COL6A3, SLC39A7, LOX, RCN3	69	4543	22680	1.22999	1	0.781392	97.8912
UP_SEQ_FEATURE	glycosylation site:N-linked (GlcNAc...)	16	23.1884	0.341307	-0.466855	TM9SF1, PZP, 9530068E07RIK, CSF1, FUT11, SPARC, LPCAT3, GPC4, CD9, P3H3, P4HA2, PLOD1, P4HA1, SLC39A7, LOX, RCN3	68	3563	18012	1.18948	1	0.999509	99.5061
UP_SEQ_FEATURE	signal peptide	14	20.2899	0.375922	-0.424902	TM9SF1, PZP, 9530068E07RIK, CSF1, COL3A1, SPARC, GPC4, P3H3, P4HA2, PLOD1, P4HA1, COL6A3, LOX, RCN3	68	3124	18012	1.18705	1	0.999373	99.7514
UP_KEYWORDS	Secreted	7	10.1449	0.393435	-0.405128	GPC4, CD9, PZP, CSF1, COL3A1, SPARC, LOX	69	1685	22680	1.3655	1	0.866501	99.7355
Annotation Cluster 13	Enrichment Score: 0.4336648373000193
Category	Term	Count	%	PValue		Genes	List Total	Pop Hits	Pop Total	Fold Enrichment	Bonferroni	Benjamini	FDR
UP_SEQ_FEATURE	transit peptide:Mitochondrion	4	5.7971	0.280757	-0.55167	LETM1, SSBP1, PCK2, MSRB3	68	496	18012	2.13615	1	0.999266	98.4883
UP_KEYWORDS	Mitochondrion	5	7.24638	0.392202	-0.40649	ARL2, LETM1, SSBP1, DDAH2, PCK2	69	1058	22680	1.55338	1	0.8729	99.7291
UP_KEYWORDS	Transit peptide	3	4.34783	0.454115	-0.342834	LETM1, SSBP1, PCK2	69	510	22680	1.9335	1	0.894669	99.9243
Annotation Cluster 14	Enrichment Score: 0.04104911908393169
Category	Term	Count	%	PValue		Genes	List Total	Pop Hits	Pop Total	Fold Enrichment	Bonferroni	Benjamini	FDR
UP_KEYWORDS	Membrane	26	37.6812	0.645954	-0.189799	LDHA, AP1M1, 9530068E07RIK, CSF1, CAMK2G, SNX17, ATL3, GPC4, CD9, PRKAR2B, PLOD1, P4HA2, UFM1, SLC39A7, DNAJC5, FAM129A, TM9SF1, SOAT1, OSBPL9, FUT11, LPCAT3, LETM1, ARF3, JAK1, LCP1, KCTD12	69	8683	22680	0.984232	1	0.972255	99.9996
UP_KEYWORDS	Transmembrane helix	14	20.2899	0.988512	-0.00501814	SOAT1, TM9SF1, LDHA, 9530068E07RIK, CSF1, FUT11, ATL3, LPCAT3, CD9, LETM1, P4HA2, UFM1, ARF3, SLC39A7	69	6938	22680	0.663266	1	0.999998	100
UP_SEQ_FEATURE	transmembrane region	10	14.4928	0.988879	-0.00485704	TM9SF1, SOAT1, CD9, LETM1, 9530068E07RIK, CSF1, FUT11, ATL3, SLC39A7, LPCAT3	68	4312	18012	0.614291	1	1	100
UP_KEYWORDS	Transmembrane	14	20.2899	0.988893	-0.00485071	SOAT1, TM9SF1, LDHA, 9530068E07RIK, CSF1, FUT11, ATL3, LPCAT3, CD9, LETM1, P4HA2, UFM1, ARF3, SLC39A7	69	6955	22680	0.661645	1	0.999997	100
GOTERM_CC_DIRECT	GO:0016021~integral component of membrane	14	20.2899	0.998341	-0.000721033	SOAT1, TM9SF1, LDHA, 9530068E07RIK, CSF1, FUT11, ATL3, LPCAT3, CD9, LETM1, P4HA2, UFM1, ARF3, SLC39A7	68	6878	19662	0.588552	1	1	100
