# Supplementary material for: Mutations in Hcfc1 and Ronin result in an inborn error of cobalamin metabolism and ribosomopathy
Source: Nat Commun. 2022 Jan 10;13:134. doi: 10.1038/s41467-021-27759-7 (PMC8748873; doi:10.1038/s41467-021-27759-7)
Supplement: Supplementary file 3 — Supplementary Dataset 1–16 [file 41467_2021_27759_MOESM3_ESM.zip › SUPP DATA 13.xlsx]

## Sheet: BRAIN_TMT_100pct_volcanoplot_al
GeneID	GeneSymbol	GeneDescription	log2_Fold_Change	AveExpr	t	pValue	pAdj	B
11287	Pzp	pregnancy zone protein	0.04086	3.23218	0.66532	0.51897	0.80855	-6.17951
11302	Aatk	apoptosis-associated tyrosine kinase	-0.03499	2.38235	-0.11976	0.90696	0.97552	-6.40153
11303	Abca1	ATP-binding cassette, sub-family A (ABC1), member 1	-0.21756	1.66602	-1.44109	0.17623	0.57844	-5.40151
11305	Abca2	ATP-binding cassette, sub-family A (ABC1), member 2	-0.15753	1.46393	-1.63666	0.12876	0.52494	-5.13904
11306	Abcb7	ATP-binding cassette, sub-family B (MDR/TAP), member 7	0.10513	3.2639	2.37921	0.03565	0.41083	-3.98873
11308	Abi1	abl-interactor 1	-0.03113	4.25151	-0.81179	0.4334	0.76385	-6.07041
11350	Abl1	c-abl oncogene 1, non-receptor tyrosine kinase	-0.0116	2.75952	-0.20633	0.84014	0.95587	-6.38669
11352	Abl2	v-abl Abelson murine leukemia viral oncogene 2 (arg, Abelson-related gene)	-0.05519	2.85202	-0.94184	0.36564	0.72673	-5.95755
11363	Acadl	acyl-Coenzyme A dehydrogenase, long-chain	0.01257	4.21545	0.17094	0.86724	0.96281	-6.39373
11364	Acadm	acyl-Coenzyme A dehydrogenase, medium chain	0.04199	4.39385	0.67987	0.51004	0.80756	-6.16955
11370	Acadvl	acyl-Coenzyme A dehydrogenase, very long chain	0.07538	3.65928	1.66946	0.122	0.51569	-5.09298
11409	Acads	acyl-Coenzyme A dehydrogenase, short chain	0.06143	3.79467	1.44289	0.17574	0.57727	-5.39921
11416	Slc33a1	solute carrier family 33 (acetyl-CoA transporter), member 1	-0.01719	2.88839	-0.18976	0.85281	0.95912	-6.39015
11419	Asic1	acid-sensing (proton-gated) ion channel 1	-0.10313	3.31236	-1.03019	0.32428	0.70413	-5.87261
11421	Ace	angiotensin I converting enzyme (peptidyl-dipeptidase A) 1	0.00783	2.74615	0.08519	0.93358	0.98274	-6.40534
11423	Ache	acetylcholinesterase	-0.07453	2.63401	-0.97839	0.34802	0.7183	-5.92326
11426	Macf1	microtubule-actin crosslinking factor 1	-0.04355	4.27707	-1.18874	0.25852	0.65518	-5.70519
11428	Aco1	aconitase 1	0.07964	4.60192	2.20429	0.0487	0.42934	-4.27632
11429	Aco2	aconitase 2, mitochondrial	-0.06621	5.40544	-1.54128	0.15031	0.55157	-5.26976
11430	Acox1	acyl-Coenzyme A oxidase 1, palmitoyl	-0.09886	3.94473	-2.3516	0.03746	0.41678	-4.03463
11431	Acp1	acid phosphatase 1, soluble	0.07134	4.79053	1.35452	0.20159	0.60427	-5.51045
11432	Acp2	acid phosphatase 2, lysosomal	0.02627	3.23056	0.55484	0.58964	0.84857	-6.24851
11438	Chrna4	cholinergic receptor, nicotinic, alpha polypeptide 4	-0.17413	1.68503	-1.39528	0.1893	0.59061	-5.45975
11461	Actb	actin, beta	0.09814	7.03687	1.37079	0.19661	0.59917	-5.49035
11464	Actc1	actin, alpha, cardiac muscle 1	-0.01859	7.06497	-0.36741	0.71999	0.90848	-6.33819
11465	Actg1	actin, gamma, cytoplasmic 1	-0.18473	6.86559	-3.63326	0.00367	0.24931	-1.81916
11472	Actn2	actinin alpha 2	0.03341	3.82135	0.88966	0.39188	0.73893	-6.00459
11477	Acvr1	activin A receptor, type 1	0.0306	2.47975	0.3593	0.72588	0.91031	-6.34127
11480	Acvr2a	activin receptor IIA	-0.05912	3.09005	-0.97055	0.35175	0.72021	-5.9307
11481	Acvr2b	activin receptor IIB	0.00904	2.68242	0.1028	0.91989	0.97866	-6.40359
11486	Ada	adenosine deaminase	-0.06387	2.95666	-1.22558	0.24487	0.6443	-5.66357
11487	Adam10	a disintegrin and metallopeptidase domain 10	0.08929	3.12663	2.07178	0.0615	0.45364	-4.48853
11490	Adam15	a disintegrin and metallopeptidase domain 15 (metargidin)	-0.07136	1.40512	-0.51079	0.61916	0.86584	-6.27273
11491	Adam17	a disintegrin and metallopeptidase domain 17	0.20353	2.15378	1.81144	0.09625	0.49314	-4.88753
11492	Adam19	a disintegrin and metallopeptidase domain 19 (meltrin beta)	0.0314	1.43213	0.1719	0.86651	0.96281	-6.39356
11496	Adam22	a disintegrin and metallopeptidase domain 22	-0.5512	3.10237	-7.79197	1e-05	0.00489	4.25244
11502	Adam9	a disintegrin and metallopeptidase domain 9 (meltrin gamma)	-0.11823	1.94878	-1.16328	0.26829	0.66486	-5.73338
11512	Adcy6	adenylate cyclase 6	-0.56045	1.63113	-3.07887	0.01	0.32551	-2.78723
11515	Adcy9	adenylate cyclase 9	-0.16652	1.8829	-1.43101	0.17904	0.58014	-5.41444
11517	Adcyap1r1	adenylate cyclase activating polypeptide 1 receptor 1	-0.09878	2.65113	-1.09529	0.2958	0.68759	-5.80629
11518	Add1	adducin 1 (alpha)	-0.01822	4.83963	-0.32314	0.75239	0.92264	-6.35419
11519	Add2	adducin 2 (beta)	-0.02979	4.60231	-0.81116	0.43375	0.76395	-6.07092
11520	Plin2	perilipin 2	-0.22182	2.68343	-1.85641	0.08927	0.48414	-4.82076
11532	Adh5	alcohol dehydrogenase 5 (class III), chi polypeptide	0.05708	5.2492	0.96085	0.3564	0.72226	-5.93986
11534	Adk	adenosine kinase	0.08617	4.58306	0.57344	0.57849	0.84245	-6.23658
11538	Adnp	activity-dependent neuroprotective protein	0.07568	4.08906	1.63613	0.12887	0.52497	-5.13978
11544	Adprh	ADP-ribosylarginine hydrolase	0.05152	4.90629	1.08859	0.29863	0.68991	-5.81329
11545	Parp1	poly (ADP-ribose) polymerase family, member 1	0.1541	4.58901	1.89573	0.08361	0.47725	-4.76192
11549	Adra1a	adrenergic receptor, alpha 1a	-0.25144	1.39723	-1.40224	0.18726	0.58753	-5.45098
11551	Adra2a	adrenergic receptor, alpha 2a	0.0883	2.01993	0.8326	0.42203	0.75711	-6.05334
11564	Adsl	adenylosuccinate lyase	0.0691	4.29274	1.38962	0.19097	0.59355	-5.46686
11565	Adssl1	adenylosuccinate synthetase like 1	-0.13227	2.43624	-0.96624	0.35387	0.7209	-5.93472
11566	Adss	adenylosuccinate synthetase, non muscle	0.09781	4.60046	2.46358	0.03063	0.40052	-3.8475
11567	Avil	advillin	-0.23402	2.64165	-0.51775	0.61643	0.86516	-6.26707
11576	Afp	alpha fetoprotein	-0.00785	5.81102	-0.12307	0.90418	0.97515	-6.40117
11603	Agrn	agrin	-0.0044	3.73825	-0.13095	0.89808	0.9726	-6.40011
11606	Agt	angiotensinogen (serpin peptidase inhibitor, clade A, member 8)	0.02261	2.96627	0.0685	0.94677	0.98458	-6.40666
11615	Gm4737	predicted gene 4737	0.14279	4.66478	3.01683	0.0112	0.33346	-2.89557
11625	Ahsg	alpha-2-HS-glycoprotein	0.02914	5.00013	0.33949	0.74041	0.91811	-6.34847
11629	Aif1	allograft inflammatory factor 1	-0.00122	2.98994	-0.00932	0.99272	0.99702	-6.40913
11632	Aip	aryl-hydrocarbon receptor-interacting protein	-0.00741	4.24188	-0.20567	0.84065	0.95599	-6.38684
11636	Ak1	adenylate kinase 1	-0.0545	4.84211	-0.91254	0.38022	0.73336	-5.98424
11637	Ak2	adenylate kinase 2	0.13079	4.5985	2.57891	0.02486	0.37153	-3.65226
11639	Ak4	adenylate kinase 4	-0.0702	3.58168	-0.2383	0.81669	0.94585	-6.37873
11640	Akap1	A kinase (PRKA) anchor protein 1	-0.02097	3.88823	-0.4382	0.66936	0.89121	-6.30845
11647	Alpl	alkaline phosphatase, liver/bone/kidney	0.11152	3.24279	1.31247	0.21496	0.61308	-5.56162
11651	Akt1	thymoma viral proto-oncogene 1	0.00952	4.21146	0.26117	0.79858	0.94036	-6.3732
11652	Akt2	thymoma viral proto-oncogene 2	0.00873	3.18539	0.1352	0.89479	0.97188	-6.39951
11655	Alas1	aminolevulinic acid synthase 1	-0.28459	1.4689	-1.32723	0.21022	0.611	-5.54379
11657	Alb	albumin	0.03371	6.08367	0.3214	0.75373	0.92344	-6.35473
11658	Alcam	activated leukocyte cell adhesion molecule	-0.09917	4.49169	-1.34807	0.20368	0.60662	-5.51836
11666	Abcd1	ATP-binding cassette, sub-family D (ALD), member 1	-0.63445	2.27455	-5.31041	0.00021	0.06149	0.93964
11668	Aldh1a1	aldehyde dehydrogenase family 1, subfamily A1	-0.13748	3.14339	-1.0388	0.32075	0.69969	-5.86371
11669	Aldh2	aldehyde dehydrogenase 2, mitochondrial	-0.02451	4.8955	-0.53621	0.60203	0.85766	-6.25898
11671	Aldh3a2	aldehyde dehydrogenase family 3, subfamily A2	-0.04174	3.93322	-0.85966	0.40754	0.74956	-6.03057
11674	Aldoa	aldolase A, fructose-bisphosphate	-0.03562	5.74066	-0.43263	0.6733	0.89283	-6.31096
11676	Aldoc	aldolase C, fructose-bisphosphate	0.05612	5.60602	0.55995	0.58638	0.84634	-6.24545
11677	Akr1b3	aldo-keto reductase family 1, member B3 (aldose reductase)	0.04223	5.0323	1.21479	0.24881	0.64585	-5.67586
11682	Alk	anaplastic lymphoma kinase	-0.0744	1.41741	-0.54848	0.59385	0.85157	-6.25212
11692	Gfer	growth factor, erv1 (S. cerevisiae)-like (augmenter of liver regeneration)	0.20709	3.04385	3.2255	0.00766	0.31275	-2.53079
11699	Ambp	alpha 1 microglobulin/bikunin	0.31818	3.37436	3.84902	0.0025	0.23263	-1.44607
11717	Ampd3	adenosine monophosphate deaminase 3	-0.20644	2.83153	-4.317	0.0011	0.17683	-0.6518
11733	Ank1	ankyrin 1, erythroid	-0.15366	2.66184	-2.59953	0.02395	0.36838	-3.61711
11735	Ank3	ankyrin 3, epithelial	0.01182	3.71571	0.29318	0.77461	0.93081	-6.36387
11736	Ankfy1	ankyrin repeat and FYVE domain containing 1	-0.06381	4.05144	-1.79345	0.09922	0.49438	-4.91408
11737	Anp32a	acidic (leucine-rich) nuclear phosphoprotein 32 family, member A	0.13456	5.7913	2.38612	0.03521	0.41083	-3.97722
11739	Slc25a4	solute carrier family 25 (mitochondrial carrier, adenine nucleotide translocator), member 4	-0.11542	5.87385	-1.78886	0.09999	0.49553	-4.92084
11740	Slc25a5	solute carrier family 25 (mitochondrial carrier, adenine nucleotide translocator), member 5	0.02098	5.70931	0.37311	0.71586	0.90819	-6.33598
11744	Anxa11	annexin A11	0.05559	2.60271	0.64548	0.53129	0.81675	-6.19275
11745	Anxa3	annexin A3	-0.02649	4.20607	-0.44654	0.6635	0.88805	-6.30461
11746	Anxa4	annexin A4	0.11195	3.54449	2.87511	0.0145	0.34362	-3.14232
11747	Anxa5	annexin A5	0.1129	4.75186	1.75629	0.10561	0.50266	-4.96846
11749	Anxa6	annexin A6	0.09862	4.61506	1.0501	0.31555	0.69701	-5.85251
11750	Anxa7	annexin A7	-0.01389	3.95104	-0.30353	0.7669	0.92808	-6.36063
11757	Prdx3	peroxiredoxin 3	-0.04254	4.7325	-0.76387	0.46033	0.77623	-6.10826
11758	Prdx6	peroxiredoxin 6	0.07758	5.17074	1.31119	0.21538	0.61338	-5.56317
11764	Ap1b1	adaptor protein complex AP-1, beta 1 subunit	-0.04346	4.4387	-1.43054	0.17917	0.58014	-5.41505
11765	Ap1g1	adaptor protein complex AP-1, gamma 1 subunit	0.02198	4.26935	0.52425	0.61006	0.86233	-6.26553
11767	Ap1m1	adaptor-related protein complex AP-1, mu subunit 1	-0.02651	4.64401	-0.70237	0.49642	0.79857	-6.15377
11769	Ap1s1	adaptor protein complex AP-1, sigma 1	-0.04257	3.99905	-0.8263	0.42545	0.75857	-6.05855
11771	Ap2a1	adaptor-related protein complex 2, alpha 1 subunit	-0.06396	4.63756	-1.76053	0.10486	0.50071	-4.96229
11772	Ap2a2	adaptor-related protein complex 2, alpha 2 subunit	-0.02233	4.72988	-0.63351	0.5388	0.81981	-6.20056
11773	Ap2m1	adaptor-related protein complex 2, mu 1 subunit	-0.06025	4.9184	-1.43043	0.17921	0.58014	-5.41519
11774	Ap3b1	adaptor-related protein complex 3, beta 1 subunit	0.00384	3.25276	0.09638	0.92488	0.98016	-6.40426
11775	Ap3b2	adaptor-related protein complex 3, beta 2 subunit	-0.06628	4.35872	-1.77108	0.10302	0.49911	-4.9469
11776	Ap3d1	adaptor-related protein complex 3, delta 1 subunit	-0.05701	4.25318	-1.58005	0.1412	0.54405	-5.21722
11777	Ap3s1	adaptor-related protein complex 3, sigma 1 subunit	-0.02378	4.50341	-0.50112	0.62575	0.86888	-6.27779
11778	Ap3s2	adaptor-related protein complex 3, sigma 2 subunit	0.04186	3.30352	0.72574	0.48251	0.78985	-6.13689
11781	Ap4m1	adaptor-related protein complex AP-4, mu 1	-0.0783	2.42434	-0.98492	0.34493	0.71727	-5.91701
11783	Apaf1	apoptotic peptidase activating factor 1	0.01716	3.2364	0.36637	0.72074	0.90848	-6.33858
11784	Apba2	amyloid beta (A4) precursor protein-binding, family A, member 2	-0.09387	3.69243	-1.44456	0.17528	0.57621	-5.39706
11785	Apbb1	amyloid beta (A4) precursor protein-binding, family B, member 1	-0.08951	3.50639	-2.11337	0.05717	0.44781	-4.42252
11787	Apbb2	amyloid beta (A4) precursor protein-binding, family B, member 2	0.0288	2.34398	0.3788	0.71174	0.90791	-6.33374
11789	Apc	adenomatosis polyposis coli	-0.02725	3.40628	-0.68736	0.50549	0.80439	-6.16435
11790	Speg	SPEG complex locus	-0.11247	1.42011	-0.80391	0.43775	0.76636	-6.07677
11792	Apex1	apurinic/apyrimidinic endonuclease 1	0.09829	5.16545	1.87096	0.087	0.48377	-4.79867
11793	Atg5	autophagy related 5	-0.10471	2.87392	-1.73985	0.10855	0.50506	-4.99232
11797	Birc2	baculoviral IAP repeat-containing 2	0.19382	2.6283	2.43689	0.03213	0.40511	-3.89232
11798	Xiap	X-linked inhibitor of apoptosis	-0.14972	2.20826	-1.11503	0.2876	0.68105	-5.78548
11800	Api5	apoptosis inhibitor 5	0.08807	4.77366	1.51195	0.15754	0.55823	-5.30894
11803	Aplp1	amyloid beta (A4) precursor-like protein 1	-0.0999	3.74294	-2.66737	0.02117	0.36167	-3.50107
11804	Aplp2	amyloid beta (A4) precursor-like protein 2	-0.09162	3.08553	-1.39639	0.18897	0.59003	-5.45836
11806	Apoa1	apolipoprotein A-I	-0.05918	4.84934	-0.84121	0.41738	0.75444	-6.04617
11807	Apoa2	apolipoprotein A-II	0.12848	4.08003	0.99349	0.34219	0.71522	-5.90753
11808	Apoa4	apolipoprotein A-IV	-0.06631	4.1238	-0.63265	0.53965	0.82016	-6.20079
11812	Apoc1	apolipoprotein C-I	0.13942	2.82287	0.74937	0.46963	0.78143	-6.11827
11816	Apoe	apolipoprotein E	-0.11884	4.63284	-1.6194	0.13253	0.52841	-5.16314
11818	Apoh	apolipoprotein H	0.00545	3.78345	0.1162	0.9095	0.97614	-6.40203
11819	Nr2f2	nuclear receptor subfamily 2, group F, member 2	0.12919	3.86073	0.69409	0.50309	0.8041	-6.1578
11820	App	amyloid beta (A4) precursor protein	-0.11042	4.24608	-2.29088	0.04175	0.42167	-4.13491
11821	Aprt	adenine phosphoribosyl transferase	0.10951	4.61328	1.56748	0.1441	0.54451	-5.23433
11826	Aqp1	aquaporin 1	-0.00531	2.22247	-0.02348	0.98169	0.99371	-6.40888
11834	Aqr	aquarius	0.03288	3.06375	0.42607	0.67792	0.8948	-6.3139
11836	Araf	v-raf murine sarcoma 3611 viral oncogene homolog	-0.10219	3.56447	-1.33599	0.20739	0.60905	-5.53315
11837	Rplp0	ribosomal protein, large, P0	0.08278	5.7328	1.40512	0.18642	0.58576	-5.44735
11840	Arf1	ADP-ribosylation factor 1	-0.03916	4.46433	-0.62521	0.54405	0.82201	-6.20591
11841	Arf2	ADP-ribosylation factor 2	-0.01192	5.31282	-0.27959	0.78476	0.93411	-6.36796
11843	Arf4	ADP-ribosylation factor 4	0.02314	4.94275	0.45309	0.65892	0.88446	-6.30155
11844	Arf5	ADP-ribosylation factor 5	-0.0215	4.92049	-0.50293	0.62451	0.86888	-6.27685
11845	Arf6	ADP-ribosylation factor 6	-0.02485	4.16349	-0.54919	0.59338	0.85154	-6.25172
11847	Arg2	arginase type II	-0.10168	2.84726	-1.2348	0.24155	0.64056	-5.65301
11848	Rhoa	ras homolog gene family, member A	0.04313	5.07555	1.19688	0.25545	0.65329	-5.69608
11852	Rhob	ras homolog gene family, member B	-0.10141	4.95063	-1.73434	0.10955	0.50519	-5.00028
11853	Rhoc	ras homolog gene family, member C	0.00499	3.57859	0.0446	0.96521	0.98897	-6.40812
11855	Arhgap5	Rho GTPase activating protein 5	-0.07747	3.10997	-1.8935	0.08372	0.47753	-4.76465
11857	Arhgdib	Rho, GDP dissociation inhibitor (GDI) beta	0.13529	3.95952	1.30609	0.21765	0.61652	-5.56904
11858	Rnd2	Rho family GTPase 2	-0.14115	1.60664	-0.79124	0.44482	0.7702	-6.08689
11864	Arnt2	aryl hydrocarbon receptor nuclear translocator 2	-0.08952	3.57063	-1.64471	0.12707	0.52398	-5.12779
11867	Arpc1b	actin related protein 2/3 complex, subunit 1B	0.10905	3.88816	2.63252	0.02256	0.36838	-3.56076
11877	Arvcf	armadillo repeat gene deleted in velo-cardio-facial syndrome	0.00589	4.04153	0.06466	0.94957	0.9851	-6.40696
11878	Arx	aristaless related homeobox	0.02607	2.64386	0.17231	0.86622	0.96281	-6.39347
11881	Arsb	arylsulfatase B	0.0106	3.44094	0.19231	0.85086	0.95877	-6.38964
11883	Arsa	arylsulfatase A	0.05857	2.4293	0.67184	0.51496	0.80855	-6.17507
11886	Asah1	N-acylsphingosine amidohydrolase 1	0.04381	3.50563	1.18664	0.25931	0.65617	-5.70753
11891	Rab27a	RAB27A, member RAS oncogene family	0.02045	1.71063	0.08269	0.93554	0.98313	-6.40555
11898	Ass1	argininosuccinate synthetase 1	-0.18521	2.86981	-2.6021	0.02384	0.36838	-3.61273
11899	Astn1	astrotactin 1	-0.25313	3.49578	-4.77378	0.00051	0.10452	0.09768
11905	Serpinc1	serine (or cysteine) peptidase inhibitor, clade C (antithrombin), member 1	0.17834	3.61536	1.79033	0.10002	0.49553	-4.91925
11906	Zfhx3	zinc finger homeobox 3	-0.06819	2.71757	-0.56281	0.58441	0.84563	-6.24388
11907	Ate1	arginyltransferase 1	-0.05842	4.03373	-1.33607	0.20737	0.60905	-5.53304
11908	Atf1	activating transcription factor 1	-0.14986	1.99608	-1.35425	0.20167	0.6043	-5.51079
11909	Atf2	activating transcription factor 2	0.01114	3.57821	0.2933	0.77452	0.93081	-6.36384
11920	Atm	ataxia telangiectasia mutated	0.13603	1.79705	1.23881	0.24011	0.64007	-5.64839
11927	Atox1	ATX1 (antioxidant protein 1) homolog 1 (yeast)	0.03344	4.99186	0.91453	0.37922	0.73336	-5.98245
11928	Atp1a1	ATPase, Na+/K+ transporting, alpha 1 polypeptide	0.02429	4.80892	0.26824	0.79332	0.9376	-6.3712
11931	Atp1b1	ATPase, Na+/K+ transporting, beta 1 polypeptide	-0.23807	5.47285	-2.2591	0.04465	0.42896	-4.19125
11932	Atp1b2	ATPase, Na+/K+ transporting, beta 2 polypeptide	-0.14214	4.73482	-1.26342	0.23261	0.6343	-5.61922
11933	Atp1b3	ATPase, Na+/K+ transporting, beta 3 polypeptide	-0.0641	4.68964	-0.9495	0.3619	0.72673	-5.95045
11938	Atp2a2	ATPase, Ca++ transporting, cardiac muscle, slow twitch 2	-0.0454	4.89017	-1.18307	0.26067	0.65742	-5.71151
11941	Atp2b2	ATPase, Ca++ transporting, plasma membrane 2	-0.12464	4.2123	-1.54258	0.15017	0.55155	-5.26809
11944	Atp4a	ATPase, H+/K+ exchanging, gastric, alpha polypeptide	-0.17628	3.99068	-1.33824	0.20835	0.60993	-5.52988
11946	Atp5a1	ATP synthase, H+ transporting, mitochondrial F1 complex, alpha subunit 1	-0.03536	5.86761	-0.62488	0.54425	0.82201	-6.20611
11947	Atp5b	ATP synthase, H+ transporting mitochondrial F1 complex, beta subunit	8e-05	5.84217	0.00126	0.99902	0.99949	-6.40917
11949	Atp5c1	ATP synthase, H+ transporting, mitochondrial F1 complex, gamma polypeptide 1	0.00396	5.31202	0.07242	0.94351	0.98458	-6.4064
11950	Atp5f1	ATP synthase, H+ transporting, mitochondrial F0 complex, subunit B1	-0.03444	5.02406	-0.5661	0.58221	0.84463	-6.24201
11951	Atp5g1	ATP synthase, H+ transporting, mitochondrial F0 complex, subunit C1 (subunit 9)	0.19429	3.57958	2.21198	0.04814	0.42896	-4.26463
11957	Atp5j	ATP synthase, H+ transporting, mitochondrial F0 complex, subunit F	0.00588	5.67886	0.13351	0.89609	0.9722	-6.39975
11958	Atp5k	ATP synthase, H+ transporting, mitochondrial F1F0 complex, subunit E	-0.02929	5.32607	-0.42667	0.6775	0.8948	-6.31364
11964	Atp6v1a	ATPase, H+ transporting, lysosomal V1 subunit A	-0.09243	5.08337	-1.77546	0.10227	0.49806	-4.94049
11966	Atp6v1b2	ATPase, H+ transporting, lysosomal V1 subunit B2	-0.09024	5.22406	-1.71112	0.11387	0.50775	-5.03369
11972	Atp6v0d1	ATPase, H+ transporting, lysosomal V0 subunit D1	-0.11618	4.54846	-1.81104	0.09632	0.49314	-4.88813
11973	Atp6v1e1	ATPase, H+ transporting, lysosomal V1 subunit E1	-0.1308	5.17205	-2.69519	0.02013	0.35969	-3.4533
11975	Atp6v0a1	ATPase, H+ transporting, lysosomal V0 subunit A1	-0.10072	4.55505	-1.50299	0.1598	0.56208	-5.3208
11977	Atp7a	ATPase, Cu++ transporting, alpha polypeptide	0.04819	2.05402	0.68598	0.50633	0.80439	-6.16532
11980	Atp8a1	ATPase, aminophospholipid transporter (APLT), class I, type 8A, member 1	-0.13056	3.61487	-2.46028	0.03081	0.40104	-3.85305
11981	Atp9a	ATPase, class II, type 9A	-0.07809	3.94796	-1.81816	0.09517	0.49258	-4.87758
11983	Atpif1	ATPase inhibitory factor 1	-0.099	5.48796	-1.70816	0.11443	0.50819	-5.03794
11987	Slc7a1	solute carrier family 7 (cationic amino acid transporter, y+ system), member 1	0.07334	3.83365	1.4999	0.16059	0.56298	-5.32489
11990	Atrn	attractin	0.03289	2.67092	0.66448	0.51949	0.80896	-6.18007
11991	Hnrnpd	heterogeneous nuclear ribonucleoprotein D	0.09161	5.86572	1.91884	0.08016	0.47148	-4.72613
11992	Auh	AU RNA binding protein/enoyl-coenzyme A hydratase	0.0761	4.06283	1.42322	0.18124	0.58183	-5.42439
11993	Aup1	ancient ubiquitous protein 1	-0.08735	2.51755	-1.0618	0.31012	0.69396	-5.84091
11998	Avp	arginine vasopressin	0.1459	2.809	0.47586	0.64435	0.87756	-6.28938
12005	Axin1	axin 1	0.12116	1.53601	1.14172	0.27679	0.67283	-5.75688
12009	Cep131	centrosomal protein 131	0.01786	3.14665	0.45759	0.65577	0.88308	-6.29942
12010	B2m	beta-2 microglobulin	0.08963	3.23474	1.3463	0.20415	0.60695	-5.52055
12013	Bach1	BTB and CNC homology 1	0.02142	2.55252	0.15068	0.88286	0.96769	-6.39717
12014	Bach2	BTB and CNC homology 2	0.11673	2.72573	1.50588	0.15907	0.5603	-5.31698
12015	Bad	BCL2-associated agonist of cell death	-0.52203	3.32771	-1.3597	0.20519	0.60755	-5.50273
12017	Bag1	BCL2-associated athanogene 1	-0.01074	4.12288	-0.3359	0.743	0.91865	-6.34978
12018	Bak1	BCL2-antagonist/killer 1	0.10987	3.20034	1.43877	0.17688	0.57918	-5.4045
12028	Bax	BCL2-associated X protein	0.09223	4.54959	1.4534	0.17286	0.57364	-5.38565
12032	Bcan	brevican	-0.19606	3.69293	-2.04159	0.06506	0.46031	-4.53727
12033	Bcap29	B cell receptor associated protein 29	-0.01747	3.39443	-0.38691	0.70589	0.90544	-6.3305
12034	Phb2	prohibitin 2	0.0171	5.17237	0.45473	0.65777	0.88404	-6.30077
12035	Bcat1	branched chain aminotransferase 1, cytosolic	0.01891	4.21157	0.42832	0.67633	0.89472	-6.3129
12036	Bcat2	branched chain aminotransferase 2, mitochondrial	-0.0586	3.25839	-0.96931	0.35234	0.72064	-5.93188
12039	Bckdha	branched chain ketoacid dehydrogenase E1, alpha polypeptide	0.12031	3.62931	2.90244	0.0138	0.34093	-3.09484
12040	Bckdhb	branched chain ketoacid dehydrogenase E1, beta polypeptide	0.05697	3.60547	1.42124	0.1818	0.58183	-5.42691
12041	Bckdk	branched chain ketoacid dehydrogenase kinase	-0.27626	2.34667	-3.23599	0.00751	0.31243	-2.51244
12042	Bcl10	B cell leukemia/lymphoma 10	0.12954	2.47888	1.2834	0.22462	0.62385	-5.59632
12043	Bcl2	B cell leukemia/lymphoma 2	-0.48122	1.95871	-1.32581	0.21327	0.61254	-5.54458
12048	Bcl2l1	BCL2-like 1	0.02002	3.30524	0.39992	0.69655	0.90236	-6.32516
12050	Bcl2l2	BCL2-like 2	-0.17069	2.62315	-0.95645	0.35912	0.72463	-5.94338
12054	Bcl7b	B cell CLL/lymphoma 7B	0.24152	3.29597	4.49323	0.00082	0.14593	-0.35931
12055	Bcl7c	B cell CLL/lymphoma 7C	0.01021	3.01729	0.09983	0.9222	0.97894	-6.4039
12069	Bex2	brain expressed X-linked 2	-0.09387	3.34972	-1.61357	0.13371	0.53105	-5.17113
12091	Glb1	galactosidase, beta 1	0.0297	2.89841	0.29884	0.77039	0.92998	-6.36212
12111	Bgn	biglycan	0.22302	3.26019	1.64564	0.12775	0.52398	-5.12739
12121	Bicd1	bicaudal D homolog 1 (Drosophila)	0.01208	2.84503	0.20164	0.84373	0.95615	-6.3877
12122	Bid	BH3 interacting domain death agonist	-0.02608	3.46612	-0.47531	0.64347	0.87756	-6.29084
12140	Fabp7	fatty acid binding protein 7, brain	-0.09877	6.3731	-1.41889	0.18247	0.58228	-5.4299
12144	Blm	Bloom syndrome, RecQ helicase-like	0.36746	0.97989	1.65297	0.12536	0.5213	-5.11621
12153	Bmp1	bone morphogenetic protein 1	0.11897	1.28996	1.11513	0.28756	0.68105	-5.78537
12161	Bmp6	bone morphogenetic protein 6	-0.31191	1.49826	-1.92208	0.07972	0.4697	-4.72118
12162	Bmp7	bone morphogenetic protein 7	0.09191	3.27852	0.94433	0.36452	0.72673	-5.95515
12168	Bmpr2	bone morphogenetic protein receptor, type II (serine/threonine kinase)	-0.06899	2.77672	-1.4872	0.16386	0.56399	-5.3416
12175	Bnip2	BCL2/adenovirus E1B interacting protein 2	0.34363	2.24506	1.98151	0.0722	0.46606	-4.6308
12181	Bop1	block of proliferation 1	0.08361	3.4047	1.783	0.10098	0.49622	-4.92943
12183	Bpgm	2,3-bisphosphoglycerate mutase	-0.00496	4.04456	-0.12074	0.90598	0.97531	-6.40147
12190	Brca2	breast cancer 2	0.00692	1.45288	0.06876	0.94636	0.98458	-6.40667
12192	Zfp36l1	zinc finger protein 36, C3H type-like 1	0.11476	2.22265	0.72829	0.48108	0.78913	-6.13493
12193	Zfp36l2	zinc finger protein 36, C3H type-like 2	0.19438	1.77238	1.5139	0.15705	0.55799	-5.30635
12211	Birc6	baculoviral IAP repeat-containing 6	-0.03859	3.13805	-1.02478	0.32654	0.70478	-5.87814
12215	Bsg	basigin	-0.00929	4.19809	-0.29522	0.77309	0.93065	-6.36324
12217	Bsn	bassoon	-0.26139	2.85076	-1.53906	0.15213	0.55294	-5.27331
12237	Bub3	budding uninhibited by benzimidazoles 3 homolog (S. cerevisiae)	0.06306	4.98265	1.29401	0.22105	0.61886	-5.58372
12238	Commd3	COMM domain containing 3	0.00399	4.01727	0.10334	0.91947	0.97866	-6.40353
12258	Serping1	serine (or cysteine) peptidase inhibitor, clade G, member 1	-0.17387	1.60442	-1.21405	0.24908	0.64585	-5.67671
12260	C1qb	complement component 1, q subcomponent, beta polypeptide	-0.05058	3.18692	-0.37384	0.7155	0.90819	-6.33555
12261	C1qbp	complement component 1, q subcomponent binding protein	0.00532	4.72167	0.07184	0.94397	0.98458	-6.40644
12262	C1qc	complement component 1, q subcomponent, C chain	0.08889	2.14339	0.58297	0.57119	0.83849	-6.23204
12266	C3	complement component 3	0.01361	3.61775	0.16852	0.86911	0.96287	-6.39417
12282	Hyou1	hypoxia up-regulated 1	0.01809	4.59249	0.58965	0.56683	0.83646	-6.22803
12283	Cab39	calcium binding protein 39	-0.0146	4.71061	-0.47002	0.64713	0.8791	-6.29344
12286	Cacna1a	calcium channel, voltage-dependent, P/Q type, alpha 1A subunit	-0.26581	1.75702	-1.38303	0.19301	0.59517	-5.47509
12287	Cacna1b	calcium channel, voltage-dependent, N type, alpha 1B subunit	-0.15123	2.95386	-1.9397	0.07734	0.4685	-4.69423
12290	Cacna1e	calcium channel, voltage-dependent, R type, alpha 1E subunit	-0.11831	2.97241	-2.22168	0.04722	0.42896	-4.24809
12291	Cacna1g	calcium channel, voltage-dependent, T type, alpha 1G subunit	-0.41806	1.08802	-1.84683	0.09065	0.48479	-4.83488
12293	Cacna2d1	calcium channel, voltage-dependent, alpha2/delta subunit 1	-0.06146	4.1543	-1.55978	0.1459	0.54625	-5.24479
12294	Cacna2d3	calcium channel, voltage-dependent, alpha2/delta subunit 3	-0.59037	3.21707	-2.06997	0.06579	0.46099	-4.51259
12295	Cacnb1	calcium channel, voltage-dependent, beta 1 subunit	-0.04144	3.9206	-1.09946	0.29405	0.68696	-5.80192
12297	Cacnb3	calcium channel, voltage-dependent, beta 3 subunit	-0.00135	3.40459	-0.02828	0.97793	0.99276	-6.40875
12298	Cacnb4	calcium channel, voltage-dependent, beta 4 subunit	-0.01335	2.4928	-0.15326	0.88085	0.96673	-6.39676
12301	Cacybp	calcyclin binding protein	0.04295	5.19016	1.31449	0.2143	0.61254	-5.55919
12304	Pdia4	protein disulfide isomerase associated 4	0.05914	5.09984	1.74985	0.10675	0.50298	-4.97783
12306	Anxa2	annexin A2	0.08239	4.83957	1.03884	0.32037	0.69969	-5.864
12307	Calb1	calbindin 1	-0.18871	4.14334	-1.67097	0.12282	0.51737	-5.09218
12308	Calb2	calbindin 2	-0.12818	5.00453	-0.79374	0.44507	0.77032	-6.0831
12311	Calcr	calcitonin receptor	-0.14666	2.00445	-0.82309	0.42731	0.76013	-6.06107
12317	Calr	calreticulin	0.03816	5.71565	0.83479	0.42084	0.75671	-6.05152
12319	Car8	carbonic anhydrase 8	-0.18992	3.21703	-0.75564	0.46718	0.77963	-6.11223
12321	Calu	calumenin	0.11095	5.21118	3.02337	0.01107	0.33346	-2.88414
12322	Camk2a	calcium/calmodulin-dependent protein kinase II alpha	-0.10807	4.33393	-0.79353	0.44488	0.7702	-6.08361
12323	Camk2b	calcium/calmodulin-dependent protein kinase II, beta	-0.13883	5.04051	-1.99568	0.07021	0.46261	-4.60782
12325	Camk2g	calcium/calmodulin-dependent protein kinase II gamma	-0.07191	4.75534	-1.30123	0.21865	0.61675	-5.57511
12326	Camk4	calcium/calmodulin-dependent protein kinase IV	-0.25328	3.96046	-2.35429	0.03779	0.41678	-4.03606
12328	Caml	calcium modulating ligand	-0.07889	3.84485	-1.06054	0.31067	0.69396	-5.84219
12330	Canx	calnexin	0.00794	5.17881	0.25958	0.79978	0.94046	-6.37363
12331	Cap1	CAP, adenylate cyclase-associated protein 1 (yeast)	0.00574	5.1503	0.1409	0.89039	0.97012	-6.39868
12332	Capg	capping protein (actin filament), gelsolin-like	-0.12607	2.57463	-1.07111	0.30609	0.69289	-5.83137
12333	Capn1	calpain 1	0.00879	2.60693	0.10295	0.91978	0.97866	-6.40357
12334	Capn2	calpain 2	0.01791	4.22843	0.43939	0.66852	0.89052	-6.3079
12336	Capns1	calpain, small subunit 1	0.00274	4.32972	0.05165	0.95969	0.9882	-6.40776
12337	Capn5	calpain 5	-0.10146	3.42808	-2.50697	0.02832	0.3867	-3.77431
12339	Capn7	calpain 7	-0.07185	3.18914	-1.73955	0.10861	0.50506	-4.99275
12340	Capza1	capping protein (actin filament) muscle Z-line, alpha 1	0.0639	5.04586	1.42031	0.18206	0.58188	-5.4281
12343	Capza2	capping protein (actin filament) muscle Z-line, alpha 2	0.00122	5.22957	0.02261	0.98235	0.99371	-6.4089
12345	Capzb	capping protein (actin filament) muscle Z-line, beta	0.00072	5.21391	0.01433	0.98882	0.99642	-6.40907
12349	Car2	carbonic anhydrase 2	0.0212	4.44099	0.19004	0.85273	0.95912	-6.39003
12350	Car3	carbonic anhydrase 3	-0.0456	1.94641	-0.44216	0.66657	0.88933	-6.30663
12351	Car4	carbonic anhydrase 4	-0.09405	2.13643	-1.04721	0.31652	0.69736	-5.85571
12359	Cat	catalase	0.04834	4.7077	1.34266	0.20529	0.60755	-5.52501
12361	Cask	calcium/calmodulin-dependent serine protein kinase (MAGUK family)	-0.04439	4.40868	-1.05627	0.31253	0.69518	-5.84654
12366	Casp2	caspase 2	-0.02592	3.82463	-0.42584	0.67809	0.89488	-6.31401
12367	Casp3	caspase 3	-0.02583	5.15192	-0.44871	0.66198	0.88701	-6.3036
12368	Casp6	caspase 6	-0.03536	3.87439	-0.39599	0.69942	0.90364	-6.32674
12369	Casp7	caspase 7	0.00087	3.62927	0.01842	0.98562	0.99503	-6.40899
12370	Casp8	caspase 8	-0.00016	3.60014	-0.00245	0.99809	0.99925	-6.40917
12371	Casp9	caspase 9	0.00228	2.34859	0.03103	0.97578	0.99203	-6.40866
12380	Cast	calpastatin	0.06034	3.13452	0.81981	0.42899	0.76137	-6.06387
12385	Ctnna1	catenin (cadherin associated protein), alpha 1	0.23357	4.1453	3.48068	0.00483	0.27164	-2.08476
12386	Ctnna2	catenin (cadherin associated protein), alpha 2	-0.02669	4.73371	-0.70789	0.49312	0.79674	-6.14983
12387	Ctnnb1	catenin (cadherin associated protein), beta 1	-0.00446	4.72962	-0.07506	0.94146	0.98433	-6.40619
12388	Ctnnd1	catenin (cadherin associated protein), delta 1	0.08395	4.43808	2.36919	0.03629	0.41178	-4.0054
12389	Cav1	caveolin 1, caveolae protein	0.18309	3.98663	2.0861	0.06017	0.4519	-4.46699
12395	Runx1t1	runt-related transcription factor 1; translocated to, 1 (cyclin D-related)	-0.02035	3.20552	-0.27004	0.79191	0.93721	-6.37072
12396	Cbfa2t2	core-binding factor, runt domain, alpha subunit 2, translocated to, 2 (human)	0.13377	2.14865	1.25756	0.23349	0.63485	-5.62666
12398	Cbfa2t3	core-binding factor, runt domain, alpha subunit 2, translocated to, 3 (human)	0.00389	2.16115	0.03339	0.97394	0.99107	-6.40858
12400	Cbfb	core binding factor beta	0.0344	4.18546	0.6507	0.52803	0.81538	-6.1893
12401	Serpina6	serine (or cysteine) peptidase inhibitor, clade A, member 6	0.32733	3.53391	2.96821	0.01246	0.34093	-2.99064
12402	Cbl	Casitas B-lineage lymphoma	-0.05316	3.27416	-1.16033	0.26944	0.66517	-5.73662
12404	Cbln1	cerebellin 1 precursor protein	-0.05498	3.62514	-0.56922	0.58026	0.84303	-6.24008
12405	Cbln2	cerebellin 2 precursor protein	-0.14107	2.97471	-1.45992	0.17109	0.57172	-5.37721
12406	Serpinh1	serine (or cysteine) peptidase inhibitor, clade H, member 1	0.26126	5.12295	3.84307	0.00252	0.23263	-1.45631
12408	Cbr1	carbonyl reductase 1	0.01659	5.31977	0.45775	0.65566	0.88308	-6.29935
12411	Cbs	cystathionine beta-synthase	-0.11986	3.25748	-1.5755	0.14224	0.54451	-5.22342
12412	Cbx1	chromobox 1	0.06656	5.11396	1.314	0.21446	0.61266	-5.55978
12416	Cbx2	chromobox 2	0.33436	2.15578	2.35166	0.03745	0.41678	-4.03453
12417	Cbx3	chromobox 3	0.15515	5.87417	2.02055	0.06724	0.46112	-4.56907
12418	Cbx4	chromobox 4	0.00868	2.78265	0.1917	0.85132	0.95902	-6.38976
12419	Cbx5	chromobox 5	0.06524	5.41195	1.1818	0.26115	0.65785	-5.71292
12421	Rb1cc1	RB1-inducible coiled-coil 1	0.03264	3.11703	0.46003	0.65407	0.88241	-6.29826
12424	Cck	cholecystokinin	0.07836	3.5412	1.31746	0.21333	0.61254	-5.55561
12443	Ccnd1	cyclin D1	-0.1705	1.45221	-0.78911	0.44604	0.77055	-6.08856
12444	Ccnd2	cyclin D2	0.46588	1.7626	3.62523	0.00372	0.24931	-1.8331
12454	Ccnk	cyclin K	0.01433	3.30815	0.17342	0.86534	0.96281	-6.39328
12455	Ccnt1	cyclin T1	0.07201	3.41509	1.35769	0.20061	0.60312	-5.50654
12457	Noct	nocturnin	0.00327	3.0007	0.0334	0.97393	0.99107	-6.40858
12460	Ccs	copper chaperone for superoxide dismutase	-0.00896	3.29766	-0.18873	0.85359	0.95949	-6.39036
12461	Cct2	chaperonin containing Tcp1, subunit 2 (beta)	0.01757	5.44378	0.58819	0.56778	0.83678	-6.22891
12462	Cct3	chaperonin containing Tcp1, subunit 3 (gamma)	0.04705	5.59676	1.29625	0.2203	0.61839	-5.58105
12464	Cct4	chaperonin containing Tcp1, subunit 4 (delta)	0.02807	5.38691	0.83329	0.42165	0.75694	-6.05276
12465	Cct5	chaperonin containing Tcp1, subunit 5 (epsilon)	0.00992	5.42248	0.27918	0.78506	0.93411	-6.36808
12466	Cct6a	chaperonin containing Tcp1, subunit 6a (zeta)	0.01429	5.38882	0.39439	0.70051	0.90364	-6.32745
12467	Cct6b	chaperonin containing Tcp1, subunit 6b (zeta)	0.07316	4.25698	0.81428	0.4322	0.7633	-6.0682
12468	Cct7	chaperonin containing Tcp1, subunit 7 (eta)	-0.0067	5.37457	-0.22179	0.82836	0.94994	-6.38321
12469	Cct8	chaperonin containing Tcp1, subunit 8 (theta)	0.00345	5.44946	0.11308	0.91191	0.97621	-6.40241
12476	Cd151	CD151 antigen	-0.05453	3.0826	-0.76058	0.46222	0.77653	-6.11078
12479	Cd1d1	CD1d1 antigen	0.05672	2.26767	0.51549	0.61598	0.86516	-6.27023
12488	Cd2ap	CD2-associated protein	0.09868	2.8055	1.37707	0.19471	0.59609	-5.48253
12490	Cd34	CD34 antigen	-0.0245	3.2548	-0.21203	0.83584	0.95362	-6.38542
12492	Scarb2	scavenger receptor class B, member 2	-0.01121	4.00432	-0.26074	0.7989	0.94036	-6.37331
12495	Entpd1	ectonucleoside triphosphate diphosphohydrolase 1	0.05073	2.36737	0.60416	0.55747	0.83038	-6.21915
12497	Entpd6	ectonucleoside triphosphate diphosphohydrolase 6	-0.0682	3.29223	-1.34377	0.20494	0.60737	-5.52365
12499	Entpd5	ectonucleoside triphosphate diphosphohydrolase 5	0.05615	2.60811	0.90429	0.3844	0.73524	-5.99163
12505	Cd44	CD44 antigen	-0.20905	2.2473	-1.89048	0.08415	0.47902	-4.76922
12520	Cd81	CD81 antigen	-0.02859	3.97084	-0.49259	0.63158	0.87216	-6.28218
12521	Cd82	CD82 antigen	0.43289	2.43684	3.66786	0.00345	0.24931	-1.75909
12527	Cd9	CD9 antigen	-0.08133	3.98288	-1.36183	0.19934	0.60117	-5.50144
12534	Cdk1	cyclin-dependent kinase 1	0.20454	3.94138	3.66934	0.00344	0.24931	-1.75653
12537	Cdk11b	cyclin-dependent kinase 11B	0.05954	3.7465	1.1797	0.26195	0.65829	-5.71525
12539	Cdc37	cell division cycle 37	0.06917	4.88458	2.29392	0.04153	0.42167	-4.12991
12540	Cdc42	cell division cycle 42	-0.04204	5.31564	-1.06227	0.30992	0.69396	-5.84042
12545	Cdc7	cell division cycle 7 (S. cerevisiae)	0.07215	0.51103	0.38425	0.7078	0.90558	-6.33157
12549	Arhgap31	Rho GTPase activating protein 31	-0.04366	1.94991	-0.46685	0.64933	0.8806	-6.29498
12552	Cdh11	cadherin 11	-0.09498	3.42608	-2.01787	0.06756	0.46112	-4.57324
12554	Cdh13	cadherin 13	-0.08029	4.2278	-1.54143	0.15027	0.55157	-5.26956
12558	Cdh2	cadherin 2	0.10298	4.38872	1.86508	0.08788	0.48414	-4.80752
12561	Cdh4	cadherin 4	-0.03346	3.30721	-0.56297	0.58427	0.84563	-6.24383
12562	Cdh5	cadherin 5	0.19421	2.9835	3.61755	0.00377	0.24931	-1.84644
12563	Cdh6	cadherin 6	-0.03779	2.88706	-0.73922	0.4746	0.7847	-6.12691
12564	Cdh8	cadherin 8	-0.19621	2.91538	-2.96488	0.01231	0.34093	-2.98616
12566	Cdk2	cyclin-dependent kinase 2	0.11614	3.76381	2.20251	0.04885	0.42948	-4.27921
12567	Cdk4	cyclin-dependent kinase 4	0.16828	3.88968	2.67035	0.02106	0.36152	-3.49596
12568	Cdk5	cyclin-dependent kinase 5	0.04398	4.48333	1.01289	0.33196	0.70883	-5.88988
12569	Cdk5r1	cyclin-dependent kinase 5, regulatory subunit 1 (p35)	0.26222	1.76368	3.01336	0.01127	0.33439	-2.90161
12570	Cdk5r2	cyclin-dependent kinase 5, regulatory subunit 2 (p39)	-0.24811	2.50877	-1.01844	0.33116	0.70839	-5.88276
12571	Cdk6	cyclin-dependent kinase 6	0.12343	3.72598	1.97374	0.07293	0.46606	-4.64183
12572	Cdk7	cyclin-dependent kinase 7	0.07983	2.79079	0.97819	0.34811	0.7183	-5.92345
12576	Cdkn1b	cyclin-dependent kinase inhibitor 1B	0.24033	4.47285	2.29713	0.04188	0.42167	-4.1305
12577	Cdkn1c	cyclin-dependent kinase inhibitor 1C (P57)	-0.00997	3.45877	-0.13911	0.89177	0.97091	-6.39894
12583	Cdo1	cysteine dioxygenase 1, cytosolic	0.09122	4.54067	1.25522	0.23438	0.63538	-5.62934
12585	Cdr2	cerebellar degeneration-related 2	-0.10378	1.93118	-1.00088	0.33749	0.71345	-5.90161
12589	Ift81	intraflagellar transport 81	-0.05202	2.95676	-0.73531	0.47688	0.78573	-6.12982
12607	Cebpz	CCAAT/enhancer binding protein zeta	0.08888	2.6206	1.73686	0.1091	0.50519	-4.99665
12611	Cebpg	CCAAT/enhancer binding protein (C/EBP), gamma	-0.26056	3.41545	-0.75242	0.46996	0.78178	-6.11367
12614	Celsr1	cadherin, EGF LAG seven-pass G-type receptor 1 (flamingo homolog, Drosophila)	0.07116	1.46999	0.68632	0.50611	0.80439	-6.16507
12615	Cenpa	centromere protein A	0.34846	2.40837	1.63601	0.13027	0.52739	-5.14128
12617	Cenpc1	centromere protein C1	0.08581	1.76395	0.75075	0.46789	0.77991	-6.11826
12626	Cetn3	centrin 3	0.10117	3.4754	1.97774	0.07243	0.46606	-4.63564
12628	Cfh	complement component factor h	0.01366	2.66522	0.16669	0.87051	0.96309	-6.39449
12630	Cfi	complement component factor i	0.12653	2.39279	2.32156	0.03953	0.41885	-4.08435
12631	Cfl1	cofilin 1, non-muscle	-0.01378	6.80685	-0.28516	0.78059	0.93264	-6.36631
12632	Cfl2	cofilin 2, muscle	-0.03002	5.52068	-0.64831	0.52952	0.81586	-6.19088
12648	Chd1	chromodomain helicase DNA binding protein 1	-0.08294	1.60331	-0.65968	0.52246	0.81068	-6.18331
12651	Chkb	choline kinase beta	-0.05017	3.44608	-0.90103	0.38606	0.736	-5.99454
12652	Chga	chromogranin A	-0.13391	3.71673	-2.32326	0.0394	0.41885	-4.08153
12653	Chgb	chromogranin B	-0.18573	3.33568	-2.64808	0.02193	0.36603	-3.53414
12660	Chka	choline kinase alpha	0.01903	2.73814	0.25189	0.80557	0.9424	-6.3757
12661	Chl1	cell adhesion molecule with homology to L1CAM	-0.08688	4.3711	-2.19698	0.04934	0.43005	-4.28817
12662	Chm	choroidermia (RAB escort protein 1)	-0.04554	3.3641	-0.90878	0.38212	0.73377	-5.98762
12675	Chuk	conserved helix-loop-helix ubiquitous kinase	0.19343	1.38646	1.84207	0.09139	0.48502	-4.84199
12696	Cirbp	cold inducible RNA binding protein	-0.01247	5.12076	-0.20135	0.84394	0.95615	-6.38776
12704	Cit	citron	-0.10207	2.46153	-1.48636	0.16408	0.56399	-5.34272
12709	Ckb	creatine kinase, brain	0.1389	5.89994	1.73582	0.10928	0.50519	-4.99814
12715	Ckm	creatine kinase, muscle	-0.16502	2.66523	-0.57172	0.57987	0.84274	-6.23732
12716	Ckmt1	creatine kinase, mitochondrial 1, ubiquitous	-0.27478	4.35283	-2.62972	0.0231	0.36838	-3.57513
12721	Coro1a	coronin, actin binding protein 1A	-0.09642	4.812	-2.04714	0.0642	0.45923	-4.52737
12724	Clcn2	chloride channel 2	0.24554	1.68502	1.92261	0.07965	0.46969	-4.72038
12725	Clcn3	chloride channel 3	-0.01064	3.34752	-0.15717	0.87784	0.96574	-6.39612
12727	Clcn4-2	chloride channel 4-2	-0.15999	3.2855	-2.0671	0.062	0.45364	-4.49593
12729	Clns1a	chloride channel, nucleotide-sensitive, 1A	0.04269	4.23306	0.94204	0.36555	0.72673	-5.95737
12739	Cldn3	claudin 3	0.34052	2.6765	0.91946	0.37996	0.73336	-5.97468
12741	Cldn5	claudin 5	0.0949	2.8996	1.22115	0.24648	0.64459	-5.66863
12745	Clgn	calmegin	-0.06522	2.73533	-0.73396	0.47768	0.7864	-6.13083
12751	Tpp1	tripeptidyl peptidase I	0.01271	2.77156	0.21667	0.83226	0.95167	-6.38439
12757	Clta	clathrin, light polypeptide (Lca)	-0.03774	5.38895	-0.86374	0.40539	0.74789	-6.02708
12759	Clu	clusterin	-0.21849	3.18383	-4.17468	0.00141	0.19419	-0.89083
12764	Cmas	cytidine monophospho-N-acetylneuraminic acid synthetase	-0.07706	4.78489	-1.10606	0.29131	0.68474	-5.79498
12785	Cnbp	cellular nucleic acid binding protein	0.11472	5.22813	1.67079	0.12173	0.51569	-5.0911
12794	Cnih2	cornichon homolog 2 (Drosophila)	-0.08672	3.26636	-0.75386	0.46626	0.77895	-6.11572
12798	Cnn2	calponin 2	0.06259	3.38474	0.64902	0.52916	0.81579	-6.19032
12799	Cnp	2',3'-cyclic nucleotide 3' phosphodiesterase	-0.37359	3.1652	-3.90855	0.00226	0.22859	-1.34754
12801	Cnr1	cannabinoid receptor 1 (brain)	0.03861	3.07025	0.71887	0.48657	0.79218	-6.1419
12804	Cntfr	ciliary neurotrophic factor receptor	-0.02828	3.66533	-0.29429	0.77383	0.93078	-6.3635
12805	Cntn1	contactin 1	-0.31998	4.5736	-3.62929	0.00376	0.24931	-1.83715
12808	Cobl	cordon-bleu WH2 repeat	-0.19969	2.59945	-2.70269	0.01986	0.35969	-3.4404
12810	Coch	coagulation factor C homolog (Limulus polyphemus)	-0.38208	1.17468	-1.52603	0.15408	0.55621	-5.2902
12812	Coil	coilin	-0.01327	3.85211	-0.21132	0.83634	0.95385	-6.3856
12816	Col12a1	collagen, type XII, alpha 1	-0.1898	2.34113	-2.33188	0.0388	0.41743	-4.06728
12819	Col15a1	collagen, type XV, alpha 1	0.39682	1.13968	2.21167	0.04807	0.42896	-4.26435
12822	Col18a1	collagen, type XVIII, alpha 1	0.04876	2.50637	0.83098	0.42291	0.75788	-6.05468
12824	Col2a1	collagen, type II, alpha 1	0.26497	2.72449	1.85461	0.08975	0.48414	-4.824
12825	Col3a1	collagen, type III, alpha 1	0.25704	2.153	2.77373	0.01745	0.35692	-3.31796
12826	Col4a1	collagen, type IV, alpha 1	-0.02356	2.92763	-0.32541	0.75071	0.92225	-6.35341
12827	Col4a2	collagen, type IV, alpha 2	-0.07235	2.9428	-1.17565	0.26351	0.66002	-5.71975
12830	Col4a5	collagen, type IV, alpha 5	0.00445	1.88773	0.03452	0.97305	0.991	-6.40854
12831	Col5a1	collagen, type V, alpha 1	0.35897	2.24241	1.99748	0.07025	0.46261	-4.60614
12832	Col5a2	collagen, type V, alpha 2	0.30492	1.15303	2.00508	0.06908	0.46112	-4.59319
12833	Col6a1	collagen, type VI, alpha 1	0.05325	3.39266	0.72449	0.48325	0.78985	-6.1378
12834	Col6a2	collagen, type VI, alpha 2	0.07697	3.20549	0.68624	0.5063	0.80439	-6.16499
12835	Col6a3	collagen, type VI, alpha 3	0.17293	3.36591	1.83551	0.09252	0.48787	-4.85206
12842	Col1a1	collagen, type I, alpha 1	0.4541	3.71484	2.22872	0.04965	0.43005	-4.2609
12843	Col1a2	collagen, type I, alpha 2	0.3784	3.46023	1.83324	0.096	0.49314	-4.86295
12845	Comp	cartilage oligomeric matrix protein	0.26951	0.67162	1.23302	0.24218	0.64132	-5.65505
12846	Comt	catechol-O-methyltransferase	0.04214	3.82542	0.80313	0.43819	0.76651	-6.0774
12847	Copa	coatomer protein complex subunit alpha	0.01201	4.67747	0.42767	0.67679	0.8948	-6.31319
12848	Cops2	COP9 (constitutive photomorphogenic) homolog, subunit 2 (Arabidopsis thaliana)	0.02208	4.567	0.60181	0.55898	0.83124	-6.2206
12856	Cox17	cytochrome c oxidase assembly protein 17	-0.04154	3.8507	-0.83419	0.42117	0.75671	-6.05202
12857	Cox4i1	cytochrome c oxidase subunit IV isoform 1	-0.00892	5.37165	-0.16105	0.87485	0.96472	-6.39547
12858	Cox5a	cytochrome c oxidase subunit Va	-0.04197	5.37361	-0.91648	0.37824	0.7329	-5.9807
12859	Cox5b	cytochrome c oxidase subunit Vb	-0.0386	5.50273	-0.92583	0.37356	0.7299	-5.97223
12861	Cox6a1	cytochrome c oxidase subunit VIa polypeptide 1	-0.04626	5.04599	-0.80144	0.43913	0.7669	-6.07876
12864	Cox6c	cytochrome c oxidase subunit VIc	-0.03415	5.45855	-0.807	0.43604	0.76513	-6.07428
12866	Cox7a2	cytochrome c oxidase subunit VIIa 2	0.03808	5.10036	0.8196	0.42911	0.76137	-6.06405
12867	Cox7c	cytochrome c oxidase subunit VIIc	-0.08129	5.00147	-0.79176	0.44491	0.7702	-6.08606
12870	Cp	ceruloplasmin	0.09534	2.84936	1.49851	0.16094	0.56298	-5.32671
12874	Cpd	carboxypeptidase D	-0.04386	3.11162	-1.19132	0.25754	0.65403	-5.70231
12876	Cpe	carboxypeptidase E	-0.09299	4.50521	-1.46137	0.1707	0.57168	-5.37533
12889	Cplx1	complexin 1	-0.21939	4.3419	-1.60455	0.13796	0.53768	-5.18537
12890	Cplx2	complexin 2	-0.062	5.04979	-0.77492	0.45413	0.7752	-6.0996
12891	Cpne6	copine VI	-0.11069	3.1029	-0.64563	0.53203	0.81675	-6.19175
12892	Cpox	coproporphyrinogen oxidase	0.10912	3.29958	1.55268	0.14758	0.54802	-5.25439
12894	Cpt1a	carnitine palmitoyltransferase 1a, liver	0.05324	3.38784	0.95764	0.35795	0.72406	-5.94286
12896	Cpt2	carnitine palmitoyltransferase 2	0.03618	3.54119	0.85154	0.41185	0.75094	-6.03747
12903	Crabp1	cellular retinoic acid binding protein I	0.08741	4.86177	0.38853	0.70593	0.90544	-6.32883
12904	Crabp2	cellular retinoic acid binding protein II	0.04591	4.29936	0.47138	0.64637	0.87843	-6.2926
12908	Crat	carnitine acetyltransferase	-0.03812	3.31099	-0.78644	0.44752	0.7709	-6.09069
12912	Creb1	cAMP responsive element binding protein 1	0.13076	4.48201	2.35812	0.03702	0.41678	-4.0238
12914	Crebbp	CREB binding protein	-0.02037	3.13139	-0.27063	0.79147	0.93715	-6.37055
12916	Crem	cAMP responsive element modulator	-0.22999	2.57896	-0.89131	0.39282	0.73916	-6.00124
12925	Crip1	cysteine-rich protein 1 (intestinal)	0.19806	3.90132	2.4815	0.02971	0.39408	-3.81825
12927	Bcar1	breast cancer anti-estrogen resistance 1	0.02682	3.34984	0.66562	0.51878	0.80855	-6.1793
12928	Crk	v-crk sarcoma virus CT10 oncogene homolog (avian)	0.05097	4.45214	1.65783	0.12436	0.51882	-5.10938
12929	Crkl	v-crk sarcoma virus CT10 oncogene homolog (avian)-like	0.28827	4.67619	2.66678	0.02178	0.36603	-3.51602
12933	Crmp1	collapsin response mediator protein 1	-0.07721	5.91959	-1.34343	0.20505	0.60748	-5.52407
12934	Dpysl2	dihydropyrimidinase-like 2	-0.09282	6.29913	-1.55724	0.1465	0.54666	-5.24823
12936	Pcdha4	protocadherin alpha 4	-0.12401	2.78607	-2.36791	0.03638	0.41217	-4.00753
12937	Pcdha6	protocadherin alpha 6	-0.13139	2.86145	-2.60854	0.02356	0.36838	-3.60173
12939	Pcdha7	protocadherin alpha 7	-0.12433	1.90312	-1.70272	0.11547	0.50882	-5.04572
12941	Pcdha5	protocadherin alpha 5	-0.12433	1.89434	-1.69783	0.11641	0.50947	-5.0527
12943	Pcdha10	protocadherin alpha 10	-0.12433	1.91207	-1.7077	0.11452	0.50819	-5.0386
12946	Cr1l	complement component (3b/4b) receptor 1-like	-0.14994	2.79861	-1.70127	0.11575	0.50882	-5.0478
12971	Crym	crystallin, mu	-0.14928	4.40242	-1.19502	0.25764	0.65403	-5.69717
12972	Cryz	crystallin, zeta	0.03343	3.97485	0.81231	0.43311	0.76385	-6.06999
12974	Cs	citrate synthase	-0.06667	5.40176	-1.31632	0.2137	0.61254	-5.55699
12978	Csf1r	colony stimulating factor 1 receptor	-0.15908	1.36198	-1.13128	0.28098	0.67681	-5.76813
12988	Csk	c-src tyrosine kinase	-0.01685	4.49241	-0.44066	0.66763	0.88981	-6.30732
12995	Csnk2a1	casein kinase 2, alpha 1 polypeptide	0.04106	4.86257	1.03223	0.32319	0.7028	-5.87074
13000	Csnk2a2	casein kinase 2, alpha prime polypeptide	0.03014	4.23145	0.64329	0.53266	0.81684	-6.19419
13001	Csnk2b	casein kinase 2, beta polypeptide	0.02123	4.68807	0.58286	0.57124	0.83849	-6.23212
13002	Dnajc5	DnaJ (Hsp40) homolog, subfamily C, member 5	0.03983	5.05031	0.68695	0.50573	0.80439	-6.16464
13003	Vcan	versican	0.00139	4.02572	0.02042	0.98406	0.9946	-6.40895
13004	Ncan	neurocan	-0.0838	4.60144	-1.51551	0.15664	0.55706	-5.3042
13006	Smc3	structural maintenance of chromosomes 3	0.08934	4.30559	1.87551	0.08633	0.48204	-4.79183
13007	Csrp1	cysteine and glycine-rich protein 1	0.06129	4.33437	1.23731	0.24065	0.64007	-5.65012
13008	Csrp2	cysteine and glycine-rich protein 2	0.18841	4.27323	3.42193	0.00536	0.28152	-2.18732
13009	Csrp3	cysteine and glycine-rich protein 3	0.21943	3.37306	3.88695	0.00234	0.2309	-1.38088
13010	Cst3	cystatin C	-0.13917	4.48247	-2.67599	0.02084	0.36152	-3.48628
13014	Cstb	cystatin B	-0.08294	4.48277	-1.45449	0.17256	0.57288	-5.38424
13016	Ctbp1	C-terminal binding protein 1	0.02133	4.79223	0.58171	0.57199	0.8387	-6.2328
13017	Ctbp2	C-terminal binding protein 2	0.14091	4.25355	1.73375	0.10987	0.50519	-5.00147
13018	Ctcf	CCCTC-binding factor	0.00758	4.04511	0.13346	0.89614	0.9722	-6.39976
13026	Pcyt1a	phosphate cytidylyltransferase 1, choline, alpha isoform	-0.0333	3.66987	-0.85248	0.41135	0.75094	-6.03667
13030	Ctsb	cathepsin B	0.02081	4.50217	0.36957	0.71842	0.90836	-6.33735
13032	Ctsc	cathepsin C	0.07726	3.27347	1.04314	0.31832	0.69854	-5.85981
13033	Ctsd	cathepsin D	0.12177	4.89471	2.23361	0.04623	0.42896	-4.22867
13036	Ctsh	cathepsin H	-0.0323	2.80913	-0.37041	0.71781	0.90836	-6.33703
13039	Ctsl	cathepsin L	0.00148	3.89644	0.02676	0.97911	0.99276	-6.4088
13043	Cttn	cortactin	0.02277	4.94801	0.45449	0.65794	0.88413	-6.30089
13046	Celf1	CUGBP, Elav-like family member 1	0.02781	4.33279	0.79387	0.44335	0.76984	-6.0848
13047	Cux1	cut-like homeobox 1	0.0372	3.19969	0.92794	0.37251	0.72904	-5.97031
13048	Cux2	cut-like homeobox 2	0.1346	0.77053	0.45597	0.6569	0.88345	-6.30019
13052	Cxadr	coxsackie virus and adenovirus receptor	-0.03953	5.10466	-0.68863	0.50471	0.80439	-6.16346
13063	Cycs	cytochrome c, somatic	-0.08412	5.58975	-0.85143	0.41209	0.75094	-6.03737
13121	Cyp51	cytochrome P450, family 51	-0.03352	4.56388	-0.82838	0.42432	0.75857	-6.05683
13132	Dab2	disabled 2, mitogen-responsive phosphoprotein	-0.00521	3.66069	-0.11375	0.9114	0.97621	-6.40233
13134	Dach1	dachshund 1 (Drosophila)	0.00791	2.97643	0.08731	0.93192	0.9823	-6.40514
13135	Dad1	defender against cell death 1	0.0109	3.61415	0.11702	0.90888	0.97614	-6.40193
13136	Cd55	CD55 molecule, decay accelerating factor for complement	-0.10883	1.88677	-0.89918	0.387	0.7373	-5.99618
13138	Dag1	dystroglycan 1	-0.09169	3.52393	-1.74105	0.10834	0.50506	-4.99058
13163	Daxx	Fas death domain-associated protein	-0.3007	2.75931	-1.08319	0.30371	0.69289	-5.81649
13167	Dbi	diazepam binding inhibitor	-0.04074	6.14682	-0.58789	0.56798	0.83678	-6.2291
13169	Dbnl	drebrin-like	-0.02071	4.91707	-0.62041	0.54709	0.82346	-6.20896
13171	Dbt	dihydrolipoamide branched chain transacylase E2	-0.01731	3.76417	-0.4339	0.67239	0.89283	-6.3104
13175	Dclk1	doublecortin-like kinase 1	-0.05842	5.54495	-1.36864	0.19726	0.59949	-5.49301
13176	Dcc	deleted in colorectal carcinoma	0.02683	3.49995	0.54284	0.59761	0.85462	-6.25529
13177	Eci1	enoyl-Coenzyme A delta isomerase 1	0.09949	4.16699	2.03778	0.06526	0.46031	-4.54207
13178	Dck	deoxycytidine kinase	0.14103	3.48789	1.79988	0.09815	0.49314	-4.90461
13179	Dcn	decorin	0.22725	2.76037	1.79107	0.09984	0.49553	-4.91804
13185	Dscr3	Down syndrome critical region gene 3	0.00357	3.78559	0.06751	0.94733	0.98458	-6.40676
13191	Dctn1	dynactin 1	-0.04505	4.79183	-1.38896	0.19116	0.59378	-5.46769
13193	Dcx	doublecortin	-0.00384	5.74512	-0.07887	0.93849	0.98348	-6.40588
13194	Ddb1	damage specific DNA binding protein 1	0.08547	4.59094	2.40066	0.0343	0.41083	-3.95296
13196	Asap1	ArfGAP with SH3 domain, ankyrin repeat and PH domain1	-0.06757	3.15457	-1.42261	0.18141	0.58183	-5.42516
13200	Ddost	dolichyl-di-phosphooligosaccharide-protein glycotransferase	0.04102	4.5579	1.01426	0.33133	0.70852	-5.88852
13202	Ddt	D-dopachrome tautomerase	0.06254	3.69732	0.42374	0.68021	0.89641	-6.31437
13204	Dhx15	DEAH (Asp-Glu-Ala-His) box polypeptide 15	0.07607	4.64848	1.96358	0.07422	0.46606	-4.65752
13205	Ddx3x	DEAD/H (Asp-Glu-Ala-Asp/His) box polypeptide 3, X-linked	0.0912	4.92593	2.02182	0.0671	0.46112	-4.56707
13207	Ddx5	DEAD (Asp-Glu-Ala-Asp) box polypeptide 5	0.04919	5.57656	0.96825	0.35285	0.7209	-5.93288
13209	Ddx6	DEAD (Asp-Glu-Ala-Asp) box polypeptide 6	0.01699	4.86534	0.42091	0.68158	0.89698	-6.31618
13211	Dhx9	DEAH (Asp-Glu-Ala-His) box polypeptide 9	0.06521	5.10549	1.51982	0.15557	0.55653	-5.29847
13340	Slc29a2	solute carrier family 29 (nucleoside transporters), member 2	-0.20948	2.63148	-2.66236	0.02137	0.36347	-3.50967
13346	Des	desmin	0.05079	2.22153	0.64339	0.5326	0.81684	-6.19413
13347	Dffa	DNA fragmentation factor, alpha subunit	0.14339	2.45877	1.55025	0.14816	0.54896	-5.25767
13353	Dgcr6	DiGeorge syndrome critical region gene 6	-0.06419	2.67552	-0.88884	0.39231	0.73893	-6.0053
13358	Slc25a1	solute carrier family 25 (mitochondrial carrier, citrate transporter), member 1	-0.06305	4.52551	-1.32807	0.20992	0.61098	-5.54278
13360	Dhcr7	7-dehydrocholesterol reductase	-0.0564	3.86755	-1.4848	0.16449	0.56399	-5.34476
13361	Dhfr	dihydrofolate reductase	0.23958	4.24919	2.84498	0.01544	0.34693	-3.1987
13367	Diap1	diaphanous homolog 1 (Drosophila)	0.00286	3.67643	0.06805	0.94692	0.98458	-6.40673
13382	Dld	dihydrolipoamide dehydrogenase	-0.06197	4.96871	-1.6258	0.13107	0.52841	-5.15418
13383	Dlg1	discs, large homolog 1 (Drosophila)	0.00172	3.57035	0.03155	0.97537	0.99191	-6.40865
13384	Mpp3	membrane protein, palmitoylated 3 (MAGUK p55 subfamily member 3)	-0.09432	3.52439	-2.45034	0.03137	0.40205	-3.86975
13385	Dlg4	discs, large homolog 4 (Drosophila)	-0.08204	3.81432	-1.70188	0.11563	0.50882	-5.04692
13386	Dlk1	delta-like 1 homolog (Drosophila)	0.08381	3.17674	0.98632	0.34428	0.71727	-5.91567
13390	Dlx1	distal-less homeobox 1	0.19578	2.16294	0.91264	0.38063	0.73364	-5.98368
13396	Dlx6	distal-less homeobox 6	-0.15312	2.38101	-0.91949	0.37692	0.73216	-5.97778
13401	Dmwd	dystrophia myotonica-containing WD repeat motif	-0.07158	3.29187	-1.24591	0.23759	0.63886	-5.64019
13405	Dmd	dystrophin, muscular dystrophy	-0.04526	2.4652	-0.8246	0.42638	0.75964	-6.05995
13417	Dnah8	dynein, axonemal, heavy chain 8	-0.01152	2.14499	-0.11537	0.91015	0.97621	-6.40214
13424	Dync1h1	dynein cytoplasmic 1 heavy chain 1	-0.00126	5.06337	-0.03766	0.9706	0.99029	-6.40842
13426	Dync1i1	dynein cytoplasmic 1 intermediate chain 1	-0.02288	4.0923	-0.16974	0.86839	0.96281	-6.39386
13427	Dync1i2	dynein cytoplasmic 1 intermediate chain 2	-0.0143	5.12152	-0.36846	0.71923	0.90848	-6.33778
13429	Dnm1	dynamin 1	-0.12715	4.82896	-1.90896	0.08153	0.47407	-4.74117
13430	Dnm2	dynamin 2	0.01979	4.36885	0.54932	0.59329	0.85154	-6.25164
13433	Dnmt1	DNA methyltransferase (cytosine-5) 1	0.14323	4.10775	2.71493	0.01942	0.35857	-3.41935
13435	Dnmt3a	DNA methyltransferase 3A	-0.05761	4.01242	-1.50948	0.15816	0.55959	-5.31222
13437	Dnpep	aspartyl aminopeptidase	0.02884	4.74639	0.8686	0.40283	0.74671	-6.0229
13445	Cdk2ap1	CDK2 (cyclin-dependent kinase 2)-associated protein 1	0.11842	4.44647	1.80253	0.09771	0.49314	-4.90069
13446	Doc2a	double C2, alpha	-0.10245	2.49611	-0.74784	0.46964	0.78143	-6.12038
13476	Reep5	receptor accessory protein 5	-0.08884	5.06072	-1.48108	0.16546	0.56557	-5.34963
13480	Dpm1	dolichol-phosphate (beta-D) mannosyltransferase 1	0.00058	3.89094	0.01984	0.98451	0.9946	-6.40897
13483	Dpp6	dipeptidylpeptidase 6	-0.19593	4.11979	-2.03079	0.06641	0.46112	-4.55472
13486	Dr1	down-regulator of transcription 1	-0.00698	3.79943	-0.16916	0.86861	0.96281	-6.39406
13494	Drg1	developmentally regulated GTP binding protein 1	0.06506	4.45537	1.95493	0.07534	0.46631	-4.67084
13495	Drg2	developmentally regulated GTP binding protein 2	0.04801	4.06246	0.89294	0.3902	0.73852	-6.0017
13498	Atn1	atrophin 1	0.08221	2.91674	1.42521	0.18067	0.58183	-5.42186
13518	Dst	dystonin	-0.05099	3.10582	-1.40013	0.18788	0.58792	-5.45365
13527	Dtna	dystrobrevin alpha	-0.10145	3.07129	-1.3371	0.20704	0.60903	-5.5318
13529	Prl8a2	prolactin family 8, subfamily a, member 2	0.14332	3.03921	2.70964	0.01961	0.35857	-3.42845
13542	Dvl1	dishevelled, dsh homolog 1 (Drosophila)	-0.04934	2.28702	-0.50844	0.62076	0.86688	-6.27396
13543	Dvl2	dishevelled 2, dsh homolog (Drosophila)	0.09669	2.7675	1.45527	0.17235	0.57286	-5.38323
13544	Dvl3	dishevelled 3, dsh homolog (Drosophila)	-0.02024	3.38427	-0.3829	0.70878	0.90605	-6.33211
13548	Dyrk1a	dual-specificity tyrosine-(Y)-phosphorylation regulated kinase 1a	-0.13359	3.45589	-1.1348	0.28011	0.67609	-5.76392
13560	E4f1	E4F transcription factor 1	0.00785	1.32694	0.06971	0.94562	0.98458	-6.4066
13589	Mapre1	microtubule-associated protein, RP/EB family, member 1	-0.03989	5.6256	-0.86965	0.40228	0.74671	-6.02201
13592	Ebf2	early B cell factor 2	-0.12523	3.08822	-0.53126	0.60658	0.85999	-6.26047
13593	Ebf3	early B cell factor 3	-0.0695	3.71421	-0.29289	0.77565	0.93113	-6.36342
13599	Ecel1	endothelin converting enzyme-like 1	-0.11713	1.62558	-0.99168	0.34177	0.71495	-5.91051
13602	Sparcl1	SPARC-like 1	-0.12758	3.71815	-1.16994	0.26626	0.66296	-5.72565
13612	Edil3	EGF-like repeats and discoidin I-like domains 3	0.04983	1.85264	0.51586	0.61573	0.86516	-6.27004
13617	Ednra	endothelin receptor type A	0.13513	1.76259	0.35835	0.72722	0.9105	-6.34112
13618	Ednrb	endothelin receptor type B	-0.02691	2.48667	-0.26923	0.79252	0.93722	-6.37095
13619	Phc1	polyhomeotic-like 1 (Drosophila)	0.13472	2.56595	2.22136	0.04725	0.42896	-4.2486
13626	Eed	embryonic ectoderm development	0.07448	3.01742	1.32043	0.21237	0.61254	-5.55203
13627	Eef1a1	eukaryotic translation elongation factor 1 alpha 1	0.06363	6.58639	1.55009	0.14819	0.54896	-5.25788
13628	Eef1a2	eukaryotic translation elongation factor 1 alpha 2	-0.25753	5.02092	-2.76408	0.01795	0.35692	-3.34032
13629	Eef2	eukaryotic translation elongation factor 2	0.06264	5.7525	1.56873	0.14381	0.54451	-5.23265
13631	Eef2k	eukaryotic elongation factor-2 kinase	0.04001	2.79017	0.67039	0.51585	0.80855	-6.17606
13638	Efna3	ephrin A3	-0.39716	2.56053	-2.42355	0.0332	0.41048	-3.91851
13640	Efna5	ephrin A5	-0.18258	2.66809	-1.18597	0.2599	0.65658	-5.70805
13641	Efnb1	ephrin B1	0.1535	4.03865	2.07758	0.0609	0.45334	-4.47947
13642	Efnb2	ephrin B2	0.08358	3.90577	0.77382	0.45504	0.77527	-6.10014
13643	Efnb3	ephrin B3	-0.06187	4.05408	-0.93327	0.36986	0.72744	-5.96543
13645	Egf	epidermal growth factor	-0.08896	2.99018	-0.74261	0.47274	0.78361	-6.12425
13649	Egfr	epidermal growth factor receptor	-0.13907	2.6963	-1.63968	0.12812	0.52463	-5.13482
13650	Rhbdf1	rhomboid family 1 (Drosophila)	-0.04985	1.2019	-0.29613	0.77241	0.93038	-6.36296
13660	Ehd1	EH-domain containing 1	-0.01206	4.59601	-0.38655	0.70615	0.90544	-6.33065
13663	Ei24	etoposide induced 2.4 mRNA	-0.03395	3.40863	-0.55529	0.58934	0.84857	-6.24825
13665	Eif2s1	eukaryotic translation initiation factor 2, subunit 1 alpha	0.06972	4.83839	1.8875	0.08458	0.47984	-4.77372
13666	Eif2ak3	eukaryotic translation initiation factor 2 alpha kinase 3	-0.01474	1.87131	-0.16241	0.8738	0.96438	-6.39524
13667	Eif2b4	eukaryotic translation initiation factor 2B, subunit 4 delta	0.08203	3.97989	2.08817	0.05976	0.45173	-4.46258
13669	Eif3a	eukaryotic translation initiation factor 3, subunit A	0.02204	4.85843	0.82179	0.42791	0.76085	-6.06226
13680	Ddx19a	DEAD (Asp-Glu-Ala-Asp) box polypeptide 19a	0.1231	4.41665	3.11421	0.00938	0.32057	-2.72547
13681	Eif4a1	eukaryotic translation initiation factor 4A1	0.1192	5.58144	2.36156	0.03679	0.41521	-4.01809
13682	Eif4a2	eukaryotic translation initiation factor 4A2	-0.09951	5.2714	-1.84997	0.09017	0.48414	-4.83019
13684	Eif4e	eukaryotic translation initiation factor 4E	0.01963	5.06422	0.37284	0.71605	0.90819	-6.33608
13685	Eif4ebp1	eukaryotic translation initiation factor 4E binding protein 1	-0.02267	3.27695	-0.11352	0.91178	0.97621	-6.4023
13688	Eif4ebp2	eukaryotic translation initiation factor 4E binding protein 2	0.12014	4.02373	0.82006	0.43025	0.76197	-6.06216
13690	Eif4g2	eukaryotic translation initiation factor 4, gamma 2	0.02376	4.47109	0.76784	0.45806	0.77623	-6.1052
13717	Eln	elastin	-0.01766	2.7479	-0.17275	0.86585	0.96281	-6.39341
13722	Aimp1	aminoacyl tRNA synthetase complex-interacting multifunctional protein 1	0.02737	4.85059	0.81693	0.43057	0.76197	-6.06623
13723	Emb	embigin	0.0706	2.95517	0.91155	0.38072	0.73364	-5.98514
13726	Emd	emerin	0.0384	4.27042	0.41575	0.68533	0.89894	-6.31835
13728	Mark2	MAP/microtubule affinity regulating kinase 2	-0.03549	3.32635	-0.79803	0.44102	0.76789	-6.08149
13731	Emp2	epithelial membrane protein 2	-0.38823	2.35057	-2.44766	0.03168	0.40406	-3.87656
13800	Enah	enabled homolog (Drosophila)	0.04094	4.49784	1.38192	0.19326	0.59517	-5.47649
13803	Enc1	ectodermal-neural cortex 1	0.17145	2.48613	1.64704	0.12658	0.52398	-5.12452
13804	Endog	endonuclease G	0.20839	3.14971	3.70869	0.00321	0.24537	-1.68834
13805	Eng	endoglin	-0.14126	2.22697	-0.70561	0.4948	0.79753	-6.1511
13806	Eno1	enolase 1, alpha non-neuron	0.09555	5.98684	1.37286	0.19598	0.59813	-5.48777
13807	Eno2	enolase 2, gamma neuronal	-0.13376	5.04905	-1.47327	0.1678	0.56733	-5.35988
13808	Eno3	enolase 3, beta muscle	0.03132	5.17604	0.28409	0.78155	0.93277	-6.36653
13809	Enpep	glutamyl aminopeptidase	-0.00561	2.29793	-0.07465	0.94177	0.98433	-6.40623
13813	Eomes	eomesodermin homolog (Xenopus laevis)	0.01657	2.26712	0.13717	0.89327	0.97139	-6.39923
13821	Epb41l1	erythrocyte membrane protein band 4.1 like 1	-0.1242	4.76245	-2.37806	0.03572	0.41083	-3.99064
13822	Epb41l2	erythrocyte membrane protein band 4.1 like 2	0.04516	3.97453	1.27698	0.2268	0.6272	-5.6039
13823	Epb41l3	erythrocyte membrane protein band 4.1 like 3	0.00613	4.36295	0.09619	0.92503	0.98016	-6.40428
13824	Epb41l4a	erythrocyte membrane protein band 4.1 like 4a	-0.19155	2.46203	-2.20654	0.04851	0.42896	-4.27267
13828	Epb42	erythrocyte membrane protein band 4.2	-0.13162	1.64444	-1.0711	0.30609	0.69289	-5.83138
13829	Dmtn	dematin actin binding protein	-0.08544	3.7053	-1.3679	0.19748	0.59949	-5.49393
13830	Stom	stomatin	0.0463	2.99066	0.71856	0.48676	0.79218	-6.14213
13831	Epc1	enhancer of polycomb homolog 1 (Drosophila)	-0.25666	2.39065	-0.70399	0.4974	0.79891	-6.15049
13837	Epha3	Eph receptor A3	0.0875	2.47873	0.58121	0.57241	0.83888	-6.23301
13838	Epha4	Eph receptor A4	0.02006	3.64746	0.37265	0.71619	0.90819	-6.33616
13839	Epha5	Eph receptor A5	-0.01992	3.30349	-0.2586	0.80051	0.94084	-6.3739
13840	Epha6	Eph receptor A6	0.00581	3.40758	0.09973	0.92227	0.97894	-6.40391
13841	Epha7	Eph receptor A7	-0.04992	3.2007	-1.08285	0.30106	0.69082	-5.81925
13842	Epha8	Eph receptor A8	-0.33067	1.19806	-1.94133	0.07712	0.46753	-4.69173
13844	Ephb2	Eph receptor B2	-0.01588	4.04752	-0.18101	0.85953	0.96182	-6.39185
13845	Ephb3	Eph receptor B3	-0.13597	2.19406	-1.29901	0.21939	0.61763	-5.57776
13846	Ephb4	Eph receptor B4	0.08565	1.62322	0.96053	0.35656	0.7224	-5.94016
13849	Ephx1	epoxide hydrolase 1, microsomal	0.05891	3.22019	0.76602	0.4591	0.77623	-6.1066
13854	Epn1	epsin 1	-0.27068	4.07571	-1.08712	0.30343	0.69285	-5.81123
13855	Epn2	epsin 2	-0.06541	3.96116	-1.7385	0.1088	0.50519	-4.99427
13858	Eps15	epidermal growth factor receptor pathway substrate 15	-0.04667	3.40299	-0.76397	0.46028	0.77623	-6.10818
13859	Eps15l1	epidermal growth factor receptor pathway substrate 15-like 1	0.02363	4.2935	0.72987	0.48007	0.78832	-6.13384
13860	Eps8	epidermal growth factor receptor pathway substrate 8	-0.15403	2.96148	-3.41021	0.00548	0.284	-2.20778
13865	Nr2f1	nuclear receptor subfamily 2, group F, member 1	0.10773	3.67973	0.79318	0.44473	0.7702	-6.08425
13869	Erbb4	v-erb-a erythroblastic leukemia viral oncogene homolog 4 (avian)	-0.11889	2.30481	-1.3207	0.21229	0.61254	-5.5517
13870	Ercc1	excision repair cross-complementing rodent repair deficiency, complementation group 1	-0.04701	3.03673	-0.97457	0.34983	0.72002	-5.92689
13871	Ercc2	excision repair cross-complementing rodent repair deficiency, complementation group 2	0.04528	2.72158	0.70016	0.49775	0.79891	-6.15534
13872	Ercc3	excision repair cross-complementing rodent repair deficiency, complementation group 3	0.04348	2.47329	0.72961	0.48023	0.78843	-6.13404
13876	Erg	avian erythroblastosis virus E-26 (v-ets) oncogene related	0.27017	1.63112	2.66187	0.02139	0.36347	-3.5105
13877	Erh	enhancer of rudimentary homolog (Drosophila)	0.17974	5.4845	4.89514	0.00042	0.09481	0.29188
13885	Esd	esterase D/formylglutathione hydrolase	0.0589	5.01202	0.92743	0.37276	0.72922	-5.97077
13929	Amz2	archaelysin family metallopeptidase 2	-0.0016	4.00617	-0.03388	0.97356	0.99107	-6.40857
13990	Smarcad1	SWI/SNF-related, matrix-associated actin-dependent regulator of chromatin, subfamily a, containing DEAD/H box 1	0.09556	3.88766	2.15435	0.0532	0.44241	-4.35693
13992	Khdrbs3	KH domain containing, RNA binding, signal transduction associated 3	0.10472	4.65037	1.20036	0.25439	0.65177	-5.69201
14000	Drosha	drosha, ribonuclease type III	-0.38659	1.78443	-1.84566	0.09105	0.48502	-4.83719
14007	Celf2	CUGBP, Elav-like family member 2	0.04435	4.97163	0.5075	0.62149	0.867	-6.27437
14011	Etv6	ets variant 6	0.07515	1.80295	0.8273	0.42491	0.75857	-6.05772
14025	Bcl11a	B cell CLL/lymphoma 11A (zinc finger protein)	0.13118	3.79466	1.04282	0.31967	0.69913	-5.85903
14026	Evl	Ena-vasodilator stimulated phosphoprotein	0.01663	4.40961	0.40676	0.69166	0.8999	-6.32228
14030	Ewsr1	Ewing sarcoma breakpoint region 1	0.05893	4.91563	1.06048	0.3107	0.69396	-5.84225
14043	Ext2	exostoses (multiple) 2	-0.19651	1.13622	-1.94133	0.07712	0.46753	-4.69174
14050	Eya3	eyes absent 3 homolog (Drosophila)	0.41557	1.78453	2.34345	0.03801	0.41713	-4.04814
14056	Ezh2	enhancer of zeste homolog 2 (Drosophila)	-0.03105	2.78884	-0.29213	0.77539	0.93109	-6.3642
14057	Sfxn1	sideroflexin 1	-0.03633	4.67845	-0.68488	0.50699	0.80497	-6.16608
14061	F2	coagulation factor II	0.03709	2.34291	0.30639	0.76479	0.92751	-6.35972
14070	F8a	factor 8-associated gene A	-0.07644	2.96089	-0.98963	0.34273	0.71575	-5.91249
14073	Faah	fatty acid amide hydrolase	-0.00337	1.71264	-0.02872	0.97758	0.99272	-6.40874
14077	Fabp3	fatty acid binding protein 3, muscle and heart	-0.07324	4.06555	-0.63754	0.53679	0.81845	-6.19738
14081	Acsl1	acyl-CoA synthetase long-chain family member 1	-0.09404	3.30096	-1.66418	0.12307	0.51737	-5.10044
14082	Fadd	Fas (TNFRSF6)-associated via death domain	0.1143	3.09078	1.56908	0.14372	0.54451	-5.23216
14083	Ptk2	PTK2 protein tyrosine kinase 2	0.01609	3.70857	0.31755	0.75652	0.92401	-6.35606
14084	Faf1	Fas-associated factor 1	0.01888	4.12563	0.56267	0.58447	0.84563	-6.24401
14085	Fah	fumarylacetoacetate hydrolase	-0.05762	2.46801	-0.64196	0.53349	0.81737	-6.19506
14086	Fscn1	fascin homolog 1, actin bundling protein (Strongylocentrotus purpuratus)	0.05345	5.63492	1.23635	0.24099	0.64007	-5.65122
14104	Fasn	fatty acid synthase	-0.03205	5.05641	-0.73632	0.47629	0.78534	-6.12908
14105	Srsf10	serine/arginine-rich splicing factor 10	0.08662	4.77787	1.83268	0.09286	0.48787	-4.856
14107	Fat1	FAT tumor suppressor homolog 1 (Drosophila)	-0.01264	1.99405	-0.19752	0.84687	0.95724	-6.38857
14109	Fau	Finkel-Biskis-Reilly murine sarcoma virus (FBR-MuSV) ubiquitously expressed (fox derived)	-0.01488	5.48016	-0.29097	0.77625	0.93143	-6.36455
14113	Fbl	fibrillarin	0.09638	4.60468	1.64418	0.12718	0.52398	-5.12854
14114	Fbln1	fibulin 1	0.12381	3.92754	2.05539	0.06328	0.45643	-4.5144
14115	Fbln2	fibulin 2	-0.09164	1.96016	-0.70165	0.49685	0.79869	-6.15428
14118	Fbn1	fibrillin 1	0.22053	2.42472	2.08802	0.05977	0.45173	-4.46283
14119	Fbn2	fibrillin 2	0.08692	3.03697	0.82626	0.42553	0.75857	-6.05852
14127	Fcer1g	Fc receptor, IgE, high affinity I, gamma polypeptide	0.04715	3.11064	0.84174	0.4171	0.75424	-6.04572
14130	Fcgr2b	Fc receptor, IgG, low affinity IIb	0.03626	1.17941	0.30453	0.76617	0.92798	-6.36031
14131	Fcgr3	Fc receptor, IgG, low affinity III	0.03626	1.24435	0.30962	0.76239	0.92649	-6.35867
14137	Fdft1	farnesyl diphosphate farnesyl transferase 1	-0.06591	3.92678	-1.30233	0.21829	0.61674	-5.57379
14148	Fdx1	ferredoxin 1	0.06361	2.89351	0.65573	0.5249	0.81297	-6.18596
14149	Fdxr	ferredoxin reductase	0.05135	3.57775	0.83922	0.41845	0.75501	-6.04783
14151	Fech	ferrochelatase	0.05981	3.65925	1.41271	0.18423	0.58445	-5.43775
14155	Fem1b	feminization 1 homolog b (C. elegans)	-0.12427	2.83436	-1.92664	0.0791	0.46969	-4.71422
14156	Fen1	flap structure specific endonuclease 1	0.1575	4.15481	1.58181	0.14142	0.54409	-5.21523
14158	Fer	fer (fms/fps related) protein kinase	-0.02511	3.2643	-0.48122	0.63939	0.87674	-6.28791
14161	Fga	fibrinogen alpha chain	-0.20873	4.1047	-3.46201	0.00499	0.27565	-2.11734
14163	Fgd1	FYVE, RhoGEF and PH domain containing 1	0.03236	2.86036	0.47447	0.64405	0.87756	-6.29126
14164	Fgf1	fibroblast growth factor 1	-0.18112	1.92885	-1.20148	0.25373	0.65177	-5.69091
14167	Fgf12	fibroblast growth factor 12	-0.15163	2.20555	-1.12847	0.28212	0.67773	-5.77115
14168	Fgf13	fibroblast growth factor 13	-0.13919	3.2928	-2.54834	0.02628	0.37842	-3.70423
14182	Fgfr1	fibroblast growth factor receptor 1	0.10334	3.35814	1.71526	0.11309	0.50775	-5.02776
14187	Akr1b8	aldo-keto reductase family 1, member B8	0.18882	3.53884	1.43473	0.17935	0.58026	-5.40969
14194	Fh1	fumarate hydratase 1	-0.01549	4.88322	-0.38955	0.70399	0.90489	-6.32943
14199	Fhl1	four and a half LIM domains 1	0.10672	4.61785	3.87229	0.0024	0.2309	-1.40605
14200	Fhl2	four and a half LIM domains 2	0.147	2.85151	1.89607	0.08335	0.47696	-4.76074
14201	Fhl3	four and a half LIM domains 3	0.15448	3.17953	3.51746	0.00452	0.26554	-2.02064
14208	Ppm1g	protein phosphatase 1G (formerly 2C), magnesium-dependent, gamma isoform	0.04315	4.87306	1.22261	0.24595	0.6443	-5.66696
14211	Smc2	structural maintenance of chromosomes 2	0.23327	3.66422	2.73502	0.01877	0.35857	-3.38626
14218	Sh3pxd2a	SH3 and PX domains 2A	0.06633	2.26101	1.26809	0.22984	0.63085	-5.61435
14225	Fkbp1a	FK506 binding protein 1a	0.02779	5.55242	0.36404	0.72244	0.90938	-6.33948
14226	Fkbp1b	FK506 binding protein 1b	-0.30555	3.67341	-2.23431	0.04758	0.42896	-4.23922
14227	Fkbp2	FK506 binding protein 2	-0.03507	4.59773	-0.66663	0.51816	0.80855	-6.17861
14228	Fkbp4	FK506 binding protein 4	0.16819	5.25154	4.37791	0.00099	0.16693	-0.55026
14229	Fkbp5	FK506 binding protein 5	-0.01561	3.8545	-0.41117	0.68851	0.89935	-6.3204
14230	Fkbp10	FK506 binding protein 10	0.0362	3.36334	0.57368	0.57724	0.84184	-6.23757
14232	Fkbp8	FK506 binding protein 8	-0.00978	4.22925	-0.23122	0.82121	0.94892	-6.38096
14248	Flii	flightless I homolog (Drosophila)	-0.0408	3.51378	-1.24815	0.2368	0.63785	-5.63759
14251	Flot1	flotillin 1	-0.07312	3.84139	-1.42651	0.18031	0.58135	-5.42019
14252	Flot2	flotillin 2	0.00071	4.22674	0.01568	0.98776	0.99571	-6.40904
14254	Flt1	FMS-like tyrosine kinase 1	0.05988	3.39542	0.24323	0.81272	0.94458	-6.37761
14261	Fmo1	flavin containing monooxygenase 1	0.03419	3.61087	0.65387	0.52606	0.81415	-6.18719
14264	Fmod	fibromodulin	0.12543	1.93798	0.73045	0.47978	0.788	-6.13337
14265	Fmr1	fragile X mental retardation syndrome 1	-0.00513	4.27972	-0.16071	0.87511	0.96486	-6.39553
14268	Fn1	fibronectin 1	0.01802	3.60199	0.33749	0.74183	0.91865	-6.34922
14269	Fnbp1	formin binding protein 1	-0.11646	3.49114	-1.43854	0.17694	0.57918	-5.4048
14270	Srgap2	SLIT-ROBO Rho GTPase activating protein 2	-0.07645	4.3934	-1.86283	0.08822	0.48414	-4.8109
14272	Fnta	farnesyltransferase, CAAX box, alpha	0.03354	3.75914	0.97338	0.3504	0.72002	-5.92802
14275	Folr1	folate receptor 1 (adult)	0.40989	2.87858	1.41898	0.18611	0.58502	-5.42957
14296	Frat1	frequently rearranged in advanced T cell lymphomas	0.12034	1.78222	1.12741	0.28255	0.67833	-5.77228
14297	Fxn	frataxin	-0.02182	2.89943	-0.26973	0.79214	0.93721	-6.37081
14299	Ncs1	neuronal calcium sensor 1	-0.0545	4.61415	-1.11089	0.28931	0.68193	-5.78987
14300	Frg1	FSHD region gene 1	0.09438	3.55993	1.19596	0.25579	0.65348	-5.69711
14302	Frk	fyn-related kinase	0.08223	2.57489	1.48273	0.16503	0.56541	-5.34747
14312	Brd2	bromodomain containing 2	0.12736	3.51403	3.02157	0.0111	0.33346	-2.88729
14313	Fst	follistatin	-0.18687	1.66516	-0.75609	0.465	0.77818	-6.11399
14314	Fstl1	follistatin-like 1	0.12782	3.19529	2.4956	0.02891	0.38867	-3.79352
14319	Fth1	ferritin heavy chain 1	-0.03188	3.51712	-0.37765	0.71259	0.90815	-6.33419
14325	Ftl1	ferritin light chain 1	0.05474	3.65477	0.81687	0.4306	0.76197	-6.06628
14339	Aktip	thymoma viral proto-oncogene 1 interacting protein	0.01633	3.35639	0.29033	0.77673	0.93143	-6.36475
14348	Fut9	fucosyltransferase 9	-0.12178	2.37993	-1.33009	0.20927	0.61044	-5.54033
14349	Fv1	Friend virus susceptibility 1	-0.05402	2.75944	-0.67984	0.51006	0.80756	-6.16957
14356	Timm10b	translocase of inner mitochondrial membrane 10B	-0.10306	3.19895	-1.31243	0.21497	0.61308	-5.56167
14359	Fxr1	fragile X mental retardation gene 1, autosomal homolog	0.09187	4.25731	2.95977	0.01243	0.34093	-2.99506
14360	Fyn	Fyn proto-oncogene	-0.02988	4.20782	-0.7536	0.46624	0.77895	-6.11609
14362	Fzd1	frizzled homolog 1 (Drosophila)	-0.16921	1.67295	-1.18098	0.26147	0.65786	-5.71384
14365	Fzd3	frizzled homolog 3 (Drosophila)	0.0084	2.30816	0.11671	0.90911	0.97614	-6.40197
14375	Xrcc6	X-ray repair complementing defective repair in Chinese hamster cells 6	0.16607	3.57985	2.25267	0.04469	0.42896	-4.19755
14376	Ganab	alpha glucosidase 2 alpha neutral subunit	0.02594	4.61115	0.84646	0.41457	0.75285	-6.04176
14381	G6pdx	glucose-6-phosphate dehydrogenase X-linked	0.07245	4.44245	1.48812	0.16363	0.56399	-5.34041
14385	Slc37a4	solute carrier family 37 (glucose-6-phosphate transporter), member 4	-0.02807	2.7	-0.35951	0.72573	0.91027	-6.34119
14387	Gaa	glucosidase, alpha, acid	0.03359	3.77932	0.85142	0.41192	0.75094	-6.03757
14388	Gab1	growth factor receptor bound protein 2-associated protein 1	0.03805	2.73569	0.81421	0.43206	0.76322	-6.06844
14389	Gab2	growth factor receptor bound protein 2-associated protein 2	-0.05929	3.21555	-1.34267	0.20529	0.60755	-5.52499
14390	Gabpa	GA repeat binding protein, alpha	-0.02383	3.32944	-0.37615	0.71366	0.90819	-6.33479
14391	Gabpb1	GA repeat binding protein, beta 1	0.06114	3.69705	1.23616	0.24106	0.64007	-5.65143
14394	Gabra1	gamma-aminobutyric acid (GABA) A receptor, subunit alpha 1	0.5575	2.38238	1.07858	0.30729	0.69376	-5.81984
14396	Gabra3	gamma-aminobutyric acid (GABA) A receptor, subunit alpha 3	-0.15088	3.9119	-2.24861	0.04502	0.42896	-4.20419
14401	Gabrb2	gamma-aminobutyric acid (GABA) A receptor, subunit beta 2	0.22584	2.13088	1.64279	0.12747	0.52398	-5.13048
14402	Gabrb3	gamma-aminobutyric acid (GABA) A receptor, subunit beta 3	-0.09622	3.6276	-2.1165	0.05686	0.44766	-4.41752
14406	Gabrg2	gamma-aminobutyric acid (GABA) A receptor, subunit gamma 2	-0.13103	3.21937	-1.57134	0.1432	0.54451	-5.22909
14412	Slc6a13	solute carrier family 6 (neurotransmitter transporter, GABA), member 13	0.13727	2.56121	1.21871	0.24737	0.6454	-5.67141
14415	Gad1	glutamate decarboxylase 1	-0.25172	3.93463	-5.21573	0.00025	0.06327	0.79429
14417	Gad2	glutamic acid decarboxylase 2	-0.19783	3.16359	-2.89899	0.01389	0.34093	-3.10083
14420	Galc	galactosylceramidase	-0.06701	2.41918	-1.17342	0.26436	0.66138	-5.72222
14421	B4galnt1	beta-1,4-N-acetyl-galactosaminyl transferase 1	-0.1255	2.86149	-0.44501	0.66572	0.88918	-6.30428
14423	Galnt1	UDP-N-acetyl-alpha-D-galactosamine:polypeptide N-acetylgalactosaminyltransferase 1	-0.01183	2.0281	-0.15714	0.87786	0.96574	-6.39612
14430	Galt	galactose-1-phosphate uridyl transferase	0.39026	1.0437	0.68164	0.51035	0.80756	-6.16681
14431	Gamt	guanidinoacetate methyltransferase	-0.00602	3.08215	-0.07103	0.9446	0.98458	-6.40651
14432	Gap43	growth associated protein 43	-0.20152	6.47776	-2.99211	0.01172	0.34093	-2.93869
14433	Gapdh	glyceraldehyde-3-phosphate dehydrogenase	0.07227	6.51185	1.78286	0.101	0.49622	-4.92964
14450	Gart	phosphoribosylglycinamide formyltransferase	0.0672	4.35944	1.94576	0.07654	0.46716	-4.68494
14451	Gas1	growth arrest specific 1	-0.22463	2.51067	-1.40875	0.18566	0.58494	-5.44274
14453	Gas2	growth arrest specific 2	0.01745	1.97835	0.28571	0.78018	0.93264	-6.36614
14457	Gas7	growth arrest specific 7	-0.05789	3.58274	-0.44201	0.66712	0.88962	-6.30631
14466	Gba	glucosidase, beta, acid	-0.00873	3.71791	-0.19485	0.84891	0.95836	-6.38912
14467	Gbas	glioblastoma amplified sequence	-0.00696	4.34895	-0.13494	0.895	0.97198	-6.39955
14469	Gbp2	guanylate binding protein 2	0.0312	1.51235	0.18713	0.85482	0.96027	-6.39068
14470	Rabac1	Rab acceptor 1 (prenylated)	-0.10181	4.01452	-1.59928	0.13686	0.53644	-5.19086
14473	Gc	group specific component	0.0268	3.68891	0.38507	0.70721	0.90556	-6.33124
14479	Usp15	ubiquitin specific peptidase 15	-0.0488	4.06089	-1.16892	0.2661	0.66296	-5.72718
14489	Mtpn	myotrophin	0.02831	5.63922	0.46286	0.6521	0.88155	-6.2969
14533	Bloc1s1	biogenesis of lysosomal organelles complex-1, subunit 1	-0.32777	3.46561	-8.19969	0	0.00361	4.7106
14534	Kat2a	K(lysine) acetyltransferase 2A	-0.12954	2.22522	-1.41687	0.18304	0.58346	-5.43247
14544	Gda	guanine deaminase	-0.16955	3.49925	-0.77386	0.45677	0.77594	-6.09819
14545	Gdap1	ganglioside-induced differentiation-associated-protein 1	-0.42066	4.14829	-6.21506	5e-05	0.02165	2.25715
14547	Gdap2	ganglioside-induced differentiation-associated-protein 2	-0.05899	2.55809	-0.78823	0.44651	0.77055	-6.08927
14548	Mrps33	mitochondrial ribosomal protein S33	-0.00684	3.36143	-0.12255	0.90458	0.97515	-6.40123
14555	Gpd1	glycerol-3-phosphate dehydrogenase 1 (soluble)	-0.2534	2.57743	-3.21015	0.00788	0.31551	-2.55766
14567	Gdi1	guanosine diphosphate (GDP) dissociation inhibitor 1	-0.00295	5.83526	-0.05739	0.95522	0.98667	-6.40743
14569	Gdi2	guanosine diphosphate (GDP) dissociation inhibitor 2	0.03107	5.62247	0.94508	0.36405	0.72673	-5.95456
14571	Gpd2	glycerol phosphate dehydrogenase 2, mitochondrial	-0.06061	4.12441	-1.39914	0.18816	0.58839	-5.45489
14580	Gfap	glial fibrillary acidic protein	0.11623	4.65874	1.8306	0.09318	0.48872	-4.8591
14583	Gfpt1	glutamine fructose-6-phosphate transaminase 1	-0.03609	3.84703	-1.03129	0.32361	0.70335	-5.87167
14585	Gfra1	glial cell line derived neurotrophic factor family receptor alpha 1	-0.07237	2.94656	-0.9332	0.3699	0.72744	-5.9655
14586	Gfra2	glial cell line derived neurotrophic factor family receptor alpha 2	-0.16461	3.53754	-1.90616	0.08201	0.4755	-4.74569
14590	Ggh	gamma-glutamyl hydrolase	0.21232	3.23925	3.1323	0.00907	0.32057	-2.69383
14593	Ggps1	geranylgeranyl diphosphate synthase 1	0.00101	3.5628	0.01935	0.98489	0.99484	-6.40898
14605	Tsc22d3	TSC22 domain family, member 3	0.04111	4.47449	0.79418	0.44317	0.76984	-6.08456
14609	Gja1	gap junction protein, alpha 1	0.00239	3.8828	0.04231	0.96697	0.98925	-6.40823
14625	Gykl1	glycerol kinase-like 1	0.06051	2.07261	0.41512	0.68569	0.89894	-6.3187
14628	Ostm1	osteopetrosis associated transmembrane protein 1	-0.01597	2.33643	-0.24017	0.81443	0.9448	-6.37874
14629	Gclc	glutamate-cysteine ligase, catalytic subunit	0.02745	3.52242	0.59481	0.56349	0.83367	-6.22489
14630	Gclm	glutamate-cysteine ligase, modifier subunit	0.01138	4.11285	0.37974	0.71106	0.90772	-6.33337
14635	Galk1	galactokinase 1	0.08802	4.15832	2.02376	0.06687	0.46112	-4.56405
14645	Glul	glutamate-ammonia ligase (glutamine synthetase)	-0.21375	4.64085	-1.44066	0.17897	0.58014	-5.40213
14651	Hagh	hydroxyacyl glutathione hydrolase	-0.06444	3.98788	-1.16208	0.26876	0.66486	-5.7347
14660	Gls	glutaminase	-0.07018	4.34826	-1.43155	0.17889	0.58014	-5.41375
14661	Glud1	glutamate dehydrogenase 1	-0.14078	4.99145	-1.73458	0.10972	0.50519	-5.00027
14664	Slc6a9	solute carrier family 6 (neurotransmitter transporter, glycine), member 9	-0.26175	3.10369	-1.40043	0.18998	0.5921	-5.45301
14667	Gm2a	GM2 ganglioside activator protein	0.01988	3.69322	0.2109	0.83669	0.95385	-6.38567
14670	Gnl1	guanine nucleotide binding protein-like 1	-0.00978	3.95853	-0.3346	0.74395	0.91867	-6.35024
14672	Gna11	guanine nucleotide binding protein, alpha 11	0.03331	4.41924	0.62503	0.54416	0.82201	-6.20602
14673	Gna12	guanine nucleotide binding protein, alpha 12	-0.08854	3.6622	-1.26624	0.23048	0.6314	-5.61652
14674	Gna13	guanine nucleotide binding protein, alpha 13	-0.11781	4.91252	-2.01599	0.06778	0.46112	-4.57619
14677	Gnai1	guanine nucleotide binding protein (G protein), alpha inhibiting 1	-0.09411	4.4252	-1.58909	0.13914	0.53948	-5.20485
14678	Gnai2	guanine nucleotide binding protein (G protein), alpha inhibiting 2	-0.01043	4.87006	-0.22081	0.82911	0.95029	-6.38343
14679	Gnai3	guanine nucleotide binding protein (G protein), alpha inhibiting 3	0.17269	4.35977	1.25121	0.23778	0.63886	-5.63292
14680	Gnal	guanine nucleotide binding protein, alpha stimulating, olfactory type	-0.09238	2.76887	-0.39287	0.70231	0.90439	-6.32747
14681	Gnao1	guanine nucleotide binding protein, alpha O	-0.10043	5.63025	-1.75279	0.10623	0.50289	-4.97355
14682	Gnaq	guanine nucleotide binding protein, alpha q polypeptide	-0.03843	4.99465	-0.90111	0.38602	0.736	-5.99446
14683	Gnas	GNAS (guanine nucleotide binding protein, alpha stimulating) complex locus	0.01132	4.72872	0.30699	0.76434	0.92719	-6.35952
14687	Gnaz	guanine nucleotide binding protein, alpha z subunit	-0.10382	4.0402	-1.83322	0.09277	0.48787	-4.85519
14688	Gnb1	guanine nucleotide binding protein (G protein), beta 1	-0.04589	5.72641	-0.25631	0.80271	0.94128	-6.37424
14693	Gnb2	guanine nucleotide binding protein (G protein), beta 2	0.05725	5.32309	0.5408	0.59921	0.85604	-6.25618
14694	Gnb2l1	guanine nucleotide binding protein (G protein), beta polypeptide 2 like 1	0.07276	5.61843	1.9464	0.07645	0.46716	-4.68395
14696	Gnb4	guanine nucleotide binding protein (G protein), beta 4	-0.11852	4.3342	-1.18671	0.25985	0.65658	-5.70707
14697	Gnb5	guanine nucleotide binding protein (G protein), beta 5	-0.17424	3.85712	-4.3039	0.00113	0.17683	-0.6737
14700	Gng10	guanine nucleotide binding protein (G protein), gamma 10	-0.07398	3.86779	-0.88662	0.39357	0.73941	-6.00713
14701	Gng12	guanine nucleotide binding protein (G protein), gamma 12	-0.10776	4.48396	-1.48151	0.16543	0.56557	-5.34909
14702	Gng2	guanine nucleotide binding protein (G protein), gamma 2	-0.01293	5.98804	-0.17612	0.86326	0.962	-6.39279
14704	Gng3	guanine nucleotide binding protein (G protein), gamma 3	-0.19174	4.66825	-2.06395	0.06269	0.45415	-4.50273
14705	Bscl2	Berardinelli-Seip congenital lipodystrophy 2 homolog (seipin)	-0.12295	2.86513	-1.62387	0.13148	0.52841	-5.15685
14706	Gng4	guanine nucleotide binding protein (G protein), gamma 4	-0.20064	3.77231	-1.57172	0.14474	0.54527	-5.22956
14707	Gng5	guanine nucleotide binding protein (G protein), gamma 5	0.18143	4.81698	1.8415	0.09209	0.4869	-4.8444
14708	Gng7	guanine nucleotide binding protein (G protein), gamma 7	0.00275	3.78949	0.03516	0.97256	0.9909	-6.40852
14709	Gng8	guanine nucleotide binding protein (G protein), gamma 8	0.28295	3.63722	1.01136	0.33666	0.71345	-5.88757
14712	Gnpat	glyceronephosphate O-acyltransferase	0.00773	2.86689	0.1443	0.88776	0.96862	-6.39817
14718	Got1	glutamic-oxaloacetic transaminase 1, soluble	-0.09008	4.98332	-1.43671	0.17745	0.57972	-5.40714
14719	Got2	glutamatic-oxaloacetic transaminase 2, mitochondrial	-0.09198	5.46165	-2.24596	0.04523	0.42896	-4.20852
14725	Lrp2	low density lipoprotein receptor-related protein 2	0.04299	1.03529	0.37437	0.71494	0.90819	-6.33549
14731	Gpaa1	GPI anchor attachment protein 1	-0.07896	3.20294	-1.27826	0.22636	0.62675	-5.60238
14732	Gpam	glycerol-3-phosphate acyltransferase, mitochondrial	-0.04242	1.95462	-0.36133	0.72441	0.90982	-6.3405
14733	Gpc1	glypican 1	0.01842	4.1659	0.36969	0.71833	0.90836	-6.33731
14734	Gpc3	glypican 3	-0.04917	2.25155	-0.47314	0.64497	0.87756	-6.29191
14735	Gpc4	glypican 4	0.02137	3.56193	0.27172	0.79065	0.93715	-6.37024
14745	Lpar1	lysophosphatidic acid receptor 1	0.24477	2.44048	1.21229	0.25065	0.64772	-5.67812
14751	Gpi1	glucose phosphate isomerase 1	0.06433	5.26652	0.93407	0.36947	0.72744	-5.96471
14758	Gpm6b	glycoprotein m6b	0.04233	4.7802	0.45074	0.66068	0.88583	-6.30254
14766	Adgrg1	adhesion G protein-coupled receptor G1	-0.04886	2.96523	-1.00919	0.33365	0.71	-5.8935
14768	Lancl1	LanC (bacterial lantibiotic synthetase component C)-like 1	-0.04934	4.37459	-1.41267	0.18425	0.58445	-5.4378
14773	Grk5	G protein-coupled receptor kinase 5	-0.0283	1.93764	-0.17605	0.86332	0.962	-6.3928
14775	Gpx1	glutathione peroxidase 1	0.05215	4.53819	1.7089	0.11429	0.50819	-5.03688
14782	Gsr	glutathione reductase	0.04692	4.24321	1.36485	0.19841	0.59975	-5.4977
14783	Grb10	growth factor receptor bound protein 10	0.085	3.15393	1.30167	0.21851	0.61675	-5.57458
14784	Grb2	growth factor receptor bound protein 2	-0.0206	4.88746	-0.50089	0.6259	0.86888	-6.27791
14789	P3h3	prolyl 3-hydroxylase 3	-0.0093	2.0094	-0.09023	0.92966	0.98182	-6.40487
14790	Grcc10	gene rich cluster, C10 gene	-0.02752	4.55757	-0.50131	0.62561	0.86888	-6.27769
14791	Emg1	EMG1 nucleolar protein homolog (S. cerevisiae)	0.06586	3.0955	1.17051	0.26548	0.66202	-5.72542
14792	Lpcat3	lysophosphatidylcholine acyltransferase 3	0.06812	2.54641	0.6906	0.50352	0.8042	-6.16208
14797	Aes	amino-terminal enhancer of split	-0.0422	3.80522	-0.85233	0.41144	0.75094	-6.0368
14799	Gria1	glutamate receptor, ionotropic, AMPA1 (alpha 1)	-0.14568	3.32036	-1.95895	0.07482	0.46606	-4.66465
14800	Gria2	glutamate receptor, ionotropic, AMPA2 (alpha 2)	-0.149	4.03203	-2.63619	0.02241	0.36838	-3.55448
14802	Gria4	glutamate receptor, ionotropic, AMPA4 (alpha 4)	-0.17797	2.57473	-2.44611	0.03161	0.4039	-3.87686
14803	Grid1	glutamate receptor, ionotropic, delta 1	-0.05403	2.23435	-0.59147	0.56565	0.83569	-6.22693
14804	Grid2	glutamate receptor, ionotropic, delta 2	-0.0005	1.95138	-0.00278	0.99783	0.99925	-6.40917
14806	Grik2	glutamate receptor, ionotropic, kainate 2 (beta 2)	-0.15867	2.37848	-2.09441	0.05911	0.45173	-4.45268
14807	Grik3	glutamate receptor, ionotropic, kainate 3	-0.08555	2.73335	-1.0717	0.30584	0.69289	-5.83077
14810	Grin1	glutamate receptor, ionotropic, NMDA1 (zeta 1)	-0.16096	3.08845	-2.69544	0.02012	0.35969	-3.45287
14812	Grin2b	glutamate receptor, ionotropic, NMDA2B (epsilon 2)	-0.1541	2.87666	-2.8623	0.01485	0.34424	-3.16457
14815	Nr3c1	nuclear receptor subfamily 3, group C, member 1	0.10023	2.47845	0.9959	0.3398	0.71443	-5.90643
14816	Grm1	glutamate receptor, metabotropic 1	-0.07121	2.22855	-0.97369	0.35025	0.72002	-5.92773
14823	Grm8	glutamate receptor, metabotropic 8	0.12174	2.00453	1.34044	0.20599	0.60814	-5.52772
14824	Grn	granulin	0.09431	3.55127	1.33648	0.20724	0.60903	-5.53256
14827	Pdia3	protein disulfide isomerase associated 3	0.02094	5.6534	0.50298	0.62447	0.86888	-6.27682
14828	Hspa5	heat shock protein 5	-0.02212	5.72295	-0.46374	0.65149	0.88155	-6.29648
14852	Gspt1	G1 to S phase transition 1	-0.04585	4.69887	-1.47267	0.16768	0.56733	-5.36062
14853	Gspt2	G1 to S phase transition 2	-0.02583	4.01091	-0.46788	0.64861	0.88005	-6.29448
14854	Gss	glutathione synthetase	-0.00797	3.46632	-0.17972	0.8605	0.96189	-6.39211
14860	Gsta4	glutathione S-transferase, alpha 4	0.16412	4.38415	1.93237	0.07853	0.46941	-4.7062
14862	Gstm1	glutathione S-transferase, mu 1	-0.23087	4.90221	-2.55792	0.02602	0.37842	-3.69164
14863	Gstm2	glutathione S-transferase, mu 2	-0.04193	3.32693	-0.69843	0.49879	0.79986	-6.15657
14866	Gstm5	glutathione S-transferase, mu 5	0.0143	4.52827	0.30959	0.76241	0.92649	-6.35868
14867	Gstm6	glutathione S-transferase, mu 6	-0.38624	1.47104	-2.18176	0.05068	0.43201	-4.31278
14870	Gstp1	glutathione S-transferase, pi 1	-0.04087	5.2581	-0.71114	0.49117	0.79597	-6.14749
14871	Gstt1	glutathione S-transferase, theta 1	-0.04077	3.0807	-0.53016	0.60609	0.85958	-6.26231
14872	Gstt2	glutathione S-transferase, theta 2	0.04828	1.60319	0.22645	0.82484	0.94957	-6.3821
14873	Gsto1	glutathione S-transferase omega 1	-0.01122	4.70806	-0.24755	0.80885	0.9436	-6.37684
14874	Gstz1	glutathione transferase zeta 1 (maleylacetoacetate isomerase)	-0.40962	3.30476	-7.91284	1e-05	0.00462	4.3906
14884	Gtf2h1	general transcription factor II H, polypeptide 1	0.06326	2.49695	1.18014	0.26178	0.65818	-5.71476
14886	Gtf2i	general transcription factor II I	0.05265	4.35984	1.38337	0.19282	0.59517	-5.47468
14894	Cfap20	cilia and flagella associated protein 20	0.08359	3.72484	1.51316	0.15723	0.55799	-5.30732
14897	Trip12	thyroid hormone receptor interactor 12	0.04963	3.33724	1.20808	0.25128	0.64867	-5.68346
14904	Gtpbp1	GTP binding protein 1	0.04063	4.22535	0.82613	0.42554	0.75857	-6.05868
14911	Thumpd3	THUMP domain containing 3	0.08116	3.61387	1.66497	0.12291	0.51737	-5.09932
14923	Guk1	guanylate kinase 1	-0.06718	4.39645	-1.41373	0.18394	0.58445	-5.43645
14924	Magi1	membrane associated guanylate kinase, WW and PDZ domain containing 1	-0.04675	3.562	-0.5585	0.58725	0.84706	-6.24637
14933	Gk	glycerol kinase	-0.00473	3.1097	-0.08415	0.93439	0.98296	-6.40543
14936	Gys1	glycogen synthase 1, muscle	-0.18694	2.73728	-2.01068	0.06841	0.46112	-4.58448
14950	H13	histocompatibility 13	0.01604	4.01359	0.36888	0.71892	0.90836	-6.33762
14957	Hist1h1d	histone cluster 1, H1d	0.16834	5.37904	1.33853	0.20814	0.60965	-5.52957
14958	H1f0	H1 histone family, member 0	0.15436	4.79084	1.22705	0.2459	0.6443	-5.66095
14962	Cfb	complement factor B	0.09868	2.93623	1.72408	0.11144	0.50752	-5.01508
14976	Pfdn6	prefoldin subunit 6	0.03457	5.1708	1.18498	0.25994	0.65658	-5.70939
14977	Slc39a7	solute carrier family 39 (zinc transporter), member 7	0.03974	4.18568	0.83072	0.42305	0.75788	-6.0549
14979	H2-Ke6	H2-K region expressed gene 6	-0.07613	3.1252	-1.17575	0.26347	0.66002	-5.71964
15077	Hist2h3c1	histone cluster 2, H3c1	0.13888	5.75866	0.86013	0.40876	0.74999	-6.0286
15078	H3f3a	H3 histone, family 3A	0.13725	6.04874	0.85373	0.41214	0.75094	-6.03406
15081	H3f3b	H3 histone, family 3B	0.13725	6.04874	0.85373	0.41214	0.75094	-6.03406
15107	Hadh	hydroxyacyl-Coenzyme A dehydrogenase	0.13224	4.54643	3.54674	0.00428	0.26554	-1.96962
15108	Hsd17b10	hydroxysteroid (17-beta) dehydrogenase 10	0.0225	5.08833	0.50728	0.62155	0.867	-6.27457
15114	Hap1	huntingtin-associated protein 1	-0.10338	4.43182	-0.98259	0.34659	0.71727	-5.9187
15115	Hars	histidyl-tRNA synthetase	-0.01029	4.67067	-0.29999	0.76954	0.92965	-6.36175
15122	Hba-a1	hemoglobin alpha, adult chain 1	-0.0658	6.43014	-0.41008	0.68976	0.8994	-6.32046
15126	Hba-x	hemoglobin X, alpha-like embryonic chain in Hba complex	0.35922	4.90366	2.33946	0.04045	0.41885	-4.07814
15132	Hbb-bh1	hemoglobin Z, beta-like embryonic chain	0.35634	4.13111	2.20605	0.0509	0.43273	-4.29148
15135	Hbb-y	hemoglobin Y, beta-like embryonic chain	0.65299	5.32712	2.97852	0.0138	0.34093	-3.0427
15159	Hccs	holocytochrome c synthetase	-0.00526	3.82146	-0.12252	0.9046	0.97515	-6.40124
15160	Serpind1	serine (or cysteine) peptidase inhibitor, clade D, member 1	0.1419	1.81008	1.08959	0.29821	0.68991	-5.81225
15161	Hcfc1	host cell factor C1	-0.00324	4.23718	-0.07889	0.93848	0.98348	-6.40588
15162	Hck	hemopoietic cell kinase	-0.0216	4.0116	-0.3009	0.76886	0.92942	-6.36147
15163	Hcls1	hematopoietic cell specific Lyn substrate 1	0.05854	2.1702	0.88466	0.39446	0.74026	-6.00897
15168	Hcn3	hyperpolarization-activated, cyclic nucleotide-gated K+ 3	-0.03351	1.70371	-0.31467	0.75865	0.92503	-6.35702
15170	Ptpn6	protein tyrosine phosphatase, non-receptor type 6	0.02414	1.02739	0.15168	0.88207	0.96738	-6.39701
15182	Hdac2	histone deacetylase 2	0.09099	4.5689	1.59976	0.13675	0.53644	-5.19019
15183	Hdac3	histone deacetylase 3	-0.01121	3.26403	-0.19702	0.84725	0.95741	-6.38867
15184	Hdac5	histone deacetylase 5	0.06229	2.92819	0.96263	0.35554	0.72226	-5.93818
15185	Hdac6	histone deacetylase 6	-0.18446	4.09852	-1.6228	0.13284	0.52908	-5.15934
15191	Hdgf	hepatoma-derived growth factor	0.01112	5.32412	0.21904	0.83046	0.95095	-6.38384
15193	Hdgfrp2	hepatoma-derived growth factor, related protein 2	0.08341	4.30046	2.32313	0.03941	0.41885	-4.08175
15194	Htt	huntingtin	-0.03109	2.51644	-0.57949	0.57344	0.83968	-6.23413
15199	Hebp1	heme binding protein 1	-0.16721	3.0749	-2.20196	0.0489	0.42948	-4.2801
15201	Hells	helicase, lymphoid specific	0.27364	1.5333	1.13176	0.28098	0.67681	-5.76747
15203	Heph	hephaestin	0.36094	1.47223	2.06656	0.06206	0.45364	-4.49678
15204	Herc2	hect (homologous to the E6-AP (UBE3A) carboxyl terminus) domain and RCC1 (CHC1)-like domain (RLD) 2	-0.08603	2.39042	-1.07518	0.30434	0.69289	-5.82718
15211	Hexa	hexosaminidase A	-0.06451	3.51129	-0.70877	0.49268	0.79646	-6.1491
15212	Hexb	hexosaminidase B	-0.16091	3.75226	-3.16009	0.00863	0.32057	-2.64524
15228	Foxg1	forkhead box G1	0.24598	3.59063	1.06883	0.31014	0.69396	-5.831
15239	Hgs	HGF-regulated tyrosine kinase substrate	-0.02274	4.61238	-0.52558	0.60917	0.86184	-6.26481
15254	Hint1	histidine triad nucleotide binding protein 1	0.06569	5.5247	1.4973	0.16125	0.56298	-5.32831
15260	Hira	histone cell cycle regulation defective homolog A (S. cerevisiae)	0.07498	2.66431	1.2251	0.24504	0.6443	-5.66412
15267	Hist2h2aa1	histone cluster 2, H2aa1	0.06998	6.8178	0.67543	0.5128	0.80855	-6.17256
15270	H2afx	H2A histone family, member X	0.13433	6.80069	1.68805	0.11831	0.51122	-5.06664
15273	Hivep2	human immunodeficiency virus type I enhancer binding protein 2	0.10057	2.61616	1.38096	0.19354	0.59517	-5.47768
15275	Hk1	hexokinase 1	-0.14879	4.77514	-2.48335	0.02955	0.39322	-3.8142
15277	Hk2	hexokinase 2	0.03617	2.23564	0.3968	0.69878	0.90364	-6.32646
15288	Hmbs	hydroxymethylbilane synthase	0.10345	4.20873	2.18451	0.05044	0.43146	-4.30833
15289	Hmgb1	high mobility group box 1	0.16958	6.20422	2.0144	0.06797	0.46112	-4.57867
15312	Hmgn1	high mobility group nucleosomal binding domain 1	0.0564	5.87462	1.05702	0.3122	0.69511	-5.84577
15331	Hmgn2	high mobility group nucleosomal binding domain 2	0.18183	6.18654	1.41494	0.18432	0.58445	-5.43487
15353	Hmg20b	high mobility group 20B	0.20112	2.08274	1.21914	0.24729	0.6454	-5.67087
15354	Hmgb3	high mobility group box 3	0.10742	5.71362	1.69298	0.11735	0.51122	-5.05962
15356	Hmgcl	3-hydroxy-3-methylglutaryl-Coenzyme A lyase	-0.09072	4.10539	-1.95193	0.07573	0.46631	-4.67546
15357	Hmgcr	3-hydroxy-3-methylglutaryl-Coenzyme A reductase	-0.10026	3.53162	-1.69735	0.11651	0.50947	-5.05339
15360	Hmgcs2	3-hydroxy-3-methylglutaryl-Coenzyme A synthase 2	-0.18824	3.47163	-2.17145	0.05169	0.43483	-4.32993
15361	Hmga1	high mobility group AT-hook 1	-0.02142	4.94468	-0.33466	0.7439	0.91867	-6.35022
15364	Hmga2	high mobility group AT-hook 2	0.24316	4.64545	2.41641	0.03381	0.41083	-3.93292
15368	Hmox1	heme oxygenase 1	0.00833	2.74646	0.08723	0.93199	0.9823	-6.40515
15369	Hmox2	heme oxygenase 2	-0.00067	4.27799	-0.01613	0.98741	0.99571	-6.40904
15374	Hn1	hematological and neurological expressed sequence 1	0.09731	5.81648	1.54098	0.15038	0.55159	-5.27015
15381	Hnrnpc	heterogeneous nuclear ribonucleoprotein C	0.08313	5.58509	2.11052	0.05746	0.44795	-4.42706
15382	Hnrnpa1	heterogeneous nuclear ribonucleoprotein A1	0.12046	6.10808	1.79596	0.0988	0.49359	-4.91039
15384	Hnrnpab	heterogeneous nuclear ribonucleoprotein A/B	0.08042	5.60567	0.9963	0.33965	0.71443	-5.90601
15387	Hnrnpk	heterogeneous nuclear ribonucleoprotein K	0.06755	5.92994	1.49713	0.1613	0.56298	-5.32854
15388	Hnrnpl	heterogeneous nuclear ribonucleoprotein L	0.07411	5.8641	1.53821	0.15105	0.55189	-5.27388
15402	Hoxa5	homeobox A5	0.07376	3.01588	0.07787	0.93963	0.98356	-6.4059
15413	Hoxb5	homeobox B5	0.12098	2.91769	0.16079	0.8758	0.96538	-6.39522
15416	Hoxb8	homeobox B8	-0.53703	2.69813	-1.54758	0.15302	0.55426	-5.26329
15439	Hp	haptoglobin	-0.06797	2.8305	-0.83364	0.42146	0.75676	-6.05247
15441	Hp1bp3	heterochromatin protein 1, binding protein 3	0.00943	4.50397	0.13228	0.89705	0.97246	-6.39992
15444	Hpca	hippocalcin	-0.13513	4.22711	-1.02912	0.3261	0.70478	-5.87242
15452	Hprt	hypoxanthine guanine phosphoribosyl transferase	-0.14958	4.41234	-1.82827	0.09377	0.48945	-4.86308
15461	Hras	Harvey rat sarcoma virus oncogene	-0.14766	4.27998	-3.28886	0.00683	0.30327	-2.41994
15463	Agfg1	ArfGAP with FG repeats 1	0.0639	4.31644	1.17221	0.26483	0.66174	-5.72355
15468	Prmt2	protein arginine N-methyltransferase 2	-0.16232	2.53659	-1.4706	0.16823	0.56748	-5.36332
15469	Prmt1	protein arginine N-methyltransferase 1	0.13332	5.25802	2.79048	0.01692	0.35591	-3.28899
15473	Hrsp12	heat-responsive protein 12	0.10915	4.12429	2.18721	0.0502	0.43048	-4.30396
15481	Hspa8	heat shock protein 8	0.01006	6.51847	0.215	0.83354	0.95229	-6.38477
15482	Hspa1l	heat shock protein 1-like	-0.04749	2.56824	-0.45893	0.65484	0.88265	-6.29878
15488	Hsd17b4	hydroxysteroid (17-beta) dehydrogenase 4	0.0175	4.37568	0.40677	0.69165	0.8999	-6.32228
15490	Hsd17b7	hydroxysteroid (17-beta) dehydrogenase 7	-0.01611	2.86081	-0.22707	0.82435	0.94957	-6.38196
15502	Dnaja1	DnaJ (Hsp40) homolog, subfamily A, member 1	-0.01586	5.06662	-0.46343	0.65171	0.88155	-6.29663
15505	Hsph1	heat shock 105kDa/110kDa protein 1	-0.1506	4.92923	-3.95622	0.00207	0.22535	-1.26214
15507	Hspb1	heat shock protein 1	-0.14969	2.51704	-1.27099	0.22885	0.63017	-5.61094
15510	Hspd1	heat shock protein 1 (chaperonin)	-0.00537	5.64004	-0.14903	0.88411	0.96779	-6.39744
15511	Hspa1b	heat shock protein 1B	0.07392	3.41738	0.53696	0.60208	0.85766	-6.25802
15512	Hspa2	heat shock protein 2	-0.10523	4.53679	-1.79517	0.09893	0.49384	-4.91155
15516	Hsp90ab1	heat shock protein 90 alpha (cytosolic), class B member 1	0.09063	6.23878	2.03599	0.06546	0.46031	-4.54488
15519	Hsp90aa1	heat shock protein 90, alpha (cytosolic), class A member 1	-0.01884	6.05279	-0.52884	0.60698	0.86008	-6.26303
15525	Hspa4	heat shock protein 4	0.02716	5.42928	0.86609	0.40415	0.74671	-6.02507
15526	Hspa9	heat shock protein 9	0.09453	5.24385	2.67443	0.0209	0.36152	-3.48895
15528	Hspe1	heat shock protein 1 (chaperonin 10)	-0.01605	5.72211	-0.41119	0.6885	0.89935	-6.32039
15529	Sdc2	syndecan 2	-0.15331	2.87918	-1.98606	0.07139	0.46606	-4.62275
15530	Hspg2	perlecan (heparan sulfate proteoglycan 2)	0.09433	2.97935	1.71439	0.11326	0.50775	-5.02901
15531	Ndst1	N-deacetylase/N-sulfotransferase (heparan glucosaminyl) 1	0.09014	1.85495	1.21128	0.2501	0.6469	-5.67985
15547	Trmt2a	TRM2 tRNA methyltransferase 2A	0.03951	3.41672	0.75455	0.4657	0.77888	-6.11538
15568	Elavl1	ELAV (embryonic lethal, abnormal vision)-like 1 (Hu antigen R)	0.04754	5.18486	1.23236	0.24242	0.64137	-5.65581
15569	Elavl2	ELAV (embryonic lethal, abnormal vision, Drosophila)-like 2 (Hu antigen B)	0.10492	4.7827	1.25208	0.23562	0.63598	-5.63293
15571	Elavl3	ELAV (embryonic lethal, abnormal vision, Drosophila)-like 3 (Hu antigen C)	0.01295	5.1025	0.38784	0.70522	0.90544	-6.33012
15572	Elavl4	ELAV (embryonic lethal, abnormal vision, Drosophila)-like 4 (Hu antigen D)	0.02163	4.3261	0.23103	0.82141	0.94899	-6.38097
15587	Hyal2	hyaluronoglucosaminidase 2	0.00625	2.74713	0.05215	0.95931	0.9882	-6.40774
15893	Ica1	islet cell autoantigen 1	-0.0425	3.3572	-1.08669	0.29943	0.69002	-5.81526
15898	Icam5	intercellular adhesion molecule 5, telencephalin	-0.18238	1.07833	-0.86239	0.4061	0.7482	-6.02824
15925	Ide	insulin degrading enzyme	0.02303	4.07263	0.23816	0.81601	0.94552	-6.37921
15926	Idh1	isocitrate dehydrogenase 1 (NADP+), soluble	-0.03207	5.75422	-0.6861	0.50625	0.80439	-6.16523
15929	Idh3g	isocitrate dehydrogenase 3 (NAD+), gamma	-0.10382	4.35841	-1.93008	0.07863	0.46941	-4.70897
15931	Ids	iduronate 2-sulfatase	-0.08243	3.2707	-0.9449	0.36415	0.72673	-5.95473
15976	Ifnar2	interferon (alpha and beta) receptor 2	-0.01128	1.93774	-0.12172	0.90522	0.97527	-6.40134
16001	Igf1r	insulin-like growth factor I receptor	0.10167	3.29333	2.50976	0.02818	0.3867	-3.7696
16002	Igf2	insulin-like growth factor 2	0.0946	3.35721	1.47206	0.16784	0.56733	-5.36142
16004	Igf2r	insulin-like growth factor 2 receptor	0.09393	3.53235	2.54595	0.02639	0.37842	-3.70828
16008	Igfbp2	insulin-like growth factor binding protein 2	-0.07124	3.78314	-1.66955	0.12198	0.51569	-5.09286
16009	Igfbp3	insulin-like growth factor binding protein 3	-0.1055	2.26954	-0.70921	0.49237	0.79646	-6.14883
16010	Igfbp4	insulin-like growth factor binding protein 4	0.3319	2.8215	3.9893	0.00195	0.21829	-1.20559
16011	Igfbp5	insulin-like growth factor binding protein 5	-0.10221	3.78884	-2.42559	0.0328	0.40857	-3.91127
16150	Ikbkb	inhibitor of kappaB kinase beta	-0.00557	2.59527	-0.08811	0.93131	0.9823	-6.40507
16151	Ikbkg	inhibitor of kappaB kinase gamma	0.01029	3.17776	0.17741	0.86228	0.962	-6.39255
16179	Irak1	interleukin-1 receptor-associated kinase 1	0.18017	2.07894	2.46131	0.03075	0.40091	-3.85131
16180	Il1rap	interleukin 1 receptor accessory protein	-0.05607	2.14397	-0.4574	0.6559	0.88308	-6.29951
16192	Il5ra	interleukin 5 receptor, alpha	-0.08052	2.77667	-1.09192	0.29722	0.68898	-5.80982
16195	Il6st	interleukin 6 signal transducer	-0.10605	1.50154	-1.02727	0.32542	0.70478	-5.87567
16201	Ilf3	interleukin enhancer binding factor 3	0.03781	5.0276	0.9443	0.36444	0.72673	-5.95529
16202	Ilk	integrin linked kinase	0.07056	3.38268	1.18746	0.259	0.65578	-5.70662
16206	Lrig1	leucine-rich repeats and immunoglobulin-like domains 1	-0.11163	1.66817	-1.05201	0.3144	0.69701	-5.85086
16210	Impact	impact, RWD domain protein	-0.17167	3.78538	-1.76045	0.10517	0.50154	-4.96294
16211	Kpnb1	karyopherin (importin) beta 1	0.0638	4.98049	2.0853	0.06006	0.4519	-4.46713
16319	Incenp	inner centromere protein	0.2642	1.24321	1.90231	0.08247	0.47686	-4.75129
16328	Cep250	centrosomal protein 250	-0.19271	0.96128	-0.64961	0.52876	0.81579	-6.18996
16329	Inpp1	inositol polyphosphate-1-phosphatase	-0.07343	4.10751	-1.86469	0.08794	0.48414	-4.80811
16332	Inppl1	inositol polyphosphate phosphatase-like 1	0.08386	2.30829	1.33671	0.20716	0.60903	-5.53227
16337	Insr	insulin receptor	0.05964	3.05392	1.50012	0.16053	0.56298	-5.32459
16341	Eif3e	eukaryotic translation initiation factor 3, subunit E	-0.00131	4.50834	-0.03321	0.97408	0.99107	-6.40859
16367	Irs1	insulin receptor substrate 1	-0.0051	2.93673	-0.11314	0.91187	0.97621	-6.40241
16392	Isl1	ISL1 transcription factor, LIM/homeodomain	0.2377	1.29603	1.55641	0.14669	0.54714	-5.24935
16396	Itch	itchy, E3 ubiquitin protein ligase	0.00714	2.87591	0.13868	0.8921	0.97091	-6.39901
16398	Itga2	integrin alpha 2	0.08056	2.25328	0.8823	0.39569	0.74151	-6.01103
16400	Itga3	integrin alpha 3	0.02259	2.53697	0.27955	0.78479	0.93411	-6.36797
16402	Itga5	integrin alpha 5 (fibronectin receptor alpha)	-0.03049	2.40047	-0.41657	0.68467	0.89894	-6.31807
16403	Itga6	integrin alpha 6	-0.02613	3.54044	-0.70288	0.49612	0.79857	-6.15341
16410	Itgav	integrin alpha V	-0.0087	3.35391	-0.17114	0.86709	0.96281	-6.3937
16412	Itgb1	integrin beta 1 (fibronectin receptor beta)	0.07357	4.20037	1.36981	0.19691	0.59943	-5.49157
16418	Eif6	eukaryotic translation initiation factor 6	-0.04	4.66477	-0.59166	0.56553	0.83569	-6.22681
16420	Itgb6	integrin beta 6	0.22431	3.26713	2.38114	0.03559	0.41083	-3.9863
16423	Cd47	CD47 antigen (Rh-related antigen, integrin-associated signal transducer)	-0.14302	4.3006	-2.56718	0.02539	0.37604	-3.67221
16424	Itih1	inter-alpha trypsin inhibitor, heavy chain 1	0.11011	1.6693	0.77678	0.45298	0.77459	-6.09826
16425	Itih2	inter-alpha trypsin inhibitor, heavy chain 2	0.01177	3.71766	0.16574	0.87124	0.96337	-6.39466
16426	Itih3	inter-alpha trypsin inhibitor, heavy chain 3	-0.12275	2.79865	-2.40542	0.03401	0.41083	-3.94501
16427	Itih4	inter alpha-trypsin inhibitor, heavy chain 4	0.01684	2.15219	0.17107	0.86714	0.96281	-6.39371
16430	Stt3a	STT3, subunit of the oligosaccharyltransferase complex, homolog A (S. cerevisiae)	0.04461	3.76885	1.19491	0.25619	0.65348	-5.69829
16431	Itm2a	integral membrane protein 2A	0.04039	2.12926	0.42266	0.68034	0.89645	-6.31541
16432	Itm2b	integral membrane protein 2B	-0.11534	3.49231	-1.56618	0.1444	0.54485	-5.23611
16434	Itpa	inosine triphosphatase (nucleoside triphosphate pyrophosphatase)	0.02484	5.03175	0.62765	0.5425	0.821	-6.20434
16438	Itpr1	inositol 1,4,5-trisphosphate receptor 1	0.12103	2.42732	0.85365	0.41081	0.75094	-6.0356
16443	Itsn1	intersectin 1 (SH3 domain protein 1A)	0.0106	4.28761	0.28997	0.777	0.93143	-6.36486
16451	Jak1	Janus kinase 1	-0.1528	2.1586	-2.12856	0.05567	0.44496	-4.39827
16452	Jak2	Janus kinase 2	-0.01832	2.41062	-0.30689	0.76441	0.92719	-6.35956
16467	Atcay	ataxia, cerebellar, Cayman type homolog (human)	-0.00815	3.82315	-0.17664	0.86286	0.962	-6.39269
16468	Jarid2	jumonji, AT rich interactive domain 2	0.06598	1.85696	0.72408	0.48349	0.78991	-6.1381
16478	Jund	jun D proto-oncogene	-0.02989	2.46221	-0.28497	0.78074	0.93264	-6.36637
16480	Jup	junction plakoglobin	0.00121	3.63979	0.0243	0.98103	0.99371	-6.40886
16500	Kcnb1	potassium voltage gated channel, Shab-related subfamily, member 1	-0.03204	2.53618	-0.38981	0.7038	0.90489	-6.32933
16508	Kcnd2	potassium voltage-gated channel, Shal-related family, member 2	-0.14393	2.38212	-1.12228	0.28463	0.67949	-5.77776
16510	Kcnh1	potassium voltage-gated channel, subfamily H (eag-related), member 1	0.02814	2.28812	0.41793	0.6837	0.89833	-6.31748
16531	Kcnma1	potassium large conductance calcium-activated channel, subfamily M, alpha member 1	-0.09829	1.80478	-1.01179	0.33246	0.70903	-5.89095
16536	Kcnq2	potassium voltage-gated channel, subfamily Q, member 2	0.00542	2.07931	0.07	0.94539	0.98458	-6.40658
16549	Khsrp	KH-type splicing regulatory protein	0.0702	5.08004	1.74905	0.1069	0.50337	-4.97899
16551	Kif11	kinesin family member 11	0.12011	1.58124	0.91056	0.38122	0.73377	-5.98602
16553	Kif13a	kinesin family member 13A	-0.08593	1.40366	-0.73788	0.47538	0.78512	-6.12791
16554	Kif13b	kinesin family member 13B	-0.00091	2.91185	-0.01426	0.98887	0.99642	-6.40907
16558	Kif16b	kinesin family member 16B	-0.13739	2.52909	-1.12254	0.28453	0.67949	-5.77749
16560	Kif1a	kinesin family member 1A	-0.029	4.01479	-0.87746	0.3982	0.74295	-6.01524
16561	Kif1b	kinesin family member 1B	-0.02001	3.23303	-0.46358	0.6516	0.88155	-6.29656
16562	Kif1c	kinesin family member 1C	-0.05137	2.48337	-0.42968	0.67537	0.8943	-6.31229
16563	Kif2a	kinesin family member 2A	-0.04214	4.74424	-1.17739	0.26284	0.65913	-5.71782
16564	Kif21a	kinesin family member 21A	0.03725	4.0534	0.99321	0.34105	0.71443	-5.90903
16565	Kif21b	kinesin family member 21B	0.02204	4.26275	0.53423	0.60336	0.85834	-6.26007
16568	Kif3a	kinesin family member 3A	-0.08685	3.95271	-2.42854	0.03262	0.40853	-3.90633
16569	Kif3b	kinesin family member 3B	-0.06801	3.93709	-1.61905	0.13252	0.52841	-5.16354
16570	Kif3c	kinesin family member 3C	0.35693	2.49592	0.75829	0.4666	0.77899	-6.10917
16571	Kif4	kinesin family member 4	0.08662	2.25084	0.72579	0.48248	0.78985	-6.13685
16572	Kif5a	kinesin family member 5A	-0.0921	3.82898	-1.7804	0.10142	0.4965	-4.93325
16573	Kif5b	kinesin family member 5B	0.0631	4.61696	1.46991	0.16841	0.56764	-5.36422
16574	Kif5c	kinesin family member 5C	-0.0082	5.00949	-0.25818	0.80083	0.94087	-6.37401
16576	Kif7	kinesin family member 7	-0.42747	1.26815	-2.63515	0.02245	0.36838	-3.55626
16579	Kifap3	kinesin-associated protein 3	-0.1311	3.57218	-1.97675	0.07255	0.46606	-4.63717
16580	Kifc5b	kinesin family member C5B	0.05797	1.74926	0.58205	0.57177	0.83853	-6.2326
16582	Kifc3	kinesin family member C3	0.03982	1.79647	0.50422	0.62363	0.86887	-6.27617
16588	Kin	antigenic determinant of rec-A protein	0.10369	3.33568	2.54055	0.02665	0.37842	-3.71745
16590	Kit	kit oncogene	-0.09116	3.38453	-1.20746	0.25151	0.64877	-5.68417
16592	Fabp5	fatty acid binding protein 5, epidermal	-0.03082	6.27766	-0.64495	0.53162	0.81675	-6.1931
16593	Klc1	kinesin light chain 1	-0.0034	4.93775	-0.10239	0.92021	0.97873	-6.40363
16594	Klc2	kinesin light chain 2	-0.02087	4.10551	-0.46175	0.65287	0.88155	-6.29743
16597	Klf12	Kruppel-like factor 12	-0.13905	3.00641	-2.4527	0.03123	0.40158	-3.86579
16599	Klf3	Kruppel-like factor 3 (basic)	-0.3756	2.305	-2.32544	0.03942	0.41885	-4.07979
16644	Kng1	kininogen 1	0.04438	4.2162	0.92392	0.37451	0.73091	-5.97396
16646	Kpna1	karyopherin (importin) alpha 1	0.04717	4.39791	1.03167	0.32344	0.70316	-5.8713
16647	Kpna2	karyopherin (importin) alpha 2	0.10133	3.7119	1.4728	0.16764	0.56733	-5.36045
16648	Kpna3	karyopherin (importin) alpha 3	0.0848	4.56911	1.89956	0.08286	0.47696	-4.75545
16649	Kpna4	karyopherin (importin) alpha 4	-0.01158	4.22766	-0.25856	0.80054	0.94084	-6.37391
16650	Kpna6	karyopherin (importin) alpha 6	-0.01652	4.02261	-0.33157	0.74618	0.91995	-6.3513
16653	Kras	v-Ki-ras2 Kirsten rat sarcoma viral oncogene homolog	-0.05406	4.93113	-1.48931	0.16332	0.56399	-5.33884
16661	Krt10	keratin 10	0.66564	2.80527	1.55186	0.15321	0.55445	-5.25816
16663	Krt13	keratin 13	1.10288	3.32297	2.47499	0.03423	0.41083	-3.88919
16665	Krt15	keratin 15	1.15061	3.14861	2.5984	0.02753	0.38402	-3.68704
16668	Krt18	keratin 18	0.96103	3.33954	2.94867	0.01529	0.34607	-3.1212
16678	Krt1	keratin 1	0.54413	2.70668	1.36699	0.20278	0.60568	-5.49388
16691	Krt8	keratin 8	0.14411	4.64215	2.223	0.04711	0.42896	-4.24594
16706	Ksr1	kinase suppressor of ras 1	-0.12186	2.83015	-1.42258	0.18142	0.58183	-5.4252
16709	Ktn1	kinectin 1	-0.0043	4.40946	-0.10277	0.91992	0.97866	-6.40359
16728	L1cam	L1 cell adhesion molecule	-0.10557	4.69317	-2.08129	0.06048	0.453	-4.47348
16764	Aff3	AF4/FMR2 family, member 3	0.36203	1.56324	1.08057	0.30337	0.69285	-5.82045
16765	Stmn1	stathmin 1	0.02241	6.74613	0.30487	0.76591	0.92794	-6.3602
16772	Lama1	laminin, alpha 1	0.01586	1.79999	0.15299	0.88106	0.96673	-6.39681
16773	Lama2	laminin, alpha 2	0.01837	1.41147	0.16879	0.8689	0.96282	-6.39412
16775	Lama4	laminin, alpha 4	0.01194	3.10794	0.26956	0.79227	0.93721	-6.37086
16777	Lamb1	laminin B1	0.06827	3.56552	0.99475	0.34033	0.71443	-5.90754
16779	Lamb2	laminin, beta 2	0.01987	2.77345	0.38446	0.70765	0.90558	-6.33149
16780	Lamb3	laminin, beta 3	0.05602	1.96281	0.73369	0.47783	0.7864	-6.13102
16783	Lamp1	lysosomal-associated membrane protein 1	0.04343	4.04542	0.98018	0.34717	0.71727	-5.92154
16784	Lamp2	lysosomal-associated membrane protein 2	0.15959	3.56792	2.00216	0.06943	0.46112	-4.59775
16785	Rpsa	ribosomal protein SA	-0.01802	5.64965	-0.48094	0.63958	0.87676	-6.28805
16790	Anpep	alanyl (membrane) aminopeptidase	0.06308	3.22444	1.31106	0.21542	0.61338	-5.56333
16795	Large	like-glycosyltransferase	0.01983	1.46773	0.18191	0.85882	0.96158	-6.39169
16796	Lasp1	LIM and SH3 protein 1	0.01825	5.38643	0.33433	0.74415	0.91867	-6.35033
16798	Lats1	large tumor suppressor	0.04274	1.9925	0.32431	0.75153	0.92238	-6.35379
16800	Arhgef2	rho/rac guanine nucleotide exchange factor (GEF) 2	0.10704	3.99758	1.56595	0.14445	0.54485	-5.23642
16801	Arhgef1	Rho guanine nucleotide exchange factor (GEF) 1	0.0956	3.11244	1.44879	0.17412	0.57486	-5.39161
16825	Ldb1	LIM domain binding 1	0.09999	3.58385	1.82019	0.09484	0.49153	-4.87457
16826	Ldb2	LIM domain binding 2	-0.04343	3.05066	-0.56952	0.57996	0.84274	-6.24001
16828	Ldha	lactate dehydrogenase A	0.07159	5.71324	1.22083	0.2466	0.64459	-5.66899
16832	Ldhb	lactate dehydrogenase B	-0.00833	5.64857	-0.13331	0.89625	0.9722	-6.39978
16834	Cog1	component of oligomeric golgi complex 1	-0.01457	2.81549	-0.27125	0.79101	0.93715	-6.37038
16835	Ldlr	low density lipoprotein receptor	0.1346	1.70384	1.06261	0.30977	0.69396	-5.84008
16842	Lef1	lymphoid enhancer binding factor 1	-0.15933	2.04577	-1.07257	0.30546	0.69289	-5.82987
16852	Lgals1	lectin, galactose binding, soluble 1	0.19791	5.02107	2.56168	0.02571	0.37842	-3.6827
16858	Lgals7	lectin, galactose binding, soluble 7	-0.11637	2.30874	-0.58929	0.56733	0.83667	-6.22796
16859	Lgals9	lectin, galactose binding, soluble 9	-0.11698	2.038	-0.72099	0.48536	0.79097	-6.14031
16865	Eif2d	eukaryotic translation initiation factor 2D	0.13289	3.01989	2.2062	0.04854	0.42896	-4.27322
16870	Lhx2	LIM homeobox protein 2	0.39983	2.11208	2.05686	0.06339	0.45646	-4.51348
16876	Lhx9	LIM homeobox protein 9	6e-05	2.40403	0.00021	0.99984	0.99996	-6.40917
16880	Lifr	leukemia inhibitory factor receptor	-0.0994	1.04232	-0.48832	0.6345	0.87404	-6.28434
16881	Lig1	ligase I, DNA, ATP-dependent	0.21401	3.26319	2.46223	0.0307	0.40087	-3.84977
16882	Lig3	ligase III, DNA, ATP-dependent	0.04612	3.33214	0.92087	0.37603	0.73177	-5.97673
16885	Limk1	LIM-domain containing, protein kinase	-0.03515	2.78548	-0.68817	0.50499	0.80439	-6.16378
16886	Limk2	LIM motif-containing protein kinase 2	0.04422	2.09668	0.42014	0.68213	0.89725	-6.31652
16890	Lipe	lipase, hormone sensitive	-0.106	2.07783	-1.16854	0.26625	0.66296	-5.7276
16897	Llgl1	lethal giant larvae homolog 1 (Drosophila)	0.04163	3.79888	0.73157	0.47908	0.78746	-6.13259
16898	Rps2	ribosomal protein S2	0.02475	5.54893	0.7002	0.49773	0.79891	-6.15531
16905	Lmna	lamin A	0.00052	4.40281	0.00846	0.99339	0.99702	-6.40914
16906	Lmnb1	lamin B1	0.14383	5.80681	2.49509	0.02893	0.38867	-3.79439
16907	Lmnb2	lamin B2	-0.27123	4.64804	-5.65177	0.00013	0.04397	1.45201
16911	Lmo4	LIM domain only 4	0.15817	3.34892	1.37992	0.19423	0.59517	-5.47892
16922	Phyh	phytanoyl-CoA hydroxylase	0.08785	2.44356	1.04815	0.3161	0.69736	-5.85476
16952	Anxa1	annexin A1	0.00416	3.45635	0.04411	0.96558	0.98897	-6.40814
16971	Lrp1	low density lipoprotein receptor-related protein 1	-0.09483	4.1812	-2.21377	0.04789	0.42896	-4.26094
16975	Lrp8	low density lipoprotein receptor-related protein 8, apolipoprotein e receptor	-0.00798	3.10632	-0.15214	0.88171	0.96731	-6.39694
16976	Lrpap1	low density lipoprotein receptor-related protein associated protein 1	0.0701	4.60883	1.67361	0.12117	0.51563	-5.08711
16978	Lrrfip1	leucine rich repeat (in FLII) interacting protein 1	-0.03062	3.23072	-0.70891	0.49251	0.79646	-6.1491
16979	Lrrn1	leucine rich repeat protein 1, neuronal	-0.10568	2.91121	-1.47256	0.16771	0.56733	-5.36076
16981	Lrrn3	leucine rich repeat protein 3, neuronal	-0.19584	1.80634	-1.7131	0.1135	0.50775	-5.03085
16987	Lss	lanosterol synthase	-0.04516	3.66134	-0.90313	0.38499	0.73575	-5.99267
16993	Lta4h	leukotriene A4 hydrolase	0.1416	4.46968	4.47198	0.00085	0.14813	-0.39437
17002	Ltf	lactotransferrin	0.03046	2.76856	0.10221	0.9206	0.97889	-6.40359
17022	Lum	lumican	0.25647	3.12955	1.87173	0.08754	0.48414	-4.79936
17025	Alad	aminolevulinate, delta-, dehydratase	-0.00216	3.95167	-0.05505	0.95704	0.98734	-6.40757
17035	Lxn	latexin	-0.19049	4.68199	-1.41862	0.18475	0.5848	-5.43012
17064	Cd93	CD93 antigen	0.02538	3.00659	0.26496	0.79573	0.9387	-6.37215
17083	Tmed1	transmembrane emp24 domain containing 1	-0.49152	1.92818	-2.98198	0.01194	0.34093	-2.95636
17089	Lyar	Ly1 antibody reactive clone	0.10758	3.51395	1.81685	0.09538	0.49258	-4.87952
17096	Lyn	Yamaguchi sarcoma viral (v-yes-1) oncogene homolog	0.1212	3.5084	1.97546	0.07271	0.46606	-4.63917
17101	Lyst	lysosomal trafficking regulator	-0.10364	2.3297	-0.62211	0.54612	0.82335	-6.20776
17105	Lyz2	lysozyme 2	0.21609	3.49789	2.62545	0.02285	0.36838	-3.57285
17113	M6pr	mannose-6-phosphate receptor, cation dependent	0.08606	3.93727	1.53801	0.1511	0.55189	-5.27415
17116	Mab21l1	mab-21-like 1 (C. elegans)	0.01766	3.50522	0.06259	0.95137	0.9859	-6.40707
17117	Amacr	alpha-methylacyl-CoA racemase	0.01973	3.14941	0.34919	0.73326	0.91359	-6.34501
17118	Marcks	myristoylated alanine rich protein kinase C substrate	-0.07053	6.43808	-1.23718	0.24069	0.64007	-5.65026
17120	Mad1l1	MAD1 mitotic arrest deficient 1-like 1	0.0782	3.54785	2.14051	0.05451	0.44496	-4.37913
17125	Smad1	SMAD family member 1	0.12237	3.57454	2.7096	0.01961	0.35857	-3.42852
17126	Smad2	SMAD family member 2	0.0487	3.98564	1.13595	0.2791	0.67548	-5.7631
17127	Smad3	SMAD family member 3	-0.1476	2.6563	-1.3669	0.19779	0.59949	-5.49516
17128	Smad4	SMAD family member 4	0.09572	3.85035	1.60271	0.1361	0.53644	-5.18614
17129	Smad5	SMAD family member 5	0.09172	3.46118	1.68959	0.11801	0.51122	-5.06445
17134	Mafg	v-maf musculoaponeurotic fibrosarcoma oncogene family, protein G (avian)	-0.01105	3.11104	-0.15355	0.88063	0.96673	-6.39671
17149	Magoh	mago-nashi homolog, proliferation-associated (Drosophila)	0.12855	4.43512	3.04839	0.01057	0.32815	-2.84047
17151	Ccndbp1	cyclin D-type binding-protein 1	-0.03916	2.06367	-0.40614	0.69209	0.8999	-6.32254
17156	Man1a2	mannosidase, alpha, class 1A, member 2	-0.01879	2.39236	-0.28743	0.7789	0.93264	-6.36563
17158	Man2a1	mannosidase 2, alpha 1	0.08017	2.25181	1.31689	0.21352	0.61254	-5.55631
17159	Man2b1	mannosidase 2, alpha B1	0.09721	2.90506	1.28385	0.22446	0.62383	-5.59578
17161	Maoa	monoamine oxidase A	-0.01697	4.32867	-0.24802	0.8085	0.9436	-6.37672
17164	Mapkapk2	MAP kinase-activated protein kinase 2	0.19466	2.94518	3.04297	0.01068	0.32842	-2.84994
17165	Mapkapk5	MAP kinase-activated protein kinase 5	0.04968	2.19743	0.50993	0.61974	0.86636	-6.27318
17169	Mark3	MAP/microtubule affinity regulating kinase 3	0.01409	3.94937	0.31821	0.75603	0.92383	-6.35585
17174	Masp1	mannan-binding lectin serine peptidase 1	-0.06218	2.41711	-0.70547	0.49456	0.7973	-6.15156
17179	Matk	megakaryocyte-associated tyrosine kinase	-0.09771	2.6027	-0.64496	0.53174	0.81675	-6.19296
17184	Matr3	matrin 3	0.01933	5.51051	0.37368	0.71544	0.90819	-6.33576
17187	Max	Max protein	0.0484	3.86043	0.95689	0.35831	0.72406	-5.94356
17188	Maz	MYC-associated zinc finger protein (purine-binding transcription factor)	0.06968	3.66353	1.01952	0.32893	0.70659	-5.88334
17190	Mbd1	methyl-CpG binding domain protein 1	0.02377	2.30364	0.19029	0.8524	0.95912	-6.39005
17191	Mbd2	methyl-CpG binding domain protein 2	-0.0613	2.54723	-0.78589	0.44783	0.77111	-6.09112
17192	Mbd3	methyl-CpG binding domain protein 3	0.11703	4.31915	1.70236	0.11554	0.50882	-5.04623
17196	Mbp	myelin basic protein	0.07803	3.79513	0.75952	0.46306	0.77665	-6.11133
17207	Mcf2l	mcf.2 transforming sequence-like	-0.13234	3.0348	-1.58895	0.13918	0.53948	-5.20505
17210	Mcl1	myeloid cell leukemia sequence 1	-0.03349	2.92021	-0.45752	0.65582	0.88308	-6.29946
17215	Mcm3	minichromosome maintenance deficient 3 (S. cerevisiae)	0.25312	3.90554	2.44935	0.03187	0.40406	-3.87786
17216	Mcm2	minichromosome maintenance deficient 2 mitotin (S. cerevisiae)	0.2716	3.67332	2.83953	0.01561	0.34693	-3.20878
17217	Mcm4	minichromosome maintenance deficient 4 homolog (S. cerevisiae)	0.24486	3.83917	2.38499	0.03566	0.41083	-3.98386
17218	Mcm5	minichromosome maintenance deficient 5, cell division cycle 46 (S. cerevisiae)	0.22947	3.94686	2.47294	0.03031	0.39885	-3.83475
17219	Mcm6	minichromosome maintenance deficient 6 (MIS5 homolog, S. pombe) (S. cerevisiae)	0.21013	3.76252	2.48247	0.0297	0.39408	-3.81733
17220	Mcm7	minichromosome maintenance deficient 7 (S. cerevisiae)	0.1636	3.95412	1.59868	0.13761	0.53725	-5.19215
17222	Anapc1	anaphase promoting complex subunit 1	0.06408	3.62629	1.82283	0.09442	0.49086	-4.87065
17237	Mgrn1	mahogunin, ring finger 1	-0.04531	3.05282	-0.55664	0.58844	0.84819	-6.24748
17242	Mdk	midkine	0.22192	4.10202	2.92241	0.01334	0.34093	-3.06183
17245	Mdm1	transformed mouse 3T3 cell double minute 1	0.04171	1.81235	0.40016	0.69637	0.90236	-6.32506
17250	Abcc1	ATP-binding cassette, sub-family C (CFTR/MRP), member 1	0.05957	1.40055	0.56167	0.58512	0.8459	-6.24458
17252	Rdh11	retinol dehydrogenase 11	-0.08623	3.96869	-1.85987	0.08867	0.48414	-4.81536
17254	Slc3a2	solute carrier family 3 (activators of dibasic and neutral amino acid transport), member 2	0.10578	4.90915	1.99269	0.07058	0.46343	-4.61246
17256	Mea1	male enhanced antigen 1	-0.01429	3.67243	-0.27423	0.78877	0.93618	-6.36952
17257	Mecp2	methyl CpG binding protein 2	-0.04314	4.35924	-0.89259	0.39038	0.73853	-6.00201
17260	Mef2c	myocyte enhancer factor 2C	-0.10175	3.0887	-0.93238	0.37046	0.72744	-5.96609
17261	Mef2d	myocyte enhancer factor 2D	0.05672	2.23622	0.56998	0.57966	0.84274	-6.23974
17274	Rab8a	RAB8A, member RAS oncogene family	0.05955	4.33422	1.17505	0.26374	0.66041	-5.72042
17281	Fyco1	FYVE and coiled-coil domain containing 1	0.28573	1.1832	2.34611	0.03783	0.41678	-4.04373
17283	Men1	multiple endocrine neoplasia 1	0.09591	3.30878	1.63866	0.12834	0.52463	-5.13625
17294	Mest	mesoderm specific transcript	0.09012	3.36118	1.52683	0.15383	0.55597	-5.28912
17295	Met	met proto-oncogene	-0.26746	1.19082	-1.2234	0.24566	0.6443	-5.66606
17299	Mettl1	methyltransferase like 1	-0.06317	3.22876	-1.0677	0.30756	0.69376	-5.83487
17304	Mfge8	milk fat globule-EGF factor 8 protein	-0.06569	3.35833	-1.13905	0.27786	0.67381	-5.75977
17308	Mgat1	mannoside acetylglucosaminyltransferase 1	0.05606	1.99637	0.5638	0.58372	0.84557	-6.24335
17318	Mid1	midline 1	-0.05132	2.59762	-0.63124	0.54023	0.82016	-6.20204
17319	Mif	macrophage migration inhibitory factor	-0.03292	5.46132	-0.49378	0.63076	0.87167	-6.28157
17330	Minpp1	multiple inositol polyphosphate histidine phosphatase 1	0.03133	3.27317	0.46361	0.65158	0.88155	-6.29654
17344	Pias2	protein inhibitor of activated STAT 2	0.0387	3.19019	0.73983	0.47424	0.7847	-6.12646
17345	Mki67	antigen identified by monoclonal antibody Ki 67	-0.26548	0.74706	-1.14092	0.27711	0.67322	-5.75775
17346	Mknk1	MAP kinase-interacting serine/threonine kinase 1	-0.01114	2.35603	-0.14472	0.88743	0.96862	-6.3981
17350	Mlh1	mutL homolog 1 (E. coli)	0.27279	1.70468	1.90101	0.08265	0.47696	-4.75326
17356	Mllt4	myeloid/lymphoid or mixed-lineage leukemia (trithorax homolog, Drosophila); translocated to, 4	-0.00552	4.27309	-0.14964	0.88364	0.96779	-6.39734
17357	Marcksl1	MARCKS-like 1	0.04236	6.18877	0.70909	0.49239	0.79646	-6.14896
17380	Mme	membrane metallo endopeptidase	-0.01382	3.20153	-0.25642	0.80216	0.94107	-6.37449
17389	Mmp16	matrix metallopeptidase 16	-0.21336	1.50908	-2.12876	0.05565	0.44496	-4.39795
17420	Mnat1	menage a trois 1	0.04921	2.94757	0.68496	0.50694	0.80497	-6.16602
17425	Foxk1	forkhead box K1	-0.0781	2.91862	-1.10421	0.29208	0.68557	-5.79693
17428	Mnt	max binding protein	0.08571	1.8683	0.71866	0.4867	0.79218	-6.14206
17434	Mocs2	molybdenum cofactor synthesis 2	0.0073	3.91248	0.16507	0.87176	0.9637	-6.39478
17436	Me1	malic enzyme 1, NADP(+)-dependent, cytosolic	-0.13231	4.02891	-1.89551	0.08343	0.47696	-4.76159
17448	Mdh2	malate dehydrogenase 2, NAD (mitochondrial)	-0.10542	5.94067	-1.98152	0.07195	0.46606	-4.62979
17449	Mdh1	malate dehydrogenase 1, NAD (soluble)	-0.25574	5.80314	-5.25803	0.00023	0.06149	0.8594
17454	Mov10	Moloney leukemia virus 10	-0.01197	2.40056	-0.17608	0.86329	0.962	-6.39279
17463	Psmd7	proteasome (prosome, macropain) 26S subunit, non-ATPase, 7	0.04451	4.69542	1.07053	0.30634	0.69289	-5.83197
17470	Cd200	CD200 antigen	-0.14686	4.88954	-2.75089	0.01819	0.35692	-3.35738
17475	Mpdz	multiple PDZ domain protein	-0.09006	2.24614	-1.00863	0.33391	0.71029	-5.89405
17524	Mpp1	membrane protein, palmitoylated	-0.03917	3.12774	-0.54149	0.59851	0.85564	-6.25605
17527	Mpv17	MpV17 mitochondrial inner membrane protein	0.4076	2.55265	2.93306	0.01314	0.34093	-3.04556
17532	Mras	muscle and microspikes RAS	-0.14018	3.9393	-2.71986	0.01925	0.35857	-3.41086
17533	Mrc1	mannose receptor, C type 1	-0.06624	2.97547	-1.2514	0.23565	0.63598	-5.63383
17534	Mrc2	mannose receptor, C type 2	-0.0022	2.63418	-0.0359	0.97198	0.99069	-6.40849
17535	Mre11a	meiotic recombination 11 homolog A (S. cerevisiae)	-0.04208	2.52859	-0.61855	0.54827	0.82408	-6.21014
17685	Msh2	mutS homolog 2 (E. coli)	0.09479	3.91685	2.19965	0.0491	0.43005	-4.28383
17686	Msh3	mutS homolog 3 (E. coli)	0.1788	2.45106	2.8251	0.01589	0.3492	-3.22908
17688	Msh6	mutS homolog 6 (E. coli)	0.10087	3.61962	2.06869	0.06183	0.45364	-4.49342
17690	Msi1	musashi RNA-binding protein 1	0.09962	3.96925	2.1168	0.05683	0.44766	-4.41704
17692	Msl3	male-specific lethal 3 homolog (Drosophila)	-0.12558	1.60567	-0.91295	0.38002	0.73336	-5.98388
17698	Msn	moesin	0.08799	4.81413	2.72114	0.0192	0.35857	-3.40865
17706	ATP8	ATP synthase F0 subunit 8	-0.24168	4.89272	-1.38284	0.19616	0.59846	-5.47477
17709	COX2	cytochrome c oxidase subunit II	0.05883	5.03811	1.27587	0.22717	0.62783	-5.6052
17710	COX3	cytochrome c oxidase subunit III	-0.21462	2.77033	-1.00736	0.33622	0.71312	-5.89364
17713	Grpel1	GrpE-like 1, mitochondrial	0.16354	4.44065	4.62892	0.00065	0.12688	-0.13691
17714	Grpel2	GrpE-like 2, mitochondrial	0.06878	3.17051	1.33656	0.20721	0.60903	-5.53246
17716	ND1	NADH dehydrogenase subunit 1	-0.06641	2.47377	-0.66602	0.51854	0.80855	-6.17903
17718	ND3	NADH dehydrogenase subunit 3	-0.05167	3.42807	-0.84423	0.41576	0.75331	-6.04363
17719	ND4	NADH dehydrogenase subunit 4	0.05175	2.95513	0.99386	0.34075	0.71443	-5.9084
17720	ND4L	NADH dehydrogenase subunit 4L	0.18245	2.9814	0.92057	0.37776	0.73249	-5.97537
17721	ND5	NADH dehydrogenase subunit 5	0.03475	3.05532	0.41303	0.68718	0.89935	-6.3196
17748	Mt1	metallothionein 1	-0.17025	3.95169	-1.13484	0.2815	0.67729	-5.76278
17750	Mt2	metallothionein 2	-0.10766	4.26348	-0.55445	0.59137	0.85045	-6.24722
17754	Map1a	microtubule-associated protein 1 A	-0.18032	4.30409	-2.34943	0.03767	0.41678	-4.03902
17755	Map1b	microtubule-associated protein 1B	-0.03881	5.88295	-0.93857	0.36725	0.72673	-5.96057
17756	Map2	microtubule-associated protein 2	-0.05981	5.60161	-1.47448	0.1672	0.56729	-5.35826
17758	Map4	microtubule-associated protein 4	-0.01715	5.10023	-0.46463	0.65087	0.88155	-6.29605
17760	Map6	microtubule-associated protein 6	-0.16247	4.89065	-3.29291	0.00678	0.30327	-2.41286
17761	Map7	microtubule-associated protein 7	0.2195	1.30942	1.15351	0.27212	0.66807	-5.74407
17762	Mapt	microtubule-associated protein tau	-0.13764	6.15281	-1.52547	0.15425	0.55621	-5.29096
17765	Mtf2	metal response element binding transcription factor 2	0.02302	2.02664	0.1743	0.86466	0.96219	-6.39312
17768	Mthfd2	methylenetetrahydrofolate dehydrogenase (NAD+ dependent), methenyltetrahydrofolate cyclohydrolase	0.02381	3.00649	0.51483	0.61643	0.86516	-6.27059
17769	Mthfr	5,10-methylenetetrahydrofolate reductase	-0.28393	1.24657	-1.26428	0.23116	0.6314	-5.61881
17776	Mast2	microtubule associated serine/threonine kinase 2	0.0813	2.07436	0.84138	0.41729	0.75443	-6.04602
17777	Mttp	microsomal triglyceride transfer protein	-0.19585	1.43905	-1.0719	0.30575	0.69289	-5.83056
17826	Fam89b	family with sequence similarity 89, member B	-0.22055	2.65947	-0.41451	0.68767	0.89935	-6.31763
17827	Mtx1	metaxin 1	0.02433	4.12209	0.6235	0.54512	0.82265	-6.20699
17828	Bloc1s5	biogenesis of lysosomal organelles complex-1, subunit 5, muted	-0.12377	2.76708	-1.42936	0.17951	0.58033	-5.41656
17846	Commd1	COMM domain containing 1	0.00179	3.76821	0.02852	0.97773	0.99275	-6.40874
17847	Usp34	ubiquitin specific peptidase 34	-0.06056	2.24267	-1.04534	0.31735	0.69854	-5.8576
17850	Mut	methylmalonyl-Coenzyme A mutase	-0.22378	3.60118	-5.49575	0.00016	0.05165	1.22011
17855	Mvk	mevalonate kinase	-0.1181	3.61477	-2.45317	0.03121	0.40158	-3.865
17876	Myef2	myelin basic protein expression factor 2, repressor	0.0307	5.11769	0.79306	0.4438	0.76991	-6.08544
17880	Myh11	myosin, heavy polypeptide 11, smooth muscle	0.00353	3.84674	0.05984	0.95331	0.98644	-6.40728
17886	Myh9	myosin, heavy polypeptide 9, non-muscle	0.17	4.58804	3.36876	0.00591	0.29767	-2.28023
17896	Myl4	myosin, light polypeptide 4	0.08575	3.35774	0.59272	0.56554	0.83569	-6.22543
17901	Myl1	myosin, light polypeptide 1	0.03674	4.54712	0.50068	0.62607	0.86888	-6.27799
17904	Myl6	myosin, light polypeptide 6, alkali, smooth muscle and non-muscle	0.06252	5.50925	1.66118	0.12368	0.51815	-5.10466
17910	Myo15	myosin XV	0.18523	3.26983	2.32928	0.03898	0.41783	-4.07159
17912	Myo1b	myosin IB	0.01735	4.34661	0.45765	0.65573	0.88308	-6.29939
17913	Myo1c	myosin IC	-0.0694	3.0001	-0.41148	0.68876	0.89935	-6.31986
17918	Myo5a	myosin VA	-0.07345	4.53715	-2.0502	0.06386	0.45866	-4.52256
17919	Myo5b	myosin VB	-0.51216	2.07493	-0.53228	0.60706	0.86008	-6.25875
17920	Myo6	myosin VI	-0.00501	3.735	-0.07857	0.93872	0.98348	-6.40591
17925	Myo9b	myosin IXb	-0.01767	1.93507	-0.1801	0.86021	0.96182	-6.39204
17926	Myoc	myocilin	-0.17622	3.14805	-1.96203	0.07442	0.46606	-4.6599
17931	Ppp1r12a	protein phosphatase 1, regulatory (inhibitor) subunit 12A	-0.0182	3.86966	-0.19057	0.85222	0.95912	-6.38998
17932	Myt1	myelin transcription factor 1	0.04855	2.39047	0.51375	0.61715	0.86516	-6.27116
17933	Myt1l	myelin transcription factor 1-like	0.06318	3.17541	1.02176	0.32791	0.70521	-5.88113
17936	Nab1	Ngfi-A binding protein 1	-0.28831	1.8754	-2.71072	0.01957	0.35857	-3.42658
17938	Naca	nascent polypeptide-associated complex alpha polypeptide	0.01081	4.59995	0.28796	0.7785	0.93264	-6.36547
17939	Naga	N-acetyl galactosaminidase, alpha	0.14622	3.45257	3.30298	0.00665	0.30236	-2.39526
17954	Nap1l2	nucleosome assembly protein 1-like 2	-0.09063	1.72185	-0.70039	0.49761	0.79891	-6.15518
17955	Nap1l4	nucleosome assembly protein 1-like 4	0.0253	5.16961	0.57285	0.57778	0.84245	-6.23806
17957	Napb	N-ethylmaleimide sensitive fusion protein attachment protein beta	-0.19173	4.72368	-3.49119	0.00473	0.27042	-2.06643
17966	Nbr1	neighbor of Brca1 gene 1	0.05777	2.06041	0.70558	0.49449	0.7973	-6.15148
17967	Ncam1	neural cell adhesion molecule 1	-0.10189	5.89081	-1.99006	0.0709	0.46469	-4.61654
17968	Ncam2	neural cell adhesion molecule 2	-0.30145	4.19971	-2.97461	0.01239	0.34093	-2.98289
17973	Nck1	non-catalytic region of tyrosine kinase adaptor protein 1	-0.14829	3.48787	-1.6694	0.1221	0.51569	-5.09318
17974	Nck2	non-catalytic region of tyrosine kinase adaptor protein 2	0.02577	3.8935	0.42947	0.67552	0.8943	-6.31239
17975	Ncl	nucleolin	0.10329	5.6621	2.59223	0.02427	0.36838	-3.62956
17977	Ncoa1	nuclear receptor coactivator 1	-0.03437	2.83042	-0.53775	0.601	0.85734	-6.25813
17978	Ncoa2	nuclear receptor coactivator 2	-0.04736	2.76034	-0.80186	0.43889	0.7669	-6.07842
17979	Ncoa3	nuclear receptor coactivator 3	0.10419	2.48246	1.46452	0.16985	0.5695	-5.37123
17984	Ndn	necdin	-0.05187	3.08373	-0.8905	0.39145	0.73893	-6.00385
17988	Ndrg1	N-myc downstream regulated gene 1	0.02504	4.28595	0.24195	0.81318	0.9446	-6.37822
17991	Ndufa2	NADH dehydrogenase (ubiquinone) 1 alpha subcomplex, 2	-0.05697	4.83374	-1.0417	0.31896	0.69866	-5.86125
17992	Ndufa4	NADH dehydrogenase (ubiquinone) 1 alpha subcomplex, 4	-0.03996	5.6585	-0.88733	0.39308	0.73932	-6.00663
17993	Ndufs4	NADH dehydrogenase (ubiquinone) Fe-S protein 4	-0.05862	4.55321	-1.11027	0.28956	0.68234	-5.79052
17995	Ndufv1	NADH dehydrogenase (ubiquinone) flavoprotein 1	-0.04864	4.61446	-1.11623	0.28711	0.68105	-5.78421
17996	Neb	nebulin	0.26665	2.42968	3.24828	0.00735	0.31027	-2.49094
17997	Nedd1	neural precursor cell expressed, developmentally down-regulated gene 1	0.1061	2.63175	1.36793	0.19748	0.59949	-5.49389
17999	Nedd4	neural precursor cell expressed, developmentally down-regulated 4	-0.02023	4.61475	-0.60734	0.55543	0.82876	-6.21718
18000	2021-09-02	septin 2	0.06417	4.81366	1.96458	0.07409	0.46606	-4.65597
18002	Nedd8	neural precursor cell expressed, developmentally down-regulated gene 8	-0.06866	4.86524	-1.20621	0.25197	0.64934	-5.68558
18003	Nedd9	neural precursor cell expressed, developmentally down-regulated gene 9	-1.75771	1.82016	-2.19914	0.05377	0.44479	-4.31855
18004	Nek1	NIMA (never in mitosis gene a)-related expressed kinase 1	-0.08571	2.61202	-1.52149	0.15515	0.55653	-5.29624
18007	Neo1	neogenin	-0.03083	3.84511	-0.74412	0.47174	0.78306	-6.12325
18008	Nes	nestin	0.11385	4.45645	1.84276	0.09128	0.48502	-4.84097
18013	Neurod2	neurogenic differentiation 2	0.29733	3.31621	2.15239	0.05438	0.44496	-4.36678
18015	Nf1	neurofibromatosis 1	-0.02685	3.31585	-0.66822	0.51718	0.80855	-6.17754
18016	Nf2	neurofibromatosis 2	0.03092	3.2086	0.69536	0.50064	0.80174	-6.15874
18018	Nfatc1	nuclear factor of activated T cells, cytoplasmic, calcineurin dependent 1	0.00168	1.14053	0.01266	0.99011	0.99675	-6.40909
18019	Nfatc2	nuclear factor of activated T cells, cytoplasmic, calcineurin dependent 2	0.00168	1.1878	0.01279	0.99001	0.99675	-6.40909
18020	Nfatc2ip	nuclear factor of activated T cells, cytoplasmic, calcineurin dependent 2 interacting protein	-0.06226	1.99081	-0.66885	0.51679	0.80855	-6.1771
18021	Nfatc3	nuclear factor of activated T cells, cytoplasmic, calcineurin dependent 3	0.00168	1.10749	0.01257	0.99018	0.99675	-6.40909
18027	Nfia	nuclear factor I/A	0.33609	3.98182	3.15619	0.00894	0.32057	-2.6695
18028	Nfib	nuclear factor I/B	0.2223	4.0008	1.72485	0.11299	0.50775	-5.0166
18029	Nfic	nuclear factor I/C	2.13488	1.61765	0.85899	0.41256	0.75106	-6.02614
18032	Nfix	nuclear factor I/X	0.19991	4.15578	1.6981	0.11786	0.51122	-5.05437
18033	Nfkb1	nuclear factor of kappa light polypeptide gene enhancer in B cells 1, p105	0.15181	2.24053	1.96724	0.07375	0.46606	-4.65186
18034	Nfkb2	nuclear factor of kappa light polypeptide gene enhancer in B cells 2, p49/p100	0.09124	3.37733	1.33352	0.20818	0.60965	-5.53616
18035	Nfkbia	nuclear factor of kappa light polypeptide gene enhancer in B cells inhibitor, alpha	-0.16254	1.51347	-1.02536	0.32629	0.70478	-5.87757
18036	Nfkbib	nuclear factor of kappa light polypeptide gene enhancer in B cells inhibitor, beta	0.02871	2.39651	0.35577	0.72846	0.91108	-6.34259
18039	Nefl	neurofilament, light polypeptide	-0.15196	4.76885	-0.70796	0.49528	0.79784	-6.14737
18040	Nefm	neurofilament, medium polypeptide	-0.1171	4.86436	-0.5934	0.56602	0.83598	-6.22405
18041	Nfs1	nitrogen fixation gene 1 (S. cerevisiae)	-0.1094	3.4385	-1.84224	0.09136	0.48502	-4.84174
18044	Nfya	nuclear transcription factor-Y alpha	0.2126	2.96734	1.67993	0.12019	0.51419	-5.07851
18045	Nfyb	nuclear transcription factor-Y beta	0.09269	4.1326	1.62579	0.13107	0.52841	-5.15419
18046	Nfyc	nuclear transcription factor-Y gamma	0.11383	3.88279	3.05496	0.01045	0.32815	-2.829
18053	Ngfr	nerve growth factor receptor (TNFR superfamily, member 16)	-0.01747	2.59058	-0.0723	0.94371	0.98458	-6.40639
18054	Ngp	neutrophilic granule protein	0.10276	2.39094	0.88854	0.39246	0.73893	-6.00556
18073	Nid1	nidogen 1	-0.00875	3.38916	-0.18833	0.8539	0.95949	-6.39044
18074	Nid2	nidogen 2	0.08808	3.40896	1.43781	0.17714	0.57939	-5.40573
18082	Nipsnap1	4-nitrophenylphosphatase domain and non-neuronal SNAP25-like protein homolog 1 (C. elegans)	-0.0205	4.85802	-0.40764	0.69103	0.8999	-6.32191
18087	Nktr	natural killer tumor recognition sequence	0.10293	2.31217	1.48735	0.16382	0.56399	-5.34141
18100	Mrpl40	mitochondrial ribosomal protein L40	0.09359	3.77507	1.33152	0.20881	0.61003	-5.53859
18102	Nme1	NME/NM23 nucleoside diphosphate kinase 1	-0.0514	5.82194	-1.12159	0.28492	0.67959	-5.7785
18103	Nme2	NME/NM23 nucleoside diphosphate kinase 2	0.03124	5.82048	0.42762	0.67683	0.8948	-6.31322
18104	Nqo1	NAD(P)H dehydrogenase, quinone 1	0.14304	2.98895	0.78714	0.44825	0.77152	-6.08891
18105	Nqo2	NAD(P)H dehydrogenase, quinone 2	0.00332	2.93688	0.03707	0.97107	0.99029	-6.40845
18107	Nmt1	N-myristoyltransferase 1	0.02951	4.18933	0.78482	0.44843	0.77154	-6.09196
18108	Nmt2	N-myristoyltransferase 2	-0.05744	4.14781	-1.42445	0.18089	0.58183	-5.42282
18109	Mycn	v-myc myelocytomatosis viral related oncogene, neuroblastoma derived (avian)	0.19573	1.85386	1.19342	0.25675	0.65348	-5.69996
18111	Nnat	neuronatin	0.1086	3.57746	1.83756	0.09209	0.4869	-4.84873
18114	Rrp1	ribosomal RNA processing 1 homolog (S. cerevisiae)	0.0356	3.74124	0.69168	0.50287	0.8039	-6.16133
18117	Emc8	ER membrane protein complex subunit 8	-0.00627	4.25486	-0.22071	0.82919	0.95029	-6.38346
18120	Mrpl49	mitochondrial ribosomal protein L49	0.0709	3.81491	1.39363	0.18978	0.59169	-5.46183
18125	Nos1	nitric oxide synthase 1, neuronal	0.01346	3.13639	0.22821	0.82349	0.94957	-6.38169
18128	Notch1	notch 1	0.0979	1.87851	0.99353	0.3409	0.71443	-5.90872
18129	Notch2	notch 2	0.10708	1.48059	1.05854	0.31154	0.69438	-5.84423
18130	Ints6	integrator complex subunit 6	0.05579	2.51445	0.93364	0.36968	0.72744	-5.96509
18131	Notch3	notch 3	-0.01849	1.57918	-0.22462	0.82621	0.94967	-6.38254
18139	Zfp638	zinc finger protein 638	0.03985	4.01215	1.11612	0.28715	0.68105	-5.78433
18140	Uhrf1	ubiquitin-like, containing PHD and RING finger domains, 1	0.25985	2.71711	2.39106	0.0349	0.41083	-3.96898
18141	Nup50	nucleoporin 50	0.03936	3.87623	0.30864	0.76346	0.92719	-6.35875
18145	Npc1	Niemann-Pick type C1	0.10178	2.64104	1.51711	0.15624	0.55706	-5.30207
18146	Npdc1	neural proliferation, differentiation and control 1	-0.05244	3.43005	-0.57563	0.57599	0.84074	-6.23638
18148	Npm1	nucleophosmin 1	0.11556	5.78529	2.28773	0.04199	0.42167	-4.14009
18150	Npm3	nucleoplasmin 3	0.16594	3.5932	2.17909	0.05092	0.43273	-4.31709
18155	Pnoc	prepronociceptin	-0.1424	3.45912	-2.30571	0.04066	0.4199	-4.1105
18163	Ctnnd2	catenin (cadherin associated protein), delta 2	-0.03316	4.13326	-1.00413	0.33598	0.71309	-5.89843
18164	Nptx1	neuronal pentraxin 1	0.27869	3.24006	1.18976	0.2613	0.65786	-5.70189
18176	Nras	neuroblastoma ras oncogene	0.04522	4.18835	0.98044	0.34705	0.71727	-5.9213
18181	Nrf1	nuclear respiratory factor 1	0.05833	3.509	0.68014	0.50992	0.80756	-6.16932
18186	Nrp1	neuropilin 1	-0.01614	3.59714	-0.15853	0.87682	0.96574	-6.39588
18187	Nrp2	neuropilin 2	-0.13331	3.57787	-1.57237	0.14305	0.54451	-5.22774
18189	Nrxn1	neurexin I	-0.10631	4.00766	-1.95306	0.07558	0.46631	-4.67371
18190	Nrxn2	neurexin II	-0.21527	3.57552	-4.07891	0.00167	0.20281	-1.05297
18191	Nrxn3	neurexin III	-0.14552	3.42514	-2.57068	0.02523	0.37433	-3.66627
18193	Nsd1	nuclear receptor-binding SET-domain protein 1	0.00063	3.28132	0.01141	0.99109	0.99691	-6.40911
18194	Nsdhl	NAD(P) dependent steroid dehydrogenase-like	0.02778	4.14206	0.57645	0.57542	0.84065	-6.23593
18195	Nsf	N-ethylmaleimide sensitive fusion protein	-0.12618	4.95516	-1.51265	0.15758	0.55823	-5.30807
18196	Nsg1	neuron specific gene family member 1	-0.03121	4.07005	-0.58596	0.56922	0.83772	-6.23025
18197	Nsg2	neuron specific gene family member 2	-0.08799	4.33532	-1.59974	0.13676	0.53644	-5.19022
18201	Nsmaf	neutral sphingomyelinase (N-SMase) activation associated factor	-0.12253	1.72241	-1.40034	0.18782	0.58792	-5.45339
18203	Ntan1	N-terminal Asn amidase	0.00644	3.20122	0.07766	0.93944	0.98356	-6.40598
18208	Ntn1	netrin 1	-0.07642	3.30697	-0.91872	0.37711	0.73216	-5.97868
18209	Ntn3	netrin 3	-0.04571	1.93431	-0.39404	0.70076	0.90364	-6.32759
18212	Ntrk2	neurotrophic tyrosine kinase, receptor, type 2	-0.07546	3.81748	-1.04956	0.31548	0.69701	-5.85334
18213	Ntrk3	neurotrophic tyrosine kinase, receptor, type 3	-0.09141	2.80525	-1.24156	0.23913	0.63975	-5.64521
18220	Nucb1	nucleobindin 1	-0.03171	4.62732	-0.96521	0.3543	0.7209	-5.93575
18221	Nudc	nuclear distribution gene C homolog (Aspergillus)	0.06412	5.09248	1.59942	0.13683	0.53644	-5.19066
18222	Numb	numb gene homolog (Drosophila)	-0.11222	2.90412	-1.41071	0.18481	0.5848	-5.44028
18223	Numbl	numb-like	-0.08308	3.80795	-1.8781	0.08595	0.48199	-4.78792
18226	Nup62	nucleoporin 62	0.05554	4.22794	1.02344	0.32715	0.70491	-5.87947
18227	Nr4a2	nuclear receptor subfamily 4, group A, member 2	-0.07448	1.80468	-0.63543	0.53759	0.8186	-6.19932
18230	Nxn	nucleoredoxin	0.03212	3.56875	0.4591	0.65472	0.88265	-6.2987
18231	Nxph1	neurexophilin 1	-0.12682	2.47059	-1.74797	0.10709	0.50343	-4.98055
18242	Oat	ornithine aminotransferase	0.03665	4.51326	0.99414	0.34061	0.71443	-5.90813
18286	Odf2	outer dense fiber of sperm tails 2	0.04447	2.08533	0.60939	0.55412	0.82753	-6.2159
18293	Ogdh	oxoglutarate (alpha-ketoglutarate) dehydrogenase (lipoamide)	-0.04624	4.4507	-1.08067	0.30199	0.6915	-5.8215
18377	Omg	oligodendrocyte myelin glycoprotein	-0.23046	2.35026	-2.37046	0.03621	0.41173	-4.00329
18378	Omp	olfactory marker protein	0.10392	2.76783	0.21602	0.83352	0.95229	-6.38414
18389	Oprl1	opioid receptor-like 1	-0.14684	2.63018	-1.67375	0.12114	0.51563	-5.08691
18391	Sigmar1	sigma non-opioid intracellular receptor 1	-0.05547	2.69794	-0.52689	0.60828	0.86109	-6.26409
18399	Slc22a6	solute carrier family 22 (organic anion transporter), member 6	0.06312	2.85147	1.05103	0.31483	0.69701	-5.85185
18412	Sqstm1	sequestosome 1	-0.07586	3.99067	-1.10836	0.29035	0.68362	-5.79255
18415	Hspa4l	heat shock protein 4 like	-0.00882	4.2463	-0.18732	0.85468	0.96024	-6.39064
18420	Otp	orthopedia homolog (Drosophila)	0.26796	2.15876	0.64297	0.53464	0.81796	-6.19249
18424	Otx2	orthodenticle homolog 2	0.20254	3.26603	2.66026	0.02145	0.36354	-3.51326
18432	Mybbp1a	MYB binding protein (P160) 1a	0.06173	3.996	1.55798	0.14632	0.54625	-5.24723
18439	P2rx7	purinergic receptor P2X, ligand-gated ion channel, 7	-0.23285	1.53365	-2.00383	0.06923	0.46112	-4.59514
18451	P4ha1	procollagen-proline, 2-oxoglutarate 4-dioxygenase (proline 4-hydroxylase), alpha 1 polypeptide	0.0887	3.76362	1.79387	0.09915	0.49434	-4.91346
18452	P4ha2	procollagen-proline, 2-oxoglutarate 4-dioxygenase (proline 4-hydroxylase), alpha II polypeptide	0.37643	2.03632	2.51877	0.02772	0.38407	-3.75436
18453	P4hb	prolyl 4-hydroxylase, beta polypeptide	0.04906	5.34734	1.26886	0.22958	0.63053	-5.61344
18458	Pabpc1	poly(A) binding protein, cytoplasmic 1	0.01084	5.21252	0.29262	0.77503	0.93092	-6.36405
18472	Pafah1b1	platelet-activating factor acetylhydrolase, isoform 1b, subunit 1	-0.00383	5.35237	-0.10636	0.91713	0.97808	-6.40319
18475	Pafah1b2	platelet-activating factor acetylhydrolase, isoform 1b, subunit 2	-0.10543	5.1499	-2.0938	0.05917	0.45173	-4.45365
18476	Pafah1b3	platelet-activating factor acetylhydrolase, isoform 1b, subunit 3	0.01419	5.52859	0.29584	0.77263	0.93043	-6.36305
18477	Prdx1	peroxiredoxin 1	0.07266	5.81097	1.45986	0.17111	0.57172	-5.37728
18479	Pak1	p21 protein (Cdc42/Rac)-activated kinase 1	-0.03983	4.55594	-1.00409	0.336	0.71309	-5.89848
18481	Pak3	p21 protein (Cdc42/Rac)-activated kinase 3	-0.15548	4.66759	-2.2984	0.0412	0.42167	-4.12255
18483	Palm	paralemmin	-0.02385	4.96622	-0.48633	0.63587	0.87536	-6.28535
18484	Pam	peptidylglycine alpha-amidating monooxygenase	-0.23648	2.06176	-2.77626	0.01737	0.35692	-3.31358
18488	Cntn3	contactin 3	-0.12837	2.37783	-2.18518	0.05038	0.43146	-4.30726
18508	Pax6	paired box 6	0.07632	2.36922	0.89541	0.38893	0.73775	-5.99952
18514	Pbx1	pre B cell leukemia homeobox 1	-0.14037	4.09992	-0.63434	0.54022	0.82016	-6.19795
18516	Pbx3	pre B cell leukemia homeobox 3	0.03231	3.96705	0.51877	0.61376	0.86413	-6.26848
18518	Igbp1	immunoglobulin (CD79A) binding protein 1	-0.11303	3.81437	-2.52136	0.02759	0.38407	-3.74997
18521	Pcbp2	poly(rC) binding protein 2	0.0318	5.55379	0.72439	0.48331	0.78985	-6.13787
18526	Pcdh10	protocadherin 10	-0.11988	3.57773	-2.2831	0.04234	0.42358	-4.14771
18530	Pcdh8	protocadherin 8	-0.06391	3.10944	-0.4963	0.62922	0.87123	-6.2801
18536	Pcm1	pericentriolar material 1	-0.00829	3.57385	-0.2501	0.80692	0.94263	-6.37617
18537	Pcmt1	protein-L-isoaspartate (D-aspartate) O-methyltransferase 1	-0.0537	4.61211	-1.1711	0.26526	0.66179	-5.72478
18538	Pcna	proliferating cell nuclear antigen	0.24332	4.55408	2.83208	0.01582	0.34862	-3.22164
18541	Pcnt	pericentrin (kendrin)	0.02754	1.56856	0.35338	0.7302	0.91224	-6.34347
18542	Pcolce	procollagen C-endopeptidase enhancer protein	0.18702	1.52044	0.80657	0.4364	0.76525	-6.0745
18545	Pcp2	Purkinje cell protein 2 (L7)	-0.23731	3.09094	-1.29546	0.22268	0.62112	-5.58107
18546	Pcp4	Purkinje cell protein 4	-0.23255	4.89247	-1.99415	0.07183	0.46606	-4.61625
18549	Pcsk2	proprotein convertase subtilisin/kexin type 2	0.05598	2.39221	0.65877	0.52302	0.8111	-6.18392
18555	Cdk16	cyclin-dependent kinase 16	0.06325	3.55449	1.16742	0.26668	0.66362	-5.72883
18563	Pcx	pyruvate carboxylase	-0.11914	4.23559	-2.41359	0.03351	0.41083	-3.93136
18567	Pdcd2	programmed cell death 2	0.15303	3.31762	2.59198	0.02428	0.36838	-3.62999
18569	Pdcd4	programmed cell death 4	0.15955	3.77984	2.44663	0.03158	0.4039	-3.87599
18570	Pdcd6	programmed cell death 6	0.12346	4.19671	1.79782	0.09849	0.49314	-4.90764
18571	Pdcd6ip	programmed cell death 6 interacting protein	0.054	4.29765	1.64982	0.12601	0.52271	-5.12063
18572	Pdcd11	programmed cell death 11	0.07098	2.87278	1.36609	0.19804	0.59949	-5.49618
18573	Pde1a	phosphodiesterase 1A, calmodulin-dependent	-0.25028	2.34612	-2.9637	0.01234	0.34093	-2.98821
18574	Pde1b	phosphodiesterase 1B, Ca2+-calmodulin dependent	-0.00239	3.75712	-0.04758	0.96287	0.98897	-6.40798
18575	Pde1c	phosphodiesterase 1C	-0.15045	2.64354	-1.13803	0.27842	0.67482	-5.76074
18578	Pde4b	phosphodiesterase 4B, cAMP specific	-0.11856	3.29319	-2.16156	0.05252	0.43967	-4.34534
18582	Pde6d	phosphodiesterase 6D, cGMP-specific, rod, delta	0.09138	4.07358	1.54501	0.14941	0.55092	-5.26474
18584	Pde8a	phosphodiesterase 8A	0.09681	0.53795	0.36726	0.72009	0.90848	-6.33824
18590	Pdgfa	platelet derived growth factor, alpha	0.0198	2.74564	0.20475	0.84134	0.95615	-6.38704
18595	Pdgfra	platelet derived growth factor receptor, alpha polypeptide	0.00724	2.17374	0.10633	0.91716	0.97808	-6.4032
18596	Pdgfrb	platelet derived growth factor receptor, beta polypeptide	0.04335	2.18936	0.70981	0.49197	0.79646	-6.14845
18597	Pdha1	pyruvate dehydrogenase E1 alpha 1	-0.10189	4.77127	-2.13891	0.05466	0.44496	-4.3817
18604	Pdk2	pyruvate dehydrogenase kinase, isoenzyme 2	-0.38236	2.1605	-2.44344	0.03182	0.40406	-3.88223
18606	Enpp2	ectonucleotide pyrophosphatase/phosphodiesterase 2	-0.01503	1.51428	-0.11617	0.90952	0.97614	-6.40204
18607	Pdpk1	3-phosphoinositide dependent protein kinase 1	-0.01533	3.95541	-0.45516	0.65747	0.88404	-6.30057
18610	Pdyn	prodynorphin	-0.21417	2.38709	-1.61293	0.13385	0.53135	-5.17202
18611	Pea15a	phosphoprotein enriched in astrocytes 15A	-0.00985	5.33354	-0.20077	0.84439	0.9563	-6.38789
18613	Pecam1	platelet/endothelial cell adhesion molecule 1	-0.0679	2.81836	-1.21746	0.24783	0.64585	-5.67282
18616	Peg3	paternally expressed 3	0.051	2.62004	0.67365	0.51385	0.80855	-6.17383
18619	Penk	preproenkephalin	-0.28036	3.07387	-1.24214	0.2417	0.64076	-5.64297
18624	Pepd	peptidase D	-0.09738	3.41189	-0.89469	0.3895	0.7379	-5.99994
18632	Pex11b	peroxisomal biogenesis factor 11 beta	0.02158	3.1942	0.27482	0.78833	0.93618	-6.36935
18634	Pex7	peroxisomal biogenesis factor 7	-0.73644	2.04823	-2.25161	0.04696	0.42896	-4.2182
18637	Pfdn2	prefoldin 2	-0.02081	5.07732	-0.66134	0.52143	0.81068	-6.18219
18640	Pfkfb2	6-phosphofructo-2-kinase/fructose-2,6-biphosphatase 2	-0.03342	3.12095	-0.87529	0.39933	0.74407	-6.01713
18641	Pfkl	phosphofructokinase, liver, B-type	0.06354	4.50903	1.65216	0.12553	0.52174	-5.11735
18642	Pfkm	phosphofructokinase, muscle	-0.11092	4.53519	-2.78047	0.01723	0.35692	-3.30631
18643	Pfn1	profilin 1	0.08372	5.79339	1.93766	0.07761	0.46884	-4.69736
18645	Pfn2	profilin 2	-0.07473	5.70728	-1.8844	0.08503	0.48045	-4.77841
18647	Cdk14	cyclin-dependent kinase 14	0.07127	3.57653	1.31885	0.21288	0.61254	-5.55393
18648	Pgam1	phosphoglycerate mutase 1	0.06148	5.71702	1.02429	0.32677	0.70478	-5.87863
18655	Pgk1	phosphoglycerate kinase 1	0.16839	5.8366	2.55174	0.02612	0.37842	-3.69845
18671	Abcb1a	ATP-binding cassette, sub-family B (MDR/TAP), member 1A	-0.02813	2.54891	-0.43791	0.66957	0.89134	-6.30858
18673	Phb	prohibitin	-0.06502	5.34619	-1.96362	0.07422	0.46606	-4.65745
18674	Slc25a3	solute carrier family 25 (mitochondrial carrier, phosphate carrier), member 3	0.02287	5.1179	0.46532	0.65039	0.88133	-6.29572
18676	Phf2	PHD finger protein 2	0.04028	3.28645	0.82736	0.42487	0.75857	-6.05767
18693	Pick1	protein interacting with C kinase 1	-0.09768	3.55477	-1.80543	0.09724	0.49314	-4.89641
18704	Pik3c2a	phosphatidylinositol 3-kinase, C2 domain containing, alpha polypeptide	0.15092	1.5731	1.26498	0.23092	0.6314	-5.61799
18706	Pik3ca	phosphatidylinositol 3-kinase, catalytic, alpha polypeptide	0.01942	3.1346	0.48799	0.63473	0.87421	-6.28451
18707	Pik3cd	phosphatidylinositol 3-kinase catalytic delta polypeptide	-0.13396	1.79712	-1.25367	0.23485	0.63549	-5.63118
18708	Pik3r1	phosphatidylinositol 3-kinase, regulatory subunit, polypeptide 1 (p85 alpha)	-0.07451	3.77177	-2.22529	0.04692	0.42896	-4.2422
18709	Pik3r2	phosphatidylinositol 3-kinase, regulatory subunit, polypeptide 2 (p85 beta)	0.07454	2.92127	1.135	0.27948	0.67548	-5.76414
18710	Pik3r3	phosphatidylinositol 3 kinase, regulatory subunit, polypeptide 3 (p55)	-0.0538	1.65686	-0.59596	0.56275	0.83353	-6.22419
18711	Pikfyve	phosphoinositide kinase, FYVE finger containing	0.00461	2.42516	0.06081	0.95256	0.98615	-6.40722
18717	Pip5k1c	phosphatidylinositol-4-phosphate 5-kinase, type 1 gamma	-0.06797	3.69413	-1.16105	0.26916	0.66491	-5.73583
18718	Pip4k2a	phosphatidylinositol-5-phosphate 4-kinase, type II, alpha	-0.05261	4.23631	-1.10324	0.29248	0.68581	-5.79795
18720	Pip5k1a	phosphatidylinositol-4-phosphate 5-kinase, type 1 alpha	0.15947	2.21746	1.66763	0.12237	0.51617	-5.09557
18738	Pitpna	phosphatidylinositol transfer protein, alpha	-0.01499	5.00119	-0.41955	0.68254	0.89752	-6.31677
18739	Pitpnm1	phosphatidylinositol transfer protein, membrane-associated 1	-0.10703	3.70227	-2.08883	0.05969	0.45173	-4.46154
18744	Pja1	praja ring finger 1, E3 ubiquitin protein ligase	0.0081	3.46637	0.21619	0.83263	0.95169	-6.3845
18746	Pkm	pyruvate kinase, muscle	0.17336	5.92873	4.80877	0.00048	0.1011	0.15389
18747	Prkaca	protein kinase, cAMP dependent, catalytic, alpha	-0.08694	4.79847	-1.69176	0.11759	0.51122	-5.06136
18749	Prkacb	protein kinase, cAMP dependent, catalytic, beta	-0.07468	4.9185	-1.4853	0.16436	0.56399	-5.3441
18750	Prkca	protein kinase C, alpha	-0.14758	3.9884	-2.13564	0.05498	0.44496	-4.38694
18751	Prkcb	protein kinase C, beta	-0.23727	4.36613	-2.6551	0.02182	0.36603	-3.52607
18753	Prkcd	protein kinase C, delta	-0.03688	3.22491	-0.71867	0.48669	0.79218	-6.14205
18754	Prkce	protein kinase C, epsilon	-0.10854	4.24891	-1.77375	0.10256	0.49886	-4.94299
18755	Prkch	protein kinase C, eta	-0.07518	1.35525	-0.62045	0.54707	0.82346	-6.20894
18759	Prkci	protein kinase C, iota	0.0145	3.30411	0.24791	0.80857	0.9436	-6.37675
18761	Prkcq	protein kinase C, theta	-0.20831	2.3986	-1.31209	0.21529	0.61338	-5.562
18762	Prkcz	protein kinase C, zeta	-0.26635	2.0988	-2.06492	0.06224	0.45364	-4.49937
18767	Pkia	protein kinase inhibitor, alpha	-0.12284	4.77219	-2.72269	0.01915	0.35857	-3.40599
18769	Pkig	protein kinase inhibitor, gamma	0.09539	3.73417	0.93889	0.36737	0.72673	-5.96
18770	Pklr	pyruvate kinase liver and red blood cell	-0.23037	1.78602	-1.95586	0.07522	0.46631	-4.66941
18771	Pknox1	Pbx/knotted 1 homeobox	0.06999	2.41591	0.91902	0.37696	0.73216	-5.9784
18777	Lypla1	lysophospholipase 1	0.06881	4.24503	1.87271	0.08675	0.4832	-4.79604
18786	Plaa	phospholipase A2, activating protein	0.03073	4.31308	0.87411	0.39995	0.7447	-6.01815
18789	Papola	poly (A) polymerase alpha	0.10315	3.55188	1.6489	0.1262	0.52324	-5.12191
18791	Plat	plasminogen activator, tissue	-0.07657	2.18031	-0.97273	0.35071	0.72021	-5.92864
18795	Plcb1	phospholipase C, beta 1	-0.15303	4.19165	-1.91157	0.08134	0.47392	-4.73775
18797	Plcb3	phospholipase C, beta 3	-0.06203	3.00804	-1.25592	0.23407	0.63527	-5.62857
18798	Plcb4	phospholipase C, beta 4	-0.09419	3.10332	-1.05142	0.31466	0.69701	-5.85146
18799	Plcd1	phospholipase C, delta 1	-0.01823	2.85706	-0.17038	0.86768	0.96281	-6.39384
18803	Plcg1	phospholipase C, gamma 1	0.00966	3.90844	0.28599	0.77998	0.93264	-6.36606
18807	Pld3	phospholipase D family, member 3	-0.06402	3.92977	-0.71093	0.49143	0.79623	-6.1475
18810	Plec	plectin	-0.00774	3.6517	-0.09207	0.92823	0.9811	-6.40469
18813	Pa2g4	proliferation-associated 2G4	0.08687	5.30354	2.71089	0.01956	0.35857	-3.42629
18815	Plg	plasminogen	0.01381	3.17027	0.1555	0.87912	0.96653	-6.3964
18816	Serpinf2	serine (or cysteine) peptidase inhibitor, clade F, member 2	0.17673	3.30349	2.21503	0.04778	0.42896	-4.25889
18822	Plod1	procollagen-lysine, 2-oxoglutarate 5-dioxygenase 1	0.02877	3.09288	0.61928	0.5478	0.82384	-6.20968
18823	Plp1	proteolipid protein (myelin) 1	0.16551	2.52801	0.66127	0.52256	0.81068	-6.18105
18824	Plp2	proteolipid protein 2	0.12203	3.7891	2.47275	0.03012	0.39704	-3.83205
18826	Lcp1	lymphocyte cytosolic protein 1	0.06811	3.88386	1.64513	0.12698	0.52398	-5.1272
18830	Pltp	phospholipid transfer protein	0.00495	2.03541	0.04078	0.96817	0.9895	-6.40829
18844	Plxna1	plexin A1	-0.08061	4.04696	-1.60752	0.13504	0.53474	-5.1795
18845	Plxna2	plexin A2	0.03379	3.58935	0.37321	0.71582	0.90819	-6.3359
18846	Plxna3	plexin A3	0.00271	3.53334	0.07477	0.94168	0.98433	-6.40622
18854	Pml	promyelocytic leukemia	0.09118	2.02346	0.76993	0.45687	0.77594	-6.10358
18861	Pms2	postmeiotic segregation increased 2 (S. cerevisiae)	0.02508	2.14407	0.35745	0.72723	0.9105	-6.34196
18938	Ppp1r14b	protein phosphatase 1, regulatory (inhibitor) subunit 14B	0.13063	4.90011	2.63465	0.02247	0.36838	-3.55712
18949	Pnn	pinin	0.05676	4.58291	1.59302	0.13826	0.53768	-5.19945
18950	Pnp	purine-nucleoside phosphorylase	0.00211	3.92695	0.01992	0.98446	0.9946	-6.40896
18951	2021-09-05	septin 5	-0.06302	5.0836	-1.52461	0.15438	0.55621	-5.29208
18952	2021-09-04	septin 4	-0.00156	3.92848	-0.02667	0.97918	0.99276	-6.4088
18968	Pola1	polymerase (DNA directed), alpha 1	0.23211	2.40079	2.37824	0.03571	0.41083	-3.99034
18969	Pola2	polymerase (DNA directed), alpha 2	0.22675	2.42711	2.23632	0.04601	0.42896	-4.22424
18970	Polb	polymerase (DNA directed), beta	0.07493	3.9881	1.61987	0.13234	0.52841	-5.16241
18971	Pold1	polymerase (DNA directed), delta 1, catalytic subunit	0.14324	3.03782	2.19012	0.04994	0.43037	-4.29926
18972	Pold2	polymerase (DNA directed), delta 2, regulatory subunit	0.02726	3.45517	0.41111	0.68855	0.89935	-6.32043
18983	Cnot7	CCR4-NOT transcription complex, subunit 7	-0.05712	3.55158	-0.88299	0.39533	0.74139	-6.01043
18984	Por	P450 (cytochrome) oxidoreductase	0.00431	4.44407	0.14491	0.88729	0.96862	-6.39807
18986	Pou2f1	POU domain, class 2, transcription factor 1	0.15778	2.26297	0.89391	0.38989	0.73841	-6.00064
18987	Pou2f2	POU domain, class 2, transcription factor 2	-0.06149	2.43925	-0.51443	0.6167	0.86516	-6.2708
18992	Pou3f2	POU domain, class 3, transcription factor 2	0.16189	3.67422	1.05139	0.31647	0.69736	-5.84987
18993	Pou3f3	POU domain, class 3, transcription factor 3	0.38872	3.8715	1.97732	0.07587	0.46647	-4.64965
18994	Pou3f4	POU domain, class 3, transcription factor 4	0.12159	2.59403	1.45097	0.17352	0.57423	-5.38879
18997	Pou4f2	POU domain, class 4, transcription factor 2	-0.2945	1.82103	-0.79157	0.44621	0.77055	-6.08491
19009	Pou6f1	POU domain, class 6, transcription factor 1	0.01671	3.26848	0.09588	0.92541	0.98016	-6.40428
19014	Med1	mediator complex subunit 1	0.00398	2.92636	0.0414	0.96768	0.98925	-6.40827
19018	Scand1	SCAN domain-containing 1	-0.00155	2.4414	-0.01476	0.98848	0.99631	-6.40906
19025	Ctsa	cathepsin A	0.05468	3.58669	1.22341	0.24566	0.6443	-5.66605
19027	Sypl	synaptophysin-like protein	0.08026	3.4322	1.11912	0.28592	0.68105	-5.78113
19035	Ppib	peptidylprolyl isomerase B	0.0796	5.30409	1.98354	0.0717	0.46606	-4.62666
19038	Ppic	peptidylprolyl isomerase C	0.12743	3.72765	1.98022	0.07212	0.46606	-4.6318
19042	Ppm1a	protein phosphatase 1A, magnesium dependent, alpha isoform	-0.03789	4.58472	-0.8345	0.421	0.75671	-6.05176
19043	Ppm1b	protein phosphatase 1B, magnesium dependent, beta isoform	0.05057	4.18959	1.06514	0.30867	0.69376	-5.83749
19044	Ppox	protoporphyrinogen oxidase	0.0905	3.48486	1.41971	0.18223	0.58198	-5.42885
19045	Ppp1ca	protein phosphatase 1, catalytic subunit, alpha isoform	0.0811	5.04826	1.64171	0.1277	0.52398	-5.13198
19046	Ppp1cb	protein phosphatase 1, catalytic subunit, beta isoform	-0.04088	5.02231	-0.6896	0.50413	0.80427	-6.16279
19047	Ppp1cc	protein phosphatase 1, catalytic subunit, gamma isoform	0.02755	4.81777	0.57228	0.57815	0.84245	-6.23839
19049	Ppp1r1b	protein phosphatase 1, regulatory (inhibitor) subunit 1B	0.2388	3.84774	0.98849	0.34671	0.71727	-5.91021
19052	Ppp2ca	protein phosphatase 2 (formerly 2A), catalytic subunit, alpha isoform	0.00702	5.08633	0.1857	0.85592	0.96075	-6.39096
19053	Ppp2cb	protein phosphatase 2 (formerly 2A), catalytic subunit, beta isoform	0.0529	4.57881	0.90482	0.38413	0.73499	-5.99116
19055	Ppp3ca	protein phosphatase 3, catalytic subunit, alpha isoform	-0.10744	4.93501	-2.15679	0.05297	0.44176	-4.35301
19056	Ppp3cb	protein phosphatase 3, catalytic subunit, beta isoform	0.00247	4.45797	0.06437	0.94978	0.9851	-6.40698
19057	Ppp3cc	protein phosphatase 3, catalytic subunit, gamma isoform	-0.14943	2.32889	-1.09923	0.29415	0.68699	-5.80217
19058	Ppp3r1	protein phosphatase 3, regulatory subunit B, alpha isoform (calcineurin B, type I)	-0.11344	5.09371	-1.67875	0.12015	0.51419	-5.07984
19060	Ppp5c	protein phosphatase 5, catalytic subunit	-0.02641	4.39512	-0.80676	0.43617	0.76513	-6.07448
19062	Inpp5k	inositol polyphosphate 5-phosphatase K	-0.01003	3.3332	-0.11751	0.90848	0.97614	-6.40187
19063	Ppt1	palmitoyl-protein thioesterase 1	0.03924	3.92906	0.65594	0.52477	0.81296	-6.18581
19069	Nup88	nucleoporin 88	0.08588	3.68637	2.06947	0.06175	0.45364	-4.49218
19070	Mob4	MOB family member 4, phocein	0.00852	4.56957	0.16321	0.87319	0.96426	-6.3951
19072	Prep	prolyl endopeptidase	0.01661	4.84024	0.36918	0.7187	0.90836	-6.3375
19075	Prim1	DNA primase, p49 subunit	0.10572	2.86346	1.28044	0.22562	0.6258	-5.59982
19076	Prim2	DNA primase, p58 subunit	0.14459	3.02445	1.82907	0.09343	0.48872	-4.86137
19079	Prkab1	protein kinase, AMP-activated, beta 1 non-catalytic subunit	0.1007	3.03374	1.72859	0.11061	0.50679	-5.00859
19082	Prkag1	protein kinase, AMP-activated, gamma 1 non-catalytic subunit	0.04521	3.31199	0.86252	0.40604	0.7482	-6.02813
19084	Prkar1a	protein kinase, cAMP dependent regulatory, type I, alpha	-0.03214	4.25925	-1.05142	0.31466	0.69701	-5.85145
19085	Prkar1b	protein kinase, cAMP dependent regulatory, type I beta	-0.11088	4.0719	-1.58501	0.14007	0.54219	-5.21044
19087	Prkar2a	protein kinase, cAMP dependent regulatory, type II alpha	-0.06911	4.71362	-1.00072	0.33756	0.71345	-5.90176
19088	Prkar2b	protein kinase, cAMP dependent regulatory, type II beta	-0.07611	5.07463	-1.34526	0.20447	0.60702	-5.52182
19089	Prkcsh	protein kinase C substrate 80K-H	0.03636	4.64542	0.93333	0.36984	0.72744	-5.96538
19090	Prkdc	protein kinase, DNA activated, catalytic polypeptide	0.0557	1.85401	0.77863	0.45192	0.7741	-6.09682
19091	Prkg1	protein kinase, cGMP-dependent, type I	-0.11213	1.24571	-0.69931	0.49826	0.79958	-6.15594
19099	Mapk8ip1	mitogen-activated protein kinase 8 interacting protein 1	0.0021	2.94359	0.02737	0.97864	0.99276	-6.40878
19108	Prkx	protein kinase, X-linked	-0.12363	2.87294	-1.62129	0.13204	0.52841	-5.16043
19122	Prnp	prion protein	-0.09272	4.04874	-1.29276	0.22147	0.6194	-5.58521
19126	Prom1	prominin 1	0.01595	2.68644	0.19288	0.85042	0.95866	-6.38953
19130	Prox1	prospero homeobox 1	-0.04195	2.35601	-0.41896	0.68297	0.89793	-6.31703
19132	Prph	peripherin	0.04967	3.93808	0.14445	0.88815	0.96868	-6.39797
19134	Prpf4b	PRP4 pre-mRNA processing factor 4 homolog B (yeast)	0.03979	3.87792	1.11131	0.28913	0.68171	-5.78943
19139	Prps1	phosphoribosyl pyrophosphate synthetase 1	0.01676	4.40267	0.52003	0.61291	0.86367	-6.2678
19141	Lgmn	legumain	-0.06842	3.06	-0.9206	0.37617	0.73177	-5.97698
19155	Npepps	aminopeptidase puromycin sensitive	-0.01619	5.00285	-0.39238	0.70195	0.90439	-6.32827
19156	Psap	prosaposin	0.10477	4.79055	1.91078	0.08128	0.4739	-4.73841
19157	Cyth1	cytohesin 1	-0.10338	2.99165	-1.78895	0.09997	0.49553	-4.9207
19158	Cyth2	cytohesin 2	-0.09342	3.66801	-1.27461	0.2276	0.62817	-5.60668
19159	Cyth3	cytohesin 3	-0.12149	2.73357	-1.51651	0.15639	0.55706	-5.30288
19164	Psen1	presenilin 1	0.01442	2.96655	0.17276	0.86584	0.96281	-6.39341
19166	Psma2	proteasome (prosome, macropain) subunit, alpha type 2	-0.00467	5.0668	-0.12869	0.89983	0.97328	-6.40042
19167	Psma3	proteasome (prosome, macropain) subunit, alpha type 3	0.02192	5.4023	0.51611	0.61556	0.86516	-6.2699
19170	Psmb1	proteasome (prosome, macropain) subunit, beta type 1	0.01255	5.01218	0.40757	0.69108	0.8999	-6.32194
19171	Psmb10	proteasome (prosome, macropain) subunit, beta type 10	0.05267	1.99532	0.31988	0.75481	0.92383	-6.35528
19172	Psmb4	proteasome (prosome, macropain) subunit, beta type 4	0.03453	5.08568	0.82761	0.42474	0.75857	-6.05747
19173	Psmb5	proteasome (prosome, macropain) subunit, beta type 5	0.04754	5.15258	1.14671	0.2748	0.6707	-5.75147
19175	Psmb6	proteasome (prosome, macropain) subunit, beta type 6	0.01885	5.18707	0.53526	0.60267	0.85822	-6.25951
19177	Psmb7	proteasome (prosome, macropain) subunit, beta type 7	0.02463	5.1357	0.47441	0.64409	0.87756	-6.29128
19179	Psmc1	protease (prosome, macropain) 26S subunit, ATPase 1	0.02053	5.01248	0.63676	0.53675	0.81845	-6.19846
19181	Psmc2	proteasome (prosome, macropain) 26S subunit, ATPase 2	0.02038	5.07998	0.64681	0.53045	0.81614	-6.19187
19182	Psmc3	proteasome (prosome, macropain) 26S subunit, ATPase 3	0.01725	4.95751	0.59019	0.56648	0.83632	-6.2277
19184	Psmc5	protease (prosome, macropain) 26S subunit, ATPase 5	-0.01187	4.9207	-0.41246	0.68759	0.89935	-6.31985
19185	Psmd4	proteasome (prosome, macropain) 26S subunit, non-ATPase, 4	-0.04145	5.07433	-0.88915	0.39214	0.73893	-6.00503
19186	Psme1	proteasome (prosome, macropain) activator subunit 1 (PA28 alpha)	0.02849	5.21629	0.81579	0.4312	0.76218	-6.06716
19188	Psme2	proteasome (prosome, macropain) activator subunit 2 (PA28 beta)	0.04053	4.22505	1.06487	0.30879	0.69376	-5.83777
19192	Psme3	proteaseome (prosome, macropain) activator subunit 3 (PA28 gamma, Ki)	0.03556	4.34629	0.97655	0.34889	0.71938	-5.92501
19205	Ptbp1	polypyrimidine tract binding protein 1	0.24899	4.91162	3.8494	0.0025	0.23263	-1.44542
19210	Ptdss1	phosphatidylserine synthase 1	-0.0217	2.87346	-0.30346	0.76696	0.92808	-6.36066
19211	Pten	phosphatase and tensin homolog	-0.05866	3.88231	-1.48177	0.16528	0.56557	-5.34873
19212	Pter	phosphotriesterase related	0.05552	2.48204	0.5377	0.60104	0.85734	-6.25816
19215	Ptgds	prostaglandin D2 synthase (brain)	-0.17161	4.80726	-2.9399	0.01289	0.34093	-3.02967
19221	Ptgfrn	prostaglandin F2 receptor negative regulator	-0.02824	3.26244	-0.55771	0.58774	0.84758	-6.24686
19224	Ptgs1	prostaglandin-endoperoxide synthase 1	-0.04099	1.83595	-0.29823	0.77085	0.92998	-6.36231
19230	Twf1	twinfilin, actin-binding protein, homolog 1 (Drosophila)	0.07879	4.49046	1.82211	0.09453	0.491	-4.87171
19231	Ptma	prothymosin alpha	0.09472	6.74208	1.48242	0.16511	0.56541	-5.34787
19240	Tmsb10	thymosin, beta 10	-0.09871	7.05107	-1.48237	0.16512	0.56541	-5.34794
19241	Tmsb4x	thymosin, beta 4, X chromosome	0.07702	7.31022	1.22825	0.2439	0.64296	-5.66052
19242	Ptn	pleiotrophin	-0.11725	4.9944	-1.43906	0.17701	0.57919	-5.40414
19243	Ptp4a1	protein tyrosine phosphatase 4a1	0.08161	4.02452	1.12657	0.28289	0.67833	-5.77318
19244	Ptp4a2	protein tyrosine phosphatase 4a2	0.04859	3.96709	0.87315	0.40045	0.74485	-6.01899
19245	Ptp4a3	protein tyrosine phosphatase 4a3	-0.09121	1.60676	-0.58859	0.56752	0.83668	-6.22867
19246	Ptpn1	protein tyrosine phosphatase, non-receptor type 1	0.07773	3.85875	1.6765	0.12059	0.515	-5.08302
19247	Ptpn11	protein tyrosine phosphatase, non-receptor type 11	0.04249	4.31792	1.35489	0.20148	0.60417	-5.51
19248	Ptpn12	protein tyrosine phosphatase, non-receptor type 12	0.07382	3.46667	2.12602	0.05592	0.44496	-4.40232
19249	Ptpn13	protein tyrosine phosphatase, non-receptor type 13	0.14668	1.55795	1.39497	0.18939	0.59068	-5.46014
19255	Ptpn2	protein tyrosine phosphatase, non-receptor type 2	0.01797	3.22297	0.42682	0.67739	0.8948	-6.31357
19259	Ptpn5	protein tyrosine phosphatase, non-receptor type 5	-0.16505	3.43608	-2.487	0.02936	0.39188	-3.80804
19261	Sirpa	signal-regulatory protein alpha	-0.1288	3.94551	-1.5589	0.14628	0.54625	-5.24608
19262	Ptpra	protein tyrosine phosphatase, receptor type, A	-0.02351	3.10443	-0.34467	0.73657	0.91605	-6.34666
19266	Ptprd	protein tyrosine phosphatase, receptor type, D	-0.08198	3.2799	-1.83369	0.0927	0.48787	-4.85449
19267	Ptpre	protein tyrosine phosphatase, receptor type, E	-0.1061	1.59162	-1.0499	0.31533	0.69701	-5.85299
19268	Ptprf	protein tyrosine phosphatase, receptor type, F	-0.02904	3.27634	-0.62326	0.54528	0.82265	-6.20715
19270	Ptprg	protein tyrosine phosphatase, receptor type, G	-0.0956	2.68132	-1.25778	0.23342	0.63485	-5.62641
19271	Ptprj	protein tyrosine phosphatase, receptor type, J	0.18479	1.80031	1.73976	0.10857	0.50506	-4.99245
19272	Ptprk	protein tyrosine phosphatase, receptor type, K	-0.03564	2.32441	-0.38681	0.70596	0.90544	-6.33054
19273	Ptpru	protein tyrosine phosphatase, receptor type, U	-0.12086	0.93285	-0.75879	0.46325	0.77665	-6.11215
19274	Ptprm	protein tyrosine phosphatase, receptor type, M	-0.13556	1.70784	-1.38644	0.19191	0.59517	-5.47084
19276	Ptprn2	protein tyrosine phosphatase, receptor type, N polypeptide 2	-0.15257	2.52354	-1.88412	0.08507	0.48045	-4.77883
19277	Ptpro	protein tyrosine phosphatase, receptor type, O	-0.02646	2.98262	-0.42683	0.67739	0.8948	-6.31357
19279	Ptprr	protein tyrosine phosphatase, receptor type, R	-0.07296	1.33366	-0.37361	0.71549	0.90819	-6.33578
19280	Ptprs	protein tyrosine phosphatase, receptor type, S	-0.05188	3.88398	-1.19122	0.25758	0.65403	-5.70242
19281	Ptprt	protein tyrosine phosphatase, receptor type, T	-0.12783	2.16295	-1.33031	0.2092	0.61044	-5.54006
19283	Ptprz1	protein tyrosine phosphatase, receptor type Z, polypeptide 1	-0.12883	4.34242	-2.33831	0.03836	0.41743	-4.05665
19285	Ptrf	polymerase I and transcript release factor	0.15756	3.97762	3.53272	0.00439	0.26554	-1.99404
19286	Pts	6-pyruvoyl-tetrahydropterin synthase	0.1665	3.74561	2.75953	0.0179	0.35692	-3.34247
19288	Ptx3	pentraxin related gene	-0.04556	2.96196	-0.5041	0.62371	0.86887	-6.27624
19290	Pura	purine rich element binding protein A	-0.0123	4.25473	-0.22952	0.8225	0.94911	-6.38137
19291	Purb	purine rich element binding protein B	-0.02632	4.31411	-0.52633	0.60867	0.86142	-6.2644
19293	Pvalb	parvalbumin	-0.17085	3.02269	-0.48863	0.63608	0.87544	-6.28248
19294	Pvrl2	poliovirus receptor-related 2	-0.03194	3.6517	-0.52025	0.61276	0.86367	-6.26768
19298	Pex19	peroxisomal biogenesis factor 19	-0.02252	4.48812	-0.62921	0.54151	0.82063	-6.20334
19299	Abcd3	ATP-binding cassette, sub-family D (ALD), member 3	-0.02361	4.09567	-0.62656	0.54319	0.82129	-6.20504
19303	Pxn	paxillin	0.15597	3.35109	3.60904	0.00383	0.24931	-1.86123
19305	Pex5	peroxisomal biogenesis factor 5	-0.04844	3.37669	-0.99756	0.33903	0.71405	-5.90483
19309	Pygm	muscle glycogen phosphorylase	0.08759	2.44979	1.48819	0.16361	0.56399	-5.34031
19317	Qk	quaking	0.00876	4.36691	0.20169	0.84368	0.95615	-6.38769
19324	Rab1	RAB1, member RAS oncogene family	-0.02294	5.414	-0.51144	0.61872	0.86551	-6.27238
19325	Rab10	RAB10, member RAS oncogene family	0.01266	5.31943	0.22493	0.82598	0.94967	-6.38247
19326	Rab11b	RAB11B, member RAS oncogene family	0.02042	5.44808	0.36791	0.71963	0.90848	-6.33799
19328	Rab12	RAB12, member RAS oncogene family	0.00505	4.16406	0.11215	0.91263	0.97661	-6.40252
19330	Rab18	RAB18, member RAS oncogene family	-0.03547	4.84057	-0.81438	0.43197	0.76322	-6.06831
19334	Rab22a	RAB22A, member RAS oncogene family	0.00295	3.76378	0.02744	0.97859	0.99276	-6.40878
19335	Rab23	RAB23, member RAS oncogene family	-0.01426	3.94575	-0.26671	0.79442	0.93831	-6.37166
19336	Rab24	RAB24, member RAS oncogene family	0.0287	3.41873	0.46596	0.64995	0.88123	-6.29541
19337	Rab33a	RAB33A, member RAS oncogene family	-0.07122	3.87781	-1.76464	0.10414	0.49965	-4.95629
19338	Rab33b	RAB33B, member RAS oncogene family	-0.03754	5.11858	-0.64905	0.52906	0.81579	-6.1904
19339	Rab3a	RAB3A, member RAS oncogene family	-0.10921	5.07851	-1.81654	0.09543	0.49258	-4.87997
19340	Rab3d	RAB3D, member RAS oncogene family	-0.10836	4.35013	-1.42013	0.1822	0.58198	-5.42832
19341	Rab4a	RAB4A, member RAS oncogene family	-0.08834	3.89857	-1.62577	0.13107	0.52841	-5.15422
19342	Rab4b	RAB4B, member RAS oncogene family	0.01321	3.74215	0.26478	0.79586	0.9387	-6.3722
19344	Rab5b	RAB5B, member RAS oncogene family	0.0039	4.52911	0.07114	0.94451	0.98458	-6.4065
19345	Rab5c	RAB5C, member RAS oncogene family	0.02364	4.91716	0.48446	0.63716	0.87564	-6.28629
19346	Rab6a	RAB6A, member RAS oncogene family	-0.03354	5.07107	-0.64708	0.53029	0.81604	-6.1917
19347	Dennd5a	DENN/MADD domain containing 5A	-0.19543	2.28096	-1.16442	0.26804	0.66486	-5.73199
19349	Rab7	RAB7, member RAS oncogene family	0.01213	5.23453	0.29233	0.77524	0.93105	-6.36414
19352	Rabggtb	Rab geranylgeranyl transferase, b subunit	-0.04701	3.40196	-0.99958	0.33808	0.71358	-5.90286
19353	Rac1	RAS-related C3 botulinum substrate 1	-0.03885	5.41917	-1.01905	0.32915	0.70659	-5.88381
19354	Rac2	RAS-related C3 botulinum substrate 2	-0.41593	2.46508	-3.21451	0.00782	0.31551	-2.5504
19357	Rad21	RAD21 homolog (S. pombe)	0.05337	3.92925	0.96959	0.3522	0.72064	-5.93161
19358	Rad23a	RAD23a homolog (S. cerevisiae)	0.07034	3.99623	1.94772	0.07628	0.46716	-4.68193
19359	Rad23b	RAD23b homolog (S. cerevisiae)	0.09738	5.00967	2.33897	0.03831	0.41743	-4.05555
19360	Rad50	RAD50 homolog (S. cerevisiae)	0.0623	2.61621	1.2068	0.25175	0.64897	-5.68491
19365	Rad52	RAD52 homolog (S. cerevisiae)	0.35772	1.75603	2.07187	0.06149	0.45364	-4.48839
19376	Rab34	RAB34, member RAS oncogene family	0.01647	3.04933	0.32265	0.75275	0.92264	-6.35435
19377	Rai1	retinoic acid induced 1	-0.10532	2.63863	-1.19406	0.25651	0.65348	-5.69925
19378	Aldh1a2	aldehyde dehydrogenase family 1, subfamily A2	-0.01342	3.62774	-0.19606	0.84798	0.95785	-6.38887
19383	Raly	hnRNP-associated with lethal yellow	0.03847	4.94146	0.73699	0.4759	0.78512	-6.12858
19384	Ran	RAN, member RAS oncogene family	0.18918	5.82397	3.91836	0.00221	0.22743	-1.32699
19385	Ranbp1	RAN binding protein 1	0.06966	5.65308	1.03562	0.32167	0.70113	-5.86736
19386	Ranbp2	RAN binding protein 2	0.04459	3.78452	1.3985	0.18835	0.58876	-5.45571
19387	Rangap1	RAN GTPase activating protein 1	-0.07588	4.43192	-1.23537	0.24134	0.64042	-5.65235
19395	Rasgrp2	RAS, guanyl releasing protein 2	-0.31367	3.46914	-3.62058	0.00377	0.24931	-1.84456
19401	Rara	retinoic acid receptor, alpha	0.22997	1.26041	0.93164	0.37074	0.72777	-5.96687
19414	Rasa3	RAS p21 protein activator 3	-0.16585	2.98075	-3.52577	0.00445	0.26554	-2.00616
19415	Rasal1	RAS protein activator like 1 (GAP1 like)	-0.38632	1.25371	-1.63472	0.12918	0.5254	-5.14176
19418	Rasgrf2	RAS protein-specific guanine nucleotide-releasing factor 2	-0.28563	2.1455	-3.38633	0.00572	0.29471	-2.24951
19646	Rbbp4	retinoblastoma binding protein 4	0.16164	5.12823	1.90278	0.08261	0.47696	-4.75125
19647	Rbbp6	retinoblastoma binding protein 6	0.10159	3.47051	2.60188	0.02385	0.36838	-3.6131
19651	Rbl2	retinoblastoma-like 2	0.19214	1.40514	1.85006	0.09016	0.48414	-4.83006
19652	Rbm3	RNA binding motif protein 3	0.0914	5.23633	1.59023	0.13889	0.53885	-5.20329
19654	Rbm6	RNA binding motif protein 6	-0.05624	3.75797	-1.17905	0.2622	0.65872	-5.71598
19655	Rbmx	RNA binding motif protein, X chromosome	0.10023	5.1854	1.78384	0.10084	0.49598	-4.9282
19656	Rbmxl1	RNA binding motif protein, X linked-like-1	0.02629	5.43317	0.67909	0.51052	0.80768	-6.17009
19659	Rbp1	retinol binding protein 1, cellular	0.05321	5.12896	0.48076	0.64003	0.87688	-6.28783
19662	Rbp4	retinol binding protein 4, plasma	0.20775	3.12184	1.24279	0.24023	0.64007	-5.64293
19664	Rbpj	recombination signal binding protein for immunoglobulin kappa J region	0.20017	3.1477	2.02618	0.06667	0.46112	-4.56063
19672	Rcn1	reticulocalbin 1	0.15404	4.38961	2.96471	0.01232	0.34093	-2.98644
19679	Pitpnm2	phosphatidylinositol transfer protein, membrane-associated 2	-0.10155	2.73204	-1.31	0.21577	0.61367	-5.5646
19684	Rdx	radixin	0.18209	5.02486	3.16336	0.00858	0.32057	-2.6395
19687	Rfc1	replication factor C (activator 1) 1	0.22225	2.4606	2.77026	0.01756	0.35692	-3.32394
19691	Recql	RecQ protein-like	0.25287	2.40974	2.86867	0.01467	0.34416	-3.15351
19697	Rela	v-rel reticuloendotheliosis viral oncogene homolog A (avian)	0.07953	3.45073	2.25681	0.04436	0.42896	-4.19079
19699	Reln	reelin	-0.07858	2.85553	-1.34172	0.20558	0.60799	-5.52615
19704	Upf1	UPF1 regulator of nonsense transcripts homolog (yeast)	0.03245	4.41984	1.12233	0.28461	0.67949	-5.77772
19707	Reps1	RalBP1 associated Eps domain containing protein	0.01968	3.53835	0.38579	0.7067	0.90544	-6.33095
19708	Dpf2	D4, zinc and double PHD fingers family 2	0.12504	3.54829	2.3933	0.03476	0.41083	-3.96525
19714	Rev3l	REV3-like, catalytic subunit of DNA polymerase zeta RAD54 like (S. cerevisiae)	0.05931	1.87314	0.65056	0.52811	0.81538	-6.18939
19718	Rfc2	replication factor C (activator 1) 2	0.19525	3.30336	3.31155	0.00655	0.30236	-2.38026
19720	Trim27	tripartite motif-containing 27	-0.16435	1.37913	-0.98288	0.3459	0.71727	-5.91896
19724	Rfx1	regulatory factor X, 1 (influences HLA class II expression)	-0.1404	1.99778	-2.22352	0.04707	0.42896	-4.2451
19726	Rfx3	regulatory factor X, 3 (influences HLA class II expression)	0.03131	3.0313	0.70573	0.49441	0.7973	-6.15137
19732	Rgl2	ral guanine nucleotide dissociation stimulator-like 2	0.09387	2.72699	1.64176	0.12769	0.52398	-5.13192
19744	Rheb	Ras homolog enriched in brain	-0.03294	4.49676	-0.70686	0.49373	0.79711	-6.15057
19762	Rit2	Ras-like without CAAX 2	-0.15467	2.62647	-1.90264	0.08242	0.47686	-4.75078
19763	Ring1	ring finger protein 1	0.18698	3.01799	1.59399	0.13826	0.53768	-5.19829
19765	Ralbp1	ralA binding protein 1	0.13423	3.14073	2.3875	0.03512	0.41083	-3.97491
19766	Ripk1	receptor (TNFRSF)-interacting serine-threonine kinase 1	0.08245	2.04601	0.43664	0.67053	0.89187	-6.30909
19769	Rit1	Ras-like without CAAX 1	-0.10651	2.24195	-1.15471	0.27164	0.66786	-5.74276
19771	Rlbp1	retinaldehyde binding protein 1	0.09821	4.17353	0.72462	0.48434	0.79072	-6.13642
19775	Xpr1	xenotropic and polytropic retrovirus receptor 1	-0.04886	3.25237	-0.9341	0.36945	0.72744	-5.96467
19777	Uri1	URI1, prefoldin-like chaperone	0.0799	2.93227	1.5169	0.15629	0.55706	-5.30235
19820	Rlim	ring finger protein, LIM domain interacting	-0.46841	2.28411	-4.11679	0.00156	0.19552	-0.98872
19821	Rnf2	ring finger protein 2	0.06737	3.96471	1.23025	0.24318	0.64192	-5.65822
19822	Rnf4	ring finger protein 4	0.02454	2.65013	0.29744	0.77143	0.93006	-6.36255
19823	Rnf7	ring finger protein 7	-0.01648	3.73005	-0.32006	0.75466	0.92383	-6.35522
19826	Rnps1	ribonucleic acid binding protein S1	0.05842	4.34148	0.53528	0.60302	0.85834	-6.25913
19876	Robo1	roundabout homolog 1 (Drosophila)	-0.04624	3.81068	-1.21269	0.24958	0.64614	-5.67824
19877	Rock1	Rho-associated coiled-coil containing protein kinase 1	0.09782	2.63145	1.38558	0.19216	0.59517	-5.47191
19878	Rock2	Rho-associated coiled-coil containing protein kinase 2	-0.00156	3.69386	-0.04287	0.96654	0.98904	-6.4082
19888	Rp1	retinitis pigmentosa 1 (human)	0.03574	2.77773	0.63802	0.53596	0.81796	-6.19764
19889	Rp2	retinitis pigmentosa 2 homolog (human)	0.07144	3.68855	1.4768	0.16659	0.56718	-5.35523
19891	Rpa2	replication protein A2	0.27177	4.09888	2.61362	0.02375	0.36838	-3.60167
19893	Rpgr	retinitis pigmentosa GTPase regulator	-0.03624	3.4421	-0.41041	0.68908	0.8994	-6.32071
19894	Rph3a	rabphilin 3A	-0.14217	3.64767	-1.58309	0.14071	0.54315	-5.2132
19895	Rpia	ribose 5-phosphate isomerase A	0.02328	1.3674	0.11331	0.91174	0.97621	-6.40239
19896	Rpl10a	ribosomal protein L10A	0.02682	5.82413	0.81368	0.43236	0.76342	-6.06887
19899	Rpl18	ribosomal protein L18	0.0527	5.44982	1.0404	0.31954	0.69913	-5.86257
19921	Rpl19	ribosomal protein L19	0.04949	5.45415	0.9305	0.37124	0.72824	-5.96798
19933	Rpl21	ribosomal protein L21	-0.01794	5.67848	-0.4286	0.67613	0.89469	-6.31278
19934	Rpl22	ribosomal protein L22	-0.00859	5.46692	-0.20249	0.84307	0.95615	-6.38752
19935	Mrpl23	mitochondrial ribosomal protein L23	-0.01474	3.6153	-0.22227	0.828	0.94994	-6.38309
19941	Rpl26	ribosomal protein L26	0.0203	5.48744	0.44724	0.66301	0.88796	-6.30429
19942	Rpl27	ribosomal protein L27	0.03921	5.18822	0.86425	0.40512	0.74789	-6.02665
19943	Rpl28	ribosomal protein L28	0.05114	5.36387	0.89229	0.39053	0.73861	-6.00227
19944	Rpl29	ribosomal protein L29	0.08334	5.34959	1.76457	0.10415	0.49965	-4.95639
19946	Rpl30	ribosomal protein L30	0.0466	5.25588	0.99807	0.33879	0.71405	-5.90433
19951	Rpl32	ribosomal protein L32	0.04902	5.58585	1.15788	0.2704	0.666	-5.7393
19981	Rpl37a	ribosomal protein L37a	-0.03742	5.37856	-0.62846	0.54198	0.8208	-6.20382
19982	Rpl36a	ribosomal protein L36A	0.00229	5.13434	0.04458	0.9652	0.98897	-6.40812
19988	Rpl6	ribosomal protein L6	0.05688	5.46312	0.83237	0.42215	0.75711	-6.05353
19989	Rpl7	ribosomal protein L7	0.0496	5.38665	0.45673	0.65658	0.88315	-6.29964
20005	Rpl9	ribosomal protein L9	0.02597	5.20593	0.47364	0.64462	0.87756	-6.29166
20014	Rpn2	ribophorin II	0.07007	4.60608	2.00831	0.06869	0.46112	-4.58816
20016	Polr1c	polymerase (RNA) I polypeptide C	-0.02877	3.41328	-0.52079	0.6124	0.86367	-6.2674
20017	Polr1b	polymerase (RNA) I polypeptide B	0.13069	1.63551	1.78758	0.10021	0.49553	-4.92272
20018	Polr1d	polymerase (RNA) I polypeptide D	-0.0487	2.9619	-0.80757	0.43573	0.76513	-6.07383
20019	Polr1a	polymerase (RNA) I polypeptide A	0.05752	1.81975	0.63509	0.5378	0.8186	-6.19954
20020	Polr2a	polymerase (RNA) II (DNA directed) polypeptide A	0.12416	3.7616	2.85797	0.01496	0.34424	-3.17208
20021	Polr2c	polymerase (RNA) II (DNA directed) polypeptide C	0.06223	4.1628	1.73523	0.10939	0.50519	-4.999
20022	Polr2j	polymerase (RNA) II (DNA directed) polypeptide J	0.1379	3.98055	3.13807	0.00898	0.32057	-2.68375
20024	Sub1	SUB1 homolog (S. cerevisiae)	-0.0557	5.54231	-0.81159	0.43351	0.76385	-6.07058
20042	Rps12	ribosomal protein S12	0.04032	5.61291	1.02103	0.32824	0.70567	-5.88185
20044	Rps14	ribosomal protein S14	0.05829	5.89998	1.26942	0.22938	0.63041	-5.61279
20054	Rps15	ribosomal protein S15	0.05912	5.02553	1.56469	0.14475	0.54527	-5.23814
20055	Rps16	ribosomal protein S16	0.07114	5.79771	1.94715	0.07635	0.46716	-4.68281
20068	Rps17	ribosomal protein S17	0.03755	5.60872	0.74577	0.47078	0.78233	-6.12201
20084	Rps18	ribosomal protein S18	-0.02858	5.61411	-0.78752	0.44691	0.77055	-6.08983
20085	Rps19	ribosomal protein S19	0.07507	5.82013	1.86028	0.0886	0.48414	-4.81474
20088	Rps24	ribosomal protein S24	-0.01888	5.16432	-0.57136	0.57875	0.84245	-6.23894
20090	Rps29	ribosomal protein S29	-0.07345	5.24007	-1.39561	0.1892	0.59053	-5.45934
20091	Rps3a1	ribosomal protein S3A1	0.02778	5.65254	0.67107	0.51543	0.80855	-6.17559
20102	Rps4x	ribosomal protein S4, X-linked	0.00661	5.59283	0.14906	0.88409	0.96779	-6.39743
20103	Rps5	ribosomal protein S5	-0.01599	5.6229	-0.33445	0.74406	0.91867	-6.35029
20104	Rps6	ribosomal protein S6	0.09323	5.30806	1.56759	0.14407	0.54451	-5.23419
20111	Rps6ka1	ribosomal protein S6 kinase polypeptide 1	-0.02913	3.44071	-0.51159	0.61862	0.86551	-6.2723
20112	Rps6ka2	ribosomal protein S6 kinase, polypeptide 2	-0.11934	3.04685	-0.95432	0.35977	0.72489	-5.94575
20115	Rps7	ribosomal protein S7	0.05134	5.60932	1.45565	0.17225	0.57274	-5.38274
20116	Rps8	ribosomal protein S8	0.00215	5.25643	0.04332	0.96619	0.98897	-6.40818
20129	Rptn	repetin	0.53501	2.70667	2.01512	0.07071	0.46382	-4.59015
20130	Rras	Harvey rat sarcoma oncogene, subgroup R	0.08083	3.01526	1.42126	0.18179	0.58183	-5.42688
20133	Rrm1	ribonucleotide reductase M1	0.22553	4.16923	3.31712	0.00649	0.30236	-2.37051
20135	Rrm2	ribonucleotide reductase M2	0.01411	2.71881	0.1615	0.8745	0.9647	-6.39539
20163	Rsu1	Ras suppressor protein 1	0.04445	4.27765	1.15784	0.27041	0.666	-5.73934
20167	Rtn2	reticulon 2 (Z-band associated protein)	-0.16598	1.84458	-1.0958	0.29559	0.68759	-5.80576
20168	Rtn3	reticulon 3	0.13297	5.18533	1.24575	0.23826	0.63918	-5.64004
20174	Ruvbl2	RuvB-like protein 2	0.08651	4.77666	2.32881	0.03902	0.41783	-4.07237
20182	Rxrb	retinoid X receptor beta	0.03114	2.88532	0.51184	0.61845	0.86542	-6.27217
20184	Uimc1	ubiquitin interaction motif containing 1	-0.18272	3.71249	-2.10995	0.05767	0.44875	-4.4289
20185	Ncor1	nuclear receptor co-repressor 1	0.08899	2.66828	1.49544	0.16173	0.56322	-5.33077
20191	Ryr2	ryanodine receptor 2, cardiac	0.05077	0.13803	0.2388	0.81546	0.94528	-6.37908
20194	S100a10	S100 calcium binding protein A10 (calpactin)	0.07745	4.461	0.88503	0.39445	0.74026	-6.00845
20195	S100a11	S100 calcium binding protein A11	0.0364	4.63044	0.48441	0.63722	0.87564	-6.28629
20196	S100a13	S100 calcium binding protein A13	-0.10431	3.85083	-2.13802	0.05475	0.44496	-4.38313
20200	S100a6	S100 calcium binding protein A6 (calcyclin)	0.11256	3.88738	1.63648	0.1288	0.52494	-5.1393
20201	S100a8	S100 calcium binding protein A8 (calgranulin A)	0.12154	3.0727	0.86293	0.40627	0.7482	-6.0273
20202	S100a9	S100 calcium binding protein A9 (calgranulin B)	0.34884	3.21128	1.47339	0.17105	0.57172	-5.36021
20215	Sag	S-antigen, retina and pineal gland (arrestin)	0.11257	3.28346	1.74176	0.10821	0.50506	-4.98955
20218	Khdrbs1	KH domain containing, RNA binding, signal transduction associated 1	0.02869	5.4355	0.53823	0.60068	0.85734	-6.25786
20219	Apcs	serum amyloid P-component	-0.166	2.16271	-1.29606	0.22037	0.61839	-5.58128
20220	Sap18	Sin3-associated polypeptide 18	0.09259	4.68058	2.18761	0.05016	0.43048	-4.30333
20222	Sf3a2	splicing factor 3a, subunit 2	0.10519	4.48258	2.69604	0.0201	0.35969	-3.45183
20224	Sar1a	SAR1 gene homolog A (S. cerevisiae)	0.04038	4.70224	0.78122	0.45046	0.77358	-6.09479
20226	Sars	seryl-aminoacyl-tRNA synthetase	0.05559	5.01099	1.26448	0.23109	0.6314	-5.61858
20227	Sart1	squamous cell carcinoma antigen recognized by T cells 1	0.05876	4.10383	1.81408	0.09582	0.49314	-4.88362
20230	Satb1	special AT-rich sequence binding protein 1	-0.01719	2.10825	-0.09168	0.92854	0.98113	-6.40473
20238	Atxn1	ataxin 1	-0.23541	1.34725	-1.23713	0.24071	0.64007	-5.65032
20239	Atxn2	ataxin 2	-0.03524	4.02825	-0.97346	0.35036	0.72002	-5.92794
20250	Scd2	stearoyl-Coenzyme A desaturase 2	-0.29332	2.38986	-1.05124	0.31685	0.69788	-5.84973
20254	Scg2	secretogranin II	-0.19646	4.20807	-2.94375	0.0128	0.34093	-3.02296
20255	Scg3	secretogranin III	-0.07255	4.17023	-1.54723	0.14888	0.55059	-5.26174
20257	Stmn2	stathmin-like 2	0.04777	6.13191	0.7936	0.4435	0.76984	-6.08502
20262	Stmn3	stathmin-like 3	-0.12398	4.83586	-3.35372	0.00607	0.29801	-2.30651
20269	Scn3a	sodium channel, voltage-gated, type III, alpha	0.02275	1.76207	0.28604	0.77993	0.93264	-6.36605
20274	Scn9a	sodium channel, voltage-gated, type IX, alpha	0.04915	1.76936	0.24326	0.81212	0.94458	-6.37793
20280	Scp2	sterol carrier protein 2, liver	-0.0123	4.38347	-0.24344	0.81195	0.94458	-6.3779
20284	Scrg1	scrapie responsive gene 1	-0.24075	2.70884	-2.69439	0.02016	0.35969	-3.45468
20286	Zc3h7b	zinc finger CCCH type containing 7B	0.06696	3.88763	0.7106	0.49164	0.79633	-6.14772
20316	Sdf2	stromal cell derived factor 2	0.15635	4.25544	1.00093	0.33957	0.71443	-5.89952
20317	Serpinf1	serine (or cysteine) peptidase inhibitor, clade F, member 1	0.18348	2.43836	2.3524	0.0374	0.41678	-4.0333
20318	Sdf4	stromal cell derived factor 4	0.00548	3.4596	0.1108	0.91369	0.97674	-6.40268
20320	Nptn	neuroplastin	-0.13808	4.46223	-1.40907	0.18588	0.58494	-5.4423
20322	Sord	sorbitol dehydrogenase	0.04034	3.8246	0.78874	0.44623	0.77055	-6.08887
20324	Sdpr	serum deprivation response	0.16657	2.86118	1.95442	0.0754	0.46631	-4.67162
20333	Sec22b	SEC22 homolog B, vesicle trafficking protein	0.05287	4.6758	1.55568	0.14687	0.54714	-5.25034
20334	Sec23a	SEC23 homolog A, COPII coat complex component	0.00905	4.343	0.29461	0.77354	0.93073	-6.36343
20335	Sec61g	SEC61, gamma subunit	-0.05524	2.42489	-0.44958	0.66137	0.88648	-6.3032
20336	Exoc4	exocyst complex component 4	-0.04174	4.01312	-1.08456	0.30034	0.69048	-5.81748
20338	Sel1l	sel-1 suppressor of lin-12-like (C. elegans)	-0.07684	3.61343	-1.76187	0.10463	0.50033	-4.96033
20340	Glg1	golgi apparatus protein 1	0.03294	4.26054	0.84617	0.41472	0.75285	-6.042
20341	Selenbp1	selenium binding protein 1	0.0711	3.34531	0.81765	0.43018	0.76197	-6.06565
20350	Sema3f	sema domain, immunoglobulin domain (Ig), short basic domain, secreted, (semaphorin) 3F	0.00745	1.60965	0.06648	0.94814	0.98461	-6.40684
20351	Sema4a	sema domain, immunoglobulin domain (Ig), transmembrane domain (TM) and short cytoplasmic domain, (semaphorin) 4A	-0.1507	2.40424	-1.97315	0.073	0.46606	-4.64275
20352	Sema4b	sema domain, immunoglobulin domain (Ig), transmembrane domain (TM) and short cytoplasmic domain, (semaphorin) 4B	-0.06838	2.82569	-1.01477	0.3311	0.70839	-5.88803
20353	Sema4c	sema domain, immunoglobulin domain (Ig), transmembrane domain (TM) and short cytoplasmic domain, (semaphorin) 4C	0.03479	2.84239	0.52983	0.60631	0.85975	-6.26249
20354	Sema4d	sema domain, immunoglobulin domain (Ig), transmembrane domain (TM) and short cytoplasmic domain, (semaphorin) 4D	-0.14055	2.71811	-2.13702	0.05485	0.44496	-4.38474
20356	Sema5a	sema domain, seven thrombospondin repeats (type 1 and type 1-like), transmembrane domain (TM) and short cytoplasmic domain, (semaphorin) 5A	0.08338	1.6932	0.80005	0.4399	0.76722	-6.07987
20358	Sema6a	sema domain, transmembrane domain (TM), and cytoplasmic domain, (semaphorin) 6A	-0.07936	1.75659	-0.78971	0.44568	0.77055	-6.0881
20361	Sema7a	sema domain, immunoglobulin domain (Ig), and GPI membrane anchor, (semaphorin) 7A	-0.08707	3.23526	-2.30853	0.04046	0.41885	-4.10586
20362	2021-09-08	septin 8	-0.02532	3.54724	-0.56342	0.58397	0.84563	-6.24357
20363	Sepp1	selenoprotein P, plasma, 1	-0.12067	2.51743	-1.53763	0.15119	0.55191	-5.27465
20364	Sepw1	selenoprotein W, muscle 1	0.00129	4.42506	0.02935	0.97709	0.99258	-6.40872
20365	Serf1	small EDRK-rich factor 1	0.08692	4.35375	1.32689	0.2103	0.611	-5.54421
20370	Sez6	seizure related gene 6	-0.2442	3.32963	-1.98797	0.07175	0.46606	-4.6223
20377	Sfrp1	secreted frizzled-related protein 1	0.36023	3.80261	3.38096	0.00596	0.29767	-2.2791
20382	Srsf2	serine/arginine-rich splicing factor 2	0.08394	5.50202	1.48546	0.16432	0.56399	-5.3439
20383	Srsf3	serine/arginine-rich splicing factor 3	0.08391	5.85916	1.7151	0.11312	0.50775	-5.02799
20384	Srsf5	serine/arginine-rich splicing factor 5	0.13098	5.11114	3.0668	0.01022	0.32815	-2.80831
20394	Scg5	secretogranin V	-0.14979	3.80585	-2.09065	0.0595	0.45173	-4.45866
20397	Sgpl1	sphingosine phosphate lyase 1	0.1166	3.69396	1.59597	0.1376	0.53725	-5.19541
20399	Sh2b1	SH2B adaptor protein 1	-0.07567	3.49964	-1.21993	0.24693	0.64485	-5.67002
20401	Sh3bp1	SH3-domain binding protein 1	-0.27881	2.52431	-2.6152	0.02328	0.36838	-3.59036
20402	Zfp106	zinc finger protein 106	0.14899	1.27647	1.5882	0.13934	0.53988	-5.20607
20403	Itsn2	intersectin 2	-0.10531	2.67254	-1.71253	0.11361	0.50775	-5.03168
20404	Sh3gl2	SH3-domain GRB2-like 2	-0.17265	4.72882	-4.41317	0.00094	0.16038	-0.4917
20405	Sh3gl1	SH3-domain GRB2-like 1	0.03979	4.69001	1.04782	0.31625	0.69736	-5.8551
20408	Sh3gl3	SH3-domain GRB2-like 3	-0.08552	3.90349	-1.80215	0.09778	0.49314	-4.90126
20409	Ostf1	osteoclast stimulating factor 1	-0.00018	3.63221	-0.00233	0.99818	0.99925	-6.40917
20410	Sorbs3	sorbin and SH3 domain containing 3	-0.02693	2.61393	-0.34943	0.73308	0.91359	-6.34493
20411	Sorbs1	sorbin and SH3 domain containing 1	-0.00173	3.58371	-0.04713	0.96322	0.98897	-6.408
20418	Shc3	src homology 2 domain-containing transforming protein C3	-0.16144	2.44756	-1.94316	0.07688	0.46753	-4.68893
20420	Shd	src homology 2 domain-containing transforming protein D	-0.09779	3.56928	-1.84976	0.0902	0.48414	-4.8305
20425	Shmt1	serine hydroxymethyltransferase 1 (soluble)	0.1404	3.16975	2.27509	0.04294	0.42568	-4.16085
20430	Cyfip1	cytoplasmic FMR1 interacting protein 1	-0.02547	3.76081	-0.47179	0.6459	0.87808	-6.29257
20450	St8sia2	ST8 alpha-N-acetyl-neuraminide alpha-2,8-sialyltransferase 2	0.05433	2.44683	0.5342	0.60338	0.85834	-6.26009
20454	St3gal5	ST3 beta-galactoside alpha-2,3-sialyltransferase 5	-0.16316	1.43781	-1.13682	0.27875	0.67524	-5.76217
20462	Tra2b	transformer 2 beta homolog (Drosophila)	0.10896	5.01307	2.85492	0.01505	0.34424	-3.17736
20463	Cox7a2l	cytochrome c oxidase subunit VIIa polypeptide 2-like	-0.08729	3.43545	-1.19445	0.25636	0.65348	-5.69881
20466	Sin3a	transcriptional regulator, SIN3A (yeast)	0.05438	3.37441	1.2967	0.22015	0.61839	-5.58051
20467	Sin3b	transcriptional regulator, SIN3B (yeast)	0.00421	3.25345	0.08836	0.93111	0.9823	-6.40504
20469	Sipa1	signal-induced proliferation associated gene 1	-0.13842	1.86247	-0.82345	0.427	0.76	-6.06089
20479	Vps4b	vacuolar protein sorting 4b (yeast)	0.10092	3.81399	1.93141	0.07845	0.46941	-4.70694
20480	Clpb	ClpB caseinolytic peptidase B	-0.14122	3.35369	-3.92263	0.00219	0.22743	-1.31966
20491	Sla	src-like adaptor	0.38594	2.94664	1.4832	0.16848	0.56764	-5.34754
20492	Slbp	stem-loop binding protein	0.09586	2.51826	1.31099	0.21544	0.61338	-5.56341
20496	Slc12a2	solute carrier family 12, member 2	0.06321	3.29699	0.67244	0.51463	0.80855	-6.17461
20498	Slc12a4	solute carrier family 12, member 4	-0.6322	2.69802	-0.37518	0.71619	0.90819	-6.33368
20499	Slc12a7	solute carrier family 12, member 7	0.08426	2.79975	0.19896	0.84647	0.95717	-6.38793
20501	Slc16a1	solute carrier family 16 (monocarboxylic acid transporters), member 1	-0.04389	3.01088	-0.73925	0.47458	0.7847	-6.12689
20503	Slc16a7	solute carrier family 16 (monocarboxylic acid transporters), member 7	-0.06448	1.9769	-0.23559	0.81815	0.94696	-6.37974
20511	Slc1a2	solute carrier family 1 (glial high affinity glutamate transporter), member 2	-0.18906	4.14357	-1.98836	0.07147	0.46606	-4.6207
20512	Slc1a3	solute carrier family 1 (glial high affinity glutamate transporter), member 3	-0.17522	4.56506	-2.09924	0.05881	0.45173	-4.44616
20513	Slc1a6	solute carrier family 1 (high affinity aspartate/glutamate transporter), member 6	-0.28557	2.04014	-2.39991	0.03435	0.41083	-3.95421
20514	Slc1a5	solute carrier family 1 (neutral amino acid transporter), member 5	-0.06619	2.6525	-0.7679	0.45803	0.77623	-6.10515
20516	Slc20a2	solute carrier family 20, member 2	-0.08917	2.62493	-1.79116	0.0996	0.49553	-4.91745
20525	Slc2a1	solute carrier family 2 (facilitated glucose transporter), member 1	-0.09316	4.06809	-1.48488	0.16447	0.56399	-5.34466
20527	Slc2a3	solute carrier family 2 (facilitated glucose transporter), member 3	-0.10534	3.42457	-1.15335	0.27226	0.66807	-5.74419
20533	Slc4a1	solute carrier family 4 (anion exchanger), member 1	0.00604	3.16213	0.05851	0.95436	0.98667	-6.40736
20534	Slc4a1ap	solute carrier family 4 (anion exchanger), member 1, adaptor protein	0.05233	3.28932	1.09744	0.2949	0.68738	-5.80404
20535	Slc4a2	solute carrier family 4 (anion exchanger), member 2	0.11941	2.00756	0.77329	0.45496	0.77527	-6.10098
20539	Slc7a5	solute carrier family 7 (cationic amino acid transporter, y+ system), member 5	0.11917	3.92731	1.08611	0.30025	0.69048	-5.81538
20541	Slc8a1	solute carrier family 8 (sodium/calcium exchanger), member 1	-0.16505	3.87206	-2.38171	0.03549	0.41083	-3.98457
20562	Slit1	slit homolog 1 (Drosophila)	-0.07279	2.26831	-0.86633	0.40403	0.74671	-6.02486
20563	Slit2	slit homolog 2 (Drosophila)	0.01835	1.90796	0.15088	0.88269	0.96762	-6.39714
20585	Hltf	helicase-like transcription factor	0.06997	3.20694	1.60009	0.13668	0.53644	-5.18974
20586	Smarca4	SWI/SNF related, matrix associated, actin dependent regulator of chromatin, subfamily a, member 4	0.03906	4.2871	0.94556	0.36382	0.72673	-5.95411
20587	Smarcb1	SWI/SNF related, matrix associated, actin dependent regulator of chromatin, subfamily b, member 1	0.02616	4.34166	0.60984	0.55383	0.82751	-6.21562
20588	Smarcc1	SWI/SNF related, matrix associated, actin dependent regulator of chromatin, subfamily c, member 1	0.20157	3.76074	3.14217	0.00891	0.32057	-2.67658
20589	Ighmbp2	immunoglobulin mu binding protein 2	0.02707	2.60119	0.32394	0.7518	0.92247	-6.35391
20591	Kdm5c	lysine (K)-specific demethylase 5C	-0.00433	2.43584	-0.05735	0.95525	0.98667	-6.40743
20595	Smn1	survival motor neuron 1	-0.3293	4.00055	-1.56288	0.14899	0.55059	-5.2427
20597	Smpd1	sphingomyelin phosphodiesterase 1, acid lysosomal	0.0176	2.94055	0.30749	0.76397	0.92719	-6.35936
20598	Smpd2	sphingomyelin phosphodiesterase 2, neutral	0.03045	3.09046	0.76085	0.46206	0.77653	-6.11057
20602	Ncor2	nuclear receptor co-repressor 2	-0.00611	2.59797	-0.08678	0.93234	0.98254	-6.40519
20603	Sms	spermine synthase	-0.0489	4.47372	-1.21686	0.24805	0.64585	-5.67351
20604	Sst	somatostatin	-0.25812	4.23113	-1.51461	0.15997	0.56244	-5.30641
20606	Sstr2	somatostatin receptor 2	0.41242	2.84445	2.67732	0.02119	0.36167	-3.49386
20610	Sumo3	small ubiquitin-like modifier 3	0.00326	4.99444	0.05214	0.95931	0.9882	-6.40774
20614	Snap25	synaptosomal-associated protein 25	-0.10616	5.0369	-1.24015	0.23983	0.64007	-5.64672
20615	Snapin	SNAP-associated protein	-0.35437	2.99406	-4.83509	0.00046	0.1011	0.19605
20616	Snap91	synaptosomal-associated protein 91	-0.15014	4.83702	-1.86415	0.08823	0.48414	-4.80952
20617	Snca	synuclein, alpha	-0.23191	5.60089	-2.8028	0.01659	0.35536	-3.26918
20618	Sncg	synuclein, gamma	-0.26175	5.14513	-0.76889	0.46057	0.77623	-6.10098
20619	Snap23	synaptosomal-associated protein 23	0.08385	3.63973	1.58326	0.14046	0.54247	-5.21283
20621	Snn	stannin	-0.00444	3.43144	-0.05009	0.96091	0.98883	-6.40785
20623	Snrk	SNF related kinase	-0.03735	2.56401	-0.10993	0.91463	0.97694	-6.40271
20624	Eftud2	elongation factor Tu GTP binding domain containing 2	0.0907	4.60928	2.03256	0.06585	0.46099	-4.55027
20630	Snrpc	U1 small nuclear ribonucleoprotein C	0.0637	4.64722	1.55922	0.14603	0.54625	-5.24555
20637	Snrnp70	small nuclear ribonucleoprotein 70 (U1)	0.03936	4.97785	1.00245	0.33676	0.71345	-5.90007
20638	Snrpb	small nuclear ribonucleoprotein B	0.07618	4.7851	1.84951	0.09024	0.48414	-4.83088
20639	Snrpb2	U2 small nuclear ribonucleoprotein B	0.0592	4.56415	1.34015	0.20608	0.60814	-5.52807
20641	Snrpd1	small nuclear ribonucleoprotein D1	0.15693	5.10591	1.62067	0.13256	0.52841	-5.16164
20643	Snrpe	small nuclear ribonucleoprotein E	0.19952	5.16618	1.78511	0.10158	0.4965	-4.92828
20646	Snrpn	small nuclear ribonucleoprotein N	0.07618	4.69493	1.85052	0.09009	0.48414	-4.82937
20648	Snta1	syntrophin, acidic 1	-0.08623	3.27592	-1.51308	0.15725	0.55799	-5.30743
20650	Sntb2	syntrophin, basic 2	-0.04294	2.86396	-0.6132	0.55168	0.82659	-6.21351
20652	Soat1	sterol O-acyltransferase 1	-0.05946	2.10114	-0.49495	0.62996	0.87123	-6.28097
20655	Sod1	superoxide dismutase 1, soluble	0.15013	5.57074	1.20208	0.25462	0.65217	-5.68951
20656	Sod2	superoxide dismutase 2, mitochondrial	-0.06281	4.84206	-1.55838	0.14623	0.54625	-5.24669
20657	Sod3	superoxide dismutase 3, extracellular	-0.26118	2.36073	-1.88338	0.08523	0.48045	-4.7801
20658	Son	Son DNA binding protein	0.05773	3.88918	1.26424	0.23117	0.6314	-5.61886
20660	Sorl1	sortilin-related receptor, LDLR class A repeats-containing	-0.01738	2.42624	-0.31833	0.75594	0.92383	-6.35581
20661	Sort1	sortilin 1	0.05914	3.6503	1.15632	0.27101	0.66674	-5.74101
20662	Sos1	son of sevenless homolog 1 (Drosophila)	-0.02872	3.26622	-0.80832	0.43531	0.76513	-6.07322
20663	Sos2	son of sevenless homolog 2 (Drosophila)	0.06487	2.08687	0.88651	0.39351	0.73941	-6.00735
20664	Sox1	SRY (sex determining region Y)-box 1	0.12557	3.00694	0.7621	0.46227	0.77653	-6.1086
20666	Sox11	SRY (sex determining region Y)-box 11	0.32653	2.93119	1.97636	0.0739	0.46606	-4.64298
20668	Sox13	SRY (sex determining region Y)-box 13	0.29057	2.46909	1.87102	0.08725	0.48398	-4.7993
20669	Sox14	SRY (sex determining region Y)-box 14	-0.11198	1.70381	-0.57043	0.5794	0.84265	-6.23944
20674	Sox2	SRY (sex determining region Y)-box 2	0.03251	3.58528	0.30793	0.76372	0.92719	-6.35916
20675	Sox3	SRY (sex determining region Y)-box 3	0.20195	3.02038	2.04576	0.06436	0.45986	-4.52954
20677	Sox4	SRY (sex determining region Y)-box 4	0.1428	3.38223	1.39243	0.19035	0.59257	-5.4633
20678	Sox5	SRY (sex determining region Y)-box 5	0.20818	3.34932	1.59723	0.13815	0.53768	-5.1943
20679	Sox6	SRY (sex determining region Y)-box 6	0.02032	2.5401	0.24609	0.80995	0.94423	-6.37722
20682	Sox9	SRY (sex determining region Y)-box 9	0.06444	2.75854	0.71751	0.48738	0.79303	-6.14288
20683	Sp1	trans-acting transcription factor 1	-0.0881	2.56793	-0.83776	0.41924	0.75543	-6.04904
20687	Sp3	trans-acting transcription factor 3	0.09214	3.34228	1.42077	0.18193	0.58183	-5.42751
20688	Sp4	trans-acting transcription factor 4	-0.09309	3.37662	-1.12169	0.28487	0.67959	-5.77839
20689	Sall3	sal-like 3 (Drosophila)	0.01578	2.08088	0.20291	0.84276	0.95615	-6.38743
20692	Sparc	secreted acidic cysteine rich glycoprotein	-0.04889	3.69908	-0.84075	0.41763	0.75471	-6.04655
20701	Serpina1b	serine (or cysteine) preptidase inhibitor, clade A, member 1B	0.1795	4.55671	2.15934	0.05292	0.44176	-4.35023
20703	Serpina1d	serine (or cysteine) peptidase inhibitor, clade A, member 1D	-0.05068	4.19249	-0.79834	0.44085	0.76777	-6.08124
20704	Serpina1e	serine (or cysteine) peptidase inhibitor, clade A, member 1E	-0.31238	4.27506	-3.56811	0.00418	0.26409	-1.94223
20713	Serpini1	serine (or cysteine) peptidase inhibitor, clade I, member 1	-0.02155	3.48901	-0.32137	0.75369	0.92344	-6.35478
20719	Serpinb6a	serine (or cysteine) peptidase inhibitor, clade B, member 6a	-0.11278	3.85852	-2.03947	0.06507	0.46031	-4.53942
20720	Serpine2	serine (or cysteine) peptidase inhibitor, clade E, member 2	-0.21687	3.76243	-2.21125	0.04835	0.42896	-4.26701
20723	Serpinb9	serine (or cysteine) peptidase inhibitor, clade B, member 9	0.02181	2.49295	0.37663	0.7133	0.90819	-6.3346
20729	Spin1	spindlin 1	0.00856	4.35753	0.17786	0.86193	0.962	-6.39246
20739	Spta1	spectrin alpha, erythrocytic 1	0.0691	1.75151	0.77199	0.4557	0.77554	-6.10199
20740	Sptan1	spectrin alpha, non-erythrocytic 1	-0.04397	5.16418	-0.95751	0.35801	0.72406	-5.94298
20741	Sptb	spectrin beta, erythrocytic	-0.06209	2.36379	-0.76961	0.45705	0.77594	-6.10383
[truncated: 6,397 more rows]
