# Supplementary material for: Mutations in Hcfc1 and Ronin result in an inborn error of cobalamin metabolism and ribosomopathy
Source: Nat Commun. 2022 Jan 10;13:134. doi: 10.1038/s41467-021-27759-7 (PMC8748873; doi:10.1038/s41467-021-27759-7)
Supplement: Supplementary file 3 — Supplementary Dataset 1–16 [file 41467_2021_27759_MOESM3_ESM.zip › SUPP DATA 3.xlsx]

## Sheet: Sheet1
PeakID (cmd=annotatePeaks.pl ./Ronin_Brain_ChIPseq_combo/peaks.txt mm9)	Chr	Start	End	Strand	Peak Score	Focus Ratio/Region Size	Annotation	Detailed Annotation	Distance to TSS	Nearest PromoterID	Entrez ID	Nearest Unigene	Nearest Refseq	Nearest Ensembl	Gene Name	Gene Alias	Gene Description	Gene Type
chr2-1	chr2	77784298	77784588	+	2917.5	0.79	promoter-TSS (NM_030560)	promoter-TSS (NM_030560)	-30	NM_030560	80744	Mm.288151	NM_030560	ENSMUSG00000027014	Cwc22	AA684037|AI173004|AL022752|B230213M24|mKIAA1604	CWC22 spliceosome-associated protein homolog (S. cerevisiae)	protein-coding
chr7-24	chr7	107854844	107855134	+	1691.1	0.868	promoter-TSS (NM_178764)	promoter-TSS (NM_178764)	-227	NM_178764	319604	Mm.260362	NM_178764	ENSMUSG00000029461	Fam168a	2610030B18Rik|B930006L02Rik|mKIAA0280	family with sequence similarity 168, member A	protein-coding
chr7-2	chr7	28459644	28459934	+	1510.6	0.834	promoter-TSS (NM_001290528)	promoter-TSS (NM_001290528)	109	NM_198417	112415	Mm.145362	NM_198417	ENSMUSG00000057093	C030039L03Rik	-	RIKEN cDNA C030039L03 gene	protein-coding
chr13-2	chr13	54795776	54796066	+	1469.7	0.852	promoter-TSS (NR_027396)	promoter-TSS (NR_027396)	-600	NR_027396	105239	Mm.25366	NM_134064	ENSMUSG00000034928	Rnf44	AI854545|mKIAA1100	ring finger protein 44	protein-coding
chr9-1	chr9	107436099	107436389	+	1447.4	0.896	promoter-TSS (NM_019704)	promoter-TSS (NM_019704)	-32	NM_019704	56395	Mm.260153	NM_019704	ENSMUSG00000010045	Tmem115	C78915|Pl6|Pp6	transmembrane protein 115	protein-coding
chr5-9	chr5	124170956	124171246	+	1437.5	0.921	promoter-TSS (NM_027494)	promoter-TSS (NM_027494)	-48	NM_027494	70650	Mm.279427	NM_027494	ENSMUSG00000029427	Zcchc8	5730565F05Rik	zinc finger, CCHC domain containing 8	protein-coding
chr1-1	chr1	72629668	72629958	+	1428.5	0.867	promoter-TSS (NM_018817)	promoter-TSS (NM_018817)	-12	NM_018817	54380	Mm.274232	NM_018817	ENSMUSG00000039354	Smarcal1	6030401P21Rik|AI851716|Mharp	SWI/SNF related matrix associated, actin dependent regulator of chromatin, subfamily a-like 1	protein-coding
chr9-16	chr9	123760928	123761218	+	1427.9	0.866	promoter-TSS (NM_001110253)	promoter-TSS (NM_001110253)	-53	NM_001110253	17281	Mm.252941	NM_148925	ENSMUSG00000025241	Fyco1	2810409M01Rik|Mem2|RUFY3|ZFYVE7	FYVE and coiled-coil domain containing 1	protein-coding
chr7-5	chr7	51639862	51640152	+	1424.8	0.917	intron (NM_016663, intron 1 of 10)	intron (NM_016663, intron 1 of 10)	511	NM_016663	20981	Mm.4824	NM_016663	ENSMUSG00000030731	Syt3	AI385753|sytIII	synaptotagmin III	protein-coding
chr11-3	chr11	69209354	69209644	+	1422.9	0.856	promoter-TSS (NM_001045525)	promoter-TSS (NM_001045525)	206	NM_030083	78304	Mm.45683	NM_030083		Naa38	1500034E06Rik|Lsmd1	N(alpha)-acetyltransferase 38, NatC auxiliary subunit	protein-coding
chr5-7	chr5	46249043	46249333	+	1390.8	0.928	promoter-TSS (NM_001163073)	promoter-TSS (NM_001163073)	-409	NM_178142	209707	Mm.71498	NM_172153	ENSMUSG00000015882	Lcorl	Mlr1	ligand dependent nuclear receptor corepressor-like	protein-coding
chr4-3	chr4	94269922	94270212	+	1385	0.88	promoter-TSS (NM_172695)	promoter-TSS (NM_172695)	-129	NM_172695	18786	Mm.490101	NM_172695		Plaa	2410007N06|AI536418|AU018445|AW208417|D4Ertd618e|PLA2P|PLAP|Ufd3	phospholipase A2, activating protein	protein-coding
chr4-5	chr4	98860588	98860878	+	1378.4	0.903	promoter-TSS (NM_001145967)	promoter-TSS (NM_001145967)	-105	NM_001145967	242557	Mm.241663	NM_175029	ENSMUSG00000028550	Atg4c	Apg4-C|Apg4c|Atg4cl|Autl1	autophagy related 4C, cysteine peptidase	protein-coding
chr6-1	chr6	86798994	86799284	+	1364.2	0.775	promoter-TSS (NM_001040106)	promoter-TSS (NM_001040106)	295	NR_028298	67170	Mm.119489	NR_028298	ENSMUSG00000100164	2610306M01Rik	-	RIKEN cDNA 2610306M01 gene	ncRNA
chr8-3	chr8	124473870	124474160	+	1319.6	0.787	promoter-TSS (NM_001110100)	promoter-TSS (NM_001110100)	-377	NM_001285983	53325	Mm.287163	NM_016812	ENSMUSG00000025316	Banp	AA408158|SMAR1	BTG3 associated nuclear protein	protein-coding
chr4-1	chr4	155483857	155484147	+	1306.8	0.847	promoter-TSS (NM_145557)	promoter-TSS (NM_145557)	-105	NM_177205	230996	Mm.318925	NM_145557	ENSMUSG00000059939	9430015G10Rik	-	RIKEN cDNA 9430015G10 gene	protein-coding
chr9-2	chr9	48288644	48288934	+	1295.3	0.931	promoter-TSS (NM_024233)	promoter-TSS (NM_024233)	-73	NM_024233	104444	Mm.21911	NM_024233	ENSMUSG00000032026	Rexo2	1810038D15Rik|AW107347|Sfn|Smfn	REX2, RNA exonuclease 2 homolog (S. cerevisiae)	protein-coding
chr8-2	chr8	73988547	73988837	+	1294.2	0.724	promoter-TSS (NM_053162)	promoter-TSS (NM_053162)	-133	NM_053162	94065	Mm.29489	NM_053162	ENSMUSG00000034880	Mrpl34	0610007O17Rik|D8Bwg1484e	mitochondrial ribosomal protein L34	protein-coding
chr19-1	chr19	45437942	45438232	+	1292.5	0.834	promoter-TSS (NM_009771)	promoter-TSS (NM_009771)	-137	NM_001286466	12234	Mm.119717	NM_009771	ENSMUSG00000025217	Btrc	Beta-Trcp1|E3RS-IkappaB|E3RSIkappaB|FWD1|Fbw1a|HOS|Slimb|b-TrCP|beta-TrCP	beta-transducin repeat containing protein	protein-coding
chr11-1	chr11	101413623	101413913	+	1278.5	0.756	promoter-TSS (NM_009764)	promoter-TSS (NM_009764)	-200	NM_001252223	17966	Mm.784	NM_008676	ENSMUSG00000017119	Nbr1	mKIAA0049	neighbor of Brca1 gene 1	protein-coding
chr16-4	chr16	20535288	20535578	+	1267.2	0.902	promoter-TSS (NM_009679)	promoter-TSS (NM_009679)	-120	NM_001302970	11773	Mm.18946	NM_009679	ENSMUSG00000022841	Ap2m1	-	adaptor-related protein complex 2, mu 1 subunit	protein-coding
chr13-1	chr13	46823320	46823610	+	1264.7	0.886	promoter-TSS (NM_175749)	promoter-TSS (NM_175749)	-247	NM_175749	218210	Mm.255398	NM_175749	ENSMUSG00000021374	Nup153	B130015D15Rik|C88147	nucleoporin 153	protein-coding
chr14-1	chr14	65568620	65568910	+	1261.3	0.744	promoter-TSS (NM_153414)	promoter-TSS (NM_153414)	-81	NM_177338	219150	Mm.344074	NM_177338	ENSMUSG00000021972	Hmbox1	AI451877|AI604847|F830020C16Rik	homeobox containing 1	protein-coding
chr11-5	chr11	21471769	21472059	+	1256	0.891	promoter-TSS (NM_008618)	promoter-TSS (NM_008618)	23	NM_008618	17449	Mm.212703	NM_008618	ENSMUSG00000020321	Mdh1	B230377B03Rik|D17921|MDH-s|MDHA|Mor-2|Mor2	malate dehydrogenase 1, NAD (soluble)	protein-coding
chr8-4	chr8	93837167	93837457	+	1240.4	0.723	promoter-TSS (NM_011936)	promoter-TSS (NM_011936)	-112	NM_011936	26383	Mm.4375	NM_011936	ENSMUSG00000055932	Fto	AW743446|mKIAA1752	fat mass and obesity associated	protein-coding
chr10-1	chr10	80959093	80959383	+	1227.1	0.719	promoter-TSS (NM_134009)	promoter-TSS (NM_134009)	-130	NM_134009	103425	Mm.302791	NM_134009	ENSMUSG00000020238	Ncln	3100002P13Rik|AW120537	nicalin homolog (zebrafish)	protein-coding
chr15-2	chr15	102552496	102552786	+	1215.2	0.862	promoter-TSS (NM_026192)	promoter-TSS (NM_026192)	-32	NM_026192	67488	Mm.71682	NM_026192	ENSMUSG00000023055	Calcoco1	1810009B06Rik|Cocoa|Gcap11|mKIAA1536	calcium binding and coiled coil domain 1	protein-coding
chr7-1	chr7	19609435	19609725	+	1199.1	0.846	promoter-TSS (NM_008260)	promoter-TSS (NM_008260)	-146	NM_026605	68188	Mm.130902	NM_026605	ENSMUSG00000023118	Sympk	1500016F02Rik|4632415H16Rik|AA125406|AI449890|SPK|SYM	symplekin	protein-coding
chr19-2	chr19	10278402	10278692	+	1194.8	0.868	promoter-TSS (NM_001271615)	promoter-TSS (NM_001271615)	-114	NM_001271614	14156	Mm.2952	NM_007999	ENSMUSG00000024742	Fen1	AW538437|FEN-1	flap structure specific endonuclease 1	protein-coding
chr11-2	chr11	76220366	76220656	+	1193	0.846	promoter-TSS (NM_001291161)	promoter-TSS (NM_001291161)	84	NR_111896	56322	Mm.18803	NM_019818	ENSMUSG00000020843	Timm22	Tim22	translocase of inner mitochondrial membrane 22	protein-coding
chr3-1	chr3	87689469	87689759	+	1178.9	0.703	promoter-TSS (NM_033573)	promoter-TSS (NM_033573)	-130	NM_033573	94315	Mm.35089	NM_033573	ENSMUSG00000004895	Prcc	-	papillary renal cell carcinoma (translocation-associated)	protein-coding
chr7-8	chr7	99709700	99709990	+	1178.9	0.827	5' UTR (NM_001162918, exon 1 of 8)	5' UTR (NM_001162918, exon 1 of 8)	186	NM_025515	66365	Mm.21173	NM_025515	ENSMUSG00000030613	Ccdc90b	2310015N07Rik|C86558	coiled-coil domain containing 90B	protein-coding
chr18-2	chr18	89141117	89141407	+	1177.5	0.863	promoter-TSS (NM_175542)	promoter-TSS (NM_175542)	80	NM_175542	246102	Mm.772	NM_175542	ENSMUSG00000023066	Rttn	4921538A15Rik|AI666264|C530033I08Rik|D230040K24	rotatin	protein-coding
chr1-3	chr1	74331395	74331685	+	1149.1	0.889	promoter-TSS (NM_025580)	promoter-TSS (NM_025580)	-68	NM_025580	56695	Mm.384726	NM_019999	ENSMUSG00000026179	Pnkd	2210013N15Rik|2810403H05Rik|AI854243|Brp17|MNCb-5687|MR-1|Tahccp2	paroxysmal nonkinesiogenic dyskinesia	protein-coding
chr2-3	chr2	131035836	131036126	+	1130.7	0.869	promoter-TSS (NM_027129)	promoter-TSS (NM_027129)	-115	NR_110992	69596	Mm.2937	NM_027129	ENSMUSG00000068264	Ap5s1	0610038L13Rik|2310035K24Rik|AW060727|sigma5	adaptor-related protein 5 complex, sigma 1 subunit	protein-coding
chr6-6	chr6	122258489	122258779	+	1110.8	0.91	promoter-TSS (NM_010749)	promoter-TSS (NM_010749)	-394	NM_010749	17113	Mm.249225	NM_010749	ENSMUSG00000007458	M6pr	CD-MPR|Mpr46	mannose-6-phosphate receptor, cation dependent	protein-coding
chr7-3	chr7	51629339	51629629	+	1104.8	0.664	intron (NM_027049, intron 2 of 5)	intron (NM_027049, intron 2 of 5)	916	NM_027049	69349	Mm.358922	NM_027049	ENSMUSG00000008028	1700008O03Rik	-	RIKEN cDNA 1700008O03 gene	protein-coding
chr6-4	chr6	134779951	134780241	+	1100.5	0.885	promoter-TSS (NM_177687)	promoter-TSS (NM_177687)	-121	NM_177687	232430	Mm.267010	NM_177687	ENSMUSG00000032652	Crebl2	AI046348|B230205M03	cAMP responsive element binding protein-like 2	protein-coding
chr9-3	chr9	26807055	26807345	+	1083.9	0.893	promoter-TSS (NM_025862)	promoter-TSS (NM_025862)	-62	NM_144543	77862	Mm.16925	NM_144543	ENSMUSG00000035443	Thyn1	D730042P09Rik|HSPC144|MDS012|MY105|Thy28	thymocyte nuclear protein 1	protein-coding
chr12-2	chr12	88488500	88488790	+	1076.6	0.792	promoter-TSS (NM_001252556)	promoter-TSS (NM_001252556)	-12	NM_001252556	14874	Mm.29652	NM_010363	ENSMUSG00000021033	Gstz1	MAAI	glutathione transferase zeta 1 (maleylacetoacetate isomerase)	protein-coding
chr11-12	chr11	115948323	115948613	+	1074.6	0.882	promoter-TSS (NM_016852)	promoter-TSS (NM_016852)	-190	NM_016852	22378	Mm.284792	NM_016852	ENSMUSG00000034341	Wbp2	-	WW domain binding protein 2	protein-coding
chr7-7	chr7	29551600	29551890	+	1058.3	0.759	promoter-TSS (NM_010908)	promoter-TSS (NM_010908)	-26	NM_001122766	64383	Mm.272443	NM_022432	ENSMUSG00000015149	Sirt2	5730427M03Rik|SIR2L2|Sir2l	sirtuin 2	protein-coding
chr2-2	chr2	166821769	166822059	+	1056.5	0.777	promoter-TSS (NM_001291160)	promoter-TSS (NM_001291160)	-115	NM_001109906	20853	Mm.73276	NM_011490	ENSMUSG00000039536	Stau1	5830401L18Rik|AW549911|C85792|Stau	staufen (RNA binding protein) homolog 1 (Drosophila)	protein-coding
chr9-4	chr9	72833144	72833434	+	1054.9	0.906	promoter-TSS (NM_001114328)	promoter-TSS (NM_001114328)	-22	NM_001286544	72278	Mm.268475	NM_028181	ENSMUSG00000034563	Ccpg1	1700030B06Rik|1810073J13Rik|9430028F23Rik|AI426686|AI875170|CPR8|D9Ertd392e	cell cycle progression 1	protein-coding
chr11-13	chr11	98448470	98448760	+	1053.4	0.918	promoter-TSS (NM_025661)	promoter-TSS (NM_025661)	-56	NM_025661	66612	Mm.180546	NM_025661	ENSMUSG00000038150	Ormdl3	2810011N17Rik|AI315223	ORM1-like 3 (S. cerevisiae)	protein-coding
chr17-4	chr17	56395989	56396279	+	1046.6	0.82	promoter-TSS (NM_010192)	promoter-TSS (NM_010192)	-82	NM_010192	14154	Mm.290813	NM_010192	ENSMUSG00000043683	Fem1a	AW611390|Fem1aa	feminization 1 homolog a (C. elegans)	protein-coding
chr16-1	chr16	43889823	43890113	+	1038.5	0.822	promoter-TSS (NM_029128)	promoter-TSS (NM_029128)	-47	NM_027801	212153	Mm.209835	NM_027801	ENSMUSG00000022701	Ccdc191	2610015P09Rik|8430422M09Rik|AU040712	coiled-coil domain containing 191	protein-coding
chr12-1	chr12	29975921	29976211	+	1030.7	0.777	Intergenic	Intergenic	-237183	NM_001093778	17933	Mm.253067	NM_008666	ENSMUSG00000061911	Myt1l	2900046C06Rik|2900093J19Rik|C630034G21Rik|Nztf1|Pmng1|Png-1|mKIAA1106	myelin transcription factor 1-like	protein-coding
chr15-4	chr15	12047320	12047610	+	1026.7	0.884	promoter-TSS (NM_011767)	promoter-TSS (NM_011767)	-141	NM_011767	22763	Mm.273496	NM_011767	ENSMUSG00000022201	Zfr	C920030H05Rik	zinc finger RNA binding protein	protein-coding
chr1-2	chr1	88479229	88479519	+	1026.5	0.836	promoter-TSS (NM_008801)	promoter-TSS (NM_008801)	-298	NM_008801	18582	Mm.12925	NM_008801	ENSMUSG00000026239	Pde6d	AI841218|PrBP/delta	phosphodiesterase 6D, cGMP-specific, rod, delta	protein-coding
chr15-1	chr15	81560335	81560625	+	1011.4	0.773	promoter-TSS (NM_011241)	promoter-TSS (NM_011241)	-131	NM_011241	19387	Mm.270975	NM_011241	ENSMUSG00000022391	Rangap1	C79654|Fug1|mKIAA1835	RAN GTPase activating protein 1	protein-coding
chr12-5	chr12	92622789	92623079	+	1008.9	0.92	promoter-TSS (NM_181815)	promoter-TSS (NM_181815)	-85	NM_181815	75216	Mm.312204	NM_181815	ENSMUSG00000061533	Cep128	4930534B04Rik|5430424K18Rik|AI449708|AI480494|E230024F20	centrosomal protein 128	protein-coding
chr11-4	chr11	116714826	116715116	+	1006.5	0.875	promoter-TSS (NM_011358)	promoter-TSS (NM_011358)	-358	NM_178620	69900	Mm.348004	NM_178620	ENSMUSG00000020818	Mfsd11	2600014M03Rik	major facilitator superfamily domain containing 11	protein-coding
chr7-10	chr7	123236639	123236929	+	1003.5	0.857	promoter-TSS (NM_019772)	promoter-TSS (NM_019772)	-110	NM_019772	56372	Mm.24231	NM_019772	ENSMUSG00000030663	1110004F10Rik	Smacp|Smap|sid2057|sid2057p	RIKEN cDNA 1110004F10 gene	protein-coding
chr8-7	chr8	42324703	42324993	+	998.1	0.844	promoter-TSS (NM_023662)	promoter-TSS (NM_023662)	-265	NM_023662	18536	Mm.117896	NM_023662	ENSMUSG00000031592	Pcm1	2600002H09Rik|9430077F19Rik|C030044G17Rik	pericentriolar material 1	protein-coding
chr4-6	chr4	148478058	148478348	+	993.9	0.884	promoter-TSS (NM_001025296)	promoter-TSS (NM_001025296)	-48	NM_001025296	13347	Mm.41433	NM_010044	ENSMUSG00000028974	Dffa	A330085O09Rik|DFF35|Dff45|ICAD|ICAD-L|ICAD-S	DNA fragmentation factor, alpha subunit	protein-coding
chr8-1	chr8	113443487	113443777	+	986.3	0.845	promoter-TSS (NM_009179)	promoter-TSS (NM_009179)	-133	NM_009179	20444	Mm.200388	NM_009179	ENSMUSG00000031749	St3gal2	AI429591|AW822065|ST3GalII|Siat5	ST3 beta-galactoside alpha-2,3-sialyltransferase 2	protein-coding
chr5-2	chr5	23900296	23900586	+	982.7	0.868	intron (NM_029020, intron 1 of 15)	intron (NM_029020, intron 1 of 15)	467	NM_029020	74610	Mm.283914	NM_029020	ENSMUSG00000028973	Abcb8	4833412N02Rik|AA409895	ATP-binding cassette, sub-family B (MDR/TAP), member 8	protein-coding
chr14-4	chr14	57190604	57190894	+	975.5	0.907	promoter-TSS (NM_001014996)	promoter-TSS (NM_001014996)	-66	NM_001014996	219103	Mm.212525	NM_001014996	ENSMUSG00000064128	Cenpj	4932437H03Rik|CPAP|Gm81|LAP|LIP1|Sas4	centromere protein J	protein-coding
chr19-7	chr19	5295435	5295725	+	974.6	0.925	promoter-TSS (NM_030109)	promoter-TSS (NM_030109)	-125	NM_030109	319322	Mm.196532	NM_030109	ENSMUSG00000024853	Sf3b2	145kDa|2610311M13Rik|2810441F20Rik|B230398H18Rik|SAP145|SF3b1|SF3b145|SF3b150	splicing factor 3b, subunit 2	protein-coding
chr11-6	chr11	59859920	59860210	+	969.5	0.899	promoter-TSS (NM_001290011)	promoter-TSS (NM_001290011)	-74	NM_001290012	18618	Mm.2731	NM_008819	ENSMUSG00000000301	Pemt	PEAMT|PEMT2|Pempt|Pempt2	phosphatidylethanolamine N-methyltransferase	protein-coding
chr12-3	chr12	78063202	78063492	+	966.6	0.803	promoter-TSS (NM_001146176)	promoter-TSS (NM_001146176)	-112	NM_008558	17187	Mm.268548	NM_008558	ENSMUSG00000059436	Max	AA960152|AI875693|bHLHd4|bHLHd5|bHLHd6|bHLHd7|bHLHd8	Max protein	protein-coding
chr5-4	chr5	149740168	149740458	+	952.3	0.801	promoter-TSS (NM_153572)	promoter-TSS (NM_153572)	-90	NM_153572	231912	Mm.397405	NM_153572		Katnal1	-	katanin p60 subunit A-like 1	protein-coding
chr4-13	chr4	147278795	147279085	+	942.4	0.807	promoter-TSS (NM_133201)	promoter-TSS (NM_133201)	78	NM_001285921	170731	Mm.154312	NM_133201	ENSMUSG00000029020	Mfn2	D630023P19Rik|Fzo	mitofusin 2	protein-coding
chr6-2	chr6	119988692	119988982	+	941.3	0.817	promoter-TSS (NM_001199083)	promoter-TSS (NM_001199083)	-164	NM_001185021	232341	Mm.333349	NM_198703	ENSMUSG00000045962	Wnk1	6430573H23Rik|EG406236|Hsn2|Prkwnk1|mKIAA0344	WNK lysine deficient protein kinase 1	protein-coding
chr3-2	chr3	88335607	88335897	+	939.5	0.82	promoter-TSS (NM_001029890)	promoter-TSS (NM_001029890)	-565	NM_001029890	72640	Mm.275154	NM_001029890	ENSMUSG00000074480	Mex3a	2700083E18Rik|Gm411|Rkhd4	mex3 homolog A (C. elegans)	protein-coding
chr16-11	chr16	20426382	20426672	+	935.6	0.908	promoter-TSS (NM_013790)	promoter-TSS (NM_013790)	-60	NM_013790	27416	Mm.20845	NM_013790	ENSMUSG00000022822	Abcc5	2900011L11Rik|AI132311|Abcc5a|Abcc5b|Mrp5	ATP-binding cassette, sub-family C (CFTR/MRP), member 5	protein-coding
chr10-4	chr10	59342624	59342914	+	935.1	0.815	intron (NM_019965, intron 1 of 8)	intron (NM_019965, intron 1 of 8)	430	NM_019965	56709	Mm.103610	NM_019965	ENSMUSG00000020109	Dnajb12	Dj10|mDj10	DnaJ (Hsp40) homolog, subfamily B, member 12	protein-coding
chr8-8	chr8	108378625	108378915	+	933.7	0.764	promoter-TSS (NM_021513)	promoter-TSS (NM_021513)	-233	NM_021513	59016	Mm.286598	NM_021513	ENSMUSG00000036442	Thap11	2810036E22Rik|AB041579|CTG-B43a|CTG-B45d|Ronin	THAP domain containing 11	protein-coding
chr5-5	chr5	72950805	72951095	+	921.1	0.764	promoter-TSS (NM_133921)	promoter-TSS (NM_133921)	-66	NM_133921	100978	Mm.187453	NM_133921	ENSMUSG00000072889	Nfxl1	1700012H24Rik|AW538212|D430033A06Rik|DNABF|GCF|Gm1058|TCF9	nuclear transcription factor, X-box binding-like 1	protein-coding
chr5-1	chr5	24083203	24083493	+	920.8	0.847	promoter-TSS (NM_013853)	promoter-TSS (NM_013853)	-63	NM_013853	27407	Mm.21629	NM_013853	ENSMUSG00000028953	Abcf2	0710005O05Rik|Drr3|E430001O06	ATP-binding cassette, sub-family F (GCN20), member 2	protein-coding
chr5-6	chr5	31495369	31495659	+	917.9	0.802	promoter-TSS (NM_153680)	promoter-TSS (NM_153680)	-2	NM_001127356	13667	Mm.29394	NM_010122	ENSMUSG00000029145	Eif2b4	Eif2b	eukaryotic translation initiation factor 2B, subunit 4 delta	protein-coding
chr2-9	chr2	154482495	154482785	+	916.2	0.906	promoter-TSS (NM_029362)	promoter-TSS (NM_029362)	-122	NM_029362	75608	Mm.262480	NM_029362	ENSMUSG00000038467	Chmp4b	2010012F05Rik|C76846|Snf7-2	charged multivesicular body protein 4B	protein-coding
chr4-10	chr4	83063398	83063688	+	912.8	0.846	promoter-TSS (NM_029949)	promoter-TSS (NM_029949)	-105	NM_029949	77634	Mm.271985	NM_029949	ENSMUSG00000028483	Snapc3	1810020H02Rik|4930558A07Rik|5031401C21Rik|AI414457|E030018J20Rik	small nuclear RNA activating complex, polypeptide 3	protein-coding
chr16-2	chr16	92301393	92301683	+	912.7	0.823	promoter-TSS (NM_138743)	promoter-TSS (NM_138743)	-10	NM_138743	68936	Mm.21698	NM_138743	ENSMUSG00000051989	Smim11	1190017O12Rik|C21orf51|Fam165b	small integral membrane protein 11	protein-coding
chr17-5	chr17	66234192	66234482	+	908.1	0.906	promoter-TSS (NM_001198949)	promoter-TSS (NM_001198949)	-74	NM_001198949	19765	Mm.17009	NM_009067	ENSMUSG00000024096	Ralbp1	RLIP76|Rip1	ralA binding protein 1	protein-coding
chr3-3	chr3	103718120	103718410	+	905.3	0.859	5' UTR (NM_172684, exon 1 of 7)	5' UTR (NM_172684, exon 1 of 7)	222	NM_172684	229675	Mm.29366	NM_172684	ENSMUSG00000044098	Rsbn1	C230004D03Rik|E330004N01|Rosbin|Rsbn|Rsbp|mKIAA3002	rosbin, round spermatid basic protein 1	protein-coding
chr4-4	chr4	117587678	117587968	+	902.7	0.837	promoter-TSS (NM_146152)	promoter-TSS (NM_146152)	-219	NM_146152	230673	Mm.287810	NM_146152	ENSMUSG00000033365	Ipo13	Imp13|Kap13|Ranbp13	importin 13	protein-coding
chr4-2	chr4	48292456	48292746	+	900.5	0.703	promoter-TSS (NM_029572)	promoter-TSS (NM_029572)	-31	NM_001281978	16348	Mm.317706	NM_010569	ENSMUSG00000028344	Invs	Nphp2|inv	inversin	protein-coding
chr5-3	chr5	23929353	23929643	+	893.1	0.838	promoter-TSS (NM_007668)	promoter-TSS (NM_007668)	-150	NM_007668	12568	Mm.298798	NM_007668	ENSMUSG00000028969	Cdk5	AW048668|Crk6	cyclin-dependent kinase 5	protein-coding
chr16-10	chr16	10545298	10545588	+	883.3	0.89	promoter-TSS (NM_001204229)	promoter-TSS (NM_001204229)	11	NM_001204229	74374	Mm.159176	NM_177562	ENSMUSG00000068663	Clec16a	4932416N17Rik|curt|mKIAA0350	C-type lectin domain family 16, member A	protein-coding
chr7-6	chr7	135605105	135605395	+	880	0.691	promoter-TSS (NM_009383)	promoter-TSS (NM_009383)	-223	NM_009383	21843	Mm.242072	NM_009383	ENSMUSG00000030846	Tial1	5330433G13Rik|AL033329|TIAR|mTIAR	Tia1 cytotoxic granule-associated RNA binding protein-like 1	protein-coding
chr18-1	chr18	34918534	34918824	+	873.4	0.787	5' UTR (NM_175104, exon 1 of 5)	5' UTR (NM_175104, exon 1 of 5)	119	NM_175104	66306	Mm.29424	NM_175104	ENSMUSG00000034300	Fam53c	2810012G03Rik|Gm21179	family with sequence similarity 53, member C	protein-coding
chr13-3	chr13	44825995	44826285	+	870.1	0.786	promoter-TSS (NM_021878)	promoter-TSS (NM_021878)	-3	NM_021878	16468	Mm.25059	NM_021878	ENSMUSG00000038518	Jarid2	Jmj|jumonji	jumonji, AT rich interactive domain 2	protein-coding
chr15-6	chr15	57723497	57723787	+	869.2	0.901	intron (NM_024207, intron 1 of 7)	CpG	331	NM_024207	67819	Mm.289387	NM_024207	ENSMUSG00000022365	Derl1	1110021N07Rik|AI195141|AW551338|Derlin-1	Der1-like domain family, member 1	protein-coding
chr8-5	chr8	82163084	82163374	+	860.2	0.78	promoter-TSS (NM_001081164)	promoter-TSS (NM_001081164)	-346	NM_001081164	73945	Mm.34348	NM_001081164	ENSMUSG00000036990	Otud4	4930431L18Rik|AI449692|D8Ertd69e|mKIAA1046	OTU domain containing 4	protein-coding
chr1-7	chr1	9738474	9738764	+	856.6	0.85	promoter-TSS (NM_173443)	promoter-TSS (NM_173443)	-156	NM_173443	70675	Mm.274493	NM_173443	ENSMUSG00000045210	Vcpip1	4932442A08|5730421J18Rik|5730538E15Rik|VCIP135|mKIAA1850	valosin containing protein (p97)/p47 complex interacting protein 1	protein-coding
chrX-1	chrX	72919530	72919820	+	855.6	0.686	Intergenic	Intergenic	90363	NR_029443	74396	Mm.162493	NR_029443	ENSMUSG00000087396	4933407K13Rik	A130080L05Rik	RIKEN cDNA 4933407K13 gene	ncRNA
chr4-23	chr4	116855110	116855400	+	848.1	0.914	promoter-TSS (NM_134471)	promoter-TSS (NM_134471)	-26	NM_134471	73804	Mm.247651	NM_134471	ENSMUSG00000028678	Kif2c	4930402F02Rik|ESTM5|Knsl6|MCAK|X83316	kinesin family member 2C	protein-coding
chr11-11	chr11	118280379	118280669	+	846.7	0.899	promoter-TSS (NM_029502)	promoter-TSS (NM_029502)	-92	NM_001267592	76025	Mm.177551	NM_029502	ENSMUSG00000025575	Cant1	5830420C20Rik|Apy1h|D11Bwg0554e|Entpd8|SCAN-1|Shapy	calcium activated nucleotidase 1	protein-coding
chr15-3	chr15	53734047	53734337	+	841.1	0.852	promoter-TSS (NM_177225)	promoter-TSS (NM_177225)	-201	NM_177225	320679	Mm.442455	NM_177225	ENSMUSG00000058656	Samd12	A830094I09Rik	sterile alpha motif domain containing 12	protein-coding
chr10-5	chr10	67011834	67012124	+	840.2	0.833	promoter-TSS (NM_001005419)	promoter-TSS (NM_001005419)	-276	NM_001005419	211488	Mm.297250	NM_001005419	ENSMUSG00000057134	Ado	Gm237	2-aminoethanethiol (cysteamine) dioxygenase	protein-coding
chr7-11	chr7	17323564	17323854	+	838.9	0.854	promoter-TSS (NM_198613)	promoter-TSS (NM_198613)	-84	NM_198613	232910	Mm.333597	NM_198613	ENSMUSG00000008036	Ap2s1	AI043088	adaptor-related protein complex 2, sigma 1 subunit	protein-coding
chr11-17	chr11	60230515	60230805	+	829.5	0.876	promoter-TSS (NM_025757)	promoter-TSS (NM_025757)	13	NM_025757	66771	Mm.29950	NM_025757	ENSMUSG00000018415	Gid4	4933439F18Rik	GID complex subunit 4, VID24 homolog (S. cerevisiae)	protein-coding
chr11-40	chr11	61770097	61770387	+	825.8	0.941	promoter-TSS (NM_001310526)	promoter-TSS (NM_001310526)	-23	NM_001310526	432572	Mm.438022	NM_001029936	ENSMUSG00000042331	Specc1	2810012G08Rik|B230396K10Rik|Cytsb	sperm antigen with calponin homology and coiled-coil domains 1	protein-coding
chr12-10	chr12	107022673	107022963	+	822.4	0.931	promoter-TSS (NM_011112)	promoter-TSS (NM_011112)	-94	NM_011112	18789	Mm.255877	NM_011112	ENSMUSG00000021111	Papola	Pap|PapIII|Plap	poly (A) polymerase alpha	protein-coding
chr7-15	chr7	24919033	24919323	+	818.4	0.869	promoter-TSS (NM_019941)	promoter-TSS (NM_019941)	-4	NM_019941	56525	Mm.295595	NM_019941		Zfp235	0610030O19Rik|AI428448	zinc finger protein 235	protein-coding
chr16-3	chr16	55934607	55934897	+	818	0.708	intron (NM_001159364, intron 1 of 3)	intron (NM_001159364, intron 1 of 3)	209	NM_001159366	74201	Mm.178427	NM_028815	ENSMUSG00000022604	Cep97	2810403B08Rik|4932439K18Rik|AA437768|E130116N02Rik|Lrriq2	centrosomal protein 97	protein-coding
chr19-4	chr19	5024253	5024543	+	810.5	0.91	intron (NM_007854, intron 1 of 11)	CpG	392	NM_007854	13340	Mm.4930	NM_007854	ENSMUSG00000024891	Slc29a2	Der12|Ent2|Hnp36	solute carrier family 29 (nucleoside transporters), member 2	protein-coding
chr12-4	chr12	80273499	80273789	+	810.3	0.839	promoter-TSS (NM_016800)	promoter-TSS (NM_016800)	-199	NM_016800	53612	Mm.265929	NM_016800	ENSMUSG00000021124	Vti1b	AU015348|GES30|MVti1b|SNARE|Vti1-rp1	vesicle transport through interaction with t-SNAREs 1B	protein-coding
chr1-17	chr1	133763635	133763925	+	809.8	0.926	promoter-TSS (NM_144875)	promoter-TSS (NM_144875)	-74	NM_144875	226422	Mm.34027	NM_144875	ENSMUSG00000026433	Rab29	Rab7l1	RAB29, member RAS oncogene family	protein-coding
chr17-2	chr17	79135889	79136179	+	799.6	0.884	promoter-TSS (NM_011500)	promoter-TSS (NM_011500)	-134	NM_011500	268980	Mm.311915	NM_011500	ENSMUSG00000024077	Strn	AU022939|D130055P19	striatin, calmodulin binding protein	protein-coding
chr6-5	chr6	21899317	21899607	+	799.5	0.876	promoter-TSS (NM_023626)	promoter-TSS (NM_023626)	-109	NM_001311061	71777	Mm.39999	NM_023626	ENSMUSG00000029670	Ing3	1300013A07Rik|P47ING3	inhibitor of growth family, member 3	protein-coding
chr7-14	chr7	148633136	148633426	+	796.7	0.844	promoter-TSS (NM_026020)	promoter-TSS (NM_026020)	-268	NM_026020	67186	Mm.380435	NM_026020	ENSMUSG00000025508	Rplp2	2700049I22Rik	ribosomal protein, large P2	protein-coding
chr2-11	chr2	161003351	161003641	+	792	0.864	Intergenic	Intergenic	-68674	NR_126509	71389	Mm.122738	NM_173368	ENSMUSG00000057133	Chd6	5430439G14Rik|6330406J24Rik|CHD-6	chromodomain helicase DNA binding protein 6	protein-coding
chr6-7	chr6	81915747	81916037	+	791.3	0.848	promoter-TSS (NM_026490)	promoter-TSS (NM_026490)	51	NM_026490	56284	Mm.276293	NM_026490	ENSMUSG00000030045	Mrpl19	9030416F12Rik|9130412E02Rik|D6Ertd157e|MRP-L15|RLX1|Rpml15	mitochondrial ribosomal protein L19	protein-coding
chr7-16	chr7	13482947	13483237	+	791	0.869	promoter-TSS (NM_001290436)	promoter-TSS (NM_001290436)	-66	NM_001290438	232878	Mm.40706	NM_001001447	ENSMUSG00000054715	Zscan22	AW227621|D530006B18Rik|Hkr2	zinc finger and SCAN domain containing 22	protein-coding
chr1-13	chr1	180117439	180117729	+	781.9	0.851	promoter-TSS (NM_024282)	promoter-TSS (NM_024282)	36	NM_024282	78825	Mm.440132	NM_024282		Desi2	5830417C01Rik|DeSI-2|Fam152a|Pppde1	desumoylating isopeptidase 2	protein-coding
chr4-12	chr4	124418996	124419286	+	776.9	0.84	promoter-TSS (NM_008385)	promoter-TSS (NM_008385)	47	NR_126474	16330	Mm.296202	NM_008385	ENSMUSG00000028894	Inpp5b	5PTase|AW260155|INPP5P	inositol polyphosphate-5-phosphatase B	protein-coding
chr6-11	chr6	13821319	13821609	+	776.5	0.914	promoter-TSS (NR_024619)	promoter-TSS (NR_024619)	19	NR_024619	66520	Mm.29615	NM_183258		2610001J05Rik	C79299	RIKEN cDNA 2610001J05 gene	ncRNA
chr13-5	chr13	54570121	54570411	+	773.4	0.898	promoter-TSS (NM_028597)	promoter-TSS (NM_028597)	-65	NM_028597	73666	Mm.292487	NM_028597	ENSMUSG00000025872	Thoc3	2410044K02Rik|AL033344	THO complex 3	protein-coding
chr1-14	chr1	135557883	135558173	+	767.2	0.885	promoter-TSS (NM_144530)	promoter-TSS (NM_144530)	-52	NM_144530	70579	Mm.245357	NM_144530	ENSMUSG00000102976	Zc3h11a	1110003F06Rik|5730454B08Rik|G630041M05Rik|Zc3hdc11a|Zc3hh11a|mKIAA0663	zinc finger CCCH type containing 11A	protein-coding
chr1-18	chr1	16094739	16095029	+	767.1	0.854	promoter-TSS (NM_011291)	promoter-TSS (NM_011291)	-370	NM_011291	19989	Mm.319659	NM_011291	ENSMUSG00000043716	Rpl7	Rpl7a|Surf-3	ribosomal protein L7	protein-coding
chr17-16	chr17	35810597	35810887	+	757.8	0.883	promoter-TSS (NM_010364)	promoter-TSS (NM_010364)	-54	NM_010364	14885	Mm.10182	NM_010364	ENSMUSG00000001524	Gtf2h4	AW545633|BTF2 p52|p52	general transcription factor II H, polypeptide 4	protein-coding
chr17-8	chr17	46297713	46298003	+	756.7	0.863	promoter-TSS (NM_001145979)	promoter-TSS (NM_001145979)	-123	NM_019581	56055	Mm.22147	NM_019581	ENSMUSG00000023952	Gtpbp2	nmf205	GTP binding protein 2	protein-coding
chr7-9	chr7	50927233	50927523	+	755.9	0.798	promoter-TSS (NM_145582)	promoter-TSS (NM_145582)	-23	NM_145582	233189	Mm.26514	NM_145582	ENSMUSG00000038888	Ctu1	Atpbd3|BC005752	cytosolic thiouridylase subunit 1 homolog (S. pombe)	protein-coding
chr17-3	chr17	5491400	5491690	+	755.8	0.85	Intergenic	Intergenic	-1055	NM_146073	224454	Mm.487663	NM_146073	ENSMUSG00000034265	Zdhhc14	B530001K09Rik|New1cp	zinc finger, DHHC domain containing 14	protein-coding
chr18-3	chr18	31919141	31919431	+	755	0.814	promoter-TSS (NM_001242430)	promoter-TSS (NM_001242430)	-192	NM_153515	225339	Mm.290804	NM_153515	ENSMUSG00000041915	Ammecr1l	5430429D03Rik|AU022236|AU040755|AW111353|E230022H04Rik	AMME chromosomal region gene 1-like	protein-coding
chr5-8	chr5	137394841	137395131	+	751.6	0.788	promoter-TSS (NR_015555)	promoter-TSS (NR_015555)	-30	NR_015555	66752	Mm.135764	NR_015555	ENSMUSG00000097908	4933404O12Rik	AW494809	RIKEN cDNA 4933404O12 gene	ncRNA
chr1-9	chr1	177810533	177810823	+	751.6	0.898	promoter-TSS (NM_012012)	promoter-TSS (NM_012012)	-231	NM_012012	26909	Mm.283046	NM_012012		Exo1	5730442G03Rik|Msa	exonuclease 1	protein-coding
chr4-7	chr4	107040289	107040579	+	750.4	0.809	promoter-TSS (NM_028355)	promoter-TSS (NM_028355)	45	NM_028355	72787	Mm.28478	NM_028355	ENSMUSG00000028614	Ndc1	2810475A17Rik|AI450313|Tmem48	NDC1 transmembrane nucleoporin	protein-coding
chr6-17	chr6	87622098	87622388	+	749.9	0.89	promoter-TSS (NM_001170489)	promoter-TSS (NM_001170489)	-81	NM_001170489	72103	Mm.31770	NM_024251	ENSMUSG00000030051	Aplf	2010301N04Rik|AI452191	aprataxin and PNKP like factor	protein-coding
chr17-1	chr17	56904437	56904727	+	740.1	0.701	intron (NM_144858, intron 1 of 12)	intron (NM_144858, intron 1 of 12)	408	NM_144858	224907	Mm.293973	NM_144858	ENSMUSG00000007603	Dus3l	AI662135|AW557805	dihydrouridine synthase 3-like (S. cerevisiae)	protein-coding
chr16-5	chr16	4558492	4558782	+	738.7	0.78	intron (NM_031182, intron 1 of 6)	CpG	1083	NM_031182	83383	Mm.273210	NM_031182	ENSMUSG00000005718	Tfap4	AI642933|AP-4|D930048N17Rik|Tcfap4|bHLHc41	transcription factor AP4	protein-coding
chr9-6	chr9	77956762	77957052	+	735.9	0.814	promoter-TSS (NM_001081490)	promoter-TSS (NM_001081490)	-35	NM_001081490	71538	Mm.28584	NM_023605	ENSMUSG00000001366	Fbxo9	9030401P18Rik|AA986398	f-box protein 9	protein-coding
chr7-34	chr7	30879742	30880032	+	734.5	0.807	promoter-TSS (NM_011981)	promoter-TSS (NM_011981)	-208	NM_011981	26466	Mm.195092	NM_011981	ENSMUSG00000049421	Zfp260	AI480997|Ozrf1|PEX1|Zfp63|Znf260	zinc finger protein 260	protein-coding
chr11-10	chr11	60590713	60591003	+	732.6	0.819	promoter-TSS (NM_175491)	promoter-TSS (NM_175491)	9	NM_009410	21975	Mm.10708	NM_009410	ENSMUSG00000002814	Top3a	-	topoisomerase (DNA) III alpha	protein-coding
chr9-5	chr9	83441727	83442017	+	731.9	0.851	promoter-TSS (NM_172507)	promoter-TSS (NM_172507)	-73	NM_172507	212531	Mm.491246	NM_172507		Sh3bgrl2	A930014C21Rik|AA408038|B930089I21	SH3 domain binding glutamic acid-rich protein like 2	protein-coding
chr8-6	chr8	74967544	74967834	+	731.2	0.69	promoter-TSS (NM_028170)	promoter-TSS (NM_028170)	-12	NM_028500	73316	Mm.196315	NM_028500	ENSMUSG00000019732	Calr3	1700031L01Rik|6330586I20Rik|Crt2|cspn	calreticulin 3	protein-coding
chr7-13	chr7	30553286	30553576	+	730.7	0.678	promoter-TSS (NM_023750)	promoter-TSS (NM_023750)	-140	NM_023750	74352	Mm.251083	NM_023750		Zfp84	2210410P13Rik|4633401C23Rik|AI415447|BB081605|C86188|KRAB18|Zfp69	zinc finger protein 84	protein-coding
chr14-2	chr14	35486780	35487070	+	729	0.833	promoter-TSS (NM_001004436)	promoter-TSS (NM_001004436)	-189	NM_001004436	218914	Mm.27957	NM_001004436	ENSMUSG00000041408	Wapl	A530089A20Rik|BC037674|DIF-2|FOE|Wapal	WAPL cohesin release factor	protein-coding
chr16-8	chr16	11254321	11254611	+	725.1	0.873	promoter-TSS (NM_146066)	promoter-TSS (NM_146066)	-48	NM_146066	14852	Mm.325827	NM_146066		Gspt1	AI314175|AI326449|AV307676|C79774|G1st|Gst-1	G1 to S phase transition 1	protein-coding
chr10-2	chr10	84379757	84380047	+	722.6	0.621	promoter-TSS (NM_001013441)	promoter-TSS (NM_001013441)	-456	NM_183172	237422	Mm.18936	NM_183172		Ric8b	BC051080|Ric-8|Ric-8b	resistance to inhibitors of cholinesterase 8 homolog B (C. elegans)	protein-coding
chr19-3	chr19	46130818	46131108	+	720.9	0.749	promoter-TSS (NM_001081214)	promoter-TSS (NM_001081214)	-66	NM_001081214	226169	Mm.2415	NM_145504	ENSMUSG00000055491	Pprc1	A930018M19|BC013720|PRC|mKIAA0595	peroxisome proliferative activated receptor, gamma, coactivator-related 1	protein-coding
chr16-7	chr16	35490872	35491162	+	719.4	0.871	promoter-TSS (NM_028295)	promoter-TSS (NM_028295)	-58	NM_028295	72599	Mm.71015	NM_028295	ENSMUSG00000022844	Pdia5	2700053F16Rik|AU015525|Pdir	protein disulfide isomerase associated 5	protein-coding
chr2-15	chr2	101469075	101469365	+	717.7	0.932	promoter-TSS (NM_026592)	promoter-TSS (NM_026592)	-77	NM_026592	68170	Mm.31263	NM_026592	ENSMUSG00000027165	B230118H07Rik	NWC	RIKEN cDNA B230118H07 gene	protein-coding
chr10-6	chr10	42198176	42198466	+	717.4	0.835	promoter-TSS (NM_145743)	promoter-TSS (NM_145743)	50	NM_145743	215951	Mm.89646	NM_145743	ENSMUSG00000038302	Lace1	CG8520	lactation elevated 1	protein-coding
chr7-23	chr7	6649118	6649408	+	716.7	0.909	promoter-TSS (NM_011769)	promoter-TSS (NM_011769)	-120	NM_011769	22776	Mm.89976	NM_011769	ENSMUSG00000002266	Zim1	-	zinc finger, imprinted 1	protein-coding
chr8-10	chr8	108861902	108862192	+	716.3	0.868	promoter-TSS (NM_021491)	promoter-TSS (NM_021491)	-159	NM_021491	58994	Mm.23298	NM_021491	ENSMUSG00000031906	Smpd3	4631433G07Rik|AI427456|AW537966|fro|nSMase2	sphingomyelin phosphodiesterase 3, neutral	protein-coding
chr9-7	chr9	90009497	90009787	+	714.7	0.906	promoter-TSS (NM_001039147)	promoter-TSS (NM_001039147)	16	NM_024431	21761	Mm.426209	NM_024431	ENSMUSG00000062270	Morf4l1	MORFRG15|MRG15|TEG-189|Tex189|mKIAA4002	mortality factor 4 like 1	protein-coding
chr18-5	chr18	65959961	65960251	+	713.2	0.857	promoter-TSS (NM_025468)	promoter-TSS (NM_025468)	-126	NM_025468	66286	Mm.27800	NM_025468	ENSMUSG00000024516	Sec11c	1810029G24Rik|Sec11l3	SEC11 homolog C, signal peptidase complex subunit	protein-coding
chr6-9	chr6	108014941	108015231	+	707	0.834	promoter-TSS (NM_178391)	promoter-TSS (NM_178391)	47	NM_178391	74729	Mm.56539	NM_178391	ENSMUSG00000034639	Setmar	5830404F24Rik|Etet2	SET domain without mariner transposase fusion	protein-coding
chr6-10	chr6	34126950	34127240	+	706.4	0.805	promoter-TSS (NM_021435)	promoter-TSS (NM_021435)	-41	NM_021435	58246	Mm.245527	NM_021435		Slc35b4	4930474D06Rik|AB041549|AW494345	solute carrier family 35, member B4	protein-coding
chr11-7	chr11	50641056	50641346	+	706.1	0.817	promoter-TSS (NM_013922)	promoter-TSS (NM_013922)	32	NM_013922	30944	Mm.103674	NM_013922	ENSMUSG00000044807	Zfp354c	5330421P20Rik|AJ18|AW743325|Kid3|Tcf17l2|Znf354c|mKIAA4218	zinc finger protein 354C	protein-coding
chr3-4	chr3	120994812	120995102	+	705.3	0.867	intron (NM_024178, intron 1 of 3)	CpG	222	NM_024178	66789	Mm.269881	NM_024178	ENSMUSG00000039887	Alg14	5430428G01Rik|AI854024	asparagine-linked glycosylation 14	protein-coding
chr4-20	chr4	140542563	140542853	+	703.8	0.864	promoter-TSS (NM_001164366)	promoter-TSS (NM_001164366)	-80	NM_029097	74772	Mm.205625	NM_029097	ENSMUSG00000036622	Atp13a2	1110012E06Rik|AA589443	ATPase type 13A2	protein-coding
chr4-9	chr4	151370288	151370578	+	703.8	0.834	promoter-TSS (NM_172705)	promoter-TSS (NM_172705)	-145	NM_172705	230936	Mm.25582	NM_172705	ENSMUSG00000047777	Phf13	BC029632|Phf5|SPOC1	PHD finger protein 13	protein-coding
chr1-4	chr1	95532211	95532501	+	701.7	0.797	promoter-TSS (NM_021537)	promoter-TSS (NM_021537)	-52	NM_021537	59041	Mm.28761	NM_021537		Stk25	1500019J11Rik|AU018434|C86992|Ste20-like|Ysk1	serine/threonine kinase 25 (yeast)	protein-coding
chr4-11	chr4	49533929	49534219	+	700.3	0.798	promoter-TSS (NM_145547)	promoter-TSS (NM_145547)	26	NM_145547	230162	Mm.186994	NM_145547	ENSMUSG00000039634	Zfp189	BB131811|C430015I23Rik	zinc finger protein 189	protein-coding
chr15-5	chr15	44259343	44259633	+	699.8	0.855	promoter-TSS (NM_175009)	promoter-TSS (NM_175009)	-169	NM_175009	223527	Mm.291828	NM_175009	ENSMUSG00000022338	Eny2	1810057B09Rik|6720481I12|DC6|Ey2	enhancer of yellow 2 homolog (Drosophila)	protein-coding
chr3-9	chr3	10440115	10440405	+	698.5	0.921	promoter-TSS (NM_029068)	promoter-TSS (NM_029068)	-130	NM_001127191	74718	Mm.440548	NM_029068	ENSMUSG00000027534	Snx16	4930522N22Rik|AI117577|AI747675	sorting nexin 16	protein-coding
chr6-3	chr6	85283427	85283717	+	697.1	0.749	promoter-TSS (NM_178639)	promoter-TSS (NM_178639)	-156	NM_178639	94282	Mm.121485	NM_178639	ENSMUSG00000033720	Sfxn5	C230001H08Rik	sideroflexin 5	protein-coding
chr2-6	chr2	71049608	71049898	+	696.7	0.828	promoter-TSS (NM_010064)	promoter-TSS (NM_010064)	-10	NM_001198876	13427	Mm.249479	NM_010064	ENSMUSG00000027012	Dync1i2	3110079H08Rik|AW554389|Dncic2	dynein cytoplasmic 1 intermediate chain 2	protein-coding
chr14-7	chr14	65271143	65271433	+	696.5	0.847	promoter-TSS (NM_001081177)	promoter-TSS (NM_001081177)	-80	NM_001081177	16554	Mm.23611	NM_001081177	ENSMUSG00000060012	Kif13b	5330429L19Rik|6030414C01|AI429803|C130021D12Rik|GAKIN	kinesin family member 13B	protein-coding
chr2-4	chr2	25877188	25877478	+	696.2	0.806	promoter-TSS (NM_133835)	promoter-TSS (NM_133835)	-53	NM_133835	98766	Mm.247824	NM_133835	ENSMUSG00000036352	Ubac1	1110033G07Rik|AA407978|GBDR1|Gdbr1|Ubadc1	ubiquitin associated domain containing 1	protein-coding
chr6-20	chr6	97756824	97757114	+	695.7	0.914	promoter-TSS (NM_001113198)	promoter-TSS (NM_001113198)	-83	NM_001113198	17342	Mm.333284	NM_008601	ENSMUSG00000035158	Mitf	BCC2|Bhlhe32|Gsfbcc2|Vitiligo|Wh|bw|mi|vit	microphthalmia-associated transcription factor	protein-coding
chr10-13	chr10	80600030	80600320	+	694.3	0.853	intron (NM_010731, intron 1 of 2)	CpG	1159	NM_010731	16969	Mm.20920	NM_010731	ENSMUSG00000035011	Zbtb7a	9030619K07Rik|9130006G12Rik|AI452336|FBI-1|Lrf|Pokemon|Zbtb7	zinc finger and BTB domain containing 7a	protein-coding
chr2-8	chr2	94018968	94019258	+	690.6	0.845	Intergenic	Intergenic	-21047	NM_019657	56348	Mm.22505	NM_019657	ENSMUSG00000027195	Hsd17b12	2610510O05Rik|AI172963|KIK-I|Kik1	hydroxysteroid (17-beta) dehydrogenase 12	protein-coding
chr10-7	chr10	121063394	121063684	+	688	0.86	promoter-TSS (NM_001081056)	promoter-TSS (NM_001081056)	-167	NM_001081056	73192	Mm.25042	NM_001081056	ENSMUSG00000034667	Xpot	1110004L07Rik|3110065H13Rik|AI452076|C79645|EXPORTIN-T	exportin, tRNA (nuclear export receptor for tRNAs)	protein-coding
chr12-11	chr12	84938089	84938379	+	686.9	0.91	promoter-TSS (NM_183154)	promoter-TSS (NM_183154)	-137	NM_183154	217695	Mm.59257	NM_183154	ENSMUSG00000042628	Zfyve1	DFCP1|G630053K23|TAFF1|ZNFN2A1|mKIAA1589	zinc finger, FYVE domain containing 1	protein-coding
chr7-12	chr7	30303561	30303851	+	686.9	0.76	Intergenic	CpG	-13227	NM_001081028	74206	Mm.447042	NM_001081028	ENSMUSG00000030583	Sipa1l3	2610511M17Rik	signal-induced proliferation-associated 1 like 3	protein-coding
chr7-19	chr7	13639690	13639980	+	683.3	0.705	5' UTR (NM_001290453, exon 1 of 7)	5' UTR (NM_001290453, exon 1 of 7)	278	NM_145819	109889	Mm.10103	NM_145819	ENSMUSG00000030380	Mzf1	Mzf-2|Mzf2|Zfp121|Zfp98|Znf42	myeloid zinc finger 1	protein-coding
chr7-46	chr7	30693329	30693619	+	682.4	0.8	promoter-TSS (NM_001243908)	promoter-TSS (NM_001243908)	-62	NM_001243908	73729	Mm.333743	NM_001243908	ENSMUSG00000099689	Zfp383	1110003H10Rik	zinc finger protein 383	protein-coding
chr18-6	chr18	35862650	35862940	+	682	0.867	promoter-TSS (NM_029669)	promoter-TSS (NM_029669)	3	NM_029669	76594	Mm.108596	NM_029669	ENSMUSG00000024350	Dnajc18	2700075B01Rik|AU041129	DnaJ (Hsp40) homolog, subfamily C, member 18	protein-coding
chr2-17	chr2	154718554	154718844	+	677.4	0.904	promoter-TSS (NM_026030)	promoter-TSS (NM_026030)	-57	NM_026030	67204	Mm.377134	NM_026030	ENSMUSG00000074656	Eif2s2	2810026E11Rik|38kDa|AA408636|AA571381|AA986487|AW822225|D2Ertd303e|EIF2|EIF2B	eukaryotic translation initiation factor 2, subunit 2 (beta)	protein-coding
chr7-30	chr7	31514412	31514702	+	676.4	0.826	promoter-TSS (NM_027215)	promoter-TSS (NM_027215)	-4	NM_027215	69804	Mm.27499	NM_027215	ENSMUSG00000006315	Tmem147	2010004E11Rik|5033425B17Rik|Nifie14	transmembrane protein 147	protein-coding
chr7-28	chr7	133924135	133924425	+	675.1	0.863	promoter-TSS (NM_011538)	promoter-TSS (NM_011538)	-717	NM_011538	21389	Mm.727	NM_011538	ENSMUSG00000030699	Tbx6	rv	T-box 6	protein-coding
chr8-9	chr8	86671628	86671918	+	674.1	0.819	promoter-TSS (NM_029045)	promoter-TSS (NM_029045)	-121	NM_145970	212139	Mm.41424	NM_145970	ENSMUSG00000036686	Cc2d1a	BC016188|Freud-1|Tape	coiled-coil and C2 domain containing 1A	protein-coding
chr11-9	chr11	77795158	77795448	+	673.6	0.746	Intergenic	Intergenic	-1015	NM_174852	268448	Mm.274329	NM_174852	ENSMUSG00000037791	Phf12	2410142K10Rik|F630045O13|PF1|mKIAA1523	PHD finger protein 12	protein-coding
chr1-8	chr1	54307401	54307691	+	672.4	0.834	promoter-TSS (NM_030025)	promoter-TSS (NM_030025)	19	NM_030025	78016	Mm.67455	NM_030025	ENSMUSG00000025983	Ccdc150	4930511H11Rik	coiled-coil domain containing 150	protein-coding
chr3-6	chr3	88905738	88906028	+	670.3	0.882	promoter-TSS (NM_001253751)	promoter-TSS (NM_001253751)	6	NM_001253751	110196	Mm.39472	NM_134469	ENSMUSG00000059743	Fdps	6030492I17Rik|AI256750|Fdpsl1|mKIAA1293	farnesyl diphosphate synthetase	protein-coding
chr12-7	chr12	77938592	77938882	+	668.7	0.792	intron (NM_145927, intron 1 of 11)	CpG	283	NM_145927	110606	Mm.151174	NM_145927	ENSMUSG00000033373	Fntb	2010013E13Rik|AA409500	farnesyltransferase, CAAX box, beta	protein-coding
chr2-12	chr2	101726216	101726506	+	668.4	0.883	promoter-TSS (NM_029635)	promoter-TSS (NM_029635)	-58	NM_029635	76501	Mm.330424	NM_029635	ENSMUSG00000027163	Commd9	1810029F08Rik|AA409293	COMM domain containing 9	protein-coding
chr1-6	chr1	153602033	153602323	+	668.4	0.768	promoter-TSS (NM_001311165)	promoter-TSS (NM_001311165)	-326	NM_001039644	66967	Mm.337691	NM_001039644	ENSMUSG00000043019	Edem3	2310050N11Rik	ER degradation enhancer, mannosidase alpha-like 3	protein-coding
chr6-8	chr6	29718028	29718318	+	667.6	0.853	promoter-TSS (NM_001171000)	promoter-TSS (NM_001171000)	-270	NM_021414	74340	Mm.210899	NM_021414	ENSMUSG00000029772	Ahcyl2	4631427C17Rik|AI227036|Adohcyase3|mKIAA0828	S-adenosylhomocysteine hydrolase-like 2	protein-coding
chr19-5	chr19	6235792	6236082	+	664	0.731	promoter-TSS (NM_198168)	promoter-TSS (NM_198168)	-97	NM_198168	225849	Mm.118076	NM_198168	ENSMUSG00000024777	Ppp2r5b	B'beta|BC026670	protein phosphatase 2, regulatory subunit B', beta	protein-coding
chr11-16	chr11	4604440	4604730	+	663.4	0.772	promoter-TSS (NM_026015)	promoter-TSS (NM_026015)	-96	NM_026015	67178	Mm.271056	NM_026015	ENSMUSG00000009076	Zmat5	2610510L01Rik|D11Bwg0572e|D11Bwg1548e	zinc finger, matrin type 5	protein-coding
chr4-14	chr4	135841310	135841600	+	662.6	0.748	promoter-TSS (NM_009557)	promoter-TSS (NM_009557)	-529	NM_009557	22704	Mm.1504	NM_009557	ENSMUSG00000051351	Zfp46	AI426962|Mlz-4|Zfp-46|Znf436	zinc finger protein 46	protein-coding
chr7-20	chr7	52956137	52956427	+	662.5	0.84	intron (NM_009800, intron 2 of 8)	intron (NM_009800, intron 2 of 8)	945	NM_009800	12348	Mm.27736	NM_009800	ENSMUSG00000003273	Car11	Ca11	carbonic anhydrase 11	protein-coding
chr7-25	chr7	24959994	24960284	+	662.4	0.835	promoter-TSS (NM_001029933)	promoter-TSS (NM_001029933)	75	NM_001029933	232966	Mm.435485	NM_001029933	ENSMUSG00000068962	Zfp114	Gm1957|Zfp110	zinc finger protein 114	protein-coding
chr16-6	chr16	32868262	32868552	+	662.3	0.854	promoter-TSS (NM_001200038)	promoter-TSS (NM_001200038)	45	NM_001200038	100502698	Mm.327319	NM_172615	ENSMUSG00000035629	Rubcn	1700021K19Rik|5330403K09|Kiaa0226|Rubicon|mKIAA0226	RUN domain and cysteine-rich domain containing, Beclin 1-interacting protein	protein-coding
chr8-11	chr8	108384316	108384606	+	662	0.841	promoter-TSS (NR_033574)	promoter-TSS (NR_033574)	-73	NM_026532	68051	Mm.455474	NM_026532	ENSMUSG00000008450	Nutf2	2700067I02Rik|AI115459|AI413596|AW546000|Ntf2|Ntf3|PP15	nuclear transport factor 2	protein-coding
chr11-15	chr11	50872618	50872908	+	659.9	0.862	promoter-TSS (NM_009329)	promoter-TSS (NM_009329)	4	NM_009329	21408	Mm.4792	NM_009329	ENSMUSG00000020364	Zfp354a	AW488485|Tcf17|Znf354a|kid1	zinc finger protein 354A	protein-coding
chr2-7	chr2	30351358	30351648	+	659.8	0.898	Intergenic	Intergenic	-21784	NM_030244	72500	Mm.295464	NM_030244		Ier5l	2610524G09Rik	immediate early response 5-like	protein-coding
chr9-12	chr9	107444141	107444431	+	658	0.785	promoter-TSS (NM_019720)	promoter-TSS (NM_019720)	-90	NM_019720	56368	Mm.24833	NM_019720	ENSMUSG00000037190	Cyb561d2	AW049681|Tsp10	cytochrome b-561 domain containing 2	protein-coding
chr5-11	chr5	150439207	150439497	+	657.2	0.77	promoter-TSS (NM_013559)	promoter-TSS (NM_013559)	-462	NM_013559	15505	Mm.270681	NM_013559	ENSMUSG00000029657	Hsph1	105kDa|AI790491|Hsp105|Hsp110|hsp-E7I|hsp110/105	heat shock 105kDa/110kDa protein 1	protein-coding
chr6-12	chr6	73198260	73198550	+	656.4	0.889	promoter-TSS (NM_019879)	promoter-TSS (NM_019879)	-94	NM_019879	56451	Mm.29845	NM_019879	ENSMUSG00000052738	Suclg1	1500000I01Rik|Sucla1	succinate-CoA ligase, GDP-forming, alpha subunit	protein-coding
chr2-24	chr2	167459898	167460188	+	653.9	0.959	Intergenic	Intergenic	-2538	NM_001311146	66589	Mm.278783	NM_023230	ENSMUSG00000078923	Ube2v1	0610011J09Rik|AI256840|CROC-1|CROC1|D7Bwg1382e|UEV-1	ubiquitin-conjugating enzyme E2 variant 1	protein-coding
chr16-9	chr16	84835418	84835708	+	652.8	0.818	promoter-TSS (NM_001302216)	promoter-TSS (NM_001302216)	194	NM_008065	14390	Mm.18974	NM_008065	ENSMUSG00000008976	Gabpa	GABPalpha	GA repeat binding protein, alpha	protein-coding
chr7-18	chr7	109213789	109214079	+	650.5	0.794	promoter-TSS (NM_001286689)	promoter-TSS (NM_001286689)	-71	NR_104582	102443351	Mm.292904	NM_011644	ENSMUSG00000070425	Xntrpc	Xndr-trpc2	Xndc1-transient receptor potential cation channel, subfamily C, member 2 readthrough	protein-coding
chr14-3	chr14	11994389	11994679	+	650.3	0.813	promoter-TSS (NM_001308285)	promoter-TSS (NM_001308285)	15	NM_010210	14198	Mm.397619	NM_010210	ENSMUSG00000060579	Fhit	AW045638|Fra14A2	fragile histidine triad gene	protein-coding
chr10-3	chr10	114821701	114821991	+	650.1	0.787	promoter-TSS (NM_001033261)	promoter-TSS (NM_001033261)	-169	NM_001033261	216345	Mm.207621	NM_001033261	ENSMUSG00000034163	Zfc3h1	BC033596|Ccdc131|Psrc2	zinc finger, C3H1-type containing	protein-coding
chr18-4	chr18	42421762	42422052	+	648.5	0.757	promoter-TSS (NM_134137)	promoter-TSS (NM_134137)	-182	NM_134137	107045	Mm.312170	NM_134137	ENSMUSG00000024493	Lars	2310045K21Rik|3110009L02Rik|AW536573|mKIAA1352	leucyl-tRNA synthetase	protein-coding
chr7-27	chr7	13863905	13864195	+	647.6	0.823	promoter-TSS (NM_001083188)	promoter-TSS (NM_001083188)	20	NM_177312	321008	Mm.458832	NM_177312	ENSMUSG00000070814	6330408A02Rik	-	RIKEN cDNA 6330408A02 gene	protein-coding
chr1-19	chr1	179913183	179913473	+	647.2	0.857	Intergenic	CpG	-8238	NM_001034899	545391	Mm.442974	NM_001034899	ENSMUSG00000091476	Gm16432	EG545391|EG666250	predicted gene 16432	protein-coding
chr11-14	chr11	50729452	50729742	+	646.1	0.807	promoter-TSS (NM_001044698)	promoter-TSS (NM_001044698)	81	NM_178447	22678	Mm.259230	NM_009550	ENSMUSG00000049321	Zfp2	9930007F06Rik|Fnp-2|Zfp-2|mKR2|mkr-2|mszf87	zinc finger protein 2	protein-coding
chr15-7	chr15	98493251	98493541	+	645.3	0.854	promoter-TSS (NM_001080981)	promoter-TSS (NM_001080981)	-76	NM_001080981	74351	Mm.45725	NM_001080981	ENSMUSG00000003360	Ddx23	3110082M05Rik|4921506D17Rik	DEAD (Asp-Glu-Ala-Asp) box polypeptide 23	protein-coding
chr12-8	chr12	10397415	10397705	+	645.3	0.885	promoter-TSS (NM_023697)	promoter-TSS (NM_023697)	-26	NM_023697	105014	Mm.119343	NM_023697	ENSMUSG00000020621	Rdh14	3110030G19Rik|AW215439|PAN2	retinol dehydrogenase 14 (all-trans and 9-cis)	protein-coding
chr6-26	chr6	49269119	49269409	+	644.1	0.88	promoter-TSS (NM_175098)	promoter-TSS (NM_175098)	-9	NM_001311112	57895	Mm.32416	NM_175098	ENSMUSG00000050786	Ccdc126	6330407D12Rik|AA675040|AI465320|AL022711	coiled-coil domain containing 126	protein-coding
chr10-8	chr10	79132366	79132656	+	642.9	0.759	exon (NM_148934, exon 1 of 2)	exon (NM_148934, exon 1 of 2)	356	NM_148934	110012	Mm.22623	NM_148934	ENSMUSG00000020308	Tpgs1	AV005629|Gm16517|Gtrgeo22|PGs1	tubulin polyglutamylase complex subunit 1	protein-coding
chr7-4	chr7	24897142	24897432	+	642.9	0.663	promoter-TSS (NM_021307)	promoter-TSS (NM_021307)	-52	NM_021307	57745	Mm.82678	NM_021307	ENSMUSG00000052675	Zfp112	Znf112|Znf228	zinc finger protein 112	protein-coding
chr1-5	chr1	153275443	153275733	+	642.5	0.708	promoter-TSS (NM_025819)	promoter-TSS (NM_025819)	-23	NM_025819	66875	Mm.290905	NM_025819	ENSMUSG00000052748	Swt1	1200016B10Rik|C1orf26	SWT1 RNA endoribonuclease homolog (S. cerevisiae)	protein-coding
chr3-11	chr3	94386543	94386833	+	642.5	0.9	promoter-TSS (NM_001082484)	promoter-TSS (NM_001082484)	-50	NM_029721	76742	Mm.28160	NM_029721	ENSMUSG00000028136	Snx27	5730552M22Rik|ESTM45|ESTM47|R75405	sorting nexin family member 27	protein-coding
chr12-12	chr12	56403992	56404282	+	641.8	0.759	promoter-TSS (NM_021529)	promoter-TSS (NM_021529)	-150	NM_021529	59032	Mm.427307	NM_021529	ENSMUSG00000021022	Ppp2r3c	4930511A21Rik|5730412A08Rik|G4-1|G5pr	protein phosphatase 2, regulatory subunit B'', gamma	protein-coding
chr1-10	chr1	178744789	178745079	+	640.9	0.808	5' UTR (NM_029756, exon 1 of 18)	5' UTR (NM_029756, exon 1 of 18)	143	NM_029756	76816	Mm.171399	NM_029756	ENSMUSG00000026504	Sdccag8	2700048G21Rik|5730470G24Rik|Cccap	serologically defined colon cancer antigen 8	protein-coding
chr1-15	chr1	7387631	7387921	+	634.7	0.852	Intergenic	Intergenic	308775	NM_183028	319263	Mm.21539	NM_183028	ENSMUSG00000051285	Pcmtd1	8430411F12Rik|A030012M09Rik	protein-L-isoaspartate (D-aspartate) O-methyltransferase domain containing 1	protein-coding
chr4-8	chr4	116380895	116381185	+	633.6	0.77	promoter-TSS (NM_026714)	promoter-TSS (NM_026714)	-50	NM_025962	67096	Mm.252785	NM_025962	ENSMUSG00000028690	Mmachc	1810037K07Rik	methylmalonic aciduria cblC type, with homocystinuria	protein-coding
chr2-5	chr2	154899742	154900032	+	631.5	0.809	intron (NM_016661, intron 1 of 9)	CpG	346	NM_016661	269378	Mm.330692	NM_016661	ENSMUSG00000027597	Ahcy	AA987153|AL024110|CuBP|SAHH	S-adenosylhomocysteine hydrolase	protein-coding
chr6-22	chr6	89545557	89545847	+	628.1	0.867	promoter-TSS (NM_025351)	promoter-TSS (NM_025351)	-56	NM_025351	66098	Mm.20313	NM_025351	ENSMUSG00000030086	Chchd6	0710001P09Rik|1700021B03Rik	coiled-coil-helix-coiled-coil-helix domain containing 6	protein-coding
chr6-13	chr6	30254509	30254799	+	626.8	0.909	promoter-TSS (NM_009459)	promoter-TSS (NM_009459)	-115	NM_001169576	22214	Mm.332967	NM_009459	ENSMUSG00000039159	Ube2h	1500009C23Rik|AI181839|AI326965|AI462483|AW227540|E2-20K|Gid3|N28148|Ubc8	ubiquitin-conjugating enzyme E2H	protein-coding
chr7-17	chr7	31158610	31158900	+	626.1	0.864	Intergenic	Intergenic	-10964	NM_175478	233067	Mm.23157	NM_175478	ENSMUSG00000036957	Lrfn3	A530045B06Rik|SALM4	leucine rich repeat and fibronectin type III domain containing 3	protein-coding
chr8-17	chr8	127245853	127246143	+	625.9	0.887	promoter-TSS (NM_145607)	promoter-TSS (NM_145607)	-41	NM_026855	68865	Mm.22779	NM_026855	ENSMUSG00000031982	Arv1	1110067L22Rik|AI461928|AW121084	ARV1 homolog (yeast)	protein-coding
chr4-15	chr4	131864358	131864648	+	625.2	0.84	promoter-TSS (NR_029412)	promoter-TSS (NR_029412)	-90	NR_029468	100039864	Mm.258912	NR_029468	ENSMUSG00000086290	Snhg12	2310005L22Rik	small nucleolar RNA host gene 12	ncRNA
chr7-41	chr7	52793769	52794059	+	615.2	0.846	intron (NM_148927, intron 8 of 19)	intron (NM_148927, intron 8 of 19)	12214	NM_148927	69217	Mm.274158	NM_148927	ENSMUSG00000040428	Plekha4	2410005C22Rik|C88169|Pepp1	pleckstrin homology domain containing, family A (phosphoinositide binding specific) member 4	protein-coding
chr3-7	chr3	90057965	90058255	+	612.8	0.74	promoter-TSS (NM_028881)	promoter-TSS (NM_028881)	-93	NM_028881	74343	Mm.35627	NM_028881	ENSMUSG00000027936	Crtc2	4632407F12Rik|Torc2|mTORC2	CREB regulated transcription coactivator 2	protein-coding
chr17-21	chr17	47873771	47874061	+	612.5	0.946	promoter-TSS (NM_001161723)	promoter-TSS (NM_001161723)	-70	NM_001161722	21425	Mm.2305	NM_011549	ENSMUSG00000023990	Tfeb	Tcfeb|bHLHe35	transcription factor EB	protein-coding
chr6-29	chr6	35083691	35083981	+	610.8	0.847	promoter-TSS (NM_001164411)	promoter-TSS (NM_001164411)	-99	NM_001164414	53621	Mm.214525	NM_016877	ENSMUSG00000038784	Cnot4	Not4|Not4h|Not4hp	CCR4-NOT transcription complex, subunit 4	protein-coding
chr9-10	chr9	87150295	87150585	+	610.3	0.868	promoter-TSS (NM_199316)	promoter-TSS (NM_199316)	-73	NM_199316	382090	Mm.335338	NM_199316	ENSMUSG00000056919	Cep162	4922501C03Rik|mKIAA1009	centrosomal protein 162	protein-coding
chr7-45	chr7	28259595	28259885	+	609	0.911	intron (NM_133210, intron 1 of 1)	intron (NM_133210, intron 1 of 1)	881	NM_133210	170742	Mm.200120	NM_133210	ENSMUSG00000055200	Sertad3	AW124805|D1Mgi51|Rbt1|Sei3	SERTA domain containing 3	protein-coding
chr1-11	chr1	16647109	16647399	+	608	0.816	promoter-TSS (NM_026456)	promoter-TSS (NM_026456)	-54	NM_001310470	67923	Mm.289248	NM_026456	ENSMUSG00000079658	Tceb1	2610043E24Rik|2610301I15Rik|AA407206|AI987979|AW049146	transcription elongation factor B (SIII), polypeptide 1	protein-coding
chr16-12	chr16	17508933	17509223	+	607.6	0.785	promoter-TSS (NM_025808)	promoter-TSS (NM_025808)	14	NM_025808	66863	Mm.161726	NM_025808	ENSMUSG00000022761	Lztr1	1200003E21Rik|AI591627|AW550890	leucine-zipper-like transcriptional regulator, 1	protein-coding
chr17-10	chr17	23810380	23810670	+	606.1	0.799	promoter-TSS (NM_181821)	promoter-TSS (NM_181821)	-50	NM_181821	353502	Mm.359030	NM_181821		Hcfc1r1	HPIP	host cell factor C1 regulator 1 (XPO1-dependent)	protein-coding
chr9-11	chr9	110019718	110020008	+	604.6	0.771	5' UTR (NM_001252682, exon 1 of 23)	5' UTR (NM_001252682, exon 1 of 23)	257	NM_001252682	72831	Mm.276305	NM_133347	ENSMUSG00000032480	Dhx30	2810477H02Rik|C130058C04Rik|Ddx30|HELG|Ret-CoR	DEAH (Asp-Glu-Ala-His) box polypeptide 30	protein-coding
chr5-16	chr5	121654286	121654576	+	603.4	0.859	promoter-TSS (NM_011290)	promoter-TSS (NM_011290)	-79	NM_011290	19988	Mm.262021	NM_011290	ENSMUSG00000029614	Rpl6	Taxreb107	ribosomal protein L6	protein-coding
chr17-9	chr17	46817790	46818080	+	601.1	0.87	promoter-TSS (NM_001163729)	promoter-TSS (NM_001163729)	0	NM_001277309	17256	Mm.329083	NM_010787	ENSMUSG00000002768	Mea1	Mea-1	male enhanced antigen 1	protein-coding
chr7-37	chr7	99889851	99890141	+	601.1	0.814	promoter-TSS (NM_029494)	promoter-TSS (NM_029494)	-27	NR_015510	666737	Mm.473620	NR_015510	ENSMUSG00000074024	4632427E13Rik	AU015482	RIKEN cDNA 4632427E13 gene	ncRNA
chr14-8	chr14	62058770	62059060	+	600.5	0.922	promoter-TSS (NM_008466)	promoter-TSS (NM_008466)	-131	NM_008466	16648	Mm.25548	NM_008466	ENSMUSG00000021929	Kpna3	IPOA4	karyopherin (importin) alpha 3	protein-coding
chr7-32	chr7	134005207	134005497	+	599.9	0.813	promoter-TSS (NM_172746)	promoter-TSS (NM_172746)	-134	NM_172746	233876	Mm.363427	NM_172746	ENSMUSG00000042606	Hirip3	B130036O03|C86302	HIRA interacting protein 3	protein-coding
chr16-13	chr16	4789800	4790090	+	599.3	0.808	promoter-TSS (NM_025670)	promoter-TSS (NM_025670)	-10	NM_025670	66626	Mm.157648	NM_025670	ENSMUSG00000004071	Cdip1	2700048O17Rik|5730403B10Rik|AU018521|AW742692|CDIP	cell death inducing Trp53 target 1	protein-coding
chr7-38	chr7	6296910	6297200	+	598.7	0.784	Intergenic	Intergenic	-15019	NM_001033249	213011	Mm.333558	NM_001033249	ENSMUSG00000030443	Zfp583	BC056221|Znf583	zinc finger protein 583	protein-coding
chr6-23	chr6	3448237	3448527	+	598.5	0.873	promoter-TSS (NM_001167750)	promoter-TSS (NM_001167750)	-11	NM_001167751	73288	Mm.45539	NM_024260	ENSMUSG00000001376	Vps50	1700034M03Rik|8430415E05Rik|BLM|C87205|Ccdc132|mKIAA1861	VPS50 EARP/GARPII complex subunit	protein-coding
chr6-35	chr6	35127339	35127629	+	596.9	0.899	promoter-TSS (NM_027513)	promoter-TSS (NM_027513)	-132	NM_027513	70699	Mm.261208	NM_027513	ENSMUSG00000038759	Nup205	3830404O05Rik|AV248391|mKIAA0225	nucleoporin 205	protein-coding
chr7-80	chr7	138703484	138703774	+	596.1	0.912	promoter-TSS (NM_009774)	promoter-TSS (NM_009774)	-276	NM_009774	12237	Mm.927	NM_009774	ENSMUSG00000066979	Bub3	AU019800|AU021329|AU043350|AW146323|C78067	budding uninhibited by benzimidazoles 3 homolog (S. cerevisiae)	protein-coding
chr7-22	chr7	107520598	107520888	+	594.4	0.777	promoter-TSS (NM_028292)	promoter-TSS (NM_028292)	0	NM_001017985	277939	Mm.276374	NM_001017985	ENSMUSG00000047248	C2cd3	AU020772	C2 calcium-dependent domain containing 3	protein-coding
chr6-30	chr6	70742107	70742397	+	594.1	0.883	promoter-TSS (NM_009075)	promoter-TSS (NM_009075)	-83	NM_009075	19895	Mm.17905	NM_009075	ENSMUSG00000053604	Rpia	RPI	ribose 5-phosphate isomerase A	protein-coding
chr11-8	chr11	69809040	69809330	+	592.7	0.772	promoter-TSS (NM_030064)	promoter-TSS (NM_030064)	-83	NM_001291125	78246	Mm.20805	NM_030064	ENSMUSG00000018572	Phf23	2017-06-01	PHD finger protein 23	protein-coding
chr5-19	chr5	35002760	35003050	+	592.1	0.861	promoter-TSS (NM_029278)	promoter-TSS (NM_029278)	-108	NM_029278	75416	Mm.40292	NM_029278	ENSMUSG00000036693	Nop14	2610033H07Rik|Nol14	NOP14 nucleolar protein	protein-coding
chr7-31	chr7	6235262	6235552	+	591.6	0.805	Intergenic	Intergenic	-2775	NM_001024928	384763	Mm.276279	NM_001024928	ENSMUSG00000054893	Zfp667	A830025F02Rik|Mip1|ZNF667	zinc finger protein 667	protein-coding
chr12-9	chr12	8647496	8647786	+	590.7	0.864	Intergenic	Intergenic	-33299	NM_001310519	80913	Mm.341243	NM_030723	ENSMUSG00000020594	Pum2	5730503J23Rik|Pumm2	pumilio RNA-binding family member 2	protein-coding
chr7-40	chr7	52317832	52318122	+	585.1	0.807	promoter-TSS (NM_022999)	promoter-TSS (NM_022999)	178	NM_025533	66394	Mm.272139	NM_025533	ENSMUSG00000003421	Nosip	2310061K06Rik|CGI-25	nitric oxide synthase interacting protein	protein-coding
chr11-23	chr11	116532705	116532995	+	584.9	0.835	promoter-TSS (NR_028569)	promoter-TSS (NR_028569)	-124	NR_027820	66293	Mm.432051	NM_025472	ENSMUSG00000020812	1810032O08Rik	-	RIKEN cDNA 1810032O08 gene	ncRNA
chr2-19	chr2	165817953	165818243	+	583.7	0.879	promoter-TSS (NM_008679)	promoter-TSS (NM_008679)	-39	NM_008679	17979	Mm.469663	NM_008679	ENSMUSG00000027678	Ncoa3	2010305B15Rik|AW321064|Actr|Aib1|KAT13B|Rac3|Src3|Tram-1|Tram1|bHLHe42|p/Cip|pCip	nuclear receptor coactivator 3	protein-coding
chr14-5	chr14	52639222	52639512	+	582.7	0.855	promoter-TSS (NM_001253694)	promoter-TSS (NM_001253694)	21	NM_001253694	69890	Mm.475652	NM_027248	ENSMUSG00000049295	Zfp219	2010302A17Rik	zinc finger protein 219	protein-coding
chr13-8	chr13	104968430	104968720	+	582.2	0.881	promoter-TSS (NM_025879)	promoter-TSS (NM_025879)	-29	NM_001093760	66975	Mm.272541	NM_025879	ENSMUSG00000021711	Trappc13	2410002O22Rik|2610524F24Rik|AI451892|AU017229	trafficking protein particle complex 13	protein-coding
chr5-10	chr5	134575332	134575622	+	581.8	0.823	promoter-TSS (NM_030719)	promoter-TSS (NM_030719)	-141	NM_030719	80909	Mm.45218	NM_030719		Gatsl2	7530428J21Rik|AW742413|Gats|Gatsl1	GATS protein-like 2	protein-coding
chr4-17	chr4	43575252	43575542	+	580	0.799	promoter-TSS (NM_013497)	promoter-TSS (NM_013497)	58	NM_011602	21894	Mm.208601	NM_011602	ENSMUSG00000028465	Tln1	Tln	talin 1	protein-coding
chr7-43	chr7	30738881	30739171	+	579.4	0.816	Intergenic	CpG	-2114	NM_178384	72723	Mm.371648	NM_178384	ENSMUSG00000059975	Zfp74	2810054M15Rik|KRAB8|Zfp66|Znf569|mszf21|mszf77	zinc finger protein 74	protein-coding
chr14-6	chr14	21113684	21113974	+	578.8	0.822	promoter-TSS (NM_026341)	promoter-TSS (NM_026341)	-83	NM_026341	67725	Mm.317636	NM_026341	ENSMUSG00000021809	Nudt13	4933433B15Rik	nudix (nucleoside diphosphate linked moiety X)-type motif 13	protein-coding
chr16-19	chr16	20097399	20097689	+	578.6	0.893	promoter-TSS (NM_029436)	promoter-TSS (NM_029436)	-83	NM_029436	75785	Mm.392450	NM_029436	ENSMUSG00000062901	Klhl24	1110046J11Rik|4930429H24Rik|6530402O20Rik|C85082	kelch-like 24	protein-coding
chr1-12	chr1	95239918	95240208	+	576.9	0.745	promoter-TSS (NM_023200)	promoter-TSS (NM_023200)	-159	NM_023200	66385	Mm.88704	NM_023200		Ppp1r7	2310014J01Rik|SDS22	protein phosphatase 1, regulatory (inhibitor) subunit 7	protein-coding
chr5-13	chr5	115934308	115934598	+	576.8	0.856	promoter-TSS (NM_133760)	promoter-TSS (NM_133760)	40	NM_133760	75387	Mm.332616	NM_133760	ENSMUSG00000029524	Sirt4	4930596O17Rik	sirtuin 4	protein-coding
chr7-29	chr7	52844438	52844728	+	576.7	0.838	intron (NM_009737, intron 10 of 10)	intron (NM_009737, intron 10 of 10)	-14037	NR_038165	71661	Mm.439894	NR_038165	ENSMUSG00000085214	0610005C13Rik	AI182092	RIKEN cDNA 0610005C13 gene	ncRNA
chr17-6	chr17	24664645	24664935	+	575.9	0.841	promoter-TSS (NM_001172113)	promoter-TSS (NM_001172113)	93	NM_001172113	224619	Mm.275150	NM_153792	ENSMUSG00000052752	Traf7	RFWD1	TNF receptor-associated factor 7	protein-coding
chr11-18	chr11	115891381	115891671	+	575.4	0.775	promoter-TSS (NM_001286006)	promoter-TSS (NM_001286006)	-104	NM_001286006	217331	Mm.297706	NM_172569	ENSMUSG00000020770	Unk	B230379M23Rik|Zc3h5|Zc3hdc5|mKIAA1753	unkempt homolog (Drosophila)	protein-coding
chr1-23	chr1	193149618	193149908	+	574.4	0.876	promoter-TSS (NM_025864)	promoter-TSS (NM_025864)	-81	NM_025864	66950	Mm.236300	NM_025864		Tmem206	2310028N02Rik|AI118576	transmembrane protein 206	protein-coding
chr2-10	chr2	145760559	145760849	+	572.4	0.852	promoter-TSS (NM_025820)	promoter-TSS (NM_025820)	184	NM_175280	78774	Mm.136347	NM_175280	ENSMUSG00000037143	Cfap61	4930529M08Rik|BB178539|BC024760	cilia and flagella associated protein 61	protein-coding
chr12-6	chr12	101397751	101398041	+	571.6	0.819	promoter-TSS (NM_001290303)	promoter-TSS (NM_001290303)	-33	NM_001290303	217827	Mm.224076	NM_183155	ENSMUSG00000021179	Nrde2	6720454P05Rik	nrde-2 necessary for RNA interference, domain containing	protein-coding
chr11-27	chr11	69834268	69834558	+	570.8	0.909	intron (NM_007864, intron 1 of 19)	intron (NM_007864, intron 1 of 19)	2306	NM_001109752	13385	Mm.27256	NM_007864	ENSMUSG00000020886	Dlg4	Dlgh4|PSD-95|PSD95|SAP90|SAP90A	discs, large homolog 4 (Drosophila)	protein-coding
chr16-14	chr16	75767000	75767290	+	569.5	0.798	promoter-TSS (NM_030201)	promoter-TSS (NM_030201)	-82	NR_027492	110920	Mm.26704	NM_030201	ENSMUSG00000032932	Hspa13	1600002I10Rik|AV006182|B230217N24Rik|Stch	heat shock protein 70 family, member 13	protein-coding
chr6-15	chr6	142705004	142705294	+	565.6	0.916	promoter-TSS (NM_009908)	promoter-TSS (NM_009908)	-57	NM_009908	12764	Mm.3820	NM_009908	ENSMUSG00000030282	Cmas	AW208911|CMPNeu5Ac|D6Bwg0250e	cytidine monophospho-N-acetylneuraminic acid synthetase	protein-coding
chr5-12	chr5	31171764	31172054	+	564.8	0.825	promoter-TSS (NM_144525)	promoter-TSS (NM_144525)	-111	NM_144525	68796	Mm.205169	NM_144525		Tmem214	1110039B18Rik|4921530J21Rik|AI841294|AU018742|C76280	transmembrane protein 214	protein-coding
chr8-29	chr8	114378182	114378472	+	564.3	0.907	promoter-TSS (NM_011801)	promoter-TSS (NM_011801)	-117	NM_011801	23837	Mm.279437	NM_011801	ENSMUSG00000031954	Cfdp1	AA408409|Bcnt|Bucentaur|Cfdp|cp27	craniofacial development protein 1	protein-coding
chr6-19	chr6	4036867	4037157	+	563.7	0.88	promoter-TSS (NM_009748)	promoter-TSS (NM_009748)	-85	NM_009748	12068	Mm.286457	NM_009748	ENSMUSG00000032757	Bet1	AW555236|Bet-1	blocked early in transport 1 homolog (S. cerevisiae)	protein-coding
chr4-19	chr4	125879809	125880099	+	563.4	0.782	promoter-TSS (NM_146153)	promoter-TSS (NM_146153)	0	NM_146153	230753	Mm.29813	NM_146153	ENSMUSG00000043962	Thrap3	9330151F09Rik|B230333E16Rik|Trap150	thyroid hormone receptor associated protein 3	protein-coding
chr9-9	chr9	56995879	56996169	+	563.1	0.83	Intergenic	Intergenic	-1183	NM_028347	72774	Mm.35749	NM_028347	ENSMUSG00000032298	Neil1	2810450N13Rik|Nei1	nei endonuclease VIII-like 1 (E. coli)	protein-coding
chr6-24	chr6	119338765	119339055	+	562.8	0.899	intron (NM_197985, intron 1 of 7)	CpG	28591	NM_197985	68465	Mm.291826	NM_197985	ENSMUSG00000030168	Adipor2	1110001I14Rik|ADCR2|AI115388|AW554121|D6Ucla1e|Paqr2	adiponectin receptor 2	protein-coding
chr7-35	chr7	25039609	25039899	+	562.4	0.878	promoter-TSS (NM_018791)	promoter-TSS (NM_018791)	-59	NM_018791	54678	Mm.468052	NM_018791		Zfp108	-	zinc finger protein 108	protein-coding
chr7-36	chr7	25757632	25757922	+	561.8	0.803	promoter-TSS (NM_010261)	promoter-TSS (NM_010261)	-30	NM_010261	14470	Mm.22473	NM_010261	ENSMUSG00000003380	Rabac1	2310040I06Rik|Gbpap1|PRA1|prenylin	Rab acceptor 1 (prenylated)	protein-coding
chr17-7	chr17	57129616	57129906	+	561.2	0.597	promoter-TSS (NM_017393)	promoter-TSS (NM_017393)	74	NM_017393	53895	Mm.287892	NM_017393	ENSMUSG00000002660	Clpp	AU019820|D17Wsu160e	caseinolytic mitochondrial matrix peptidase proteolytic subunit	protein-coding
chr7-60	chr7	3568781	3569071	+	560	0.825	promoter-TSS (NM_025348)	promoter-TSS (NM_025348)	-49	NM_025348	66091	Mm.17851	NM_025348	ENSMUSG00000035674	Ndufa3	1010001M12Rik|1700022J01Rik	NADH dehydrogenase (ubiquinone) 1 alpha subcomplex, 3	protein-coding
chr16-15	chr16	44746388	44746678	+	558.5	0.852	promoter-TSS (NM_025332)	promoter-TSS (NM_025332)	-57	NM_001159329	66067	Mm.34520	NM_025332		Gtpbp8	0610037H22Rik	GTP-binding protein 8 (putative)	protein-coding
chr19-8	chr19	60965846	60966136	+	558.1	0.767	5' UTR (NM_018869, exon 1 of 16)	5' UTR (NM_018869, exon 1 of 16)	339	NM_018869	14773	Mm.279400	NM_018869	ENSMUSG00000003228	Grk5	Gprk5	G protein-coupled receptor kinase 5	protein-coding
chr1-16	chr1	152240204	152240494	+	556.8	0.748	promoter-TSS (NM_145511)	promoter-TSS (NM_145511)	-164	NM_145511	226499	Mm.222093	NM_145511	ENSMUSG00000006010	BC003331	1810053E15Rik|Odr4|odr-4	cDNA sequence BC003331	protein-coding
chr3-8	chr3	88356782	88357072	+	556.5	0.815	promoter-TSS (NM_033526)	promoter-TSS (NM_033526)	-78	NM_031248	83409	Mm.41680	NM_031248	ENSMUSG00000028062	Lamtor2	2010111E04Rik|AL022628|Mapbpip|P14|Rab25|Robld3	late endosomal/lysosomal adaptor, MAPK and MTOR activator 2	protein-coding
chr10-20	chr10	79209245	79209535	+	556.2	0.932	promoter-TSS (NM_172551)	promoter-TSS (NM_172551)	-64	NM_172551	216151	Mm.39001	NM_172551	ENSMUSG00000020329	Polrmt	1110018N15Rik|4932416K13	polymerase (RNA) mitochondrial (DNA directed)	protein-coding
chr4-18	chr4	106850779	106851069	+	556.1	0.767	promoter-TSS (NM_025617)	promoter-TSS (NM_025617)	47	NM_025617	66526	Mm.246956	NM_025617	ENSMUSG00000028619	Tceanc2	2210010B22Rik|2210012G02Rik|6330404A07Rik|AU015593|Tdeanc2	transcription elongation factor A (SII) N-terminal and central domain containing 2	protein-coding
chr2-22	chr2	166612139	166612429	+	555.3	0.915	Intergenic	CpG	-6983	NM_023815	76367	Mm.330796	NM_023815	ENSMUSG00000042854	Trp53rkb	2810408M09Rik|4933401B08Rik|5630401H01Rik|Nori-2|PRPK|Tp53rk|Trp53rk|Trp53tk|mNori-2p	transformation related protein 53 regulating kinase B	protein-coding
chr6-21	chr6	108162859	108163149	+	553	0.856	promoter-TSS (NM_010585)	promoter-TSS (NM_010585)	-86	NM_010585	16438	Mm.227912	NM_010585	ENSMUSG00000030102	Itpr1	D6Pas2|ENSMUSG00000072853|Gm10429|IP3R1|InsP3R|Ip3r|Itpr-1|P400|Pcp-1|Pcp1|opt|wblo	inositol 1,4,5-trisphosphate receptor 1	protein-coding
chr10-9	chr10	118677332	118677622	+	552.5	0.797	promoter-TSS (NM_027994)	promoter-TSS (NM_027994)	-366	NM_027994	71902	Mm.203965	NM_027994	ENSMUSG00000020114	Cand1	2310038O07Rik|6330512O03Rik|AI195005|AI846556|D10Ertd516e|Tp120a|mKIAA0829	cullin associated and neddylation disassociated 1	protein-coding
chr17-12	chr17	47639033	47639323	+	552.4	0.842	promoter-TSS (NM_022015)	promoter-TSS (NM_022015)	58	NM_022015	63856	Mm.275901	NM_022015	ENSMUSG00000023980	Taf8	AW260255|Tbn	TAF8 RNA polymerase II, TATA box binding protein (TBP)-associated factorq	protein-coding
chr13-4	chr13	54691306	54691596	+	551.4	0.803	promoter-TSS (NM_025933)	promoter-TSS (NM_025933)	-16	NM_178605	28126	Mm.439993	NM_178605	ENSMUSG00000025869	Nop16	AA409471|D13Wsu177e	NOP16 nucleolar protein	protein-coding
chr11-21	chr11	62602806	62603096	+	550.7	0.846	promoter-TSS (NM_138949)	promoter-TSS (NM_138949)	-32	NM_138949	192651	Mm.168530	NM_138949	ENSMUSG00000047342	Zfp286	BC027023	zinc finger protein 286	protein-coding
chr7-61	chr7	104480601	104480891	+	550.4	0.847	promoter-TSS (NM_001039039)	promoter-TSS (NM_001039039)	-87	NM_001039039	622320	Mm.334029	NM_001039039	ENSMUSG00000044952	Kctd21	EG622320	potassium channel tetramerisation domain containing 21	protein-coding
chr7-39	chr7	13466405	13466695	+	548.6	0.84	promoter-TSS (NM_153802)	promoter-TSS (NM_153802)	23	NM_153802	243833	Mm.293823	NM_153802	ENSMUSG00000060397	Zfp128	9630016P15Rik|Znf8|mZnf8	zinc finger protein 128	protein-coding
chr11-28	chr11	60692227	60692517	+	547.9	0.83	5' UTR (NM_001168507, exon 1 of 3)	5' UTR (NM_001168507, exon 1 of 3)	168	NM_001168507	216821	Mm.28063	NM_173453	ENSMUSG00000043284	Tmem11	5730466P16Rik|AA409091	transmembrane protein 11	protein-coding
chr19-9	chr19	57527272	57527562	+	547.5	0.842	promoter-TSS (NM_029839)	promoter-TSS (NM_029839)	21	NM_029839	72133	Mm.258404	NM_028115	ENSMUSG00000025086	Trub1	2610009I02Rik|9030425C13Rik|AI448235|BB118943|C76870	TruB pseudouridine (psi) synthase homolog 1 (E. coli)	protein-coding
chr5-22	chr5	151468078	151468368	+	546.8	0.878	promoter-TSS (NM_201369)	promoter-TSS (NM_201369)	-36	NM_201369	381695	Mm.246934	NM_201369	ENSMUSG00000029655	N4bp2l2	2700092H06Rik|zag1	NEDD4 binding protein 2-like 2	protein-coding
chr8-33	chr8	34752165	34752455	+	546.6	0.836	intron (NM_178648, intron 1 of 7)	CpG	138	NM_178648	108159	Mm.29301	NM_178648	ENSMUSG00000052906	Ubxn8	D0H8S2298E|Rep-8|Rep8h|Ubxd6	UBX domain protein 8	protein-coding
chr8-12	chr8	4677721	4678011	+	546.4	0.668	Intergenic	CpG	64696	NM_145591	233987	Mm.102799	NM_145591		Zfp958	-	zinc finger protein 958	protein-coding
chr19-10	chr19	42593075	42593365	+	546	0.873	promoter-TSS (NM_177464)	promoter-TSS (NM_177464)	-75	NM_177464	52013	Mm.254169	NM_177464	ENSMUSG00000025184	R3hcc1l	1700036B12Rik|AI450607|C10orf28|D19Ertd386e|GIDRP86|Gidrp88	R3H domain and coiled-coil containing 1 like	protein-coding
chr12-14	chr12	107248201	107248491	+	544.5	0.86	promoter-TSS (NM_011705)	promoter-TSS (NM_011705)	-127	NM_011705	22367	Mm.2981	NM_011705	ENSMUSG00000021115	Vrk1	51PK	vaccinia related kinase 1	protein-coding
chr1-22	chr1	38054125	38054415	+	542.8	0.829	promoter-TSS (NM_198303)	promoter-TSS (NM_198303)	-217	NM_172054	98258	Mm.28438	NM_172054	ENSMUSG00000058407	Txndc9	AI098020|APACD	thioredoxin domain containing 9	protein-coding
chr1-21	chr1	174412056	174412346	+	541.5	0.87	promoter-TSS (NM_033608)	promoter-TSS (NM_033608)	-143	NM_001145800	93842	Mm.214530	NM_033608	ENSMUSG00000037995	Igsf9	644ETD8|Dasm1|Kiaa1355-hp|NRT1|Ncaml|mKIAA1355	immunoglobulin superfamily, member 9	protein-coding
chr11-19	chr11	95527960	95528250	+	541	0.772	promoter-TSS (NM_008831)	promoter-TSS (NM_008831)	-166	NM_008831	18673	Mm.263862	NM_008831	ENSMUSG00000038845	Phb	Bap32	prohibitin	protein-coding
chr12-13	chr12	41172433	41172723	+	540.4	0.866	promoter-TSS (NM_178845)	promoter-TSS (NM_178845)	-62	NM_172803	238130	Mm.341423	NM_172803	ENSMUSG00000035954	Dock4	5330406C03|6330411N01Rik|AF263288|C030023J22|mKIAA0716	dedicator of cytokinesis 4	protein-coding
chr6-18	chr6	39542721	39543011	+	540	0.758	intron (NM_026612, intron 1 of 3)	intron (NM_026612, intron 1 of 3)	284	NM_026612	68198	Mm.29415	NM_026612	ENSMUSG00000002416	Ndufb2	1810011O01Rik|8kDa|AGGG|AI325567|CI-AGGG	NADH dehydrogenase (ubiquinone) 1 beta subcomplex, 2	protein-coding
chr4-21	chr4	116229512	116229802	+	539.4	0.835	promoter-TSS (NM_029868)	promoter-TSS (NM_029868)	-675	NM_029868	77110	Mm.41715	NM_029868	ENSMUSG00000034042	Gpbp1l1	5330440M15Rik|BC002292	GC-rich promoter binding protein 1-like 1	protein-coding
chr11-25	chr11	100599527	100599817	+	539.4	0.878	promoter-TSS (NM_024456)	promoter-TSS (NM_024456)	-143	NM_024456	19345	Mm.29829	NM_024456	ENSMUSG00000019173	Rab5c	AI326010|Rabl	RAB5C, member RAS oncogene family	protein-coding
chr15-8	chr15	100325652	100325942	+	538.2	0.829	promoter-TSS (NM_153407)	promoter-TSS (NM_153407)	-127	NM_153407	207785	Mm.294969	NM_153407	ENSMUSG00000044636	Csrnp2	CSRNP-2|Csnrp2|taip-12	cysteine-serine-rich nuclear protein 2	protein-coding
chr4-25	chr4	56960269	56960559	+	537.8	0.906	promoter-TSS (NM_175518)	promoter-TSS (NM_175518)	-113	NM_175518	242474	Mm.296632	NM_175518		Tmem245	A630051L19Rik|AI957324|D730040F13Rik	transmembrane protein 245	protein-coding
chr4-22	chr4	133952058	133952348	+	537.5	0.854	promoter-TSS (NM_001285875)	promoter-TSS (NM_001285875)	-32	NM_133880	100163	Mm.22116	NM_133880	ENSMUSG00000037366	Pafah2	2310074E22Rik|AI507170	platelet-activating factor acetylhydrolase 2	protein-coding
chr7-33	chr7	138009129	138009419	+	537.3	0.821	promoter-TSS (NM_133942)	promoter-TSS (NM_133942)	-150	NM_133942	101476	Mm.323554	NM_133942	ENSMUSG00000040268	Plekha1	AA960558|C920009D07Rik|TAPP1	pleckstrin homology domain containing, family A (phosphoinositide binding specific) member 1	protein-coding
chr8-16	chr8	98331890	98332180	+	537.1	0.87	promoter-TSS (NM_178078)	promoter-TSS (NM_178078)	-673	NM_001205226	234594	Mm.259220	NM_153164	ENSMUSG00000036550	Cnot1	6030411K04Rik|AA815922|D830048B13	CCR4-NOT transcription complex, subunit 1	protein-coding
chr12-20	chr12	88813169	88813459	+	536.2	0.88	promoter-TSS (NM_025507)	promoter-TSS (NM_025507)	-65	NM_025507	66354	Mm.271174	NM_025507	ENSMUSG00000021039	Snw1	2310008B08Rik|AW048543|NCoA-62|SKIP|Skiip	SNW domain containing 1	protein-coding
chr17-14	chr17	24769496	24769786	+	535.8	0.857	promoter-TSS (NM_001286713)	promoter-TSS (NM_001286713)	14	NM_008743	18207	Mm.148315	NM_008743	ENSMUSG00000041429	Nthl1	Nth1|Octs3	nth (endonuclease III)-like 1 (E.coli)	protein-coding
chr11-33	chr11	32542506	32542796	+	533.8	0.854	promoter-TSS (NM_134015)	promoter-TSS (NM_134015)	96	NM_001271347	103583	Mm.28017	NM_134015	ENSMUSG00000020271	Fbxw11	2310065A07Rik|AA536858|BTRC2|BTRCP2|Fbxw1b|HOS	F-box and WD-40 domain protein 11	protein-coding
chr9-20	chr9	103104304	103104594	+	533.2	0.904	promoter-TSS (NM_009275)	promoter-TSS (NM_009275)	-54	NM_009275	20818	Mm.273053	NM_009275	ENSMUSG00000032553	Srprb	AA409543	signal recognition particle receptor, B subunit	protein-coding
chr7-59	chr7	28834989	28835279	+	532	0.859	promoter-TSS (NM_011874)	promoter-TSS (NM_011874)	-23	NM_011874	23996	Mm.29582	NM_011874	ENSMUSG00000030603	Psmc4	CIP21|MIP224	proteasome (prosome, macropain) 26S subunit, ATPase, 4	protein-coding
chr5-17	chr5	34125290	34125580	+	531.8	0.83	promoter-TSS (NM_019694)	promoter-TSS (NM_019694)	-82	NM_019694	56384	Mm.260538	NM_019694		Letm1	-	leucine zipper-EF-hand containing transmembrane protein 1	protein-coding
chr8-15	chr8	98377323	98377613	+	531.7	0.88	promoter-TSS (NM_172758)	promoter-TSS (NM_172758)	-77	NM_172758	234595	Mm.29267	NM_172758	ENSMUSG00000036534	Slc38a7	D430050E18	solute carrier family 38, member 7	protein-coding
chr8-25	chr8	108939037	108939327	+	531.7	0.879	promoter-TSS (NM_011764)	promoter-TSS (NM_011764)	-57	NM_011764	22751	Mm.295582	NM_011764	ENSMUSG00000031907	Zfp90	6430515L01Rik|KRAB17|NK10|Zfp64|Zfp83|mKIAA1954	zinc finger protein 90	protein-coding
chr10-10	chr10	41529317	41529607	+	530.9	0.822	promoter-TSS (NM_001162908)	promoter-TSS (NM_001162908)	7	NM_001243075	103268	Mm.338605	NM_026643	ENSMUSG00000019813	Cep57l1	2410017P07Rik|4930484D11Rik|AI607327|cep57R	centrosomal protein 57-like 1	protein-coding
chr7-49	chr7	51842285	51842575	+	530.7	0.889	TTS (NM_008437)	TTS (NM_008437)	-3826	NM_001290682	16504	Mm.40312	NM_008422	ENSMUSG00000062785	Kcnc3	KShIIID|Kcr2-3|Kv3.3	potassium voltage gated channel, Shaw-related subfamily, member 3	protein-coding
chr7-65	chr7	52765823	52766113	+	529.4	0.912	promoter-TSS (NM_008749)	promoter-TSS (NM_008749)	-190	NM_001163662	18220	Mm.258923	NM_008749	ENSMUSG00000030824	Nucb1	B230337F23Rik|C77483|Calnuc|MTEST82|Nucb	nucleobindin 1	protein-coding
chr2-23	chr2	118938238	118938528	+	528.9	0.869	promoter-TSS (NM_011234)	promoter-TSS (NM_011234)	-170	NM_011234	19361	Mm.330492	NM_011234		Rad51	AV304093|Rad51a|Reca	RAD51 homolog	protein-coding
chr11-32	chr11	116029434	116029724	+	528.9	0.82	promoter-TSS (NM_172571)	promoter-TSS (NM_172571)	-87	NM_172571	217335	Mm.35241	NM_172571	ENSMUSG00000020776	Fbf1	1110033G01Rik|5930413D20|mKIAA1863	Fas (TNFRSF6) binding factor 1	protein-coding
chr13-9	chr13	12657913	12658203	+	528.9	0.881	promoter-TSS (NM_026184)	promoter-TSS (NM_026184)	-92	NM_026184	67475	Mm.358706	NM_026184	ENSMUSG00000057069	Ero1lb	1300013B24Rik|1700065B09Rik|AI447560|ero1-beta	ERO1-like beta (S. cerevisiae)	protein-coding
chr8-19	chr8	63966369	63966659	+	528.4	0.86	promoter-TSS (NM_145595)	promoter-TSS (NM_145595)	-17	NM_145595	234309	Mm.29059	NM_145595	ENSMUSG00000031641	Cbr4	A730083J17Rik|BC009118	carbonyl reductase 4	protein-coding
chr5-24	chr5	36100278	36100568	+	527.7	0.868	promoter-TSS (NM_177678)	promoter-TSS (NM_177678)	-106	NM_177678	231148	Mm.254446	NM_177678	ENSMUSG00000029095	Ablim2	AI606905|C230091L11	actin-binding LIM protein 2	protein-coding
chr11-38	chr11	31571818	31572108	+	527.2	0.88	promoter-TSS (NM_001024919)	promoter-TSS (NM_001024919)	-101	NM_001024919	69556	Mm.34183	NM_001024919	ENSMUSG00000044502	Bod1	2310022M17Rik|BOD2.1|Fam44b	biorientation of chromosomes in cell division 1	protein-coding
chr4-16	chr4	41222352	41222642	+	527.2	0.799	promoter-TSS (NM_026872)	promoter-TSS (NM_026872)	-329	NM_026872	68926	Mm.41864	NM_026872	ENSMUSG00000028433	Ubap2	1190005K07Rik|AA408600|AU045235|UBAP-2|mKIAA1491	ubiquitin-associated protein 2	protein-coding
chr19-12	chr19	53403690	53403980	+	526.4	0.843	promoter-TSS (NM_010847)	promoter-TSS (NM_010847)	-68	NM_010847	17859	Mm.2154	NM_010847	ENSMUSG00000025025	Mxi1	ENSMUSG00000067085|Gm10197|Mad2|bHLHc11	MAX interactor 1, dimerization protein	protein-coding
chr19-6	chr19	7568621	7568911	+	525.6	0.785	promoter-TSS (NM_146091)	promoter-TSS (NM_146091)	-162	NM_146091	109168	Mm.264016	NM_146091	ENSMUSG00000024759	Atl3	4633402C03Rik|5730596K20Rik|AI465397|AW228836	atlastin GTPase 3	protein-coding
chr6-14	chr6	95067581	95067871	+	524.8	0.788	promoter-TSS (NM_001102670)	promoter-TSS (NM_001102670)	-148	NM_001102670	243574	Mm.333275	NM_001008785	ENSMUSG00000030031	Kbtbd8	AU040152|SSEC-51|SSEC51|Takrp|mKIAA1842	kelch repeat and BTB (POZ) domain containing 8	protein-coding
chr12-18	chr12	72931790	72932080	+	524.4	0.883	promoter-TSS (NM_172464)	promoter-TSS (NM_172464)	-120	NM_172464	208846	Mm.87417	NM_026102	ENSMUSG00000034574	Daam1	-	dishevelled associated activator of morphogenesis 1	protein-coding
chr15-9	chr15	75760139	75760429	+	523.9	0.866	promoter-TSS (NM_031201)	promoter-TSS (NM_031201)	-124	NM_031201	22122	Mm.22596	NM_031201	ENSMUSG00000022570	Tsta3	AI256181|FX|Tstap35b	tissue specific transplantation antigen P35B	protein-coding
chr13-7	chr13	113450749	113451039	+	522.9	0.875	promoter-TSS (NM_178746)	promoter-TSS (NM_178746)	-80	NM_178746	268706	Mm.40834	NM_175376	ENSMUSG00000047789	Slc38a9	4833412L08Rik|6720411P22Rik|9130023D20Rik|9430067K09Rik|A730092C09	solute carrier family 38, member 9	protein-coding
chr18-7	chr18	75857293	75857583	+	522.8	0.832	promoter-TSS (NM_201354)	promoter-TSS (NM_201354)	-88	NM_201354	269037	Mm.36745	NM_201354	ENSMUSG00000052928	Ctif	Gm672	CBP80/20-dependent translation initiation factor	protein-coding
chr2-20	chr2	70893618	70893908	+	522.3	0.821	promoter-TSS (NM_198005)	promoter-TSS (NM_198005)	-38	NM_001165982	75763	Mm.281668	NM_198005	ENSMUSG00000041966	Dcaf17	2810055O12Rik|4833418A01Rik|A030004A10Rik|A930009G19Rik|AI448937	DDB1 and CUL4 associated factor 17	protein-coding
chr6-31	chr6	83004431	83004721	+	521.3	0.872	promoter-TSS (NM_007517)	promoter-TSS (NM_007517)	-11	NM_019752	64704	Mm.21880	NM_019752	ENSMUSG00000068329	Htra2	AI481710|Omi|Prss25|mnd2	HtrA serine peptidase 2	protein-coding
chr5-21	chr5	115391987	115392277	+	520.2	0.884	promoter-TSS (NM_028211)	promoter-TSS (NM_028211)	-79	NM_028211	72357	Mm.292672	NM_028211		2210016L21Rik	-	RIKEN cDNA 2210016L21 gene	protein-coding
chr7-51	chr7	108812027	108812317	+	520	0.848	promoter-TSS (NM_009191)	promoter-TSS (NM_009191)	-110	NM_009191	20480	Mm.3990	NM_009191	ENSMUSG00000001829	Clpb	AL118244|Skd3	ClpB caseinolytic peptidase B	protein-coding
chr7-26	chr7	6123808	6124098	+	519.9	0.773	promoter-TSS (NM_001146024)	promoter-TSS (NM_001146024)	-162	NM_001146024	72667	Mm.274089	NM_028316	ENSMUSG00000044876	Zfp444	2810031J10Rik|6230401O10Rik|mFLJ00134	zinc finger protein 444	protein-coding
chr7-76	chr7	30875501	30875791	+	519.8	0.888	promoter-TSS (NM_152814)	promoter-TSS (NM_152814)	-117	NM_152814	72556	Mm.441512	NM_152814	ENSMUSG00000078768	Zfp566	2700043M03Rik|mszf4	zinc finger protein 566	protein-coding
chr10-14	chr10	94964444	94964734	+	519.5	0.897	promoter-TSS (NM_026065)	promoter-TSS (NM_026065)	-28	NM_026065	67270	Mm.30008	NM_026065	ENSMUSG00000062981	Mrpl42	2700009F22Rik|2900055D03Rik|D10Ertd322e|HSPC204|L31mt|MRP-L31|PTD007|Rpml31	mitochondrial ribosomal protein L42	protein-coding
chr13-6	chr13	107736976	107737266	+	519	0.827	promoter-TSS (NM_025447)	promoter-TSS (NM_025447)	-88	NM_025447	66254	Mm.9563	NM_025447	ENSMUSG00000021692	Dimt1	1500031M22Rik|AV111347|Dimt1l	DIM1 dimethyladenosine transferase 1-like (S. cerevisiae)	protein-coding
chr4-24	chr4	44769047	44769337	+	517.5	0.802	promoter-TSS (NM_138590)	promoter-TSS (NM_138590)	-239	NM_138590	319885	Mm.331576	NM_138590	ENSMUSG00000035649	Zcchc7	4930572I07Rik|D4Wsu132e	zinc finger, CCHC domain containing 7	protein-coding
chr9-15	chr9	22215721	22216011	+	517.4	0.893	promoter-TSS (NM_026739)	promoter-TSS (NM_026739)	-155	NM_026739	68283	Mm.280669	NM_026739	ENSMUSG00000036411	9530077C05Rik	1110003N12Rik|Kiaa0895|mKIAA0895	RIKEN cDNA 9530077C05 gene	protein-coding
chr3-5	chr3	96962466	96962756	+	517.1	0.817	promoter-TSS (NM_019800)	promoter-TSS (NM_019800)	-89	NM_019800	66659	Mm.101368	NM_019800	ENSMUSG00000028093	Acp6	5730559A09Rik|ACPL1|AU022842|mPACPL1	acid phosphatase 6, lysophosphatidic	protein-coding
chr8-31	chr8	93593771	93594061	+	516.7	0.894	promoter-TSS (NM_001282001)	promoter-TSS (NM_001282001)	-40	NM_011250	19651	Mm.235580	NM_011250	ENSMUSG00000031666	Rbl2	PRB2|RBR-2|Rb2|p130	retinoblastoma-like 2	protein-coding
chr18-12	chr18	25327154	25327444	+	516.3	0.868	promoter-TSS (NM_001033532)	promoter-TSS (NM_001033532)	79	NM_001142698	66648	Mm.263189	NM_001004361	ENSMUSG00000024269	Tpgs2	5730437P09Rik|5730494M16Rik|AI666318|Pgs2	tubulin polyglutamylase complex subunit 2	protein-coding
chr15-14	chr15	102126502	102126792	+	515.6	0.925	promoter-TSS (NM_001014976)	promoter-TSS (NM_001014976)	-77	NM_001014976	105988	Mm.288324	NM_001014976	ENSMUSG00000058290	Espl1	AL024103|AU045071|Cerp|ESP1|PRCE|SSE	extra spindle pole bodies 1, separase	protein-coding
chr7-21	chr7	52271578	52271868	+	515.6	0.738	promoter-TSS (NM_001008422)	promoter-TSS (NM_001008422)	-104	NM_001008422	233208	Mm.28298	NM_001008422	ENSMUSG00000038406	Scaf1	AI480556|SR-A1	SR-related CTD-associated factor 1	protein-coding
chr5-20	chr5	110539021	110539311	+	515.5	0.841	promoter-TSS (NM_001163996)	promoter-TSS (NM_001163996)	55	NM_001163996	675812	Mm.442122	NM_001163996	ENSMUSG00000023284	Zfp605	A830023I12Rik	zinc finger protein 605	protein-coding
chr18-9	chr18	78006444	78006734	+	514.3	0.894	promoter-TSS (NM_146089)	promoter-TSS (NM_146089)	-70	NM_146089	225745	Mm.39293	NM_146089	ENSMUSG00000041840	Haus1	BC024400|Ccdc5|HEI-C	HAUS augmin-like complex, subunit 1	protein-coding
chr17-18	chr17	34077280	34077570	+	512.5	0.82	promoter-TSS (NM_020603)	promoter-TSS (NM_020603)	-137	NM_010385	14976	Mm.2948	NM_010385	ENSMUSG00000024309	Pfdn6	H-2Ke2|H2-Ke2|Ke-2	prefoldin subunit 6	protein-coding
chr15-13	chr15	34424859	34425149	+	511.7	0.869	promoter-TSS (NM_008287)	promoter-TSS (NM_008287)	-3	NM_008287	15473	Mm.491154	NM_008287	ENSMUSG00000022323	Hrsp12	HR12|HRP12	heat-responsive protein 12	protein-coding
chr11-24	chr11	20991042	20991332	+	511.5	0.861	promoter-TSS (NM_023324)	promoter-TSS (NM_023324)	-140	NM_023324	67245	Mm.28957	NM_023324	ENSMUSG00000020134	Peli1	2810468L03Rik|A930031K15Rik|AA409794|AI586297|D11Ertd676e	pellino 1	protein-coding
chr6-16	chr6	72488744	72489034	+	510.5	0.764	Intergenic	Intergenic	-5496	NM_007599	12332	Mm.18626	NM_007599	ENSMUSG00000056737	Capg	gCap39|mbh1	capping protein (actin filament), gelsolin-like	protein-coding
chr10-18	chr10	40603042	40603332	+	505	0.872	promoter-TSS (NM_027879)	promoter-TSS (NM_027879)	-153	NM_031877	83767	Mm.41353	NM_031877	ENSMUSG00000019831	Wasf1	AI195380|AI838537|Scar|WAVE|WAVE-1	WAS protein family, member 1	protein-coding
chr2-13	chr2	128926598	128926888	+	504.4	0.842	promoter-TSS (NM_009086)	promoter-TSS (NM_009086)	11	NM_009086	20017	Mm.259078	NM_009086	ENSMUSG00000027395	Polr1b	128kDa|D630020H17Rik|RPA116|RPA135|RPA2|Rpo1-2	polymerase (RNA) I polypeptide B	protein-coding
chr16-16	chr16	91931819	91932109	+	504.4	0.852	promoter-TSS (NM_138597)	promoter-TSS (NM_138597)	-89	NM_138597	28080	Mm.41	NM_138597	ENSMUSG00000022956	Atp5o	ATPO|D12Wsu28e|OSCP	ATP synthase, H+ transporting, mitochondrial F1 complex, O subunit	protein-coding
chr1-24	chr1	91351044	91351334	+	503.6	0.896	promoter-TSS (NM_178119)	promoter-TSS (NM_178119)	-197	NM_001037136	347722	Mm.291135	NM_178119	ENSMUSG00000055013	Agap1	Centg2|Ggap1|R75364|mKIAA1099	ArfGAP with GTPase domain, ankyrin repeat and PH domain 1	protein-coding
chr2-14	chr2	75776545	75776835	+	503.2	0.804	promoter-TSS (NM_028235)	promoter-TSS (NM_028235)	-171	NM_028235	72421	Mm.275109	NM_028235	ENSMUSG00000075273	Ttc30b	2510042P03Rik|Tcc30b	tetratricopeptide repeat domain 30B	protein-coding
chr5-15	chr5	125764373	125764663	+	502.3	0.839	intron (NM_016741, intron 10 of 12)	intron (NM_016741, intron 10 of 12)	56946	NM_016741	20778	Mm.282242	NM_016741	ENSMUSG00000037936	Scarb1	AI120173|CD36|Cd36l1|Cla-1|Cla1|D5Ertd460e|Hdlq1|Hlb398|SR-B1|SR-BI|SRBI|Srb1|mSR-BI	scavenger receptor class B, member 1	protein-coding
chr10-12	chr10	81033678	81033968	+	502.1	0.81	Intergenic	CpG	-4209	NM_019725	21886	Mm.38608	NM_019725	ENSMUSG00000034771	Tle2	Grg2|mKIAA4188	transducin-like enhancer of split 2, homolog of Drosophila E(spl)	protein-coding
chr18-8	chr18	75178242	75178532	+	501.4	0.893	promoter-TSS (NM_027727)	promoter-TSS (NM_027727)	-39	NM_027727	69190	Mm.173826	NM_027727	ENSMUSG00000035765	Dym	1810041M12Rik|4933427L07Rik|C030019K18Rik	dymeclin	protein-coding
chr2-18	chr2	32612680	32612970	+	500.4	0.794	promoter-TSS (NM_152800)	promoter-TSS (NM_152800)	71	NM_152800	30933	Mm.200695	NM_152800	ENSMUSG00000009563	Tor2a	Prosalusin	torsin family 2, member A	protein-coding
chr11-29	chr11	120575134	120575424	+	499.6	0.83	promoter-TSS (NM_153545)	promoter-TSS (NM_153545)	12	NM_153545	217366	Mm.347545	NM_153545	ENSMUSG00000025145	Lrrc45	BC023296	leucine rich repeat containing 45	protein-coding
chr19-18	chr19	10969462	10969752	+	499.1	0.915	promoter-TSS (NM_134129)	promoter-TSS (NM_134129)	-114	NM_134129	28000	Mm.491104	NM_134129	ENSMUSG00000024735	Prpf19	AA617263|AL024362|D19Wsu55e|NMP200|PSO4|Prp19|Snev	PRP19/PSO4 pre-mRNA processing factor 19 homolog (S. cerevisiae)	protein-coding
chr2-29	chr2	148558103	148558393	+	499	0.845	promoter-TSS (NM_019632)	promoter-TSS (NM_019632)	-92	NM_019632	17957	Mm.274308	NM_019632	ENSMUSG00000027438	Napb	Brp14|E161|I47|SNARE|b-SNAP	N-ethylmaleimide sensitive fusion protein attachment protein beta	protein-coding
chr11-26	chr11	35582853	35583143	+	498.2	0.886	promoter-TSS (NM_145962)	promoter-TSS (NM_145962)	1	NM_145962	211347	Mm.255044	NM_145962	ENSMUSG00000018846	Pank3	-	pantothenate kinase 3	protein-coding
chr9-8	chr9	65974325	65974615	+	498.2	0.755	promoter-TSS (NM_026635)	promoter-TSS (NM_026635)	52	NM_026635	68250	Mm.27107	NM_026635	ENSMUSG00000032381	Fam96a	5730536A07Rik	family with sequence similarity 96, member A	protein-coding
chr5-18	chr5	20930582	20930872	+	498	0.838	promoter-TSS (NM_029195)	promoter-TSS (NM_029195)	6	NM_177869	330050	Mm.40655	NM_177869	ENSMUSG00000047221	Fam185a	4631428I10|AI847670	family with sequence similarity 185, member A	protein-coding
chr6-36	chr6	92133949	92134239	+	497.9	0.87	promoter-TSS (NM_025578)	promoter-TSS (NM_025578)	-77	NM_025578	64658	Mm.87062	NM_025578	ENSMUSG00000014551	Mrps25	2810429N01Rik|Rpms25	mitochondrial ribosomal protein S25	protein-coding
chr11-22	chr11	102889636	102889926	+	497.4	0.704	promoter-TSS (NM_008707)	promoter-TSS (NM_008707)	-95	NM_008707	18107	Mm.10265	NM_008707	ENSMUSG00000020936	Nmt1	AW536594	N-myristoyltransferase 1	protein-coding
chr11-20	chr11	29926067	29926357	+	496.8	0.831	promoter-TSS (NM_146016)	promoter-TSS (NM_146016)	-179	NM_146016	237711	Mm.445271	NM_146016	ENSMUSG00000044072	Eml6	2900083P10Rik|C230094A16Rik|EMAP-6	echinoderm microtubule associated protein like 6	protein-coding
chr11-41	chr11	50745046	50745336	+	495	0.879	promoter-TSS (NM_013744)	promoter-TSS (NM_013744)	-54	NM_013744	27274	Mm.74670	NM_013744	ENSMUSG00000020335	Zfp354b	Kid2|Tcf17l1|Znf354b	zinc finger protein 354B	protein-coding
chr13-10	chr13	54666628	54666918	+	495	0.838	promoter-TSS (NM_133797)	promoter-TSS (NM_133797)	-30	NM_001252647	97820	Mm.24593	NM_133797	ENSMUSG00000025871	4833439L19Rik	4930558H15Rik|C81457|Kiaa1191|P33monox	RIKEN cDNA 4833439L19 gene	protein-coding
chr6-27	chr6	117812978	117813268	+	493.8	0.864	promoter-TSS (NM_001001792)	promoter-TSS (NM_001001792)	28	NM_001001792	22685	Mm.249661	NM_008616	ENSMUSG00000042097	Zfp239	Mok-2|Mok2|Znf239	zinc finger protein 239	protein-coding
chr7-55	chr7	52777336	52777626	+	491.5	0.864	TTS (NM_008654)	TTS (NM_008654)	4157	NM_008654	17872	Mm.4048	NM_008654	ENSMUSG00000040435	Ppp1r15a	9630030H21|Gadd34|Myd116	protein phosphatase 1, regulatory (inhibitor) subunit 15A	protein-coding
chr16-17	chr16	18812024	18812314	+	491.5	0.819	promoter-TSS (NM_009862)	promoter-TSS (NM_009862)	-104	NM_009862	12544	Mm.1248	NM_009862	ENSMUSG00000000028	Cdc45	Cdc45l	cell division cycle 45	protein-coding
chr6-34	chr6	91567201	91567491	+	490.9	0.882	Intergenic	MLT1J2|LTR|MaLR	-66715	NM_009320	21366	Mm.395650	NM_009320	ENSMUSG00000030096	Slc6a6	AA589629|C80501|Taut	solute carrier family 6 (neurotransmitter transporter, taurine), member 6	protein-coding
chr11-42	chr11	29447892	29448182	+	490.5	0.789	promoter-TSS (NM_001163521)	promoter-TSS (NM_001163521)	3	NM_001033865	78294	Mm.180003	NM_024277	ENSMUSG00000020460	Rps27a	0610006J14Rik|Uba52|Ubb|Ubc	ribosomal protein S27A	protein-coding
chr7-57	chr7	52003745	52004035	+	490.1	0.874	promoter-TSS (NM_178734)	promoter-TSS (NM_178734)	97	NM_178734	243963	Mm.382935	NM_178734	ENSMUSG00000048012	Zfp473	D030014N22Rik|Znf473|zfp-100	zinc finger protein 473	protein-coding
chr4-33	chr4	74924078	74924368	+	487.3	0.92	promoter-TSS (NM_025849)	promoter-TSS (NM_025849)	-33	NM_025849	66928	Mm.24332	NM_025849	ENSMUSG00000028398	Tmem261	1700027K24Rik|3110001D03Rik	transmembrane protein 261	protein-coding
chr5-28	chr5	115017015	115017305	+	487.1	0.926	Intergenic	CpG	-1100	NM_001004180	433940	Mm.194212	NM_001004180	ENSMUSG00000041930	Fam222a	-	family with sequence similarity 222, member A	protein-coding
chr7-54	chr7	134655271	134655561	+	487	0.838	promoter-TSS (NM_001304266)	promoter-TSS (NM_001304266)	-81	NM_001304266	100043597	Mm.428042	NM_175144	ENSMUSG00000053877	Srcap	B930091H02Rik|D030022P06Rik|F630004O05Rik	Snf2-related CREBBP activator protein	protein-coding
chr9-24	chr9	35366847	35367137	+	486.7	0.881	promoter-TSS (NM_013932)	promoter-TSS (NM_013932)	-59	NM_023292	67049	Mm.425574	NM_023292	ENSMUSG00000032103	Pus3	2610020J05Rik|5730412F04Rik	pseudouridine synthase 3	protein-coding
chr7-62	chr7	28764129	28764419	+	486.1	0.887	promoter-TSS (NM_001081021)	promoter-TSS (NM_001081021)	-98	NM_001081021	338354	Mm.389873	NM_001081021		Zfp780b	B230208L21Rik	zinc finger protein 780B	protein-coding
chr2-16	chr2	69551426	69551716	+	485.6	0.824	promoter-TSS (NM_177244)	promoter-TSS (NM_177244)	-908	NM_177244	320720	Mm.289566	NM_177244	ENSMUSG00000027086	Fastkd1	5330408N05Rik|mKIAA1800	FAST kinase domains 1	protein-coding
chr5-26	chr5	111268762	111269052	+	484.5	0.878	promoter-TSS (NM_016681)	promoter-TSS (NM_016681)	-111	NM_153571	100900	Mm.200231	NM_153571	ENSMUSG00000043510	Hscb	AI325508|AW049829|Hsc20	HscB iron-sulfur cluster co-chaperone homolog (E. coli)	protein-coding
chr7-71	chr7	52409888	52410178	+	484.4	0.829	promoter-TSS (NM_145954)	promoter-TSS (NM_145954)	-125	NM_145954	69748	Mm.82139	NM_145954		Aldh16a1	2410004H02Rik|AI452234|mFLJ00209	aldehyde dehydrogenase 16 family, member A1	protein-coding
chr6-32	chr6	55153591	55153881	+	483.9	0.83	intron (NM_001142781, intron 1 of 17)	intron (NM_001142781, intron 1 of 17)	359	NM_001142781	330323	Mm.268997	NM_177883	ENSMUSG00000038022	Fam188b	C330043M08Rik|Gm1406	family with sequence similarity 188, member B	protein-coding
chr10-11	chr10	93498396	93498686	+	482.9	0.795	promoter-TSS (NM_053072)	promoter-TSS (NM_053072)	3	NM_001304572	215008	Mm.124177	NM_172538	ENSMUSG00000036099	Vezt	A630071D13Rik|AI848282	vezatin, adherens junctions transmembrane protein	protein-coding
chr11-35	chr11	70783726	70784016	+	482.6	0.812	promoter-TSS (NM_001276406)	promoter-TSS (NM_001276406)	169	NM_027186	69723	Mm.275691	NM_027186	ENSMUSG00000018449	Rpain	2400006N03Rik|Rip	RPA interacting protein	protein-coding
chr10-16	chr10	111409541	111409831	+	482.3	0.908	promoter-TSS (NM_178610)	promoter-TSS (NM_178610)	-65	NM_178610	52705	Mm.34606	NM_178610	ENSMUSG00000063334	Krr1	2610511F02Rik|AI255219|AI428520|D10Ertd773e|Hrb2	KRR1, small subunit (SSU) processome component, homolog (yeast)	protein-coding
chr9-19	chr9	66767526	66767816	+	481.8	0.854	promoter-TSS (NM_173413)	promoter-TSS (NM_173413)	-159	NM_173413	235442	Mm.260376	NM_173413	ENSMUSG00000036943	Rab8b	5930437D16|D330025I23Rik	RAB8B, member RAS oncogene family	protein-coding
chr9-14	chr9	107790321	107790611	+	481.6	0.855	promoter-TSS (NM_028369)	promoter-TSS (NM_028369)	6	NM_028369	72825	Mm.38037	NM_028369	ENSMUSG00000032583	Mon1a	2810468K17Rik	MON1 homolog A (yeast)	protein-coding
chr10-23	chr10	127452058	127452348	+	480.9	0.923	promoter-TSS (NM_008921)	promoter-TSS (NM_008921)	-68	NM_008921	19075	Mm.2903	NM_008921	ENSMUSG00000025395	Prim1	AI324982	DNA primase, p49 subunit	protein-coding
chr11-30	chr11	73012488	73012778	+	480.1	0.845	promoter-TSS (NM_029031)	promoter-TSS (NM_029031)	-112	NM_031251	83429	Mm.259852	NM_031251	ENSMUSG00000005949	Ctns	AI195360|AW049661	cystinosis, nephropathic	protein-coding
chr7-58	chr7	25101554	25101844	+	479.5	0.85	promoter-TSS (NM_001199321)	promoter-TSS (NM_001199321)	-14	NM_009568	22756	Mm.295762	NM_009568	ENSMUSG00000074282	Zfp94	-	zinc finger protein 94	protein-coding
chr6-25	chr6	71859117	71859407	+	479.4	0.825	promoter-TSS (NM_027275)	promoter-TSS (NM_027275)	215	NM_009088	20019	Mm.135581	NM_009088	ENSMUSG00000049553	Polr1a	194kDa|3010014K16Rik|RPA194|Rpo1-4|mRPA1	polymerase (RNA) I polypeptide A	protein-coding
chr1-20	chr1	59030261	59030551	+	478	0.766	promoter-TSS (NM_172656)	promoter-TSS (NM_172656)	-9	NM_172656	227154	Mm.286006	NM_172656	ENSMUSG00000026027	Stradb	AA792893|Als2cr2|B830008M19|D1Ucla2|ILPIP|ILPIPA|PRO1038|Papk|Syradb	STE20-related kinase adaptor beta	protein-coding
chr7-50	chr7	109082328	109082618	+	478	0.793	promoter-TSS (NM_027053)	promoter-TSS (NM_027053)	-102	NM_027053	69358	Mm.214841	NM_027053	ENSMUSG00000064307	Lrrc51	1700008D07Rik|Lrtomt	leucine rich repeat containing 51	protein-coding
chr11-37	chr11	100389214	100389504	+	477.2	0.859	promoter-TSS (NM_001199296)	promoter-TSS (NM_001199296)	-45	NM_001199296	104112	Mm.282039	NM_134037	ENSMUSG00000020917	Acly	A730098H14Rik|AW538652	ATP citrate lyase	protein-coding
chr16-20	chr16	37539969	37540259	+	476.9	0.81	promoter-TSS (NM_028812)	promoter-TSS (NM_028812)	134	NM_001042499	67657	Mm.28158	NM_026297	ENSMUSG00000022827	Rabl3	4930553C05Rik|AA958834	RAB, member RAS oncogene family-like 3	protein-coding
chr7-42	chr7	51723209	51723499	+	474.9	0.845	promoter-TSS (NM_001205073)	promoter-TSS (NM_001205073)	4	NM_001205073	66124	Mm.358691	NM_025368	ENSMUSG00000038695	Josd2	1110007C05Rik	Josephin domain containing 2	protein-coding
chr17-15	chr17	43803989	43804279	+	474.9	0.824	promoter-TSS (NM_001285948)	promoter-TSS (NM_001285948)	-170	NM_028711	74011	Mm.288697	NM_028711	ENSMUSG00000023912	Slc25a27	3632410G24Rik|9430092A03Rik|D530043E16Rik|Ucp4	solute carrier family 25, member 27	protein-coding
chr2-21	chr2	120676299	120676589	+	472.9	0.856	promoter-TSS (NM_080788)	promoter-TSS (NM_080788)	52	NR_038350	100502700	Mm.330516	NR_038349	ENSMUSG00000087519	AV039307	-	expressed sequence AV039307	ncRNA
chr2-35	chr2	155183105	155183395	+	472.7	0.901	promoter-TSS (NM_001004721)	promoter-TSS (NM_001004721)	-90	NM_001004721	228812	Mm.5434	NM_001004721	ENSMUSG00000038383	Pigu	5430426F17Rik|BC028278|Cdc91l1	phosphatidylinositol glycan anchor biosynthesis, class U	protein-coding
chr3-14	chr3	85377836	85378126	+	471.5	0.864	promoter-TSS (NM_144896)	promoter-TSS (NM_144896)	-70	NM_144896	229487	Mm.52275	NM_144896	ENSMUSG00000028085	Gatb	9430026F02Rik|Pet112|Pet112l	glutamyl-tRNA(Gln) amidotransferase, subunit B	protein-coding
chr3-10	chr3	89070305	89070595	+	470.9	0.842	promoter-TSS (NM_026767)	promoter-TSS (NM_026767)	67	NM_026767	68563	Mm.272927	NM_026767	ENSMUSG00000042737	Dpm3	1110001H19Rik|AV117483	dolichyl-phosphate mannosyltransferase polypeptide 3	protein-coding
chr17-13	chr17	35258153	35258443	+	470.8	0.823	promoter-TSS (NM_009975)	promoter-TSS (NM_009975)	-61	NM_001303476	13001	Mm.378901	NM_009975	ENSMUSG00000024387	Csnk2b	CK II beta	casein kinase 2, beta polypeptide	protein-coding
chr4-26	chr4	132567246	132567536	+	468.6	0.798	promoter-TSS (NM_146155)	promoter-TSS (NM_146155)	-30	NM_146155	230793	Mm.31816	NM_146155	ENSMUSG00000037692	Ahdc1	D030015G18Rik	AT hook, DNA binding motif, containing 1	protein-coding
chr5-14	chr5	138228789	138229079	+	468	0.857	promoter-TSS (NM_001005426)	promoter-TSS (NM_001005426)	-96	NM_001005426	381678	Mm.332765	NM_001005426	ENSMUSG00000037108	Zcwpw1	Gm1053	zinc finger, CW type with PWWP domain 1	protein-coding
chr7-44	chr7	31337028	31337318	+	467.6	0.803	promoter-TSS (NR_128568)	promoter-TSS (NR_128568)	118	NM_183321	333193	Mm.34885	NM_183321	ENSMUSG00000036864	Proser3	-	proline and serine rich 3	protein-coding
chr1-29	chr1	60154764	60155054	+	466.1	0.771	promoter-TSS (NM_001199061)	promoter-TSS (NM_001199061)	69	NM_001199061	57750	Mm.281079	NM_021312	ENSMUSG00000026019	Wdr12	4933402C23Rik|Ytm1|Ytm1p	WD repeat domain 12	protein-coding
chr19-15	chr19	4257603	4257893	+	464.5	0.889	Intergenic	Intergenic	6130	NR_105951	102465595		NR_105951	ENSMUSG00000099290	Mir6985	Gm27719|mmu-mir-6985	microRNA 6985	ncRNA
chr12-16	chr12	89598808	89599098	+	463.3	0.896	promoter-TSS (NM_028105)	promoter-TSS (NM_028105)	-5	NM_001277296	72113	Mm.181387	NM_028105	ENSMUSG00000021044	Adck1	2610005A10Rik	aarF domain containing kinase 1	protein-coding
chr17-11	chr17	26122648	26122938	+	463.1	0.751	Intergenic	CpG	-20343	NM_015830	50817	Mm.216072	NM_015830	ENSMUSG00000037326	Capn15	Solh	calpain 15	protein-coding
chr16-18	chr16	3743526	3743816	+	461.6	0.8	promoter-TSS (NM_148924)	promoter-TSS (NM_148924)	-428	NM_148924	74120	Mm.29081	NM_148924	ENSMUSG00000022529	Zfp263	1200014J04Rik|AI326880|AU020888|NT2|mFPM315	zinc finger protein 263	protein-coding
chr2-26	chr2	112101892	112102182	+	461.3	0.876	promoter-TSS (NM_025403)	promoter-TSS (NM_025403)	-46	NM_025403	66181	Mm.272346	NM_025403		Nop10	1110036B12Rik|NOP10P|Nola3	NOP10 ribonucleoprotein	protein-coding
chr3-16	chr3	88383376	88383666	+	460.3	0.882	promoter-TSS (NM_025448)	promoter-TSS (NM_025448)	-72	NM_025448	66256	Mm.7091	NM_025448	ENSMUSG00000041355	Ssr2	1500032E05Rik|AI315033|AU020133|TLAP|TRAPB|TRAPbeta	signal sequence receptor, beta	protein-coding
chr7-56	chr7	13420166	13420456	+	460.1	0.849	5' UTR (NM_022981, exon 1 of 8)	5' UTR (NM_022981, exon 1 of 8)	152	NM_022981	65020	Mm.292297	NM_022981	ENSMUSG00000058638	Zfp110	2900024E01Rik|N28112|NRIF|Nrif1	zinc finger protein 110	protein-coding
chr15-12	chr15	76470345	76470635	+	458.9	0.845	promoter-TSS (NM_183091)	promoter-TSS (NM_183091)	-131	NM_183091	72749	Mm.358749	NM_183091	ENSMUSG00000059323	Tonsl	2810439M11Rik|Nfkbil2	tonsoku-like, DNA repair protein	protein-coding
chr1-25	chr1	33871334	33871624	+	458.1	0.858	promoter-TSS (NM_001290699)	promoter-TSS (NM_001290699)	-39	NM_001290700	98403	Mm.289103	NM_133817	ENSMUSG00000042197	Zfp451	4930515K21Rik|4933435G09Rik|AI596398|COASTER|Kiaa0576-hp|Znf451|mKIAA1702	zinc finger protein 451	protein-coding
chr10-17	chr10	42221735	42222025	+	457.9	0.838	promoter-TSS (NM_017472)	promoter-TSS (NM_017472)	20	NM_017472	54198	Mm.277870	NM_017472	ENSMUSG00000019804	Snx3	SDP3	sorting nexin 3	protein-coding
chr7-63	chr7	30836255	30836545	+	457.9	0.791	promoter-TSS (NM_178733)	promoter-TSS (NM_178733)	15	NM_178733	243906	Mm.347644	NM_011748		Zfp14	4732429I09Rik|Krox-9|Zfp-14|mKIAA1559	zinc finger protein 14	protein-coding
chr5-25	chr5	149364335	149364625	+	456.5	0.912	promoter-TSS (NM_011908)	promoter-TSS (NM_011908)	-116	NM_011908	24109	Mm.21846	NM_011908	ENSMUSG00000001687	Ubl3	AW108023|HCG	ubiquitin-like 3	protein-coding
chr4-30	chr4	118846815	118847105	+	454.9	0.854	promoter-TSS (NM_001145936)	promoter-TSS (NM_001145936)	-160	NM_001145936	195522	Mm.169620	NM_183140	ENSMUSG00000045268	Zfp691	6430544H17Rik|Znf691	zinc finger protein 691	protein-coding
chr8-26	chr8	121868195	121868485	+	454.6	0.847	promoter-TSS (NM_024219)	promoter-TSS (NM_024219)	-98	NM_024219	68196	Mm.358714	NM_024219	ENSMUSG00000031839	Hsbp1	0610007A03Rik|AA408769|Hsp25	heat shock factor binding protein 1	protein-coding
chr8-18	chr8	72826393	72826683	+	454.6	0.802	promoter-TSS (NM_021538)	promoter-TSS (NM_021538)	-146	NM_021538	59042	Mm.28668	NM_021538		Cope	1110005D17Rik|Cope1	coatomer protein complex, subunit epsilon	protein-coding
chr2-33	chr2	39081838	39082128	+	454.2	0.854	promoter-TSS (NM_024209)	promoter-TSS (NM_024209)	-125	NM_024209	67857	Mm.389242	NM_024209	ENSMUSG00000026753	Ppp6c	2310003C10Rik	protein phosphatase 6, catalytic subunit	protein-coding
chr7-52	chr7	13063524	13063814	+	454	0.778	promoter-TSS (NM_026112)	promoter-TSS (NM_026112)	15	NM_001039951	67370	Mm.98929	NM_026112	ENSMUSG00000030386	Zfp606	2410022M24Rik|AW494727	zinc finger protein 606	protein-coding
chr2-36	chr2	166888468	166888758	+	453.1	0.906	promoter-TSS (NM_001033196)	promoter-TSS (NM_001033196)	-98	NM_001033196	98999	Mm.297074	NM_001033196	ENSMUSG00000039501	Znfx1	AI481105|Astx3	zinc finger, NFX1-type containing 1	protein-coding
chr14-10	chr14	79797494	79797784	+	452.1	0.894	promoter-TSS (NM_145960)	promoter-TSS (NM_145960)	60	NM_145960	211253	Mm.35306	NM_145960	ENSMUSG00000022022	Mtrf1	A830062K05Rik|MtRF-1	mitochondrial translational release factor 1	protein-coding
chr2-25	chr2	172847173	172847463	+	451.8	0.884	promoter-TSS (NM_019547)	promoter-TSS (NM_019547)	-85	NM_019547	56190	Mm.485782	NM_019547	ENSMUSG00000027510	Rbm38	Rnpc1|Seb4|Seb4l	RNA binding motif protein 38	protein-coding
chr5-23	chr5	23953539	23953829	+	450.1	0.858	promoter-TSS (NM_022418)	promoter-TSS (NM_022418)	-20	NM_022418	64295	Mm.150098	NM_022418	ENSMUSG00000028958	Tmub1	2010004O20Rik|AB030183|Hops	transmembrane and ubiquitin-like domain containing 1	protein-coding
chr4-28	chr4	124370784	124371074	+	450	0.813	promoter-TSS (NM_026031)	promoter-TSS (NM_026031)	-131	NM_026031	67205	Mm.259121	NM_026031		Utp11l	2700082D03Rik|CGI-94|Cgi94	UTP11-like, U3 small nucleolar ribonucleoprotein, (yeast)	protein-coding
chr7-66	chr7	28474227	28474517	+	449.9	0.829	promoter-TSS (NM_001112731)	promoter-TSS (NM_001112731)	13	NM_001112731	112415	Mm.145362	NM_198417	ENSMUSG00000057093	C030039L03Rik	-	RIKEN cDNA C030039L03 gene	protein-coding
chr6-28	chr6	72548259	72548549	+	449.5	0.872	promoter-TSS (NM_144917)	promoter-TSS (NM_144917)	3	NM_144917	232089	Mm.167232	NM_144917	ENSMUSG00000056698	Elmod3	AI844780|C330008I15Rik|RBM29|Rbed1	ELMO/CED-12 domain containing 3	protein-coding
chr2-34	chr2	181316515	181316805	+	448.9	0.837	promoter-TSS (NM_026765)	promoter-TSS (NM_026765)	18	NM_026765	68556	Mm.232400	NM_026765	ENSMUSG00000089917	Uckl1	1110007H10Rik|Urkl1	uridine-cytidine kinase 1-like 1	protein-coding
chr9-18	chr9	48863555	48863845	+	447.6	0.852	promoter-TSS (NM_012039)	promoter-TSS (NM_012039)	14	NM_012039	26951	Mm.24791	NM_012039	ENSMUSG00000032264	Zw10	6330566F14Rik|MmZw10	zw10 kinetochore protein	protein-coding
chr7-53	chr7	105805053	105805343	+	446.8	0.763	promoter-TSS (NM_172280)	promoter-TSS (NM_172280)	-119	NM_172280	233545	Mm.387819	NM_172280	ENSMUSG00000035401	Emsy	2210018M11Rik|2310016L09Rik|AU019521|AU019557	EMSY, BRCA2-interacting transcriptional repressor	protein-coding
chr15-10	chr15	102993667	102993957	+	446.2	0.794	promoter-TSS (NM_027885)	promoter-TSS (NM_027885)	-97	NM_027885	71726	Mm.254820	NM_027885		Smug1	1200013B09Rik|A930006H09Rik|C85220	single-strand selective monofunctional uracil DNA glycosylase	protein-coding
chr6-33	chr6	149137278	149137568	+	446.1	0.848	promoter-TSS (NM_001113424)	promoter-TSS (NM_001113424)	-189	NM_001113424	232566	Mm.209147	NM_001113424	ENSMUSG00000068250	Amn1	5830467E07Rik|A230083D09|C730024G19Rik	antagonist of mitotic exit network 1	protein-coding
chr3-12	chr3	30894234	30894524	+	445.9	0.828	promoter-TSS (NM_008857)	promoter-TSS (NM_008857)	-314	NM_008857	18759	Mm.291554	NM_008857	ENSMUSG00000037643	Prkci	2310021H13Rik|AI427505|PKClambda|Pkci|Pkcl|Prkcl|aPKClambda|mKIAA4165	protein kinase C, iota	protein-coding
chr8-14	chr8	74066684	74066974	+	445.6	0.7	promoter-TSS (NM_028617)	promoter-TSS (NM_028617)	0	NM_028617	73711	Mm.307770	NM_028617	ENSMUSG00000031813	Mvb12a	1110012M11Rik|Fam125a	multivesicular body subunit 12A	protein-coding
chr11-36	chr11	78959909	78960199	+	445.2	0.884	promoter-TSS (NM_013571)	promoter-TSS (NM_013571)	-198	NM_013571	16706	Mm.4745	NM_013571	ENSMUSG00000018334	Ksr1	AW492498|B-KSR1|D11Bhm183e|D11Bhm184e|Ksr|RSU2|hb	kinase suppressor of ras 1	protein-coding
chr8-20	chr8	3492959	3493249	+	444.5	0.831	promoter-TSS (NM_080461)	promoter-TSS (NM_080461)	-34	NM_080461	140482	Mm.299073	NM_080461	ENSMUSG00000047264	Zfp358	Zfend	zinc finger protein 358	protein-coding
chr13-12	chr13	70776902	70777192	+	443.4	0.828	promoter-TSS (NM_144837)	promoter-TSS (NM_144837)	-535	NM_144837	218333	Mm.139738	NM_144837	ENSMUSG00000034525	Ice1	C77245|mKIAA0947	interactor of little elongation complex ELL subunit 1	protein-coding
chr6-38	chr6	67216742	67217032	+	442.9	0.852	promoter-TSS (NM_001113566)	promoter-TSS (NM_001113566)	-86	NM_001113564	66870	Mm.240490	NM_025814		Serbp1	1200009K13Rik|9330147J08Rik|AL022786|Pairbp1	serpine1 mRNA binding protein 1	protein-coding
chr19-17	chr19	36157994	36158284	+	442.6	0.823	promoter-TSS (NM_019428)	promoter-TSS (NM_019428)	-67	NM_019428	54364	Mm.277891	NM_019428	ENSMUSG00000024800	Rpp30	Rnasep2|TSG15	ribonuclease P/MRP 30 subunit	protein-coding
chr13-11	chr13	65379962	65380252	+	440.6	0.856	promoter-TSS (NM_178364)	promoter-TSS (NM_178364)	-55	NM_178364	170936	Mm.151546	NM_178364	ENSMUSG00000021514	Zfp369	B930030B22Rik|D230020H11Rik|NRIF2	zinc finger protein 369	protein-coding
chr17-17	chr17	57387263	57387553	+	440.1	0.839	promoter-TSS (NM_030084)	promoter-TSS (NM_030084)	-296	NM_001308072	78308	Mm.28468	NM_030084	ENSMUSG00000005823	Gpr108	1810015L19Rik|AA589464|C79132|Lustr2	G protein-coupled receptor 108	protein-coding
chr7-75	chr7	107375633	107375923	+	440	0.907	promoter-TSS (NM_027629)	promoter-TSS (NM_027629)	-339	NM_027629	70974	Mm.440524	NM_027629	ENSMUSG00000030729	Pgm2l1	4931406N15Rik|AI553438|BM32A	phosphoglucomutase 2-like 1	protein-coding
chr15-16	chr15	81494104	81494394	+	438.1	0.854	promoter-TSS (NM_145993)	promoter-TSS (NM_145993)	-70	NM_001289712	214669	Mm.280768	NM_145993	ENSMUSG00000022394	L3mbtl2	4732493N06Rik|M4mbt	l(3)mbt-like 2 (Drosophila)	protein-coding
chr14-9	chr14	63455934	63456224	+	437.6	0.88	promoter-TSS (NM_175546)	promoter-TSS (NM_175546)	-448	NM_175546	268752	Mm.1960	NM_175546	ENSMUSG00000014547	Wdfy2	5830485M08|B130024L21Rik|ProF|ZFYVE22	WD repeat and FYVE domain containing 2	protein-coding
chr9-13	chr9	106723968	106724258	+	437.3	0.778	promoter-TSS (NM_001015507)	promoter-TSS (NM_001015507)	-194	NM_001015507	321006	Mm.440089	NM_001015507	ENSMUSG00000040325	Vprbp	AI447437|B930007L02Rik|mKIAA0800	Vpr (HIV-1) binding protein	protein-coding
chr2-28	chr2	143998261	143998551	+	436.8	0.867	TTS (NM_001033778)	TTS (NM_001033778)	16620	NM_001033778	433481	Mm.330630	NM_001033778		Gm5535	EG433481	predicted gene 5535	protein-coding
chr13-14	chr13	48608738	48609028	+	436.5	0.893	promoter-TSS (NM_026450)	promoter-TSS (NM_026450)	-78	NM_026450	67911	Mm.251375	NM_026450	ENSMUSG00000050954	Zfp169	1700025J14Rik|4930429A13Rik|BE688704	zinc finger protein 169	protein-coding
chr9-27	chr9	75407375	75407665	+	434.2	0.853	promoter-TSS (NM_016963)	promoter-TSS (NM_016963)	-56	NM_016963	50875	Mm.38445	NM_016963	ENSMUSG00000058587	Tmod3	U-Tmod|UTMOD	tropomodulin 3	protein-coding
chr8-24	chr8	88016253	88016543	+	434	0.832	promoter-TSS (NM_173866)	promoter-TSS (NM_173866)	-118	NM_173866	108682	Mm.200423	NM_173866	ENSMUSG00000031700	Gpt2	4631422C05Rik|ALT2|AU014768|AU041193|C87201	glutamic pyruvate transaminase (alanine aminotransferase) 2	protein-coding
chr17-22	chr17	47147437	47147727	+	433.7	0.828	promoter-TSS (NM_001177374)	promoter-TSS (NM_001177374)	-101	NM_146078	224826	Mm.28234	NM_146078	ENSMUSG00000023977	Ubr2	9930021A08Rik|AI462103|AW540746|E130209G04Rik|mKIAA0349	ubiquitin protein ligase E3 component n-recognin 2	protein-coding
chr10-19	chr10	40068910	40069200	+	433.7	0.863	promoter-TSS (NM_001168304)	promoter-TSS (NM_001168304)	-59	NM_001291816	78334	Mm.200924	NM_198164	ENSMUSG00000038481	Cdk19	2700084L06Rik|AI845279|AW228747|CDK11|Cdc2l6|mKIAA1028	cyclin-dependent kinase 19	protein-coding
chr9-23	chr9	62676672	62676962	+	433.4	0.874	Intergenic	Intergenic	-9777	NM_001033175	76524	Mm.283636	NM_001033175	ENSMUSG00000032245	Cln6	1810065L06Rik|AW743417|D9Bwg1455e|nclf	ceroid-lipofuscinosis, neuronal 6	protein-coding
chr2-30	chr2	127410363	127410653	+	433.2	0.913	promoter-TSS (NM_028141)	promoter-TSS (NM_028141)	-95	NM_001111029	72180	Mm.46715	NM_028141	ENSMUSG00000034800	Zfp661	2810405K07Rik|A1-5|Znf2	zinc finger protein 661	protein-coding
chr16-22	chr16	16359031	16359321	+	430.8	0.832	promoter-TSS (NM_001025947)	promoter-TSS (NM_001025947)	-52	NM_001025947	74006	Mm.218820	NM_152816	ENSMUSG00000022789	Dnm1l	6330417M19Rik|AI450666|Dlp1|Dnmlp1|Drp1|python	dynamin 1-like	protein-coding
chr13-21	chr13	67784340	67784630	+	430.2	0.878	promoter-TSS (NM_001001187)	promoter-TSS (NM_001001187)	-36	NM_001001187	408068	Mm.435551	NM_175676	ENSMUSG00000048280	Zfp738	3830402I07Rik|6720487G11Rik	zinc finger protein 738	protein-coding
chr13-17	chr13	14705278	14705568	+	429.5	0.824	promoter-TSS (NM_029271)	promoter-TSS (NM_029271)	-86	NM_008944	19166	Mm.252255	NM_008944	ENSMUSG00000015671	Psma2	Lmpc3	proteasome (prosome, macropain) subunit, alpha type 2	protein-coding
chr4-32	chr4	62069448	62069738	+	429.1	0.787	promoter-TSS (NM_139291)	promoter-TSS (NM_139291)	64	NM_139291	66440	Mm.109930	NM_139291	ENSMUSG00000066149	Cdc26	2010012C09Rik	cell division cycle 26	protein-coding
chr1-26	chr1	130140494	130140784	+	428.3	0.788	promoter-TSS (NM_026390)	promoter-TSS (NM_026390)	-119	NM_026390	67812	Mm.293321	NM_026390	ENSMUSG00000026353	Ubxn4	1300013G12Rik|Ubxd2|mKIAA0242	UBX domain protein 4	protein-coding
chr13-13	chr13	111070323	111070613	+	428	0.834	promoter-TSS (NM_023852)	promoter-TSS (NM_023852)	-54	NM_023852	67295	Mm.151600	NM_023852	ENSMUSG00000021700	Rab3c	2700062I01Rik|3110015B08Rik|3110037E15Rik|AI850886	RAB3C, member RAS oncogene family	protein-coding
chr4-27	chr4	131978297	131978587	+	427.9	0.838	promoter-TSS (NM_175306)	promoter-TSS (NM_175306)	-81	NM_001161797	100169	Mm.158361	NM_175306	ENSMUSG00000066043	Phactr4	3110001B12Rik|AI527228|AW495572|C330013F19Rik|N28169|mKIAA4120	phosphatase and actin regulator 4	protein-coding
chr7-88	chr7	19589173	19589463	+	427.1	0.872	promoter-TSS (NM_178757)	promoter-TSS (NM_178757)	-96	NM_178757	272359	Mm.274237	NM_178757	ENSMUSG00000044030	Irf2bp1	6330414O09Rik|C530033F24	interferon regulatory factor 2 binding protein 1	protein-coding
chr9-21	chr9	22279926	22280216	+	426.5	0.864	promoter-TSS (NM_181316)	promoter-TSS (NM_181316)	-88	NM_181316	319845	Mm.176725	NM_178415	ENSMUSG00000035919	Bbs9	E130103I17Rik	Bardet-Biedl syndrome 9 (human)	protein-coding
chr8-21	chr8	73920614	73920904	+	426.4	0.849	promoter-TSS (NM_026636)	promoter-TSS (NM_026636)	5	NM_026636	68251	Mm.21749	NM_026636	ENSMUSG00000031820	Babam1	5430437P03Rik|Merit40	BRISC and BRCA1 A complex member 1	protein-coding
chr9-17	chr9	108192625	108192915	+	426.1	0.815	promoter-TSS (NM_025449)	promoter-TSS (NM_025449)	-18	NM_025449	66257	Mm.10407	NM_025449	ENSMUSG00000032606	Nicn1	1500032A17Rik	nicolin 1	protein-coding
chr15-11	chr15	9070008	9070298	+	425.8	0.868	promoter-TSS (NM_013787)	promoter-TSS (NM_013787)	57	NM_013787	27401	Mm.35584	NM_013787	ENSMUSG00000054115	Skp2	4930500A04Rik|FBXL1|FWD1|p45	S-phase kinase-associated protein 2 (p45)	protein-coding
chr15-17	chr15	75900109	75900399	+	424.2	0.916	promoter-TSS (NM_001310542)	promoter-TSS (NM_001310542)	-40	NM_001310542	105782	Mm.25568	NM_134089	ENSMUSG00000022568	Scrib	AI118201|CRIB|Crc|SCRIB1|Scrb1|mKIAA0147|vartul	scribbled homolog (Drosophila)	protein-coding
chr6-37	chr6	121133684	121133974	+	423.5	0.841	non-coding (NR_130903, exon 1 of 7)	non-coding (NR_130903, exon 1 of 7)	144	NM_028730	74043	Mm.491240	NM_028730	ENSMUSG00000067825	Pex26	4632428M11Rik	peroxisomal biogenesis factor 26	protein-coding
chr8-13	chr8	108351084	108351374	+	423.1	0.667	promoter-TSS (NM_145824)	promoter-TSS (NM_145824)	21	NM_145824	74334	Mm.4206	NM_145824	ENSMUSG00000037415	Ranbp10	4432417N03Rik	RAN binding protein 10	protein-coding
chr11-31	chr11	60512967	60513257	+	421.9	0.86	promoter-TSS (NM_001159404)	promoter-TSS (NM_001159404)	-80	NM_001159405	16897	Mm.285453	NM_008502	ENSMUSG00000020536	Llgl1	AI325176|Lgl1|Llglh|Mgl1	lethal giant larvae homolog 1 (Drosophila)	protein-coding
chr4-29	chr4	147222444	147222734	+	419.1	0.845	promoter-TSS (NM_198619)	promoter-TSS (NM_198619)	-105	NM_198619	242747	Mm.332053	NM_198619	ENSMUSG00000059423	Zfp933	2810408P10Rik	zinc finger protein 933	protein-coding
chr9-22	chr9	117949423	117949713	+	418.2	0.815	promoter-TSS (NM_013727)	promoter-TSS (NM_013727)	-72	NM_013727	27215	Mm.92705	NM_013727	ENSMUSG00000039285	Azi2	AA410145|AZ2	5-azacytidine induced gene 2	protein-coding
chr19-11	chr19	46072933	46073223	+	418.1	0.807	promoter-TSS (NM_198296)	promoter-TSS (NM_198296)	-100	NM_198296	71617	Mm.210949	NM_198296	ENSMUSG00000039901	9130011E15Rik	AI431055|AW050122	RIKEN cDNA 9130011E15 gene	protein-coding
chr11-34	chr11	70817909	70818199	+	417.8	0.816	promoter-TSS (NM_178367)	promoter-TSS (NM_178367)	-120	NM_178367	216877	Mm.35399	NM_178367	ENSMUSG00000040620	Dhx33	3110057P17Rik|9430096J02Rik|Ddx33	DEAH (Asp-Glu-Ala-His) box polypeptide 33	protein-coding
chr13-15	chr13	55464165	55464455	+	417.7	0.832	promoter-TSS (NM_025828)	promoter-TSS (NM_025828)	-166	NM_025828	66890	Mm.38868	NM_025828	ENSMUSG00000021484	Lman2	1110003H06Rik|1300009F09Rik|AA408240|AL023023|AU040819|GP36B|VIP36	lectin, mannose-binding 2	protein-coding
chr7-87	chr7	52736840	52737130	+	417	0.918	intron (NM_027903, intron 4 of 6)	intron (NM_027903, intron 4 of 6)	-4647	NM_001290996	56734	Mm.439742	NM_008807	ENSMUSG00000023467	Tulp2	Pdet	tubby-like protein 2	protein-coding
chr12-17	chr12	119540477	119540767	+	416.3	0.768	promoter-TSS (NM_001166385)	promoter-TSS (NM_001166385)	-709	NM_009239	20688	Mm.34699	NM_009239		Sp4	5730497N03Rik|HF-1b|HF1-b	trans-acting transcription factor 4	protein-coding
chr10-15	chr10	79604786	79605076	+	416	0.763	promoter-TSS (NM_025313)	promoter-TSS (NM_025313)	-129	NM_025313	66043	Mm.278560	NM_025313	ENSMUSG00000003072	Atp5d	0610008F14Rik|1500000I11Rik|AA960090|AI876556|AU020773|C85518	ATP synthase, H+ transporting, mitochondrial F1 complex, delta subunit	protein-coding
chr1-31	chr1	181733886	181734176	+	415.6	0.863	5' UTR (NM_026375, exon 1 of 36)	5' UTR (NM_026375, exon 1 of 36)	115	NM_026375	226747	Mm.128165	NM_026375	ENSMUSG00000026491	Ahctf1	6230412P20Rik|AV011447|Elys	AT hook containing transcription factor 1	protein-coding
chr3-13	chr3	94846433	94846723	+	414.9	0.867	promoter-TSS (NM_008951)	promoter-TSS (NM_008951)	-42	NM_008951	19185	Mm.2261	NM_008951	ENSMUSG00000005625	Psmd4	Af1|Mcb1|angiocidin	proteasome (prosome, macropain) 26S subunit, non-ATPase, 4	protein-coding
chr3-19	chr3	110053812	110054102	+	414.7	0.859	promoter-TSS (NM_178891)	promoter-TSS (NM_178891)	-40	NM_178891	99890	Mm.36115	NM_178891	ENSMUSG00000049300	Prmt6	AW124876|BB233495|Hrmt1l6	protein arginine N-methyltransferase 6	protein-coding
chr7-68	chr7	30552104	30552394	+	414.3	0.781	Intergenic	Intergenic	-1322	NM_023750	74352	Mm.251083	NM_023750		Zfp84	2210410P13Rik|4633401C23Rik|AI415447|BB081605|C86188|KRAB18|Zfp69	zinc finger protein 84	protein-coding
chr7-86	chr7	30644796	30645086	+	414.2	0.94	promoter-TSS (NM_172740)	promoter-TSS (NM_172740)	-57	NM_172740	233058	Mm.297657	NM_172740	ENSMUSG00000058402	Zfp420	B230119D13|B230312I18Rik|mszf59-1|mszf70	zinc finger protein 420	protein-coding
chr2-27	chr2	127073417	127073707	+	413.3	0.826	promoter-TSS (NM_025296)	promoter-TSS (NM_025296)	-10	NM_025296	26371	Mm.45179	NM_025296	ENSMUSG00000003662	Ciao1	AW210570|Wdr39	cytosolic iron-sulfur protein assembly 1	protein-coding
chr13-27	chr13	18809018	18809308	+	412.7	0.944	promoter-TSS (NM_172120)	promoter-TSS (NM_172120)	2	NM_172120	218035	Mm.27389	NM_172120	ENSMUSG00000041236	Vps41	AI317346|Vam2|mVam2	vacuolar protein sorting 41 (yeast)	protein-coding
chr8-36	chr8	26629040	26629330	+	412.4	0.884	promoter-TSS (NM_010206)	promoter-TSS (NM_010206)	-46	NM_001079909	14182	Mm.265716	NM_010206	ENSMUSG00000031565	Fgfr1	AW208770|Eask|FLG|Fgfr-1|Flt-2|Hspy|MFR|bFGF-R-1|c-fgr	fibroblast growth factor receptor 1	protein-coding
chr12-19	chr12	32635274	32635564	+	412.4	0.894	promoter-TSS (NM_177993)	promoter-TSS (NM_177993)	-19	NM_153198	73389	Mm.390461	NM_153198	ENSMUSG00000002996	Hbp1	1700058O05Rik|BE629963|C330012F01Rik|C86454	high mobility group box transcription factor 1	protein-coding
chr18-11	chr18	68459777	68460067	+	411.7	0.845	promoter-TSS (NM_153794)	promoter-TSS (NM_153794)	65	NM_153794	108654	Mm.125857	NM_153794	ENSMUSG00000038121	Fam210a	4933403F05Rik|AA987140|AV134576|AW491926	family with sequence similarity 210, member A	protein-coding
chrX-2	chrX	7182411	7182701	+	411.1	0.872	promoter-TSS (NM_138603)	promoter-TSS (NM_138603)	-10	NM_138603	54638	Mm.288192	NM_138603	ENSMUSG00000031143	Ccdc22	AI481216|DXImx40e|Ppp1r3f|Sfc22	coiled-coil domain containing 22	protein-coding
chr7-64	chr7	13007982	13008272	+	411.1	0.859	promoter-TSS (NM_001033820)	promoter-TSS (NM_001033820)	-287	NM_001033820	619331	Mm.361832	NM_001033820	ENSMUSG00000034071	Zfp551	9630004E07Rik|Znf551	zinc fingr protein 551	protein-coding
chr12-15	chr12	3364956	3365246	+	410.9	0.802	promoter-TSS (NM_008445)	promoter-TSS (NM_008445)	-31	NM_008445	16570	Mm.7688	NM_008445	ENSMUSG00000020668	Kif3c	mKIAA4058	kinesin family member 3C	protein-coding
chr8-23	chr8	34495989	34496279	+	410.4	0.896	promoter-TSS (NM_001122822)	promoter-TSS (NM_001122822)	-135	NM_011721	22427	Mm.228805	NM_011721	ENSMUSG00000031583	Wrn	AI846146	Werner syndrome homolog (human)	protein-coding
chr2-31	chr2	34657578	34657868	+	409.2	0.844	Intergenic	Intergenic	-2291	NM_145522	227746	Mm.158705	NM_145522	ENSMUSG00000070953	Rabepk	8430412M01Rik|9530020D24Rik|AV073337|C87311|Rab9p40	Rab9 effector protein with kelch motifs	protein-coding
chr7-73	chr7	6335747	6336037	+	408.9	0.881	promoter-TSS (NM_175247)	promoter-TSS (NM_175247)	-136	NM_175247	22690	Mm.127014	NM_175247	ENSMUSG00000062861	Zfp28	2810438M17Rik|Zfp-28|mkr-5	zinc finger protein 28	protein-coding
chr7-48	chr7	31373823	31374113	+	408.6	0.786	promoter-TSS (NM_029274)	promoter-TSS (NM_029274)	-223	NM_029274	75410	Mm.168688	NM_029274	ENSMUSG00000006307	Kmt2b	2610014H22Rik|Mll2|Wbp7|mKIAA0304	lysine (K)-specific methyltransferase 2B	protein-coding
chr5-39	chr5	104340208	104340498	+	407.2	0.933	promoter-TSS (NM_178741)	promoter-TSS (NM_178741)	-105	NM_178741	246293	Mm.179871	NM_178741	ENSMUSG00000029312	Klhl8	2310001P09Rik|D5Ertd431e	kelch-like 8	protein-coding
chr7-82	chr7	117161589	117161879	+	406.2	0.846	promoter-TSS (NM_181517)	promoter-TSS (NM_181517)	-205	NM_181517	233726	Mm.222328	NM_181517	ENSMUSG00000066232	Ipo7	A330055O14Rik|C330016G14|Imp7|Ranbp7	importin 7	protein-coding
chr19-13	chr19	4012699	4012989	+	405.8	0.854	promoter-TSS (NM_133666)	promoter-TSS (NM_133666)	-89	NM_133666	17995	Mm.29842	NM_133666	ENSMUSG00000037916	Ndufv1	CI-51kD	NADH dehydrogenase (ubiquinone) flavoprotein 1	protein-coding
chr8-27	chr8	114167225	114167515	+	404.1	0.82	promoter-TSS (NM_001037665)	promoter-TSS (NM_001037665)	27	NM_001037665	22640	Mm.4184	NM_011742	ENSMUSG00000055835	Zfp1	Fnp-1|Zfp-1|mkr-1	zinc finger protein 1	protein-coding
chr8-28	chr8	47060686	47060976	+	402.9	0.841	promoter-TSS (NM_001033148)	promoter-TSS (NM_001033148)	-51	NM_138668	192169	Mm.210882	NM_138668	ENSMUSG00000031634	Ufsp2	1810047C23Rik	UFM1-specific peptidase 2	protein-coding
chr10-21	chr10	62845449	62845739	+	402.7	0.888	intron (NM_001253685, intron 1 of 4)	intron (NM_001253685, intron 1 of 4)	403	NM_001253685	30045	Mm.32550	NM_013888	ENSMUSG00000036764	Dnajc12	Jdp1|mJDP1	DnaJ (Hsp40) homolog, subfamily C, member 12	protein-coding
chr5-29	chr5	136611836	136612126	+	402.2	0.811	promoter-TSS (NM_027891)	promoter-TSS (NM_027891)	-37	NM_027891	71735	Mm.425292	NM_027891	ENSMUSG00000029703	Lrwd1	1200011O22Rik|AU042569|AW548074|Orca	leucine-rich repeats and WD repeat domain containing 1	protein-coding
chr9-25	chr9	106183291	106183581	+	401	0.828	promoter-TSS (NM_027354)	promoter-TSS (NM_027354)	44	NM_027354	70235	Mm.23054	NM_027354	ENSMUSG00000023345	Poc1a	2510040D07Rik|Wdr51a	POC1 centriolar protein homolog A (Chlamydomonas)	protein-coding
chr8-30	chr8	47772197	47772487	+	400.8	0.865	Intergenic	L1M6|LINE|L1	52527	NR_045750	100503498	Mm.187358	NR_045750	ENSMUSG00000097534	Gm16675	-	predicted gene, 16675	ncRNA
chr5-31	chr5	115722816	115723106	+	399	0.833	promoter-TSS (NM_016698)	promoter-TSS (NM_016698)	-57	NM_001302449	50849	Mm.30051	NM_016698	ENSMUSG00000041740	Rnf10	AA675014|RIE2|mKIAA0262	ring finger protein 10	protein-coding
chr2-43	chr2	38781850	38782140	+	398.3	0.857	promoter-TSS (NM_010264)	promoter-TSS (NM_010264)	-14	NM_010264	14536	Mm.439703	NM_010264	ENSMUSG00000063972	Nr6a1	1700113M01Rik|Gcnf|NCNF|RTR	nuclear receptor subfamily 6, group A, member 1	protein-coding
chr3-18	chr3	95697629	95697919	+	397.9	0.864	promoter-TSS (NM_146104)	promoter-TSS (NM_146104)	-70	NM_146104	226548	Mm.306954	NM_146104	ENSMUSG00000015750	Aph1a	6530402N02Rik|APH-1a	anterior pharynx defective 1a homolog (C. elegans)	protein-coding
chr13-26	chr13	86186348	86186638	+	397.9	0.891	promoter-TSS (NM_007749)	promoter-TSS (NM_007749)	-93	NM_007749	12867	Mm.378898	NM_007749		Cox7c	COXVIIc|Cox7c1	cytochrome c oxidase subunit VIIc	protein-coding
chr2-54	chr2	118423754	118424044	+	396.4	0.911	promoter-TSS (NM_009773)	promoter-TSS (NM_009773)	-48	NM_009773	12236	Mm.29133	NM_009773	ENSMUSG00000040084	Bub1b	AU045529|BUBR1	budding uninhibited by benzimidazoles 1 homolog, beta (S. cerevisiae)	protein-coding
chr19-16	chr19	46470167	46470457	+	396	0.755	promoter-TSS (NM_016860)	promoter-TSS (NM_016860)	-87	NM_016860	54130	Mm.3118	NM_016860	ENSMUSG00000025228	Actr1a	Arp1|alpha-Arp1	ARP1 actin-related protein 1A, centractin alpha	protein-coding
chr7-78	chr7	30603781	30604071	+	395.4	0.777	intron (NM_001145880, intron 1 of 4)	intron (NM_001145880, intron 1 of 4)	2835	NM_146185	233056	Mm.224766	NM_146185	ENSMUSG00000011427	Zfp790	6330581L23Rik	zinc finger protein 790	protein-coding
chr2-32	chr2	22923586	22923876	+	394.9	0.831	promoter-TSS (NM_028793)	promoter-TSS (NM_028793)	10	NM_001102436	74159	Mm.181973	NM_028793	ENSMUSG00000026781	Acbd5	1300014E15Rik	acyl-Coenzyme A binding domain containing 5	protein-coding
chr4-31	chr4	53208967	53209257	+	394.7	0.817	Intergenic	Intergenic	-36345	NM_013454	11303	Mm.277376	NM_013454	ENSMUSG00000015243	Abca1	ABC-1|Abc1	ATP-binding cassette, sub-family A (ABC1), member 1	protein-coding
chr7-67	chr7	30600846	30601136	+	394.2	0.811	promoter-TSS (NM_146185)	promoter-TSS (NM_146185)	-100	NM_001145880	233056	Mm.224766	NM_146185	ENSMUSG00000011427	Zfp790	6330581L23Rik	zinc finger protein 790	protein-coding
chr7-47	chr7	88005530	88005820	+	391.6	0.687	Intergenic	Intergenic	-1319	NM_009553	22691	Mm.358645	NM_009553	ENSMUSG00000038797	Zscan2	Zfp-29|Zfp29	zinc finger and SCAN domain containing 2	protein-coding
chr1-32	chr1	129999203	129999493	+	391.3	0.841	promoter-TSS (NM_181750)	promoter-TSS (NM_181750)	276	NM_001285945	226409	Mm.425048	NM_027678	ENSMUSG00000036086	Zranb3	4933425L19Rik|AH2|AI316834|C730006D09	zinc finger, RAN-binding domain containing 3	protein-coding
chr7-70	chr7	52894197	52894487	+	391	0.864	3' UTR (NM_028544, exon 12 of 12)	3' UTR (NM_028544, exon 12 of 12)	-1005	NM_172418	74490	Mm.107442	NM_172418		Mamstr	2810022D01Rik|5430432N15Rik|AW743872|Mastr	MEF2 activating motif and SAP domain containing transcriptional regulator	protein-coding
chr2-45	chr2	38142859	38143149	+	391	0.874	promoter-TSS (NM_146122)	promoter-TSS (NM_146122)	-100	NM_146122	227801	Mm.314245	NM_146122	ENSMUSG00000035392	Dennd1a	6030446I19Rik|connecdenn	DENN/MADD domain containing 1A	protein-coding
chr8-22	chr8	3516632	3516922	+	390.7	0.799	intron (NM_015801, intron 2 of 33)	CpG	1393	NM_015801	50767	Mm.23085	NM_015801	ENSMUSG00000004565	Pnpla6	AI661849|MSws|Nte	patatin-like phospholipase domain containing 6	protein-coding
chr2-39	chr2	144376445	144376735	+	390	0.871	promoter-TSS (NM_015754)	promoter-TSS (NM_015754)	5	NM_015754	26450	Mm.440564	NM_015754	ENSMUSG00000027428	Rbbp9	Bog	retinoblastoma binding protein 9	protein-coding
chr2-40	chr2	32426147	32426437	+	389.8	0.88	promoter-TSS (NM_010073)	promoter-TSS (NM_010073)	-86	NM_010073	13481	Mm.22001	NM_010073	ENSMUSG00000026810	Dpm2	AW557993|R75484	dolichol-phosphate (beta-D) mannosyltransferase 2	protein-coding
chr19-14	chr19	7131067	7131357	+	388.9	0.9	promoter-TSS (NM_134147)	promoter-TSS (NM_134147)	-46	NM_134147	107227	Mm.439977	NM_134147	ENSMUSG00000036278	Macrod1	AI604841|AW743046|D930010J01Rik|Lrp16	MACRO domain containing 1	protein-coding
chr15-15	chr15	80808020	80808310	+	387.4	0.888	promoter-TSS (NM_134091)	promoter-TSS (NM_134091)	-30	NM_134091	105835	Mm.274943	NM_134091	ENSMUSG00000042303	Sgsm3	1810012I01Rik|AI428557|BB175482|Cip85|R75178|RUSC3|Rutbc3	small G protein signaling modulator 3	protein-coding
chr7-72	chr7	53086167	53086457	+	387.2	0.788	promoter-TSS (NM_153419)	promoter-TSS (NM_153419)	-153	NM_153419	101612	Mm.274847	NM_153419	ENSMUSG00000053801	Grwd1	A301|AI504353|Grwd|Wdr28	glutamate-rich WD repeat containing 1	protein-coding
chr13-30	chr13	67738603	67738893	+	387.1	0.87	promoter-TSS (NM_183146)	promoter-TSS (NM_183146)	-58	NM_183146	212281	Mm.342918	NM_183146	ENSMUSG00000021510	Zfp729a	A530054K11Rik|Rslcan3	zinc finger protein 729a	protein-coding
chr3-17	chr3	19063091	19063381	+	386.9	0.887	promoter-TSS (NM_028840)	promoter-TSS (NM_028840)	-171	NM_028840	74252	Mm.200383	NM_028840		Armc1	2310016N05Rik|2900046P06Rik|3110009G21Rik|AA409258|AW048872|Arcp|C330014L16Rik	armadillo repeat containing 1	protein-coding
chr5-27	chr5	137438030	137438320	+	386.9	0.823	intron (NM_025562, intron 1 of 4)	intron (NM_025562, intron 1 of 4)	228	NM_025562	66437	Mm.25849	NM_025562	ENSMUSG00000019054	Fis1	2010003O14Rik|Ttc11	fission 1 (mitochondrial outer membrane) homolog (yeast)	protein-coding
chr11-49	chr11	64976331	64976621	+	386.2	0.912	promoter-TSS (NM_001099288)	promoter-TSS (NM_001099288)	-13	NM_175003	216831	Mm.134338	NM_175003	ENSMUSG00000033389	Arhgap44	6330543G20|AI840762|AU040829|AW493732|Rich2	Rho GTPase activating protein 44	protein-coding
chr17-19	chr17	23939658	23939948	+	386.2	0.745	promoter-TSS (NM_175229)	promoter-TSS (NM_175229)	-351	NM_175229	75956	Mm.5222	NM_175229	ENSMUSG00000039218	Srrm2	5033413A03Rik|AA410130|SRm300|mKIAA0324	serine/arginine repetitive matrix 2	protein-coding
chrX-3	chrX	147603147	147603437	+	385.9	0.855	Intergenic	Intergenic	-29329	NM_001271678	279561	Mm.441474	NM_001271678	ENSMUSG00000041245	Wnk3	Prkwnk3|Wnk3-ps	WNK lysine deficient protein kinase 3	protein-coding
chr7-79	chr7	3581339	3581629	+	385.5	0.795	promoter-TSS (NM_027328)	promoter-TSS (NM_027328)	47	NM_001290381	69714	Mm.358730	NM_023524	ENSMUSG00000006335	Tfpt	2400004F01Rik|AI450389|Amida|FB1	TCF3 (E2A) fusion partner	protein-coding
chr1-28	chr1	163807033	163807323	+	385.4	0.881	promoter-TSS (NM_172645)	promoter-TSS (NM_172645)	-386	NM_172645	226551	Mm.170002	NM_172645	ENSMUSG00000040297	Suco	4732491B11|AI848100|AU016931|Opt	SUN domain containing ossification factor	protein-coding
chr2-37	chr2	155518042	155518332	+	384.8	0.873	promoter-TSS (NM_019828)	promoter-TSS (NM_019828)	-67	NM_001163452	56407	Mm.234944	NM_019828	ENSMUSG00000038324	Trpc4ap	4833429F06Rik|D2Ertd113e|Trrp4ap|mFLJ00177|truss	transient receptor potential cation channel, subfamily C, member 4 associated protein	protein-coding
chr7-77	chr7	135047457	135047747	+	382.6	0.838	promoter-TSS (NM_009739)	promoter-TSS (NM_009739)	15	NM_009739	12041	Mm.425495	NM_009739	ENSMUSG00000030802	Bckdk	AI327402	branched chain ketoacid dehydrogenase kinase	protein-coding
chr7-69	chr7	26052733	26053023	+	381.8	0.817	intron (NM_001302811, intron 1 of 20)	intron (NM_001302811, intron 1 of 20)	160	NM_001302811	71722	Mm.28833	NM_027882	ENSMUSG00000005442	Cic	1200010B10Rik|mKIAA0306	capicua homolog (Drosophila)	protein-coding
chr13-19	chr13	67653879	67654169	+	380.7	0.801	promoter-TSS (NM_001035231)	promoter-TSS (NM_001035231)	64	NM_001035231	212276	Mm.422831	NM_183145	ENSMUSG00000095432	Zfp748	KRAB-O|Rslcan20/21|Zfp208|mszf54	zinc finger protein 748	protein-coding
chrX-4	chrX	147778224	147778514	+	379.9	0.899	promoter-TSS (NM_198105)	promoter-TSS (NM_198105)	-397	NM_198105	207375	Mm.391339	NM_198105		Fam120c	D930001I21Rik|ORF34	family with sequence similarity 120, member C	protein-coding
chr12-24	chr12	4849895	4850185	+	379.4	0.83	promoter-TSS (NM_001170858)	promoter-TSS (NM_001170858)	-69	NM_173416	238037	Mm.146087	NM_173416	ENSMUSG00000051721	BC068281	A430092C04	cDNA sequence BC068281	protein-coding
chr7-74	chr7	3331854	3332144	+	378.7	0.802	TTS (NM_001291434)	TTS (NM_001291434)	-4686	NM_133189	81904	Mm.214994	NM_133189		Cacng7	-	calcium channel, voltage-dependent, gamma subunit 7	protein-coding
chr3-21	chr3	138189955	138190245	+	377.5	0.895	promoter-TSS (NM_001313980)	promoter-TSS (NM_001313980)	-132	NM_001313980	13684	Mm.3941	NM_007917		Eif4e	EG668879|Eif4e-ps|If4e|eIF-4E	eukaryotic translation initiation factor 4E	protein-coding
chr1-30	chr1	108067853	108068143	+	377.4	0.841	promoter-TSS (NM_133821)	promoter-TSS (NM_133821)	103	NR_040630	626049	Mm.247410	NR_040630	ENSMUSG00000101583	Gm20753	-	predicted gene, 20753	ncRNA
chr8-32	chr8	86590240	86590530	+	375.7	0.859	promoter-TSS (NM_009055)	promoter-TSS (NM_009055)	-350	NM_009055	19724	Mm.7892	NM_009055	ENSMUSG00000031706	Rfx1	AI047719|AI385641	regulatory factor X, 1 (influences HLA class II expression)	protein-coding
chr9-26	chr9	88333836	88334126	+	375.2	0.839	promoter-TSS (NM_172926)	promoter-TSS (NM_172926)	-192	NM_172926	244962	Mm.439873	NM_172926	ENSMUSG00000032422	Snx14	B830022K16|C330035N22Rik|YR-14	sorting nexin 14	protein-coding
chr5-34	chr5	136108284	136108574	+	374.1	0.888	promoter-TSS (NM_146002)	promoter-TSS (NM_146002)	-95	NM_146002	215160	Mm.295438	NM_031398	ENSMUSG00000039917	Rhbdd2	0610011L13Rik|AI480532|Rhbdl7|Usmg1	rhomboid domain containing 2	protein-coding
chr4-37	chr4	116479907	116480197	+	373.5	0.867	promoter-TSS (NM_001159581)	promoter-TSS (NM_001159581)	112	NM_026654	68276	Mm.30534	NM_026654	ENSMUSG00000028688	Toe1	4930584N22Rik|4933424D16Rik|AI413517	target of EGR1, member 1 (nuclear)	protein-coding
chr11-44	chr11	69392772	69393062	+	373.2	0.887	promoter-TSS (NM_011640)	promoter-TSS (NM_011640)	-91	NM_144824	216853	Mm.31586	NM_144824	ENSMUSG00000041346	Wrap53	BC021790|Wdr79	WD repeat containing, antisense to Trp53	protein-coding
chr11-39	chr11	78349611	78349901	+	373.1	0.774	promoter-TSS (NM_009395)	promoter-TSS (NM_009395)	6	NM_001159392	21927	Mm.386774	NM_009395	ENSMUSG00000017615	Tnfaip1	Edp-1|Edp1|Tnfip1	tumor necrosis factor, alpha-induced protein 1 (endothelial)	protein-coding
chr13-18	chr13	67407254	67407544	+	372.9	0.847	promoter-TSS (NM_001003666)	promoter-TSS (NM_001003666)	-51	NM_001003666	431706	Mm.439456	NM_001003666	ENSMUSG00000055341	Zfp457	Rslcan-6	zinc finger protein 457	protein-coding
chr2-42	chr2	31543593	31543883	+	372.9	0.867	promoter-TSS (NM_001283047)	promoter-TSS (NM_001283047)	-319	NM_001283047	11350	Mm.1318	NM_009594	ENSMUSG00000026842	Abl1	AI325092|Abl|E430008G22Rik|c-Abl	c-abl oncogene 1, non-receptor tyrosine kinase	protein-coding
chr17-23	chr17	49567471	49567761	+	372.7	0.811	promoter-TSS (NM_028464)	promoter-TSS (NM_028464)	-73	NM_020042	56738	Mm.22256	NM_020042	ENSMUSG00000064120	Mocs1	3110045D15Rik|AI043170|AW536397	molybdenum cofactor synthesis 1	protein-coding
chr1-34	chr1	179726803	179727093	+	371.1	0.903	promoter-TSS (NM_007422)	promoter-TSS (NM_007422)	-308	NM_007422	11566	Mm.338021	NM_007422	ENSMUSG00000015961	Adss	AI314886|AS|Adss2	adenylosuccinate synthetase, non muscle	protein-coding
chr11-60	chr11	98768801	98769091	+	369.9	0.876	promoter-TSS (NM_001025779)	promoter-TSS (NM_001025779)	-257	NM_001025779	23834	Mm.20912	NM_011799	ENSMUSG00000017499	Cdc6	CDC18L	cell division cycle 6	protein-coding
chr2-44	chr2	29657962	29658252	+	369	0.87	promoter-TSS (NM_011989)	promoter-TSS (NM_011989)	-93	NM_011989	26569	Mm.330113	NM_011989	ENSMUSG00000059316	Slc27a4	BB144259|FATP4	solute carrier family 27 (fatty acid transporter), member 4	protein-coding
chr16-23	chr16	13819082	13819372	+	368.7	0.803	promoter-TSS (NM_010946)	promoter-TSS (NM_010946)	-143	NM_010946	18203	Mm.380410	NM_010946	ENSMUSG00000022681	Ntan1	-	N-terminal Asn amidase	protein-coding
chr16-21	chr16	58727840	58728130	+	367.7	0.845	promoter-TSS (NM_001252451)	promoter-TSS (NM_001252451)	-38	NM_001252450	224250	Mm.29482	NM_171826	ENSMUSG00000022744	Cldnd1	1110019C08Rik|AA407103|AI849195|AW489850|Cldn25	claudin domain containing 1	protein-coding
chr19-20	chr19	5601678	5601968	+	367.1	0.825	promoter-TSS (NM_026616)	promoter-TSS (NM_026616)	-50	NM_026616	68209	Mm.246200	NM_026616		Rnaseh2c	1500026D16Rik|AYP1	ribonuclease H2, subunit C	protein-coding
chr4-36	chr4	45309842	45310132	+	367.1	0.861	promoter-TSS (NM_027266)	promoter-TSS (NM_027266)	-53	NM_027266	69934	Mm.46761	NM_027266	ENSMUSG00000035601	Trmt10b	2610042J10Rik|Rg9mtd3|Rnmtd3	tRNA methyltransferase 10B	protein-coding
chr19-23	chr19	4163241	4163531	+	366.5	0.882	promoter-TSS (NM_021485)	promoter-TSS (NM_021485)	-141	NM_021485	58988	Mm.271937	NM_021485	ENSMUSG00000024830	Rps6kb2	70kDa|S6K2	ribosomal protein S6 kinase, polypeptide 2	protein-coding
chr13-20	chr13	35997760	35998050	+	364.9	0.769	intron (NM_145938, intron 1 of 7)	intron (NM_145938, intron 1 of 7)	311	NM_145938	208366	Mm.35545	NM_145938		Rpp40	D8Bwg1265e|Rnasep1	ribonuclease P 40 subunit	protein-coding
chr14-11	chr14	55713504	55713794	+	364.2	0.814	promoter-TSS (NM_153083)	promoter-TSS (NM_153083)	28	NM_153083	105663	Mm.319204	NM_153083	ENSMUSG00000045691	Thtpa	AW122966	thiamine triphosphatase	protein-coding
chr11-46	chr11	50654938	50655228	+	362.9	0.862	promoter-TSS (NM_173387)	promoter-TSS (NM_173387)	-29	NM_001290779	214779	Mm.191846	NM_173387	ENSMUSG00000044296	Zfp879	Znf879	zinc finger protein 879	protein-coding
chr5-32	chr5	138628997	138629287	+	362.8	0.843	promoter-TSS (NM_009315)	promoter-TSS (NM_009315)	379	NM_178612	66455	Mm.24592	NM_178612	ENSMUSG00000036968	Cnpy4	2610019P18Rik	canopy 4 homolog (zebrafish)	protein-coding
chr13-16	chr13	97312284	97312574	+	361.1	0.866	promoter-TSS (NM_001164222)	promoter-TSS (NM_001164222)	11	NM_012048	27015	Mm.89926	NM_012048	ENSMUSG00000021668	Polk	Dinb1	polymerase (DNA directed), kappa	protein-coding
chr3-15	chr3	87723202	87723492	+	360.8	0.818	promoter-TSS (NM_026591)	promoter-TSS (NM_026591)	-119	NM_026591	67707	Mm.393802	NM_026591		Mrpl24	2010005E08Rik|2810470K06Rik|6720473G22Rik|AA407670	mitochondrial ribosomal protein L24	protein-coding
chr18-10	chr18	24178716	24179006	+	360.4	0.835	intron (NM_021559, intron 1 of 3)	CpG	411	NM_021559	59057	Mm.417427	NM_021559		Zfp24	3526401F17Rik|5033419P20Rik|AI480505|AI642085|AL024422|KOX17|ZF-12|Zfp191|Znf191|Znf24|Znp191	zinc finger protein 24	protein-coding
chr19-21	chr19	14672527	14672817	+	360.1	0.86	promoter-TSS (NM_001302950)	promoter-TSS (NM_001302950)	1	NM_011600	21888	Mm.103638	NM_011600	ENSMUSG00000024642	Tle4	5730411M05Rik|AA792082|Bce-1|Bce1|ESTM13|ESTM14|Grg4|X83332|X83333|grg-4	transducin-like enhancer of split 4, homolog of Drosophila E(spl)	protein-coding
chr13-22	chr13	41344960	41345250	+	360	0.855	promoter-TSS (NM_001135577)	promoter-TSS (NM_001135577)	-108	NM_001135577	108934	Mm.38578	NM_001135577	ENSMUSG00000091264	Smim13	2900036K02Rik	small integral membrane protein 13	protein-coding
chr4-34	chr4	134024013	134024303	+	358.9	0.76	promoter-TSS (NM_019641)	promoter-TSS (NM_019641)	-77	NM_019641	16765	Mm.378957	NM_019641	ENSMUSG00000028832	Stmn1	19k|Lag|Lap18|Op18|P18|P19|Pig|Pp17|Pp18|Pp19|Pr22|Smn	stathmin 1	protein-coding
chr8-39	chr8	113426235	113426525	+	358.1	0.908	promoter-TSS (NM_172283)	promoter-TSS (NM_172283)	8	NR_052009	234730	Mm.102591	NM_172283	ENSMUSG00000033703	Fuk	1110046B12Rik|AI303278	fucokinase	protein-coding
chr8-41	chr8	72566647	72566937	+	356.3	0.824	promoter-TSS (NM_001167939)	promoter-TSS (NM_001167939)	80	NM_027481	70616	Mm.17665	NM_027481	ENSMUSG00000011306	Sugp1	5730496N02Rik|Sf4	SURP and G patch domain containing 1	protein-coding
chr6-40	chr6	33198832	33199122	+	355.4	0.833	promoter-TSS (NM_009148)	promoter-TSS (NM_009148)	-173	NM_009148	20336	Mm.265512	NM_009148	ENSMUSG00000029763	Exoc4	C78892|Sec8|Sec8l1	exocyst complex component 4	protein-coding
chr8-34	chr8	73992726	73993016	+	355.4	0.853	promoter-TSS (NM_025600)	promoter-TSS (NM_025600)	-222	NM_025600	66498	Mm.260360	NM_025600	ENSMUSG00000074247	Dda1	1500034J01Rik|1700095J19Rik|R74921	DET1 and DDB1 associated 1	protein-coding
chrX-5	chrX	45696662	45696952	+	354.7	0.888	intron (NM_178782, intron 2 of 14)	intron (NM_178782, intron 2 of 14)	2272	NM_178782	320376	Mm.210146	NM_178782	ENSMUSG00000036959	Bcorl1	6720425J07Rik|B930011H20Rik	BCL6 co-repressor-like 1	protein-coding
chr17-20	chr17	56749220	56749510	+	354.7	0.81	promoter-TSS (NM_153152)	promoter-TSS (NM_153152)	-171	NM_153152	224904	Mm.34002	NM_153152	ENSMUSG00000049760	2410015M20Rik	Mic13|QIL1|sr104	RIKEN cDNA 2410015M20 gene	protein-coding
chr12-22	chr12	80292759	80293049	+	354	0.851	promoter-TSS (NM_021557)	promoter-TSS (NM_021557)	-98	NM_021557	17252	Mm.291799	NM_021557	ENSMUSG00000066441	Rdh11	2610319N22Rik|AI428145|AU045252|Arsdr1|C85936|CGI-82|HCBP12|M42C60|Mdt1|Psdr1|SCALD|UBE-1c1|Ube-1c	retinol dehydrogenase 11	protein-coding
chr2-38	chr2	153171301	153171591	+	353.9	0.83	promoter-TSS (NM_001039939)	promoter-TSS (NM_001039939)	100	NR_040318	72326	Mm.400102	NR_040318	ENSMUSG00000073236	2500004C02Rik	-	RIKEN cDNA 2500004C02 gene	ncRNA
chr7-96	chr7	25055238	25055528	+	352.2	0.842	promoter-TSS (NM_009567)	promoter-TSS (NM_009567)	-54	NM_009567	22755	Mm.459431	NM_009567		Zfp93	Znf235	zinc finger protein 93	protein-coding
chr5-30	chr5	136410689	136410979	+	350	0.81	promoter-TSS (NM_018871)	promoter-TSS (NM_018871)	-323	NM_018871	22628	Mm.233813	NM_018871	ENSMUSG00000051391	Ywhag	14-3-3gamma|D7Bwg1348e	tyrosine 3-monooxygenase/tryptophan 5-monooxygenase activation protein, gamma polypeptide	protein-coding
chr9-34	chr9	109777640	109777930	+	349.8	0.885	promoter-TSS (NM_007658)	promoter-TSS (NM_007658)	-298	NM_007658	12530	Mm.307103	NM_007658	ENSMUSG00000032477	Cdc25a	D9Ertd393e	cell division cycle 25A	protein-coding
chr2-41	chr2	31950900	31951190	+	348.1	0.808	promoter-TSS (NM_145521)	promoter-TSS (NM_145521)	-126	NM_145521	227721	Mm.257236	NM_145521	ENSMUSG00000051373	Plpp7	D830019K17Rik|NET39|Ppapdc3	phospholipid phosphatase 7 (inactive)	protein-coding
chr17-27	chr17	25270149	25270439	+	348.1	0.919	promoter-TSS (NM_011930)	promoter-TSS (NM_011930)	-45	NM_011930	26373	Mm.270587	NM_011930	ENSMUSG00000036636	Clcn7	AA409691|AW538136|ClC-7|D17Wsu51e	chloride channel, voltage-sensitive 7	protein-coding
chr11-43	chr11	98590622	98590912	+	347.4	0.797	promoter-TSS (NM_011869)	promoter-TSS (NM_011869)	-18	NM_011869	23989	Mm.246493	NM_011869	ENSMUSG00000017210	Med24	911GSE|AU040102|AW547152|D11Ertd307e|DRIP100|Gse2|Pparb2|Pparbp2|R75526|Thrap4|Trap100	mediator complex subunit 24	protein-coding
chr7-85	chr7	107007379	107007669	+	347.4	0.846	promoter-TSS (NM_025668)	promoter-TSS (NM_025668)	-131	NM_025668	66624	Mm.30043	NM_025668	ENSMUSG00000035227	Spcs2	5730406I15Rik|AA408713|mKIAA0102	signal peptidase complex subunit 2 homolog (S. cerevisiae)	protein-coding
chr9-35	chr9	57287849	57288139	+	347.2	0.913	promoter-TSS (NM_176831)	promoter-TSS (NM_176831)	-73	NM_176831	66812	Mm.250508	NM_176831	ENSMUSG00000063849	Ppcdc	1810057I13Rik|8430432M10Rik	phosphopantothenoylcysteine decarboxylase	protein-coding
chr13-24	chr13	55694301	55694591	+	346.7	0.848	promoter-TSS (NM_026211)	promoter-TSS (NM_026211)	-50	NM_026211	67511	Mm.45233	NM_026211	ENSMUSG00000058569	Tmed9	2400003B06Rik	transmembrane emp24 protein transport domain containing 9	protein-coding
chr4-35	chr4	132895383	132895673	+	345.2	0.853	promoter-TSS (NM_199306)	promoter-TSS (NM_199306)	-298	NM_199306	230796	Mm.226576	NM_199306	ENSMUSG00000037622	Wdtc1	Gm695|adipose|adp	WD and tetratricopeptide repeats 1	protein-coding
chr1-27	chr1	136852512	136852802	+	344.1	0.825	promoter-TSS (NM_001081307)	promoter-TSS (NM_001081307)	-140	NM_001081307	329251	Mm.188709	NM_001081307	ENSMUSG00000073557	Ppp1r12b	1810037O03Rik|9530009M10Rik|AI132431|Mypt2	protein phosphatase 1, regulatory (inhibitor) subunit 12B	protein-coding
chr19-19	chr19	5106956	5107246	+	342.4	0.748	promoter-TSS (NM_029576)	promoter-TSS (NM_029576)	-105	NM_029576	76308	Mm.182563	NM_029576	ENSMUSG00000024870	Rab1b	1110011F09Rik	RAB1B, member RAS oncogene family	protein-coding
chr1-35	chr1	89904887	89905177	+	341.8	0.874	promoter-TSS (NM_001033291)	promoter-TSS (NM_001033291)	94	NM_001198573	227334	Mm.80484	NM_001033291	ENSMUSG00000005501	Usp40	B230215L03Rik|C730029K03	ubiquitin specific peptidase 40	protein-coding
chr10-22	chr10	99949961	99950251	+	341.2	0.774	promoter-TSS (NM_001033332)	promoter-TSS (NM_001033332)	-125	NM_001033332	237500	Mm.296805	NM_001033332	ENSMUSG00000036676	Tmtc3	9130014E20Rik|B130008E12Rik|mSmile	transmembrane and tetratricopeptide repeat containing 3	protein-coding
chr12-21	chr12	56937074	56937364	+	339.2	0.829	promoter-TSS (NM_001037756)	promoter-TSS (NM_001037756)	-134	NM_001037756	52592	Mm.24761	NM_027867	ENSMUSG00000012076	Brms1l	0710008O11Rik|AI159718|BRMS1|D12Ertd407e	breast cancer metastasis-suppressor 1-like	protein-coding
chr11-52	chr11	102994438	102994728	+	338.7	0.85	promoter-TSS (NM_001130516)	promoter-TSS (NM_001130516)	-70	NM_001130516	71059	Mm.273871	NM_027658	ENSMUSG00000043372	Hexim2	4933402L21Rik	hexamethylene bis-acetamide inducible 2	protein-coding
chr8-37	chr8	109620352	109620642	+	337.4	0.854	promoter-TSS (NR_104410)	promoter-TSS (NR_104410)	-52	NM_001286200	21750	Mm.6402	NM_009353	ENSMUSG00000031921	Terf2	TRF2	telomeric repeat binding factor 2	protein-coding
chr7-94	chr7	4397118	4397408	+	336.6	0.822	promoter-TSS (NM_175372)	promoter-TSS (NM_175372)	-4	NM_001290409	108841	Mm.413106	NM_175372	ENSMUSG00000008435	Rdh13	8430425D21Rik	retinol dehydrogenase 13 (all-trans and 9-cis)	protein-coding
chr11-50	chr11	96650269	96650559	+	335.8	0.804	promoter-TSS (NM_007622)	promoter-TSS (NM_007622)	-36	NM_007622	12412	Mm.29055	NM_007622	ENSMUSG00000018666	Cbx1	Cbx|Cbx-rs2|E430007M08Rik|HP1B|Hp1beta|M31|MOD1	chromobox 1	protein-coding
chr3-20	chr3	87885730	87886020	+	335.5	0.833	promoter-TSS (NM_001033484)	promoter-TSS (NM_001033484)	-98	NM_001033484	404710	Mm.331133	NM_001033484	ENSMUSG00000028068	Iqgap3	AI593484|D030034H08	IQ motif containing GTPase activating protein 3	protein-coding
chr7-83	chr7	28516241	28516531	+	333.4	0.814	promoter-TSS (NM_029531)	promoter-TSS (NM_029531)	-42	NM_009560	22718	Mm.66913	NM_009560		Zfp60	6330516O17Rik|AI426106|AI449354|Mfg-3|Mfg3	zinc finger protein 60	protein-coding
chr7-90	chr7	26024202	26024492	+	330.6	0.812	Intergenic	Intergenic	-1477	NM_001031667	606496	Mm.491101	NM_001031667	ENSMUSG00000057177	Gsk3a	2700086H06Rik	glycogen synthase kinase 3 alpha	protein-coding
chr6-39	chr6	117791070	117791360	+	329.9	0.832	promoter-TSS (NM_177684)	promoter-TSS (NM_177684)	-45	NM_177684	232337	Mm.290847	NM_177684	ENSMUSG00000059689	Zfp637	AI646709|BC021601|Znf32	zinc finger protein 637	protein-coding
chr18-16	chr18	50287713	50288003	+	327.5	0.861	promoter-TSS (NM_008292)	promoter-TSS (NM_008292)	3	NM_008292	15488	Mm.277857	NM_008292	ENSMUSG00000024507	Hsd17b4	17-beta-HSD|17[b]-HSD|DBP|MFE-2|MFP2|MPF-2|Mfp-2|perMFE-2	hydroxysteroid (17-beta) dehydrogenase 4	protein-coding
chr7-91	chr7	30768599	30768889	+	327.4	0.839	promoter-TSS (NM_001033355)	promoter-TSS (NM_001033355)	-230	NM_001167872	243905	Mm.322432	NM_001033355	ENSMUSG00000074221	Zfp568	C80731|Gm1691|chato	zinc finger protein 568	protein-coding
chr1-33	chr1	44175649	44175939	+	324.9	0.788	promoter-TSS (NM_023645)	promoter-TSS (NM_023645)	-176	NM_023645	72050	Mm.281714	NM_023645	ENSMUSG00000026047	Kdelc1	1810049A15Rik|5730416C13Rik|EP58|Kdel1	KDEL (Lys-Asp-Glu-Leu) containing 1	protein-coding
chr13-23	chr13	76235951	76236241	+	324.6	0.877	promoter-TSS (NM_029847)	promoter-TSS (NM_029847)	12	NM_029847	77041	Mm.196399	NM_029847	ENSMUSG00000021592	Arsk	2810429K17Rik|4833414G15Rik	arylsulfatase K	protein-coding
chr8-40	chr8	108232030	108232320	+	324.2	0.838	promoter-TSS (NM_198299)	promoter-TSS (NM_198299)	-28	NM_027655	71046	Mm.280888	NM_027655	ENSMUSG00000013158	4933405L10Rik	-	RIKEN cDNA 4933405L10 gene	protein-coding
chr6-45	chr6	86388157	86388447	+	323.7	0.748	promoter-TSS (NM_146170)	promoter-TSS (NM_146170)	-90	NM_146170	232196	Mm.404040	NM_146170	ENSMUSG00000046679	C87436	-	expressed sequence C87436	protein-coding
chr7-93	chr7	134985992	134986282	+	323.7	0.83	intron (NM_009294, intron 3 of 10)	intron (NM_009294, intron 3 of 10)	815	NM_009294	20909	Mm.24867	NM_009294	ENSMUSG00000030805	Stx4a	Stx4|Syn-4|Syn4	syntaxin 4A (placental)	protein-coding
chr8-35	chr8	96560927	96561217	+	321.9	0.733	promoter-TSS (NM_177767)	promoter-TSS (NM_177767)	-26	NM_001093757	270086	Mm.251085	NM_177767	ENSMUSG00000033009	Ogfod1	4930415J21Rik|AA387199|AA939912|AW061076|mKIAA1612	2-oxoglutarate and iron-dependent oxygenase domain containing 1	protein-coding
chr13-25	chr13	54676295	54676585	+	321.8	0.786	promoter-TSS (NM_019968)	promoter-TSS (NM_019968)	66	NM_019968	56795	Mm.89484	NM_019968	ENSMUSG00000025870	Arl10	Arl10a|Arm1	ADP-ribosylation factor-like 10	protein-coding
chr11-47	chr11	117734660	117734950	+	320.3	0.829	promoter-TSS (NM_027919)	promoter-TSS (NM_027919)	35	NM_027919	71776	Mm.3200	NM_027919	ENSMUSG00000017713	Tha1	1300017K07Rik|GLY1	threonine aldolase 1	protein-coding
chr11-51	chr11	30886242	30886532	+	319.4	0.871	promoter-TSS (NM_001290667)	promoter-TSS (NM_001290667)	-22	NM_026527	68044	Mm.32656	NM_026527	ENSMUSG00000020309	Chac2	-	ChaC, cation transport regulator 2	protein-coding
chr12-23	chr12	93087690	93087980	+	319.2	0.866	promoter-TSS (NM_001039089)	promoter-TSS (NM_001039089)	-238	NM_001039089	20338	Mm.250605	NM_011344	ENSMUSG00000020964	Sel1l	AW493766|Sel1h|mKIAA4137	sel-1 suppressor of lin-12-like (C. elegans)	protein-coding
chr16-24	chr16	4879771	4880061	+	319.1	0.798	promoter-TSS (NM_145359)	promoter-TSS (NM_145359)	-65	NM_145359	207740	Mm.268895	NM_145359		Ubald1	1500031H01Rik|BC013706|Fam100a	UBA-like domain containing 1	protein-coding
chr7-84	chr7	97089606	97089896	+	319.1	0.789	promoter-TSS (NM_001291286)	promoter-TSS (NM_001291286)	-37	NM_001291287	67669	Mm.28679	NM_026304		l7Rn6	0610007P06Rik|1110002N09Rik|Hikeshi|l(7)6Rn	lethal, Chr 7, Rinchik 6	protein-coding
chr10-26	chr10	45297480	45297770	+	318.9	0.876	promoter-TSS (NM_172473)	promoter-TSS (NM_172473)	-10	NM_172473	209462	Mm.458633	NM_172473	ENSMUSG00000038822	Hace1	1700042J16Rik|A730034A22Rik|BC025474	HECT domain and ankyrin repeat containing, E3 ubiquitin protein ligase 1	protein-coding
chr10-27	chr10	80730736	80731026	+	316	0.879	promoter-TSS (NM_018758)	promoter-TSS (NM_018758)	-36	NM_018758	57267	Mm.293931	NM_018758	ENSMUSG00000004931	Apba3	AW208791|Mint-3|X11gamma|lin-10|mint3	amyloid beta (A4) precursor protein-binding, family A, member 3	protein-coding
chr7-89	chr7	52125322	52125612	+	315.9	0.77	promoter-TSS (NM_133949)	promoter-TSS (NM_133949)	-309	NM_133949	84113	Mm.42855	NM_133949	ENSMUSG00000038502	Ptov1	1110030G05Rik|AU041779|Gcap3	prostate tumor over expressed gene 1	protein-coding
chr7-92	chr7	125855894	125856184	+	315.7	0.817	promoter-TSS (NM_182995)	promoter-TSS (NM_182995)	-86	NM_182995	101565	Mm.23279	NM_182995	ENSMUSG00000033904	Ccp110	6330503K22Rik|AA415922|AI427129|AW557948|CP110	centriolar coiled coil protein 110	protein-coding
chr17-24	chr17	34783796	34784086	+	315.5	0.819	promoter-TSS (NM_017406)	promoter-TSS (NM_017406)	-150	NM_017406	12915	Mm.4068	NM_017406	ENSMUSG00000015461	Atf6b	AA617266|ATF6beta|Creb-rp|Crebl1	activating transcription factor 6 beta	protein-coding
chr9-30	chr9	19426310	19426600	+	314.6	0.843	promoter-TSS (NM_172918)	promoter-TSS (NM_172918)	-80	NM_172918	244713	Mm.67366	NM_172918		Zfp317	4932416G03|D230022C05Rik|KRAB9|Zfp67|Zfp75|mszf40	zinc finger protein 317	protein-coding
chr18-13	chr18	31793697	31793987	+	313.9	0.787	promoter-TSS (NM_172965)	promoter-TSS (NM_172965)	-195	NM_172965	269003	Mm.194538	NM_172965	ENSMUSG00000024260	Sap130	2610304F09Rik|6720406D06	Sin3A associated protein	protein-coding
chr6-42	chr6	120481312	120481602	+	313.6	0.83	promoter-TSS (NM_144815)	promoter-TSS (NM_144815)	-140	NM_144815	214932	Mm.255322	NM_144815	ENSMUSG00000058979	Cecr5	A930002G03Rik	cat eye syndrome chromosome region, candidate 5	protein-coding
chr3-22	chr3	90294858	90295148	+	313.5	0.891	promoter-TSS (NM_133854)	promoter-TSS (NM_133854)	-68	NM_133854	20615	Mm.331182	NM_133854	ENSMUSG00000001018	Snapin	25kDa|AA407989|AV026596|Bloc1s7|Snap25bp|Snapap	SNAP-associated protein	protein-coding
chr5-37	chr5	14514551	14514841	+	312.1	0.963	promoter-TSS (NM_011995)	promoter-TSS (NM_011995)	-222	NM_011995	26875	Mm.146275	NM_011995	ENSMUSG00000061601	Pclo	Acz|Pico	piccolo (presynaptic cytomatrix protein)	protein-coding
chr5-35	chr5	67651706	67651996	+	312.1	0.85	promoter-TSS (NM_028975)	promoter-TSS (NM_028975)	47	NM_030108	67878	Mm.23217	NM_028975	ENSMUSG00000037720	Tmem33	1110006G02Rik|1600019D15Rik|2410089A21Rik|2700052H22Rik|5430406L04Rik|AA388285|AI314185|AI426615|db83	transmembrane protein 33	protein-coding
chr5-40	chr5	136470517	136470807	+	311.2	0.843	promoter-TSS (NM_023742)	promoter-TSS (NM_023742)	-8	NM_001256098	74198	Mm.275574	NM_023742	ENSMUSG00000004947	Dtx2	2610524D08Rik|AA408415|AU022494|Deltex2	deltex 2 homolog (Drosophila)	protein-coding
chr2-56	chr2	22895679	22895969	+	310.4	0.922	promoter-TSS (NM_145994)	promoter-TSS (NM_145994)	-63	NM_145994	11308	Mm.205647	NM_007380	ENSMUSG00000058835	Abi1	E3B1|NAP1|Ssh3bp1|abi-1	abl-interactor 1	protein-coding
chr2-50	chr2	84567383	84567673	+	309.9	0.833	promoter-TSS (NM_133840)	promoter-TSS (NM_133840)	-103	NM_133840	98985	Mm.21583	NM_133840	ENSMUSG00000027079	Clp1	AI462438|Heab	CLP1, cleavage and polyadenylation factor I subunit	protein-coding
chr8-38	chr8	107850023	107850313	+	309.7	0.776	promoter-TSS (NM_177449)	promoter-TSS (NM_177449)	8	NM_177449	234684	Mm.381717	NM_177449	ENSMUSG00000041679	Lrrc29	A630024J02Rik|FBL9|FBXL9	leucine rich repeat containing 29	protein-coding
chr11-48	chr11	3439299	3439589	+	309.7	0.867	promoter-TSS (NM_001159284)	promoter-TSS (NM_001159284)	-149	NM_001284428	29856	Mm.188516	NM_013870	ENSMUSG00000020439	Smtn	smsmo	smoothelin	protein-coding
chr11-45	chr11	5442164	5442454	+	309.7	0.841	promoter-TSS (NM_134033)	promoter-TSS (NM_134033)	-89	NM_134033	104479	Mm.210403	NM_134033	ENSMUSG00000020482	Ccdc117	1110004K02Rik|1700026O03Rik|AU018638|AU042822|AV173073|BC018601	coiled-coil domain containing 117	protein-coding
chr2-48	chr2	144284902	144285192	+	308.8	0.852	promoter-TSS (NR_033459)	promoter-TSS (NR_033459)	31	NR_033459	668917	Mm.152805	NR_033459	ENSMUSG00000083674	Zfp133-ps	OTTMUSG00000003825|Zfp133	zinc finger protein 133, pseudogene	pseudo
chr5-36	chr5	108561573	108561863	+	308.6	0.857	promoter-TSS (NM_028876)	promoter-TSS (NM_028876)	-108	NM_028876	73130	Mm.363960	NM_028876	ENSMUSG00000063406	Tmed5	3110020O18Rik|4432412D15Rik	transmembrane emp24 protein transport domain containing 5	protein-coding
chr5-33	chr5	34712203	34712493	+	308.2	0.742	promoter-TSS (NM_001243123)	promoter-TSS (NM_001243123)	-234	NM_001243123	231128	Mm.286885	NM_001030306	ENSMUSG00000037210	Fam193a	-	family with sequence similarity 193, member A	protein-coding
chr6-41	chr6	134961464	134961754	+	308.2	0.837	promoter-TSS (NM_026360)	promoter-TSS (NM_026360)	-21	NM_026360	67755	Mm.166524	NM_026360	ENSMUSG00000030204	Ddx47	4930588A18Rik|C77285	DEAD (Asp-Glu-Ala-Asp) box polypeptide 47	protein-coding
chr3-23	chr3	95861671	95861961	+	307.4	0.825	5' UTR (NM_013841, exon 1 of 15)	5' UTR (NM_013841, exon 1 of 15)	562	NM_013841	22365	Mm.263185	NM_013841	ENSMUSG00000015747	Vps45	AI462172|AW554165|mVps45	vacuolar protein sorting 45 (yeast)	protein-coding
chr19-25	chr19	6452261	6452551	+	307.4	0.897	intron (NM_001205234, intron 5 of 22)	intron (NM_001205234, intron 5 of 22)	33668	NM_020253	18190	Mm.329616	NM_020253	ENSMUSG00000033768	Nrxn2	6430591O13Rik|mKIAA0921	neurexin II	protein-coding
chr10-29	chr10	80729541	80729831	+	306.9	0.802	promoter-TSS (NM_025317)	promoter-TSS (NM_025317)	-15	NM_025317	66047	Mm.43397	NM_025317	ENSMUSG00000034932	Mrpl54	0610008M19Rik|D10Sut1e	mitochondrial ribosomal protein L54	protein-coding
chr7-95	chr7	30638517	30638807	+	306.4	0.855	promoter-TSS (NM_173738)	promoter-TSS (NM_173738)	5	NM_173738	233057	Mm.296864	NM_173738	ENSMUSG00000050855	Zfp940	-	zinc finger protein 940	protein-coding
chr4-43	chr4	117222671	117222961	+	306.2	0.787	promoter-TSS (NM_001285901)	promoter-TSS (NM_001285901)	-113	NM_001285902	140546	Mm.235891	NM_080469	ENSMUSG00000033423	Eri3	PINT1|Prnpip1	exoribonuclease 3	protein-coding
chr19-22	chr19	6334861	6335151	+	306.2	0.773	promoter-TSS (NM_008583)	promoter-TSS (NM_008583)	-7	NM_001168489	17283	Mm.12917	NM_008583	ENSMUSG00000024947	Men1	AW045611	multiple endocrine neoplasia 1	protein-coding
chr9-32	chr9	121905029	121905319	+	306.1	0.857	promoter-TSS (NM_001289558)	promoter-TSS (NM_001289558)	-30	NM_001289559	215494	Mm.402151	NM_153540	ENSMUSG00000066235	Pomgnt2	Ago61|C85492|Gtdc2	protein O-linked mannose beta 1,4-N-acetylglucosaminyltransferase 2	protein-coding
chr7-99	chr7	19881195	19881485	+	305.8	0.887	3' UTR (NM_001025364, exon 7 of 7)	3' UTR (NM_001025364, exon 7 of 7)	4922	NM_001025364	20167	Mm.24142	NM_013648	ENSMUSG00000030401	Rtn2	MMS10-P|Ms10p|NSPLI|Nspl1	reticulon 2 (Z-band associated protein)	protein-coding
chr6-43	chr6	33010297	33010587	+	305.3	0.864	promoter-TSS (NM_025336)	promoter-TSS (NM_025336)	-290	NM_025336	66075	Mm.21501	NM_025336	ENSMUSG00000053768	Chchd3	0610041L09Rik|1700039J09Rik|AW558177	coiled-coil-helix-coiled-coil-helix domain containing 3	protein-coding
chr9-29	chr9	98502006	98502296	+	305	0.846	promoter-TSS (NM_025485)	promoter-TSS (NM_025485)	-53	NM_025485	64655	Mm.17949	NM_025485	ENSMUSG00000032459	Mrps22	3100002P07Rik|Rpms22	mitochondrial ribosomal protein S22	protein-coding
chr14-14	chr14	21526396	21526686	+	304.9	0.808	promoter-TSS (NM_001252082)	promoter-TSS (NM_001252082)	-233	NM_001252082	268721	Mm.275082	NM_027996	ENSMUSG00000021819	Zswim8	2310021P13Rik|4832404P21Rik|Kiaa0913|mKIAA0913	zinc finger SWIM-type containing 8	protein-coding
chr2-49	chr2	155555020	155555310	+	304.3	0.843	promoter-TSS (NM_145537)	promoter-TSS (NM_145537)	46	NM_145537	108687	Mm.273706	NM_145537	ENSMUSG00000038312	Edem2	9530090G24Rik|AI327354	ER degradation enhancer, mannosidase alpha-like 2	protein-coding
chr9-31	chr9	3335369	3335659	+	303.8	0.837	intron (NM_026303, intron 1 of 11)	intron (NM_026303, intron 1 of 11)	283	NM_026303	67667	Mm.116968	NM_026303	ENSMUSG00000025899	Alkbh8	4930562C03Rik|8030431D03Rik|9430088N01Rik|Abh8	alkB, alkylation repair homolog 8 (E. coli)	protein-coding
chr7-103	chr7	48755112	48755402	+	303.8	0.759	promoter-TSS (NM_001033530)	promoter-TSS (NM_001033530)	3	NM_001033530	101835	Mm.370336	NM_001033530	ENSMUSG00000074166	AW146154	AI451288	expressed sequence AW146154	protein-coding
chr7-81	chr7	19704977	19705267	+	303.7	0.724	promoter-TSS (NM_175530)	promoter-TSS (NM_175530)	-86	NM_175530	243867	Mm.230830	NM_175530	ENSMUSG00000050428	Fbxo46	20D7-FC4|4932704E22Rik|Fbxo34l	F-box protein 46	protein-coding
chr11-55	chr11	110260234	110260524	+	303.6	0.832	promoter-TSS (NM_011943)	promoter-TSS (NM_011943)	-57	NM_011943	26399	Mm.14487	NM_011943	ENSMUSG00000020623	Map2k6	MEK6|MKK6|Prkmk6|SAPKK3	mitogen-activated protein kinase kinase 6	protein-coding
chr2-47	chr2	69044190	69044480	+	303	0.879	promoter-TSS (NM_025565)	promoter-TSS (NM_025565)	-65	NM_001199124	66442	Mm.272969	NM_025565	ENSMUSG00000005233	Spc25	2600017H08Rik|2610205L13Rik|Spbc25	SPC25, NDC80 kinetochore complex component, homolog (S. cerevisiae)	protein-coding
chr13-28	chr13	67229003	67229293	+	302.9	0.831	promoter-TSS (NM_172392)	promoter-TSS (NM_172392)	-16	NM_172392	268670	Mm.56274	NM_172392	ENSMUSG00000057396	Zfp759	BC028265|Rslcan-8|Rslcan8	zinc finger protein 759	protein-coding
chr10-24	chr10	126748606	126748896	+	302.7	0.851	promoter-TSS (NM_001003913)	promoter-TSS (NM_001003913)	91	NM_001003913	216443	Mm.28173	NM_001003913	ENSMUSG00000040354	Mars	Metrs|Mtrns	methionine-tRNA synthetase	protein-coding
chr17-25	chr17	46620431	46620721	+	302.7	0.894	intron (NM_001162864, intron 2 of 14)	intron (NM_001162864, intron 2 of 14)	4048	NM_001162864	106763	Mm.297613	NM_175351	ENSMUSG00000015599	Ttbk1	AU017937|AW048023|C330008L01Rik	tau tubulin kinase 1	protein-coding
chr3-25	chr3	97571799	97572089	+	302.2	0.834	promoter-TSS (NM_178080)	promoter-TSS (NM_178080)	-7	NM_178080	83679	Mm.129840	NM_031401	ENSMUSG00000038170	Pde4dip	4732458A06Rik|9430063L05Rik|C87016|D130016K21Rik|D3Bwg1078e|Usmg4|mKIAA0454	phosphodiesterase 4D interacting protein (myomegalin)	protein-coding
chr1-37	chr1	75432346	75432636	+	301.6	0.879	promoter-TSS (NM_133708)	promoter-TSS (NM_133708)	-27	NM_133708	69080	Mm.23951	NM_133708	ENSMUSG00000033021	Gmppa	1810012N01Rik	GDP-mannose pyrophosphorylase A	protein-coding
chr3-24	chr3	89323735	89324025	+	301.4	0.876	promoter-TSS (NM_080466)	promoter-TSS (NM_080466)	-206	NM_080466	140493	Mm.120250	NM_080466		Kcnn3	KCa2.3|SK3|SKCA3	potassium intermediate/small conductance calcium-activated channel, subfamily N, member 3	protein-coding
chr2-51	chr2	131000507	131000797	+	301	0.849	promoter-TSS (NM_027641)	promoter-TSS (NM_027641)	-106	NM_027641	70997	Mm.252722	NM_027641	ENSMUSG00000027329	Spef1	4931426K16Rik|Clamp	sperm flagellar 1	protein-coding
chr13-32	chr13	67914600	67914890	+	300.1	0.843	promoter-TSS (NM_198322)	promoter-TSS (NM_198322)	-8	NM_198322	212569	Mm.358842	NM_198322	ENSMUSG00000030446	Zfp273	6820416H06Rik|Rslcan1	zinc finger protein 273	protein-coding
chr1-36	chr1	155396775	155397065	+	300.1	0.906	promoter-TSS (NM_028749)	promoter-TSS (NM_028749)	-76	NM_028749	74091	Mm.24887	NM_028749	ENSMUSG00000042684	Npl	0610033B02Rik	N-acetylneuraminate pyruvate lyase	protein-coding
chr15-18	chr15	57865782	57866072	+	299.9	0.823	promoter-TSS (NM_029418)	promoter-TSS (NM_029418)	-78	NM_029418	75758	Mm.455792	NM_029418	ENSMUSG00000101892	9130401M01Rik	AI849328	RIKEN cDNA 9130401M01 gene	protein-coding
chr17-26	chr17	35975194	35975484	+	299.6	0.809	promoter-TSS (NM_011655)	promoter-TSS (NM_011655)	-93	NM_011655	22154	Mm.273538	NM_011655	ENSMUSG00000001525	Tubb5	AA408537|AI596182|B130022C14Rik|M(beta)5	tubulin, beta 5 class I	protein-coding
chr1-39	chr1	17135287	17135577	+	299.4	0.837	promoter-TSS (NM_010267)	promoter-TSS (NM_010267)	-22	NM_010267	14545	Mm.18218	NM_010267	ENSMUSG00000025777	Gdap1	-	ganglioside-induced differentiation-associated-protein 1	protein-coding
chr13-29	chr13	99032881	99033171	+	299.1	0.877	promoter-TSS (NM_023472)	promoter-TSS (NM_023472)	-5	NM_001271389	68558	Mm.209642	NM_023472	ENSMUSG00000021661	Ankra2	1110004M18Rik|Ankra	ankyrin repeat, family A (RFXANK-like), 2	protein-coding
chr6-44	chr6	67118355	67118645	+	298.8	0.854	Intergenic	Intergenic	-98473	NM_001113564	66870	Mm.240490	NM_025814		Serbp1	1200009K13Rik|9330147J08Rik|AL022786|Pairbp1	serpine1 mRNA binding protein 1	protein-coding
chr18-14	chr18	49991866	49992156	+	298.5	0.899	promoter-TSS (NM_001081371)	promoter-TSS (NM_001081371)	-640	NM_001081371	240283	Mm.257790	NM_001081371	ENSMUSG00000037416	Dmxl1	C630007L23Rik|D030030C22	Dmx-like 1	protein-coding
chr2-46	chr2	90893935	90894225	+	298	0.817	promoter-TSS (NM_008948)	promoter-TSS (NM_008948)	-93	NM_008948	19182	Mm.289832	NM_008948	ENSMUSG00000002102	Psmc3	TBP-1	proteasome (prosome, macropain) 26S subunit, ATPase 3	protein-coding
chr19-24	chr19	37281797	37282087	+	296.9	0.771	promoter-TSS (NM_001164337)	promoter-TSS (NM_001164337)	19	NM_001290827	208922	Mm.391176	NM_198300	ENSMUSG00000039652	Cpeb3	4831444O18Rik|CPE-BP3|mKIAA0940	cytoplasmic polyadenylation element binding protein 3	protein-coding
chr18-15	chr18	38227541	38227831	+	296.5	0.863	Intergenic	Intergenic	-69063	NM_001205336	106952	Mm.247642	NM_139206	ENSMUSG00000024451	Arap3	Centd3|Drag1|E030006K04Rik|cnt-d3	ArfGAP with RhoGAP domain, ankyrin repeat and PH domain 3	protein-coding
chr11-62	chr11	104304205	104304495	+	296.3	0.944	promoter-TSS (NM_001081045)	promoter-TSS (NM_001081045)	-745	NM_001081045	76719	Mm.136418	NM_001081045	ENSMUSG00000018412	Kansl1	1700081L11Rik|9430041J06Rik|mKIAA1267	KAT8 regulatory NSL complex subunit 1	protein-coding
chr2-57	chr2	32568210	32568500	+	295.8	0.8	promoter-TSS (NR_037217)	promoter-TSS (NR_037217)	-51	NM_130860	107951	Mm.27557	NM_130860		Cdk9	PITALRE	cyclin-dependent kinase 9 (CDC2-related kinase)	protein-coding
chr6-46	chr6	112646573	112646863	+	294.9	0.882	promoter-TSS (NM_001167730)	promoter-TSS (NM_001167730)	-54	NM_021385	58186	Mm.103812	NM_021385	ENSMUSG00000030254	Rad18	2810024C04Rik|Rad18sc	RAD18 E3 ubiquitin protein ligase	protein-coding
chr7-97	chr7	133709809	133710099	+	294.1	0.843	promoter-TSS (NM_146200)	promoter-TSS (NM_146200)	-74	NM_146200	56347	Mm.22776	NM_146200	ENSMUSG00000030738	Eif3c	110kDa|3230401O13Rik|Eif3s8|NIPIL(A3)|NipilA3|Xs|Xsl	eukaryotic translation initiation factor 3, subunit C	protein-coding
chr16-26	chr16	17111260	17111550	+	293.4	0.852	promoter-TSS (NM_144954)	promoter-TSS (NM_144954)	-60	NM_001252445	66053	Mm.253614	NM_144954	ENSMUSG00000022771	Ppil2	0610009L05Rik|1700016N17Rik|4921520K19Rik|4930511F14Rik|AA589416|C130078A06Rik|CYC4	peptidylprolyl isomerase (cyclophilin)-like 2	protein-coding
chrX-6	chrX	136219320	136219610	+	293.2	0.863	promoter-TSS (NM_001081499)	promoter-TSS (NM_001081499)	-70	NM_001081499	245638	Mm.275869	NM_001081499	ENSMUSG00000042473	Tbc1d8b	4921505D17Rik|9030605E16Rik	TBC1 domain family, member 8B	protein-coding
chr7-102	chr7	4675185	4675475	+	293	0.916	intron (NM_001142792, intron 4 of 5)	intron (NM_001142792, intron 4 of 5)	1354	NM_001142792	330460	Mm.361851	NM_177887	ENSMUSG00000046456	Tmem150b	A630041N19|Tmem224	transmembrane protein 150B	protein-coding
chr10-25	chr10	127935628	127935918	+	292.4	0.836	promoter-TSS (NM_172259)	promoter-TSS (NM_172259)	-32	NM_172259	216459	Mm.291688	NM_172259	ENSMUSG00000039824	Myl6b	5730437E04Rik|BC037527|MLC1SA	myosin, light polypeptide 6B	protein-coding
chr9-28	chr9	96696144	96696434	+	291.2	0.836	Intergenic	Intergenic	30308	NR_102296	319707	Mm.392191	NR_102293	ENSMUSG00000101581	C430002N11Rik	-	RIKEN cDNA C430002N11 gene	ncRNA
chr4-38	chr4	43023274	43023564	+	291.1	0.837	promoter-TSS (NM_001163233)	promoter-TSS (NM_001163233)	-246	NM_001163233	60534	Mm.23122	NM_053081	ENSMUSG00000028453	Fancg	AU041407|Xrcc9	Fanconi anemia, complementation group G	protein-coding
chr11-57	chr11	102977314	102977604	+	290.9	0.853	promoter-TSS (NM_138753)	promoter-TSS (NM_138753)	-180	NM_138753	192231	Mm.8763	NM_138753	ENSMUSG00000048878	Hexim1	7330426E13Rik|CLP-1|Clp1|HIS1	hexamethylene bis-acetamide inducible 1	protein-coding
chr11-53	chr11	45665208	45665498	+	290.7	0.872	promoter-TSS (NM_001045520)	promoter-TSS (NM_001045520)	-113	NM_001045520	216705	Mm.169673	NM_001045520	ENSMUSG00000006169	Clint1	AI642036|AW537616|C530049I24Rik|Enth|Epn4|F630206G17Rik|mKIAA0171	clathrin interactor 1	protein-coding
chr7-104	chr7	52417464	52417754	+	290.3	0.809	Intergenic	CpG	-1682	NM_182993	72961	Mm.255631	NM_182993	ENSMUSG00000070570	Slc17a7	2900052E22Rik|AI851913|Vglut1	solute carrier family 17 (sodium-dependent inorganic phosphate cotransporter), member 7	protein-coding
chr4-40	chr4	125773672	125773962	+	289.9	0.815	promoter-TSS (NM_001163266)	promoter-TSS (NM_001163266)	-80	NM_001163266	116748	Mm.41865	NM_138721	ENSMUSG00000050188	Lsm10	-	U7 snRNP-specific Sm-like protein LSM10	protein-coding
chr14-12	chr14	11993340	11993630	+	289.8	0.835	intron (NM_010210, intron 1 of 8)	intron (NM_010210, intron 1 of 8)	1064	NM_010210	14198	Mm.397619	NM_010210	ENSMUSG00000060579	Fhit	AW045638|Fra14A2	fragile histidine triad gene	protein-coding
chr7-108	chr7	25022525	25022815	+	289.6	0.822	promoter-TSS (NM_020262)	promoter-TSS (NM_020262)	-53	NM_020262	56869	Mm.103751	NM_020262	ENSMUSG00000074283	Zfp109	-	zinc finger protein 109	protein-coding
chr7-105	chr7	17037948	17038238	+	289.4	0.879	promoter-TSS (NM_026938)	promoter-TSS (NM_026938)	-35	NM_026938	69094	Mm.29633	NM_026938	ENSMUSG00000019158	Tmem160	1810008O21Rik	transmembrane protein 160	protein-coding
chr7-100	chr7	28139161	28139451	+	288.5	0.782	intron (NM_138676, intron 6 of 17)	intron (NM_138676, intron 6 of 17)	1721	NM_138676	192192	Mm.21297	NM_138676	ENSMUSG00000089832	Shkbp1	B930062H15Rik|Sb1	Sh3kbp1 binding protein 1	protein-coding
chr19-26	chr19	12870558	12870848	+	287.6	0.82	promoter-TSS (NM_053009)	promoter-TSS (NM_053009)	-90	NR_024093	664779	Mm.290924	NM_001039718	ENSMUSG00000024695	Zfp91Cntf	Zfp91-Cntf	Zfp91-Cntf readthrough transcript (NMD candidate)	ncRNA
chr1-38	chr1	134313799	134314089	+	287.4	0.83	promoter-TSS (NM_172516)	promoter-TSS (NM_172516)	-86	NM_172516	213452	Mm.257120	NM_172516	ENSMUSG00000042046	Dstyk	A930019K20Rik|C430014H23Rik|C820013G01|Ripk5	dual serine/threonine and tyrosine protein kinase	protein-coding
chr15-20	chr15	43701517	43701807	+	285.4	0.913	promoter-TSS (NM_175502)	promoter-TSS (NM_175502)	-87	NM_175502	239408	Mm.41219	NM_175502	ENSMUSG00000054409	Tmem74	AA549547|B230382K22Rik	transmembrane protein 74	protein-coding
chr7-115	chr7	7123873	7124163	+	285.2	0.935	promoter-TSS (NM_146179)	promoter-TSS (NM_146179)	-46	NM_146179	232854	Mm.184857	NM_146179	ENSMUSG00000034538	Zfp418	A230102I05Rik	zinc finger protein 418	protein-coding
chr15-19	chr15	85689876	85690166	+	284.3	0.782	promoter-TSS (NM_013882)	promoter-TSS (NM_013882)	-116	NM_001168672	29870	Mm.20858	NM_013882	ENSMUSG00000022385	Gtse1	B99|Gtse-1	G two S phase expressed protein 1	protein-coding
chr11-56	chr11	16851129	16851419	+	284.2	0.905	promoter-TSS (NM_176982)	promoter-TSS (NM_176982)	11	NR_110423	72735	Mm.268598	NR_015469		Eldr	2810442I21Rik|4930500E12Rik|Fabl	Egfr long non-coding downstream RNA	ncRNA
chr11-59	chr11	98636603	98636893	+	283.7	0.876	promoter-TSS (NM_145434)	promoter-TSS (NM_145434)	-57	NM_145434	217166	Mm.390397	NM_145434	ENSMUSG00000020889	Nr1d1	A530070C09Rik|R75201	nuclear receptor subfamily 1, group D, member 1	protein-coding
chr16-25	chr16	91619143	91619433	+	283.1	0.812	promoter-TSS (NM_001099738)	promoter-TSS (NM_001099738)	-44	NM_138664	246738	Mm.101927	NM_138664	ENSMUSG00000039763	Dnajc28	BC020175|ORF28	DnaJ (Hsp40) homolog, subfamily C, member 28	protein-coding
chr9-38	chr9	34983514	34983804	+	282.3	0.814	promoter-TSS (NM_027030)	promoter-TSS (NM_027030)	-87	NM_027030	69305	Mm.229110	NM_027030	ENSMUSG00000032040	Dcps	1700001E16Rik|AA408441	decapping enzyme, scavenger	protein-coding
chr4-41	chr4	43491026	43491316	+	281	0.865	Intergenic	Intergenic	5410	NM_019436	54390	Mm.31775	NM_019436	ENSMUSG00000028460	Sit1	Sit	suppression inducing transmembrane adaptor 1	protein-coding
chr11-54	chr11	50701016	50701306	+	280.8	0.827	promoter-TSS (NM_172794)	promoter-TSS (NM_172794)	-216	NM_172794	237758	Mm.74335	NM_172794	ENSMUSG00000048728	Zfp454	B230342N19	zinc finger protein 454	protein-coding
chr2-53	chr2	75819901	75820191	+	279.2	0.803	promoter-TSS (NM_030188)	promoter-TSS (NM_030188)	-22	NM_030188	78802	Mm.282339	NM_030188		Ttc30a1	4930506L13Rik	tetratricopeptide repeat domain 30A1	protein-coding
chr14-17	chr14	79851414	79851704	+	278.8	0.921	promoter-TSS (NM_001034882)	promoter-TSS (NM_001034882)	-83	NM_001034882	432879	Mm.308666	NM_001034882	ENSMUSG00000075502	Kbtbd6	EG432879|Gm5465|Zbtbd6	kelch repeat and BTB (POZ) domain containing 6	protein-coding
chr3-26	chr3	88981070	88981360	+	277.9	0.906	promoter-TSS (NM_001309909)	promoter-TSS (NM_001309909)	-98	NM_001309909	24045	Mm.257052	NM_011886	ENSMUSG00000028049	Scamp3	Sc3	secretory carrier membrane protein 3	protein-coding
chr14-15	chr14	99498951	99499241	+	277.7	0.861	promoter-TSS (NM_028315)	promoter-TSS (NM_028315)	-107	NM_028315	72662	Mm.163339	NM_028315	ENSMUSG00000033166	Dis3	2810028N01Rik	DIS3 mitotic control homolog (S. cerevisiae)	protein-coding
chr8-42	chr8	59966587	59966877	+	276.3	0.802	promoter-TSS (NM_021788)	promoter-TSS (NM_021788)	-28	NR_126553	78353	Mm.426240	NR_126553		2500002B13Rik	-	RIKEN cDNA 2500002B13 gene	ncRNA
chr2-52	chr2	30327393	30327683	+	275.9	0.907	TTS (NM_030244)	TTS (NM_030244)	2181	NM_030244	72500	Mm.295464	NM_030244		Ier5l	2610524G09Rik	immediate early response 5-like	protein-coding
chr8-46	chr8	114046022	114046312	+	275.6	0.899	promoter-TSS (NM_001170743)	promoter-TSS (NM_001170743)	-160	NM_001170742	319481	Mm.247294	NM_176923	ENSMUSG00000031959	Wdr59	5430401O09Rik|Cdw12	WD repeat domain 59	protein-coding
chr15-21	chr15	38174672	38174962	+	272.9	0.88	Intergenic	MLT1J1|LTR|MaLR	25859	NM_008757	18285	Mm.252830	NM_008757	ENSMUSG00000061923	Odf1	-	outer dense fiber of sperm tails 1	protein-coding
chr6-48	chr6	120307371	120307661	+	272.8	0.943	promoter-TSS (NM_026028)	promoter-TSS (NM_026028)	-29	NM_026028	67200	Mm.45767	NM_026028	ENSMUSG00000030177	Ccdc77	2400002C23Rik|2700091N06Rik|AV168274	coiled-coil domain containing 77	protein-coding
chr4-42	chr4	86257883	86258173	+	272.6	0.812	promoter-TSS (NM_173400)	promoter-TSS (NM_173400)	-102	NM_173400	230376	Mm.74730	NM_173400	ENSMUSG00000038047	Haus6	6230416J20Rik|9830144E06|D4Ertd27e|mKIAA1574	HAUS augmin-like complex, subunit 6	protein-coding
chr5-42	chr5	31013906	31014196	+	272.3	0.824	promoter-TSS (NM_023047)	promoter-TSS (NM_023047)	-217	NM_023047	65254	Mm.27732	NM_023047	ENSMUSG00000029168	Dpysl5	CRAM|CRMP-5|Crmp5	dihydropyrimidinase-like 5	protein-coding
chr18-17	chr18	61008479	61008769	+	271.6	0.877	promoter-TSS (NM_011552)	promoter-TSS (NM_011552)	-6	NM_011552	21453	Mm.486251	NM_011552	ENSMUSG00000024613	Tcof1	AA408847|AW209012|treacle	Treacher Collins Franceschetti syndrome 1, homolog	protein-coding
chr9-37	chr9	56266346	56266636	+	271.2	0.692	promoter-TSS (NM_025812)	promoter-TSS (NM_025812)	-162	NM_025812	66867	Mm.150856	NM_025812	ENSMUSG00000032329	Hmg20a	1200004E06Rik|5730490E10Rik|Hmgxb1|Ibraf	high mobility group 20A	protein-coding
chr9-33	chr9	88442781	88443071	+	270.5	0.871	promoter-TSS (NM_001142943)	promoter-TSS (NM_001142943)	68	NM_001142943	71640	Mm.259988	NM_001142943	ENSMUSG00000032425	Zfp949	4930422I07Rik	zinc finger protein 949	protein-coding
chr7-110	chr7	4453293	4453583	+	269.6	0.728	promoter-TSS (NM_029834)	promoter-TSS (NM_029834)	-156	NM_029834	232807	Mm.360391	NM_029834	ENSMUSG00000019254	Ppp1r12c	2410197A17Rik|AI839747|B430101M08|Mbs85	protein phosphatase 1, regulatory (inhibitor) subunit 12C	protein-coding
chr9-36	chr9	107489835	107490125	+	269.5	0.843	promoter-TSS (NM_025903)	promoter-TSS (NM_025903)	-69	NM_025903	15983	Mm.215335	NM_025903	ENSMUSG00000010048	Ifrd2	1810034A24Rik|AA470234|AI838527|SKMc15	interferon-related developmental regulator 2	protein-coding
chr7-106	chr7	53041552	53041842	+	268.3	0.799	intron (NR_110987, intron 2 of 15)	intron (NR_110987, intron 2 of 15)	947	NM_001290990	381983	Mm.44928	NM_001005511	ENSMUSG00000062044	Lmtk3	BC059845|aatyk3	lemur tyrosine kinase 3	protein-coding
chr16-27	chr16	58670217	58670507	+	268.2	0.812	promoter-TSS (NM_007757)	promoter-TSS (NM_007757)	41	NM_007757	12892	Mm.291519	NM_007757	ENSMUSG00000022742	Cpox	CPX|Cpo|HCP|cac|nct	coproporphyrinogen oxidase	protein-coding
chr4-39	chr4	125939413	125939703	+	267.9	0.815	promoter-TSS (NM_013718)	promoter-TSS (NM_013718)	-91	NM_013718	27096	Mm.8392	NM_013718	ENSMUSG00000028847	Trappc3	1110058K12Rik|AI835942|AU019197|Bet3	trafficking protein particle complex 3	protein-coding
chr8-43	chr8	116963109	116963399	+	267.8	0.74	promoter-TSS (NM_019573)	promoter-TSS (NM_019573)	-298	NM_019573	80707	Mm.440420	NM_019573	ENSMUSG00000004637	Wwox	5330426P09Rik|9030416C10Rik|WOX1	WW domain-containing oxidoreductase	protein-coding
chr7-98	chr7	11080702	11080992	+	266.7	0.801	promoter-TSS (NM_009577)	promoter-TSS (NM_009577)	-117	NM_009577	22775	Mm.49441	NM_009577	ENSMUSG00000030393	Zik1	-	zinc finger protein interacting with K protein 1	protein-coding
chr7-111	chr7	24993023	24993313	+	266.4	0.832	promoter-TSS (NM_019940)	promoter-TSS (NM_019940)	0	NM_019940	56707	Mm.448367	NM_019940	ENSMUSG00000087598	Zfp111	-	zinc finger protein 111	protein-coding
chr13-34	chr13	67825081	67825371	+	266.2	0.838	intron (NM_145622, intron 1 of 3)	intron (NM_145622, intron 1 of 3)	4884	NM_145622	235907	Mm.440123	NM_145622	ENSMUSG00000071281	Zfp65	KRAB5|Zfp71-rs1|pz114	zinc finger protein 65	protein-coding
chr5-41	chr5	31218374	31218664	+	266	0.886	intron (NM_133918, intron 3 of 7)	intron (NM_133918, intron 3 of 7)	2360	NM_133918	100952	Mm.286375	NM_133918	ENSMUSG00000029163	Emilin1	5830419M17Rik|AW229038|BB105748|EMILIN-1|gp115	elastin microfibril interfacer 1	protein-coding
chr10-28	chr10	79144569	79144859	+	264.3	0.832	promoter-TSS (NM_177613)	promoter-TSS (NM_177613)	-226	NM_177613	216150	Mm.21981	NM_177613	ENSMUSG00000020307	Cdc34	AI327276|UBE2R1	cell division cycle 34	protein-coding
chr4-44	chr4	117559905	117560195	+	264	0.803	promoter-TSS (NM_033617)	promoter-TSS (NM_033617)	-116	NM_033617	114143	Mm.207052	NM_033617	ENSMUSG00000033379	Atp6v0b	2310024H13Rik|Atp6f|VMA16	ATPase, H+ transporting, lysosomal V0 subunit B	protein-coding
chr10-31	chr10	76495911	76496201	+	263.9	0.833	promoter-TSS (NM_031196)	promoter-TSS (NM_031196)	99	NM_031196	20509	Mm.265060	NM_031196	ENSMUSG00000001436	Slc19a1	AI323572|RFC|RFC-1|RFC1	solute carrier family 19 (folate transporter), member 1	protein-coding
chr2-60	chr2	27331058	27331348	+	263.8	0.842	promoter-TSS (NM_001113573)	promoter-TSS (NM_001113573)	-10	NM_001113574	67382	Mm.28721	NM_023336	ENSMUSG00000026918	Brd3	2410084F24Rik|AW060456|Fsrg2|ORFX|RINGL3	bromodomain containing 3	protein-coding
chr10-30	chr10	127805980	127806270	+	263	0.879	5' UTR (NM_001081040, exon 1 of 5)	5' UTR (NM_001081040, exon 1 of 5)	968	NM_001081040	210582	Mm.296876	NM_001081040	ENSMUSG00000039914	Coq10a	Gm1	coenzyme Q10 homolog A (yeast)	protein-coding
chr7-107	chr7	19946310	19946600	+	262.6	0.808	promoter-TSS (NM_001010836)	promoter-TSS (NM_001010836)	-110	NM_001010836	333654	Mm.333640	NM_001010836	ENSMUSG00000040734	Ppp1r13l	AV260376|IASPP|Nkip1|wa3	protein phosphatase 1, regulatory (inhibitor) subunit 13 like	protein-coding
chrX-11	chrX	99700511	99700801	+	262.6	0.869	promoter-TSS (NM_027382)	promoter-TSS (NM_027382)	-159	NM_027382	70315	Mm.328128	NM_027382	ENSMUSG00000067567	Hdac8	2610007D20Rik	histone deacetylase 8	protein-coding
chr5-38	chr5	73883581	73883871	+	261.6	0.809	intron (NM_178896, intron 1 of 10)	CpG	1461	NM_178896	100737	Mm.220312	NM_178896	ENSMUSG00000051674	Dcun1d4	AI836376	DCN1, defective in cullin neddylation 1, domain containing 4 (S. cerevisiae)	protein-coding
chrX-7	chrX	137491265	137491555	+	261	0.82	promoter-TSS (NM_001164177)	promoter-TSS (NM_001164177)	-46	NM_174875	666468	Mm.102230	NM_174875	ENSMUSG00000079418	Atg4a	AI627006|AV169859|Apg4a|Atg4al|Autl2	autophagy related 4A, cysteine peptidase	protein-coding
chr9-40	chr9	40204736	40205026	+	261	0.875	intron (NM_172768, intron 2 of 19)	intron (NM_172768, intron 2 of 19)	58468	NM_172768	235283	Mm.138434	NM_172768	ENSMUSG00000040111	Gramd1b	3222402H23|A930008A22Rik|AI593249|mKIAA1201	GRAM domain containing 1B	protein-coding
chr10-32	chr10	94977552	94977842	+	260.9	0.835	promoter-TSS (NM_080560)	promoter-TSS (NM_080560)	-99	NM_080560	93765	Mm.371667	NM_080560	ENSMUSG00000074781	Ube2n	1500026J17Rik|AL022654|BB101821|UBC13	ubiquitin-conjugating enzyme E2N	protein-coding
chr5-44	chr5	134790577	134790867	+	259.9	0.779	promoter-TSS (NM_001080748)	promoter-TSS (NM_001080748)	-92	NM_001080747	14886	Mm.261570	NM_010365	ENSMUSG00000060261	Gtf2i	6030441I21Rik|BAP-135|Diws1t|GtfII-I|Spin|TFII-I|WBSCR6	general transcription factor II I	protein-coding
chr8-47	chr8	13287883	13288173	+	259.8	0.792	promoter-TSS (NM_001042650)	promoter-TSS (NM_001042650)	15	NM_172282	234076	Mm.219813	NM_172282	ENSMUSG00000038497	Tmco3	B230339H12Rik|C87304	transmembrane and coiled-coil domains 3	protein-coding
chr5-43	chr5	8368121	8368411	+	259.2	0.872	promoter-TSS (NM_001310439)	promoter-TSS (NM_001310439)	-106	NM_001098225	11496	Mm.275895	NM_001007220	ENSMUSG00000040537	Adam22	2900022I03Rik|AI854032|MDC2	a disintegrin and metallopeptidase domain 22	protein-coding
chr3-28	chr3	89192754	89193044	+	258.7	0.901	intron (NM_009565, intron 1 of 2)	intron (NM_009565, intron 1 of 2)	-2887	NR_040403	545539	Mm.393389	NR_040403	ENSMUSG00000074466	Gm15417	ENSMUSG00000074466|OTTMUSG00000021274	predicted gene 15417	ncRNA
chr11-58	chr11	58120391	58120681	+	258.4	0.822	promoter-TSS (NM_001040686)	promoter-TSS (NM_001040686)	-35	NM_182996	103836	Mm.41440	NM_182996	ENSMUSG00000037243	Zfp692	AI746306|AI839920|Zfp692-ps|Znf692	zinc finger protein 692	protein-coding
chr3-31	chr3	8971685	8971975	+	258.2	0.927	intron (NM_001025263, intron 1 of 6)	MLT1J1|LTR|MaLR	-7776	NM_001025262	21985	Mm.371590	NM_009412	ENSMUSG00000027506	Tpd52	AI043038|mD52	tumor protein D52	protein-coding
chrX-8	chrX	92853669	92853959	+	258	0.827	promoter-TSS (NM_001003916)	promoter-TSS (NM_001003916)	34	NM_001289696	245522	Mm.336158	NM_001003916	ENSMUSG00000035062	Zc4h2	Gm372|mKIAA1166	zinc finger, C4H2 domain containing	protein-coding
chr9-39	chr9	47969870	47970160	+	258	0.898	Intergenic	Intergenic	178966	NM_030069	78252	Mm.31626	NM_030069	ENSMUSG00000032028	Nxpe2	4432416J03Rik|AI323362|Fam55b	neurexophilin and PC-esterase domain family, member 2	protein-coding
chr7-114	chr7	31348174	31348464	+	257.5	0.866	promoter-TSS (NM_170760)	promoter-TSS (NM_170760)	-40	NM_170760	233073	Mm.34790	NM_170760	ENSMUSG00000078765	U2af1l4	AA407033|AF419339|AI451269|AW553050|U2af26	U2 small nuclear RNA auxiliary factor 1-like 4	protein-coding
chr1-41	chr1	75241471	75241761	+	257.3	0.914	3' UTR (NM_001159883, exon 9 of 9)	3' UTR (NM_001159883, exon 9 of 9)	8339	NM_001159885	56812	Mm.489660	NM_020266	ENSMUSG00000026203	Dnajb2	2700059H22Rik|Dnajb10|Hsj1|mDj8	DnaJ (Hsp40) homolog, subfamily B, member 2	protein-coding
chr8-45	chr8	72696024	72696314	+	257.3	0.816	promoter-TSS (NM_145597)	promoter-TSS (NM_145597)	-138	NM_145597	234371	Mm.23488	NM_145597	ENSMUSG00000002342	Tmem161a	AI428876|BB161850|BC021367	transmembrane protein 161A	protein-coding
chr5-45	chr5	122504438	122504728	+	257.1	0.894	Intergenic	LTR33|LTR|ERVL	-4723	NM_001312908	13048	Mm.156172	NM_007804	ENSMUSG00000042589	Cux2	1700051K22Rik|Cutl2|Cux-2|ENSMUSG00000072641	cut-like homeobox 2	protein-coding
chr8-44	chr8	114516123	114516413	+	256	0.812	promoter-TSS (NM_013925)	promoter-TSS (NM_013925)	-66	NM_013925	30947	Mm.282162	NM_013925	ENSMUSG00000031949	Adat1	MMADAT1|mADAT1	adenosine deaminase, tRNA-specific 1	protein-coding
chr2-59	chr2	29202144	29202434	+	254.9	0.926	promoter-TSS (NM_029615)	promoter-TSS (NM_029615)	-41	NM_029615	68975	Mm.330109	NM_026896	ENSMUSG00000026799	Med27	1500015J03Rik|2310042P07Rik|AA682045|Crsp8|D2Ertd434e	mediator complex subunit 27	protein-coding
chr12-25	chr12	111839343	111839633	+	253.3	0.827	promoter-TSS (NM_030238)	promoter-TSS (NM_030238)	-117	NM_030238	13424	Mm.181430	NM_030238	ENSMUSG00000018707	Dync1h1	9930018I23Rik|AI894280|DHC1|DHC1a|DNCL|Dnchc1|Dnec1|Dnecl|Loa|MAP1C|P22|Swl|mKIAA0325	dynein cytoplasmic 1 heavy chain 1	protein-coding
chr11-61	chr11	113063095	113063385	+	253.1	0.831	promoter-TSS (NR_015556)	promoter-TSS (NR_015556)	-88	NR_015556	72386	Mm.266961	NR_015556	ENSMUSG00000087259	2610035D17Rik	-	RIKEN cDNA 2610035D17 gene	ncRNA
chr11-63	chr11	80241903	80242193	+	252.6	0.873	promoter-TSS (NM_178616)	promoter-TSS (NM_178616)	-69	NM_178616	69077	Mm.260539	NM_178616	ENSMUSG00000017428	Psmd11	1700089D09Rik|1810019E17Rik|2610024G20Rik|2810055C24Rik|C78232|P44.5|S9	proteasome (prosome, macropain) 26S subunit, non-ATPase, 11	protein-coding
chr17-28	chr17	85025604	85025894	+	251.7	0.894	promoter-TSS (NM_172256)	promoter-TSS (NM_172256)	-90	NM_172256	213575	Mm.246119	NM_172256	ENSMUSG00000024253	Dync2li1	4933404O11Rik|CGI-60|D2lic|LIC3|mD2LIC	dynein cytoplasmic 2 light intermediate chain 1	protein-coding
chr14-16	chr14	66452859	66453149	+	251.6	0.904	promoter-TSS (NM_028039)	promoter-TSS (NM_028039)	-198	NM_028039	71988	Mm.249280	NM_028039	ENSMUSG00000022034	Esco2	2410004I17Rik|D030072L07Rik	establishment of cohesion 1 homolog 2 (S. cerevisiae)	protein-coding
chr13-31	chr13	64445543	64445833	+	251.5	0.867	Intergenic	Intergenic	26140	NM_009984	13039	Mm.930	NM_009984	ENSMUSG00000021477	Ctsl	1190035F06Rik|CatL|Ctsl1|MEP|fs|nkt	cathepsin L	protein-coding
chr6-47	chr6	85019407	85019697	+	249.3	0.797	promoter-TSS (NM_177077)	promoter-TSS (NM_177077)	-45	NM_177077	75914	Mm.159621	NM_177077	ENSMUSG00000033769	Exoc6b	4930569O18Rik|G430127E12Rik|Sec15b|Sec15l2|mKIAA0919	exocyst complex component 6B	protein-coding
chr11-64	chr11	115489511	115489801	+	249	0.913	promoter-TSS (NM_001252396)	promoter-TSS (NM_001252396)	-47	NM_001252395	67283	Mm.383426	NM_026071	ENSMUSG00000020744	Slc25a19	2900089E13Rik|DNC|MUP1|TPC	solute carrier family 25 (mitochondrial thiamine pyrophosphate carrier), member 19	protein-coding
chr7-101	chr7	19588270	19588560	+	248.6	0.705	promoter-TSS (NM_178757)	promoter-TSS (NM_178757)	-999	NM_178757	272359	Mm.274237	NM_178757	ENSMUSG00000044030	Irf2bp1	6330414O09Rik|C530033F24	interferon regulatory factor 2 binding protein 1	protein-coding
chr14-13	chr14	55711170	55711460	+	248.5	0.833	promoter-TSS (NM_001039198)	promoter-TSS (NM_001039198)	-430	NM_001039198	239102	Mm.441113	NM_001039198	ENSMUSG00000040721	Zfhx2	ZFH-5	zinc finger homeobox 2	protein-coding
chr19-27	chr19	41876631	41876921	+	248	0.858	promoter-TSS (NM_001163495)	promoter-TSS (NM_001163495)	-202	NM_027667	71085	Mm.21646	NM_027667	ENSMUSG00000025154	Arhgap19	4933411B03Rik|AI120128|AW546831|mFLJ00368	Rho GTPase activating protein 19	protein-coding
chr7-109	chr7	7074143	7074433	+	246.9	0.814	promoter-TSS (NM_172738)	promoter-TSS (NM_172738)	-101	NM_172738	232853	Mm.23838	NM_172738	ENSMUSG00000062116	Zfp954	5730403M16Rik|8030437F07|AA123315	zinc finger protein 954	protein-coding
chr4-45	chr4	124614133	124614423	+	245.5	0.824	promoter-TSS (NM_026560)	promoter-TSS (NM_026560)	-14	NM_177573	194268	Mm.266907	NM_177573		9930104L06Rik	-	RIKEN cDNA 9930104L06 gene	protein-coding
chr7-117	chr7	106632080	106632370	+	243.1	0.865	promoter-TSS (NR_002172)	promoter-TSS (NR_002172)	-6	NM_012052	27050	Mm.236868	NM_012052	ENSMUSG00000030744	Rps3	D7Ertd795e|Rs_3	ribosomal protein S3	protein-coding
chrX-9	chrX	159267415	159267705	+	241	0.853	promoter-TSS (NM_178935)	promoter-TSS (NM_178935)	-174	NM_001290776	353170	Mm.270186	NM_178935	ENSMUSG00000038344	Txlng	4932441K18Rik|Fiat|Lrp	taxilin gamma	protein-coding
chr7-113	chr7	7089358	7089648	+	238.6	0.795	promoter-TSS (NM_029584)	promoter-TSS (NM_029584)	-37	NM_029584	76373	Mm.159732	NM_029584	ENSMUSG00000063535	Zfp773	2810409K11Rik	zinc finger protein 773	protein-coding
chr10-33	chr10	126703142	126703432	+	238.3	0.815	promoter-TSS (NM_027151)	promoter-TSS (NM_027151)	-31	NM_027151	69654	Mm.167537	NM_027151	ENSMUSG00000025410	Dctn2	2310042E05Rik|C130077D06Rik|C87049|DCTN-50|GMP23-48K|RBP50|p50	dynactin 2	protein-coding
chr1-40	chr1	183080890	183081180	+	237.6	0.872	promoter-TSS (NM_030131)	promoter-TSS (NM_030131)	-27	NM_030131	98417	Mm.38229	NM_030131	ENSMUSG00000062169	Cnih4	AI647760|AW050376|CNIH-4|D530030D03Rik|E430023H19Rik|HSPC163	cornichon homolog 4 (Drosophila)	protein-coding
chr3-27	chr3	146348312	146348602	+	237.5	0.874	Intergenic	CpG	-34176	NM_029144	75015	Mm.250432	NM_029144	ENSMUSG00000048652	4930503B20Rik	1700013A07Rik|1700095G21Rik|4930483N21Rik|Gm1652|Samd13	RIKEN cDNA 4930503B20 gene	protein-coding
chr3-29	chr3	95085666	95085956	+	237.2	0.89	5' UTR (NM_173347, exon 1 of 8)	5' UTR (NM_173347, exon 1 of 8)	187	NM_173347	229589	Mm.14155	NM_173347	ENSMUSG00000015711	Prune	9230112O05Rik|C130058A12|DRES-17|HTCD37|PRUNEM1|Prune-M1	prune homolog (Drosophila)	protein-coding
chr7-112	chr7	134856598	134856888	+	236.7	0.812	intron (NM_001301283, intron 1 of 2)	intron (NM_001301283, intron 1 of 2)	292	NM_001301282	13019	Mm.389954	NM_007795	ENSMUSG00000042340	Ctf1	CT-1	cardiotrophin 1	protein-coding
chrX-12	chrX	57657930	57658220	+	235.8	0.892	promoter-TSS (NM_001037863)	promoter-TSS (NM_001037863)	-919	NM_001037863	320940	Mm.490394	NM_001001798	ENSMUSG00000062949	Atp11c	A330005H02Rik|AI315324|Ig	ATPase, class VI, type 11C	protein-coding
chr9-44	chr9	90165595	90165885	+	235.2	0.831	promoter-TSS (NM_194334)	promoter-TSS (NM_194334)	-133	NM_194334	67016	Mm.335347	NM_194334	ENSMUSG00000037410	Tbc1d2b	1810061M12Rik|AI480956|AV021536|AV023399|AW491493|mKIAA1055	TBC1 domain family, member 2B	protein-coding
chr10-34	chr10	87663674	87663964	+	233.7	0.825	promoter-TSS (NM_026070)	promoter-TSS (NM_026070)	-23	NM_001122960	67282	Mm.208465	NM_026070	ENSMUSG00000020056	Ccdc53	2900091E11Rik|5730495F03Rik	coiled-coil domain containing 53	protein-coding
chr15-22	chr15	81686478	81686768	+	231.5	0.866	intron (NM_020507, intron 1 of 1)	CpG	2133	NM_020507	57259	Mm.323595	NM_020507	ENSMUSG00000048546	Tob2	2900090N22Rik|4930545K18Rik|AV071822|mKIAA1663	transducer of ERBB2, 2	protein-coding
chr2-55	chr2	165213708	165213998	+	231.4	0.83	promoter-TSS (NM_178411)	promoter-TSS (NM_178411)	-94	NM_178411	228876	Mm.26316	NM_178411		Zfp334	D2Ertd535e	zinc finger protein 334	protein-coding
chr13-33	chr13	14155667	14155957	+	230.9	0.735	promoter-TSS (NM_198122)	promoter-TSS (NM_198122)	-144	NM_010282	14593	Mm.148039	NM_010282	ENSMUSG00000021302	Ggps1	1810026C22Rik|9530089B04Rik|AI843169|C79210	geranylgeranyl diphosphate synthase 1	protein-coding
chr4-46	chr4	126234220	126234510	+	230.3	0.83	exon (NM_175554, exon 1 of 26)	exon (NM_175554, exon 1 of 26)	141	NM_175554	269582	Mm.243962	NM_175554	ENSMUSG00000042489	Clspn	B130025E01|C85083|E130314M08Rik	claspin	protein-coding
chr10-37	chr10	70747949	70748239	+	229.9	0.862	promoter-TSS (NM_145420)	promoter-TSS (NM_145420)	-84	NM_145420	216080	Mm.270530	NM_145420	ENSMUSG00000019927	Ube2d1	UBCH5	ubiquitin-conjugating enzyme E2D 1	protein-coding
chr10-38	chr10	80065516	80065806	+	226.4	0.775	promoter-TSS (NM_001100606)	promoter-TSS (NM_001100606)	34	NM_019575	56214	Mm.273170	NM_019575	ENSMUSG00000078441	Scamp4	2410022D05Rik|AI448940|AU022392|AW742369|Sc4	secretory carrier membrane protein 4	protein-coding
chr6-49	chr6	56874076	56874366	+	226.1	0.846	promoter-TSS (NM_026004)	promoter-TSS (NM_026004)	-295	NM_026004	107569	Mm.158936	NM_026004	ENSMUSG00000029780	Nt5c3	1600024P05Rik|2610206B05Rik|3110004A18Rik|AI842776|Nt5c3a|Nt5y|PN-1|PN-I|PSN1|UMPH|Umph-1|Umph1|cN-III|lupin|p36	5'-nucleotidase, cytosolic III	protein-coding
chr2-61	chr2	156817748	156818038	+	222.7	0.844	promoter-TSS (NM_013865)	promoter-TSS (NM_013865)	-46	NM_180956	29812	Mm.279256	NM_013865	ENSMUSG00000027634	Ndrg3	4833415O14Rik|AI747193|Ndr3	N-myc downstream regulated gene 3	protein-coding
chr10-36	chr10	100051766	100052056	+	221.8	0.893	promoter-TSS (NM_175128)	promoter-TSS (NM_175128)	-18	NM_175128	68281	Mm.268474	NM_175128	ENSMUSG00000046567	4930430F08Rik	4930571E09Rik|A730088G13Rik|AW551239|C430008C19Rik	RIKEN cDNA 4930430F08 gene	protein-coding
chrX-10	chrX	7829560	7829850	+	221.5	0.824	promoter-TSS (NM_001290430)	promoter-TSS (NM_001290430)	-173	NM_133991	54632	Mm.327529	NM_133991	ENSMUSG00000031171	Ftsj1	AI931847|Ftsj|Ftsjl|Sfc12	FtsJ homolog 1 (E. coli)	protein-coding
chr4-50	chr4	125091666	125091956	+	220.7	0.867	Intergenic	MLT1J1|LTR|MaLR	-76264	NM_001081097	14807	Mm.40896	NM_001081097	ENSMUSG00000001985	Grik3	9630027E11|GluK3|GluR7-3|Glur-7|Glur7	glutamate receptor, ionotropic, kainate 3	protein-coding
chr9-41	chr9	114843047	114843337	+	220.5	0.841	promoter-TSS (NM_175380)	promoter-TSS (NM_175380)	-87	NM_175380	333433	Mm.38198	NM_175380	ENSMUSG00000050627	Gpd1l	2210409H23Rik|D9Ertd660e	glycerol-3-phosphate dehydrogenase 1-like	protein-coding
chr19-29	chr19	46764411	46764701	+	219.1	0.814	exon (NM_025563, exon 1 of 5)	exon (NM_025563, exon 1 of 5)	160	NM_025563	66439	Mm.87163	NM_025563	ENSMUSG00000062376	Borcs7	2010012O05Rik|4930569L17Rik|AI413851|AI467257	BLOC-1 related complex subunit 7	protein-coding
chr7-123	chr7	31993136	31993426	+	218.8	0.874	Intergenic	Intergenic	45904	NR_046062	100038516	Mm.387223	NR_046062	ENSMUSG00000100985	Gm10640	EG668322|ENSMUSG00000074193	predicted gene 10640	ncRNA
chr9-42	chr9	44291748	44292038	+	218.8	0.794	Intergenic	Intergenic	-15326	NM_030256	80288	Mm.370270	NM_030256	ENSMUSG00000063382	Bcl9l	B9L|BC003321|BCL9-2|DLNB11	B cell CLL/lymphoma 9-like	protein-coding
chrX-13	chrX	7274033	7274323	+	218.8	0.895	promoter-TSS (NM_173747)	promoter-TSS (NM_173747)	-82	NM_173747	209416	Mm.148753	NM_173747	ENSMUSG00000031148	Gpkow	4432411B18|DXErtd697e|DXImx41e|T54	G patch domain and KOW motifs	protein-coding
chr10-39	chr10	79727419	79727709	+	218.3	0.9	promoter-TSS (NM_133188)	promoter-TSS (NM_133188)	-172	NM_133188	70248	Mm.148693	NM_133188	ENSMUSG00000069565	Dazap1	2410042M16Rik|mPrrp	DAZ associated protein 1	protein-coding
chr10-35	chr10	80380875	80381165	+	218	0.832	promoter-TSS (NM_010722)	promoter-TSS (NM_010722)	-30	NM_010722	16907	Mm.7362	NM_010722	ENSMUSG00000062075	Lmnb2	-	lamin B2	protein-coding
chr7-122	chr7	11066244	11066534	+	217.6	0.914	Intergenic	Intergenic	14341	NM_009577	22775	Mm.49441	NM_009577	ENSMUSG00000030393	Zik1	-	zinc finger protein interacting with K protein 1	protein-coding
chr10-41	chr10	126959356	126959646	+	217.2	0.867	promoter-TSS (NM_001252316)	promoter-TSS (NM_001252316)	-1	NM_001252316	108037	Mm.29890	NM_028230	ENSMUSG00000025403	Shmt2	2700043D08Rik|AA408223|AA986903	serine hydroxymethyltransferase 2 (mitochondrial)	protein-coding
chr8-49	chr8	87489927	87490217	+	216.9	0.864	promoter-TSS (NM_027187)	promoter-TSS (NM_027187)	-162	NM_027187	69724	Mm.182470	NM_027187	ENSMUSG00000052926	Rnaseh2a	2400006P09Rik|RNASEHI|RNHIA|RNHL	ribonuclease H2, large subunit	protein-coding
chr7-118	chr7	48649047	48649337	+	216.8	0.735	promoter-TSS (NM_001199330)	promoter-TSS (NM_001199330)	-443	NM_001199330	233168	Mm.379390	NM_183167	ENSMUSG00000056383	AI987944	-	expressed sequence AI987944	protein-coding
chr15-23	chr15	36625418	36625708	+	215.7	0.833	Intergenic	MLT1J|LTR|MaLR	-86835	NM_008774	18458	Mm.371570	NM_008774	ENSMUSG00000022283	Pabpc1	PABP|Pabp1|PabpI|Pabpl1|ePAB	poly(A) binding protein, cytoplasmic 1	protein-coding
chr6-51	chr6	48454144	48454434	+	213	0.873	promoter-TSS (NR_027808)	promoter-TSS (NR_027808)	-49	NR_015597	58894	Mm.31983	NR_015597	ENSMUSG00000107476	Zfp862-ps	4732460K03Rik|AI448302|Zfp862|mKIAA0543	zinc finger protein 862, pseudogene	pseudo
chr7-119	chr7	50538256	50538546	+	212.9	0.901	Intergenic	Intergenic	30230	NM_027264	69930	Mm.45367	NM_027264	ENSMUSG00000012640	Zfp715	2610041B18Rik|mszf15	zinc finger protein 715	protein-coding
chr7-120	chr7	133540437	133540727	+	212.5	0.886	promoter-TSS (NM_010900)	promoter-TSS (NM_010900)	-331	NM_010900	18020	Mm.1389	NM_010900	ENSMUSG00000030722	Nfatc2ip	D7Ertd304e|NIP45	nuclear factor of activated T cells, cytoplasmic, calcineurin dependent 2 interacting protein	protein-coding
chr3-30	chr3	19794552	19794842	+	212.2	0.822	promoter-TSS (NR_027985)	promoter-TSS (NR_027985)	-174	NR_027985	70808	Mm.427103	NR_027985	ENSMUSG00000048106	4632415L05Rik	AI662792	RRS1 ribosome biogenesis regulator homolog pseudogene	pseudo
chr11-67	chr11	75274634	75274924	+	211.4	0.844	promoter-TSS (NR_030711)	promoter-TSS (NR_030711)	-262	NR_030711	100042498	Mm.482242	NR_030711	ENSMUSG00000085148	Mir22hg	2210403K04Rik|mir-22	Mir22 host gene (non-protein coding)	ncRNA
chr14-18	chr14	71167247	71167537	+	210.8	0.798	promoter-TSS (NM_023045)	promoter-TSS (NM_023045)	-957	NM_023045	65246	Mm.152987	NM_023045	ENSMUSG00000022100	Xpo7	4930506C02Rik|BB164534|Ranbp16|mKIAA0745	exportin 7	protein-coding
chr13-37	chr13	12350399	12350689	+	210.1	0.859	promoter-TSS (NM_001081128)	promoter-TSS (NM_001081128)	-164	NM_001081128	238505	Mm.40335	NM_001081128	ENSMUSG00000021311	Mtr	AI894170|D830038K18Rik|MS	5-methyltetrahydrofolate-homocysteine methyltransferase	protein-coding
chr13-42	chr13	67295342	67295632	+	209.1	0.855	promoter-TSS (NM_001048204)	promoter-TSS (NM_001048204)	45	NM_001048204	218311	Mm.82396	NM_183156	ENSMUSG00000051037	Zfp455	3732412P20Rik|Rslcan-10	zinc finger protein 455	protein-coding
chr7-116	chr7	25393161	25393451	+	209.1	0.846	intron (NM_023154, intron 6 of 7)	intron (NM_023154, intron 6 of 7)	-3041	NM_001102613	232970	Mm.333663	NM_001102613	ENSMUSG00000074277	Phldb3	EG232970|ENSMUSG00000061511|Gm10102	pleckstrin homology-like domain, family B, member 3	protein-coding
chr2-58	chr2	33841938	33842228	+	209	0.77	Intergenic	Intergenic	-98617	NM_175184	72543	Mm.254914	NM_175184	ENSMUSG00000038740	Mvb12b	2610200O14Rik|2610528K11Rik|AI414895|Fam125b	multivesicular body subunit 12B	protein-coding
chr7-125	chr7	134968059	134968349	+	209	0.913	promoter-TSS (NM_024414)	promoter-TSS (NM_024414)	-159	NM_024414	56216	Mm.439759	NM_024414	ENSMUSG00000030806	Stx1b	Stx1b2|Stx1bl|Syn1b	syntaxin 1B	protein-coding
chr11-68	chr11	20101187	20101477	+	208.4	0.844	promoter-TSS (NM_008996)	promoter-TSS (NM_008996)	-273	NM_008996	19324	Mm.271944	NM_008996	ENSMUSG00000020149	Rab1a	Gtbp|Rab-1|Rab1|Ypt1|mKIAA3012	RAB1A, member RAS oncogene family	protein-coding
chr11-66	chr11	101140158	101140448	+	208.2	0.823	promoter-TSS (NM_026562)	promoter-TSS (NM_026562)	-41	NM_026618	52469	Mm.52	NM_026618	ENSMUSG00000017188	Coa3	1810033A19Rik|Ccdc56|D11Ertd99e|HSPC009	cytochrome C oxidase assembly factor 3	protein-coding
chr9-43	chr9	57400451	57400741	+	207.9	0.872	promoter-TSS (NM_025837)	promoter-TSS (NM_025837)	-37	NM_025837	110119	Mm.247218	NM_025837	ENSMUSG00000032306	Mpi	1110002E17Rik|AI315153|Mpi-1|Mpi1	mannose phosphate isomerase	protein-coding
chr13-35	chr13	67370002	67370292	+	207.9	0.788	promoter-TSS (NM_001001152)	promoter-TSS (NM_001001152)	-143	NM_001001152	238690	Mm.306358	NM_001001152	ENSMUSG00000055480	Zfp458	BC062958|Rslcan-7|Znf728|mszf59-2	zinc finger protein 458	protein-coding
chr13-36	chr13	67161950	67162240	+	207.6	0.837	promoter-TSS (NM_001166218)	promoter-TSS (NM_001166218)	11	NM_001166218	78251	Mm.297247	NM_001166218	ENSMUSG00000090641	Zfp712	4921504N20Rik|mszf31|mszf89	zinc finger protein 712	protein-coding
chr11-69	chr11	100573657	100573947	+	205.8	0.768	promoter-TSS (NM_001038010)	promoter-TSS (NM_001038010)	-21	NM_001038010	14534	Mm.218837	NM_020004	ENSMUSG00000020918	Kat2a	1110051E14Rik|AW212720|Gcn5|Gcn5l2|mmGCN5	K(lysine) acetyltransferase 2A	protein-coding
chr10-40	chr10	127759259	127759549	+	205.5	0.853	promoter-TSS (NM_019953)	promoter-TSS (NM_019953)	-111	NM_019953	56530	Mm.44220	NM_019953	ENSMUSG00000025381	Cnpy2	5330432A10Rik|AW229003|D10Bwg1546e|Tmem4|Zsig9	canopy 2 homolog (zebrafish)	protein-coding
chr7-121	chr7	27980630	27980920	+	205.2	0.743	promoter-TSS (NM_001243888)	promoter-TSS (NM_001243888)	4	NM_001046637	53607	Mm.386890	NM_015782	ENSMUSG00000061479	Snrpa	C430021M15Rik|Rnu1a-1|Rnu1a1|U1-A|U1A	small nuclear ribonucleoprotein polypeptide A	protein-coding
chr4-51	chr4	155043138	155043428	+	204.9	0.794	promoter-TSS (NM_001256107)	promoter-TSS (NM_001256107)	80	NM_145124	76580	Mm.235738	NM_145124	ENSMUSG00000029060	Mib2	2210008I11Rik|Zzank1|skd	mindbomb homolog 2 (Drosophila)	protein-coding
chrX-14	chrX	34650362	34650652	+	204.9	0.882	promoter-TSS (NM_026573)	promoter-TSS (NM_026573)	-190	NM_026573	68134	Mm.271160	NM_026573	ENSMUSG00000036572	Upf3b	5730594O13Rik|AI317193|AW541158|RENT3B|UPF3X	UPF3 regulator of nonsense transcripts homolog B (yeast)	protein-coding
chr7-124	chr7	13495672	13495962	+	204.8	0.897	Intergenic	Intergenic	-11843	NM_009095	20103	Mm.5291	NM_009095	ENSMUSG00000012848	Rps5	AA617411	ribosomal protein S5	protein-coding
chr12-26	chr12	80398060	80398350	+	204.6	0.777	promoter-TSS (NM_009014)	promoter-TSS (NM_009014)	-64	NM_009014	19363	Mm.341756	NM_009014	ENSMUSG00000059060	Rad51b	AI553500|R51H2|Rad51l1|mREC2	RAD51 homolog B	protein-coding
chr6-53	chr6	135147903	135148193	+	204.4	0.861	promoter-TSS (NM_028982)	promoter-TSS (NM_028982)	43	NM_028982	74525	Mm.34182	NM_028982	ENSMUSG00000030207	Fam234b	8430419L09Rik|Kiaa1467|mKIAA1467	family with sequence similarity 234, member B	protein-coding
chr16-29	chr16	98073388	98073678	+	203	0.846	promoter-TSS (NM_144789)	promoter-TSS (NM_144789)	-699	NM_144789	114604	Mm.328741	NM_144789	ENSMUSG00000014039	Prdm15	C21orf83|E130018M06Rik|ORF62|Zfp298	PR domain containing 15	protein-coding
chr1-44	chr1	134097265	134097555	+	201.7	0.886	intron (NM_001311104, intron 1 of 4)	intron (NM_001311104, intron 1 of 4)	2745	NR_029777	723818		NR_029777	ENSMUSG00000065435	Mir135b	Mirn135b|mir-135b	microRNA 135b	ncRNA
chr4-49	chr4	117564592	117564882	+	201.6	0.827	promoter-TSS (NM_026344)	promoter-TSS (NM_026344)	-129	NM_026344	67728	Mm.13823	NM_026344	ENSMUSG00000028540	Dph2	9130020C19Rik|AI467389|Dph2l2	DPH2 homolog (S. cerevisiae)	protein-coding
chr16-28	chr16	3846939	3847229	+	201.4	0.818	promoter-TSS (NM_001081217)	promoter-TSS (NM_001081217)	-139	NM_001081217	385674	Mm.244261	NM_001081217	ENSMUSG00000054939	Zfp174	Gm1754	zinc finger protein 174	protein-coding
chr13-40	chr13	67626988	67627278	+	201.1	0.805	promoter-TSS (NM_133228)	promoter-TSS (NM_133228)	34	NM_133228	170763	Mm.491205	NM_133228	ENSMUSG00000097333	Zfp87	2210039O17Rik|4631412O18Rik|KRAB4|Mzf22|Zfp72	zinc finger protein 87	protein-coding
chr5-46	chr5	145964840	145965130	+	201	0.79	promoter-TSS (NM_016683)	promoter-TSS (NM_016683)	-443	NM_001167944	22757	Mm.332842	NM_016683	ENSMUSG00000055991	Zkscan5	AI132486|AI326970|Zfp95|hKraba1	zinc finger with KRAB and SCAN domains 5	protein-coding
chr11-70	chr11	77303493	77303783	+	200.9	0.844	promoter-TSS (NM_172945)	promoter-TSS (NM_172945)	-458	NM_172945	268445	Mm.39296	NM_172945	ENSMUSG00000037907	Ankrd13b	AW124583|B930093C12Rik	ankyrin repeat domain 13b	protein-coding
chr5-47	chr5	33200502	33200792	+	200.2	0.802	Intergenic	Intergenic	-3768	NM_194340	215476	Mm.248721	NM_194340	ENSMUSG00000054280	Prr14l	6030436E02Rik|C330019G07Rik|Prl14l	proline rich 14-like	protein-coding
chr4-55	chr4	34497602	34497892	+	200.2	0.934	promoter-TSS (NM_001007589)	promoter-TSS (NM_001007589)	-117	NM_001007589	433693	Mm.389532	NM_026019	ENSMUSG00000028291	Akirin2	2700059D21Rik|AA114675|AA522011|AU019887|Akirin-2	akirin 2	protein-coding
chr13-41	chr13	67209454	67209744	+	200.2	0.849	intron (NM_001256052, intron 2 of 6)	intron (NM_001256052, intron 2 of 6)	5365	NM_001256052	432770	Mm.124021	NM_001256052	ENSMUSG00000074824	Rslcan18	mszf51	regulator of sex-limitation candidate 18	protein-coding
chr1-43	chr1	36364315	36364605	+	199.9	0.863	promoter-TSS (NM_145996)	promoter-TSS (NM_145996)	-118	NR_033310	214855	Mm.34316	NM_145996	ENSMUSG00000037447	Arid5a	D430024K22Rik|Mrf1	AT rich interactive domain 5A (MRF1-like)	protein-coding
chr4-48	chr4	108506153	108506443	+	199.9	0.805	promoter-TSS (NM_025334)	promoter-TSS (NM_025334)	-109	NM_027453	70533	Mm.379178	NM_027453	ENSMUSG00000028568	Btf3l4	4632412E09Rik|5730434I03Rik|AI316863|AU022207|AW552446	basic transcription factor 3-like 4	protein-coding
chr4-47	chr4	129318253	129318543	+	199.3	0.814	promoter-TSS (NM_001199695)	promoter-TSS (NM_001199695)	-89	NM_001199695	109658	Mm.268863	NM_001005506	ENSMUSG00000053841	Txlna	2600010N21Rik|AI425952|AW209241|Il14|Txln	taxilin alpha	protein-coding
chr13-38	chr13	67461395	67461685	+	198.4	0.802	promoter-TSS (NM_001038651)	promoter-TSS (NM_001038651)	-32	NM_001038651	629016	Mm.440800	NM_001038651	ENSMUSG00000098905	Zfp953	E130120F12Rik	zinc finger protein 953	protein-coding
chr19-28	chr19	7048787	7049077	+	197.6	0.749	promoter-TSS (NM_008889)	promoter-TSS (NM_008889)	-606	NM_008889	18938	Mm.140	NM_008889	ENSMUSG00000056612	Ppp1r14b	AOM172|PHI-1|PLCB3N|Png	protein phosphatase 1, regulatory (inhibitor) subunit 14B	protein-coding
chr11-65	chr11	95937231	95937521	+	197.6	0.819	promoter-TSS (NM_001161419)	promoter-TSS (NM_001161419)	-368	NM_007506	11951	Mm.258	NM_007506		Atp5g1	-	ATP synthase, H+ transporting, mitochondrial F0 complex, subunit C1 (subunit 9)	protein-coding
chr1-42	chr1	44159191	44159481	+	197.4	0.778	promoter-TSS (NM_029368)	promoter-TSS (NM_029368)	-103	NM_029368	75623	Mm.348017	NM_029368	ENSMUSG00000026049	Tex30	1700029F09Rik|3110030D08Rik	testis expressed 30	protein-coding
chr8-48	chr8	73421313	73421603	+	197.3	0.665	promoter-TSS (NM_029751)	promoter-TSS (NM_029751)	-116	NM_029751	76808	Mm.379251	NM_029751	ENSMUSG00000045128	Rpl18a	2510019J09Rik	ribosomal protein L18A	protein-coding
chr6-50	chr6	128387686	128387976	+	196	0.746	promoter-TSS (NR_028593)	promoter-TSS (NR_028593)	818	NM_010219	14228	Mm.12758	NM_010219	ENSMUSG00000030357	Fkbp4	59kDa|AL022792|AW208983|FKBP-4|FKBP-52|FKBP52|FKPB52|p59	FK506 binding protein 4	protein-coding
chr15-24	chr15	76734292	76734582	+	193.7	0.771	promoter-TSS (NM_012053)	promoter-TSS (NM_012053)	-64	NM_012053	26961	Mm.30066	NM_012053	ENSMUSG00000003970	Rpl8	-	ribosomal protein L8	protein-coding
chr6-52	chr6	29417514	29417804	+	193.5	0.832	promoter-TSS (NM_025381)	promoter-TSS (NM_025381)	-124	NM_025381	66144	Mm.371614	NM_025381	ENSMUSG00000004285	Atp6v1f	1110004G16Rik	ATPase, H+ transporting, lysosomal V1 subunit F	protein-coding
chr1-46	chr1	74707959	74708249	+	193.4	0.867	promoter-TSS (NM_001014974)	promoter-TSS (NM_001014974)	-224	NM_001014974	67534	Mm.260714	NM_001014974	ENSMUSG00000033257	Ttll4	4632407P03Rik|AI451681|mKIAA0173	tubulin tyrosine ligase-like family, member 4	protein-coding
chr7-126	chr7	6351184	6351474	+	193	0.805	Intergenic	Intergenic	15301	NM_175247	22690	Mm.127014	NM_175247	ENSMUSG00000062861	Zfp28	2810438M17Rik|Zfp-28|mkr-5	zinc finger protein 28	protein-coding
chr7-128	chr7	87390944	87391234	+	192.1	0.851	promoter-TSS (NM_177765)	promoter-TSS (NM_177765)	-173	NM_177765	269954	Mm.276780	NM_177765	ENSMUSG00000045467	Ttll13	1700111A04Rik|4921538O11|BC024578	tubulin tyrosine ligase-like family, member 13	protein-coding
chr11-71	chr11	77997043	77997333	+	192	0.794	promoter-TSS (NR_037683)	promoter-TSS (NR_037683)	-102	NM_207523	268449	Mm.22723	NM_207523	ENSMUSG00000058546	Rpl23a	BC029892|MDA20	ribosomal protein L23A	protein-coding
chr6-54	chr6	48345565	48345855	+	189.2	0.803	5' UTR (NM_133922, exon 1 of 18)	5' UTR (NM_133922, exon 1 of 18)	125	NM_133922	77827	Mm.107646	NM_133922	ENSMUSG00000042810	Krba1	A930040G15Rik|AI448780	KRAB-A domain containing 1	protein-coding
chr4-53	chr4	61947267	61947557	+	188.9	0.849	promoter-TSS (NM_025286)	promoter-TSS (NM_025286)	-51	NM_025286	20530	Mm.292539	NM_025286	ENSMUSG00000066152	Slc31a2	AI604396|CTR2	solute carrier family 31, member 2	protein-coding
chr13-39	chr13	97975024	97975314	+	188.1	0.881	Intergenic	LTR33B|LTR|ERVL	-6857	NM_010422	15212	Mm.27816	NM_010422	ENSMUSG00000021665	Hexb	-	hexosaminidase B	protein-coding
chr7-127	chr7	140050735	140051025	+	187.9	0.799	promoter-TSS (NM_198017)	promoter-TSS (NM_198017)	-28	NM_198017	109359	Mm.274824	NM_198017	ENSMUSG00000030965	Fam175b	AA589499|AI853413|Abro1|C430003P19Rik	family with sequence similarity 175, member B	protein-coding
chr13-43	chr13	51303449	51303739	+	187.2	0.87	Intergenic	Intergenic	-5159	NR_132443	667728		NR_132443	ENSMUSG00000091383	Hist1h2al	EG667728	histone cluster 1, H2al	pseudo
chr17-30	chr17	30749487	30749777	+	187	0.79	promoter-TSS (NM_001113560)	promoter-TSS (NM_001113560)	-28	NM_001113560	109801	Mm.261984	NM_025374	ENSMUSG00000024026	Glo1	0610009E22Rik|1110008E19Rik|2510049H23Rik|AW550643|GLY1|Glo-1|Glo-1r|Glo-1s|Glo1-r|Glo1-s|Qglo	glyoxalase 1	protein-coding
chr5-48	chr5	143697318	143697608	+	186.1	0.826	Intergenic	LTR33B|LTR|ERVL	-24571	NM_007984	14086	Mm.289707	NM_007984	ENSMUSG00000029581	Fscn1	AI663989|Fan1|fascin-1	fascin homolog 1, actin bundling protein (Strongylocentrotus purpuratus)	protein-coding
chr9-45	chr9	20556058	20556348	+	185.8	0.852	Intergenic	Intergenic	-23545	NM_173777	244723	Mm.293552	NM_173777	ENSMUSG00000032172	Olfm2	A030009A06Rik	olfactomedin 2	protein-coding
chr10-42	chr10	128063775	128064065	+	185.6	0.851	promoter-TSS (NM_013765)	promoter-TSS (NM_013765)	-358	NM_013765	27370	Mm.32118	NM_013765	ENSMUSG00000025362	Rps26	-	ribosomal protein S26	protein-coding
chr2-63	chr2	181414799	181415089	+	184.5	0.843	promoter-TSS (NM_009326)	promoter-TSS (NM_009326)	-71	NM_009326	21400	Mm.24245	NM_009326	ENSMUSG00000059540	Tcea2	AI326274|S-II-T1|SII-T1|Tceat	transcription elongation factor A (SII), 2	protein-coding
chr9-48	chr9	74885273	74885563	+	184.3	0.862	promoter-TSS (NM_001142655)	promoter-TSS (NM_001142655)	-3	NM_001142655	59046	Mm.247837	NM_021548	ENSMUSG00000007656	Arpp19	19kDa|2700024H10Rik|ARPP-19|AW559096|Arpp12	cAMP-regulated phosphoprotein 19	protein-coding
chr19-32	chr19	38333125	38333415	+	183.1	0.886	Intergenic	Intergenic	-6002	NM_020278	56839	Mm.298251	NM_020278		Lgi1	BB130740	leucine-rich repeat LGI family, member 1	protein-coding
chr5-49	chr5	143942404	143942694	+	182.3	0.811	promoter-TSS (NM_001045482)	promoter-TSS (NM_001045482)	-95	NM_001045482	57782	Mm.320419	NM_021326	ENSMUSG00000061898	Rbak	-	RB-associated KRAB zinc finger	protein-coding
chr4-52	chr4	128287177	128287467	+	181.8	0.809	promoter-TSS (NM_177758)	promoter-TSS (NM_177758)	20	NM_177758	269585	Mm.153291	NM_177758	ENSMUSG00000061894	Zscan20	C130001F22|Zfp31|Zkscan20	zinc finger and SCAN domains 20	protein-coding
chr11-72	chr11	53333031	53333321	+	181.8	0.892	promoter-TSS (NM_033144)	promoter-TSS (NM_033144)	-62	NM_001252332	20362	Mm.274399	NM_033144	ENSMUSG00000018398	2017-09-08	AW046166|Sepl|mKIAA0202	septin 8	protein-coding
chr3-32	chr3	65196481	65196771	+	180.7	0.747	promoter-TSS (NM_026155)	promoter-TSS (NM_026155)	-151	NM_026155	67437	Mm.232728	NM_026155	ENSMUSG00000027828	Ssr3	0610038P07Rik|AL022999|AU022074|AW553833|TRAPG	signal sequence receptor, gamma	protein-coding
chr19-31	chr19	42007733	42008023	+	180.7	0.773	promoter-TSS (NM_023740)	promoter-TSS (NM_023740)	-74	NM_001164561	66583	Mm.289086	NM_025644	ENSMUSG00000034321	Exosc1	2610035C18Rik|2610104C07Rik|2610312F07Rik|AI447561	exosome component 1	protein-coding
chr5-50	chr5	147042382	147042672	+	179.6	0.746	promoter-TSS (NM_153599)	promoter-TSS (NM_153599)	-724	NM_153599	264064	Mm.260576	NM_153599	ENSMUSG00000029635	Cdk8	-	cyclin-dependent kinase 8	protein-coding
chr2-62	chr2	30446409	30446699	+	179.5	0.881	Intergenic	MLT1J2|LTR|MaLR	-4010	NM_030137	78617	Mm.40413	NM_030137	ENSMUSG00000047363	Cstad	9530039B02Rik	CSA-conditional, T cell activation-dependent protein	protein-coding
chr4-56	chr4	137295061	137295351	+	179.2	0.869	Intergenic	MLT1J1|LTR|MaLR	27184	NM_001287172	11647	Mm.288186	NM_007431	ENSMUSG00000028766	Alpl	APTNAP|Akp-2|Akp2|TNAP|TNSALP	alkaline phosphatase, liver/bone/kidney	protein-coding
chr2-64	chr2	112105506	112105796	+	178.5	0.85	promoter-TSS (NM_133649)	promoter-TSS (NM_133649)	-820	NM_133649	107723	Mm.491155	NM_133648	ENSMUSG00000027130	Slc12a6	9530023I19Rik|KCC3|gaxp	solute carrier family 12, member 6	protein-coding
chr5-51	chr5	5514747	5515037	+	178.3	0.827	promoter-TSS (NM_022890)	promoter-TSS (NM_022890)	-43	NM_001193659	64945	Mm.40132	NM_022890	ENSMUSG00000046798	Cldn12	-	claudin 12	protein-coding
chr9-47	chr9	45646470	45646760	+	177	0.851	promoter-TSS (NM_011792)	promoter-TSS (NM_011792)	3	NM_011792	23821	Mm.24044	NM_011792	ENSMUSG00000032086	Bace1	ASP2|Bace|C76936	beta-site APP cleaving enzyme 1	protein-coding
chr2-65	chr2	158150579	158150869	+	176.2	0.858	intron (NM_008489, intron 10 of 14)	LTR33A_|LTR|ERVL	18495	NM_008489	16803	Mm.218846	NM_008489	ENSMUSG00000016024	Lbp	Bpifd2|Ly88	lipopolysaccharide binding protein	protein-coding
chr1-47	chr1	36360516	36360806	+	175.9	0.868	Intergenic	Intergenic	-3917	NR_033310	214855	Mm.34316	NM_145996	ENSMUSG00000037447	Arid5a	D430024K22Rik|Mrf1	AT rich interactive domain 5A (MRF1-like)	protein-coding
chr17-31	chr17	11033012	11033302	+	174.9	0.837	promoter-TSS (NM_016694)	promoter-TSS (NM_016694)	-93	NM_016694	50873	Mm.311110	NM_016694	ENSMUSG00000023826	Park2	PRKN	Parkinson disease (autosomal recessive, juvenile) 2, parkin	protein-coding
chr18-18	chr18	66047623	66047913	+	174.3	0.904	Intergenic	MLT1N2|LTR|MaLR	14628	NM_175012	225642	Mm.20298	NM_175012	ENSMUSG00000024517	Grp	BLP	gastrin releasing peptide	protein-coding
chr4-54	chr4	41450276	41450566	+	174.2	0.82	promoter-TSS (NM_001085515)	promoter-TSS (NM_001085515)	-313	NM_001085515	329828	Mm.27054	NM_001085515	ENSMUSG00000046312	AI464131	AA408153|AI604836|Gm762|Kiaa1161|NET37	expressed sequence AI464131	protein-coding
chr7-129	chr7	31001799	31002089	+	174.2	0.8	Intergenic	Intergenic	15104	NM_025548	66411	Mm.27947	NM_025548	ENSMUSG00000006095	Tbcb	2410007D12Rik|AU041393|CG22|CKAPI|Ckap1	tubulin folding cofactor B	protein-coding
chr7-130	chr7	133630514	133630804	+	173.2	0.805	promoter-TSS (NM_001163713)	promoter-TSS (NM_001163713)	-210	NM_172745	233870	Mm.197829	NM_172745	ENSMUSG00000073838	Tufm	2300002G02Rik|C76308|C76389|EF-TuMT|EFTU	Tu translation elongation factor, mitochondrial	protein-coding
chr9-46	chr9	70054852	70055142	+	171.6	0.863	promoter-TSS (NM_181072)	promoter-TSS (NM_181072)	-160	NM_181072	71602	Mm.249311	NM_181072	ENSMUSG00000032220	Myo1e	2310020N23Rik|9130023P14Rik|AA407778|myosin-1e|myr 3	myosin IE	protein-coding
chr19-30	chr19	5490301	5490591	+	171.4	0.75	promoter-TSS (NM_007687)	promoter-TSS (NM_007687)	-9	NM_007687	12631	Mm.329655	NM_007687		Cfl1	AA959946|Cof	cofilin 1, non-muscle	protein-coding
chr17-29	chr17	59152646	59152936	+	169.8	0.852	promoter-TSS (NM_026497)	promoter-TSS (NM_026497)	-46	NM_026497	67993	Mm.36507	NM_026497		Nudt12	0610016O18Rik	nudix (nucleoside diphosphate linked moiety X)-type motif 12	protein-coding
chrX-15	chrX	98449324	98449614	+	169.4	0.845	promoter-TSS (NM_018789)	promoter-TSS (NM_018789)	-398	NM_018789	54601	Mm.240299	NM_018789	ENSMUSG00000042903	Foxo4	Afxh|Mllt7|afx	forkhead box O4	protein-coding
chr5-52	chr5	149210376	149210666	+	168.9	0.836	intron (NM_007513, intron 1 of 12)	intron (NM_007513, intron 1 of 12)	959	NM_007513	11987	Mm.275489	NM_007513	ENSMUSG00000041313	Slc7a1	4831426K01Rik|AI447493|Atrc-1|Atrc1|Cat1|Rec-1|Rev-1|mCAT-1	solute carrier family 7 (cationic amino acid transporter, y+ system), member 1	protein-coding
chr11-73	chr11	70265247	70265537	+	167.5	0.788	promoter-TSS (NM_025397)	promoter-TSS (NM_025397)	-41	NM_025397	66172	Mm.46424	NM_025397	ENSMUSG00000018923	Med11	1110030J09Rik|AI465144|AW545069	mediator complex subunit 11	protein-coding
chr1-45	chr1	9535172	9535462	+	167	0.827	promoter-TSS (NM_021511)	promoter-TSS (NM_021511)	-172	NM_021511	59014	Mm.29061	NM_021511	ENSMUSG00000061024	Rrs1	5730466A07Rik|AA415037|D1Ertd701e|Rrr	RRS1 ribosome biogenesis regulator homolog (S. cerevisiae)	protein-coding
chr15-25	chr15	96001828	96002118	+	166.3	0.804	Intergenic	Intergenic	-11258	NR_028311	100043335	Mm.247464	NR_028311		Gm4371	EG667874|Gm8854	eukaryotic translation initiation factor 3, subunit I pseudogene	pseudo
chr17-34	chr17	80526643	80526933	+	165	0.744	promoter-TSS (NM_176963)	promoter-TSS (NM_176963)	-23	NM_176963	319625	Mm.29098	NM_176963	ENSMUSG00000035473	Galm	A530057M15Rik|AU015645|AU020959	galactose mutarotase	protein-coding
chr11-75	chr11	43561409	43561699	+	164.3	0.918	promoter-TSS (NM_133795)	promoter-TSS (NM_133795)	-79	NM_133795	66827	Mm.271974	NM_133795	ENSMUSG00000041278	Ttc1	4833412C19Rik|C79328|TPR1	tetratricopeptide repeat domain 1	protein-coding
chr10-43	chr10	62849116	62849406	+	164.2	0.917	promoter-TSS (NM_013888)	promoter-TSS (NM_013888)	-50	NM_013888	30045	Mm.32550	NM_013888	ENSMUSG00000036764	Dnajc12	Jdp1|mJDP1	DnaJ (Hsp40) homolog, subfamily C, member 12	protein-coding
chr7-133	chr7	82262934	82263224	+	163.2	0.899	intron (NM_153579, intron 12 of 12)	MLT1J|LTR|MaLR	87982	NR_131122	75205	Mm.399304	NR_131122		4930533N22Rik	-	RIKEN cDNA 4930533N22 gene	ncRNA
chr17-33	chr17	56125738	56126028	+	163.1	0.854	promoter-TSS (NM_183178)	promoter-TSS (NM_183178)	-51	NM_183178	240121	Mm.270660	NM_183178	ENSMUSG00000011589	Fsd1	-	fibronectin type 3 and SPRY domain-containing protein	protein-coding
chr7-131	chr7	53038891	53039181	+	160.1	0.811	promoter-TSS (NM_001005511)	promoter-TSS (NM_001005511)	-281	NM_001005511	381983	Mm.44928	NM_001005511	ENSMUSG00000062044	Lmtk3	BC059845|aatyk3	lemur tyrosine kinase 3	protein-coding
chr9-49	chr9	110897176	110897466	+	160	0.849	Intergenic	Intergenic	-5104	NM_153100	235636	Mm.441138	NM_153100	ENSMUSG00000066319	Rtp3	Tmem7	receptor transporter protein 3	protein-coding
chr3-33	chr3	87714875	87715165	+	159.4	0.762	intron (NM_008231, intron 1 of 5)	intron (NM_008231, intron 1 of 5)	4777	NM_008231	15191	Mm.292208	NM_008231	ENSMUSG00000004897	Hdgf	AI118077|D3Ertd299e	hepatoma-derived growth factor	protein-coding
chr19-33	chr19	45005949	45006239	+	159.3	0.758	intron (NM_001081225, intron 1 of 19)	intron (NM_001081225, intron 1 of 19)	485	NM_001081225	226151	Mm.212609	NM_172638	ENSMUSG00000036097	Fam178a	3632432H19|6030443O07Rik|AU014917	family with sequence similarity 178, member A	protein-coding
chr11-76	chr11	32432931	32433221	+	159.2	0.822	promoter-TSS (NM_009288)	promoter-TSS (NM_009288)	-190	NM_009288	20868	Mm.8235	NM_009288	ENSMUSG00000020272	Stk10	Gek1|Lok|mKIAA4026	serine/threonine kinase 10	protein-coding
chr18-19	chr18	32227064	32227354	+	158.3	0.802	promoter-TSS (NM_173441)	promoter-TSS (NM_173441)	-179	NM_173441	73473	Mm.66853	NM_173441	ENSMUSG00000024384	Iws1	1700069O15Rik|3000008H23|AL117927|AW214353	IWS1 homolog (S. cerevisiae)	protein-coding
chr4-57	chr4	148319731	148320021	+	158.1	0.84	TTS (NM_027195)	TTS (NM_027195)	141375	NM_027195	69743	Mm.233879	NM_027195	ENSMUSG00000028977	Casz1	2410019P08Rik|AV096627|BC040081|Cst|D4Ertd432e	castor zinc finger 1	protein-coding
chr8-51	chr8	124197933	124198223	+	157.2	0.824	Intergenic	MLT1J|LTR|MaLR	-22245	NM_080855	142682	Mm.103202	NM_080855	ENSMUSG00000061410	Zcchc14	AA792890|BDG29	zinc finger, CCHC domain containing 14	protein-coding
chr5-53	chr5	31230339	31230629	+	157.2	0.88	intron (NM_008439, intron 3 of 7)	intron (NM_008439, intron 3 of 7)	6552	NM_008439	16548	Mm.22451	NM_008439	ENSMUSG00000029162	Khk	-	ketohexokinase	protein-coding
chr4-58	chr4	58923942	58924232	+	157	0.788	intron (NM_172381, intron 1 of 48)	intron (NM_172381, intron 1 of 48)	1510	NM_172381	230249	Mm.234801	NM_172381	ENSMUSG00000050812	AI314180	AW558785|BB181316|mKIAA0368	expressed sequence AI314180	protein-coding
chr13-44	chr13	67601291	67601581	+	154.9	0.84	promoter-TSS (NM_001007575)	promoter-TSS (NM_001007575)	22	NM_001007575	238693	Mm.478914	NM_001007575	ENSMUSG00000071291	Zfp58	A530094I17Rik|Mfg-1|Mfg1|Rslcan5|Zfp817	zinc finger protein 58	protein-coding
chr7-132	chr7	52347517	52347807	+	154.7	0.812	promoter-TSS (NM_026555)	promoter-TSS (NM_026555)	-79	NM_026555	52377	Mm.29997	NM_026555	ENSMUSG00000019539	Rcn3	6030455P07Rik|D530026G20Rik|D7Ertd671e|RLP49	reticulocalbin 3, EF-hand calcium binding domain	protein-coding
chr6-55	chr6	39327586	39327876	+	153.6	0.872	promoter-TSS (NM_028123)	promoter-TSS (NM_028123)	-25	NM_028123	72144	Mm.482167	NM_028123	ENSMUSG00000029924	Slc37a3	2610507O21Rik|AU044904	solute carrier family 37 (glycerol-3-phosphate transporter), member 3	protein-coding
chr19-34	chr19	5489231	5489521	+	153.6	0.779	Intergenic	Intergenic	-1040	NM_027877	71711	Mm.27697	NM_027877	ENSMUSG00000024906	Mus81	1200008A18Rik|AI182501|AW045863	MUS81 endonuclease homolog (yeast)	protein-coding
chr17-32	chr17	45817467	45817757	+	153.6	0.859	intron (NM_198167, intron 1 of 23)	intron (NM_198167, intron 1 of 23)	5555	NM_198167	224807	Mm.157904	NM_198167	ENSMUSG00000036026	Tmem63b	BC026370	transmembrane protein 63b	protein-coding
chr2-66	chr2	30409356	30409646	+	153.6	0.903	Intergenic	MLT1J1|LTR|MaLR	-41063	NM_030137	78617	Mm.40413	NM_030137	ENSMUSG00000047363	Cstad	9530039B02Rik	CSA-conditional, T cell activation-dependent protein	protein-coding
chr7-134	chr7	20461404	20461694	+	153.4	0.854	3' UTR (NM_177036, exon 7 of 7)	3' UTR (NM_177036, exon 7 of 7)	11765	NM_177036	319930	Mm.215839	NM_177036	ENSMUSG00000049848	Ceacam19	C130022P09Rik|CEAL1	carcinoembryonic antigen-related cell adhesion molecule 19	protein-coding
chr7-137	chr7	135039153	135039443	+	153	0.775	promoter-TSS (NM_178600)	promoter-TSS (NM_178600)	-167	NM_178600	27973	Mm.29703	NM_178600	ENSMUSG00000096145	Vkorc1	D7Wsu86e	vitamin K epoxide reductase complex, subunit 1	protein-coding
chr13-52	chr13	67855899	67856189	+	152	0.849	promoter-TSS (NM_001001130)	promoter-TSS (NM_001001130)	27	NM_001001130	22746	Mm.288396	NM_001001130	ENSMUSG00000058331	Zfp85	KRAB19|Rslcan2|Zfp71|Zfp85-rs1	zinc finger protein 85	protein-coding
chr9-51	chr9	21706015	21706305	+	151.4	0.733	Intergenic	Intergenic	16405	NM_031874	19340	Mm.260157	NM_031874	ENSMUSG00000019066	Rab3d	C130057E11Rik	RAB3D, member RAS oncogene family	protein-coding
chr11-74	chr11	100821976	100822266	+	150.8	0.829	intron (NM_008986, intron 1 of 1)	intron (NM_008986, intron 1 of 1)	9810	NM_008986	19285	Mm.21864	NM_008986	ENSMUSG00000004044	Ptrf	2310075E07Rik|AW546441|Cav-p60|Cavin	polymerase I and transcript release factor	protein-coding
chr13-47	chr13	67273941	67274231	+	150.5	0.868	promoter-TSS (NM_001013769)	promoter-TSS (NM_001013769)	-32	NM_001013769	380855	Mm.284988	NM_001013769	ENSMUSG00000058900	Rsl1	rslcan-9	regulator of sex limited protein 1	protein-coding
chr8-52	chr8	97578833	97579123	+	150	0.889	promoter-TSS (NM_001042715)	promoter-TSS (NM_001042715)	-25	NM_001042715	330830	Mm.277112	NM_001042715	ENSMUSG00000031786	Drc7	Ccdc135|Gm770|SRG-L|SRG-S	dynein regulatory complex subunit 7	protein-coding
chr9-50	chr9	107775005	107775295	+	149.7	0.766	promoter-TSS (NM_029169)	promoter-TSS (NM_029169)	0	NM_029169	19654	Mm.139926	NM_011251	ENSMUSG00000032582	Rbm6	4930506F14Rik|Def-3|NY-LU-12|g16|mKIAA4015	RNA binding motif protein 6	protein-coding
chr12-28	chr12	3427612	3427902	+	149.2	0.855	intron (NM_001270988, intron 1 of 11)	intron (NM_001270988, intron 1 of 11)	900	NM_001270988	75302	Mm.120475	NM_172421	ENSMUSG00000037486	Asxl2	4930556B16Rik|mKIAA1685	additional sex combs like 2 (Drosophila)	protein-coding
chr2-67	chr2	152788213	152788503	+	148.8	0.822	intron (NM_001083618, intron 1 of 14)	intron (NM_001083618, intron 1 of 14)	137	NM_029064	74711	Mm.44746	NM_029064	ENSMUSG00000074673	Ttll9	1700016F23Rik|4930509O20Rik|AW046572	tubulin tyrosine ligase-like family, member 9	protein-coding
chr12-27	chr12	107409625	107409915	+	147.5	0.874	Intergenic	MLT1J|LTR|MaLR	161297	NM_001029844	22367	Mm.2981	NM_011705	ENSMUSG00000021115	Vrk1	51PK	vaccinia related kinase 1	protein-coding
chr8-53	chr8	94880103	94880393	+	145.9	0.817	promoter-TSS (NR_110452)	promoter-TSS (NR_110452)	-229	NR_110452	71296	Mm.86664	NR_033641	ENSMUSG00000031736	Crnde	4933436C20Rik	colorectal neoplasia differentially expressed (non-protein coding)	ncRNA
chr2-68	chr2	91023413	91023703	+	145.6	0.732	promoter-TSS (NM_145527)	promoter-TSS (NM_145527)	-354	NM_001177719	228355	Mm.36410	NM_145527	ENSMUSG00000040687	Madd	9630059K23Rik|IG20	MAP-kinase activating death domain	protein-coding
chr15-26	chr15	36539162	36539452	+	145.1	0.81	promoter-TSS (NM_008774)	promoter-TSS (NM_008774)	-579	NM_008774	18458	Mm.371570	NM_008774	ENSMUSG00000022283	Pabpc1	PABP|Pabp1|PabpI|Pabpl1|ePAB	poly(A) binding protein, cytoplasmic 1	protein-coding
chr7-135	chr7	130521222	130521512	+	144.6	0.865	promoter-TSS (NM_025304)	promoter-TSS (NM_025304)	-129	NM_025304	30949	Mm.260527	NM_025304	ENSMUSG00000030763	Lcmt1	AL033290|LCMT-1|Lcmt	leucine carboxyl methyltransferase 1	protein-coding
chr3-36	chr3	52314380	52314670	+	144.4	0.889	Intergenic	Intergenic	-229121	NR_038079	329639	Mm.131245	NR_038079	ENSMUSG00000102785	Gm2447	100039832|A530017F20	predicted gene 2447	ncRNA
chr4-59	chr4	114659359	114659649	+	144.1	0.746	intron (NM_025647, intron 1 of 5)	CpG	329	NM_025647	66588	Mm.294159	NM_025647		Cmpk1	0610011D08Rik|CK|Cmpk|UMP-CMPk	cytidine monophosphate (UMP-CMP) kinase 1	protein-coding
chr3-34	chr3	90035331	90035621	+	144.1	0.773	promoter-TSS (NM_206924)	promoter-TSS (NM_206924)	-43	NM_206924	23922	Mm.13912	NM_206924	ENSMUSG00000027937	Jtb	Gm622	jumping translocation breakpoint	protein-coding
chr13-50	chr13	91062471	91062761	+	143.9	0.749	promoter-TSS (NM_024175)	promoter-TSS (NM_024175)	-111	NM_024175	66475	Mm.306302	NM_024175		Rps23	2410044J15Rik	ribosomal protein S23	protein-coding
chr17-35	chr17	25321333	25321623	+	143.7	0.842	promoter-TSS (NM_183150)	promoter-TSS (NM_183150)	-28	NM_183150	214489	Mm.274433	NM_183150	ENSMUSG00000067722	BC003965	Ccsmst1	cDNA sequence BC003965	protein-coding
chr3-35	chr3	100725811	100726101	+	143.5	0.771	promoter-TSS (NM_194343)	promoter-TSS (NM_194343)	-460	NM_001165953	229644	Mm.189351	NM_194343	ENSMUSG00000033233	Trim45	4921530N01Rik	tripartite motif-containing 45	protein-coding
chr2-70	chr2	146337914	146338204	+	143	0.815	promoter-TSS (NM_001033348)	promoter-TSS (NM_001033348)	-319	NM_001033348	241694	Mm.222310	NM_001033348	ENSMUSG00000037110	Ralgapa2	A230067G21Rik|AS250|BC053994|RGC2|pp250	Ral GTPase activating protein, alpha subunit 2 (catalytic)	protein-coding
chr13-45	chr13	22036732	22037022	+	141.5	0.744	promoter-TSS (NM_183014)	promoter-TSS (NM_183014)	-86	NM_183014	193452	Mm.187446	NM_183014	ENSMUSG00000006720	Zfp184	4930500C15Rik	zinc finger protein 184 (Kruppel-like)	protein-coding
chr10-44	chr10	9621810	9622100	+	139.7	0.873	Intergenic	Intergenic	-1117	NM_001081344	78808	Mm.331751	NM_030191	ENSMUSG00000019790	Stxbp5	0710001E20Rik|4930565N16Rik|AW742610|LGL3|mKIAA1006	syntaxin binding protein 5 (tomosyn)	protein-coding
chr13-46	chr13	3633087	3633377	+	139.4	0.872	promoter-TSS (NM_001267724)	promoter-TSS (NM_001267724)	-46	NM_001267724	142688	Mm.253061	NM_178283	ENSMUSG00000033781	Asb13	2210015B19Rik|6430573K02Rik|Asb-13|C85285	ankyrin repeat and SOCS box-containing 13	protein-coding
chrX-16	chrX	46641336	46641626	+	138	0.761	promoter-TSS (NM_145951)	promoter-TSS (NM_145951)	-62	NM_001271450	209224	Mm.327730	NM_145951	ENSMUSG00000031109	Enox2	APK1|Cova1|tNOX	ecto-NOX disulfide-thiol exchanger 2	protein-coding
chr5-54	chr5	34631086	34631376	+	137.8	0.874	promoter-TSS (NM_001015039)	promoter-TSS (NM_001015039)	-258	NM_001015039	231125	Mm.113388	NM_001015039	ENSMUSG00000037224	Zfyve28	9630058O20Rik|Gm146|mKIAA1643	zinc finger, FYVE domain containing 28	protein-coding
chr15-27	chr15	57743441	57743731	+	137.6	0.792	promoter-TSS (NM_001167679)	promoter-TSS (NM_001167679)	-168	NM_001167679	210544	Mm.390835	NM_199300	ENSMUSG00000022364	Tbc1d31	4B3|D330013L20Rik|Gm85|Wdr67	TBC1 domain family, member 31	protein-coding
chr10-45	chr10	17954865	17955155	+	137.5	0.808	promoter-TSS (NM_144820)	promoter-TSS (NM_144820)	-223	NM_144820	215814	Mm.296565	NM_144820	ENSMUSG00000059554	Ccdc28a	1700009P13Rik|AI480677	coiled-coil domain containing 28A	protein-coding
chr13-48	chr13	67433353	67433643	+	136.6	0.793	promoter-TSS (NM_177622)	promoter-TSS (NM_177622)	-2	NM_177622	218314	Mm.289695	NM_177622	ENSMUSG00000057842	Zfp595	A230042K10Rik|Rslcan23	zinc finger protein 595	protein-coding
chr2-69	chr2	30555271	30555561	+	135.8	0.848	Intergenic	MLT1J|LTR|MaLR	-21314	NR_037272	100526499		NR_037272	ENSMUSG00000093091	Mir3089	mir-3089|mmu-mir-3089	microRNA 3089	ncRNA
chr5-57	chr5	102802762	102803052	+	133.6	0.89	Intergenic	MLT1J|LTR|MaLR	-107503	NM_146161	231532	Mm.440191	NM_029270	ENSMUSG00000057315	Arhgap24	0610025G21Rik	Rho GTPase activating protein 24	protein-coding
chrX-17	chrX	96086223	96086513	+	133.2	0.813	promoter-TSS (NM_001313754)	promoter-TSS (NM_001313754)	-4	NM_001313754	94190	Mm.33536	NM_052976		Ophn1	C130037N19Rik|Wtgr	oligophrenin 1	protein-coding
chr5-56	chr5	118863425	118863715	+	133.1	0.871	Intergenic	MLT1J1|LTR|MaLR	-147158	NM_172424	76199	Mm.206238	NM_172424	ENSMUSG00000018076	Med13l	2210413I17Rik|6330591G05Rik|9030618F05Rik|Thrap2|Trap240L|mKIAA1025	mediator complex subunit 13-like	protein-coding
chr2-71	chr2	144419576	144419866	+	132.7	0.764	promoter-TSS (NM_001033297)	promoter-TSS (NM_001033297)	-80	NM_001033297	228715	Mm.27391	NM_001033297	ENSMUSG00000074754	Gm561	-	predicted gene 561	protein-coding
chr8-54	chr8	86528614	86528904	+	132.5	0.788	promoter-TSS (NR_106191)	promoter-TSS (NR_106191)	-768	NR_106191	102466886		NR_106191	ENSMUSG00000098823	Mir8111	Gm27823|mmu-mir-8111	microRNA 8111	ncRNA
chr7-136	chr7	135381318	135381608	+	132.4	0.633	promoter-TSS (NM_177001)	promoter-TSS (NM_177001)	82	NM_177001	100043133	Mm.183647	NM_177001	ENSMUSG00000062944	9130023H24Rik	GLI4	RIKEN cDNA 9130023H24 gene	protein-coding
chr2-72	chr2	173901570	173901860	+	130.7	0.821	promoter-TSS (NM_001102425)	promoter-TSS (NM_001102425)	-837	NM_001102425	228960	Mm.277977	NM_172675	ENSMUSG00000027522	Stx16	4930401D03|5430410K23Rik|6330500A18Rik|AI648908|AW553605|Syn16	syntaxin 16	protein-coding
chr10-47	chr10	83006438	83006728	+	130.5	0.874	promoter-TSS (NM_001033375)	promoter-TSS (NM_001033375)	-103	NM_001033375	319277	Mm.491194	NM_001033375	ENSMUSG00000034560	A230046K03Rik	AA589518|Kiaa1033|mKIAA1033	RIKEN cDNA A230046K03 gene	protein-coding
chr10-46	chr10	12727927	12728217	+	129.6	0.729	promoter-TSS (NM_175102)	promoter-TSS (NM_175102)	-184	NM_175102	66125	Mm.29743	NM_175102		Sf3b5	10kDa|1110005L13Rik|AU043053|Sf3b10	splicing factor 3b, subunit 5	protein-coding
chr5-55	chr5	31482279	31482569	+	129	0.765	promoter-TSS (NM_027901)	promoter-TSS (NM_027901)	93	NM_027901	71752	Mm.271923	NM_027901	ENSMUSG00000106864	Gtf3c2	1300004C11Rik|2610510G03Rik|AI225816|AU041069|TFIIIC110|mKIAA0011	general transcription factor IIIC, polypeptide 2, beta	protein-coding
chrX-18	chrX	20235242	20235532	+	128.6	0.844	promoter-TSS (NM_009457)	promoter-TSS (NM_009457)	-41	NM_009457	22201	Mm.1104	NM_009457	ENSMUSG00000001924	Uba1	A1S9|Sbx|Ube-1|Ube1x	ubiquitin-like modifier activating enzyme 1	protein-coding
chr13-55	chr13	45450293	45450583	+	126.3	0.887	Intergenic	MLT1J2|LTR|MaLR	-34673	NM_153789	218203	Mm.212855	NM_153789	ENSMUSG00000038175	Mylip	9430057C20Rik|Mir	myosin regulatory light chain interacting protein	protein-coding
chr13-49	chr13	67829943	67830233	+	125.8	0.827	promoter-TSS (NM_145622)	promoter-TSS (NM_145622)	22	NM_145622	235907	Mm.440123	NM_145622	ENSMUSG00000071281	Zfp65	KRAB5|Zfp71-rs1|pz114	zinc finger protein 65	protein-coding
chr19-35	chr19	6519540	6519830	+	123.7	0.885	intron (NM_001205235, intron 21 of 21)	intron (NM_001205235, intron 21 of 21)	23385	NM_009203	20521	Mm.391146	NM_009203	ENSMUSG00000061742	Slc22a12	AI987855|OAT4L|Rst|Slc22al2|URAT1	solute carrier family 22 (organic anion/cation transporter), member 12	protein-coding
chr7-139	chr7	30928514	30928804	+	123.5	0.827	Intergenic	Intergenic	21692	NM_001081007	233060	Mm.443484	NM_001081007	ENSMUSG00000074220	Zfp382	5930415A09Rik|Znf382	zinc finger protein 382	protein-coding
chr2-73	chr2	154959060	154959350	+	123.5	0.793	promoter-TSS (NM_001243712)	promoter-TSS (NM_001243712)	-12	NM_001243712	16396	Mm.208286	NM_008395	ENSMUSG00000027598	Itch	6720481N21Rik|8030492O04Rik|A130065M08|AIP4|C230047C07Rik	itchy, E3 ubiquitin protein ligase	protein-coding
chr4-60	chr4	128488702	128488992	+	122.2	0.825	Intergenic	MLT1J1|LTR|MaLR	-5491	NM_001081098	230761	Mm.22616	NM_001081098	ENSMUSG00000028799	Zfp362	-	zinc finger protein 362	protein-coding
chr7-138	chr7	152094603	152094893	+	121.9	0.829	Intergenic	Intergenic	-6351	NM_028184	72284	Mm.273049	NM_028184	ENSMUSG00000031072	Oraov1	2210010N10Rik|TAOS1	oral cancer overexpressed 1	protein-coding
chr2-78	chr2	31153326	31153616	+	121.9	0.877	Intergenic	Intergenic	52028	NM_019681	14299	Mm.249318	NM_019681	ENSMUSG00000062661	Ncs1	9430075O15Rik|A730032G13Rik|AI836659|Freq|Mfreq|NCS-1	neuronal calcium sensor 1	protein-coding
chr9-52	chr9	110310656	110310946	+	121.8	0.815	promoter-TSS (NM_001081043)	promoter-TSS (NM_001081043)	-87	NM_001081043	104831	Mm.335477	NM_001081043	ENSMUSG00000036057	Ptpn23	AI462446|PTP-TD14	protein tyrosine phosphatase, non-receptor type 23	protein-coding
chr13-57	chr13	67585026	67585316	+	120.8	0.818	promoter-TSS (NM_001076791)	promoter-TSS (NM_001076791)	18	NM_001076791	408067	Mm.315879	NM_001076791	ENSMUSG00000059839	Zfp874b	9630025I21Rik|Rslcan16	zinc finger protein 874b	protein-coding
chr17-36	chr17	26012224	26012514	+	120.8	0.724	promoter-TSS (NM_026686)	promoter-TSS (NM_026686)	-76	NM_026686	68347	Mm.35098	NM_026686	ENSMUSG00000025731	0610011F06Rik	-	RIKEN cDNA 0610011F06 gene	protein-coding
chr16-30	chr16	57231530	57231820	+	120.7	0.816	promoter-TSS (NM_026254)	promoter-TSS (NM_026254)	-96	NM_026254	67581	Mm.257819	NM_026254	ENSMUSG00000022749	Tbc1d23	4930451A13Rik|AU015720|AU043671|AU043778|D030022P07Rik|W51689	TBC1 domain family, member 23	protein-coding
chr5-58	chr5	108430013	108430303	+	120.5	0.803	Intergenic	Intergenic	-14062	NM_026062	67266	Mm.277897	NM_026062	ENSMUSG00000029270	Fam69a	2900024C23Rik|AI315274	family with sequence similarity 69, member A	protein-coding
chr15-28	chr15	78258870	78259160	+	118.3	0.717	promoter-TSS (NM_001289672)	promoter-TSS (NM_001289672)	21	NR_110357	72844	Mm.390816	NM_001081367	ENSMUSG00000033287	Kctd17	2900008M13Rik|AA414907|AW742389|N28155	potassium channel tetramerisation domain containing 17	protein-coding
chr8-55	chr8	11555619	11555909	+	117.5	0.757	promoter-TSS (NM_001302460)	promoter-TSS (NM_001302460)	2	NM_001302458	26356	Mm.25709	NM_011919	ENSMUSG00000045969	Ing1	2610028J21Rik|AA407184|AI875420|mING1h|p33Ing1|p37Ing1b	inhibitor of growth family, member 1	protein-coding
chr1-48	chr1	20810412	20810702	+	116.9	0.822	promoter-TSS (NM_008563)	promoter-TSS (NM_008563)	-263	NM_008563	17215	Mm.4502	NM_008563	ENSMUSG00000041859	Mcm3	AL033361|C80350|Mcmd|P1|p1.m	minichromosome maintenance deficient 3 (S. cerevisiae)	protein-coding
chr13-54	chr13	54965517	54965807	+	116.4	0.827	Intergenic	MLT1J|LTR|MaLR	74896	NM_028841	74257	Mm.32883	NM_028841	ENSMUSG00000025875	Tspan17	2210021G21Rik|AI047581|Fbxo23|Tm4sf17	tetraspanin 17	protein-coding
chr6-56	chr6	48505110	48505400	+	116	0.72	intron (NM_177736, intron 1 of 2)	RLTR42|LTR|ERVK	457	NM_001110160	243371	Mm.290764	NM_177736	ENSMUSG00000073096	Lrrc61	BC027309	leucine rich repeat containing 61	protein-coding
chr9-53	chr9	57758557	57758847	+	115.3	0.728	promoter-TSS (NM_001122873)	promoter-TSS (NM_001122873)	-91	NM_027086	69459	Mm.41735	NM_027086	ENSMUSG00000055720	Ubl7	2300004C15Rik	ubiquitin-like 7 (bone marrow stromal cell-derived)	protein-coding
chr19-36	chr19	10651653	10651943	+	115	0.806	promoter-TSS (NM_001302218)	promoter-TSS (NM_001302218)	78	NR_126092	72982	Mm.391194	NM_028411	ENSMUSG00000024666	Tmem138	1700113I01Rik|2900055D14Rik	transmembrane protein 138	protein-coding
chr7-140	chr7	13547239	13547529	+	115	0.83	Intergenic	Intergenic	-3829	NM_178732	243834	Mm.133086	NM_178732	ENSMUSG00000004500	Zfp324	A930002M05|D430030K24Rik|ZF5128	zinc finger protein 324	protein-coding
chr13-56	chr13	67500556	67500846	+	114.5	0.78	promoter-TSS (NM_001080941)	promoter-TSS (NM_001080941)	2	NM_001080941	72807	Mm.303790	NM_001080941	ENSMUSG00000078994	Zfp429	2810487A22Rik|AI929863|Rsl2	zinc finger protein 429	protein-coding
chr13-51	chr13	74528120	74528410	+	113.6	0.881	Intergenic	Intergenic	-14251	NM_001081680	238722	Mm.461254	NM_001081680	ENSMUSG00000069184	Zfp72	Zfp74	zinc finger protein 72	protein-coding
chr2-75	chr2	27395602	27395892	+	113.4	0.885	Intergenic	CpG	25080	NM_080848	140858	Mm.28265	NM_080848	ENSMUSG00000026917	Wdr5	2410008O07Rik|AA408785|AA960360|Big|Big-3	WD repeat domain 5	protein-coding
chr4-61	chr4	154338486	154338776	+	113.4	0.707	intron (NR_131230, intron 1 of 18)	CpG	399	NR_131230	269614	Mm.30042	NM_172990	ENSMUSG00000029056	Pank4	D030031I12Rik|R75150	pantothenate kinase 4	protein-coding
chr2-74	chr2	91042915	91043205	+	113.2	0.819	promoter-TSS (NM_007387)	promoter-TSS (NM_007387)	-9	NM_007387	11432	Mm.45570	NM_007387	ENSMUSG00000002103	Acp2	Acp-2|LAP	acid phosphatase 2, lysosomal	protein-coding
chr9-54	chr9	81757092	81757382	+	112.5	0.833	promoter-TSS (NM_175213)	promoter-TSS (NM_175213)	-114	NM_175213	75033	Mm.335329	NM_175213	ENSMUSG00000043289	Mei4	4930486G11Rik	meiosis-specific, MEI4 homolog (S. cerevisiae)	protein-coding
chr19-37	chr19	6306089	6306379	+	111.4	0.782	promoter-TSS (NM_001033342)	promoter-TSS (NM_001033342)	-223	NM_001033342	240505	Mm.329622	NM_001033342	ENSMUSG00000024769	Cdc42bpg	BC046418|MRCKgamma	CDC42 binding protein kinase gamma (DMPK-like)	protein-coding
chr13-53	chr13	67880425	67880715	+	110.8	0.784	promoter-TSS (NM_028402)	promoter-TSS (NM_028402)	-60	NM_028402	72958	Mm.53849	NM_028402	ENSMUSG00000090659	Zfp493	2900054J07Rik|Rslcan12	zinc finger protein 493	protein-coding
chr14-19	chr14	58042656	58042946	+	110.8	0.822	promoter-TSS (NM_009376)	promoter-TSS (NM_009376)	-107	NM_009376	21821	Mm.4653	NM_009376	ENSMUSG00000040040	Ift88	AW552028|Tg737|Tg737Rpw|TgN737Rpw|Ttc10|flexo|fxo|orpk|polaris	intraflagellar transport 88	protein-coding
chr16-31	chr16	17722837	17723127	+	110.7	0.759	promoter-TSS (NM_033609)	promoter-TSS (NM_033609)	11	NM_001285886	94112	Mm.208970	NM_033609	ENSMUSG00000012114	Med15	A230074L19Rik|AW536074|Pcqap|mPcqap	mediator complex subunit 15	protein-coding
chr2-76	chr2	152673440	152673730	+	110.6	0.839	promoter-TSS (NM_001141975)	promoter-TSS (NM_001141975)	-115	NM_001141975	72119	Mm.407737	NM_028109	ENSMUSG00000027469	Tpx2	2610005B21Rik|DIL2|REPP86|p100	TPX2, microtubule-associated protein homolog (Xenopus laevis)	protein-coding
chr8-57	chr8	108583159	108583449	+	109.7	0.747	promoter-TSS (NM_010901)	promoter-TSS (NM_010901)	-199	NM_010901	18021	Mm.383185	NM_010901	ENSMUSG00000031902	Nfatc3	C80703|D8Ertd281e|NFAT4|NFATx	nuclear factor of activated T cells, cytoplasmic, calcineurin dependent 3	protein-coding
chr12-29	chr12	80309711	80310001	+	109	0.887	promoter-TSS (NM_030017)	promoter-TSS (NM_030017)	-44	NM_001313971	77974	Mm.274373	NM_030017	ENSMUSG00000021123	Rdh12	-	retinol dehydrogenase 12	protein-coding
chr19-39	chr19	47125296	47125586	+	107.7	0.853	promoter-TSS (NM_027654)	promoter-TSS (NM_027654)	-106	NM_027654	71041	Mm.35413	NM_027654	ENSMUSG00000025050	Pcgf6	4933407A11Rik|AI604840|MBLR|Rnf134	polycomb group ring finger 6	protein-coding
chr7-141	chr7	30088710	30089000	+	107.7	0.858	promoter-TSS (NM_013874)	promoter-TSS (NM_013874)	-169	NM_013874	29861	Mm.101885	NM_013874	ENSMUSG00000030584	Dpf1	Neud4	D4, zinc and double PHD fingers family 1	protein-coding
chr8-56	chr8	83404354	83404644	+	107.5	0.806	promoter-TSS (NM_021356)	promoter-TSS (NM_021356)	-81	NM_001301298	14388	Mm.277409	NM_021356	ENSMUSG00000031714	Gab1	AA408973|AW107238	growth factor receptor bound protein 2-associated protein 1	protein-coding
chr2-77	chr2	49474579	49474869	+	106.5	0.825	promoter-TSS (NM_008449)	promoter-TSS (NM_008449)	-110	NM_008449	16574	Mm.256342	NM_008449	ENSMUSG00000026764	Kif5c	KINN|Khc|NKHC|NKHC2	kinesin family member 5C	protein-coding
chr16-32	chr16	17911367	17911657	+	106.2	0.87	promoter-TSS (NM_022408)	promoter-TSS (NM_022408)	-71	NM_001081633	27886	Mm.256480	NM_022408	ENSMUSG00000003527	Dgcr14	AI462402|D16H22S1269E|Dgcr1|Dgsi|ES2|Es2el	DiGeorge syndrome critical region gene 14	protein-coding
chr11-77	chr11	29071932	29072222	+	106.1	0.861	promoter-TSS (NM_134034)	promoter-TSS (NM_134034)	-830	NM_134034	104570	Mm.276386	NM_134034	ENSMUSG00000020463	Smek2	AW011752|AW557776|mKIAA1387	SMEK homolog 2, suppressor of mek1 (Dictyostelium)	protein-coding
chr16-33	chr16	8637563	8637853	+	105.7	0.786	promoter-TSS (NM_025708)	promoter-TSS (NM_025708)	86	NM_025708	66690	Mm.10068	NM_025708	ENSMUSG00000043140	Tmem186	2810440M13Rik|4432406C05Rik|AI648175|AW210586	transmembrane protein 186	protein-coding
chr3-37	chr3	88986908	88987198	+	105.5	0.801	promoter-TSS (NM_001014995)	promoter-TSS (NM_001014995)	-94	NM_001014995	68521	Mm.274708	NM_001014995	ENSMUSG00000032657	Fam189b	1110013L07Rik	family with sequence similarity 189, member B	protein-coding
chr2-79	chr2	84322096	84322386	+	105.5	0.926	Intergenic	(CA)n|Simple_repeat|Simple_repeat	-5309	NM_001177320	21788	Mm.124316	NM_011576	ENSMUSG00000027082	Tfpi	A630013F22Rik|AW552122|EPI|LACI	tissue factor pathway inhibitor	protein-coding
chr7-143	chr7	19457735	19458025	+	103.9	0.836	Intergenic	Intergenic	-12159	NM_009402	21946	Mm.21855	NM_009402	ENSMUSG00000030413	Pglyrp1	PGRP|PGRP-S|Pglyrp|Tag7|Tasg7|Tnfsf3l	peptidoglycan recognition protein 1	protein-coding
chr15-30	chr15	98702602	98702892	+	103.4	0.63	Intergenic	CpG	-1111	NM_001033276	381022	Mm.264889	NM_001033276	ENSMUSG00000048154	Kmt2d	ALR|BC032281|BC058659|C430014K11Rik|KMT2B|Mll2|Mll4	lysine (K)-specific methyltransferase 2D	protein-coding
chr7-146	chr7	108575401	108575691	+	103.2	0.784	intron (NM_001143848, intron 1 of 30)	intron (NM_001143848, intron 1 of 30)	5341	NM_001008548	207728	Mm.247564	NM_001008548	ENSMUSG00000030653	Pde2a	CGS-PDE|cGSPDE	phosphodiesterase 2A, cGMP-stimulated	protein-coding
chr5-59	chr5	111918142	111918432	+	103.2	0.793	Intergenic	Intergenic	71101	NM_001081235	433938	Mm.332576	NM_001081235	ENSMUSG00000070576	Mn1	AA003644|AA009236	meningioma 1	protein-coding
chr8-60	chr8	87558570	87558860	+	103	0.92	Intergenic	Intergenic	-2099	NM_145390	212999	Mm.220357	NM_145390	ENSMUSG00000031691	Tnpo2	1110034O24Rik|AA414969|AI464345|AI852433|IPO3|Knpb2b|Kpnb2b|TRN2	transportin 2 (importin 3, karyopherin beta 2b)	protein-coding
chr7-144	chr7	30092765	30093055	+	102.6	0.789	intron (NM_013874, intron 1 of 11)	CpG	3886	NM_013874	29861	Mm.101885	NM_013874	ENSMUSG00000030584	Dpf1	Neud4	D4, zinc and double PHD fingers family 1	protein-coding
chr19-38	chr19	7025350	7025640	+	102.6	0.749	intron (NM_007522, intron 3 of 3)	intron (NM_007522, intron 3 of 3)	8443	NM_001285453	12015	Mm.4387	NM_007522	ENSMUSG00000024959	Bad	AI325008|Bbc2	BCL2-associated agonist of cell death	protein-coding
chr15-29	chr15	84020305	84020595	+	99.8	0.796	TTS (NM_054088)	TTS (NM_054088)	-2213	NM_178614	68653	Mm.290725	NM_178614	ENSMUSG00000022437	Samm50	1110030L07Rik	sorting and assembly machinery component 50 homolog (S. cerevisiae)	protein-coding
chr19-40	chr19	6118460	6118750	+	99.4	0.742	promoter-TSS (NM_133678)	promoter-TSS (NM_133678)	-19	NM_133678	66406	Mm.303924	NM_133678	ENSMUSG00000024790	Sac3d1	2410004C24Rik|AU015683|shd1	SAC3 domain containing 1	protein-coding
chr7-142	chr7	3314517	3314807	+	99.3	0.851	intron (NM_011102, intron 8 of 17)	intron (NM_011102, intron 8 of 17)	11004	NM_011102	18752	Mm.7980	NM_011102	ENSMUSG00000078816	Prkcg	PKCgamma|Pkcc|Prkcc	protein kinase C, gamma	protein-coding
chr11-78	chr11	31576714	31577004	+	99	0.869	Intergenic	Intergenic	-4997	NM_001024919	69556	Mm.34183	NM_001024919	ENSMUSG00000044502	Bod1	2310022M17Rik|BOD2.1|Fam44b	biorientation of chromosomes in cell division 1	protein-coding
chr19-41	chr19	37450545	37450835	+	98.8	0.775	promoter-TSS (NM_010615)	promoter-TSS (NM_010615)	-203	NM_010615	16551	Mm.42203	NM_010615	ENSMUSG00000012443	Kif11	Eg5|Kif8|Kifl1|Knsl1	kinesin family member 11	protein-coding
chr8-58	chr8	123700170	123700460	+	98.7	0.857	Intergenic	MLT1J|LTR|MaLR	48730	NM_008024	14241	Mm.5111	NM_008024	ENSMUSG00000097084	Foxl1	FREAC7|Fkh6|fkh-6	forkhead box L1	protein-coding
chrX-19	chrX	17149363	17149653	+	98.5	0.905	promoter-TSS (NM_001313746)	promoter-TSS (NM_001313746)	-57	NM_028058	72018	Mm.41558	NM_028058	ENSMUSG00000025040	Fundc1	1500005J14Rik|1810033P05Rik	FUN14 domain containing 1	protein-coding
chr7-145	chr7	123477621	123477911	+	98	0.745	promoter-TSS (NM_026533)	promoter-TSS (NM_026533)	-62	NM_026533	68052	Mm.14798	NM_026533	ENSMUSG00000090862	Rps13	2700063M04Rik	ribosomal protein S13	protein-coding
chr6-57	chr6	91258050	91258340	+	97.4	0.887	Intergenic	MLT1A1|LTR|MaLR	95437	NM_007992	14115	Mm.249146	NM_007992	ENSMUSG00000064080	Fbln2	5730577E14Rik|FIBL-2	fibulin 2	protein-coding
chr4-64	chr4	117169555	117169845	+	96.6	0.84	promoter-TSS (NM_025739)	promoter-TSS (NM_025739)	-43	NM_025739	66743	Mm.318331	NM_025739	ENSMUSG00000028677	Rnf220	4732477A13|4931406I20Rik|5730503K05Rik|AV302541	ring finger protein 220	protein-coding
chr13-58	chr13	51357081	51357371	+	96.5	0.877	Intergenic	RLTR42|LTR|ERVK	-58791	NR_132443	667728		NR_132443	ENSMUSG00000091383	Hist1h2al	EG667728	histone cluster 1, H2al	pseudo
chr2-80	chr2	31940328	31940618	+	96.5	0.767	Intergenic	Intergenic	-1248	NM_175511	241303	Mm.250441	NM_175511	ENSMUSG00000050592	Fam78a	A130092J06Rik	family with sequence similarity 78, member A	protein-coding
chr4-62	chr4	153201942	153202232	+	96.3	0.881	Intergenic	MLT1J|LTR|MaLR	122498	NR_040670	407793	Mm.260950	NR_040670		BC039966	-	cDNA sequence BC039966	ncRNA
chr8-59	chr8	26712484	26712774	+	94.9	0.705	promoter-TSS (NM_001308482)	promoter-TSS (NM_001308482)	-127	NM_001001735	234135	Mm.217337	NM_001001735	ENSMUSG00000054823	Whsc1l1	6720429E03|A530023P05|AI528490|NSD3|WHISTLE	Wolf-Hirschhorn syndrome candidate 1-like 1 (human)	protein-coding
chr11-79	chr11	4060389	4060679	+	94.9	0.827	promoter-TSS (NM_177616)	promoter-TSS (NM_177616)	177	NM_026175	67465	Mm.156914	NM_026175	ENSMUSG00000002129	Sf3a1	1200014H24Rik|5930416L09Rik|AI159724	splicing factor 3a, subunit 1	protein-coding
chr11-80	chr11	51618810	51619100	+	94.3	0.846	Intergenic	RLTR42|LTR|ERVK	41790	NM_025535	66397	Mm.196592	NM_025535	ENSMUSG00000020386	Sar1b	2310075M17Rik|2900019I22Rik|CMRD|Sara1b|Sara2|Sarb	SAR1 gene homolog B (S. cerevisiae)	protein-coding
chr17-37	chr17	56408503	56408793	+	94.1	0.804	TTS (NM_174989)	TTS (NM_174989)	7542	NM_174989	106759	Mm.203952	NM_174989	ENSMUSG00000047123	Ticam1	AW046014|AW547018|TICAM-1|TRIF	toll-like receptor adaptor molecule 1	protein-coding
chr19-42	chr19	5366689	5366979	+	93.7	0.814	promoter-TSS (NM_001038231)	promoter-TSS (NM_001038231)	21	NM_027236	69860	Mm.299167	NM_027236	ENSMUSG00000024841	Eif1ad	2010003J03Rik|AI131644	eukaryotic translation initiation factor 1A domain containing	protein-coding
chr4-65	chr4	133658262	133658552	+	92.3	0.797	promoter-TSS (NM_026257)	promoter-TSS (NM_026257)	-91	NM_026257	67586	Mm.282029	NM_026257	ENSMUSG00000012126	Ubxn11	4930506L07Rik|D4Bwg1540e|Soc|Soci|Ubxd5	UBX domain protein 11	protein-coding
chr13-59	chr13	67476636	67476926	+	91.6	0.897	promoter-TSS (NM_001001186)	promoter-TSS (NM_001001186)	-82	NM_001001186	408065	Mm.461583	NM_001001186	ENSMUSG00000078995	Zfp456	BC065418|Rslcan-13	zinc finger protein 456	protein-coding
chr13-60	chr13	67552454	67552744	+	91.5	0.845	promoter-TSS (NM_177712)	promoter-TSS (NM_177712)	-39	NM_177712	238692	Mm.486478	NM_177712	ENSMUSG00000069206	Zfp874a	C330011K17Rik|Rslcan15|Zfp874	zinc finger protein 874a	protein-coding
chr7-147	chr7	108459013	108459303	+	90.2	0.752	Intergenic	Intergenic	-8556	NM_001111111	73683	Mm.275744	NM_001111111	ENSMUSG00000047767	Atg16l2	2410118P20Rik	autophagy related 16-like 2 (S. cerevisiae)	protein-coding
chr7-150	chr7	134888506	134888796	+	89.6	0.883	Intergenic	Intergenic	-1638	NM_172748	233902	Mm.259353	NM_172748	ENSMUSG00000030811	Fbxl19	6030430O11|BC059812|Fbl19	F-box and leucine-rich repeat protein 19	protein-coding
chr7-148	chr7	88028173	88028463	+	89.5	0.842	Intergenic	Intergenic	17837	NR_027976	71968	Mm.274226	NM_028026	ENSMUSG00000025722	Wdr73	1200011I23Rik|2410008B13Rik|AI848574|C85352	WD repeat domain 73	protein-coding
chr15-31	chr15	98697790	98698080	+	89	0.885	intron (NM_001033276, intron 1 of 54)	intron (NM_001033276, intron 1 of 54)	3701	NM_001033276	381022	Mm.264889	NM_001033276	ENSMUSG00000048154	Kmt2d	ALR|BC032281|BC058659|C430014K11Rik|KMT2B|Mll2|Mll4	lysine (K)-specific methyltransferase 2D	protein-coding
chr8-61	chr8	112302330	112302620	+	87	0.72	promoter-TSS (NM_001301211)	promoter-TSS (NM_001301211)	-8	NM_001301211	11765	Mm.37210	NM_009677	ENSMUSG00000031731	Ap1g1	AA409002|AU041323|AW551707|Adtg|D8Ertd374e	adaptor protein complex AP-1, gamma 1 subunit	protein-coding
chr2-82	chr2	74129534	74129824	+	86.8	0.872	Intergenic	MLT1J2|LTR|MaLR	16095	NR_040501	73962	Mm.50289	NR_040501	ENSMUSG00000085405	4930441J16Rik	Astx1a|Astx1b|Astx1c	RIKEN cDNA 4930441J16 gene	ncRNA
chr10-48	chr10	127986201	127986491	+	85.7	0.723	promoter-TSS (NM_018860)	promoter-TSS (NM_018860)	-122	NM_018860	67945	Mm.290786	NM_018860	ENSMUSG00000093674	Rpl41	1810055P16Rik|2210411K19Rik	ribosomal protein L41	protein-coding
chr1-49	chr1	58502015	58502305	+	84	0.733	5' UTR (NM_027374, exon 1 of 6)	5' UTR (NM_027374, exon 1 of 6)	170	NM_001285827	70225	Mm.340195	NM_027351	ENSMUSG00000026035	Ppil3	2310076N22Rik|2510026K04Rik|Cyp10l	peptidylprolyl isomerase (cyclophilin)-like 3	protein-coding
chr5-60	chr5	88983203	88983493	+	84	0.67	promoter-TSS (NM_023054)	promoter-TSS (NM_023054)	-160	NM_023054	65961	Mm.490364	NM_023054	ENSMUSG00000070697	Utp3	2400011K09Rik|AW557551|C87704|Crl1|Crlz1|Sas10	UTP3, small subunit (SSU) processome component, homolog (S. cerevisiae)	protein-coding
chr4-66	chr4	137860526	137860816	+	83.4	0.845	promoter-TSS (NM_007838)	promoter-TSS (NM_007838)	18	NM_007838	13200	Mm.7236	NM_007838	ENSMUSG00000028757	Ddost	-	dolichyl-di-phosphooligosaccharide-protein glycotransferase	protein-coding
chr13-61	chr13	67182331	67182621	+	81.8	0.827	promoter-TSS (NM_001292066)	promoter-TSS (NM_001292066)	5	NM_001292066	432769	Mm.458849	NM_001012325	ENSMUSG00000058883	Zfp708	Rslcan11	zinc finger protein 708	protein-coding
chr8-62	chr8	117720776	117721066	+	81.6	0.896	intron (NM_019573, intron 8 of 8)	MLT1J1|LTR|MaLR	509873	NM_001025577	17132	Mm.275549	NM_001025577		Maf	2810401A20Rik|A230108G15Rik|AW047063|c-maf	avian musculoaponeurotic fibrosarcoma (v-maf) AS42 oncogene homolog	protein-coding
chr16-34	chr16	8823958	8824248	+	81.5	0.852	Intergenic	B3|SINE|B2	-6090	NM_001081400	69053	Mm.390868	NM_001081400	ENSMUSG00000022507	1810013L24Rik	1110017P05Rik|3010002C02Rik|AA792997|AW124177|Gm19906|R74903	RIKEN cDNA 1810013L24 gene	protein-coding
chr4-67	chr4	153516357	153516647	+	81.1	0.762	promoter-TSS (NM_021499)	promoter-TSS (NM_021499)	21	NM_021499	59002	Mm.46508	NM_021499	ENSMUSG00000029029	Wrap73	2610044M17Rik|5330425N03Rik|Dd57|Wdr8	WD repeat containing, antisense to Trp73	protein-coding
chr12-30	chr12	82633828	82634118	+	80.7	0.782	promoter-TSS (NM_001309848)	promoter-TSS (NM_001309848)	-75	NR_132142	24071	Mm.279603	NM_025292		Synj2bp	AA409442|ARIP2|ActRIP4|D12Wsu118e|OMP25	synaptojanin 2 binding protein	protein-coding
chr7-149	chr7	107663237	107663527	+	79.7	0.848	promoter-TSS (NM_153527)	promoter-TSS (NM_153527)	-58	NM_153527	69387	Mm.278554	NM_153527	ENSMUSG00000030708	Dnajb13	1700014P03Rik|Tsarg	DnaJ (Hsp40) related, subfamily B, member 13	protein-coding
chr7-151	chr7	31208339	31208629	+	79.7	0.771	5' UTR (NM_172142, exon 1 of 11)	5' UTR (NM_172142, exon 1 of 11)	161	NM_172142	243910	Mm.386878	NM_172142	ENSMUSG00000036931	Nfkbid	IkappaBNS	nuclear factor of kappa light polypeptide gene enhancer in B cells inhibitor, delta	protein-coding
chrX-20	chrX	7305514	7305804	+	79.5	0.813	promoter-TSS (NM_138602)	promoter-TSS (NM_138602)	-38	NM_138602	54637	Mm.28850	NM_138602	ENSMUSG00000031149	Praf2	AA986329|C78013|DXImx39e|JM4|Sfc20	PRA1 domain family 2	protein-coding
chr2-83	chr2	26819894	26820184	+	79.5	0.759	promoter-TSS (NM_207234)	promoter-TSS (NM_207234)	-133	NM_207234	227656	Mm.291874	NM_207234	ENSMUSG00000052406	Rexo4	Gm111|Xpmc2h	REX4, RNA exonuclease 4 homolog (S. cerevisiae)	protein-coding
chr2-85	chr2	52716572	52716862	+	79.2	0.833	promoter-TSS (NM_172409)	promoter-TSS (NM_172409)	-185	NM_172409	71409	Mm.394427	NM_172409	ENSMUSG00000036053	Fmnl2	5430425K04Rik|Man	formin-like 2	protein-coding
chr2-84	chr2	166553701	166553991	+	78.9	0.834	Intergenic	MLT1J1|LTR|MaLR	-14514	NM_177782	277360	Mm.34420	NM_177782	ENSMUSG00000039621	Prex1	G630042G04|P-REX1|Setd6	phosphatidylinositol-3,4,5-trisphosphate-dependent Rac exchange factor 1	protein-coding
chr7-152	chr7	31344745	31345035	+	78.1	0.79	promoter-TSS (NM_001290569)	promoter-TSS (NM_001290569)	-225	NM_029377	75660	Mm.379242	NM_029377	ENSMUSG00000036845	Lin37	1810054G18Rik	lin-37 homolog (C. elegans)	protein-coding
chr4-69	chr4	138936244	138936534	+	77.8	0.759	promoter-TSS (NM_001160319)	promoter-TSS (NM_001160319)	-185	NM_001160319	69116	Mm.271956	NM_001160319	ENSMUSG00000066036	Ubr4	1810009A16Rik|A930005E13Rik|D930005K06Rik|Gm1032|Gm1666|N28143|RBAF600|Zubr1|mKIAA0462|p600	ubiquitin protein ligase E3 component n-recognin 4	protein-coding
chr8-63	chr8	86661785	86662075	+	77.7	0.883	intron (NM_145970, intron 14 of 28)	intron (NM_145970, intron 14 of 28)	9722	NM_145970	212139	Mm.41424	NM_145970	ENSMUSG00000036686	Cc2d1a	BC016188|Freud-1|Tape	coiled-coil and C2 domain containing 1A	protein-coding
chr14-20	chr14	63996809	63997099	+	77.3	0.879	intron (NM_007549, intron 10 of 12)	MLT1J|LTR|MaLR	39070	NM_007549	12143	Mm.3962	NM_007549	ENSMUSG00000014453	Blk	-	B lymphoid kinase	protein-coding
chr18-20	chr18	77809349	77809639	+	76.9	0.823	Intergenic	Intergenic	-5619	NM_001164504	225743	Mm.23293	NM_001164504	ENSMUSG00000025427	Rnf165	2900024M11Rik|AI427432|Akd2|Ark2c|G630064H08Rik|Gm96	ring finger protein 165	protein-coding
chr7-154	chr7	13594961	13595251	+	76.6	0.761	promoter-TSS (NM_001024699)	promoter-TSS (NM_001024699)	43	NM_001024699	232879	Mm.279272	NM_001024699	ENSMUSG00000049600	Zbtb45	BB161562|Gm157|Zfp499	zinc finger and BTB domain containing 45	protein-coding
chr7-155	chr7	52885822	52886112	+	76.5	0.784	intron (NM_028544, intron 4 of 11)	intron (NM_028544, intron 4 of 11)	3060	NM_028544	69903	Mm.181396	NM_028544	ENSMUSG00000044562	Rasip1	1110025D03Rik|2610025P08Rik|AI853551|Rain	Ras interacting protein 1	protein-coding
chr9-60	chr9	75458995	75459285	+	76	0.765	promoter-TSS (NM_016711)	promoter-TSS (NM_016711)	-8	NM_016711	50876	Mm.291880	NM_016711	ENSMUSG00000032186	Tmod2	N-Tmod|NTMOD	tropomodulin 2	protein-coding
chr4-70	chr4	139642200	139642490	+	76	0.849	intron (NM_198610, intron 3 of 9)	MLT1J|LTR|MaLR	-118404	NM_173427	242721	Mm.60400	NM_173427		Klhdc7a	B230308G19Rik	kelch domain containing 7A	protein-coding
chr9-55	chr9	65907628	65907918	+	75.5	0.749	promoter-TSS (NM_011149)	promoter-TSS (NM_011149)	-203	NM_011149	19035	Mm.335249	NM_011149	ENSMUSG00000032383	Ppib	AA408962|AA553318|AI844835|Cphn-2|Cphn2|CyP-20b	peptidylprolyl isomerase B	protein-coding
chr3-38	chr3	87733972	87734262	+	74.7	0.749	promoter-TSS (NM_177663)	promoter-TSS (NM_177663)	0	NM_153562	229503	Mm.296008	NM_153562	ENSMUSG00000004896	Rrnad1	-	ribosomal RNA adenine dimethylase domain containing 1	protein-coding
chr11-81	chr11	93829539	93829829	+	74.2	0.822	5' UTR (NM_008704, exon 1 of 5)	5' UTR (NM_008704, exon 1 of 5)	151	NM_008704	18102	Mm.439702	NM_008704		Nme1	AL024257|NDPK-A|NM23-M1|NM23A	NME/NM23 nucleoside diphosphate kinase 1	protein-coding
chr9-59	chr9	103965518	103965808	+	74.1	0.792	promoter-TSS (NM_175324)	promoter-TSS (NM_175324)	-212	NM_025692	66663	Mm.224935	NM_025692	ENSMUSG00000032557	Uba5	5730525G14Rik|AW240750|Ube1dc1	ubiquitin-like modifier activating enzyme 5	protein-coding
chr7-153	chr7	112959688	112959978	+	73.3	0.759	promoter-TSS (NM_025301)	promoter-TSS (NM_025301)	-232	NM_025301	27397	Mm.44225	NM_025301		Mrpl17	MRP-L26|Rpml26	mitochondrial ribosomal protein L17	protein-coding
chr9-58	chr9	47135702	47135992	+	72.7	0.838	Intergenic	MLT1J|LTR|MaLR	-202406	NM_001310841	54725	Mm.234832	NM_018770	ENSMUSG00000032076	Cadm1	2900073G06Rik|3100001I08Rik|AI987920|Bl2|Igsf4|Igsf4a|Necl2|RA175|RA175A|RA175B|RA175C|RA175N|ST17|SgIGSF|SynCam|Tslc1	cell adhesion molecule 1	protein-coding
chr5-61	chr5	143996701	143996991	+	72.6	0.768	promoter-TSS (NM_001289589)	promoter-TSS (NM_001289589)	4	NM_177681	231866	Mm.55211	NM_177681	ENSMUSG00000029587	Zfp12	C530015C18|Krox-7|Zfp-12|Znf12	zinc finger protein 12	protein-coding
chr9-56	chr9	62358312	62358602	+	72.6	0.769	intron (NM_175484, intron 1 of 11)	intron (NM_175484, intron 1 of 11)	26394	NM_175484	235431	Mm.335229	NM_175484	ENSMUSG00000041729	Coro2b	CLIPINC|E130012P22Rik	coronin, actin binding protein, 2B	protein-coding
chrX-23	chrX	110299023	110299313	+	72.1	0.843	promoter-TSS (NM_018818)	promoter-TSS (NM_018818)	-44	NM_018818	12662	Mm.257316	NM_018818	ENSMUSG00000025531	Chm	Rep-1	choroidermia (RAB escort protein 1)	protein-coding
chr17-39	chr17	34092661	34092951	+	72	0.777	promoter-TSS (NM_011296)	promoter-TSS (NM_011296)	-21	NM_172620	224705	Mm.448614	NM_172620	ENSMUSG00000024319	Vps52	ARE1|D130068D18|D430041K17Rik|SAC2|Sacm2l|tclw5	vacuolar protein sorting 52 (yeast)	protein-coding
chr1-50	chr1	157887823	157888113	+	71.9	0.871	promoter-TSS (NM_022329)	promoter-TSS (NM_022329)	-23	NM_022329	240832	Mm.253335	NM_022329	ENSMUSG00000050565	Tor1aip2	1110020D10Rik|15kDa|A130072J07|AA103493|AW060462|AW610675|C77739|Ifrg15|Lull1	torsin A interacting protein 2	protein-coding
chr9-57	chr9	18096461	18096751	+	71.9	0.81	promoter-TSS (NM_025844)	promoter-TSS (NM_025844)	-105	NM_025844	66917	Mm.103534	NM_025844	ENSMUSG00000001774	Chordc1	1110001O09Rik|AA409036|Chp-1|morgana	cysteine and histidine-rich domain (CHORD)-containing, zinc-binding protein 1	protein-coding
chr5-62	chr5	121995788	121996078	+	71.5	0.828	promoter-TSS (NM_010765)	promoter-TSS (NM_010765)	-32	NM_010765	17165	Mm.272206	NM_010765	ENSMUSG00000029454	Mapkapk5	MK5|PRAK	MAP kinase-activated protein kinase 5	protein-coding
chr1-53	chr1	79772504	79772794	+	71.4	0.863	promoter-TSS (NM_001081210)	promoter-TSS (NM_001081210)	56	NM_001081210	69163	Mm.238455	NM_001081210	ENSMUSG00000026248	Mrpl44	1810030E18Rik|5730593H20Rik|AI463302	mitochondrial ribosomal protein L44	protein-coding
chr6-58	chr6	119291547	119291837	+	71.2	0.755	intron (NM_001033382, intron 29 of 37)	intron (NM_001033382, intron 29 of 37)	-10908	NM_172492	211187	Mm.121498	NM_172492	ENSMUSG00000055003	Lrtm2	A230084J22|AI841794	leucine-rich repeats and transmembrane domains 2	protein-coding
chr17-40	chr17	79420184	79420474	+	71.1	0.765	promoter-TSS (NM_001171004)	promoter-TSS (NM_001171004)	-173	NM_029239	75292	Mm.252776	NM_029239	ENSMUSG00000024070	Prkd3	4930557O20Rik|5730497N19Rik|PKD3|Pkcnu|Prkcn	protein kinase D3	protein-coding
chr19-44	chr19	4961986	4962276	+	70.6	0.714	promoter-TSS (NM_025553)	promoter-TSS (NM_025553)	-175	NM_025553	66419	Mm.28494	NM_025553	ENSMUSG00000024902	Mrpl11	2410001P07Rik|L11mt	mitochondrial ribosomal protein L11	protein-coding
chr2-86	chr2	32208778	32209068	+	70.3	0.82	promoter-TSS (NM_010065)	promoter-TSS (NM_010065)	-74	NM_010065	13429	Mm.44736	NM_010065	ENSMUSG00000026825	Dnm1	AI838169|Dnm|Ftfl|mKIAA4093	dynamin 1	protein-coding
chr3-39	chr3	87710035	87710325	+	70.1	0.848	promoter-TSS (NM_008231)	promoter-TSS (NM_008231)	-63	NM_008231	15191	Mm.292208	NM_008231	ENSMUSG00000004897	Hdgf	AI118077|D3Ertd299e	hepatoma-derived growth factor	protein-coding
chr11-83	chr11	69715071	69715361	+	70	0.731	promoter-TSS (NM_001013414)	promoter-TSS (NM_001013414)	-102	NM_001291118	216860	Mm.268347	NM_001013414	ENSMUSG00000047284	Neurl4	-	neuralized E3 ubiquitin protein ligase 4	protein-coding
chr17-38	chr17	24210356	24210646	+	69.8	0.846	promoter-TSS (NM_027008)	promoter-TSS (NM_027008)	-49	NM_027008	69259	Mm.28171	NM_027008	ENSMUSG00000016946	Kctd5	2610030N08Rik|mKIAA0176	potassium channel tetramerisation domain containing 5	protein-coding
chr15-32	chr15	5135481	5135771	+	69.4	0.724	promoter-TSS (NM_026213)	promoter-TSS (NM_026213)	66	NM_026213	67515	Mm.254979	NM_026213	ENSMUSG00000022151	Ttc33	2410099M07Rik|2900001O04Rik|AI507072|AW538342|Osrf	tetratricopeptide repeat domain 33	protein-coding
chr7-156	chr7	4744373	4744663	+	69.3	0.687	promoter-TSS (NM_009081)	promoter-TSS (NM_009081)	-49	NM_009081	19943	Mm.379002	NM_009081	ENSMUSG00000030432	Rpl28	D7Wsu21e	ribosomal protein L28	protein-coding
chrX-22	chrX	165110502	165110792	+	69.2	0.811	intron (NM_010832, intron 1 of 11)	intron (NM_010832, intron 1 of 11)	1187	NM_010832	17692	Mm.24248	NM_010832		Msl3	AU018931|Msl31|Msl3l1	male-specific lethal 3 homolog (Drosophila)	protein-coding
chr11-82	chr11	120657622	120657912	+	68.9	0.833	promoter-TSS (NM_026824)	promoter-TSS (NM_026824)	-58	NM_026824	68730	Mm.180622	NM_026824	ENSMUSG00000025155	Dus1l	1110032N12Rik	dihydrouridine synthase 1-like (S. cerevisiae)	protein-coding
chr11-86	chr11	48630588	48630878	+	68.6	0.748	5' UTR (NM_145377, exon 1 of 6)	5' UTR (NM_145377, exon 1 of 6)	160	NM_145377	211007	Mm.794	NM_145377	ENSMUSG00000040365	Trim41	AW552703|BC020156|R75223|RINCK	tripartite motif-containing 41	protein-coding
chr11-84	chr11	98543812	98544102	+	68.1	0.742	promoter-TSS (NM_009439)	promoter-TSS (NM_009439)	89	NM_009439	22123	Mm.12194	NM_009439	ENSMUSG00000017221	Psmd3	AI255837|AntP91a|D11Bwg1349e|Psd3|Tstap91a	proteasome (prosome, macropain) 26S subunit, non-ATPase, 3	protein-coding
chr19-43	chr19	6529665	6529955	+	67.9	0.799	intron (NM_001205235, intron 21 of 21)	intron (NM_001205235, intron 21 of 21)	13260	NM_009203	20521	Mm.391146	NM_009203	ENSMUSG00000061742	Slc22a12	AI987855|OAT4L|Rst|Slc22al2|URAT1	solute carrier family 22 (organic anion/cation transporter), member 12	protein-coding
chr6-59	chr6	92191253	92191543	+	67.8	0.905	TTS (NM_009426)	TTS (NM_009426)	3246	NM_009426	22044	Mm.1363	NM_009426	ENSMUSG00000005892	Trh	Pro-TRH|Trf	thyrotropin releasing hormone	protein-coding
chr11-85	chr11	117710330	117710620	+	67	0.717	promoter-TSS (NM_001012273)	promoter-TSS (NM_001012273)	-76	NM_009689	11799	Mm.8552	NM_009689	ENSMUSG00000017716	Birc5	AAC-11|Api4|TIAP|survivin40	baculoviral IAP repeat-containing 5	protein-coding
chr5-63	chr5	20562091	20562381	+	66.7	0.828	promoter-TSS (NM_011203)	promoter-TSS (NM_011203)	-621	NM_011203	19248	Mm.319117	NM_011203	ENSMUSG00000028771	Ptpn12	P19-PTP|PTP-P19|PTP-PEST|PTPG1	protein tyrosine phosphatase, non-receptor type 12	protein-coding
chr7-158	chr7	19553055	19553345	+	66.7	0.858	Intergenic	Intergenic	-19673	NM_194064	378430	Mm.277153	NM_194064	ENSMUSG00000051965	Nanos2	nos2	nanos homolog 2 (Drosophila)	protein-coding
chr4-71	chr4	45354774	45355064	+	66.4	0.857	promoter-TSS (NM_153167)	promoter-TSS (NM_153167)	-54	NM_153167	242418	Mm.317668	NM_153167	ENSMUSG00000035572	Dcaf10	AA959934|Wdr32	DDB1 and CUL4 associated factor 10	protein-coding
chr13-62	chr13	101420962	101421252	+	66.2	0.791	promoter-TSS (NM_001283011)	promoter-TSS (NM_001283011)	-91	NM_011233	19356	Mm.248489	NM_011233	ENSMUSG00000021635	Rad17	MmRad24	RAD17 homolog (S. pombe)	protein-coding
chr4-77	chr4	127079845	127080135	+	66.2	0.886	Intergenic	Intergenic	-44582	NM_010291	14622	Mm.26859	NM_010291	ENSMUSG00000042357	Gjb5	Cnx31.1|Cx31.1|Gjb-5	gap junction protein, beta 5	protein-coding
chrX-21	chrX	97689403	97689693	+	66.2	0.833	promoter-TSS (NM_008784)	promoter-TSS (NM_008784)	-82	NM_008784	18518	Mm.7454	NM_008784	ENSMUSG00000031221	Igbp1	AI115586|AI662457|AW208785|C81413|Pc52|Tap42|p52	immunoglobulin (CD79A) binding protein 1	protein-coding
chr10-49	chr10	74980521	74980811	+	66.1	0.751	promoter-TSS (NM_026095)	promoter-TSS (NM_026095)	-121	NM_026095	67332	Mm.45151	NM_026095		Snrpd3	1700043E15Rik|2310009E13Rik|AW046420|SMD3	small nuclear ribonucleoprotein D3	protein-coding
chr19-45	chr19	14316663	14316953	+	65.8	0.854	Intergenic	LTR33B|LTR|ERVL	323296	NM_001011850	258151	Mm.377361	NM_001011850	ENSMUSG00000062314	Olfr1505	MOR211-4P	olfactory receptor 1505	protein-coding
chr11-87	chr11	51502319	51502609	+	65.7	0.782	promoter-TSS (NM_025319)	promoter-TSS (NM_025319)	-328	NM_025319	66050	Mm.35693	NM_025319	ENSMUSG00000007777	0610009B22Rik	-	RIKEN cDNA 0610009B22 gene	protein-coding
chr8-64	chr8	74998976	74999266	+	65.6	0.718	promoter-TSS (NM_138585)	promoter-TSS (NM_138585)	11	NM_138585	27967	Mm.30136	NM_138585	ENSMUSG00000052488	Cherp	5730408I11Rik|D8Wsu96e|DAN16|Scaf6	calcium homeostasis endoplasmic reticulum protein	protein-coding
chr1-52	chr1	99666570	99666860	+	65.6	0.779	promoter-TSS (NM_173760)	promoter-TSS (NM_173760)	-34	NM_001310773	252876	Mm.86090	NM_026250	ENSMUSG00000026333	Gin1	4930429M06Rik|8430411H10Rik|Gin-1|Zh2c2	gypsy retrotransposon integrase 1	protein-coding
chr7-157	chr7	128177933	128178223	+	65.5	0.746	5' UTR (NM_021554, exon 1 of 5)	5' UTR (NM_021554, exon 1 of 5)	119	NM_021554	59052	Mm.29122	NM_021554	ENSMUSG00000030876	Mettl9	0610012D09Rik|AA517660|Drev|MNCb-5680	methyltransferase like 9	protein-coding
chr4-73	chr4	124391884	124392174	+	65.3	0.787	promoter-TSS (NM_029157)	promoter-TSS (NM_029157)	-76	NM_029157	75062	Mm.25779	NM_029157	ENSMUSG00000028902	Sf3a3	4930512K19Rik|60kDa	splicing factor 3a, subunit 3	protein-coding
chr4-72	chr4	155317723	155318013	+	65	0.837	promoter-TSS (NM_021402)	promoter-TSS (NM_021402)	-54	NM_001039159	140499	Mm.371673	NM_021402	ENSMUSG00000023286	Ube2j2	1200007B18Rik|2400008G19Rik|5730472G04Rik|AL022923|NCUBE-2|Ubc6|Ubc6p	ubiquitin-conjugating enzyme E2J 2	protein-coding
chr14-21	chr14	31292584	31292874	+	65	0.722	promoter-TSS (NM_133761)	promoter-TSS (NM_133761)	-22	NM_133761	75901	Mm.28733	NM_133761	ENSMUSG00000021962	Dcp1a	1110066A22Rik|4930568L04Rik|AU019772|D14Ertd817e|Mitc1|SMIF	DCP1 decapping enzyme homolog A (S. cerevisiae)	protein-coding
chr13-63	chr13	67931810	67932100	+	64.8	0.82	promoter-TSS (NR_045194)	promoter-TSS (NR_045194)	-33	NR_045194	320163	Mm.444711	NR_045194	ENSMUSG00000097276	4930525G20Rik	-	RIKEN cDNA 4930525G20 gene	ncRNA
chr3-40	chr3	67357337	67357627	+	64.7	0.828	Intergenic	Intergenic	-29208	NM_025813	66868	Mm.491153	NM_025813	ENSMUSG00000027775	Mfsd1	1200003O06Rik	major facilitator superfamily domain containing 1	protein-coding
chr8-66	chr8	89749596	89749886	+	64.4	0.871	Intergenic	Intergenic	-25992	NR_040697	100038706	Mm.334690	NR_040697	ENSMUSG00000099207	Gm10637	ENSMUSG00000074176	predicted gene 10637	ncRNA
chr17-43	chr17	56723911	56724201	+	63.6	0.649	promoter-TSS (NM_001163300)	promoter-TSS (NM_001163300)	-50	NM_001029979	224902	Mm.214973	NM_001029979	ENSMUSG00000042625	Safb2	AA389433|AI255170|mKIAA0138	scaffold attachment factor B2	protein-coding
chr9-61	chr9	44689396	44689686	+	63.3	0.754	promoter-TSS (NM_001081049)	promoter-TSS (NM_001081049)	-184	NM_001081049	214162	Mm.2389	NM_001081049	ENSMUSG00000002028	Kmt2a	6430520K01|ALL-1|All1|Cxxc7|HRX|HTRX1|Mll|Mll1|mKIAA4050	lysine (K)-specific methyltransferase 2A	protein-coding
chr6-62	chr6	86476216	86476506	+	63.3	0.794	promoter-TSS (NM_011865)	promoter-TSS (NM_011865)	-202	NM_011865	23983	Mm.274146	NM_011865	ENSMUSG00000051695	Pcbp1	WBP17|[a]CP-1|alphaCP-1	poly(rC) binding protein 1	protein-coding
chr7-161	chr7	26539628	26539918	+	62.8	0.728	promoter-TSS (NM_144922)	promoter-TSS (NM_144922)	-34	NM_144922	232989	Mm.254223	NM_144922	ENSMUSG00000040725	Hnrnpul1	E130317O14Rik|E1B-AP5|E1BAP5|Hnrnpul|Hnrpul1	heterogeneous nuclear ribonucleoprotein U-like 1	protein-coding
chr19-46	chr19	46150277	46150567	+	62.7	0.782	promoter-TSS (NM_001039352)	promoter-TSS (NM_001039352)	85	NM_053086	70769	Mm.402190	NM_053086	ENSMUSG00000015176	Nolc1	NOPP130|NOPP140|P130	nucleolar and coiled-body phosphoprotein 1	protein-coding
chr7-159	chr7	148211381	148211671	+	62.6	0.824	Intergenic	RLTR42|LTR|ERVK	-8735	NM_001033632	213002	Mm.276440	NM_001033632	ENSMUSG00000059108	Ifitm6	A330075D07|Dspa2f|Fgls5|fragilis5	interferon induced transmembrane protein 6	protein-coding
chr14-22	chr14	54873587	54873877	+	62.5	0.769	promoter-TSS (NM_001113358)	promoter-TSS (NM_001113358)	-72	NM_001205181	105501	Mm.28771	NM_134076	ENSMUSG00000040997	Abhd4	1110035H23Rik|AI429574|Abh4	abhydrolase domain containing 4	protein-coding
chr1-55	chr1	63223372	63223662	+	62.5	0.769	promoter-TSS (NM_145518)	promoter-TSS (NM_145518)	112	NM_018796	55949	Mm.2718	NM_018796	ENSMUSG00000025967	Eef1b2	2810017J07Rik|Eef1b	eukaryotic translation elongation factor 1 beta 2	protein-coding
chr8-65	chr8	124353368	124353658	+	62.3	0.822	promoter-TSS (NM_145605)	promoter-TSS (NM_145605)	-44	NM_145605	234825	Mm.209329	NM_145605	ENSMUSG00000040263	Klhdc4	AA408426|AV352552|BC012312|G430025P05Rik	kelch domain containing 4	protein-coding
chr1-54	chr1	154749962	154750252	+	62.2	0.691	promoter-TSS (NM_001160256)	promoter-TSS (NM_001160256)	-331	NM_001160256	226517	Mm.270775	NM_001005507	ENSMUSG00000042772	Smg7	9430023P16Rik|mKIAA0250	Smg-7 homolog, nonsense mediated mRNA decay factor (C. elegans)	protein-coding
chr17-41	chr17	25410560	25410850	+	61.8	0.671	promoter-TSS (NR_027452)	promoter-TSS (NR_027452)	154	NM_001177609	22196	Mm.240044	NM_011665		Ube2i	5830467E05Rik|F830028O17Rik|UBC9|Ubce2i|Ubce9	ubiquitin-conjugating enzyme E2I	protein-coding
chr7-162	chr7	134920571	134920861	+	61.8	0.784	promoter-TSS (NM_178029)	promoter-TSS (NM_178029)	-187	NM_178029	233904	Mm.435494	NM_010940	ENSMUSG00000042308	Setd1a	BC010250|KMT2F|Nsccn1|mKIAA0339|mNSC1	SET domain containing 1A	protein-coding
chr5-65	chr5	145529355	145529645	+	61.8	0.718	promoter-TSS (NM_001081362)	promoter-TSS (NM_001081362)	-161	NM_001081362	100683	Mm.273570	NM_001081362	ENSMUSG00000045482	Trrap	AI481500	transformation/transcription domain-associated protein	protein-coding
chr3-49	chr3	101010133	101010423	+	61.8	0.967	Intergenic	LTR33A|LTR|ERVL	81584	NM_013486	12481	Mm.22842	NM_013486	ENSMUSG00000027863	Cd2	LFA-2|Ly-37|Ly37	CD2 antigen	protein-coding
chr6-60	chr6	120314077	120314367	+	61.5	0.727	non-coding (NR_045558, exon 1 of 10)	non-coding (NR_045558, exon 1 of 10)	105	NM_145997	214899	Mm.404761	NM_145997	ENSMUSG00000030180	Kdm5a	AA409370|C76986|Jarid1a|RBP2|Rbbp2	lysine (K)-specific demethylase 5A	protein-coding
chr4-76	chr4	58956281	58956571	+	61.5	0.788	promoter-TSS (NM_001099323)	promoter-TSS (NM_001099323)	-74	NM_001099323	100041581	Mm.463942	NM_001099323	ENSMUSG00000038630	Zkscan16	XM_143800|Zfp483	zinc finger with KRAB and SCAN domains 16	protein-coding
chr4-74	chr4	139959151	139959441	+	61.4	0.851	Intergenic	MLT1J1|LTR|MaLR	-156570	NM_198610	230868	Mm.298731	NM_198610	ENSMUSG00000040972	Igsf21	BC055811|Gm141	immunoglobulin superfamily, member 21	protein-coding
chr2-92	chr2	174289574	174289864	+	61.2	0.768	promoter-TSS (NM_025983)	promoter-TSS (NM_025983)	-117	NM_025983	67126	Mm.20841	NM_025983	ENSMUSG00000016252	Atp5e	2410043G19Rik|ATPE|AV000645	ATP synthase, H+ transporting, mitochondrial F1 complex, epsilon subunit	protein-coding
chr4-75	chr4	130415493	130415783	+	61.1	0.81	Intergenic	Intergenic	-53611	NM_010686	16792	Mm.271868	NM_010686	ENSMUSG00000028581	Laptm5	E3	lysosomal-associated protein transmembrane 5	protein-coding
chr17-42	chr17	36394745	36395035	+	61	0.769	promoter-TSS (NM_026308)	promoter-TSS (NM_026308)	-99	NM_026308	67676	Mm.27131	NM_026308		Rpp21	0610037N01Rik	ribonuclease P 21 subunit	protein-coding
chr2-89	chr2	91892936	91893226	+	60.9	0.783	Intergenic	Intergenic	-28754	NM_011957	26427	Mm.10353	NM_011957	ENSMUSG00000027230	Creb3l1	Oasis	cAMP responsive element binding protein 3-like 1	protein-coding
chr11-89	chr11	60267891	60268181	+	60.6	0.842	promoter-TSS (NM_021354)	promoter-TSS (NM_021354)	-83	NM_021354	13495	Mm.41803	NM_021354	ENSMUSG00000020537	Drg2	AI255295|AI461605	developmentally regulated GTP binding protein 2	protein-coding
chr7-160	chr7	6282783	6283073	+	60.1	0.718	promoter-TSS (NM_001033249)	promoter-TSS (NM_001033249)	-892	NM_001033249	213011	Mm.333558	NM_001033249	ENSMUSG00000030443	Zfp583	BC056221|Znf583	zinc finger protein 583	protein-coding
chr4-79	chr4	62186116	62186406	+	60.1	0.757	promoter-TSS (NM_177607)	promoter-TSS (NM_177607)	-142	NM_177607	214106	Mm.73212	NM_177607	ENSMUSG00000058046	4933430I17Rik	bN189G18.7	RIKEN cDNA 4933430I17 gene	protein-coding
chr8-67	chr8	9977617	9977907	+	59.9	0.863	promoter-TSS (NM_001081119)	promoter-TSS (NM_001081119)	45	NM_001081119	68904	Mm.142570	NM_026868	ENSMUSG00000040396	Abhd13	1110065L07Rik|AI463703|AI788994	abhydrolase domain containing 13	protein-coding
chr9-63	chr9	56978381	56978671	+	59.7	0.78	promoter-TSS (NM_028636)	promoter-TSS (NM_028636)	-58	NM_028636	73744	Mm.30110	NM_028636	ENSMUSG00000032295	Man2c1	1110025H24Rik	mannosidase, alpha, class 2C, member 1	protein-coding
chr18-21	chr18	34490619	34490909	+	59.1	0.718	promoter-TSS (NM_025527)	promoter-TSS (NM_025527)	-35	NM_025527	66384	Mm.29452	NM_025527	ENSMUSG00000014504	Srp19	2310020D23Rik	signal recognition particle 19	protein-coding
chr10-50	chr10	61912425	61912715	+	59.1	0.761	promoter-TSS (NM_181423)	promoter-TSS (NM_181423)	-129	NM_181423	338359	Mm.235898	NM_181423	ENSMUSG00000020079	Supv3l1	6330443E10Rik	suppressor of var1, 3-like 1 (S. cerevisiae)	protein-coding
chr4-83	chr4	155079111	155079401	+	59	0.751	5' UTR (NM_026899, exon 1 of 5)	5' UTR (NM_026899, exon 1 of 5)	332	NM_026899	68991	Mm.294770	NM_026899	ENSMUSG00000029038	Ssu72	1190002E22Rik|1500011L16Rik|2610101M12Rik	Ssu72 RNA polymerase II CTD phosphatase homolog (yeast)	protein-coding
chr4-78	chr4	65265805	65266095	+	58.9	0.737	promoter-TSS (NM_001161782)	promoter-TSS (NM_001161782)	-70	NM_053084	69807	Mm.22786	NM_053084	ENSMUSG00000051675	Trim32	1810045E12Rik|3f3|BBS11|Zfp117	tripartite motif-containing 32	protein-coding
chr8-68	chr8	124900361	124900651	+	58.6	0.802	promoter-TSS (NM_001029993)	promoter-TSS (NM_001029993)	-3	NM_001310650	76014	Mm.241489	NM_001029993	ENSMUSG00000017478	Zc3h18	1190001B23Rik|5830416A07Rik|Nhn1	zinc finger CCCH-type containing 18	protein-coding
chr1-58	chr1	57463296	57463586	+	58.5	0.784	promoter-TSS (NM_001037742)	promoter-TSS (NM_001037742)	49	NM_001081181	68115	Mm.275428	NM_001081181		9430016H08Rik	AA409999|C78988	RIKEN cDNA 9430016H08 gene	protein-coding
chr19-49	chr19	55390507	55390797	+	58.4	0.744	promoter-TSS (NM_001033573)	promoter-TSS (NM_001033573)	105	NM_001293685	53611	Mm.258637	NM_016862		Vti1a	1110014F16Rik|1110018K19Rik|4921537J05Rik|MVti1|MVti1a|Vti1|Vti1-rp2	vesicle transport through interaction with t-SNAREs 1A	protein-coding
chr9-64	chr9	60925044	60925334	+	58.1	0.797	Intergenic	LTR33A|LTR|ERVL	28004	NR_105026	66785	Mm.158134	NR_105026		4933433G08Rik	-	RIKEN cDNA 4933433G08 gene	ncRNA
chr13-65	chr13	21500375	21500665	+	58.1	0.816	Intergenic	Intergenic	-5896	NM_023685	72739	Mm.296071	NM_023685	ENSMUSG00000021327	Zkscan3	2810435N07Rik|AA408594|AI132359|Skz1|Zf47|Zfp-47|Zfp306|Zfp307|mszf35	zinc finger with KRAB and SCAN domains 3	protein-coding
chr15-33	chr15	81230367	81230657	+	58.1	0.74	promoter-TSS (NM_177310)	promoter-TSS (NM_177310)	-106	NM_177310	321003	Mm.390833	NM_177310	ENSMUSG00000022401	Xpnpep3	APP3|E430012M05Rik	X-prolyl aminopeptidase (aminopeptidase P) 3, putative	protein-coding
chr2-87	chr2	152052089	152052379	+	58.1	0.72	promoter-TSS (NM_007788)	promoter-TSS (NM_007788)	-342	NM_007788	12995	Mm.23692	NM_007788	ENSMUSG00000074698	Csnk2a1	Csnk2a1-rs4	casein kinase 2, alpha 1 polypeptide	protein-coding
chr19-47	chr19	38298574	38298864	+	58	0.822	promoter-TSS (NM_001081075)	promoter-TSS (NM_001081075)	-97	NM_001081075	70567	Mm.30607	NM_001081075	ENSMUSG00000054237	Fra10ac1	5730455O13Rik|AI448293	FRA10AC1 homolog (human)	protein-coding
chr9-62	chr9	20385673	20385963	+	57.9	0.755	promoter-TSS (NM_172919)	promoter-TSS (NM_172919)	46	NM_172919	244721	Mm.86627	NM_172919	ENSMUSG00000058192	Zfp846	2210010B09Rik|9130221F13|Znf846	zinc finger protein 846	protein-coding
chr2-88	chr2	90910410	90910700	+	57.9	0.753	promoter-TSS (NM_026721)	promoter-TSS (NM_026721)	-83	NR_110981	68427	Mm.192375	NM_026721	ENSMUSG00000002105	Slc39a13	1100001L14Rik|AA387663|ZIP-13|ZIP13	solute carrier family 39 (metal ion transporter), member 13	protein-coding
chr11-88	chr11	86570995	86571285	+	57.8	0.749	promoter-TSS (NM_001003908)	promoter-TSS (NM_001003908)	-146	NM_001003908	67300	Mm.254588	NM_001003908	ENSMUSG00000047126	Cltc	3110065L21Rik|CHC|R74732	clathrin, heavy polypeptide (Hc)	protein-coding
chr17-47	chr17	80623575	80623865	+	57.5	0.776	promoter-TSS (NM_026053)	promoter-TSS (NM_026053)	-109	NM_026053	67242	Mm.279985	NM_026053	ENSMUSG00000055760	Gemin6	2610019B15Rik|2810470M17Rik	gem (nuclear organelle) associated protein 6	protein-coding
chr3-43	chr3	132346871	132347161	+	57.5	0.75	promoter-TSS (NM_001163455)	promoter-TSS (NM_001163455)	-92	NM_001163455	271981	Mm.257864	NM_173032	ENSMUSG00000028030	Tbck	1700120J03Rik|9430001M19|A630047E20Rik|C030007I09Rik|Tbckl	TBC1 domain containing kinase	protein-coding
chr17-45	chr17	27441689	27441979	+	57.2	0.836	Intergenic	Intergenic	12206	NR_106073	102465700		NR_106073	ENSMUSG00000105142	Mir7214	mmu-mir-7214	microRNA 7214	ncRNA
chr7-163	chr7	107731356	107731646	+	57.2	0.79	intron (NR_003559, intron 1 of 7)	CpG	143	NM_198831	52443	Mm.473730	NM_198831		Mrpl48	1810030E20Rik|2610028L11Rik|CGI-118|D4Ertd786e	mitochondrial ribosomal protein L48	protein-coding
chr2-91	chr2	93850802	93851092	+	57.1	0.762	promoter-TSS (NM_026944)	promoter-TSS (NM_026944)	-60	NM_026944	69113	Mm.272498	NM_026944	ENSMUSG00000040174	Alkbh3	1700108H04Rik|1810020C19Rik|Abh3|mABH3	alkB, alkylation repair homolog 3 (E. coli)	protein-coding
chr17-46	chr17	34066232	34066522	+	57	0.787	promoter-TSS (NM_009059)	promoter-TSS (NM_009059)	-462	NM_009059	19732	Mm.43777	NM_009059	ENSMUSG00000041354	Rgl2	KE1.5|Rab2l|Rgt2|Rlf	ral guanine nucleotide dissociation stimulator-like 2	protein-coding
chr1-57	chr1	37947177	37947467	+	56.9	0.809	promoter-TSS (NM_026913)	promoter-TSS (NM_026913)	-66	NM_026913	69028	Mm.63984	NM_026913	ENSMUSG00000026088	Mitd1	1500032H18Rik	MIT, microtubule interacting and transport, domain containing 1	protein-coding
chr4-85	chr4	155366687	155366977	+	56.9	0.63	promoter-TSS (NM_080445)	promoter-TSS (NM_080445)	-45	NM_080445	117592	Mm.440185	NM_080445	ENSMUSG00000050796	B3galt6	BB129894|GalTII	UDP-Gal:betaGal beta 1,3-galactosyltransferase, polypeptide 6	protein-coding
chr16-36	chr16	84735389	84735679	+	56.8	0.775	promoter-TSS (NM_017404)	promoter-TSS (NM_017404)	13	NM_017404	27393	Mm.103655	NM_017404	ENSMUSG00000022889	Mrpl39	C21orf8|MRP-L5|ORF22|Rpml5	mitochondrial ribosomal protein L39	protein-coding
chr3-41	chr3	53267425	53267715	+	56.8	0.703	promoter-TSS (NM_173382)	promoter-TSS (NM_173382)	-169	NM_173382	212127	Mm.491292	NM_173382	ENSMUSG00000049504	Proser1	2810046L04Rik|9330161F11	proline and serine rich 1	protein-coding
chr19-48	chr19	31157249	31157539	+	56.7	0.744	promoter-TSS (NM_031249)	promoter-TSS (NM_031249)	63	NM_031249	83410	Mm.22031	NM_031249	ENSMUSG00000053536	Cstf2t	64kDa|C77975|tCstF-64|tauCstF-64	cleavage stimulation factor, 3' pre-RNA subunit 2, tau	protein-coding
chr2-93	chr2	151319806	151320096	+	56.6	0.672	promoter-TSS (NM_198326)	promoter-TSS (NM_198326)	33	NM_001291074	386649	Mm.419479	NM_198326	ENSMUSG00000027455	Nsfl1c	Munc-18c|Stxbp3a|p47	NSFL1 (p97) cofactor (p47)	protein-coding
chr2-94	chr2	151566930	151567220	+	56.5	0.864	promoter-TSS (NM_212446)	promoter-TSS (NM_212446)	-29	NM_212446	228769	Mm.146984	NM_144889	ENSMUSG00000032869	Psmf1	AW048666|BC012260|PI31	proteasome (prosome, macropain) inhibitor subunit 1	protein-coding
chr3-42	chr3	121977065	121977355	+	56.5	0.746	promoter-TSS (NM_153806)	promoter-TSS (NM_153806)	-122	NM_153806	99480	Mm.398647	NM_153806	ENSMUSG00000039756	Dnttip2	4930588M11Rik|AA408582|AU014960|HSU15552	deoxynucleotidyltransferase, terminal, interacting protein 2	protein-coding
chr10-53	chr10	80024028	80024318	+	56.5	0.676	5' UTR (NM_025852, exon 1 of 15)	5' UTR (NM_025852, exon 1 of 15)	132	NM_025852	66932	Mm.1116	NM_025852	ENSMUSG00000047417	Rexo1	1700021P10Rik|2610511M11Rik|AW050347|EloA-BP1|Tceb3bp1	REX1, RNA exonuclease 1 homolog (S. cerevisiae)	protein-coding
chr19-50	chr19	3282830	3283120	+	56.4	0.775	promoter-TSS (NM_172252)	promoter-TSS (NM_172252)	35	NM_009212	20589	Mm.3179	NM_009212		Ighmbp2	AEP|Catf1|RIPE3b1|Smbp-2|Smbp2|Smubp2|nmd|sma	immunoglobulin mu binding protein 2	protein-coding
chr2-90	chr2	69560792	69561082	+	56.4	0.735	promoter-TSS (NM_001081086)	promoter-TSS (NM_001081086)	-208	NM_001081086	228005	Mm.11815	NM_001081086	ENSMUSG00000042133	Ppig	AU019516|AU022200|B230312B02Rik|CYP|SRCyp	peptidyl-prolyl isomerase G (cyclophilin G)	protein-coding
chr16-35	chr16	29579313	29579603	+	56.3	0.783	promoter-TSS (NM_001199177)	promoter-TSS (NM_001199177)	38	NM_133752	74143	Mm.274285	NM_133752	ENSMUSG00000038084	Opa1	1200011N24Rik|AI225888|AI847218|lilr3|mKIAA0567	optic atrophy 1	protein-coding
chr1-56	chr1	129670489	129670779	+	56.2	0.68	promoter-TSS (NM_028399)	promoter-TSS (NM_028399)	-3	NR_045298	100502745	Mm.440061	NR_045298	ENSMUSG00000102014	2900009J06Rik	-	RIKEN cDNA 2900009J06 gene	ncRNA
chr6-61	chr6	29559688	29559978	+	56.2	0.785	promoter-TSS (NM_177296)	promoter-TSS (NM_177296)	-226	NM_177296	320938	Mm.276381	NM_177296	ENSMUSG00000012535	Tnpo3	5730544L10Rik|C430013M08Rik|C81142|D6Ertd313e|Trn-SR|mKIAA4133	transportin 3	protein-coding
chr17-49	chr17	46650440	46650730	+	56.1	0.761	intron (NM_001081335, intron 26 of 40)	intron (NM_001081335, intron 26 of 40)	16847	NM_207161	381101	Mm.35801	NM_207161	ENSMUSG00000040658	Dnph1	C76683|Rcl	2'-deoxynucleoside 5'-phosphate N-hydrolase 1	protein-coding
chr15-34	chr15	74318087	74318377	+	56	0.802	Intergenic	CpG	-28394	NM_174991	107831	Mm.43133	NM_174991	ENSMUSG00000034730	Adgrb1	B830018M07Rik|Bai1|R75078|mKIAA4089	adhesion G protein-coupled receptor B1	protein-coding
chr14-24	chr14	66456006	66456296	+	55.8	0.756	promoter-TSS (NM_145944)	promoter-TSS (NM_145944)	12	NM_145944	67179	Mm.214576	NM_145944	ENSMUSG00000022035	Ccdc25	2610528H13Rik|NSrp70	coiled-coil domain containing 25	protein-coding
chr2-99	chr2	166000566	166000856	+	55.6	0.873	Intergenic	Intergenic	-19528	NM_001252579	72043	Mm.1011	NM_028072	ENSMUSG00000006800	Sulf2	2010004N24Rik|AU020235|MSulf-2|mKIAA1247	sulfatase 2	protein-coding
chr7-164	chr7	54051127	54051417	+	55.4	0.725	promoter-TSS (NM_008186)	promoter-TSS (NM_008186)	-21	NM_001167864	246694	Mm.379442	NM_178742	ENSMUSG00000014418	Hps5	AI646796|AL022647|C85120|haze|hz|maroon|mr|ru-2|ru2	Hermansky-Pudlak syndrome 5 homolog (human)	protein-coding
chr9-66	chr9	108199091	108199381	+	55.2	0.848	promoter-TSS (NM_001013814)	promoter-TSS (NM_001013814)	-17	NM_001013814	434437	Mm.390225	NM_001013814		Amt	EG434437	aminomethyltransferase	protein-coding
chr2-96	chr2	48804522	48804812	+	55	0.743	promoter-TSS (NM_029924)	promoter-TSS (NM_029924)	120	NM_001177313	26428	Mm.291059	NM_011958	ENSMUSG00000026761	Orc4	Orc4P|Orc4l|mMmORC4	origin recognition complex, subunit 4	protein-coding
chr14-23	chr14	21167220	21167510	+	54.5	0.679	promoter-TSS (NM_001024512)	promoter-TSS (NM_001024512)	-19	NM_001024512	105428	Mm.206990	NM_172379	ENSMUSG00000039599	Fam149b	AA536717|AI428773|Fam149b1|mKIAA0974	family with sequence similarity 149, member B	protein-coding
chr7-174	chr7	52252306	52252596	+	54.3	0.873	promoter-TSS (NM_016849)	promoter-TSS (NM_016849)	498	NM_029410	75736	Mm.261006	NM_029410	ENSMUSG00000003190	Bcl2l12	2810475P17Rik|5430429M05Rik|Bcl-L12|Bcl2-L12	BCL2-like 12 (proline rich)	protein-coding
chr4-82	chr4	132066402	132066692	+	54	0.789	promoter-TSS (NM_144907)	promoter-TSS (NM_144907)	-176	NM_144907	230784	Mm.23608	NM_144907		Sesn2	HI95|SEST2|Ses2	sestrin 2	protein-coding
chr4-80	chr4	41418008	41418298	+	53.9	0.827	intron (NM_025539, intron 1 of 2)	intron (NM_025539, intron 1 of 2)	5972	NM_025539	66401	Mm.28574	NM_025539	ENSMUSG00000028443	Nudt2	2310051L06Rik|AA939917|APAH1	nudix (nucleoside diphosphate linked moiety X)-type motif 2	protein-coding
chr8-69	chr8	82235484	82235774	+	53.9	0.696	promoter-TSS (NM_026904)	promoter-TSS (NM_026904)	10	NM_015751	24015	Mm.5831	NM_015751	ENSMUSG00000058355	Abce1	C79080|Oabp|RLI|RNS41|Rnaseli	ATP-binding cassette, sub-family E (OABP), member 1	protein-coding
chr6-63	chr6	31140989	31141279	+	53.7	0.924	intron (NR_110470, intron 1 of 2)	LTR33C|LTR|ERVL	27340	NR_110471	232685	Mm.443019	NM_144555	ENSMUSG00000044471	Lncpint	Lincpint|MNCb-1768|Pint|linc-Pint	long non-protein coding RNA, Trp53 induced transcript	ncRNA
chr10-51	chr10	23507042	23507332	+	53.7	0.727	promoter-TSS (NM_011295)	promoter-TSS (NM_011295)	-172	NM_011295	20042	Mm.371846	NM_011295	ENSMUSG00000061983	Rps12	-	ribosomal protein S12	protein-coding
chr3-44	chr3	98186118	98186408	+	53.7	0.752	promoter-TSS (NM_172863)	promoter-TSS (NM_172863)	-141	NM_172863	242109	Mm.358911	NM_172863	ENSMUSG00000050064	Zfp697	9430053K19|AI467503|Znf697	zinc finger protein 697	protein-coding
chr2-98	chr2	32630988	32631278	+	53.6	0.85	promoter-TSS (NM_001290564)	promoter-TSS (NM_001290564)	20	NM_177384	338348	Mm.475130	NM_177384	ENSMUSG00000039021	Ttc16	1200002K10Rik	tetratricopeptide repeat domain 16	protein-coding
chr17-50	chr17	31649059	31649349	+	53.5	0.746	exon (NM_021322, exon 1 of 11)	exon (NM_021322, exon 1 of 11)	228	NM_021322	57773	Mm.143771	NM_021322	ENSMUSG00000024037	Wdr4	AI415180|AI448349|D530049K22Rik	WD repeat domain 4	protein-coding
chr10-52	chr10	105278208	105278498	+	53.4	0.666	promoter-TSS (NM_025602)	promoter-TSS (NM_025602)	83	NM_207522	216292	Mm.250875	NM_207522	ENSMUSG00000036009	Mettl25	-	methyltransferase like 25	protein-coding
chr19-52	chr19	6084803	6085093	+	53.1	0.796	promoter-TSS (NM_026410)	promoter-TSS (NM_026410)	-57	NM_024231	81909	Mm.289471	NM_024231	ENSMUSG00000024792	Zfpl1	1500015B20Rik	zinc finger like protein 1	protein-coding
chr11-98	chr11	6100159	6100449	+	53	0.705	5' UTR (NM_173748, exon 1 of 6)	5' UTR (NM_173748, exon 1 of 6)	150	NM_173748	209586	Mm.25321	NM_173748	ENSMUSG00000053838	Nudcd3	AI427847|BC024322|mKIAA1068	NudC domain containing 3	protein-coding
chr7-165	chr7	6107636	6107926	+	53	0.644	promoter-TSS (NM_001013012)	promoter-TSS (NM_001013012)	-208	NM_001013012	67109	Mm.3254	NM_001013012	ENSMUSG00000046792	Zfp787	2210018M03Rik|Znf787	zinc finger protein 787	protein-coding
chr2-97	chr2	128955257	128955547	+	52.8	0.7	promoter-TSS (NM_025395)	promoter-TSS (NM_025395)	-34	NM_025395	66170	Mm.40621	NM_025395	ENSMUSG00000037938	Chchd5	1110027L01Rik|AW045710	coiled-coil-helix-coiled-coil-helix domain containing 5	protein-coding
chrX-24	chrX	100812237	100812527	+	52.8	0.79	intron (NR_028380, intron 1 of 10)	CpG	6711	NR_028380	78878	Mm.259724	NR_028380	ENSMUSG00000086370	Ftx	B230206F22Rik|BB219131|NCRNA00182|Thcytx	Ftx transcript, Xist regulator (non-protein coding)	ncRNA
chr5-66	chr5	65782622	65782912	+	52.6	0.774	promoter-TSS (NM_011292)	promoter-TSS (NM_011292)	31	NM_001310612	79464	Mm.195776	NM_024471	ENSMUSG00000029199	Lias	2900022L22Rik|4933425M12Rik|7a5ex|C77512|LS|lip-syn	lipoic acid synthetase	protein-coding
chr5-68	chr5	119666183	119666473	+	52.3	0.77	Intergenic	LTR33A|LTR|ERVL	-16301	NR_046033	665194	Mm.491047	NR_046033	ENSMUSG00000107334	Gm7538	EG665194	predicted gene 7538	ncRNA
chr7-166	chr7	135175226	135175516	+	52.3	0.865	Intergenic	Intergenic	27479	NM_001079932	434246	Mm.389924	NM_001079932	ENSMUSG00000042828	Trim72	BC067209|MG53	tripartite motif-containing 72	protein-coding
chr9-65	chr9	99537276	99537566	+	52.2	0.809	intron (NM_001311142, intron 1 of 15)	intron (NM_001311142, intron 1 of 15)	7424	NM_001311142	72507	Mm.221455	NM_028258	ENSMUSG00000037784	Dzip1l	2610524A10Rik|AI663976	DAZ interacting protein 1-like	protein-coding
chr7-167	chr7	109054407	109054697	+	52.2	0.613	exon (NM_025605, exon 1 of 5)	exon (NM_025605, exon 1 of 5)	201	NM_025605	66508	Mm.30003	NM_025605	ENSMUSG00000030842	Lamtor1	2400001E08Rik|Pdro|p18	late endosomal/lysosomal adaptor, MAPK and MTOR activator 1	protein-coding
chr14-25	chr14	78603898	78604188	+	52.1	0.76	Intergenic	Intergenic	-12758	NR_035499	100316715		NR_035499	ENSMUSG00000087932	Mir1971	mmu-mir-1971	microRNA 1971	ncRNA
chr17-48	chr17	27976886	27977176	+	52	0.797	promoter-TSS (NM_011432)	promoter-TSS (NM_011432)	-1	NM_011432	20630	Mm.103949	NM_011432	ENSMUSG00000024217	Snrpc	Snrp1c|U1-C|U1C	U1 small nuclear ribonucleoprotein C	protein-coding
chr5-67	chr5	115608354	115608644	+	52	0.713	promoter-TSS (NM_175403)	promoter-TSS (NM_175403)	-314	NM_175403	109154	Mm.153963	NM_175403	ENSMUSG00000048578	Mlec	2410014A08Rik|AI850530|ESTM19|X83352|mKIAA0152	malectin	protein-coding
chr11-101	chr11	104411574	104411864	+	51.9	0.682	promoter-TSS (NM_010858)	promoter-TSS (NM_010858)	215	NM_001285988	217232	Mm.89845	NM_145436	ENSMUSG00000020687	Cdc27	AI452358|APC3|BC023187	cell division cycle 27	protein-coding
chr5-69	chr5	114221616	114221906	+	51.7	0.65	promoter-TSS (NM_016926)	promoter-TSS (NM_016926)	-103	NM_016926	53890	Mm.29594	NM_016926	ENSMUSG00000018974	Sart3	AU045857|mKIAA0156	squamous cell carcinoma antigen recognized by T cells 3	protein-coding
chr4-81	chr4	119212008	119212298	+	51.7	0.764	promoter-TSS (NM_001004178)	promoter-TSS (NM_001004178)	-113	NM_001290696	230700	Mm.259227	NM_172699	ENSMUSG00000032998	Foxj3	C330039G02Rik|Fhd6	forkhead box J3	protein-coding
chr7-170	chr7	29177802	29178092	+	51.6	0.669	promoter-TSS (NM_026042)	promoter-TSS (NM_026042)	-68	NM_019458	54624	Mm.7916	NM_019458	ENSMUSG00000003437	Paf1	5730511K23Rik|AA675045	Paf1, RNA polymerase II associated factor, homolog (S. cerevisiae)	protein-coding
chr11-95	chr11	70223438	70223728	+	51.5	0.699	promoter-TSS (NM_029231)	promoter-TSS (NM_029231)	-50	NM_029231	75273	Mm.340601	NM_029231	ENSMUSG00000018921	Pelp1	4930563C04Rik|MNAR	proline, glutamic acid and leucine rich protein 1	protein-coding
chr9-67	chr9	58392638	58392928	+	51.3	0.806	Intergenic	MLT1J|LTR|MaLR	-4036	NM_133983	102657	Mm.5356	NM_133983	ENSMUSG00000035914	Cd276	6030411F23Rik|AU016588|B7RP-2|B7h3	CD276 antigen	protein-coding
chr19-51	chr19	53464834	53465124	+	51.2	0.689	promoter-TSS (NM_172429)	promoter-TSS (NM_172429)	84	NM_172429	76479	Mm.313687	NM_172429	ENSMUSG00000025024	Smndc1	2410004J23Rik|4933440I19Rik	survival motor neuron domain containing 1	protein-coding
chr5-75	chr5	31829091	31829381	+	51.2	0.836	promoter-TSS (NM_028150)	promoter-TSS (NM_028150)	-101	NM_028150	72195	Mm.164187	NM_028150	ENSMUSG00000053134	Supt7l	2610524B01Rik|6030455L14Rik	suppressor of Ty 7-like	protein-coding
chr1-60	chr1	162143011	162143301	+	51.1	0.705	promoter-TSS (NM_009786)	promoter-TSS (NM_009786)	-133	NM_009786	12301	Mm.10702	NM_009786	ENSMUSG00000014226	Cacybp	SIP	calcyclin binding protein	protein-coding
chr12-31	chr12	107137780	107138070	+	51.1	0.702	Intergenic	MLT1J|LTR|MaLR	-110548	NM_011705	22367	Mm.2981	NM_011705	ENSMUSG00000021115	Vrk1	51PK	vaccinia related kinase 1	protein-coding
chr5-76	chr5	112423003	112423293	+	51	0.872	Intergenic	MLT1J|LTR|MaLR	-212635	NR_045378	75569	Mm.243721	NR_045377	ENSMUSG00000101683	1700028D13Rik	-	RIKEN cDNA 1700028D13 gene	ncRNA
chr11-91	chr11	119352680	119352970	+	51	0.68	promoter-TSS (NM_177394)	promoter-TSS (NM_177394)	-109	NM_177394	338371	Mm.271946	NM_177394	ENSMUSG00000039850	Endov	A730011L01Rik	endonuclease V	protein-coding
chr3-45	chr3	144781505	144781795	+	51	0.799	promoter-TSS (NM_001162539)	promoter-TSS (NM_001162539)	86	NM_025714	52184	Mm.259105	NM_025714	ENSMUSG00000028256	Odf2l	4733401D09Rik|9630045K08Rik|D3Ertd250e	outer dense fiber of sperm tails 2-like	protein-coding
chr1-59	chr1	171461541	171461831	+	50.9	0.872	promoter-TSS (NM_023284)	promoter-TSS (NM_023284)	-91	NM_023284	66977	Mm.151315	NM_023284	ENSMUSG00000026683	Nuf2	2410003C07Rik|AU044112|C85691|Cdca1|NUF2R	NUF2, NDC80 kinetochore complex component, homolog (S. cerevisiae)	protein-coding
chr5-72	chr5	125028917	125029207	+	50.9	0.765	promoter-TSS (NM_181410)	promoter-TSS (NM_181410)	78	NM_145371	209354	Mm.28839	NM_145371	ENSMUSG00000029388	Eif2b1	D5Ertd406e|EIF2BA	eukaryotic translation initiation factor 2B, subunit 1 (alpha)	protein-coding
chr5-74	chr5	112823479	112823769	+	50.8	0.669	Intergenic	CpG	-2391	NM_028386	72898	Mm.151745	NM_028386	ENSMUSG00000029348	Asphd2	2900006N09Rik|9230106G13Rik	aspartate beta-hydroxylase domain containing 2	protein-coding
chr1-61	chr1	192886649	192886939	+	50.7	0.812	promoter-TSS (NM_001163422)	promoter-TSS (NM_001163422)	17	NM_026895	68972	Mm.237188	NM_026895	ENSMUSG00000026632	Tatdn3	1500010M24Rik	TatD DNase domain containing 3	protein-coding
chr13-66	chr13	43266629	43266919	+	50.7	0.814	promoter-TSS (NM_001252640)	promoter-TSS (NM_001252640)	96	NM_025935	67046	Mm.269213	NM_025935	ENSMUSG00000021368	Tbc1d7	2610009C09Rik	TBC1 domain family, member 7	protein-coding
chr5-73	chr5	116678622	116678912	+	50.7	0.693	intron (NM_177759, intron 1 of 13)	intron (NM_177759, intron 1 of 13)	60227	NM_177759	269693	Mm.10946	NM_177759		Ccdc60	AU018954|C130098D09	coiled-coil domain containing 60	protein-coding
chr4-84	chr4	155177511	155177801	+	50.6	0.816	promoter-TSS (NM_025570)	promoter-TSS (NM_025570)	-71	NM_025570	66448	Mm.23825	NM_025570	ENSMUSG00000029066	Mrpl20	2610008D01Rik|4930425I20Rik	mitochondrial ribosomal protein L20	protein-coding
chr5-70	chr5	114550113	114550403	+	50.4	0.828	promoter-TSS (NM_001033202)	promoter-TSS (NM_001033202)	-84	NM_001033202	100756	Mm.240421	NM_001033202		Usp30	6330590F17Rik|AI851327|D5Ertd483e	ubiquitin specific peptidase 30	protein-coding
chr5-71	chr5	108494496	108494786	+	50.4	0.72	promoter-TSS (NM_001253880)	promoter-TSS (NM_001253880)	-52	NR_045608	17765	Mm.257149	NM_013827	ENSMUSG00000029267	Mtf2	9230112N11Rik|AA537621|C76717|M96|Pcl2	metal response element binding transcription factor 2	protein-coding
chr11-94	chr11	69572377	69572667	+	50.4	0.616	promoter-TSS (NM_001291068)	promoter-TSS (NM_001291068)	-387	NM_001291068	20020	Mm.16533	NM_009089	ENSMUSG00000005198	Polr2a	220kDa|Rpb1|Rpo2-1	polymerase (RNA) II (DNA directed) polypeptide A	protein-coding
chr10-55	chr10	62606059	62606349	+	50.3	0.764	intron (NM_182992, intron 10 of 19)	ID_B1|SINE|B4	43300	NM_016864	53404	Mm.228661	NM_016864	ENSMUSG00000036816	Atoh7	Math5|bHLHa13	atonal homolog 7 (Drosophila)	protein-coding
chr16-39	chr16	21778387	21778677	+	50.3	0.899	intron (NM_023737, intron 1 of 6)	MLT1J|LTR|MaLR	9375	NM_023737	74147	Mm.28100	NM_023737	ENSMUSG00000022853	Ehhadh	1300002P22Rik|HD|L-PBE|LBFP|LBP|MFP|MFP1|PBFE	enoyl-Coenzyme A, hydratase/3-hydroxyacyl Coenzyme A dehydrogenase	protein-coding
chr10-56	chr10	86148096	86148386	+	50.2	0.824	promoter-TSS (NR_015572)	promoter-TSS (NR_015572)	-31	NR_015572	66263	Mm.392261	NR_015572		1810014B01Rik	-	RIKEN cDNA 1810014B01 gene	pseudo
chr4-86	chr4	148000630	148000920	+	50	0.686	intron (NR_027864, intron 1 of 7)	CpG	330	NR_131120	230908	Mm.22453	NM_145556	ENSMUSG00000041459	Tardbp	1190002A23Rik|C85084|TDP-43|Tdp43	TAR DNA binding protein	protein-coding
chr17-51	chr17	35271905	35272195	+	50	0.636	promoter-TSS (NM_001252468)	promoter-TSS (NM_001252468)	-73	NM_057171	224727	Mm.203962	NM_057171	ENSMUSG00000024392	Bag6	2410045D21Rik|AA408914|BAG-6|Bat3|D17H6S52E|G3|Scythe	BCL2-associated athanogene 6	protein-coding
chr11-96	chr11	116351680	116351970	+	50	0.728	promoter-TSS (NM_026364)	promoter-TSS (NM_026364)	-165	NM_026364	67763	Mm.25125	NM_026364	ENSMUSG00000015869	Prpsap1	5730409F23Rik|PAP39	phosphoribosyl pyrophosphate synthetase-associated protein 1	protein-coding
chr7-168	chr7	20250374	20250664	+	50	0.735	promoter-TSS (NM_019649)	promoter-TSS (NM_019649)	-140	NM_019649	56457	Mm.290960	NM_019649	ENSMUSG00000002981	Clptm1	HS9|N14	cleft lip and palate associated transmembrane protein 1	protein-coding
chr5-77	chr5	34278963	34279253	+	49.9	0.71	promoter-TSS (NM_011914)	promoter-TSS (NM_011914)	-201	NM_011914	24116	Mm.332320	NM_011914	ENSMUSG00000029111	Nelfa	Whsc2|Whsc2h	negative elongation factor complex member A, Whsc2	protein-coding
chr12-32	chr12	109551675	109551965	+	49.8	0.894	intron (NM_001044380, intron 2 of 8)	intron (NM_001044380, intron 2 of 8)	7340	NM_001044380	214305	Mm.36423	NM_001044380	ENSMUSG00000021260	Hhipl1	1600002O04Rik|AK129450|mKIAA1822	hedgehog interacting protein-like 1	protein-coding
chr1-62	chr1	157883031	157883321	+	49.7	0.651	promoter-TSS (NM_001160182)	promoter-TSS (NM_001160182)	10	NM_001160182	240832	Mm.253335	NM_022329	ENSMUSG00000050565	Tor1aip2	1110020D10Rik|15kDa|A130072J07|AA103493|AW060462|AW610675|C77739|Ifrg15|Lull1	torsin A interacting protein 2	protein-coding
chr15-35	chr15	5066404	5066694	+	49.5	0.723	promoter-TSS (NM_026069)	promoter-TSS (NM_026069)	-64	NM_026069	67281	Mm.10474	NM_026069	ENSMUSG00000041841	Rpl37	3110005M08Rik	ribosomal protein L37	protein-coding
chr6-64	chr6	92164700	92164990	+	49.5	0.763	promoter-TSS (NM_030081)	promoter-TSS (NM_030081)	-40	NM_030081	78287	Mm.290734	NM_030081	ENSMUSG00000014550	Rbsn	5330426D11Rik|Zfyve20	rabenosyn, RAB effector	protein-coding
chr16-38	chr16	96212512	96212802	+	49.5	0.779	promoter-TSS (NM_019537)	promoter-TSS (NM_019537)	-147	NM_019537	56088	Mm.396248	NM_019537	ENSMUSG00000022913	Psmg1	AW552102|Dscr2	proteasome (prosome, macropain) assembly chaperone 1	protein-coding
chr19-53	chr19	5460464	5460754	+	49.3	0.873	promoter-TSS (NM_001253832)	promoter-TSS (NM_001253832)	2	NM_021438	58249	Mm.329656	NM_021438	ENSMUSG00000024911	Fibp	2010004G08Rik|2010005N21Rik|3010027N18Rik	fibroblast growth factor (acidic) intracellular binding protein	protein-coding
chr15-41	chr15	68090126	68090416	+	49.1	0.584	5' UTR (NM_001145888, exon 1 of 16)	5' UTR (NM_001145888, exon 1 of 16)	147	NM_198644	380993	Mm.309526	NM_198644	ENSMUSG00000022335	Zfat	Gm922|Zfat1|Zfp406	zinc finger and AT hook domain containing	protein-coding
chr16-37	chr16	32079369	32079659	+	49.1	0.83	promoter-TSS (NM_177326)	promoter-TSS (NM_177326)	-86	NM_177326	224105	Mm.234204	NM_177326	ENSMUSG00000022781	Pak2	5330420P17Rik|A130002K10Rik|AI836325|D16Ertd269e|PAK-2|mKIAA4182	p21 protein (Cdc42/Rac)-activated kinase 2	protein-coding
chr1-65	chr1	95375244	95375534	+	49.1	0.641	promoter-TSS (NM_001159719)	promoter-TSS (NM_001159719)	105	NM_133808	110611	Mm.30012	NM_133808	ENSMUSG00000034088	Hdlbp	1110005P14Rik|AA960365|AI118566|D1Ertd101e	high density lipoprotein (HDL) binding protein	protein-coding
chr1-66	chr1	88383981	88384271	+	49.1	0.648	Intergenic	CpG	-39185	NM_008972	19231	Mm.19187	NM_008972	ENSMUSG00000026238	Ptma	Thym	prothymosin alpha	protein-coding
chr11-90	chr11	29072735	29073025	+	48.9	0.607	promoter-TSS (NM_134034)	promoter-TSS (NM_134034)	-27	NM_134034	104570	Mm.276386	NM_134034	ENSMUSG00000020463	Smek2	AW011752|AW557776|mKIAA1387	SMEK homolog 2, suppressor of mek1 (Dictyostelium)	protein-coding
chr6-65	chr6	113256826	113257116	+	48.9	0.665	promoter-TSS (NM_001282128)	promoter-TSS (NM_001282128)	-160	NM_001282126	78783	Mm.356059	NM_030178	ENSMUSG00000001632	Brpf1	4833438B11Rik|4930540D11Rik|Brpf2	bromodomain and PHD finger containing, 1	protein-coding
chr15-42	chr15	76307788	76308078	+	48.8	0.715	promoter-TSS (NM_008296)	promoter-TSS (NM_008296)	58	NM_008296	15499	Mm.347444	NM_008296	ENSMUSG00000022556	Hsf1	AA960185|Hsf1alpha|Hsf1beta	heat shock factor 1	protein-coding
chr17-52	chr17	69766675	69766965	+	48.7	0.712	non-coding (NR_026848, exon 1 of 1)	non-coding (NR_026848, exon 1 of 1)	1033	NR_026848	77533	Mm.266592	NR_026848		C030034I22Rik	-	RIKEN cDNA C030034I22 gene	ncRNA
chr9-71	chr9	106691407	106691697	+	48.7	0.762	promoter-TSS (NM_030730)	promoter-TSS (NM_030730)	-8	NM_030730	81000	Mm.246689	NM_030730	ENSMUSG00000040661	Rad54l2	Arip4|D130058C05|G630026H09Rik|Srisnf2l	RAD54 like 2 (S. cerevisiae)	protein-coding
chr5-78	chr5	37222507	37222797	+	48.7	0.867	promoter-TSS (NM_008550)	promoter-TSS (NM_008550)	-764	NM_008550	17160	Mm.761	NM_008550	ENSMUSG00000029119	Man2b2	mKIAA0935	mannosidase 2, alpha B2	protein-coding
chr8-70	chr8	129494872	129495162	+	48.6	0.771	promoter-TSS (NM_172762)	promoter-TSS (NM_172762)	-38	NM_172762	52202	Mm.28199	NM_172762	ENSMUSG00000033931	Rbm34	4930547K05Rik|6330444B11|D8Ertd233e	RNA binding motif protein 34	protein-coding
chr10-57	chr10	57909484	57909774	+	48.6	0.705	promoter-TSS (NM_011240)	promoter-TSS (NM_011240)	29	NM_011240	19386	Mm.431695	NM_011240	ENSMUSG00000003226	Ranbp2	A430087B05Rik|AI256741|NUP358	RAN binding protein 2	protein-coding
chr11-92	chr11	87860977	87861267	+	48.6	0.696	5' UTR (NM_001078167, exon 1 of 3)	5' UTR (NM_001078167, exon 1 of 3)	247	NM_173374	110809	Mm.391719	NM_173374	ENSMUSG00000018379	Srsf1	1110054N12Rik|5730507C05Rik|6330415C05Rik|AI482334|AW491331|Asf|Sf2|Sfrs1	serine/arginine-rich splicing factor 1	protein-coding
chr9-73	chr9	44215037	44215327	+	48.5	0.694	promoter-TSS (NM_024266)	promoter-TSS (NM_024266)	449	NM_021789	60409	Mm.29814	NM_021789	ENSMUSG00000032112	Trappc4	1500017G03Rik|AI303617|HSPC172|PTD009|Sbd|Sbdn|Sdcbp2|TRS23	trafficking protein particle complex 4	protein-coding
chr5-82	chr5	152171327	152171617	+	48.4	0.656	intron (NR_045700, intron 1 of 3)	CpG	222	NR_045700	625175	Mm.443286	NR_045699	ENSMUSG00000097321	1700028E10Rik	A630054D14|Gm6561	RIKEN cDNA 1700028E10 gene	ncRNA
chr8-74	chr8	72758053	72758343	+	48.4	0.736	promoter-TSS (NM_172755)	promoter-TSS (NM_172755)	73	NM_001168290	234373	Mm.284505	NM_172755	ENSMUSG00000036054	Sugp2	Sfrs14|Srsf14|mKIAA0365	SURP and G patch domain containing 2	protein-coding
chr3-46	chr3	135101407	135101697	+	48.4	0.696	promoter-TSS (NM_025356)	promoter-TSS (NM_025356)	77	NR_030689	319587	Mm.358971	NR_030689	ENSMUSG00000097032	4930539J05Rik	8030475D13Rik	RIKEN cDNA 4930539J05 gene	ncRNA
chr9-68	chr9	15084273	15084563	+	48.4	0.721	promoter-TSS (NM_144933)	promoter-TSS (NM_144933)	-107	NM_144933	234959	Mm.44151	NM_144933	ENSMUSG00000031935	Med17	77kDa|C330002H14Rik|Crsp6|Trap80	mediator complex subunit 17	protein-coding
chr4-87	chr4	3501762	3502052	+	48.2	0.761	promoter-TSS (NM_028097)	promoter-TSS (NM_028097)	8	NM_028097	72098	Mm.441135	NM_028097	ENSMUSG00000028232	Tmem68	2010300G19Rik|AA408325|AW123402	transmembrane protein 68	protein-coding
chr9-69	chr9	114549250	114549540	+	48.1	0.772	promoter-TSS (NM_153585)	promoter-TSS (NM_153585)	-77	NM_153585	78893	Mm.283708	NM_153585	ENSMUSG00000056167	Cnot10	2600001P13Rik	CCR4-NOT transcription complex, subunit 10	protein-coding
chr4-89	chr4	140695455	140695745	+	48.1	0.694	intron (NM_001277195, intron 1 of 3)	CpG	111	NR_102343	213491	Mm.332006	NM_174996	ENSMUSG00000040842	Szrd1	1110022I03|D4Ertd22e	SUZ RNA binding domain containing 1	protein-coding
chr2-100	chr2	31829851	31830141	+	48	0.762	promoter-TSS (NM_172268)	promoter-TSS (NM_172268)	26	NM_172268	227720	Mm.289686	NM_172268	ENSMUSG00000001855	Nup214	BC039282|CAN|D2H9S46E	nucleoporin 214	protein-coding
chr11-99	chr11	95245995	95246285	+	48	0.728	promoter-TSS (NM_016752)	promoter-TSS (NM_016752)	-96	NM_016752	110172	Mm.4593	NM_016752		Slc35b1	Ugalt2	solute carrier family 35, member B1	protein-coding
chr11-100	chr11	6525897	6526187	+	47.9	0.652	promoter-TSS (NM_001130457)	promoter-TSS (NM_001130457)	28	NM_001130457	21379	Mm.247761	NM_134011	ENSMUSG00000000384	Tbrg4	2310042P22Rik|AA120735|AA408001|AI527316|Cpr2|R74877|Tb-12|mKIAA0948	transforming growth factor beta regulated gene 4	protein-coding
chr5-81	chr5	145901003	145901293	+	47.8	0.635	promoter-TSS (NM_001033313)	promoter-TSS (NM_001033313)	-97	NM_001310771	231889	Mm.277413	NM_001008705	ENSMUSG00000038722	Bud31	C77604|EDG-2|EDG2|G10	BUD31 homolog (yeast)	protein-coding
chr2-101	chr2	30638888	30639178	+	47.8	0.801	Intergenic	MLT1J|LTR|MaLR	18224	NM_198000	73598	Mm.34166	NM_198000	ENSMUSG00000044320	1700001O22Rik	1700113K14Rik|4930549G18Rik	RIKEN cDNA 1700001O22 gene	protein-coding
chr10-54	chr10	24474362	24474652	+	47.8	0.757	Intergenic	Intergenic	-42542	NM_001308329	18605	Mm.27254	NM_008813	ENSMUSG00000037370	Enpp1	4833416E15Rik|AI428932|C76301|CD203c|E-NPP 1|E-NPP1|Ly-41|M6S1|NPP1|Npps|PC-1|Pca|Pca-1|Pdnp1|ttw|twy	ectonucleotide pyrophosphatase/phosphodiesterase 1	protein-coding
chr5-79	chr5	110659823	110660113	+	47.7	0.765	promoter-TSS (NM_001253814)	promoter-TSS (NM_001253814)	-55	NM_001253814	71782	Mm.288442	NM_027922	ENSMUSG00000029501	Ankle2	1110001J12Rik|AI661024|D5Ertd585e	ankyrin repeat and LEM domain containing 2	protein-coding
chr5-80	chr5	113700181	113700471	+	47.7	0.825	intron (NM_001162965, intron 15 of 21)	MLT1K|LTR|MaLR	9295	NM_001309528	52850	Mm.200203	NM_172718	ENSMUSG00000042216	Sgsm1	2410098H20Rik|AA408781|D5Bwg1524e|E130107M15|NuIP|Rutbc2	small G protein signaling modulator 1	protein-coding
chr15-38	chr15	75911045	75911335	+	47.7	0.666	intron (NM_133691, intron 1 of 10)	CpG	110	NM_001164600	67959	Mm.29965	NM_028364	ENSMUSG00000002524	Puf60	2410104I19Rik|2810454F19Rik|SIAHBP1	poly-U binding splicing factor 60	protein-coding
chr1-69	chr1	95628468	95628758	+	47.6	0.755	promoter-TSS (NM_001310761)	promoter-TSS (NM_001310761)	-110	NM_001310761	67026	Mm.272356	NM_025920	ENSMUSG00000026279	Thap4	2010320B01Rik	THAP domain containing 4	protein-coding
chr15-39	chr15	76157635	76157925	+	47.5	0.702	promoter-TSS (NM_175399)	promoter-TSS (NM_175399)	-47	NM_175399	109075	Mm.322752	NM_175399	ENSMUSG00000034259	Exosc4	1110039I09Rik|1500001N04Rik|Rrp41	exosome component 4	protein-coding
chr1-63	chr1	94370203	94370493	+	47.5	0.806	promoter-TSS (NM_024197)	promoter-TSS (NM_024197)	-13	NM_024197	67273	Mm.248778	NM_024197		Ndufa10	2900053E13Rik	NADH dehydrogenase (ubiquinone) 1 alpha subcomplex 10	protein-coding
chr7-171	chr7	134339410	134339700	+	47.5	0.779	promoter-TSS (NM_001285907)	promoter-TSS (NM_001285907)	36	NM_001285906	70233	Mm.28050	NM_027353	ENSMUSG00000042502	Cd2bp2	1500011B02Rik|2410024K20Rik|AW048183	CD2 antigen (cytoplasmic tail) binding protein 2	protein-coding
chr11-93	chr11	106077997	106078287	+	47.4	0.587	promoter-TSS (NM_028074)	promoter-TSS (NM_028074)	-98	NM_028074	72047	Mm.41367	NM_028074	ENSMUSG00000020705	Ddx42	1810047H21Rik|AW319508|AW556242|B430002H05Rik|RHELP|RNAHP|SF3b125	DEAD (Asp-Glu-Ala-Asp) box polypeptide 42	protein-coding
chr13-69	chr13	73741251	73741541	+	47.3	0.87	promoter-TSS (NM_146047)	promoter-TSS (NM_146047)	-54	NM_146047	218335	Mm.30099	NM_146047	ENSMUSG00000021610	Clptm1l	C130052I12Rik|Crr9	CLPTM1-like	protein-coding
chrX-25	chrX	98417799	98418089	+	47.2	0.807	promoter-TSS (NM_001110311)	promoter-TSS (NM_001110311)	-42	NM_001110310	55988	Mm.206949	NM_018875	ENSMUSG00000046032	Snx12	2610001F05Rik|AW045757|SDP8	sorting nexin 12	protein-coding
chr11-97	chr11	102017560	102017850	+	47.2	0.783	promoter-TSS (NM_029649)	promoter-TSS (NM_029649)	16	NM_029649	76547	Mm.46529	NM_029649	ENSMUSG00000020921	Tmem101	2610511E22Rik	transmembrane protein 101	protein-coding
chr19-54	chr19	5688866	5689156	+	47	0.703	promoter-TSS (NM_022012)	promoter-TSS (NM_022012)	-103	NM_144868	104401	Mm.329650	NM_144868	ENSMUSG00000054874	Pcnxl3	mKIAA4073	pecanex-like 3 (Drosophila)	protein-coding
chr19-55	chr19	23727224	23727514	+	47	0.802	promoter-TSS (NM_026188)	promoter-TSS (NM_026188)	-67	NM_026188	67483	Mm.443287	NM_026188	ENSMUSG00000033053	1700028P14Rik	AV209940	RIKEN cDNA 1700028P14 gene	protein-coding
chr7-173	chr7	52973258	52973548	+	46.9	0.792	promoter-TSS (NM_009077)	promoter-TSS (NM_009077)	-31	NM_203280	56632	Mm.24222	NM_020011	ENSMUSG00000057342	Sphk2	C76851	sphingosine kinase 2	protein-coding
chr9-74	chr9	50425348	50425638	+	46.9	0.79	promoter-TSS (NM_028300)	promoter-TSS (NM_028300)	67	NM_028300	72614	Mm.147232	NM_028300	ENSMUSG00000000167	Pih1d2	2700059L22Rik	PIH1 domain containing 2	protein-coding
chr8-73	chr8	125299189	125299479	+	46.9	0.782	promoter-TSS (NM_144932)	promoter-TSS (NM_144932)	-71	NM_144932	257633	Mm.334875	NM_144932	ENSMUSG00000015016	Acsf3	BB101783	acyl-CoA synthetase family member 3	protein-coding
chr8-72	chr8	24367481	24367771	+	46.7	0.704	promoter-TSS (NM_020585)	promoter-TSS (NM_020585)	-74	NM_020585	57437	Mm.196269	NM_020585	ENSMUSG00000015341	Golga7	AB041568|C130038N16Rik|GCP16|GOLGA3AP1|HSPC041|R75586	golgi autoantigen, golgin subfamily a, 7	protein-coding
chr1-64	chr1	183074275	183074565	+	46.6	0.675	promoter-TSS (NM_026171)	promoter-TSS (NM_026171)	-85	NM_026171	67459	Mm.263464	NM_026171	ENSMUSG00000026516	Nvl	1200009I24Rik	nuclear VCP-like	protein-coding
chr17-53	chr17	15636716	15637006	+	46.6	0.81	promoter-TSS (NM_013684)	promoter-TSS (NM_013684)	9	NM_013684	21374	Mm.244820	NM_013684	ENSMUSG00000014767	Tbp	GTF2D1|Gtf2d|SCA17|TFIID	TATA box binding protein	protein-coding
chr15-40	chr15	76437814	76438104	+	46.4	0.817	promoter-TSS (NM_053193)	promoter-TSS (NM_053193)	62	NM_001164173	94230	Mm.45141	NM_053193	ENSMUSG00000034022	Cpsf1	-	cleavage and polyadenylation specific factor 1	protein-coding
chr19-56	chr19	6925999	6926289	+	46.4	0.824	intron (NM_001081291, intron 14 of 26)	GA-rich|Low_complexity|Low_complexity	6557	NM_001081291	78317	Mm.329596	NM_198008	ENSMUSG00000047810	Ccdc88b	2610041P08Rik|Ccdc88	coiled-coil domain containing 88B	protein-coding
chr15-37	chr15	100253258	100253548	+	46.3	0.754	promoter-TSS (NM_008732)	promoter-TSS (NM_008732)	83	NM_008732	18174	Mm.234608	NM_008732	ENSMUSG00000023030	Slc11a2	DCT1|DMT1|Nramp2|mk|van	solute carrier family 11 (proton-coupled divalent metal ion transporters), member 2	protein-coding
chr13-68	chr13	51746895	51747185	+	46.3	0.752	promoter-TSS (NM_001308448)	promoter-TSS (NM_001308448)	-37	NM_029279	75420	Mm.275981	NM_029279	ENSMUSG00000035139	Secisbp2	2210413N07Rik|2810012K13Rik|SBP2	SECIS binding protein 2	protein-coding
chr9-77	chr9	57612703	57612993	+	46.2	0.588	intron (NM_007713, intron 1 of 12)	CpG	819	NM_007713	102414	Mm.25720	NM_007713	ENSMUSG00000032316	Clk3	AI256811	CDC-like kinase 3	protein-coding
chr7-182	chr7	20147538	20147828	+	46.1	0.682	promoter-TSS (NM_199149)	promoter-TSS (NM_199149)	64	NM_199149	232947	Mm.219662	NM_199149	ENSMUSG00000051403	Ppp1r37	Gm158|Lrrc68	protein phosphatase 1, regulatory subunit 37	protein-coding
chr7-178	chr7	135019125	135019415	+	46.1	0.616	intron (NM_146259, intron 1 of 2)	CpG	1067	NM_146259	244219	Mm.207872	NM_146259	ENSMUSG00000049728	Zfp668	BC030314|E130018B19Rik|Znf668	zinc finger protein 668	protein-coding
chr7-179	chr7	69564918	69565208	+	45.9	0.801	promoter-TSS (NM_011746)	promoter-TSS (NM_011746)	-38	NM_011746	22652	Mm.146	NM_011746	ENSMUSG00000070527	Mkrn3	D7H15S9-1|Zfp127	makorin, ring finger protein, 3	protein-coding
chrX-27	chrX	103210734	103211024	+	45.8	0.753	promoter-TSS (NM_025379)	promoter-TSS (NM_025379)	-160	NM_025379	66142	Mm.197728	NM_025379	ENSMUSG00000031231	Cox7b	1100001F07Rik|1110004F07Rik|C80563	cytochrome c oxidase subunit VIIb	protein-coding
chr8-71	chr8	112089675	112089965	+	45.8	0.605	promoter-TSS (NM_178380)	promoter-TSS (NM_178380)	-66	NM_175646	234723	Mm.37667	NM_175646	ENSMUSG00000031723	Txnl4b	AI595343|D530025J19Rik|DLP|Dim2	thioredoxin-like 4B	protein-coding
chr6-66	chr6	91390741	91391031	+	45.8	0.739	promoter-TSS (NR_038153)	promoter-TSS (NR_038153)	-38	NR_045980	75787	Mm.30842	NR_045980	ENSMUSG00000097693	4930471M09Rik	4930427C17Rik	RIKEN cDNA 4930471M09 gene	ncRNA
chr11-104	chr11	75546593	75546883	+	45.8	0.702	intron (NM_009536, intron 1 of 5)	CpG	349	NM_009536	22627	Mm.234700	NM_009536	ENSMUSG00000020849	Ywhae	AU019196	tyrosine 3-monooxygenase/tryptophan 5-monooxygenase activation protein, epsilon polypeptide	protein-coding
chr2-102	chr2	168592627	168592917	+	45.6	0.816	promoter-TSS (NM_175303)	promoter-TSS (NM_175303)	-71	NM_201395	99377	Mm.434054	NM_175303	ENSMUSG00000027547	Sall4	5730441M18Rik|AA407717|AL022809|AW536104|C330011P20Rik|C78083|C78563|Tex20	sal-like 4 (Drosophila)	protein-coding
chr8-75	chr8	127421560	127421850	+	45.6	0.689	promoter-TSS (NM_198103)	promoter-TSS (NM_198103)	-81	NM_001111141	244666	Mm.482915	NM_001111141	ENSMUSG00000031986	Sprtn	Gm505	SprT-like N-terminal domain	protein-coding
chr14-27	chr14	32898515	32898805	+	45.6	0.74	promoter-TSS (NM_145460)	promoter-TSS (NM_145460)	-188	NR_104305	105638	Mm.2519	NM_172254	ENSMUSG00000021905	Dph3	DELGIP1|DelgipP1|Desr1|KTI11|Zcsl2	diphthamine biosynthesis 3	protein-coding
chr11-103	chr11	52449572	52449862	+	45.4	0.835	Intergenic	Intergenic	-128491	NM_177059	320027	Mm.44518	NM_177059		Fstl4	B230374F23Rik|SPIG1|mKIAA1061	follistatin-like 4	protein-coding
chr10-58	chr10	62585279	62585569	+	45.3	0.92	intron (NM_182992, intron 16 of 19)	intron (NM_182992, intron 16 of 19)	22520	NM_016864	53404	Mm.228661	NM_016864	ENSMUSG00000036816	Atoh7	Math5|bHLHa13	atonal homolog 7 (Drosophila)	protein-coding
chr13-67	chr13	98308478	98308768	+	45.3	0.887	Intergenic	Intergenic	-21332	NR_046157	328314	Mm.138047	NR_046157		Gm5086	B230311A21|EG328314	predicted gene 5086	ncRNA
chr15-43	chr15	76778775	76779065	+	45.2	0.808	promoter-TSS (NM_054099)	promoter-TSS (NM_054099)	-54	NM_054099	117171	Mm.322968	NM_054099		1110038F14Rik	-	RIKEN cDNA 1110038F14 gene	protein-coding
chr7-177	chr7	149246907	149247197	+	45.1	0.858	promoter-TSS (NM_028308)	promoter-TSS (NM_028308)	-113	NM_028308	101513	Mm.53259	NM_028308	ENSMUSG00000025147	Mob2	1110017M21Rik|2700078K21Rik|AI256456|Mmh	MOB kinase activator 2	protein-coding
chr5-83	chr5	96638972	96639262	+	45.1	0.741	promoter-TSS (NM_053158)	promoter-TSS (NM_053158)	-17	NM_053158	94061	Mm.295499	NM_053158	ENSMUSG00000029486	Mrpl1	2410002L03Rik|5830418D04Rik|AI462572|L1mt	mitochondrial ribosomal protein L1	protein-coding
chr6-70	chr6	83075029	83075319	+	44.9	0.813	promoter-TSS (NM_023547)	promoter-TSS (NM_023547)	-151	NM_023547	70020	Mm.27814	NM_023547	ENSMUSG00000030034	Ino80b	2510009I23Rik|HMG1YL4|Hmga1l4|Papa1|Znhit4	INO80 complex subunit B	protein-coding
chr4-88	chr4	136604525	136604815	+	44.8	0.72	promoter-TSS (NM_198248)	promoter-TSS (NM_198248)	-60	NM_198248	230848	Mm.31068	NM_198248	ENSMUSG00000060862	Zbtb40	BC059177|C230087D24|Gm571|mKIAA0478	zinc finger and BTB domain containing 40	protein-coding
chr9-75	chr9	100543445	100543735	+	44.8	0.65	promoter-TSS (NM_009282)	promoter-TSS (NM_009282)	-452	NM_009282	20842	Mm.42135	NM_009282	ENSMUSG00000037286	Stag1	AU045003|SA-1|Scc3	stromal antigen 1	protein-coding
chr16-41	chr16	3908615	3908905	+	44.8	0.711	promoter-TSS (NM_028484)	promoter-TSS (NM_028484)	-71	NM_028484	73261	Mm.486226	NM_028484	ENSMUSG00000005983	1700037C18Rik	2810022L20Rik	RIKEN cDNA 1700037C18 gene	protein-coding
chr2-106	chr2	26207408	26207698	+	44.7	0.808	promoter-TSS (NM_026828)	promoter-TSS (NM_026828)	77	NM_001139503	52838	Mm.31239	NM_026828	ENSMUSG00000075467	Dnlz	1110034G11Rik|D2Bwg1335e|HEP1	DNL-type zinc finger	protein-coding
chr10-60	chr10	112365774	112366064	+	44.5	0.798	5' UTR (NM_001033474, exon 1 of 1)	5' UTR (NM_001033474, exon 1 of 1)	163	NM_001033474	382423	Mm.431239	NM_001033474	ENSMUSG00000074748	Atxn7l3b	4921506J03Rik|6230409E21Rik|AI315132|ENSMUSG00000074747	ataxin 7-like 3B	protein-coding
chr4-91	chr4	130752162	130752452	+	44.4	0.802	Intergenic	MLT1J|LTR|MaLR	-185918	NR_130167	77835	Mm.348412	NR_130167	ENSMUSG00000086262	A930031H19Rik	A930004I12Rik	RIKEN cDNA A930031H19 gene	ncRNA
chr6-67	chr6	118369300	118369590	+	44.4	0.749	promoter-TSS (NM_194339)	promoter-TSS (NM_194339)	-10	NM_194339	213895	Mm.25269	NM_194339	ENSMUSG00000030138	Bms1	AA408648|AU020092|AU043373|BB007109|BC030906|Bms1l|mKIAA0187	BMS1 homolog, ribosome assembly protein (yeast)	protein-coding
chr2-107	chr2	91489954	91490244	+	44.2	0.748	promoter-TSS (NM_001145902)	promoter-TSS (NM_001145902)	-151	NM_001033451	381410	Mm.330401	NM_001033451	ENSMUSG00000075040	Zfp408	Gm1011	zinc finger protein 408	protein-coding
chr4-94	chr4	117354727	117355017	+	44.1	0.86	promoter-TSS (NM_023178)	promoter-TSS (NM_023178)	-42	NM_023178	66233	Mm.29142	NM_023178	ENSMUSG00000009640	Dmap1	1500016M21Rik|DNMAP1|DNMTAP1|Dmtap1|mKIAA1425	DNA methyltransferase 1-associated protein 1	protein-coding
chr7-176	chr7	135020206	135020496	+	44.1	0.704	promoter-TSS (NM_172749)	promoter-TSS (NM_172749)	-14	NM_146259	244219	Mm.207872	NM_146259	ENSMUSG00000049728	Zfp668	BC030314|E130018B19Rik|Znf668	zinc finger protein 668	protein-coding
chr2-104	chr2	180444530	180444820	+	44	0.731	promoter-TSS (NM_001289652)	promoter-TSS (NM_001289652)	29	NM_001291432	23856	Mm.253836	NM_011805	ENSMUSG00000038914	Dido1	6720461J16Rik|D130048F08Rik|DATF-1|DIO-1|Datf1|dido	death inducer-obliterator 1	protein-coding
chr7-180	chr7	7140920	7141210	+	44	0.791	Intergenic	Intergenic	17001	NM_146179	232854	Mm.184857	NM_146179	ENSMUSG00000034538	Zfp418	A230102I05Rik	zinc finger protein 418	protein-coding
chr7-172	chr7	25964705	25964995	+	43.9	0.747	Intergenic	CpG	24762	NR_045848	434147	Mm.59171	NM_001033781	ENSMUSG00000074274	D930028M14Rik	EG434147	RIKEN cDNA D930028M14 gene	ncRNA
chr17-54	chr17	26078758	26079048	+	43.9	0.73	promoter-TSS (NM_011822)	promoter-TSS (NM_011822)	31	NM_011822	14755	Mm.362054	NM_011822	ENSMUSG00000025728	Pigq	Gpi1|Gpi1h|Gpi1p|Gpih	phosphatidylinositol glycan anchor biosynthesis, class Q	protein-coding
chr12-33	chr12	84973151	84973441	+	43.9	0.585	5' UTR (NM_027349, exon 1 of 19)	5' UTR (NM_027349, exon 1 of 19)	112	NM_027349	67039	Mm.46005	NM_027349	ENSMUSG00000010608	Rbm25	2600011C06Rik|2610015J01Rik|A130095G20Rik|AI159652|AL023075|AU043498|RNPC7	RNA binding motif protein 25	protein-coding
chr6-68	chr6	124662026	124662316	+	43.8	0.625	promoter-TSS (NM_013536)	promoter-TSS (NM_013536)	25	NM_013536	14791	Mm.6390	NM_013536	ENSMUSG00000004268	Emg1	C2f|Grcc2f	EMG1 nucleolar protein homolog (S. cerevisiae)	protein-coding
chr2-103	chr2	28496500	28496790	+	43.8	0.741	promoter-TSS (NM_022887)	promoter-TSS (NM_022887)	-108	NM_022887	64930	Mm.224354	NM_022887	ENSMUSG00000026812	Tsc1	-	tuberous sclerosis 1	protein-coding
chr7-189	chr7	133935843	133936133	+	43.5	0.697	promoter-TSS (NM_019674)	promoter-TSS (NM_019674)	-3	NM_019674	56420	Mm.41998	NM_019674	ENSMUSG00000030697	Ppp4c	1110002D08Rik|AU016079|Ppx	protein phosphatase 4, catalytic subunit	protein-coding
chr7-185	chr7	5031604	5031894	+	43.5	0.822	promoter-TSS (NM_001252454)	promoter-TSS (NM_001252454)	-88	NM_001252454	13854	Mm.3091	NM_010147	ENSMUSG00000035203	Epn1	AA269831|Ibp1	epsin 1	protein-coding
chr13-70	chr13	17787027	17787317	+	43.4	0.706	promoter-TSS (NM_025479)	promoter-TSS (NM_025479)	-75	NM_025479	66308	Mm.291109	NM_025479	ENSMUSG00000012429	Mplkip	2810021B07Rik|C330007M08Rik|Ttdn1	M-phase specific PLK1 intereacting protein	protein-coding
chr15-48	chr15	79963459	79963749	+	43.4	0.721	promoter-TSS (NM_025609)	promoter-TSS (NM_025609)	20	NM_025609	66513	Mm.288245	NM_025609	ENSMUSG00000022414	Tab1	2310012M03Rik|Map3k7ip1|b2b449Clo	TGF-beta activated kinase 1/MAP3K7 binding protein 1	protein-coding
chr1-67	chr1	9690563	9690853	+	43.3	0.824	promoter-TSS (NM_008651)	promoter-TSS (NM_008651)	-418	NM_008651	17864	Mm.479	NM_008651	ENSMUSG00000025912	Mybl1	A-myb|G1-419-6|repro9	myeloblastosis oncogene-like 1	protein-coding
chr7-184	chr7	109044880	109045170	+	43.3	0.627	intron (NM_001291349, intron 1 of 4)	intron (NM_001291349, intron 1 of 4)	180	NM_001291349	75430	Mm.284491	NM_027532	ENSMUSG00000030649	Anapc15	3200002M19Rik|6330414C15Rik|APC15	anaphase prompoting complex C subunit 15	protein-coding
chr5-87	chr5	107866808	107867098	+	43.3	0.738	promoter-TSS (NM_001255991)	promoter-TSS (NM_001255991)	-63	NM_001255991	100503185	Mm.366650	NM_001255991	ENSMUSG00000070632	Btbd8	EG627196|Gm16115|OTTMUSG00000030610	BTB (POZ) domain containing 8	protein-coding
chr3-47	chr3	129534077	129534367	+	43.3	0.697	promoter-TSS (NM_026578)	promoter-TSS (NM_026578)	92	NM_026578	68147	Mm.24873	NM_026578	ENSMUSG00000028010	Gar1	AA409823|AI326794|C430047J18Rik|Nola1	GAR1 ribonucleoprotein homolog (yeast)	protein-coding
chr10-59	chr10	24589596	24589886	+	43.3	0.763	promoter-TSS (NM_001166416)	promoter-TSS (NM_001166416)	-51	NM_027347	70208	Mm.28020	NM_027347	ENSMUSG00000019984	Med23	130kDa|3000002A17Rik|Crsp3|ESTM7|Sur2|X83317|mKIAA1216	mediator complex subunit 23	protein-coding
chr14-28	chr14	30224164	30224454	+	43.3	0.817	intron (NM_009785, intron 4 of 37)	MLT1J2|LTR|MaLR	310741	NM_009785	12294	Mm.386754	NM_009785	ENSMUSG00000021991	Cacna2d3	Cacnad3|alapha2delta3	calcium channel, voltage-dependent, alpha2/delta subunit 3	protein-coding
chr7-181	chr7	16986227	16986517	+	43.3	0.584	promoter-TSS (NM_198631)	promoter-TSS (NM_198631)	-173	NM_198631	330474	Mm.333594	NM_198631	ENSMUSG00000059273	Zc3h4	Bwq1|Gm768|Kiaa1064-hp|mKIAA1064	zinc finger CCCH-type containing 4	protein-coding
chr16-47	chr16	23107447	23107737	+	43.2	0.68	promoter-TSS (NM_013506)	promoter-TSS (NM_013506)	51	NM_013506	13682	Mm.260084	NM_013506	ENSMUSG00000022884	Eif4a2	4833432N07Rik|BM-010|Ddx2b|Eif4|eIF-4A-II|eIF4A-II	eukaryotic translation initiation factor 4A2	protein-coding
chr3-48	chr3	102825212	102825502	+	43.2	0.883	intron (NM_144901, intron 1 of 19)	intron (NM_144901, intron 1 of 19)	888	NM_144901	229663	Mm.277713	NM_144901	ENSMUSG00000068823	Csde1	AA960392|BC016898|D3Jfr1|mKIAA0885|unr	cold shock domain containing E1, RNA binding	protein-coding
chr14-26	chr14	70553557	70553847	+	43.1	0.668	promoter-TSS (NM_146055)	promoter-TSS (NM_146055)	-104	NM_146055	219158	Mm.218284	NM_146055	ENSMUSG00000033712	Ccar2	2610301G19Rik|mKIAA1967	cell cycle activator and apoptosis regulator 2	protein-coding
chr1-73	chr1	182781039	182781329	+	42.8	0.638	promoter-TSS (NM_145943)	promoter-TSS (NM_145943)	-98	NM_145943	208768	Mm.272625	NM_145943	ENSMUSG00000038806	Sde2	-	SDE2 telomere maintenance homolog (S. pombe)	protein-coding
chr1-68	chr1	134373535	134373825	+	42.8	0.742	promoter-TSS (NM_172517)	promoter-TSS (NM_172517)	-264	NM_172517	213464	Mm.132868	NM_172517		Rbbp5	4933411J24Rik|C330016J05	retinoblastoma binding protein 5	protein-coding
chr7-183	chr7	129276380	129276670	+	42.8	0.789	promoter-TSS (NM_001289845)	promoter-TSS (NM_001289845)	-30	NM_021608	59288	Mm.478285	NM_021608	ENSMUSG00000030868	Dctn5	4930427E12Rik|C78178|b2b315Clo	dynactin 5	protein-coding
chrX-26	chrX	136532954	136533244	+	42.8	0.823	promoter-TSS (NM_153586)	promoter-TSS (NM_153586)	35	NM_153586	237073	Mm.256670	NM_153586	ENSMUSG00000031433	Rbm41	BB131279|D330023I21Rik	RNA binding motif protein 41	protein-coding
chr6-69	chr6	113690579	113690869	+	42.8	0.813	promoter-TSS (NM_024206)	promoter-TSS (NM_024206)	-49	NM_024206	110379	Mm.29296	NM_024206	ENSMUSG00000030298	Sec13	1110003H02Rik|Sec13l1|Sec13r	SEC13 homolog, nuclear pore and COPII coat complex component	protein-coding
chr17-58	chr17	56766144	56766434	+	42.8	0.8	promoter-TSS (NM_028782)	promoter-TSS (NM_028782)	37	NM_028782	74142	Mm.329136	NM_028782	ENSMUSG00000041168	Lonp1	1200017E13Rik|LON|Prss15	lon peptidase 1, mitochondrial	protein-coding
chr7-193	chr7	148661036	148661326	+	42.8	0.795	promoter-TSS (NM_025593)	promoter-TSS (NM_025593)	46	NM_053082	64540	Mm.489619	NM_053082	ENSMUSG00000025511	Tspan4	AI325509|AI746565|D130042I01Rik|NAG-2|Tm4sf7|Tspan-4	tetraspanin 4	protein-coding
chr2-105	chr2	125684676	125684966	+	42.8	0.693	promoter-TSS (NM_009939)	promoter-TSS (NM_009939)	-3	NM_001285513	12848	Mm.3596	NM_009939	ENSMUSG00000027206	Cops2	AI315723|C85265|Csn2|Sgn2|TRIP-15|Trip15	COP9 (constitutive photomorphogenic) homolog, subunit 2 (Arabidopsis thaliana)	protein-coding
chr7-186	chr7	52701946	52702236	+	42.7	0.724	intron (NM_030678, intron 10 of 15)	intron (NM_030678, intron 10 of 15)	11882	NM_030678	14936	Mm.275654	NM_030678	ENSMUSG00000003865	Gys1	Gys3|MGS	glycogen synthase 1, muscle	protein-coding
chr6-71	chr6	115626558	115626848	+	42.7	0.657	promoter-TSS (NM_029780)	promoter-TSS (NM_029780)	-50	NM_029780	110157	Mm.184163	NM_029780	ENSMUSG00000000441	Raf1	6430402F14Rik|AA990557|BB129353|Craf1|D830050J10Rik|Raf-1|c-Raf|v-Raf	v-raf-leukemia viral oncogene 1	protein-coding
chr9-76	chr9	44863278	44863568	+	42.7	0.724	intron (NM_001093749, intron 1 of 5)	CpG	159	NM_001093749	319742	Mm.49611	NM_176993		Mpzl3	5430427F17Rik|A530065I17Rik|rc	myelin protein zero-like 3	protein-coding
chr11-105	chr11	115626522	115626812	+	42.7	0.682	promoter-TSS (NM_028014)	promoter-TSS (NM_028014)	-80	NM_028014	71947	Mm.23168	NM_028014	ENSMUSG00000020747	Tmem94	2310067B10Rik|Kiaa0195|mKIAA0195	transmembrane protein 94	protein-coding
chr16-40	chr16	16870736	16871026	+	42.6	0.729	promoter-TSS (NM_011624)	promoter-TSS (NM_011624)	-103	NM_011624	21976	Mm.326089	NM_011624	ENSMUSG00000022779	Top3b	-	topoisomerase (DNA) III beta	protein-coding
chr13-73	chr13	58503620	58503910	+	42.6	0.791	promoter-TSS (NM_028904)	promoter-TSS (NM_028904)	108	NM_001301340	15387	Mm.142872	NM_025279	ENSMUSG00000021546	Hnrnpk	Hnrpk|KBBP|NOVA	heterogeneous nuclear ribonucleoprotein K	protein-coding
chr16-43	chr16	35983128	35983418	+	42.5	0.804	promoter-TSS (NM_008465)	promoter-TSS (NM_008465)	-176	NM_008465	16646	Mm.6952	NM_008465	ENSMUSG00000022905	Kpna1	AW494490|IPOA5|NPI1|Rch2|mSRP1	karyopherin (importin) alpha 1	protein-coding
chr1-71	chr1	88531378	88531668	+	42.5	0.74	Intergenic	MLT1J2|LTR|MaLR	35625	NM_010933	18159	Mm.12802	NM_010933	ENSMUSG00000026241	Nppc	CNP|lbab	natriuretic peptide type C	protein-coding
chr17-55	chr17	29021104	29021394	+	42.5	0.856	intron (NM_001034885, intron 7 of 9)	LTR33A|LTR|ERVL	-20961	NR_045457	74179	Mm.248931	NR_045457	ENSMUSG00000085333	1700030A11Rik	-	RIKEN cDNA 1700030A11 gene	ncRNA
chr5-84	chr5	136592448	136592738	+	42.5	0.689	promoter-TSS (NM_011293)	promoter-TSS (NM_011293)	32	NM_011293	20022	Mm.4896	NM_011293	ENSMUSG00000039771	Polr2j	14.5kDa|Polr2i|Rpb11a|Rpo2-4	polymerase (RNA) II (DNA directed) polypeptide J	protein-coding
chr7-194	chr7	7162730	7163020	+	42.4	0.829	promoter-TSS (NM_145577)	promoter-TSS (NM_145577)	-166	NM_145577	232855	Mm.360403	NM_145577	ENSMUSG00000066838	Zfp772	-	zinc finger protein 772	protein-coding
chr5-88	chr5	147644449	147644739	+	42.4	0.671	5' UTR (NM_019647, exon 1 of 6)	5' UTR (NM_019647, exon 1 of 6)	128	NM_019647	19933	Mm.316592	NM_019647	ENSMUSG00000041453	Rpl21	8430440E03Rik|L21	ribosomal protein L21	protein-coding
chr9-80	chr9	95412101	95412391	+	42.4	0.648	exon (NM_001114977, exon 1 of 28)	exon (NM_001114977, exon 1 of 28)	169	NM_026476	67958	Mm.292742	NM_026476	ENSMUSG00000032407	U2surp	2610101N10Rik|AU023006|Sr140	U2 snRNP-associated SURP domain containing	protein-coding
chr5-86	chr5	114830548	114830838	+	42.3	0.66	promoter-TSS (NM_026145)	promoter-TSS (NM_026145)	77	NM_054093	117146	Mm.28792	NM_054093	ENSMUSG00000029577	Ube3b	AI449831|AU020130	ubiquitin protein ligase E3B	protein-coding
chr11-111	chr11	69495254	69495544	+	42.3	0.654	promoter-TSS (NM_030702)	promoter-TSS (NM_030702)	73	NM_030702	80886	Mm.284592	NM_030702	ENSMUSG00000005204	Senp3	AA408656|Smt3ip|Smt3ip1	SUMO/sentrin specific peptidase 3	protein-coding
chr4-95	chr4	132833581	132833871	+	42.3	0.724	promoter-TSS (NM_025667)	promoter-TSS (NM_025667)	-21	NR_110978	52174	Mm.244748	NM_025667	ENSMUSG00000028857	Tmem222	5730406H10Rik|AA409341|D4Ertd196e	transmembrane protein 222	protein-coding
chr11-107	chr11	115465267	115465557	+	42.2	0.713	promoter-TSS (NM_001252067)	promoter-TSS (NM_001252067)	-53	NM_025305	50529	Mm.193040	NM_025305		Mrps7	MRP-S7|Rpms7	mitchondrial ribosomal protein S7	protein-coding
chr8-77	chr8	73030399	73030689	+	42.2	0.812	promoter-TSS (NM_025577)	promoter-TSS (NM_025577)	94	NM_025577	66462	Mm.28242	NM_025577	ENSMUSG00000058833	2810428I15Rik	-	RIKEN cDNA 2810428I15 gene	protein-coding
chr6-72	chr6	83456714	83457004	+	42.1	0.775	exon (NM_013764, exon 1 of 7)	exon (NM_013764, exon 1 of 7)	104	NM_013764	27369	Mm.42234	NM_013764	ENSMUSG00000014554	Dguok	dGK|dGK1|dGK2|dGK3	deoxyguanosine kinase	protein-coding
chr4-93	chr4	153330971	153331261	+	42	0.741	promoter-TSS (NM_175287)	promoter-TSS (NM_175287)	-230	NM_001163019	97159	Mm.7066	NM_175287	ENSMUSG00000047613	A430005L14Rik	C79672	RIKEN cDNA A430005L14 gene	protein-coding
chr5-85	chr5	92864038	92864328	+	42	0.755	promoter-TSS (NM_183392)	promoter-TSS (NM_183392)	42	NM_183392	269113	Mm.275289	NM_183392	ENSMUSG00000034826	Nup54	3110079L04Rik|54kDa	nucleoporin 54	protein-coding
chr17-61	chr17	34046185	34046475	+	41.9	0.632	promoter-TSS (NM_007829)	promoter-TSS (NM_007829)	-60	NM_007829	13163	Mm.271809	NM_007829	ENSMUSG00000002307	Daxx	-	Fas death domain-associated protein	protein-coding
chr17-56	chr17	56277363	56277653	+	41.9	0.752	intron (NM_001130456, intron 1 of 16)	intron (NM_001130456, intron 1 of 16)	2258	NM_001130456	20359	Mm.8029	NM_013662	ENSMUSG00000001227	Sema6b	Sema|Seman|VIb|semaZ	sema domain, transmembrane domain (TM), and cytoplasmic domain, (semaphorin) 6B	protein-coding
chr5-89	chr5	130363281	130363571	+	41.9	0.8	promoter-TSS (NM_024166)	promoter-TSS (NM_024166)	-86	NM_024166	14004	Mm.30133	NM_024166	ENSMUSG00000070493	Chchd2	AL033347|Etohi6	coiled-coil-helix-coiled-coil-helix domain containing 2	protein-coding
chr8-79	chr8	70018469	70018759	+	41.9	0.826	promoter-TSS (NM_010874)	promoter-TSS (NM_010874)	-160	NM_001168577	17961	Mm.4695	NM_010874	ENSMUSG00000051147	Nat2	AV377607	N-acetyltransferase 2 (arylamine N-acetyltransferase)	protein-coding
chr8-76	chr8	126473072	126473362	+	41.9	0.773	promoter-TSS (NM_172288)	promoter-TSS (NM_172288)	-52	NM_172288	234865	Mm.267812	NM_172288	ENSMUSG00000039509	Nup133	mermaid	nucleoporin 133	protein-coding
chr15-47	chr15	75397335	75397625	+	41.9	0.729	promoter-TSS (NM_001135688)	promoter-TSS (NM_001135688)	132	NM_011837	23934	Mm.22154	NM_011837	ENSMUSG00000022577	Ly6h	-	lymphocyte antigen 6 complex, locus H	protein-coding
chr7-188	chr7	117205088	117205378	+	41.9	0.517	promoter-TSS (NM_009281)	promoter-TSS (NM_009281)	17	NM_009281	20841	Mm.10815	NM_009281	ENSMUSG00000061079	Zfp143	AA959806|AU015869|D7Ertd805e|KRAB14|SBF|Staf|Zfp79|Zfp80-rs1|Znf143|pHZ-1	zinc finger protein 143	protein-coding
chr19-58	chr19	4625399	4625689	+	41.9	0.705	promoter-TSS (NM_023131)	promoter-TSS (NM_023131)	73	NM_023131	19671	Mm.391143	NM_023131	ENSMUSG00000024889	Rce1	D19Ertd283e|D19Ertd98e	RCE1 homolog, prenyl protein peptidase (S. cerevisiae)	protein-coding
chr2-108	chr2	29643093	29643383	+	41.9	0.771	promoter-TSS (NM_001290495)	promoter-TSS (NM_001290495)	-47	NM_145520	227682	Mm.245739	NM_145520	ENSMUSG00000039826	Trub2	G430055L02Rik	TruB pseudouridine (psi) synthase homolog 2 (E. coli)	protein-coding
chr15-45	chr15	85709532	85709822	+	41.9	0.771	promoter-TSS (NM_028063)	promoter-TSS (NM_028063)	-80	NM_028063	72026	Mm.158211	NM_028063	ENSMUSG00000022386	Trmu	1110005N20Rik|1600025P05Rik|AI314320|Trmt1	tRNA 5-methylaminomethyl-2-thiouridylate methyltransferase	protein-coding
chr9-78	chr9	43605477	43605767	+	41.7	0.829	intron (NM_021424, intron 5 of 5)	intron (NM_021424, intron 5 of 5)	52963	NM_021424	58235	Mm.335096	NM_021424	ENSMUSG00000032012	Pvrl1	AI835281|AW549174|Cd111|HIgR|HveC|PRR|PRR1|nectin-1	poliovirus receptor-related 1	protein-coding
chr17-59	chr17	32458088	32458378	+	41.7	0.603	promoter-TSS (NM_019774)	promoter-TSS (NM_019774)	-50	NM_019774	56399	Mm.328945	NM_019774	ENSMUSG00000024045	Akap8	1200016A02Rik|AA673585|AKAP-8|AKAP95|AU015639	A kinase (PRKA) anchor protein 8	protein-coding
chr9-81	chr9	20189419	20189709	+	41.7	0.731	promoter-TSS (NM_001004190)	promoter-TSS (NM_001004190)	38	NM_001004190	434377	Mm.379669	NM_001004190	ENSMUSG00000045519	Zfp560	2310030G09Rik|Znf560	zinc finger protein 560	protein-coding
chr4-90	chr4	153349070	153349360	+	41.6	0.708	promoter-TSS (NM_177673)	promoter-TSS (NM_177673)	-25	NM_007859	13368	Mm.388918	NM_007859	ENSMUSG00000029027	Dffb	40kDa|5730477D02Rik|CAD|CPAN|DFF40|Didff	DNA fragmentation factor, beta subunit	protein-coding
chr5-92	chr5	36924776	36925066	+	41.6	0.764	intron (NM_001113362, intron 2 of 14)	CpG	125	NM_133910	100855	Mm.486203	NM_133910	ENSMUSG00000029192	Tbc1d14	2810413P16Rik|AU043625|C86258|D5Ertd110e|mKIAA1322	TBC1 domain family, member 14	protein-coding
chr2-113	chr2	28695741	28696031	+	41.6	0.705	promoter-TSS (NM_001166033)	promoter-TSS (NM_001166033)	-6	NM_001166033	269252	Mm.26043	NM_172977	ENSMUSG00000035666	Gtf3c4	5330400C03|AI426938|AU014771|AU017413|KAT12|TFIIIC90	general transcription factor IIIC, polypeptide 4	protein-coding
chr12-34	chr12	82695912	82696202	+	41.5	0.781	promoter-TSS (NM_027213)	promoter-TSS (NM_027213)	-112	NM_027213	69792	Mm.279993	NM_027213	ENSMUSG00000002679	Med6	1500012F11Rik|AU019660|AV213303	mediator complex subunit 6	protein-coding
chr2-112	chr2	29904531	29904821	+	41.4	0.659	promoter-TSS (NM_001008498)	promoter-TSS (NM_001008498)	-277	NM_001008498	71820	Mm.88053	NM_001008498	ENSMUSG00000039715	Wdr34	3200002I06Rik	WD repeat domain 34	protein-coding
chr9-79	chr9	106331661	106331951	+	41.3	0.789	promoter-TSS (NM_009082)	promoter-TSS (NM_009082)	-64	NM_009082	19944	Mm.288696	NM_009082	ENSMUSG00000048758	Rpl29	Rpl43	ribosomal protein L29	protein-coding
chr7-190	chr7	86733270	86733560	+	41.3	0.9	Intergenic	MLT1J|LTR|MaLR	29128	NM_019799	56315	Mm.10909	NM_019799	ENSMUSG00000030549	Rhcg	BB065800	Rhesus blood group-associated C glycoprotein	protein-coding
chr8-78	chr8	87550701	87550991	+	41.3	0.756	exon (NM_026760, exon 1 of 3)	exon (NM_026760, exon 1 of 3)	114	NM_026760	68544	Mm.196005	NM_026760	ENSMUSG00000041203	2310036O22Rik	1110002H14Rik|AI854688	RIKEN cDNA 2310036O22 gene	protein-coding
chr1-70	chr1	188573114	188573404	+	41.3	0.705	promoter-TSS (NM_026041)	promoter-TSS (NM_026041)	-22	NM_026041	67223	Mm.289841	NM_026041	ENSMUSG00000001305	Rrp15	2810430M08Rik|5430437H21Rik	ribosomal RNA processing 15 homolog (S. cerevisiae)	protein-coding
chr1-72	chr1	180248943	180249233	+	41.2	0.609	promoter-TSS (NM_025511)	promoter-TSS (NM_025511)	-196	NM_025511	66359	Mm.489720	NM_025511	ENSMUSG00000026500	Cox20	2310005N03Rik|Fam36a	COX20 Cox2 chaperone	protein-coding
chr8-81	chr8	72425432	72425722	+	41.1	0.642	promoter-TSS (NM_032004)	promoter-TSS (NM_032004)	-537	NM_032004	83984	Mm.432504	NM_032004	ENSMUSG00000047654	Tssk6	Sstk	testis-specific serine kinase 6	protein-coding
chr1-76	chr1	58643176	58643466	+	41	0.772	promoter-TSS (NM_025597)	promoter-TSS (NM_025597)	80	NM_025597	66495	Mm.2033	NM_025597		Ndufb3	2700033I16Rik|CI-B12	NADH dehydrogenase (ubiquinone) 1 beta subcomplex 3	protein-coding
chr2-109	chr2	128792902	128793192	+	41	0.747	promoter-TSS (NM_178404)	promoter-TSS (NM_178404)	-91	NM_178404	78751	Mm.26377	NM_178404	ENSMUSG00000042851	Zc3h6	4631426G04Rik|4833425H18Rik|AU024389|AW060453|Zc3hdc6|mKIAA2035	zinc finger CCCH type containing 6	protein-coding
chr2-117	chr2	90744635	90744925	+	41	0.67	promoter-TSS (NM_026688)	promoter-TSS (NM_026688)	98	NM_026688	68349	Mm.30113	NM_026688	ENSMUSG00000005510	Ndufs3	0610010M09Rik|CI-30kD	NADH dehydrogenase (ubiquinone) Fe-S protein 3	protein-coding
chr16-44	chr16	87496033	87496323	+	40.9	0.651	promoter-TSS (NM_009840)	promoter-TSS (NM_009840)	-64	NM_009840	12469	Mm.328673	NM_009840	ENSMUSG00000025613	Cct8	AI132397|Cctq|Tcpq	chaperonin containing Tcp1, subunit 8 (theta)	protein-coding
chr17-63	chr17	80606363	80606653	+	40.9	0.568	intron (NM_146083, intron 1 of 7)	CpG	137	NM_001195487	225027	Mm.292016	NM_146083	ENSMUSG00000024097	Srsf7	35kDa|9430065L19Rik|9G8|NX-96|Sfrs7	serine/arginine-rich splicing factor 7	protein-coding
chr11-109	chr11	103559010	103559300	+	40.9	0.638	promoter-TSS (NM_019650)	promoter-TSS (NM_019650)	117	NR_102396	399609	Mm.351922	NR_102388		C130046K22Rik	-	RIKEN cDNA C130046K22 gene	ncRNA
chr15-46	chr15	102301201	102301491	+	40.9	0.753	intron (NM_001174073, intron 1 of 12)	CpG	283	NM_001103166	18521	Mm.236513	NM_011042	ENSMUSG00000056851	Pcbp2	AW412548|Hnrpx|alphaCP-2	poly(rC) binding protein 2	protein-coding
chr2-128	chr2	117075443	117075733	+	40.8	0.73	intron (NM_026620, intron 1 of 7)	CpG	113	NM_026620	68215	Mm.219389	NM_026620	ENSMUSG00000027349	Fam98b	2610510H03Rik	family with sequence similarity 98, member B	protein-coding
chr4-96	chr4	154460441	154460731	+	40.8	0.715	promoter-TSS (NM_001081100)	promoter-TSS (NM_001081100)	-100	NM_001081100	76866	Mm.200590	NM_001081100	ENSMUSG00000029049	Morn1	2900057D20Rik|4930417P05Rik|AU042805	MORN repeat containing 1	protein-coding
chr7-196	chr7	29135588	29135878	+	40.7	0.7	promoter-TSS (NR_028129)	promoter-TSS (NR_028129)	25	NM_013647	20055	Mm.702	NM_013647	ENSMUSG00000037563	Rps16	AA420385|AI317031	ribosomal protein S16	protein-coding
chr8-82	chr8	28134092	28134382	+	40.6	0.605	promoter-TSS (NM_153592)	promoter-TSS (NM_153592)	-34	NM_153592	244373	Mm.277699	NM_153592	ENSMUSG00000031483	Erlin2	BC036333|C87251|Spfh2	ER lipid raft associated 2	protein-coding
chr11-106	chr11	115264983	115265273	+	40.6	0.704	promoter-TSS (NM_026729)	promoter-TSS (NM_026729)	48	NM_026729	68572	Mm.271062	NM_026729	ENSMUSG00000018858	Ict1	1110001A02Rik|1110002E03Rik|MRP-L58	immature colon carcinoma transcript 1	protein-coding
chr4-101	chr4	32050738	32051028	+	40.6	0.792	promoter-TSS (NM_009316)	promoter-TSS (NM_009316)	-199	NM_009316	26409	Mm.258589	NM_009316	ENSMUSG00000028284	Map3k7	B430101B05|C87327|Tak1	mitogen-activated protein kinase kinase kinase 7	protein-coding
chr13-72	chr13	97907738	97908028	+	40.6	0.798	promoter-TSS (NM_001271463)	promoter-TSS (NM_001271463)	-2	NM_021552	59050	Mm.390634	NM_021552	ENSMUSG00000060739	Nsa2	5730427N09Rik|LNR42|Nsa2p|Tinp1|Yr29	NSA2 ribosome biogenesis homolog (S. cerevisiae)	protein-coding
chr8-80	chr8	73397523	73397813	+	40.6	0.708	promoter-TSS (NM_026964)	promoter-TSS (NM_026964)	-279	NM_026964	234388	Mm.295791	NM_026964	ENSMUSG00000007721	Ccdc124	1810023B24Rik	coiled-coil domain containing 124	protein-coding
chr8-83	chr8	74763922	74764212	+	40.5	0.766	promoter-TSS (NM_007456)	promoter-TSS (NM_007456)	36	NM_007456	11767	Mm.290086	NM_007456	ENSMUSG00000003033	Ap1m1	AA408894|AP47|Adtm1A|Cltnm|[m]1A|mu1A	adaptor-related protein complex AP-1, mu subunit 1	protein-coding
chr13-71	chr13	100114509	100114799	+	40.5	0.743	promoter-TSS (NM_026873)	promoter-TSS (NM_026873)	-21	NM_026873	68927	Mm.276502	NM_026873	ENSMUSG00000021650	Ptcd2	1190005P08Rik	pentatricopeptide repeat domain 2	protein-coding
chr17-57	chr17	5440202	5440492	+	40.5	0.744	promoter-TSS (NM_027457)	promoter-TSS (NM_027457)	-87	NM_027457	70544	Mm.46654	NM_027457	ENSMUSG00000004945	Tmem242	1110008A10Rik|2310046K16Rik|5730437N04Rik	transmembrane protein 242	protein-coding
chr15-49	chr15	99082144	99082434	+	40.4	0.676	promoter-TSS (NR_045627)	promoter-TSS (NR_045627)	70	NR_045627	73600	Mm.475134	NR_045627	ENSMUSG00000100599	1700120C14Rik	-	RIKEN cDNA 1700120C14 gene	ncRNA
chr5-90	chr5	33995014	33995304	+	40.4	0.635	promoter-TSS (NM_001289724)	promoter-TSS (NM_001289724)	64	NM_001289725	20492	Mm.4172	NM_009193	ENSMUSG00000004642	Slbp	-	stem-loop binding protein	protein-coding
chr3-51	chr3	157197064	157197354	+	40.3	0.635	promoter-TSS (NM_017381)	promoter-TSS (NM_017381)	-152	NM_017381	53861	Mm.259036	NM_017381	ENSMUSG00000028180	Zranb2	AI227013|Zfp265|Zis|Znf265	zinc finger, RAN-binding domain containing 2	protein-coding
chr19-59	chr19	6076966	6077256	+	40.3	0.685	promoter-TSS (NM_001081041)	promoter-TSS (NM_001081041)	76	NM_001081041	68505	Mm.227361	NM_001081041	ENSMUSG00000024797	Vps51	1110014N23Rik|3110057M17Rik|AI837850|Ffr	vacuolar protein sorting 51 homolog (S. cerevisiae)	protein-coding
chr2-114	chr2	166840635	166840925	+	40.3	0.71	promoter-TSS (NM_153065)	promoter-TSS (NM_153065)	-33	NM_153065	228889	Mm.295031	NM_153065	ENSMUSG00000017999	Ddx27	C86129	DEAD (Asp-Glu-Ala-Asp) box polypeptide 27	protein-coding
chr9-83	chr9	99469030	99469320	+	40.3	0.73	5' UTR (NM_028768, exon 1 of 22)	5' UTR (NM_028768, exon 1 of 22)	143	NM_028768	74125	Mm.234823	NM_028768	ENSMUSG00000032468	Armc8	1200015K23Rik|Gid5|HSPC056	armadillo repeat containing 8	protein-coding
chr9-84	chr9	110208203	110208493	+	40.3	0.849	intron (NM_001081381, intron 1 of 6)	intron (NM_001081381, intron 1 of 6)	652	NM_001081381	72341	Mm.374250	NM_001081381	ENSMUSG00000054836	Elp6	2610001P13Rik|2610002I17Rik|AV159994|Tmem103	elongator acetyltransferase complex subunit 6	protein-coding
chr11-120	chr11	100480757	100481047	+	40.3	0.697	exon (NM_019795, exon 1 of 14)	exon (NM_019795, exon 1 of 14)	580	NM_019795	56354	Mm.402409	NM_019795	ENSMUSG00000014195	Dnajc7	2010003F24Rik|2010004G07Rik|CCRP|Ttc2|mDj11|mTpr2	DnaJ (Hsp40) homolog, subfamily C, member 7	protein-coding
chr2-118	chr2	167625679	167625969	+	40.2	0.766	Intergenic	Intergenic	109147	NR_015500	329562	Mm.123101	NM_177851	ENSMUSG00000006462	A530013C23Rik	-	RIKEN cDNA A530013C23 gene	ncRNA
chr3-50	chr3	94914841	94915131	+	40.2	0.727	promoter-TSS (NM_009336)	promoter-TSS (NM_009336)	22	NM_009336	21427	Mm.133919	NM_009336	ENSMUSG00000008958	Vps72	Tcfl1|YL-1	vacuolar protein sorting 72 (yeast)	protein-coding
chr2-110	chr2	103601303	103601593	+	40.2	0.745	promoter-TSS (NM_153126)	promoter-TSS (NM_153126)	-41	NM_153126	98956	Mm.288005	NM_153126	ENSMUSG00000027185	Nat10	AI429152	N-acetyltransferase 10	protein-coding
chr16-48	chr16	18498655	18498945	+	40.1	0.705	promoter-TSS (NM_001285493)	promoter-TSS (NM_001285493)	-6	NM_001081682	13972	Mm.236139	NM_023120	ENSMUSG00000000884	Gnb1l	ESTM55|Gm16314|Me49f07|OTTMUSG00000033458|Wdr14|Wdvcf	guanine nucleotide binding protein (G protein), beta polypeptide 1-like	protein-coding
chr12-36	chr12	29320644	29320934	+	40	0.667	promoter-TSS (NM_011300)	promoter-TSS (NM_011300)	29	NM_011300	20115	Mm.279839	NM_011300	ENSMUSG00000061477	Rps7	Mtu|Rps7A|S7	ribosomal protein S7	protein-coding
chr2-116	chr2	162843076	162843366	+	40	0.741	promoter-TSS (NM_172150)	promoter-TSS (NM_172150)	13	NM_172150	245866	Mm.34034	NM_172150	ENSMUSG00000017858	Ift52	BC037708|NGD5	intraflagellar transport 52	protein-coding
chr10-64	chr10	127472570	127472860	+	40	0.646	5' UTR (NM_001282976, exon 1 of 8)	5' UTR (NM_001282976, exon 1 of 8)	313	NM_013608	17938	Mm.3746	NM_013608	ENSMUSG00000061315	Naca	AL022831|AL024382|Gm1878|mKIAA0363|skNAC	nascent polypeptide-associated complex alpha polypeptide	protein-coding
chr16-50	chr16	55973802	55974092	+	40	0.708	promoter-TSS (NM_173026)	promoter-TSS (NM_173026)	30	NM_173026	271377	Mm.282814	NM_173026	ENSMUSG00000022601	Zbtb11	9230110G02Rik|ZNF-U69274	zinc finger and BTB domain containing 11	protein-coding
chr2-115	chr2	30271524	30271814	+	40	0.64	promoter-TSS (NM_138748)	promoter-TSS (NM_138748)	99	NM_138748	110854	Mm.275393	NM_138748	ENSMUSG00000039515	Ppp2r4	2610042B21Rik|C77440|N28142|PR53	protein phosphatase 2A activator, regulatory subunit B	protein-coding
chr4-107	chr4	120497992	120498282	+	39.9	0.699	5' UTR (NM_001277095, exon 1 of 9)	5' UTR (NM_001277095, exon 1 of 9)	209	NM_001277095	18046	Mm.435590	NM_008692	ENSMUSG00000032897	Nfyc	-	nuclear transcription factor-Y gamma	protein-coding
chr4-103	chr4	14753632	14753922	+	39.9	0.814	promoter-TSS (NM_152812)	promoter-TSS (NM_152812)	-43	NM_152812	72201	Mm.387724	NM_152812	ENSMUSG00000040550	Otud6b	2600013N14Rik|AU015433	OTU domain containing 6B	protein-coding
chr11-102	chr11	69828819	69829109	+	39.9	0.781	promoter-TSS (NM_017366)	promoter-TSS (NM_017366)	-34	NM_017366	11370	Mm.18630	NM_017366	ENSMUSG00000018574	Acadvl	vlcad	acyl-Coenzyme A dehydrogenase, very long chain	protein-coding
chr19-57	chr19	46119858	46120148	+	39.9	0.635	promoter-TSS (NM_001113408)	promoter-TSS (NM_001113408)	-302	NM_001113408	16825	Mm.327442	NM_010697	ENSMUSG00000025223	Ldb1	CLIM2|NLI	LIM domain binding 1	protein-coding
chr5-91	chr5	130006835	130007125	+	39.9	0.682	promoter-TSS (NM_172276)	promoter-TSS (NM_172276)	-126	NM_172276	231769	Mm.288714	NM_172276	ENSMUSG00000029439	Sfswap	1190005N23Rik|6330437E22Rik|AI197402|AW212079|SWAP|Sfrs8|Srsf8	splicing factor, suppressor of white-apricot homolog (Drosophila)	protein-coding
chrX-28	chrX	97934827	97935117	+	39.9	0.834	TTS (NM_023608)	TTS (NM_023608)	9447	NM_001305941	71584	Mm.283495	NM_023608	ENSMUSG00000019359	Gdpd2	9130017L10Rik|Gde3|Obdpf	glycerophosphodiester phosphodiesterase domain containing 2	protein-coding
chr19-63	chr19	8848942	8849232	+	39.8	0.638	promoter-TSS (NM_026325)	promoter-TSS (NM_026325)	112	NR_015538	100039957	Mm.220886	NR_015538		Gm2518	D630022E15Rik	interferon induced transmembrane protein 2 pseudogene	pseudo
chr10-63	chr10	79502359	79502649	+	39.8	0.691	promoter-TSS (NM_025554)	promoter-TSS (NM_025554)	-100	NM_025554	66420	Mm.18579	NM_025554	ENSMUSG00000004667	Polr2e	2410021N14Rik|25kDa|AW208866|RPB5|XAP4	polymerase (RNA) II (DNA directed) polypeptide E	protein-coding
chr11-110	chr11	70796435	70796725	+	39.7	0.812	promoter-TSS (NM_007573)	promoter-TSS (NM_007573)	-52	NM_007573	12261	Mm.30049	NM_007573	ENSMUSG00000018446	C1qbp	AA407365|AA986492|D11Wsu182e|HABP1|P32|gC1qBP	complement component 1, q subcomponent binding protein	protein-coding
chr1-77	chr1	173177221	173177511	+	39.7	0.567	promoter-TSS (NM_153064)	promoter-TSS (NM_153064)	-113	NM_153064	226646	Mm.21669	NM_153064	ENSMUSG00000013593	Ndufs2	CI-49kD	NADH dehydrogenase (ubiquinone) Fe-S protein 2	protein-coding
chr12-37	chr12	81744842	81745132	+	39.7	0.639	promoter-TSS (NM_007951)	promoter-TSS (NM_007951)	-139	NM_007951	13877	Mm.246551	NM_007951		Erh	Mer|Prei1	enhancer of rudimentary homolog (Drosophila)	protein-coding
chr11-113	chr11	101177272	101177562	+	39.7	0.739	promoter-TSS (NM_011192)	promoter-TSS (NM_011192)	-148	NM_011192	19192	Mm.288477	NM_011192	ENSMUSG00000078652	Psme3	AA410043|AU020960|Ki|PA28gamma|REGgamma|pa28g	proteaseome (prosome, macropain) activator subunit 3 (PA28 gamma, Ki)	protein-coding
chr4-109	chr4	102786994	102787284	+	39.6	0.642	promoter-TSS (NM_146254)	promoter-TSS (NM_146254)	144	NM_001286222	71148	Mm.288721	NM_027696	ENSMUSG00000028522	Mier1	4933425I22Rik|5830411K19Rik|er1	mesoderm induction early response 1 homolog (Xenopus laevis	protein-coding
chr2-121	chr2	154198343	154198633	+	39.5	0.786	promoter-TSS (NM_025876)	promoter-TSS (NM_025876)	-33	NM_025876	66971	Mm.289427	NM_025876	ENSMUSG00000027487	Cdk5rap1	2310066P17Rik	CDK5 regulatory subunit associated protein 1	protein-coding
chr19-62	chr19	7280563	7280853	+	39.5	0.776	promoter-TSS (NM_134150)	promoter-TSS (NM_134150)	66	NM_134150	107260	Mm.203921	NM_134150	ENSMUSG00000024767	Otub1	AI850305	OTU domain, ubiquitin aldehyde binding 1	protein-coding
chr16-46	chr16	17201342	17201632	+	39.5	0.734	promoter-TSS (NM_009456)	promoter-TSS (NM_009456)	98	NM_009456	22195	Mm.3074	NM_009456	ENSMUSG00000038965	Ube2l3	C79827|UbcM4|Ubce7	ubiquitin-conjugating enzyme E2L 3	protein-coding
chr15-52	chr15	76182408	76182698	+	39.5	0.896	intron (NM_001164607, intron 2 of 8)	intron (NM_001164607, intron 2 of 8)	829	NM_001164607	68877	Mm.289680	NM_026859	ENSMUSG00000022553	Maf1	1110068E11Rik|AU042856	MAF1 homolog (S. cerevisiae)	protein-coding
chr4-104	chr4	147740009	147740299	+	39.4	0.842	Intergenic	MLT1J2|LTR|MaLR	-78080	NM_001083342	242748	Mm.33873	NM_001083342		Ptchd2	G630052C06Rik|RNDEu-2	patched domain containing 2	protein-coding
chr4-99	chr4	155205557	155205847	+	39.4	0.707	5' UTR (NM_025338, exon 1 of 4)	5' UTR (NM_025338, exon 1 of 4)	324	NM_025338	66077	Mm.28999	NM_025338	ENSMUSG00000065990	Aurkaip1	0610033H09Rik|Aip|Akip|MRP-S38	aurora kinase A interacting protein 1	protein-coding
chr4-97	chr4	40216587	40216877	+	39.4	0.772	TTS (NM_001033305)	TTS (NM_001033305)	120	NR_045265	100504309	Mm.392019	NR_045265		Toporsos	2010003O02Rik	topoisomerase I binding, arginine/serine-rich, opposite strand	ncRNA
chr15-55	chr15	43114009	43114299	+	39.4	0.754	exon (NM_008388, exon 1 of 13)	exon (NM_008388, exon 1 of 13)	128	NM_008388	16341	Mm.289992	NM_008388	ENSMUSG00000022336	Eif3e	48kDa|Eif3s6|Int6|eIF3-p46|eIF3-p48	eukaryotic translation initiation factor 3, subunit E	protein-coding
chr1-75	chr1	134921718	134922008	+	39.3	0.736	non-coding (NR_126506, exon 1 of 10)	non-coding (NR_126506, exon 1 of 10)	130	NM_001302801	17248	Mm.426531	NM_008575	ENSMUSG00000054387	Mdm4	4933417N07Rik|AA414968|AL023055|AU018793|AU021806|C85810|Mdmx	transformed mouse 3T3 cell double minute 4	protein-coding
chr4-112	chr4	70071427	70071717	+	39.3	0.668	promoter-TSS (NM_001313762)	promoter-TSS (NM_001313762)	-103	NM_001313762	214444	Mm.370777	NM_145990	ENSMUSG00000039298	Cdk5rap2	2900018K03Rik|an|mKIAA1633	CDK5 regulatory subunit associated protein 2	protein-coding
chr1-80	chr1	173224652	173224942	+	39.3	0.815	exon (NM_025388, exon 2 of 7)	exon (NM_025388, exon 2 of 7)	316	NM_025388	66155	Mm.2815	NM_025388	ENSMUSG00000062963	Ufc1	1110021H02Rik|AA062310|ESTM29	ubiquitin-fold modifier conjugating enzyme 1	protein-coding
chr19-60	chr19	7016213	7016503	+	39.2	0.68	promoter-TSS (NM_001285453)	promoter-TSS (NM_001285453)	7	NM_007522	12015	Mm.4387	NM_007522	ENSMUSG00000024959	Bad	AI325008|Bbc2	BCL2-associated agonist of cell death	protein-coding
chr7-191	chr7	36432346	36432636	+	39.2	0.701	promoter-TSS (NM_019746)	promoter-TSS (NM_019746)	10	NM_019746	56330	Mm.371609	NM_019746	ENSMUSG00000030417	Pdcd5	2200003D22Rik|AA408513|Tfar19	programmed cell death 5	protein-coding
chr16-51	chr16	23127716	23128006	+	39.2	0.712	promoter-TSS (NM_145480)	promoter-TSS (NM_145480)	-58	NM_145480	106344	Mm.386835	NM_145480	ENSMUSG00000022881	Rfc4	A1|AI894123|AU040575|RFC37	replication factor C (activator 1) 4	protein-coding
chr17-62	chr17	87846235	87846525	+	39.2	0.696	promoter-TSS (NM_007589)	promoter-TSS (NM_007589)	-105	NM_007589	12314	Mm.329243	NM_007589	ENSMUSG00000036438	Calm2	1500001E21Rik|AL024017	calmodulin 2	protein-coding
chr13-75	chr13	67379303	67379593	+	39.2	0.825	promoter-TSS (NR_033540)	promoter-TSS (NR_033540)	-82	NR_033540	100038627	Mm.387089	NR_033540		F630042J09Rik	ENSMUSG00000074823	RIKEN cDNA F630042J09 gene	ncRNA
chr1-74	chr1	127332258	127332548	+	39.2	0.633	promoter-TSS (NM_023735)	promoter-TSS (NM_023735)	-99	NM_001205385	74117	Mm.183102	NM_023735	ENSMUSG00000026341	Actr3	1200003A09Rik|Arp3	ARP3 actin-related protein 3	protein-coding
chr12-39	chr12	102321696	102321986	+	39.1	0.605	promoter-TSS (NM_001160214)	promoter-TSS (NM_001160214)	71	NM_211355	68734	Mm.87077	NM_211355	ENSMUSG00000041846	Smek1	1110034C04Rik|BC064465|mKIAA2010	SMEK homolog 1, suppressor of mek1 (Dictyostelium)	protein-coding
chr2-122	chr2	164736767	164737057	+	39	0.616	intron (NM_199027, intron 1 of 27)	CpG	338	NM_199027	329559	Mm.330776	NM_199027	ENSMUSG00000039834	Zfp335	1810045J01Rik|NIF-1|Nif1|Znf335	zinc finger protein 335	protein-coding
chr19-61	chr19	24551957	24552247	+	39	0.662	promoter-TSS (NM_026520)	promoter-TSS (NM_026520)	-138	NM_026520	68034	Mm.440181	NM_026520		Fam122a	2410124L17Rik|2900009I07Rik|ENSMUSG00000051082|Gm9849	family with sequence similarity 122, member A	protein-coding
chr16-42	chr16	32877823	32878113	+	38.9	0.587	promoter-TSS (NM_027226)	promoter-TSS (NM_027226)	98	NM_027226	69823	Mm.12831	NM_027226	ENSMUSG00000022800	Fyttd1	2010005M05Rik|3830411L18Rik|3830421F13Rik|4933423A17Rik|AI098218|AW539567|C85190	forty-two-three domain containing 1	protein-coding
chr4-98	chr4	11249228	11249518	+	38.8	0.795	promoter-TSS (NM_001081201)	promoter-TSS (NM_001081201)	-95	NM_001081201	381510	Mm.331486	NM_001081201	ENSMUSG00000045205	Dpy19l4	Gm1023|Narg3	dpy-19-like 4 (C. elegans)	protein-coding
chr4-105	chr4	40704705	40704995	+	38.8	0.702	promoter-TSS (NM_021535)	promoter-TSS (NM_021535)	68	NM_021535	74255	Mm.289929	NM_021535		Smu1	2600001O03Rik|2610203K23Rik|AB044414|AI845086|AW556129|Bwd	smu-1 suppressor of mec-8 and unc-52 homolog (C. elegans)	protein-coding
chr8-88	chr8	73046883	73047173	+	38.8	0.691	promoter-TSS (NM_029366)	promoter-TSS (NM_029366)	51	NM_029366	75620	Mm.482129	NM_029366	ENSMUSG00000055553	Kxd1	0610030B01Rik|2810422J05Rik|C78305	KxDL motif containing 1	protein-coding
chr14-29	chr14	25574265	25574555	+	38.8	0.887	Intergenic	B3A|SINE|B2	264507	NM_207635	20088	Mm.16775	NM_011297	ENSMUSG00000025290	Rps24	-	ribosomal protein S24	protein-coding
chr7-195	chr7	4971953	4972243	+	38.7	0.659	5' UTR (NM_001033383, exon 1 of 3)	5' UTR (NM_001033383, exon 1 of 3)	120	NM_001033383	319748	Mm.86607	NM_001033383	ENSMUSG00000074405	Zfp865	6430526N21Rik|Znf865	zinc finger protein 865	protein-coding
chr14-30	chr14	63380257	63380547	+	38.6	0.724	promoter-TSS (NM_008715)	promoter-TSS (NM_008715)	-453	NM_008715	18130	Mm.319684	NM_008715	ENSMUSG00000035161	Ints6	2900075H24Rik|AI480962|DICE1|Ddx26|HDB|Notch2l	integrator complex subunit 6	protein-coding
chr9-86	chr9	54416511	54416801	+	38.6	0.84	Intergenic	Intergenic	-8770	NM_019686	56506	Mm.42192	NM_019686		Cib2	2810434I23Rik|AI449053	calcium and integrin binding family member 2	protein-coding
chr13-74	chr13	54723021	54723311	+	38.6	0.666	promoter-TSS (NM_178397)	promoter-TSS (NM_178397)	21	NM_178397	76577	Mm.194459	NM_178397	ENSMUSG00000025873	Faf2	2210404D11Rik|AI462440|Ubxd8|mKIAA0887	Fas associated factor family member 2	protein-coding
chr6-73	chr6	126889581	126889871	+	38.6	0.819	promoter-TSS (NM_009013)	promoter-TSS (NM_009013)	-153	NM_009013	19362	Mm.204634	NM_009013	ENSMUSG00000030346	Rad51ap1	2510006L10Rik|RAB22	RAD51 associated protein 1	protein-coding
chrX-29	chrX	53599435	53599725	+	38.6	0.771	promoter-TSS (NM_030139)	promoter-TSS (NM_030139)	3	NM_030139	78619	Mm.207345	NM_030139	ENSMUSG00000073176	Zfp449	9530049C15Rik	zinc finger protein 449	protein-coding
chr5-95	chr5	122734098	122734388	+	38.5	0.765	promoter-TSS (NM_177242)	promoter-TSS (NM_177242)	-164	NM_177242	320717	Mm.489670	NM_177242	ENSMUSG00000038582	Pptc7	9130017A15Rik|AA672638|AI848390|TA-PP2C	PTC7 protein phosphatase homolog (S. cerevisiae)	protein-coding
chr7-198	chr7	133646910	133647200	+	38.5	0.603	promoter-TSS (NM_183020)	promoter-TSS (NM_183020)	-239	NM_183020	233871	Mm.231450	NM_183020	ENSMUSG00000032637	Atxn2l	A2D|A2LG|A2RP|A2lp|Atxnl2	ataxin 2-like	protein-coding
chr4-92	chr4	151699757	151700047	+	38.4	0.658	promoter-TSS (NM_009079)	promoter-TSS (NM_009079)	67	NM_009079	19934	Mm.307846	NM_009079	ENSMUSG00000028936	Rpl22	2700038K18Rik	ribosomal protein L22	protein-coding
chr4-113	chr4	141000468	141000758	+	38.3	0.799	promoter-TSS (NM_009541)	promoter-TSS (NM_009541)	25	NM_009541	22642	Mm.389590	NM_009541	ENSMUSG00000006215	Zbtb17	AA589413|Lp-1|Miz1|Zfp100|mZ13	zinc finger and BTB domain containing 17	protein-coding
chr17-77	chr17	35118791	35119081	+	38.2	0.747	promoter-TSS (NM_001204273)	promoter-TSS (NM_001204273)	137	NM_001204274	27756	Mm.165735	NM_030597	ENSMUSG00000007050	Lsm2	D17H6S56E-2|D17H6S56E2|Dmapl|Dmpkap|G7b|Sm-X5|SmX5|snRNP	LSM2 homolog, U6 small nuclear RNA associated (S. cerevisiae)	protein-coding
chr10-62	chr10	84084995	84085285	+	38.2	0.754	promoter-TSS (NM_027423)	promoter-TSS (NM_027423)	-42	NM_027423	70428	Mm.335007	NM_027423	ENSMUSG00000034453	Polr3b	2700078H01Rik|A330032P03Rik|C85372|RPC2	polymerase (RNA) III (DNA directed) polypeptide B	protein-coding
chr5-93	chr5	135114947	135115237	+	38.2	0.771	intron (NM_001312867, intron 1 of 5)	CpG	187	NM_033561	22384	Mm.27955	NM_033561	ENSMUSG00000040731	Eif4h	AU018978|D5Ertd355e|E430026L18Rik|Ef4h|Wbscr1|Wscr1|eIF-4H	eukaryotic translation initiation factor 4H	protein-coding
chr15-51	chr15	74539685	74539975	+	38.2	0.753	promoter-TSS (NM_008415)	promoter-TSS (NM_008415)	-78	NM_008415	16469	Mm.87052	NM_008415	ENSMUSG00000046380	Jrk	-	jerky	protein-coding
chr3-56	chr3	8923544	8923834	+	38.1	0.705	exon (NM_025434, exon 1 of 3)	exon (NM_025434, exon 1 of 3)	168	NM_025434	66230	Mm.38460	NM_025434	ENSMUSG00000040269	Mrps28	1500012D08Rik|AW061224	mitochondrial ribosomal protein S28	protein-coding
chr5-96	chr5	125870133	125870423	+	38.1	0.663	intron (NM_019639, intron 1 of 1)	CpG	109	NM_019639	22190	Mm.331	NM_019639	ENSMUSG00000008348	Ubc	2700054O04Rik|AI194771|Rps27a|TI-225|Uba52|Ubb	ubiquitin C	protein-coding
chr2-132	chr2	25110858	25111148	+	38.1	0.723	promoter-TSS (NM_001252542)	promoter-TSS (NM_001252542)	44	NM_177344	227615	Mm.213925	NM_177344	ENSMUSG00000078201	Tmem203	C730025P13Rik|Hbebp1	transmembrane protein 203	protein-coding
chr1-79	chr1	169238666	169238956	+	38.1	0.698	promoter-TSS (NM_001039483)	promoter-TSS (NM_001039483)	10	NM_001039483	68944	Mm.330045	NM_026881	ENSMUSG00000052428	Tmco1	1190006A08Rik|4930403O06Rik|AA109065|AU022572|ESTM39	transmembrane and coiled-coil domains 1	protein-coding
chr5-100	chr5	110605679	110605969	+	38	0.802	promoter-TSS (NR_040431)	promoter-TSS (NR_040431)	104	NM_008146	269682	Mm.9392	NM_008146	ENSMUSG00000029502	Golga3	5330413L04|5430416E01Rik|AI449376|AW490576|G1-499-14|Mea-2|Mea2|repro27	golgi autoantigen, golgin subfamily a, 3	protein-coding
chr5-94	chr5	140302680	140302970	+	38	0.847	promoter-TSS (NM_025604)	promoter-TSS (NM_025604)	-28	NM_025604	66506	Mm.29070	NM_025604	ENSMUSG00000029551	Psmg3	1810042K04Rik|4930403H09Rik|AI303239	proteasome (prosome, macropain) assembly chaperone 3	protein-coding
chr8-84	chr8	13869494	13869784	+	38	0.726	promoter-TSS (NM_181854)	promoter-TSS (NM_181854)	-2	NM_181854	101994	Mm.289346	NM_181854	ENSMUSG00000047710	Champ1	AA675043|AI116001|D8Ertd457e|D8Ertd569e|Zfp828|Znf828|mKIAA1802	chromosome alignment maintaining phosphoprotein 1	protein-coding
chr2-131	chr2	157854171	157854461	+	38	0.608	promoter-TSS (NM_027434)	promoter-TSS (NM_027434)	83	NM_001291134	70470	Mm.290810	NM_027434	ENSMUSG00000027651	Rprd1b	2610304G08Rik|2810446G03Rik|Crept	regulation of nuclear pre-mRNA domain containing 1B	protein-coding
chr9-92	chr9	110559015	110559305	+	38	0.701	exon (NM_028312, exon 1 of 7)	exon (NM_028312, exon 1 of 7)	153	NM_028312	72654	Mm.249115	NM_028312	ENSMUSG00000019659	Ccdc12	2700094L05Rik|C76605	coiled-coil domain containing 12	protein-coding
chr2-125	chr2	122456129	122456419	+	37.9	0.782	promoter-TSS (NM_001033256)	promoter-TSS (NM_001033256)	-87	NM_001033256	214616	Mm.271306	NM_001033256		Spata5l1	AV141009|C130039A10Rik	spermatogenesis associated 5-like 1	protein-coding
chr7-207	chr7	52689613	52689903	+	37.9	0.707	promoter-TSS (NM_011304)	promoter-TSS (NM_011304)	76	NM_011304	20174	Mm.34410	NM_011304	ENSMUSG00000003868	Ruvbl2	mp47|p47	RuvB-like protein 2	protein-coding
chr11-116	chr11	101114883	101115173	+	37.9	0.789	promoter-TSS (NM_001284414)	promoter-TSS (NM_001284414)	7	NM_001284411	28084	Mm.301020	NM_026776	ENSMUSG00000078656	Vps25	1110020N13Rik|AW107467|D11Wsu68e	vacuolar protein sorting 25 (yeast)	protein-coding
chr4-102	chr4	59796688	59796978	+	37.7	0.725	promoter-TSS (NM_001013577)	promoter-TSS (NM_001013577)	-106	NM_001013577	66209	Mm.51988	NM_001013577	ENSMUSG00000038544	Inip	1110054O05Rik|2610312O17Rik|AA399876|Ssbip1	INTS3 and NABP interacting protein	protein-coding
chr17-69	chr17	33822054	33822344	+	37.7	0.696	TTS (NM_145486)	TTS (NM_145486)	204	NM_029804	76936	Mm.311439	NM_029804	ENSMUSG00000059208	Hnrnpm	2610023M21Rik|AA409009|Hnrpm|mKIAA4193	heterogeneous nuclear ribonucleoprotein M	protein-coding
chr13-77	chr13	58316916	58317206	+	37.7	0.724	promoter-TSS (NM_152234)	promoter-TSS (NM_152234)	-47	NM_152234	56085	Mm.182053	NM_026842	ENSMUSG00000005312	Ubqln1	1110046H03Rik|1810030E05Rik|AU019746|C77538|D13Ertd372e|Da41|Dsk2|Plic-1|Plic1|Xdrp1	ubiquilin 1	protein-coding
chr9-82	chr9	62659662	62659952	+	37.7	0.733	promoter-TSS (NM_010193)	promoter-TSS (NM_010193)	-352	NM_010193	14155	Mm.24069	NM_010193	ENSMUSG00000032244	Fem1b	mKIAA0396	feminization 1 homolog b (C. elegans)	protein-coding
chr16-52	chr16	33251488	33251778	+	37.7	0.67	promoter-TSS (NM_080557)	promoter-TSS (NM_080557)	91	NM_080557	69150	Mm.28196	NM_080557	ENSMUSG00000022808	Snx4	1810036H14Rik|AI037066	sorting nexin 4	protein-coding
chr1-81	chr1	135820800	135821090	+	37.7	0.823	Intergenic	Intergenic	-2967	NM_054077	116847	Mm.214514	NM_054077	ENSMUSG00000041577	Prelp	7330409J17Rik|SLRR2A	proline arginine-rich end leucine-rich repeat	protein-coding
chr11-108	chr11	102742225	102742515	+	37.7	0.692	promoter-TSS (NM_001109995)	promoter-TSS (NM_001109995)	-81	NM_001109995	20624	Mm.873	NM_011431	ENSMUSG00000020929	Eftud2	116kDa|Snrp116|U5-116kD	elongation factor Tu GTP binding domain containing 2	protein-coding
chr8-85	chr8	73197001	73197291	+	37.7	0.698	promoter-TSS (NM_015816)	promoter-TSS (NM_015816)	16	NM_015816	50783	Mm.248188	NM_015816	ENSMUSG00000031848	Lsm4	-	LSM4 homolog, U6 small nuclear RNA associated (S. cerevisiae)	protein-coding
chr18-23	chr18	35658391	35658681	+	37.6	0.705	promoter-TSS (NM_030749)	promoter-TSS (NM_030749)	43	NM_030749	81500	Mm.291482	NM_030749	ENSMUSG00000024357	Sil1	1810057E01Rik|AI042831|wz	endoplasmic reticulum chaperone SIL1 homolog (S. cerevisiae)	protein-coding
chr11-119	chr11	80196685	80196975	+	37.6	0.694	promoter-TSS (NM_001130171)	promoter-TSS (NM_001130171)	49	NM_001130171	22680	Mm.401332	NM_011751	ENSMUSG00000017421	Zfp207	8430401D15Rik|BuGZ|Zep|Znf207	zinc finger protein 207	protein-coding
chr15-50	chr15	75672317	75672607	+	37.6	0.747	promoter-TSS (NM_172121)	promoter-TSS (NM_172121)	-124	NM_172121	223642	Mm.209800	NM_172121	ENSMUSG00000075600	Zc3h3	BC049953|Kiaa0150|Smicl|Zc3hdc3	zinc finger CCCH type containing 3	protein-coding
chr2-133	chr2	50152011	50152301	+	37.6	0.782	promoter-TSS (NR_040361)	promoter-TSS (NR_040361)	41	NM_133839	109129	Mm.29214	NM_133839	ENSMUSG00000026766	Mmadhc	2010311D03Rik|AI314967	methylmalonic aciduria (cobalamin deficiency) cblD type, with homocystinuria	protein-coding
chr9-88	chr9	58294437	58294727	+	37.5	0.714	Intergenic	Intergenic	-8398	NR_040736	74879	Mm.416924	NR_040736	ENSMUSG00000097651	4930461G14Rik	-	RIKEN cDNA 4930461G14 gene	ncRNA
chr8-87	chr8	13104794	13105084	+	37.5	0.678	promoter-TSS (NM_146207)	promoter-TSS (NM_146207)	404	NM_178708	234069	Mm.103427	NM_178708	ENSMUSG00000038542	Pcid2	A730042J05Rik	PCI domain containing 2	protein-coding
chr12-38	chr12	107210878	107211168	+	37.5	0.743	Intergenic	MLT1J2|LTR|MaLR	-37450	NM_011705	22367	Mm.2981	NM_011705	ENSMUSG00000021115	Vrk1	51PK	vaccinia related kinase 1	protein-coding
chr5-99	chr5	76569344	76569634	+	37.4	0.721	exon (NM_020611, exon 1 of 6)	exon (NM_020611, exon 1 of 6)	191	NM_020611	57357	Mm.289446	NM_020611	ENSMUSG00000029233	Srd5a3	1110025P14Rik|A430076C09|AV364670|AW987574|D730040M03Rik|H5ar|S5AR 3|Srd5a2l	steroid 5 alpha-reductase 3	protein-coding
chr7-199	chr7	71537035	71537325	+	37.4	0.783	promoter-TSS (NM_028626)	promoter-TSS (NM_028626)	-58	NM_026483	67973	Mm.26973	NM_026483	ENSMUSG00000030521	Mphosph10	2810453H10Rik|5730405D16Rik|AI326008	M-phase phosphoprotein 10 (U3 small nucleolar ribonucleoprotein)	protein-coding
chr7-197	chr7	52151148	52151438	+	37.4	0.687	promoter-TSS (NM_027376)	promoter-TSS (NM_027376)	-156	NM_027376	70300	Mm.276298	NM_027376	ENSMUSG00000011658	Fuz	2600013E07Rik|b2b1273Clo	fuzzy homolog (Drosophila)	protein-coding
chr11-118	chr11	22890481	22890771	+	37.4	0.679	promoter-TSS (NM_009837)	promoter-TSS (NM_009837)	33	NM_009837	12464	Mm.296985	NM_009837	ENSMUSG00000007739	Cct4	2610204B21Rik|A45|C78323|Cctd	chaperonin containing Tcp1, subunit 4 (delta)	protein-coding
chr7-192	chr7	28964447	28964737	+	37.4	0.701	promoter-TSS (NM_001037957)	promoter-TSS (NM_001037957)	90	NM_010092	13549	Mm.57249	NM_010092	ENSMUSG00000002409	Dyrk1b	Mirk	dual-specificity tyrosine-(Y)-phosphorylation regulated kinase 1b	protein-coding
chr18-24	chr18	60933936	60934226	+	37.4	0.789	promoter-TSS (NM_020600)	promoter-TSS (NM_020600)	-169	NM_020600	20044	Mm.43778	NM_020600	ENSMUSG00000024608	Rps14	2600014J02Rik|AL023078	ribosomal protein S14	protein-coding
chr12-40	chr12	106923504	106923794	+	37.4	0.676	promoter-TSS (NM_029654)	promoter-TSS (NM_029654)	87	NM_178613	66787	Mm.248019	NM_178613	ENSMUSG00000044715	Gskip	4933433P14Rik	GSK3B interacting protein	protein-coding
chr18-22	chr18	60720288	60720578	+	37.3	0.767	promoter-TSS (NM_025776)	promoter-TSS (NM_025776)	-7	NM_025776	66810	Mm.275106	NM_025776	ENSMUSG00000024604	Rbm22	8430430L24Rik	RNA binding motif protein 22	protein-coding
chr7-208	chr7	126864095	126864385	+	37.2	0.704	promoter-TSS (NM_145585)	promoter-TSS (NM_145585)	72	NM_145585	233802	Mm.26392	NM_145585	ENSMUSG00000030942	Thumpd1	6330575P11Rik	THUMP domain containing 1	protein-coding
chr1-83	chr1	163000771	163001061	+	37.2	0.661	promoter-TSS (NM_001159930)	promoter-TSS (NM_001159930)	18	NM_001159930	70454	Mm.248212	NM_027429	ENSMUSG00000026708	Cenpl	2610300B10Rik|AW121806|AW550697|CENP-L	centromere protein L	protein-coding
chr14-31	chr14	70132362	70132652	+	37.2	0.653	promoter-TSS (NR_130166)	promoter-TSS (NR_130166)	-84	NR_130166	75016	Mm.394574	NR_130157	ENSMUSG00000097284	4930480K23Rik	-	RIKEN cDNA 4930480K23 gene	ncRNA
chr2-120	chr2	25356259	25356549	+	37.2	0.759	promoter-TSS (NM_027062)	promoter-TSS (NM_027062)	106	NM_013908	30839	Mm.29170	NM_013908	ENSMUSG00000015095	Fbxw5	AI159739|Fbw5	F-box and WD-40 domain protein 5	protein-coding
chr13-76	chr13	46764618	46764908	+	37.2	0.799	promoter-TSS (NM_001033192)	promoter-TSS (NM_001033192)	-128	NM_001033192	97863	Mm.275934	NM_001033192	ENSMUSG00000069237	Fam8a1	C78339	family with sequence similarity 8, member A1	protein-coding
chr1-84	chr1	55083964	55084254	+	37.2	0.689	intron (NM_031179, intron 1 of 24)	CpG	213	NM_031179	81898	Mm.279736	NM_031179	ENSMUSG00000025982	Sf3b1	155kDa|2810001M05Rik|AA409119|Prp10|SAP155|SF3b155|TA-8|Targ4	splicing factor 3b, subunit 1	protein-coding
chr3-53	chr3	102862153	102862443	+	37.2	0.715	promoter-TSS (NM_010937)	promoter-TSS (NM_010937)	90	NM_010937	18176	Mm.400954	NM_010937	ENSMUSG00000027852	Nras	AV095280|N-ras	neuroblastoma ras oncogene	protein-coding
chr16-49	chr16	18248677	18248967	+	37.1	0.633	promoter-TSS (NM_001080999)	promoter-TSS (NM_001080999)	-35	NM_011239	19385	Mm.235287	NM_011239		Ranbp1	Htf9a	RAN binding protein 1	protein-coding
chr1-86	chr1	173341428	173341718	+	37.1	0.57	promoter-TSS (NM_009480)	promoter-TSS (NM_009480)	129	NM_001305676	22278	Mm.8	NM_009480	ENSMUSG00000026641	Usf1	bHLHb11	upstream transcription factor 1	protein-coding
chr4-106	chr4	99495853	99496143	+	37	0.708	promoter-TSS (NM_145549)	promoter-TSS (NM_145549)	-189	NM_026348	67733	Mm.257094	NM_026348	ENSMUSG00000028549	Itgb3bp	4930471O16Rik|AU022583	integrin beta 3 binding protein (beta3-endonexin)	protein-coding
chr9-87	chr9	48303377	48303667	+	37	0.632	promoter-TSS (NR_037589)	promoter-TSS (NR_037589)	74	NM_001004191	434402	Mm.386950	NM_001004191	ENSMUSG00000042293	Gm5617	EG434402	predicted gene 5617	protein-coding
chr6-78	chr6	113327884	113328174	+	37	0.583	promoter-TSS (NM_026552)	promoter-TSS (NM_026552)	-78	NM_026552	68089	Mm.289306	NM_026552	ENSMUSG00000079426	Arpc4	20kDa|5330419I20Rik|AI327076|p20-Arc	actin related protein 2/3 complex, subunit 4	protein-coding
chr1-78	chr1	123464422	123464712	+	37	0.779	promoter-TSS (NM_025860)	promoter-TSS (NM_025860)	-10	NM_025860	66942	Mm.44219	NM_025860	ENSMUSG00000001674	Ddx18	2310005B10Rik	DEAD (Asp-Glu-Ala-Asp) box polypeptide 18	protein-coding
chr6-75	chr6	124958926	124959216	+	37	0.659	promoter-TSS (NM_001252083)	promoter-TSS (NM_001252083)	-185	NM_001252083	269800	Mm.108677	NM_175557	ENSMUSG00000038346	Zfp384	BB163993|C130073D16Rik|Ciz|NP|Nmp4	zinc finger protein 384	protein-coding
chr1-82	chr1	92499980	92500270	+	36.9	0.657	exon (NM_133805, exon 1 of 8)	exon (NM_133805, exon 1 of 8)	125	NM_133805	108679	Mm.119177	NM_133805	ENSMUSG00000034432	Cops8	9430009J09Rik|AA408242|Csn8|Sgn8	COP9 (constitutive photomorphogenic) homolog, subunit 8 (Arabidopsis thaliana)	protein-coding
chr4-115	chr4	46402066	46402356	+	36.9	0.723	promoter-TSS (NM_029086)	promoter-TSS (NM_029086)	84	NM_029086	74753	Mm.45973	NM_029086	ENSMUSG00000028331	Trmo	5830415F09Rik|AV014846|Nap1	tRNA methyltransferase O	protein-coding
chr7-200	chr7	105851379	105851669	+	36.9	0.727	promoter-TSS (NM_028410)	promoter-TSS (NM_028410)	-349	NM_028410	72981	Mm.4428	NM_028410	ENSMUSG00000030753	Prkrir	2900052B10Rik|Dap4|Rpkrir	protein-kinase, interferon-inducible double stranded RNA dependent inhibitor, repressor of (P58 repressor)	protein-coding
chr2-124	chr2	112295029	112295319	+	36.9	0.727	promoter-TSS (NM_133749)	promoter-TSS (NM_133749)	-8	NM_133749	73024	Mm.268027	NM_133749		Emc7	2900064A13Rik|AI451465|ORF3|c11orf3	ER membrane protein complex subunit 7	protein-coding
chr8-86	chr8	4275686	4275976	+	36.9	0.711	promoter-TSS (NM_011592)	promoter-TSS (NM_011592)	74	NM_011592	21856	Mm.195249	NM_011592	ENSMUSG00000002949	Timm44	0710005E20Rik|D8Ertd118e|Mimt44|Tim44	translocase of inner mitochondrial membrane 44	protein-coding
chr4-118	chr4	154975672	154975962	+	36.9	0.75	5' UTR (NM_177186, exon 1 of 9)	5' UTR (NM_177186, exon 1 of 9)	292	NM_177186	320541	Mm.306018	NM_177186	ENSMUSG00000042202	Slc35e2	A530082C11Rik|AI957035	solute carrier family 35, member E2	protein-coding
chr17-66	chr17	25929225	25929515	+	36.9	0.727	promoter-TSS (NM_145410)	promoter-TSS (NM_145410)	-31	NM_145410	214917	Mm.26783	NM_145410	ENSMUSG00000057411	Fam173a	-	family with sequence similarity 173, member A	protein-coding
chr2-119	chr2	65506451	65506741	+	36.9	0.728	Intergenic	Intergenic	-1906	NM_001099298	110876	Mm.220329	NM_001099298	ENSMUSG00000075318	Scn2a1	6430408L10|A230052E19Rik|Nav1.2|Scn2a	sodium channel, voltage-gated, type II, alpha 1	protein-coding
chr11-112	chr11	95171523	95171813	+	36.9	0.629	promoter-TSS (NM_001195004)	promoter-TSS (NM_001195004)	-108	NM_177619	217127	Mm.90213	NM_177619	ENSMUSG00000038909	Kat7	Hbo1|Hboa|Myst2	K(lysine) acetyltransferase 7	protein-coding
chr7-201	chr7	134489057	134489347	+	36.8	0.65	promoter-TSS (NM_146202)	promoter-TSS (NM_146202)	-374	NM_146202	233890	Mm.23031	NM_146202	ENSMUSG00000047371	Zfp768	BC026432|Znf768	zinc finger protein 768	protein-coding
chr10-70	chr10	75931517	75931807	+	36.7	0.688	promoter-TSS (NM_019434)	promoter-TSS (NM_019434)	-54	NM_019434	54387	Mm.30098	NM_019434	ENSMUSG00000001150	Mcm3ap	GANP|mKIAA0572	minichromosome maintenance deficient 3 (S. cerevisiae) associated protein	protein-coding
chr4-114	chr4	125998855	125999145	+	36.7	0.661	promoter-TSS (NM_133883)	promoter-TSS (NM_133883)	-53	NM_133883	100206	Mm.11285	NM_133883	ENSMUSG00000042558	Adprhl2	AI836109|Arh3	ADP-ribosylhydrolase like 2	protein-coding
chr8-102	chr8	113370521	113370811	+	36.7	0.661	promoter-TSS (NM_133953)	promoter-TSS (NM_133953)	37	NM_133953	101943	Mm.236123	NM_133953	ENSMUSG00000033732	Sf3b3	1810061H24Rik|5730409A01Rik|AA409318|D8Ertd633e|RSE1|SAP130|mKIAA0017	splicing factor 3b, subunit 3	protein-coding
chr17-68	chr17	50042007	50042297	+	36.7	0.698	intron (NM_177052, intron 21 of 22)	intron (NM_177052, intron 21 of 22)	287655	NM_177052	319991	Mm.441340	NM_177052	ENSMUSG00000023999	Kif6	D130004B10Rik|D130084M03Rik	kinesin family member 6	protein-coding
chr16-54	chr16	4077661	4077951	+	36.7	0.695	promoter-TSS (NM_026508)	promoter-TSS (NM_026508)	4	NM_026508	68015	Mm.123366	NM_026508	ENSMUSG00000005981	Trap1	2410002K23Rik|HSP75	TNF receptor-associated protein 1	protein-coding
chr2-138	chr2	166619070	166619360	+	36.7	0.862	promoter-TSS (NM_023815)	promoter-TSS (NM_023815)	-52	NM_023815	76367	Mm.330796	NM_023815	ENSMUSG00000042854	Trp53rkb	2810408M09Rik|4933401B08Rik|5630401H01Rik|Nori-2|PRPK|Tp53rk|Trp53rk|Trp53tk|mNori-2p	transformation related protein 53 regulating kinase B	protein-coding
chrX-30	chrX	11827343	11827633	+	36.6	0.837	Intergenic	MLT1N2|LTR|MaLR	-90007	NM_001168321	71458	Mm.196328	NM_029510	ENSMUSG00000040363	Bcor	5830466J11Rik|8430401K06Rik|BcorR|D930024N20Rik|mKIAA1575	BCL6 interacting corepressor	protein-coding
chr15-54	chr15	76540972	76541262	+	36.6	0.775	promoter-TSS (NM_058214)	promoter-TSS (NM_058214)	-53	NM_145471	223664	Mm.277582	NM_145471	ENSMUSG00000033728	Lrrc14	E130306I01Rik|mKIAA0014	leucine rich repeat containing 14	protein-coding
chr7-203	chr7	73834792	73835082	+	36.6	0.713	promoter-TSS (NM_080443)	promoter-TSS (NM_080443)	162	NM_001191001	72635	Mm.289796	NM_152815	ENSMUSG00000053091	Lins1	2700083B01Rik|AW547219|Lins|Lins2|Wins2	lines homolog (Drosophila) 1	protein-coding
chr6-77	chr6	40421195	40421485	+	36.6	0.696	promoter-TSS (NM_212468)	promoter-TSS (NM_212468)	-74	NM_028358	381760	Mm.276356	NM_028358	ENSMUSG00000029911	Ssbp1	2810480P10Rik|G630031O20Rik|MtSSB|mtDBP	single-stranded DNA binding protein 1	protein-coding
chr6-74	chr6	54987728	54988018	+	36.5	0.796	promoter-TSS (NM_180678)	promoter-TSS (NM_180678)	-122	NM_180678	353172	Mm.250004	NM_180678	ENSMUSG00000029777	Gars	GENA202|Gena201|Nmf249|Sgrp23	glycyl-tRNA synthetase	protein-coding
chr14-33	chr14	79880798	79881088	+	36.5	0.787	promoter-TSS (NM_007920)	promoter-TSS (NM_007920)	-58	NM_007920	13709	Mm.20938	NM_007920	ENSMUSG00000036461	Elf1	Elf-1|Sts1|mElf-1|p70	E74-like factor 1	protein-coding
chr6-76	chr6	71583098	71583388	+	36.5	0.65	promoter-TSS (NM_001038695)	promoter-TSS (NM_001038695)	-332	NM_001038695	104263	Mm.260479	NM_173001	ENSMUSG00000053470	Kdm3a	1700105C21Rik|C230043E16Rik|JHDM2a|Jmjd1|Jmjd1a|KDM2A|TGSA|Tsga	lysine (K)-specific demethylase 3A	protein-coding
chr4-119	chr4	151362870	151363160	+	36.5	0.716	promoter-TSS (NM_175152)	promoter-TSS (NM_175152)	80	NM_175152	69876	Mm.226820	NM_175152	ENSMUSG00000039759	Thap3	2010013E08Rik|2210418H06Rik	THAP domain containing, apoptosis associated protein 3	protein-coding
chr11-130	chr11	4035095	4035385	+	36.5	0.716	promoter-TSS (NM_027859)	promoter-TSS (NM_027859)	77	NM_027859	71673	Mm.240586	NM_027859	ENSMUSG00000003581	Rnf215	0610009J22Rik|AW557025|C77903	ring finger protein 215	protein-coding
chr2-146	chr2	119303394	119303684	+	36.5	0.727	promoter-TSS (NM_026574)	promoter-TSS (NM_026574)	-174	NM_026574	68142	Mm.330496	NM_026574	ENSMUSG00000034154	Ino80	2310079N15Rik|4632409L19Rik|Inoc1	INO80 homolog (S. cerevisiae)	protein-coding
chr14-32	chr14	32064595	32064885	+	36.4	0.694	promoter-TSS (NM_027088)	promoter-TSS (NM_027088)	65	NM_027088	104416	Mm.3779	NM_027088	ENSMUSG00000021901	Bap1	2300006C11Rik|AA989761|AW553466|mKIAA0272|uch-x4	Brca1 associated protein 1	protein-coding
chr11-133	chr11	58976899	58977189	+	36.4	0.707	exon (NM_173785, exon 1 of 3)	exon (NM_173785, exon 1 of 3)	203	NM_173785	216792	Mm.266175	NM_173785	ENSMUSG00000049287	Iba57	4930543L23Rik|A230051G13Rik|C1orf69	IBA57, iron-sulfur cluster assembly homolog (S. cerevisiae)	protein-coding
chr2-126	chr2	84877308	84877598	+	36.4	0.659	promoter-TSS (NM_001136081)	promoter-TSS (NM_001136081)	-155	NM_001136081	20833	Mm.219793	NM_182990	ENSMUSG00000027067	Ssrp1	C81323|Hmg1-rs1|Hmgi-rs3|Hmgox|T160	structure specific recognition protein 1	protein-coding
chr4-100	chr4	120887608	120887898	+	36.4	0.686	Intergenic	CpG	-26614	NM_001081013	109263	Mm.215745	NM_001081013	ENSMUSG00000049878	Rlf	9230110M18Rik|AI195322|MommeD8	rearranged L-myc fusion sequence	protein-coding
chr16-58	chr16	57121526	57121816	+	36.4	0.627	promoter-TSS (NM_138599)	promoter-TSS (NM_138599)	-156	NM_138599	28185	Mm.196933	NM_138599	ENSMUSG00000022752	Tomm70a	2610044B22Rik|D16Ium22|D16Ium22e|D16Wsu109e|Tom70|mKIAA0719	translocase of outer mitochondrial membrane 70 homolog A (yeast)	protein-coding
chr15-56	chr15	77801030	77801320	+	36.4	0.718	promoter-TSS (NM_018749)	promoter-TSS (NM_018749)	79	NM_018749	55944	Mm.3955	NM_018749	ENSMUSG00000016554	Eif3d	66/67kDa|AA407891|Eif3s7|eIF3p66	eukaryotic translation initiation factor 3, subunit D	protein-coding
chr18-27	chr18	34784143	34784433	+	36.4	0.661	promoter-TSS (NM_009004)	promoter-TSS (NM_009004)	10	NM_001166407	19348	Mm.258846	NM_009004	ENSMUSG00000003779	Kif20a	AA415432|Rab6kifl	kinesin family member 20A	protein-coding
chr17-64	chr17	47748296	47748586	+	36.4	0.706	promoter-TSS (NM_016859)	promoter-TSS (NM_016859)	0	NM_016859	53414	Mm.472101	NM_016859	ENSMUSG00000023988	Bysl	Bys|Enp1	bystin-like	protein-coding
chr17-65	chr17	46783116	46783406	+	36.4	0.597	promoter-TSS (NM_025302)	promoter-TSS (NM_025302)	64	NM_025302	27398	Mm.391007	NM_025302	ENSMUSG00000002767	Mrpl2	CGI-22|L2mt|MRP-L14|MRP-L2|Rpml14	mitochondrial ribosomal protein L2	protein-coding
chr10-61	chr10	128185516	128185806	+	36.3	0.67	intron (NM_001170869, intron 1 of 2)	CpG	150	NM_001170869	78428	Mm.27358	NM_030100	ENSMUSG00000064030	Pym1	A030010B05Rik|Pym|Wibg	PYM homolog 1, exon junction complex associated factor	protein-coding
chr5-97	chr5	136674623	136674913	+	36.3	0.698	promoter-TSS (NM_025774)	promoter-TSS (NM_025774)	56	NM_025774	66801	Mm.425295	NM_025774		Prkrip1	8430424D23Rik|C114	Prkr interacting protein 1 (IL11 inducible)	protein-coding
chr17-75	chr17	56098351	56098641	+	36.3	0.686	promoter-TSS (NM_028381)	promoter-TSS (NM_028381)	-114	NM_028381	72886	Mm.22796	NM_028381	ENSMUSG00000003208	Ccdc94	2900016D05Rik|AI413813	coiled-coil domain containing 94	protein-coding
chr11-123	chr11	50191248	50191538	+	36.3	0.669	intron (NM_021510, intron 1 of 13)	CpG	172	NM_021510	59013	Mm.21740	NM_021510	ENSMUSG00000007850	Hnrnph1	AI642080|E430005G16Rik|Hnrnph|Hnrph1	heterogeneous nuclear ribonucleoprotein H1	protein-coding
chr11-121	chr11	98293171	98293461	+	36.3	0.825	intron (NM_001003817, intron 16 of 26)	intron (NM_001003817, intron 16 of 26)	6986	NM_025559	103742	Mm.259614	NM_025559	ENSMUSG00000002580	Mien1	1810046J19Rik|AI463380|Rdx12	migration and invasion enhancer 1	protein-coding
chr5-103	chr5	134660053	134660343	+	36.3	0.685	intron (NM_053266, intron 1 of 15)	CpG	290	NM_053266	114674	Mm.218744	NM_053266	ENSMUSG00000015942	Gtf2ird2	1700012P16Rik	GTF2I repeat domain containing 2	protein-coding
chr9-89	chr9	25059703	25059993	+	36.3	0.605	promoter-TSS (NM_001205367)	promoter-TSS (NM_001205367)	-192	NM_009859	235072	Mm.270259	NM_009859	ENSMUSG00000001833	2017-09-07	Cdc10|E430034N22	septin 7	protein-coding
chr10-66	chr10	69351279	69351569	+	36.2	0.798	intron (NM_146005, intron 16 of 42)	intron (NM_146005, intron 16 of 42)	-36856	NM_170687	11735	Mm.235960	NM_009670	ENSMUSG00000069601	Ank3	2900054D09Rik|AI314020|Ank-3|AnkG|Ankyrin-3|Ankyrin-G	ankyrin 3, epithelial	protein-coding
chr4-108	chr4	120770701	120770991	+	36.2	0.786	promoter-TSS (NM_172700)	promoter-TSS (NM_172700)	2	NM_172700	230709	Mm.34399	NM_172700	ENSMUSG00000043207	Zmpste24	A530043O15Rik|D030046F19|FACE1|Face-1|MADB|STE24|Ste24p	zinc metallopeptidase, STE24	protein-coding
chr19-69	chr19	6061157	6061447	+	36.2	0.719	promoter-TSS (NM_013859)	promoter-TSS (NM_013859)	95	NM_013859	29805	Mm.2310	NM_013859	ENSMUSG00000075227	Znhit2	C11orf5|Fon|ORF6|Znhit2-ps	zinc finger, HIT domain containing 2	protein-coding
chr7-210	chr7	148414581	148414871	+	36.1	0.639	promoter-TSS (NM_001081118)	promoter-TSS (NM_001081118)	39	NM_001081118	101471	Mm.248656	NM_207211	ENSMUSG00000038611	Phrf1	AA673488	PHD and ring finger domains 1	protein-coding
chr10-67	chr10	81090159	81090449	+	36.1	0.748	promoter-TSS (NM_027480)	promoter-TSS (NM_027480)	49	NM_181586	50721	Mm.25643	NM_181586	ENSMUSG00000034748	Sirt6	2810449N18Rik|AI043036|Sir2l6	sirtuin 6	protein-coding
chr4-111	chr4	53453071	53453361	+	36.1	0.804	promoter-TSS (NM_001159633)	promoter-TSS (NM_001159633)	-69	NM_001159633	100434	Mm.482207	NM_133891	ENSMUSG00000028412	Slc44a1	2210409B22Rik|4833416H08Rik|AW547365|CHTL1|CTL1|Cdw92	solute carrier family 44, member 1	protein-coding
chr11-126	chr11	121097969	121098259	+	36.1	0.702	promoter-TSS (NM_026272)	promoter-TSS (NM_026272)	-436	NM_026272	67608	Mm.291832	NM_026272	ENSMUSG00000000056	Narf	4430402O11Rik	nuclear prelamin A recognition factor	protein-coding
chr2-136	chr2	126501001	126501291	+	36.1	0.74	non-coding (NR_073183, exon 1 of 6)	non-coding (NR_073183, exon 1 of 6)	182	NM_207669	14391	Mm.293266	NM_010249	ENSMUSG00000027361	Gabpb1	BABPB2|E4TF1|E4TF1-47|E4TF1-53|E4Tf1B|GABPB|GABPB-1|GABPB-2|GABPB1-1|GABPB1-2|NRF2B1|NRF2B2	GA repeat binding protein, beta 1	protein-coding
chr5-127	chr5	138612262	138612552	+	36.1	0.656	promoter-TSS (NM_021392)	promoter-TSS (NM_021392)	683	NM_008568	17220	Mm.378965	NM_008568	ENSMUSG00000029730	Mcm7	AI747533|Mcmd7|mCDC47	minichromosome maintenance deficient 7 (S. cerevisiae)	protein-coding
chr2-127	chr2	127033983	127034273	+	36.1	0.636	promoter-TSS (NM_177214)	promoter-TSS (NM_177214)	-12	NM_177214	320632	Mm.215860	NM_177214	ENSMUSG00000003660	Snrnp200	A330064G03Rik|Ascc3l1|BC011390|HELIC2|U5-200-KD|U5-200KD	small nuclear ribonucleoprotein 200 (U5)	protein-coding
chr7-204	chr7	54263612	54263902	+	36.1	0.595	promoter-TSS (NM_175318)	promoter-TSS (NM_175318)	27	NM_175318	101685	Mm.155687	NM_175318	ENSMUSG00000049516	Spty2d1	5830435K17Rik|AI852426|P16H6	SPT2, Suppressor of Ty, domain containing 1 (S. cerevisiae)	protein-coding
chr6-79	chr6	86477077	86477367	+	36	0.619	promoter-TSS (NR_037961)	promoter-TSS (NR_037961)	-102	NR_037960	72012	Mm.349174	NR_037960	ENSMUSG00000097048	1600020E01Rik	-	RIKEN cDNA 1600020E01 gene	ncRNA
chr11-125	chr11	106650270	106650560	+	36	0.548	promoter-TSS (NM_007840)	promoter-TSS (NM_007840)	-151	NM_001166685	320162	Mm.30524	NM_177088	ENSMUSG00000018372	Cep95	4732496G21Rik|AI118346|AI448335|Ccdc45|D330027A14Rik|F630025I20Rik	centrosomal protein 95	protein-coding
chr17-72	chr17	45643630	45643920	+	36	0.825	promoter-TSS (NM_198608)	promoter-TSS (NM_198608)	-15	NM_198608	224805	Mm.329063	NM_198608	ENSMUSG00000023938	Aars2	Aarsl|AlaRS|Gm89	alanyl-tRNA synthetase 2, mitochondrial (putative)	protein-coding
chr6-80	chr6	133055320	133055610	+	36	0.76	exon (NM_001271583, exon 1 of 3)	exon (NM_001271583, exon 1 of 3)	208	NM_001163445	381820	Mm.291762	NM_001163445	ENSMUSG00000072704	Smim10l1	2700089E24Rik|AI662692	small integral membrane protein 10 like 1	protein-coding
chr11-117	chr11	117994526	117994816	+	36	0.807	Intergenic	MLT1J|LTR|MaLR	-4138	NM_001167746	69926	Mm.473893	NM_001167746	ENSMUSG00000033987	Dnah17	2810003K23Rik|Dnahc17|Dnahcl1|Gm1178|mKIAA3028	dynein, axonemal, heavy chain 17	protein-coding
chr11-139	chr11	69475830	69476120	+	35.9	0.634	promoter-TSS (NR_035455)	promoter-TSS (NR_035455)	176	NM_001301711	24070	Mm.89579	NM_011900	ENSMUSG00000018761	Mpdu1	LEC35|SL15|Supl15h	mannose-P-dolichol utilization defect 1	protein-coding
chr10-65	chr10	79229626	79229916	+	35.9	0.711	promoter-TSS (NM_144528)	promoter-TSS (NM_144528)	-74	NR_027505	70294	Mm.466670	NM_144528	ENSMUSG00000035890	Rnf126	2610010O19Rik	ring finger protein 126	protein-coding
chr2-129	chr2	34681656	34681946	+	35.8	0.714	promoter-TSS (NM_001164772)	promoter-TSS (NM_001164772)	-46	NM_001164769	30050	Mm.4465	NM_013890	ENSMUSG00000035949	Fbxw2	2700071L08Rik|FBW2|Fwd2|MD6	F-box and WD-40 domain protein 2	protein-coding
chr3-52	chr3	90313247	90313537	+	35.8	0.765	promoter-TSS (NM_001293782)	promoter-TSS (NM_001293782)	28	NM_001293782	66511	Mm.154136	NM_023215	ENSMUSG00000001017	Chtop	2500003M10Rik|Fop|Srag	chromatin target of PRMT1	protein-coding
chr1-88	chr1	193399617	193399907	+	35.8	0.734	promoter-TSS (NM_029766)	promoter-TSS (NM_029766)	247	NM_178632	77065	Mm.338175	NM_178632		Ints7	5930412E23Rik|int7	integrator complex subunit 7	protein-coding
chr9-85	chr9	31088221	31088511	+	35.8	0.79	Intergenic	CpG	9380	NM_001101597	638580	Mm.373655	NM_001101597		Gm7244	EG638580	predicted gene 7244	protein-coding
chr13-81	chr13	31465846	31466136	+	35.8	0.918	Intergenic	LTR33A|LTR|ERVL	-133036	NR_045957	73924	Mm.417825	NR_045957	ENSMUSG00000087460	4930401O12Rik	-	RIKEN cDNA 4930401O12 gene	ncRNA
chr5-111	chr5	102498739	102499029	+	35.8	0.724	promoter-TSS (NM_172882)	promoter-TSS (NM_172882)	56	NM_172882	72145	Mm.332522	NM_172882	ENSMUSG00000043940	Wdfy3	2610509D04Rik|ALFY|AW319683|B930017C24|BWF1|Bchs|D5Ertd66e|Ggtb3|ZFYVE25|mKIAA0993	WD repeat and FYVE domain containing 3	protein-coding
chr7-216	chr7	26443672	26443962	+	35.8	0.64	promoter-TSS (NR_104358)	promoter-TSS (NR_104358)	-37	NM_007533	12039	Mm.25848	NM_007533	ENSMUSG00000060376	Bckdha	-	branched chain ketoacid dehydrogenase E1, alpha polypeptide	protein-coding
chr5-105	chr5	115791078	115791368	+	35.8	0.67	promoter-TSS (NM_029645)	promoter-TSS (NM_029645)	-33	NM_026933	69076	Mm.27951	NM_026933	ENSMUSG00000029535	Triap1	1810015M01Rik|AU020874|AU043831|P53csv|Wf-1	TP53 regulated inhibitor of apoptosis 1	protein-coding
chr11-132	chr11	44283806	44284096	+	35.7	0.695	promoter-TSS (NM_024475)	promoter-TSS (NM_024475)	99	NM_024475	79560	Mm.338784	NM_024475	ENSMUSG00000041231	Ublcp1	4930527B16Rik|8430435I17Rik|BC002236	ubiquitin-like domain containing CTD phosphatase 1	protein-coding
chr4-110	chr4	133310152	133310442	+	35.7	0.73	promoter-TSS (NM_001080819)	promoter-TSS (NM_001080819)	-771	NM_001080819	93760	Mm.22478	NM_001080819	ENSMUSG00000007880	Arid1a	1110030E03Rik|BAF250a|Osa1|Smarcf1	AT rich interactive domain 1A (SWI-like)	protein-coding
chr10-69	chr10	7512445	7512735	+	35.6	0.716	promoter-TSS (NM_026141)	promoter-TSS (NM_026141)	-102	NM_026141	67418	Mm.38927	NM_026141	ENSMUSG00000015757	Ppil4	3732410E19Rik|3830425H19Rik|AI788954|AW146233|PPIase	peptidylprolyl isomerase (cyclophilin)-like 4	protein-coding
chr2-141	chr2	152157967	152158257	+	35.6	0.648	promoter-TSS (NM_001083921)	promoter-TSS (NM_001083921)	49	NM_001083921	24105	Mm.182145	NM_019705	ENSMUSG00000027466	Rbck1	AL033326|HOIL-1|HOIL-1L|UIP28|Ubce7ip3	RanBP-type and C3HC4-type zinc finger containing 1	protein-coding
chr8-92	chr8	72149135	72149425	+	35.6	0.69	promoter-TSS (NM_001045553)	promoter-TSS (NM_001045553)	167	NM_172754	234362	Mm.458487	NM_172754	ENSMUSG00000060427	Zfp868	AI449175|AW108241|C530032E20|mszf62	zinc finger protein 868	protein-coding
chr16-62	chr16	18877106	18877396	+	35.6	0.73	promoter-TSS (NM_010922)	promoter-TSS (NM_010922)	408	NM_010435	15260	Mm.15694	NM_010435	ENSMUSG00000022702	Hira	AA138857|D16Ertd95e|Gm15797|N28177|OTTMUSG00000026264|Tuple1	histone cell cycle regulation defective homolog A (S. cerevisiae)	protein-coding
chr10-68	chr10	80317742	80318032	+	35.6	0.629	promoter-TSS (NM_175195)	promoter-TSS (NM_175195)	67	NM_025349	66094	Mm.379101	NM_025349	ENSMUSG00000035215	Lsm7	0910001B06Rik|1110033F18Rik	LSM7 homolog, U6 small nuclear RNA associated (S. cerevisiae)	protein-coding
chr7-234	chr7	17200136	17200426	+	35.6	0.654	promoter-TSS (NM_172739)	promoter-TSS (NM_172739)	61	NM_172739	232906	Mm.28646	NM_172739	ENSMUSG00000058230	Arhgap35	6430596G11Rik|AI841135|Grlf1|mKIAA1722|p190A|p190RhoGAP	Rho GTPase activating protein 35	protein-coding
chr8-89	chr8	13757447	13757737	+	35.6	0.724	promoter-TSS (NM_027276)	promoter-TSS (NM_027276)	-98	NM_027276	69957	Mm.182412	NM_027276	ENSMUSG00000038416	Cdc16	2700071J12Rik|2810431D22Rik|APC6	CDC16 cell division cycle 16	protein-coding
chr17-67	chr17	46888852	46889142	+	35.6	0.675	exon (NM_028065, exon 1 of 6)	exon (NM_028065, exon 1 of 6)	166	NM_028065	72029	Mm.240325	NM_028065	ENSMUSG00000023973	Cnpy3	1600025D17Rik|2410050O22Rik|AI413153|CAG4A|ERDA5|PRAT4A|Tnrc5	canopy 3 homolog (zebrafish)	protein-coding
chr11-124	chr11	120794125	120794415	+	35.5	0.676	promoter-TSS (NM_027745)	promoter-TSS (NM_027745)	-84	NM_027745	71276	Mm.275751	NM_027745	ENSMUSG00000048445	Ccdc57	4933434G05Rik	coiled-coil domain containing 57	protein-coding
chr4-120	chr4	134486801	134487091	+	35.5	0.759	promoter-TSS (NM_026780)	promoter-TSS (NM_026780)	51	NM_026780	68592	Mm.29989	NM_026780	ENSMUSG00000028821	Syf2	1110018L13Rik|Cbpin|D4Bwg1551e|Gcipip|Ntc31|mp29|p29	SYF2 homolog, RNA splicing factor (S. cerevisiae)	protein-coding
chr2-123	chr2	167247251	167247541	+	35.5	0.621	intron (NR_130767, intron 1 of 13)	CpG	186	NM_001304542	77031	Mm.278924	NM_148929	ENSMUSG00000039463	Slc9a8	1200006P13Rik|6430709P13Rik|AI182282|NHE-8|NHE8	solute carrier family 9 (sodium/hydrogen exchanger), member 8	protein-coding
chr16-53	chr16	90934916	90935206	+	35.5	0.637	promoter-TSS (NM_026502)	promoter-TSS (NM_026502)	33	NM_026502	68001	Mm.45374	NM_026502	ENSMUSG00000022972	1110004E09Rik	-	RIKEN cDNA 1110004E09 gene	protein-coding
chr15-63	chr15	97923848	97924138	+	35.4	0.638	promoter-TSS (NM_144851)	promoter-TSS (NM_144851)	7	NM_144851	223870	Mm.384023	NM_144851	ENSMUSG00000033075	Senp1	2310046A20Rik|D15Ertd528e|E330036L07Rik|suPr-2	SUMO1/sentrin specific peptidase 1	protein-coding
chr7-217	chr7	128850931	128851221	+	35.4	0.815	promoter-TSS (NM_001033173)	promoter-TSS (NM_001033173)	-309	NM_001033173	76179	Mm.122538	NM_001033173	ENSMUSG00000063317	Usp31	6330567E21Rik|mKIAA1203	ubiquitin specific peptidase 31	protein-coding
chr17-71	chr17	88136569	88136859	+	35.3	0.819	Intergenic	LTR33B|LTR|ERVL	60620	NM_199251	210741	Mm.312046	NM_199251	ENSMUSG00000050138	Kcnk12	mntk1	potassium channel, subfamily K, member 12	protein-coding
chr3-54	chr3	157699337	157699627	+	35.3	0.675	promoter-TSS (NM_024194)	promoter-TSS (NM_024194)	121	NM_001093752	69207	Mm.223946	NM_026989	ENSMUSG00000055436	Srsf11	0610009J05Rik|2610019N13Rik|BF642805|Sfrs11	serine/arginine-rich splicing factor 11	protein-coding
chr7-211	chr7	130267393	130267683	+	35.3	0.757	5' UTR (NM_144925, exon 1 of 24)	5' UTR (NM_144925, exon 1 of 24)	139	NM_144925	233833	Mm.102305	NM_144925	ENSMUSG00000052707	Tnrc6a	2010321I05Rik|3110054G10Rik|AW557223|CAGH26|D130023A07Rik|GW182|Tnrc6	trinucleotide repeat containing 6a	protein-coding
chr7-202	chr7	134894153	134894443	+	35.3	0.823	intron (NM_172748, intron 5 of 10)	intron (NM_172748, intron 5 of 10)	4009	NM_172748	233902	Mm.259353	NM_172748	ENSMUSG00000030811	Fbxl19	6030430O11|BC059812|Fbl19	F-box and leucine-rich repeat protein 19	protein-coding
chr8-93	chr8	74432444	74432734	+	35.3	0.713	promoter-TSS (NM_001166645)	promoter-TSS (NM_001166645)	84	NM_001166645	382019	Mm.251482	NM_001166645		Zfp882	ENSMUSG00000052439|Gm15468|OTTMUSG00000022410	zinc finger protein 882	protein-coding
chr16-56	chr16	17530739	17531029	+	35.3	0.607	exon (NM_026909, exon 2 of 5)	exon (NM_026909, exon 2 of 5)	261	NM_026909	69009	Mm.10174	NM_026909	ENSMUSG00000022760	Thap7	1810004B07Rik	THAP domain containing 7	protein-coding
chr5-98	chr5	144090779	144091069	+	35.3	0.735	promoter-TSS (NM_028379)	promoter-TSS (NM_028379)	-7	NM_028379	72881	Mm.261606	NM_028379	ENSMUSG00000001844	Zdhhc4	1810021D01Rik|2900029I10Rik	zinc finger, DHHC domain containing 4	protein-coding
chr5-108	chr5	138042038	138042328	+	35.3	0.658	promoter-TSS (NM_001254762)	promoter-TSS (NM_001254762)	104	NM_030037	68929	Mm.41355	NM_030037	ENSMUSG00000037221	Mospd3	1190005J19Rik|5133401H10Rik|Gtig2|R124	motile sperm domain containing 3	protein-coding
chr7-206	chr7	25084420	25084710	+	35.3	0.653	promoter-TSS (NM_009561)	promoter-TSS (NM_009561)	3	NM_009561	22719	Mm.12832	NM_009561	ENSMUSG00000050605	Zfp61	-	zinc finger protein 61	protein-coding
chrX-31	chrX	68467846	68468136	+	35.3	0.848	promoter-TSS (NM_019926)	promoter-TSS (NM_019926)	-190	NM_001164193	17772	Mm.274981	NM_019926	ENSMUSG00000031337	Mtm1	AF073996|Mtm|mKIAA4176	X-linked myotubular myopathy gene 1	protein-coding
chr10-71	chr10	79371443	79371733	+	35.3	0.847	promoter-TSS (NM_198107)	promoter-TSS (NM_198107)	95	NM_198107	216154	Mm.260089	NM_198107	ENSMUSG00000013833	Med16	95kDa|A630083L04|Thrap5|Trap95	mediator complex subunit 16	protein-coding
chr2-134	chr2	70499390	70499680	+	35.2	0.773	promoter-TSS (NM_027352)	promoter-TSS (NM_027352)	-31	NR_027343	70231	Mm.271950	NM_027352	ENSMUSG00000014959	Gorasp2	0610011A07Rik|2410043M02Rik|5730520M13Rik|9430094F20Rik|AW552058|GOLPH2|GRASP55|GRS2|p59	golgi reassembly stacking protein 2	protein-coding
chr9-90	chr9	64808579	64808869	+	35.2	0.735	promoter-TSS (NM_001077631)	promoter-TSS (NM_001077631)	-13	NM_175153	69882	Mm.272616	NM_175153	ENSMUSG00000034263	Vwa9	2010321M09Rik	von Willebrand factor A domain containing 9	protein-coding
chr18-25	chr18	61885946	61886236	+	35.2	0.639	promoter-TSS (NR_029432)	promoter-TSS (NR_029432)	47	NR_029432	68982	Mm.441992	NR_029432	ENSMUSG00000098702	1500015A07Rik	-	RIKEN cDNA 1500015A07 gene	ncRNA
chr2-137	chr2	165318755	165319045	+	35.2	0.761	promoter-TSS (NM_001007581)	promoter-TSS (NM_001007581)	-86	NM_001007581	381406	Mm.330785	NM_001007581	ENSMUSG00000039725	Trp53rka	2810408M09Rik	transformation related protein 53 regulating kinase A	protein-coding
chr7-209	chr7	140044128	140044418	+	35.2	0.679	promoter-TSS (NM_028095)	promoter-TSS (NM_028095)	57	NM_028095	72096	Mm.28631	NM_028095	ENSMUSG00000030960	Mettl10	2010208K18Rik	methyltransferase like 10	protein-coding
chr11-114	chr11	101303448	101303738	+	35.2	0.641	promoter-TSS (NM_011289)	promoter-TSS (NM_011289)	34	NM_011289	19942	Mm.340658	NM_011289	ENSMUSG00000063316	Rpl27	-	ribosomal protein L27	protein-coding
chr10-76	chr10	80748459	80748749	+	35.2	0.83	promoter-TSS (NM_001282096)	promoter-TSS (NM_001282096)	-78	NM_001282096	27375	Mm.27984	NM_013769	ENSMUSG00000034917	Tjp3	-	tight junction protein 3	protein-coding
chr2-153	chr2	164704879	164705169	+	35.2	0.676	intron (NM_146129, intron 1 of 16)	CpG	156	NM_146129	228866	Mm.241134	NM_146129		Pcif1	2310022K11Rik|C20orf67|F730014I05Rik	PDX1 C-terminal inhibiting factor 1	protein-coding
chr2-156	chr2	134469421	134469711	+	35.1	0.711	intron (NM_029148, intron 1 of 7)	CpG	291	NM_029148	52837	Mm.264096	NM_029148	ENSMUSG00000034723	Tmx4	2810417D04Rik|4930500L08Rik|AI843224|AW046784|D2Bwg1356e|Txndc13|mKIAA1162	thioredoxin-related transmembrane protein 4	protein-coding
chr3-57	chr3	157609943	157610233	+	35.1	0.784	promoter-TSS (NM_001013806)	promoter-TSS (NM_001013806)	-342	NM_001013806	433667	Mm.265806	NM_001013806		Ankrd13c	AI505652|AU022220	ankyrin repeat domain 13c	protein-coding
chr5-116	chr5	30481517	30481807	+	35.1	0.624	promoter-TSS (NM_145558)	promoter-TSS (NM_145558)	-131	NM_001289799	231086	Mm.291463	NM_145558	ENSMUSG00000059447	Hadhb	4930479F15Rik|Mtpb|TP-beta	hydroxyacyl-Coenzyme A dehydrogenase/3-ketoacyl-Coenzyme A thiolase/enoyl-Coenzyme A hydratase (trifunctional protein), beta subunit	protein-coding
chr17-78	chr17	13109258	13109548	+	35	0.612	promoter-TSS (NM_026310)	promoter-TSS (NM_026310)	208	NM_001290712	21454	Mm.229342	NM_013686	ENSMUSG00000068039	Tcp1	AI528772|CCT|Cct1|Ccta|TRic|Tcp-1|Tp63|c-cpn|p63	t-complex protein 1	protein-coding
chr18-29	chr18	67884004	67884294	+	35	0.762	exon (NM_001127177, exon 1 of 9)	exon (NM_001127177, exon 1 of 9)	126	NM_001127177	19255	Mm.260433	NM_008977	ENSMUSG00000024539	Ptpn2	AI325124|Ptpt|TC-PTP	protein tyrosine phosphatase, non-receptor type 2	protein-coding
chr15-53	chr15	55388858	55389148	+	35	0.731	promoter-TSS (NM_026759)	promoter-TSS (NM_026759)	40	NM_001168250	105837	Mm.390829	NM_134092	ENSMUSG00000022369	Mtbp	AI429604|MDM2BP	Mdm2, transformed 3T3 cell double minute p53 binding protein	protein-coding
chr8-98	chr8	127044559	127044849	+	35	0.763	promoter-TSS (NM_029746)	promoter-TSS (NM_029746)	37	NM_029746	76332	Mm.240108	NM_029746	ENSMUSG00000031979	Cog2	1190002B08Rik|2700012E02Rik|C86089|Ldlc	component of oligomeric golgi complex 2	protein-coding
chr9-97	chr9	59334527	59334817	+	35	0.708	promoter-TSS (NM_019927)	promoter-TSS (NM_019927)	-491	NM_019927	23806	Mm.305925	NM_019927	ENSMUSG00000025234	Arih1	AU021774|Ari|Ari1|Hari|Hhari|Ubch7bp|Uip77	ariadne ubiquitin-conjugating enzyme E2 binding protein homolog 1 (Drosophila)	protein-coding
chr2-130	chr2	172265836	172266126	+	35	0.674	promoter-TSS (NM_025542)	promoter-TSS (NM_025542)	-97	NM_025542	66404	Mm.25157	NM_025542	ENSMUSG00000027502	Rtfdc1	1700067C04Rik|2410001C21Rik|5730427M17Rik|AA589417	replication termination factor 2 domain containing 1	protein-coding
chr13-78	chr13	105607076	105607366	+	34.9	0.707	promoter-TSS (NM_026075)	promoter-TSS (NM_026075)	-98	NM_026075	67288	Mm.125465	NM_026075		Srek1ip1	3110031B13Rik|AI462702|AV348305|AW121048|Sfrs12ip1|Srsf12ip1	splicing regulatory glutamine/lysine-rich protein 1interacting protein 1	protein-coding
chr2-135	chr2	34609931	34610221	+	34.9	0.801	5' UTR (NM_025709, exon 2 of 27)	5' UTR (NM_025709, exon 2 of 27)	676	NM_025709	66691	Mm.156452	NM_025709	ENSMUSG00000026867	Gapvd1	2010005B09Rik|4432404J10Rik|AW108497|Gapex-5|RAP6|RME-6|mKIAA1521	GTPase activating protein and VPS9 domains 1	protein-coding
chr19-66	chr19	5388638	5388928	+	34.9	0.696	promoter-TSS (NM_016882)	promoter-TSS (NM_016882)	-80	NM_016882	20227	Mm.34562	NM_016882	ENSMUSG00000039148	Sart1	U5-110K	squamous cell carcinoma antigen recognized by T cells 1	protein-coding
chr7-205	chr7	71432212	71432502	+	34.9	0.699	promoter-TSS (NM_172742)	promoter-TSS (NM_172742)	-199	NM_172742	233315	Mm.214959	NM_172742	ENSMUSG00000030522	Mtmr10	BB128963|C79734	myotubularin related protein 10	protein-coding
chr18-26	chr18	62708355	62708645	+	34.9	0.624	promoter-TSS (NM_134136)	promoter-TSS (NM_134136)	-65	NM_177829	328971	Mm.312675	NM_177829	ENSMUSG00000044176	Spink10	A230091H23Rik	serine peptidase inhibitor, Kazal type 10	protein-coding
chr5-109	chr5	112755216	112755506	+	34.9	0.734	promoter-TSS (NM_018783)	promoter-TSS (NM_018783)	-28	NM_018783	54723	Mm.172947	NM_018783	ENSMUSG00000029345	Tfip11	2810002G02Rik|AF097181|AW046167|Srr1|TIP33|Tip39	tuftelin interacting protein 11	protein-coding
chr1-89	chr1	43990441	43990731	+	34.9	0.709	promoter-TSS (NM_009418)	promoter-TSS (NM_009418)	-253	NM_009418	22019	Mm.401675	NM_009418	ENSMUSG00000041763	Tpp2	TPP-2|TppII	tripeptidyl peptidase II	protein-coding
chr13-79	chr13	49748131	49748421	+	34.8	0.575	promoter-TSS (NM_001271397)	promoter-TSS (NM_001271397)	-171	NR_073168	70930	Mm.258915	NM_001081350	ENSMUSG00000021392	Nol8	4921532D18Rik|5730412B09Rik	nucleolar protein 8	protein-coding
chr6-85	chr6	124915478	124915768	+	34.8	0.706	promoter-TSS (NM_001164089)	promoter-TSS (NM_001164089)	-76	NM_001164089	26894	Mm.244536	NM_012003	ENSMUSG00000030127	Cops7a	D6Ertd35e	COP9 (constitutive photomorphogenic) homolog, subunit 7a (Arabidopsis thaliana)	protein-coding
chr2-139	chr2	93103085	93103375	+	34.7	0.822	intron (NM_183180, intron 2 of 9)	intron (NM_183180, intron 2 of 9)	71414	NM_183180	241556	Mm.274159	NM_183180	ENSMUSG00000027217	Tspan18	2610042G18Rik|6720430O15|BB226562	tetraspanin 18	protein-coding
chr5-101	chr5	111082381	111082671	+	34.7	0.733	promoter-TSS (NM_027156)	promoter-TSS (NM_027156)	56	NM_027156	69663	Mm.5267	NM_027156	ENSMUSG00000029504	Ddx51	2310061O04Rik|AA537002|C81583|R75505	DEAD (Asp-Glu-Ala-Asp) box polypeptide 51	protein-coding
chr11-128	chr11	49057407	49057697	+	34.7	0.685	promoter-TSS (NM_001110148)	promoter-TSS (NM_001110148)	-141	NM_001110148	17308	Mm.196933	NM_010794	ENSMUSG00000020346	Mgat1	Mgat-1	mannoside acetylglucosaminyltransferase 1	protein-coding
chr11-145	chr11	3863714	3864004	+	34.7	0.693	promoter-TSS (NM_022889)	promoter-TSS (NM_022889)	-119	NM_022889	64934	Mm.28659	NM_022889	ENSMUSG00000020430	Pes1	-	pescadillo homolog 1, containing BRCT domain (zebrafish)	protein-coding
chr11-122	chr11	120166581	120166871	+	34.7	0.702	Intergenic	CpG	42001	NR_105900	102465564		NR_105900	ENSMUSG00000098955	Mir6935	Gm27344|mmu-mir-6935	microRNA 6935	ncRNA
chr5-102	chr5	118605355	118605645	+	34.7	0.815	promoter-TSS (NM_172721)	promoter-TSS (NM_172721)	-33	NM_172721	231672	Mm.221769	NM_172721	ENSMUSG00000032867	Fbxw8	4930438M06Rik|FBW6|FBW8|FBXO29|Fbx29	F-box and WD-40 domain protein 8	protein-coding
chr4-117	chr4	40895413	40895703	+	34.7	0.809	promoter-TSS (NM_029814)	promoter-TSS (NM_029814)	-28	NM_029814	76959	Mm.212763	NM_029814	ENSMUSG00000028419	Chmp5	2210412K09Rik|AW545668	charged multivesicular body protein 5	protein-coding
chr17-70	chr17	23908467	23908757	+	34.7	0.751	promoter-TSS (NM_153791)	promoter-TSS (NM_153791)	-54	NM_153791	224613	Mm.328835	NM_153791	ENSMUSG00000040097	Flywch1	E030034P13Rik|mKIAA1552	FLYWCH-type zinc finger 1	protein-coding
chr3-58	chr3	66789521	66789811	+	34.7	0.82	promoter-TSS (NM_025822)	promoter-TSS (NM_025822)	72	NM_025822	66880	Mm.316418	NM_025822	ENSMUSG00000034544	Rsrc1	1200013F24Rik|SRrp53	arginine/serine-rich coiled-coil 1	protein-coding
chr7-241	chr7	134889934	134890224	+	34.7	0.527	promoter-TSS (NM_172748)	promoter-TSS (NM_172748)	-210	NM_172748	233902	Mm.259353	NM_172748	ENSMUSG00000030811	Fbxl19	6030430O11|BC059812|Fbl19	F-box and leucine-rich repeat protein 19	protein-coding
chr3-55	chr3	127256110	127256400	+	34.7	0.639	promoter-TSS (NM_197997)	promoter-TSS (NM_197997)	12	NM_138593	28036	Mm.291032	NM_138593	ENSMUSG00000027968	Larp7	C330027G06Rik|D3Wsu161e	La ribonucleoprotein domain family, member 7	protein-coding
chr19-67	chr19	3767811	3768101	+	34.6	0.652	intron (NM_001167884, intron 1 of 13)	CpG	535	NM_001167885	225888	Mm.278578	NM_144871	ENSMUSG00000045098	Suv420h1	AA117471|C630029K18Rik|KMT5B|Suv4-20h1	suppressor of variegation 4-20 homolog 1 (Drosophila)	protein-coding
chr15-60	chr15	101904325	101904615	+	34.6	0.706	intron (NM_145625, intron 1 of 14)	CpG	266	NM_145625	75705	Mm.290022	NM_145625	ENSMUSG00000058655	Eif4b	2310046H11Rik|AL024095|C85189|Eif4a2	eukaryotic translation initiation factor 4B	protein-coding
chr6-83	chr6	136776341	136776631	+	34.6	0.749	promoter-TSS (NM_178776)	promoter-TSS (NM_178776)	251	NM_021714	60321	Mm.141197	NM_021714	ENSMUSG00000030216	Wbp11	2510026P17Rik|D6Wsu113e|Npwbp|SIPP1	WW domain binding protein 11	protein-coding
chr5-104	chr5	108329517	108329807	+	34.6	0.74	5' UTR (NM_016980, exon 1 of 8)	5' UTR (NM_016980, exon 1 of 8)	115	NM_016980	100503670	Mm.277897	NM_016980	ENSMUSG00000058558	Rpl5	U21RNA	ribosomal protein L5	protein-coding
[truncated: 31,744 more rows]
