# Supplementary material for: Mutations in Hcfc1 and Ronin result in an inborn error of cobalamin metabolism and ribosomopathy
Source: Nat Commun. 2022 Jan 10;13:134. doi: 10.1038/s41467-021-27759-7 (PMC8748873; doi:10.1038/s41467-021-27759-7)
Supplement: Supplementary file 3 — Supplementary Dataset 1–16 [file 41467_2021_27759_MOESM3_ESM.zip › SUPP DATA 8.xlsx]

## Sheet: Annotation
Input ID	Gene ID	Type	Tax ID	Homologene Gene ID	Homologene Gene Tax ID	GO:0003735 structural constituent of ribo	GO:0044769 ATPase activity, coupled to tr	R-MMU-5389840 Mitochondrial translation elon	GO:0055086 nucleobase-containing small mo	GO:0009116 nucleoside metabolic process	GO:0007005 mitochondrion organization	GO:0004551 nucleotide diphosphatase activ	GO:0006749 glutathione metabolic process	GO:0009063 cellular amino acid catabolic	GO:0042157 lipoprotein metabolic process	GO:0008168 methyltransferase activity
Mtrf1	211253	symbol	M. musculus	211253	M. musculus	1	0	0	0	0	0	0	0	0	0	0
Zfp72	238722	symbol	M. musculus	238722	M. musculus	0	0	0	0	0	0	0	0	0	0	0
Mmachc	67096	symbol	M. musculus	67096	M. musculus	1	0	0	0	0	0	0	1	0	0	0
Slc38a7	234595	symbol	M. musculus	234595	M. musculus	0	1	0	0	0	0	0	0	0	0	0
Dnajc12	30045	symbol	M. musculus	30045	M. musculus	0	0	0	0	0	0	0	0	0	0	0
Zfp239	22685	symbol	M. musculus	22685	M. musculus	0	0	0	0	0	0	0	0	0	0	0
Asb13	142688	symbol	M. musculus	142688	M. musculus	0	0	0	0	0	0	0	0	0	0	0
Zfp493	72958	symbol	M. musculus	72958	M. musculus	0	0	0	0	0	0	0	0	0	0	0
Tfpi	21788	symbol	M. musculus	21788	M. musculus	0	0	0	0	0	0	0	0	0	0	0
Gpd1l	333433	symbol	M. musculus	333433	M. musculus	0	1	0	1	0	0	1	0	0	0	0
Zfp773	76373	symbol	M. musculus	76373	M. musculus	0	0	0	0	0	0	0	0	0	0	0
Nudt12	67993	symbol	M. musculus	67993	M. musculus	0	0	0	1	0	0	1	0	1	0	0
Thtpa	105663	symbol	M. musculus	105663	M. musculus	0	0	0	1	1	0	0	1	0	0	0
Tcea2	21400	symbol	M. musculus	21400	M. musculus	0	0	0	0	0	0	0	0	0	0	0
Ndufa3	66091	symbol	M. musculus	66091	M. musculus	0	1	0	0	0	0	0	0	0	0	0
Cdc42bpg	240505	symbol	M. musculus	240505	M. musculus	0	0	0	0	0	0	0	0	0	0	0
Letm1	56384	symbol	M. musculus	56384	M. musculus	0	0	0	0	0	1	0	0	0	0	0
Zfp738	408068	symbol	M. musculus	408068	M. musculus	0	0	0	0	0	0	0	0	0	0	0
Setmar	74729	symbol	M. musculus	74729	M. musculus	0	0	0	0	0	0	0	0	0	0	1
Adam22	11496	symbol	M. musculus	11496	M. musculus	0	0	0	0	0	0	0	0	0	0	0
Tmem160	69094	symbol	M. musculus	69094	M. musculus	0	0	0	0	0	0	0	0	0	0	0
Zfp111	56707	symbol	M. musculus	56707	M. musculus	0	0	0	0	0	0	0	0	0	0	0
Gm561	228715	gene_synonym	M. musculus	228715	M. musculus	0	0	0	0	0	0	0	0	0	0	0
Npl	74091	symbol	M. musculus	74091	M. musculus	0	0	0	1	0	0	0	0	1	0	0
4933404O12Rik	66752	symbol	M. musculus	66752	M. musculus	0	0	0	0	0	0	0	0	0	0	0
Coa3	52469	symbol	M. musculus	52469	M. musculus	1	0	0	0	0	1	0	0	0	0	0
Zfp455	218311	symbol	M. musculus	218311	M. musculus	0	0	0	0	0	0	0	0	0	0	0
Inpp5b	16330	symbol	M. musculus	16330	M. musculus	0	0	0	1	0	0	0	0	0	0	0
Map2k6	26399	symbol	M. musculus	26399	M. musculus	0	0	0	0	0	0	0	0	0	0	0
4930525G20Rik	320163	symbol	M. musculus	320163	M. musculus	0	0	0	0	0	0	0	0	0	0	0
Rps12	20042	symbol	M. musculus	20042	M. musculus	1	0	0	0	0	0	0	0	0	0	0
Rpl41	67945	symbol	M. musculus	67945	M. musculus	1	0	0	0	0	0	0	0	0	0	0
Zscan22	232878	symbol	M. musculus	232878	M. musculus	0	0	0	0	0	0	0	0	0	0	0
Gdap1	14545	symbol	M. musculus	14545	M. musculus	0	0	0	0	0	1	0	0	0	0	0
Zfp109	56869	symbol	M. musculus	56869	M. musculus	0	0	0	0	0	0	0	0	0	0	0
Sec11c	66286	symbol	M. musculus	66286	M. musculus	1	0	0	0	0	0	0	0	0	0	0
Snapin	20615	symbol	M. musculus	20615	M. musculus	0	0	0	0	0	0	0	0	0	0	0
Rps27a	78294	symbol	M. musculus	78294	M. musculus	1	0	0	0	0	0	0	0	0	0	0
Hsbp1	68196	symbol	M. musculus	68196	M. musculus	0	0	0	0	0	0	0	0	0	0	0
Jtb	23922	symbol	M. musculus	23922	M. musculus	0	0	0	0	0	1	0	0	0	0	0
Macrod1	107227	symbol	M. musculus	107227	M. musculus	0	1	0	1	1	0	0	0	0	0	0
Zfp697	242109	symbol	M. musculus	242109	M. musculus	0	0	0	0	0	0	0	0	0	0	0
Cox7c	12867	symbol	M. musculus	12867	M. musculus	0	1	0	1	0	0	0	0	0	0	0
Bckdk	12041	symbol	M. musculus	12041	M. musculus	0	0	0	0	0	0	0	0	1	0	0
Mrpl20	66448	symbol	M. musculus	66448	M. musculus	1	0	1	0	0	0	0	0	0	0	0
Ctns	83429	symbol	M. musculus	83429	M. musculus	1	1	0	1	0	0	0	1	0	0	0
Galm	319625	symbol	M. musculus	319625	M. musculus	0	0	0	0	0	0	0	0	1	0	0
Atp5e	67126	symbol	M. musculus	67126	M. musculus	0	1	0	1	0	0	0	0	0	0	0
Sar1b	66397	symbol	M. musculus	66397	M. musculus	0	0	0	0	0	0	0	0	0	0	0
Zkscan16	100041581	symbol	M. musculus	100041581	M. musculus	0	0	0	0	0	0	0	0	0	0	0
2410015M20Rik	224904	symbol	M. musculus	224904	M. musculus	0	0	0	0	0	1	0	0	0	0	0
Zc4h2	245522	symbol	M. musculus	245522	M. musculus	0	0	0	0	0	0	0	0	0	0	0
Atp5o	28080	symbol	M. musculus	28080	M. musculus	0	1	0	1	0	0	0	0	0	0	0
Chac2	68044	symbol	M. musculus	68044	M. musculus	1	0	0	0	0	0	0	1	1	0	0
Zfp418	232854	symbol	M. musculus	232854	M. musculus	0	0	0	0	0	0	0	0	0	0	0
Rps13	68052	symbol	M. musculus	68052	M. musculus	1	0	0	0	0	0	0	0	0	0	0
Tceb1	67923	gene_synonym	M. musculus	67923	M. musculus	0	0	0	0	0	0	0	0	0	0	0
Enox2	209224	symbol	M. musculus	209224	M. musculus	0	0	0	0	0	0	0	0	0	0	0
Thyn1	77862	symbol	M. musculus	77862	M. musculus	0	0	0	0	0	0	0	0	0	0	0
Fam96a	68250	symbol	M. musculus	68250	M. musculus	0	0	0	0	0	0	0	0	0	0	0
Zfp110	65020	symbol	M. musculus	65020	M. musculus	0	0	0	0	0	0	0	0	0	0	0
Chchd6	66098	symbol	M. musculus	66098	M. musculus	0	0	0	0	0	1	0	0	0	0	0
Zdhhc14	224454	symbol	M. musculus	224454	M. musculus	0	0	0	0	0	0	0	0	0	1	0
Zfp65	235907	symbol	M. musculus	235907	M. musculus	0	0	0	0	0	0	0	0	0	0	0
Ttc30a1	78802	symbol	M. musculus	78802	M. musculus	0	0	1	0	0	0	0	0	0	0	0
Zfp954	232853	symbol	M. musculus	232853	M. musculus	0	0	0	0	0	0	0	0	0	0	0
Zim1	22776	symbol	M. musculus	22776	M. musculus	0	0	0	0	0	0	0	0	0	0	0
Atp6v0b	114143	symbol	M. musculus	114143	M. musculus	0	1	0	0	0	0	0	0	0	0	0
Rps3	27050	symbol	M. musculus	27050	M. musculus	1	0	0	0	0	0	0	0	0	0	0
Amt	434437	symbol	M. musculus	434437	M. musculus	0	0	0	0	0	0	0	0	1	0	1
Mea1	17256	symbol	M. musculus	17256	M. musculus	0	0	0	0	0	0	0	0	0	0	0
Fhit	14198	symbol	M. musculus	14198	M. musculus	0	1	0	1	1	0	1	0	1	0	0
Eef1b2	55949	symbol	M. musculus	55949	M. musculus	1	0	0	0	0	0	0	0	0	0	0
Zfp108	54678	symbol	M. musculus	54678	M. musculus	0	0	0	0	0	0	0	0	0	0	0
Tmem147	69804	symbol	M. musculus	69804	M. musculus	0	0	0	0	0	0	0	0	0	0	0
Ccdc53	67282	gene_synonym	M. musculus	67282	M. musculus	0	0	0	0	0	0	0	0	0	0	0
Mrpl48	52443	symbol	M. musculus	52443	M. musculus	0	0	0	0	0	0	0	0	0	0	0
Zfp958	233987	symbol	M. musculus	233987	M. musculus	0	0	0	0	0	0	0	0	0	0	0
Vti1b	53612	symbol	M. musculus	53612	M. musculus	0	0	0	0	0	0	0	0	0	0	0
Dpm3	68563	symbol	M. musculus	68563	M. musculus	0	0	0	1	0	0	0	0	0	1	0
Kctd17	72844	symbol	M. musculus	72844	M. musculus	0	0	0	0	0	0	0	0	0	0	0
Nt5c3	107569	symbol	M. musculus	107569	M. musculus	0	1	0	1	1	0	0	0	0	0	0
Nop10	66181	symbol	M. musculus	66181	M. musculus	0	0	0	0	0	0	0	0	0	0	0
0610009B22Rik	66050	symbol	M. musculus	66050	M. musculus	0	0	0	0	0	0	0	0	0	0	0
Tha1	71776	symbol	M. musculus	71776	M. musculus	0	0	0	0	0	0	0	0	1	0	0
Ntan1	18203	symbol	M. musculus	18203	M. musculus	0	0	0	0	0	0	0	0	0	0	0
Mrpl54	66047	symbol	M. musculus	66047	M. musculus	0	0	1	0	0	0	0	0	0	0	0
Psma2	19166	symbol	M. musculus	19166	M. musculus	0	0	0	0	0	0	0	0	0	0	0
Rab29	226422	symbol	M. musculus	226422	M. musculus	0	0	0	0	0	1	0	0	0	0	0
Ppp1r13l	333654	symbol	M. musculus	333654	M. musculus	0	0	0	0	0	0	0	0	0	0	0
Amn1	232566	symbol	M. musculus	232566	M. musculus	0	0	0	0	0	0	0	0	0	0	0
Atg4c	242557	symbol	M. musculus	242557	M. musculus	0	0	0	0	0	1	0	0	1	1	0
Rbbp9	26450	symbol	M. musculus	26450	M. musculus	0	0	0	0	0	0	0	0	0	0	0
Rps23	66475	symbol	M. musculus	66475	M. musculus	1	0	0	0	0	0	0	0	0	0	0
Zfp114	232966	symbol	M. musculus	232966	M. musculus	0	0	0	0	0	0	0	0	0	0	0
Atp6v1f	66144	symbol	M. musculus	66144	M. musculus	0	1	0	0	0	0	0	0	0	0	0
Tmub1	64295	symbol	M. musculus	64295	M. musculus	0	0	0	0	0	0	0	0	1	0	0
Lmnb2	16907	symbol	M. musculus	16907	M. musculus	1	0	0	0	0	0	0	0	0	0	0
Nudt2	66401	symbol	M. musculus	66401	M. musculus	0	0	0	0	1	0	1	0	0	0	0
Dnajc18	76594	symbol	M. musculus	76594	M. musculus	0	0	0	0	0	0	0	0	0	0	0
Hscb	100900	symbol	M. musculus	100900	M. musculus	0	0	0	0	0	0	0	1	0	0	0
Pemt	18618	symbol	M. musculus	18618	M. musculus	1	1	0	1	1	1	0	1	0	1	1
Kcnc3	16504	symbol	M. musculus	16504	M. musculus	0	1	0	0	0	0	0	0	0	0	0
Cacybp	12301	symbol	M. musculus	12301	M. musculus	0	0	0	0	0	0	0	0	0	0	0
Fundc1	72018	symbol	M. musculus	72018	M. musculus	0	0	0	0	0	1	0	0	1	0	0
Fbxo9	71538	symbol	M. musculus	71538	M. musculus	0	0	0	0	0	0	0	0	0	0	0
Atp5g1	11951	symbol	M. musculus	11951	M. musculus	0	1	0	1	0	0	0	0	0	0	0
Bod1	69556	symbol	M. musculus	69556	M. musculus	0	0	0	0	0	0	0	0	0	0	0
Tex30	75623	symbol	M. musculus	75623	M. musculus	0	0	0	0	0	0	0	0	0	0	0
Gstz1	14874	symbol	M. musculus	14874	M. musculus	1	0	0	0	0	0	0	1	1	0	0
Nme1	18102	symbol	M. musculus	18102	M. musculus	0	1	0	1	1	0	0	0	0	0	0
Tmem261	66928	symbol	M. musculus	66928	M. musculus	0	0	0	0	0	0	0	0	0	0	0
Trmt10b	69934	symbol	M. musculus	69934	M. musculus	0	0	0	0	0	0	0	0	0	0	1
Mdh1	17449	symbol	M. musculus	17449	M. musculus	0	0	0	1	0	0	1	0	0	0	0
Txndc9	98258	symbol	M. musculus	98258	M. musculus	0	0	0	1	1	0	0	0	0	0	0
AI987944	233168	symbol	M. musculus	233168	M. musculus	0	0	0	0	0	0	0	0	0	0	0
Ctu1	233189	symbol	M. musculus	233189	M. musculus	0	0	0	0	0	0	0	0	0	0	0
Dimt1	66254	symbol	M. musculus	66254	M. musculus	0	0	0	0	0	0	0	0	0	0	1
Hcfc1r1	353502	symbol	M. musculus	353502	M. musculus	0	0	0	0	0	0	0	0	0	0	0
Rpl23a	268449	symbol	M. musculus	268449	M. musculus	1	0	0	0	0	0	0	0	0	0	0
Stmn1	16765	symbol	M. musculus	16765	M. musculus	0	0	0	0	0	0	0	0	0	0	0
Rpl6	19988	symbol	M. musculus	19988	M. musculus	1	0	0	0	0	0	0	0	0	0	0
Prim1	19075	symbol	M. musculus	19075	M. musculus	0	0	0	0	1	0	0	0	0	0	0
Ccdc90b	66365	symbol	M. musculus	66365	M. musculus	0	0	0	0	0	0	0	0	0	0	0
Mrpl11	66419	symbol	M. musculus	66419	M. musculus	1	0	1	0	0	0	0	0	0	0	0
Tor2a	30933	symbol	M. musculus	30933	M. musculus	0	0	0	0	0	0	0	0	0	0	0
Zfp133-ps	668917	symbol	M. musculus	668917	M. musculus	0	0	0	0	0	0	0	0	0	0	0
Ppil3	70225	symbol	M. musculus	70225	M. musculus	0	0	0	0	0	0	0	0	0	0	0
Mrpl42	67270	symbol	M. musculus	67270	M. musculus	0	0	1	0	0	0	0	0	0	0	0
Rps5	20103	symbol	M. musculus	20103	M. musculus	1	0	0	0	0	0	0	0	0	0	0
1110004F10Rik	56372	symbol	M. musculus	56372	M. musculus	0	0	0	0	0	0	0	0	0	0	0
Eif2s2	67204	symbol	M. musculus	67204	M. musculus	1	0	0	0	0	0	0	0	0	0	0
Slc31a2	20530	symbol	M. musculus	20530	M. musculus	0	0	0	0	0	0	0	0	0	0	0
Borcs7	66439	symbol	M. musculus	66439	M. musculus	0	0	0	0	0	0	0	0	0	0	0
Cnpy2	56530	symbol	M. musculus	56530	M. musculus	0	0	0	0	0	0	0	0	0	0	0
Mrps22	64655	symbol	M. musculus	64655	M. musculus	1	0	1	0	0	0	0	0	0	0	0
Grp	225642	symbol	M. musculus	225642	M. musculus	0	0	0	0	0	0	0	0	0	0	0
Zfp606	67370	symbol	M. musculus	67370	M. musculus	0	0	0	0	0	0	0	0	0	0	0
Srp19	66384	symbol	M. musculus	66384	M. musculus	0	0	0	0	0	0	0	0	0	0	0
Zfp273	212569	symbol	M. musculus	212569	M. musculus	0	0	0	0	0	0	0	0	0	0	0
Dstyk	213452	symbol	M. musculus	213452	M. musculus	0	0	0	0	0	0	0	0	0	0	0
Snhg12	100039864	symbol	M. musculus	100039864	M. musculus	0	0	0	0	0	0	0	0	0	0	0
Zfp759	268670	symbol	M. musculus	268670	M. musculus	0	0	0	0	0	0	0	0	0	0	0
Zfp85	22746	symbol	M. musculus	22746	M. musculus	0	0	0	0	0	0	0	0	0	0	0
Mir22hg	100042498	symbol	M. musculus	100042498	M. musculus	0	0	0	0	0	0	0	0	0	0	0
2610001J05Rik	66520	symbol	M. musculus	66520	M. musculus	0	0	0	0	0	0	0	0	0	0	0
Abcc5	27416	symbol	M. musculus	27416	M. musculus	0	1	0	0	0	0	0	0	0	0	0
Phb	18673	symbol	M. musculus	18673	M. musculus	0	0	0	0	0	1	0	0	0	0	0
Acp6	66659	symbol	M. musculus	66659	M. musculus	0	0	0	1	0	0	0	0	0	0	0
Fsd1	240121	symbol	M. musculus	240121	M. musculus	0	0	0	0	0	0	0	0	0	0	0
Lamtor1	66508	symbol	M. musculus	66508	M. musculus	1	0	0	0	0	0	0	0	0	0	0
Morf4l1	21761	symbol	M. musculus	21761	M. musculus	0	0	0	0	0	0	0	0	0	0	0
Plekha4	69217	symbol	M. musculus	69217	M. musculus	0	0	0	0	0	0	0	0	0	0	0
Mrpl34	94065	symbol	M. musculus	94065	M. musculus	1	0	1	0	0	0	0	0	0	0	0
Zfp354a	21408	symbol	M. musculus	21408	M. musculus	0	0	0	0	0	0	0	0	0	0	0
Kbtbd8	243574	symbol	M. musculus	243574	M. musculus	0	0	0	0	0	0	0	0	0	0	0
Fis1	66437	symbol	M. musculus	66437	M. musculus	0	0	0	0	0	1	0	0	1	0	0
Cmpk1	66588	symbol	M. musculus	66588	M. musculus	0	1	0	1	1	0	0	0	0	0	0
Rpp30	54364	symbol	M. musculus	54364	M. musculus	0	0	0	0	0	0	0	0	0	0	0
Rpain	69723	symbol	M. musculus	69723	M. musculus	0	0	0	0	0	0	0	0	0	0	0
2210016L21Rik	72357	symbol	M. musculus	72357	M. musculus	0	0	0	0	0	0	0	0	0	0	0
Ppp2r3c	59032	symbol	M. musculus	59032	M. musculus	0	0	0	0	0	0	0	0	0	0	0
Med11	66172	symbol	M. musculus	66172	M. musculus	0	0	0	0	0	0	0	0	0	0	0

## Sheet: Enrichment
GroupID	Category	Term	Description	LogP	Log(q-value)	InTerm_InList	Genes	Symbols
1_Summary	GO Molecular Functions	GO:0003735	structural constituent of ribosome	-9.42596	-5.08582	12/152	19988,20042,20103,27050,64655,66419,66448,66475,68052,78294,94065,268449,67945,14874,52469,55949,66286,67096,67204,68044,83429,211253,18618,16907,66508	Rpl6,Rps12,Rps5,Rps3,Mrps22,Mrpl11,Mrpl20,Rps23,Rps13,Rps27a,Mrpl34,Rpl23a,Rpl41,Gstz1,Coa3,Eef1b2,Sec11c,Mmachc,Eif2s2,Chac2,Ctns,Mtrf1,Pemt,Lmnb2,Lamtor1
1_Member	GO Molecular Functions	GO:0003735	structural constituent of ribosome	-9.42596	-5.08582	12/152	19988,20042,20103,27050,64655,66419,66448,66475,68052,78294,94065,268449	Rpl6,Rps12,Rps5,Rps3,Mrps22,Mrpl11,Mrpl20,Rps23,Rps13,Rps27a,Mrpl34,Rpl23a
1_Member	KEGG Pathway	ko03010	Ribosome	-8.66531	-4.80229	12/177	19988,20042,20103,27050,66419,66448,66475,67945,68052,78294,94065,268449	Rpl6,Rps12,Rps5,Rps3,Mrpl11,Mrpl20,Rps23,Rpl41,Rps13,Rps27a,Mrpl34,Rpl23a
1_Member	KEGG Pathway	mmu03010	Ribosome	-8.66531	-4.80229	12/177	19988,20042,20103,27050,66419,66448,66475,67945,68052,78294,94065,268449	Rpl6,Rps12,Rps5,Rps3,Mrpl11,Mrpl20,Rps23,Rpl41,Rps13,Rps27a,Mrpl34,Rpl23a
1_Member	GO Biological Processes	GO:0006518	peptide metabolic process	-6.23928	-2.50119	19/757	14874,19988,20103,27050,52469,55949,66286,66419,66448,66475,67096,67204,68044,68052,78294,83429,94065,211253,268449	Gstz1,Rpl6,Rps5,Rps3,Coa3,Eef1b2,Sec11c,Mrpl11,Mrpl20,Rps23,Mmachc,Eif2s2,Chac2,Rps13,Rps27a,Ctns,Mrpl34,Mtrf1,Rpl23a
1_Member	GO Biological Processes	GO:0043603	cellular amide metabolic process	-5.83119	-2.2692	20/886	14874,18618,19988,20103,27050,52469,55949,66286,66419,66448,66475,67096,67204,68044,68052,78294,83429,94065,211253,268449	Gstz1,Pemt,Rpl6,Rps5,Rps3,Coa3,Eef1b2,Sec11c,Mrpl11,Mrpl20,Rps23,Mmachc,Eif2s2,Chac2,Rps13,Rps27a,Ctns,Mrpl34,Mtrf1,Rpl23a
1_Member	GO Molecular Functions	GO:0019843	rRNA binding	-5.53065	-2.03561	6/61	19988,27050,66419,66448,68052,268449	Rpl6,Rps3,Mrpl11,Mrpl20,Rps13,Rpl23a
1_Member	Reactome Gene Sets	R-MMU-72766	Translation	-4.88876	-1.55464	7/118	19988,27050,55949,66475,67204,68052,268449	Rpl6,Rps3,Eef1b2,Rps23,Eif2s2,Rps13,Rpl23a
1_Member	GO Molecular Functions	GO:0005198	structural molecule activity	-4.68111	-1.48709	14/562	16907,19988,20042,20103,27050,64655,66419,66448,66475,66508,68052,78294,94065,268449	Lmnb2,Rpl6,Rps12,Rps5,Rps3,Mrps22,Mrpl11,Mrpl20,Rps23,Lamtor1,Rps13,Rps27a,Mrpl34,Rpl23a
1_Member	Reactome Gene Sets	R-MMU-156827	L13a-mediated translational silencing of Ceruloplasmin expression	-4.36444	-1.30305	6/97	19988,27050,66475,67204,68052,268449	Rpl6,Rps3,Rps23,Eif2s2,Rps13,Rpl23a
1_Member	Reactome Gene Sets	R-MMU-72706	GTP hydrolysis and joining of the 60S ribosomal subunit	-4.31452	-1.29659	6/99	19988,27050,66475,67204,68052,268449	Rpl6,Rps3,Rps23,Eif2s2,Rps13,Rpl23a
1_Member	GO Biological Processes	GO:0006412	translation	-4.2336	-1.27366	14/618	19988,20103,27050,52469,55949,66419,66448,66475,67204,68052,78294,94065,211253,268449	Rpl6,Rps5,Rps3,Coa3,Eef1b2,Mrpl11,Mrpl20,Rps23,Eif2s2,Rps13,Rps27a,Mrpl34,Mtrf1,Rpl23a
1_Member	Reactome Gene Sets	R-MMU-72737	Cap-dependent Translation Initiation	-4.19451	-1.27069	6/104	19988,27050,66475,67204,68052,268449	Rpl6,Rps3,Rps23,Eif2s2,Rps13,Rpl23a
1_Member	Reactome Gene Sets	R-MMU-72613	Eukaryotic Translation Initiation	-4.19451	-1.27069	6/104	19988,27050,66475,67204,68052,268449	Rpl6,Rps3,Rps23,Eif2s2,Rps13,Rpl23a
1_Member	GO Biological Processes	GO:0043604	amide biosynthetic process	-4.17947	-1.27069	15/707	18618,19988,20103,27050,52469,55949,66419,66448,66475,67204,68052,78294,94065,211253,268449	Pemt,Rpl6,Rps5,Rps3,Coa3,Eef1b2,Mrpl11,Mrpl20,Rps23,Eif2s2,Rps13,Rps27a,Mrpl34,Mtrf1,Rpl23a
1_Member	GO Biological Processes	GO:0043043	peptide biosynthetic process	-4.08666	-1.22363	14/638	19988,20103,27050,52469,55949,66419,66448,66475,67204,68052,78294,94065,211253,268449	Rpl6,Rps5,Rps3,Coa3,Eef1b2,Mrpl11,Mrpl20,Rps23,Eif2s2,Rps13,Rps27a,Mrpl34,Mtrf1,Rpl23a
1_Member	Reactome Gene Sets	R-MMU-1799339	SRP-dependent cotranslational protein targeting to membrane	-3.739	-1.00707	5/80	19988,27050,66475,68052,268449	Rpl6,Rps3,Rps23,Rps13,Rpl23a
1_Member	Reactome Gene Sets	R-MMU-975956	Nonsense Mediated Decay (NMD) independent of the Exon Junction Complex (EJC)	-3.7136	-0.996707	5/81	19988,27050,66475,68052,268449	Rpl6,Rps3,Rps23,Rps13,Rpl23a
1_Member	Reactome Gene Sets	R-MMU-72695	Formation of the ternary complex, and subsequently, the 43S complex	-3.67064	-0.973946	4/45	27050,66475,67204,68052	Rps3,Rps23,Eif2s2,Rps13
1_Member	Reactome Gene Sets	R-MMU-72689	Formation of a pool of free 40S subunits	-3.54514	-0.886233	5/88	19988,27050,66475,68052,268449	Rpl6,Rps3,Rps23,Rps13,Rpl23a
1_Member	Reactome Gene Sets	R-MMU-72649	Translation initiation complex formation	-3.45927	-0.809322	4/51	27050,66475,67204,68052	Rps3,Rps23,Eif2s2,Rps13
1_Member	Reactome Gene Sets	R-MMU-72702	Ribosomal scanning and start codon recognition	-3.42671	-0.80257	4/52	27050,66475,67204,68052	Rps3,Rps23,Eif2s2,Rps13
1_Member	Reactome Gene Sets	R-MMU-72662	Activation of the mRNA upon binding of the cap-binding complex and eIFs, and subsequent binding to 4	-3.42671	-0.80257	4/52	27050,66475,67204,68052	Rps3,Rps23,Eif2s2,Rps13
1_Member	Reactome Gene Sets	R-MMU-927802	Nonsense-Mediated Decay (NMD)	-3.34944	-0.780144	5/97	19988,27050,66475,68052,268449	Rpl6,Rps3,Rps23,Rps13,Rpl23a
1_Member	Reactome Gene Sets	R-MMU-975957	Nonsense Mediated Decay (NMD) enhanced by the Exon Junction Complex (EJC)	-3.34944	-0.780144	5/97	19988,27050,66475,68052,268449	Rpl6,Rps3,Rps23,Rps13,Rpl23a
1_Member	GO Biological Processes	GO:0000027	ribosomal large subunit assembly	-3.05219	-0.56938	3/29	19988,66419,268449	Rpl6,Mrpl11,Rpl23a
1_Member	GO Biological Processes	GO:0042255	ribosome assembly	-2.1857	0	3/58	19988,66419,268449	Rpl6,Mrpl11,Rpl23a
1_Member	GO Biological Processes	GO:0042273	ribosomal large subunit biogenesis	-2.01319	0	3/67	19988,66419,268449	Rpl6,Mrpl11,Rpl23a
2_Summary	GO Molecular Functions	GO:0044769	ATPase activity, coupled to transmembrane movement of ions, rotational mechanism	-6.00855	-2.36737	5/28	11951,28080,66144,67126,114143,12867,66091,27416,18102,66588,83429,14198,18618,107227,107569,16504,234595,333433	Atp5g1,Atp5o,Atp6v1f,Atp5e,Atp6v0b,Cox7c,Ndufa3,Abcc5,Nme1,Cmpk1,Ctns,Fhit,Pemt,Macrod1,Nt5c3,Kcnc3,Slc38a7,Gpd1l
2_Member	GO Molecular Functions	GO:0044769	ATPase activity, coupled to transmembrane movement of ions, rotational mechanism	-6.00855	-2.36737	5/28	11951,28080,66144,67126,114143	Atp5g1,Atp5o,Atp6v1f,Atp5e,Atp6v0b
2_Member	GO Biological Processes	GO:1902600	hydrogen ion transmembrane transport	-4.76881	-1.54261	5/49	11951,28080,66144,67126,114143	Atp5g1,Atp5o,Atp6v1f,Atp5e,Atp6v0b
2_Member	KEGG Pathway	ko00190	Oxidative phosphorylation	-4.53054	-1.42084	7/134	11951,12867,28080,66091,66144,67126,114143	Atp5g1,Cox7c,Atp5o,Ndufa3,Atp6v1f,Atp5e,Atp6v0b
2_Member	KEGG Pathway	mmu00190	Oxidative phosphorylation	-4.53054	-1.42084	7/134	11951,12867,28080,66091,66144,67126,114143	Atp5g1,Cox7c,Atp5o,Ndufa3,Atp6v1f,Atp5e,Atp6v0b
2_Member	GO Molecular Functions	GO:0015078	hydrogen ion transmembrane transporter activity	-4.38984	-1.30497	6/96	11951,12867,28080,66144,67126,114143	Atp5g1,Cox7c,Atp5o,Atp6v1f,Atp5e,Atp6v0b
2_Member	GO Molecular Functions	GO:0019829	cation-transporting ATPase activity	-4.33697	-1.29786	5/60	11951,28080,66144,67126,114143	Atp5g1,Atp5o,Atp6v1f,Atp5e,Atp6v0b
2_Member	GO Molecular Functions	GO:0042625	ATPase coupled ion transmembrane transporter activity	-4.26789	-1.27366	5/62	11951,28080,66144,67126,114143	Atp5g1,Atp5o,Atp6v1f,Atp5e,Atp6v0b
2_Member	GO Molecular Functions	GO:0046933	proton-transporting ATP synthase activity, rotational mechanism	-4.12522	-1.23223	3/13	11951,28080,67126	Atp5g1,Atp5o,Atp5e
2_Member	GO Molecular Functions	GO:0042626	ATPase activity, coupled to transmembrane movement of substances	-4.01542	-1.18872	6/112	11951,27416,28080,66144,67126,114143	Atp5g1,Abcc5,Atp5o,Atp6v1f,Atp5e,Atp6v0b
2_Member	GO Molecular Functions	GO:0016820	hydrolase activity, acting on acid anhydrides, catalyzing transmembrane movement of substances	-3.99405	-1.18872	6/113	11951,27416,28080,66144,67126,114143	Atp5g1,Abcc5,Atp5o,Atp6v1f,Atp5e,Atp6v0b
2_Member	GO Biological Processes	GO:0009142	nucleoside triphosphate biosynthetic process	-3.9848	-1.18872	5/71	11951,18102,28080,66588,67126	Atp5g1,Nme1,Atp5o,Cmpk1,Atp5e
2_Member	GO Molecular Functions	GO:0015405	P-P-bond-hydrolysis-driven transmembrane transporter activity	-3.87021	-1.10985	6/119	11951,27416,28080,66144,67126,114143	Atp5g1,Abcc5,Atp5o,Atp6v1f,Atp5e,Atp6v0b
2_Member	GO Molecular Functions	GO:0015399	primary active transmembrane transporter activity	-3.85027	-1.10118	6/120	11951,27416,28080,66144,67126,114143	Atp5g1,Abcc5,Atp5o,Atp6v1f,Atp5e,Atp6v0b
2_Member	GO Molecular Functions	GO:0043492	ATPase activity, coupled to movement of substances	-3.73443	-1.00707	6/126	11951,27416,28080,66144,67126,114143	Atp5g1,Abcc5,Atp5o,Atp6v1f,Atp5e,Atp6v0b
2_Member	Reactome Gene Sets	R-MMU-163210	Formation of ATP by chemiosmotic coupling	-3.68035	-0.973946	3/18	11951,28080,67126	Atp5g1,Atp5o,Atp5e
2_Member	GO Biological Processes	GO:0015992	proton transport	-3.61543	-0.938041	5/85	11951,28080,66144,67126,114143	Atp5g1,Atp5o,Atp6v1f,Atp5e,Atp6v0b
2_Member	GO Biological Processes	GO:0006818	hydrogen transport	-3.59169	-0.923646	5/86	11951,28080,66144,67126,114143	Atp5g1,Atp5o,Atp6v1f,Atp5e,Atp6v0b
2_Member	GO Molecular Functions	GO:0036442	hydrogen-exporting ATPase activity	-3.35425	-0.780144	3/23	66144,67126,114143	Atp6v1f,Atp5e,Atp6v0b
2_Member	GO Biological Processes	GO:0015986	ATP synthesis coupled proton transport	-3.35425	-0.780144	3/23	11951,28080,67126	Atp5g1,Atp5o,Atp5e
2_Member	GO Biological Processes	GO:0015985	energy coupled proton transport, down electrochemical gradient	-3.35425	-0.780144	3/23	11951,28080,67126	Atp5g1,Atp5o,Atp5e
2_Member	GO Biological Processes	GO:0015991	ATP hydrolysis coupled proton transport	-3.29834	-0.757534	3/24	11951,66144,114143	Atp5g1,Atp6v1f,Atp6v0b
2_Member	GO Biological Processes	GO:0099132	ATP hydrolysis coupled cation transmembrane transport	-3.29834	-0.757534	3/24	11951,66144,114143	Atp5g1,Atp6v1f,Atp6v0b
2_Member	GO Biological Processes	GO:0099131	ATP hydrolysis coupled ion transmembrane transport	-3.29834	-0.757534	3/24	11951,66144,114143	Atp5g1,Atp6v1f,Atp6v0b
2_Member	GO Biological Processes	GO:0015988	energy coupled proton transmembrane transport, against electrochemical gradient	-3.24491	-0.724206	3/25	11951,66144,114143	Atp5g1,Atp6v1f,Atp6v0b
2_Member	GO Biological Processes	GO:0090662	ATP hydrolysis coupled transmembrane transport	-3.24491	-0.724206	3/25	11951,66144,114143	Atp5g1,Atp6v1f,Atp6v0b
2_Member	GO Biological Processes	GO:0009206	purine ribonucleoside triphosphate biosynthetic process	-3.24481	-0.724206	4/58	11951,18102,28080,67126	Atp5g1,Nme1,Atp5o,Atp5e
2_Member	GO Molecular Functions	GO:0022853	active ion transmembrane transporter activity	-3.23006	-0.715988	5/103	11951,28080,66144,67126,114143	Atp5g1,Atp5o,Atp6v1f,Atp5e,Atp6v0b
2_Member	GO Biological Processes	GO:0009145	purine nucleoside triphosphate biosynthetic process	-3.21652	-0.715885	4/59	11951,18102,28080,67126	Atp5g1,Nme1,Atp5o,Atp5e
2_Member	GO Biological Processes	GO:0009201	ribonucleoside triphosphate biosynthetic process	-3.1615	-0.672611	4/61	11951,18102,28080,67126	Atp5g1,Nme1,Atp5o,Atp5e
2_Member	GO Biological Processes	GO:0009141	nucleoside triphosphate metabolic process	-2.93647	-0.45965	7/244	11951,12867,18102,28080,66588,67126,83429	Atp5g1,Cox7c,Nme1,Atp5o,Cmpk1,Atp5e,Ctns
2_Member	GO Biological Processes	GO:0072521	purine-containing compound metabolic process	-2.7928	-0.339146	10/495	11951,12867,14198,18102,18618,28080,67126,83429,107227,107569	Atp5g1,Cox7c,Fhit,Nme1,Pemt,Atp5o,Atp5e,Ctns,Macrod1,Nt5c3
2_Member	Reactome Gene Sets	R-MMU-163200	Respiratory electron transport, ATP synthesis by chemiosmotic coupling, and heat production by uncou	-2.58857	-0.167499	4/87	11951,28080,66091,67126	Atp5g1,Atp5o,Ndufa3,Atp5e
2_Member	KEGG Pathway	mmu05012	Parkinson's disease	-2.58301	-0.167143	5/144	11951,12867,28080,66091,67126	Atp5g1,Cox7c,Atp5o,Ndufa3,Atp5e
2_Member	GO Biological Processes	GO:0009205	purine ribonucleoside triphosphate metabolic process	-2.49668	-0.0859538	6/218	11951,12867,18102,28080,67126,83429	Atp5g1,Cox7c,Nme1,Atp5o,Atp5e,Ctns
2_Member	GO Biological Processes	GO:0009199	ribonucleoside triphosphate metabolic process	-2.45797	-0.0553716	6/222	11951,12867,18102,28080,67126,83429	Atp5g1,Cox7c,Nme1,Atp5o,Atp5e,Ctns
2_Member	GO Biological Processes	GO:0006754	ATP biosynthetic process	-2.4424	-0.0467336	3/47	11951,28080,67126	Atp5g1,Atp5o,Atp5e
2_Member	GO Biological Processes	GO:0009144	purine nucleoside triphosphate metabolic process	-2.42013	-0.0293698	6/226	11951,12867,18102,28080,67126,83429	Atp5g1,Cox7c,Nme1,Atp5o,Atp5e,Ctns
2_Member	KEGG Pathway	ko05010	Alzheimer's disease	-2.22405	0	5/175	11951,12867,28080,66091,67126	Atp5g1,Cox7c,Atp5o,Ndufa3,Atp5e
2_Member	KEGG Pathway	mmu05010	Alzheimer's disease	-2.22405	0	5/175	11951,12867,28080,66091,67126	Atp5g1,Cox7c,Atp5o,Ndufa3,Atp5e
2_Member	GO Molecular Functions	GO:0015077	monovalent inorganic cation transmembrane transporter activity	-2.17551	0	7/335	11951,12867,16504,28080,66144,67126,114143	Atp5g1,Cox7c,Kcnc3,Atp5o,Atp6v1f,Atp5e,Atp6v0b
2_Member	GO Biological Processes	GO:0015672	monovalent inorganic cation transport	-2.08842	0	8/436	11951,16504,28080,66144,67126,114143,234595,333433	Atp5g1,Kcnc3,Atp5o,Atp6v1f,Atp5e,Atp6v0b,Slc38a7,Gpd1l
2_Member	KEGG Pathway	ko05016	Huntington's disease	-2.04042	0	5/194	11951,12867,28080,66091,67126	Atp5g1,Cox7c,Atp5o,Ndufa3,Atp5e
2_Member	KEGG Pathway	mmu05016	Huntington's disease	-2.04042	0	5/194	11951,12867,28080,66091,67126	Atp5g1,Cox7c,Atp5o,Ndufa3,Atp5e
2_Member	GO Biological Processes	GO:0009127	purine nucleoside monophosphate biosynthetic process	-2.03103	0	3/66	11951,28080,67126	Atp5g1,Atp5o,Atp5e
2_Member	GO Biological Processes	GO:0009168	purine ribonucleoside monophosphate biosynthetic process	-2.03103	0	3/66	11951,28080,67126	Atp5g1,Atp5o,Atp5e
2_Member	Reactome Gene Sets	R-MMU-1428517	The citric acid (TCA) cycle and respiratory electron transport	-2.00891	0	4/127	11951,28080,66091,67126	Atp5g1,Atp5o,Ndufa3,Atp5e
2_Member	GO Biological Processes	GO:0046034	ATP metabolic process	-2.0046	0	5/198	11951,12867,28080,67126,83429	Atp5g1,Cox7c,Atp5o,Atp5e,Ctns
3_Summary	Reactome Gene Sets	R-MMU-5389840	Mitochondrial translation elongation	-4.93765	-1.55464	6/77	64655,66047,66419,66448,67270,94065,78802	Mrps22,Mrpl54,Mrpl11,Mrpl20,Mrpl42,Mrpl34,Ttc30a1
3_Member	Reactome Gene Sets	R-MMU-5389840	Mitochondrial translation elongation	-4.93765	-1.55464	6/77	64655,66047,66419,66448,67270,94065	Mrps22,Mrpl54,Mrpl11,Mrpl20,Mrpl42,Mrpl34
3_Member	Reactome Gene Sets	R-MMU-5419276	Mitochondrial translation termination	-4.87326	-1.55464	6/79	64655,66047,66419,66448,67270,94065	Mrps22,Mrpl54,Mrpl11,Mrpl20,Mrpl42,Mrpl34
3_Member	Reactome Gene Sets	R-MMU-5368287	Mitochondrial translation	-4.84174	-1.55464	6/80	64655,66047,66419,66448,67270,94065	Mrps22,Mrpl54,Mrpl11,Mrpl20,Mrpl42,Mrpl34
3_Member	Reactome Gene Sets	R-MMU-1852241	Organelle biogenesis and maintenance	-2.79766	-0.339146	7/258	64655,66047,66419,66448,67270,78802,94065	Mrps22,Mrpl54,Mrpl11,Mrpl20,Mrpl42,Ttc30a1,Mrpl34
4_Summary	GO Biological Processes	GO:0055086	nucleobase-containing small molecule metabolic process	-4.8156	-1.55464	15/622	11951,12867,14198,17449,18102,18618,28080,66588,67126,67993,83429,98258,107227,107569,333433,16330,66659,68563,105663,74091	Atp5g1,Cox7c,Fhit,Mdh1,Nme1,Pemt,Atp5o,Cmpk1,Atp5e,Nudt12,Ctns,Txndc9,Macrod1,Nt5c3,Gpd1l,Inpp5b,Acp6,Dpm3,Thtpa,Npl
4_Member	GO Biological Processes	GO:0055086	nucleobase-containing small molecule metabolic process	-4.8156	-1.55464	15/622	11951,12867,14198,17449,18102,18618,28080,66588,67126,67993,83429,98258,107227,107569,333433	Atp5g1,Cox7c,Fhit,Mdh1,Nme1,Pemt,Atp5o,Cmpk1,Atp5e,Nudt12,Ctns,Txndc9,Macrod1,Nt5c3,Gpd1l
4_Member	GO Biological Processes	GO:0019637	organophosphate metabolic process	-3.90618	-1.13424	17/925	11951,12867,14198,16330,17449,18102,18618,28080,66588,66659,67126,67993,68563,83429,105663,107569,333433	Atp5g1,Cox7c,Fhit,Inpp5b,Mdh1,Nme1,Pemt,Atp5o,Cmpk1,Acp6,Atp5e,Nudt12,Dpm3,Ctns,Thtpa,Nt5c3,Gpd1l
4_Member	GO Biological Processes	GO:0009117	nucleotide metabolic process	-3.4387	-0.80257	12/566	11951,12867,14198,17449,18102,28080,66588,67126,67993,83429,107569,333433	Atp5g1,Cox7c,Fhit,Mdh1,Nme1,Atp5o,Cmpk1,Atp5e,Nudt12,Ctns,Nt5c3,Gpd1l
4_Member	GO Biological Processes	GO:0006753	nucleoside phosphate metabolic process	-3.37753	-0.780144	12/575	11951,12867,14198,17449,18102,28080,66588,67126,67993,83429,107569,333433	Atp5g1,Cox7c,Fhit,Mdh1,Nme1,Atp5o,Cmpk1,Atp5e,Nudt12,Ctns,Nt5c3,Gpd1l
4_Member	GO Biological Processes	GO:1901135	carbohydrate derivative metabolic process	-2.64505	-0.218717	15/993	11951,12867,18102,18618,28080,66588,66659,67126,68563,74091,83429,98258,107227,107569,333433	Atp5g1,Cox7c,Nme1,Pemt,Atp5o,Cmpk1,Acp6,Atp5e,Dpm3,Npl,Ctns,Txndc9,Macrod1,Nt5c3,Gpd1l
5_Summary	GO Biological Processes	GO:0009116	nucleoside metabolic process	-4.57635	-1.42084	6/89	18102,18618,66588,98258,107227,107569,19075,66401,105663,14198	Nme1,Pemt,Cmpk1,Txndc9,Macrod1,Nt5c3,Prim1,Nudt2,Thtpa,Fhit
5_Member	GO Biological Processes	GO:0009116	nucleoside metabolic process	-4.57635	-1.42084	6/89	18102,18618,66588,98258,107227,107569	Nme1,Pemt,Cmpk1,Txndc9,Macrod1,Nt5c3
5_Member	GO Biological Processes	GO:1901657	glycosyl compound metabolic process	-4.10309	-1.22534	6/108	18102,18618,66588,98258,107227,107569	Nme1,Pemt,Cmpk1,Txndc9,Macrod1,Nt5c3
5_Member	GO Biological Processes	GO:0009119	ribonucleoside metabolic process	-3.9848	-1.18872	5/71	18102,18618,66588,98258,107569	Nme1,Pemt,Cmpk1,Txndc9,Nt5c3
5_Member	GO Biological Processes	GO:0042278	purine nucleoside metabolic process	-3.30304	-0.757534	4/56	18102,18618,107227,107569	Nme1,Pemt,Macrod1,Nt5c3
5_Member	KEGG Pathway	ko00240	Pyrimidine metabolism	-3.21093	-0.715885	5/104	18102,19075,66401,66588,107569	Nme1,Prim1,Nudt2,Cmpk1,Nt5c3
5_Member	KEGG Pathway	mmu00240	Pyrimidine metabolism	-3.21093	-0.715885	5/104	18102,19075,66401,66588,107569	Nme1,Prim1,Nudt2,Cmpk1,Nt5c3
5_Member	GO Biological Processes	GO:0042455	ribonucleoside biosynthetic process	-2.84837	-0.377452	3/34	18102,66588,98258	Nme1,Cmpk1,Txndc9
5_Member	GO Biological Processes	GO:0009163	nucleoside biosynthetic process	-2.77581	-0.327763	3/36	18102,66588,98258	Nme1,Cmpk1,Txndc9
5_Member	GO Biological Processes	GO:1901659	glycosyl compound biosynthetic process	-2.70753	-0.275866	3/38	18102,66588,98258	Nme1,Cmpk1,Txndc9
5_Member	GO Biological Processes	GO:0072527	pyrimidine-containing compound metabolic process	-2.39107	-0.00516392	3/49	18102,66588,105663	Nme1,Cmpk1,Thtpa
5_Member	GO Biological Processes	GO:0046128	purine ribonucleoside metabolic process	-2.31826	0	3/52	18102,18618,107569	Nme1,Pemt,Nt5c3
5_Member	KEGG Pathway	mmu00230	Purine metabolism	-2.19346	0	5/178	14198,18102,19075,66401,107569	Fhit,Nme1,Prim1,Nudt2,Nt5c3
5_Member	KEGG Pathway	ko00230	Purine metabolism	-2.19346	0	5/178	14198,18102,19075,66401,107569	Fhit,Nme1,Prim1,Nudt2,Nt5c3
6_Summary	GO Biological Processes	GO:0007005	mitochondrion organization	-4.23782	-1.27366	12/464	14545,18618,18673,23922,52469,56384,66098,66437,72018,224904,226422,242557	Gdap1,Pemt,Phb,Jtb,Coa3,Letm1,Chchd6,Fis1,Fundc1,2410015M20Rik,Rab29,Atg4c
6_Member	GO Biological Processes	GO:0007005	mitochondrion organization	-4.23782	-1.27366	12/464	14545,18618,18673,23922,52469,56384,66098,66437,72018,224904,226422,242557	Gdap1,Pemt,Phb,Jtb,Coa3,Letm1,Chchd6,Fis1,Fundc1,2410015M20Rik,Rab29,Atg4c
6_Member	GO Biological Processes	GO:0042407	cristae formation	-4.02258	-1.18872	3/14	56384,66098,224904	Letm1,Chchd6,2410015M20Rik
6_Member	GO Biological Processes	GO:0007007	inner mitochondrial membrane organization	-3.35425	-0.780144	3/23	56384,66098,224904	Letm1,Chchd6,2410015M20Rik
7_Summary	GO Molecular Functions	GO:0004551	nucleotide diphosphatase activity	-3.92776	-1.14391	3/15	14198,66401,67993,17449,333433	Fhit,Nudt2,Nudt12,Mdh1,Gpd1l
7_Member	GO Molecular Functions	GO:0004551	nucleotide diphosphatase activity	-3.92776	-1.14391	3/15	14198,66401,67993	Fhit,Nudt2,Nudt12
7_Member	GO Biological Processes	GO:0019674	NAD metabolic process	-2.70753	-0.275866	3/38	17449,67993,333433	Mdh1,Nudt12,Gpd1l
8_Summary	GO Biological Processes	GO:0006749	glutathione metabolic process	-3.63334	-0.946403	4/46	14874,67096,68044,83429,18618,100900,105663	Gstz1,Mmachc,Chac2,Ctns,Pemt,Hscb,Thtpa
8_Member	GO Biological Processes	GO:0006749	glutathione metabolic process	-3.63334	-0.946403	4/46	14874,67096,68044,83429	Gstz1,Mmachc,Chac2,Ctns
8_Member	GO Biological Processes	GO:0006790	sulfur compound metabolic process	-2.73175	-0.28923	7/265	14874,18618,67096,68044,83429,100900,105663	Gstz1,Pemt,Mmachc,Chac2,Ctns,Hscb,Thtpa
9_Summary	GO Biological Processes	GO:0009063	cellular amino acid catabolic process	-2.80377	-0.339146	4/76	12041,14874,71776,434437,14198,64295,66437,67993,72018,74091,242557,319625,68044	Bckdk,Gstz1,Tha1,Amt,Fhit,Tmub1,Fis1,Nudt12,Fundc1,Npl,Atg4c,Galm,Chac2
9_Member	GO Biological Processes	GO:0009063	cellular amino acid catabolic process	-2.80377	-0.339146	4/76	12041,14874,71776,434437	Bckdk,Gstz1,Tha1,Amt
9_Member	GO Biological Processes	GO:0044712	single-organism catabolic process	-2.456	-0.0553716	12/739	12041,14198,14874,64295,66437,67993,71776,72018,74091,242557,319625,434437	Bckdk,Fhit,Gstz1,Tmub1,Fis1,Nudt12,Tha1,Fundc1,Npl,Atg4c,Galm,Amt
9_Member	GO Biological Processes	GO:1901565	organonitrogen compound catabolic process	-2.28537	0	6/241	12041,14874,67993,68044,71776,434437	Bckdk,Gstz1,Nudt12,Chac2,Tha1,Amt
9_Member	GO Biological Processes	GO:0044282	small molecule catabolic process	-2.28537	0	6/241	12041,14874,71776,74091,319625,434437	Bckdk,Gstz1,Tha1,Npl,Galm,Amt
9_Member	GO Biological Processes	GO:0016054	organic acid catabolic process	-2.23439	0	5/174	12041,14874,71776,74091,434437	Bckdk,Gstz1,Tha1,Npl,Amt
9_Member	GO Biological Processes	GO:0046395	carboxylic acid catabolic process	-2.23439	0	5/174	12041,14874,71776,74091,434437	Bckdk,Gstz1,Tha1,Npl,Amt
9_Member	GO Biological Processes	GO:1901606	alpha-amino acid catabolic process	-2.04917	0	3/65	14874,71776,434437	Gstz1,Tha1,Amt
10_Summary	GO Biological Processes	GO:0042157	lipoprotein metabolic process	-2.22485	0	4/110	18618,68563,224454,242557	Pemt,Dpm3,Zdhhc14,Atg4c
10_Member	GO Biological Processes	GO:0042157	lipoprotein metabolic process	-2.22485	0	4/110	18618,68563,224454,242557	Pemt,Dpm3,Zdhhc14,Atg4c
11_Summary	GO Molecular Functions	GO:0008168	methyltransferase activity	-2.07717	0	5/190	18618,66254,69934,74729,434437	Pemt,Dimt1,Trmt10b,Setmar,Amt
11_Member	GO Molecular Functions	GO:0008168	methyltransferase activity	-2.07717	0	5/190	18618,66254,69934,74729,434437	Pemt,Dimt1,Trmt10b,Setmar,Amt
