# Supplementary material for: Mutations in Hcfc1 and Ronin result in an inborn error of cobalamin metabolism and ribosomopathy
Source: Nat Commun. 2022 Jan 10;13:134. doi: 10.1038/s41467-021-27759-7 (PMC8748873; doi:10.1038/s41467-021-27759-7)
Supplement: Supplementary file 3 — Supplementary Dataset 1–16 [file 41467_2021_27759_MOESM3_ESM.zip › SUPP DATA 4.xlsx]

## Sheet: Sheet1
PeakID (cmd=annotatePeaks.pl ./Intersect_filtered_ChIPseq.txt mm9 -annStats)	Chr	Start	End	Strand	Peak Score	Focus Ratio/Region Size	Annotation	Detailed Annotation	Distance to TSS	Nearest PromoterID	Entrez ID	Nearest Unigene	Nearest Refseq	Nearest Ensembl	Gene Name	Gene Alias	Gene Description	Gene Type
140	chr7	3568835	3569006	+	0	NA	promoter-TSS (NM_025348)	promoter-TSS (NM_025348)	-55	NM_025348	66091	Mm.17851	NM_025348	ENSMUSG00000035674	Ndufa3	1010001M12Rik|1700022J01Rik	NADH dehydrogenase (ubiquinone) 1 alpha subcomplex, 3	protein-coding
169	chr7	30875554	30875725	+	0	NA	promoter-TSS (NM_152814)	promoter-TSS (NM_152814)	-110	NM_152814	72556	Mm.441512	NM_152814	ENSMUSG00000078768	Zfp566	2700043M03Rik|mszf4	zinc finger protein 566	protein-coding
40	chr8	42324715	42324886	+	0	NA	promoter-TSS (NM_023662)	promoter-TSS (NM_023662)	-313	NM_023662	18536	Mm.117896	NM_023662	ENSMUSG00000031592	Pcm1	2600002H09Rik|9430077F19Rik|C030044G17Rik	pericentriolar material 1	protein-coding
267	chr2	153171370	153171541	+	0	NA	promoter-TSS (NR_040318)	promoter-TSS (NR_040318)	91	NR_040318	72326	Mm.400102	NR_040318	ENSMUSG00000073236	2500004C02Rik	-	RIKEN cDNA 2500004C02 gene	ncRNA
72	chr4	107040328	107040499	+	0	NA	promoter-TSS (NM_028355)	promoter-TSS (NM_028355)	24	NM_028355	72787	Mm.28478	NM_028355	ENSMUSG00000028614	Ndc1	2810475A17Rik|AI450313|Tmem48	NDC1 transmembrane nucleoporin	protein-coding
213	chr3	30894271	30894442	+	0	NA	promoter-TSS (NM_008857)	promoter-TSS (NM_008857)	-337	NM_008857	18759	Mm.291554	NM_008857	ENSMUSG00000037643	Prkci	2310021H13Rik|AI427505|PKClambda|Pkci|Pkcl|Prkcl|aPKClambda|mKIAA4165	protein kinase C, iota	protein-coding
339	chr9	57400561	57400732	+	0	NA	promoter-TSS (NM_025837)	promoter-TSS (NM_025837)	-87	NM_025837	110119	Mm.247218	NM_025837	ENSMUSG00000032306	Mpi	1110002E17Rik|AI315153|Mpi-1|Mpi1	mannose phosphate isomerase	protein-coding
63	chr2	161003352	161003466	+	0	NA	Intergenic	Intergenic	-68617	NM_173368	71389	Mm.122738	NM_173368	ENSMUSG00000057133	Chd6	5430439G14Rik|6330406J24Rik|CHD-6	chromodomain helicase DNA binding protein 6	protein-coding
201	chr3	89070378	89070549	+	0	NA	promoter-TSS (NM_026767)	promoter-TSS (NM_026767)	80	NM_026767	68563	Mm.272927	NM_026767	ENSMUSG00000042737	Dpm3	1110001H19Rik|AV117483	dolichyl-phosphate mannosyltransferase polypeptide 3	protein-coding
190	chr2	69551497	69551668	+	0	NA	promoter-TSS (NM_177244)	promoter-TSS (NM_177244)	-919	NM_177244	320720	Mm.289566	NM_177244	ENSMUSG00000027086	Fastkd1	5330408N05Rik|mKIAA1800	FAST kinase domains 1	protein-coding
113	chr18	42421881	42422052	+	0	NA	promoter-TSS (NM_134137)	promoter-TSS (NM_134137)	-241	NM_134137	107045	Mm.312170	NM_134137	ENSMUSG00000024493	Lars	2310045K21Rik|3110009L02Rik|AW536573|mKIAA1352	leucyl-tRNA synthetase	protein-coding
120	chr1	178744791	178744962	+	0	NA	promoter-TSS (NM_029756)	promoter-TSS (NM_029756)	85	NM_029756	76816	Mm.171399	NM_029756	ENSMUSG00000026504	Sdccag8	2700048G21Rik|5730470G24Rik|Cccap	serologically defined colon cancer antigen 8	protein-coding
281	chr17	34783854	34784025	+	0	NA	promoter-TSS (NM_017406)	promoter-TSS (NM_017406)	-152	NM_017406	12915	Mm.4068	NM_017406	ENSMUSG00000015461	Atf6b	AA617266|ATF6beta|Creb-rp|Crebl1	activating transcription factor 6 beta	protein-coding
346	chr10	128063853	128064024	+	0	NA	promoter-TSS (NM_013765)	promoter-TSS (NM_013765)	-376	NM_013765	27370	Mm.32118	NM_013765	ENSMUSG00000025362	Rps26	-	ribosomal protein S26	protein-coding
320	chr3	8971789	8971960	+	0	NA	intron (NM_009412, intron 1 of 5)	MLT1J1|LTR|MaLR	-7820	NM_001025262	21985	Mm.371590	NM_009412	ENSMUSG00000027506	Tpd52	AI043038|mD52	tumor protein D52	protein-coding
174	chr2	128926599	128926760	+	0	NA	promoter-TSS (NM_009086)	promoter-TSS (NM_009086)	-53	NM_009086	20017	Mm.259078	NM_009086	ENSMUSG00000027395	Polr1b	128kDa|D630020H17Rik|RPA116|RPA135|RPA2|Rpo1-2	polymerase (RNA) I polypeptide B	protein-coding
84	chr16	35490941	35491112	+	0	NA	promoter-TSS (NM_028295)	promoter-TSS (NM_028295)	-67	NM_028295	72599	Mm.71015	NM_028295	ENSMUSG00000022844	Pdia5	2700053F16Rik|AU015525|Pdir	protein disulfide isomerase associated 5	protein-coding
336	chr7	133540545	133540716	+	0	NA	promoter-TSS (NM_010900)	promoter-TSS (NM_010900)	-379	NM_010900	18020	Mm.1389	NM_010900	ENSMUSG00000030722	Nfatc2ip	D7Ertd304e|NIP45	nuclear factor of activated T cells, cytoplasmic, calcineurin dependent 2 interacting protein	protein-coding
221	chr16	16359119	16359290	+	0	NA	promoter-TSS (NM_001276341)	promoter-TSS (NM_001276341)	-80	NM_001276340	74006	Mm.218820	NM_152816	ENSMUSG00000022789	Dnm1l	6330417M19Rik|AI450666|Dlp1|Dnmlp1|Drp1|python	dynamin 1-like	protein-coding
171	chr8	93593841	93594012	+	0	NA	promoter-TSS (NM_001282001)	promoter-TSS (NM_001282001)	-30	NM_011250	19651	Mm.235580	NM_011250	ENSMUSG00000031666	Rbl2	PRB2|RBR-2|Rb2|p130	retinoblastoma-like 2	protein-coding
275	chr1	44175678	44175849	+	0	NA	promoter-TSS (NM_023645)	promoter-TSS (NM_023645)	-145	NM_023645	72050	Mm.281714	NM_023645	ENSMUSG00000026047	Kdelc1	1810049A15Rik|5730416C13Rik|EP58|Kdel1	KDEL (Lys-Asp-Glu-Leu) containing 1	protein-coding
163	chr13	12658009	12658180	+	0	NA	promoter-TSS (NM_026184)	promoter-TSS (NM_026184)	-56	NM_026184	67475	Mm.358706	NM_026184	ENSMUSG00000057069	Ero1lb	1300013B24Rik|1700065B09Rik|AI447560|ero1-beta	ERO1-like beta (S. cerevisiae)	protein-coding
118	chr3	94386606	94386777	+	0	NA	promoter-TSS (NM_029721)	promoter-TSS (NM_029721)	-53	NM_001082484	76742	Mm.28160	NM_029721	ENSMUSG00000028136	Snx27	5730552M22Rik|ESTM45|ESTM47|R75405	sorting nexin family member 27	protein-coding
276	chr8	108232127	108232298	+	0	NA	promoter-TSS (NM_027655)	promoter-TSS (NM_027655)	9	NM_027655	71046	Mm.280888	NM_027655	ENSMUSG00000013158	4933405L10Rik	-	RIKEN cDNA 4933405L10 gene	protein-coding
24	chr19	10278498	10278669	+	0	NA	promoter-TSS (NM_026919)	promoter-TSS (NM_026919)	-109	NM_026919	69038	Mm.375100	NM_026919	ENSMUSG00000036372	Tmem258	1810006K21Rik	transmembrane protein 258	protein-coding
160	chr10	41529463	41529607	+	0	NA	promoter-TSS (NM_029132)	promoter-TSS (NM_029132)	-66	NM_029132	103268	Mm.338605	NM_026643	ENSMUSG00000019813	Cep57l1	2410017P07Rik|4930484D11Rik|AI607327|cep57R	centrosomal protein 57-like 1	protein-coding
142	chr3	88356885	88357056	+	0	NA	promoter-TSS (NM_031248)	promoter-TSS (NM_031248)	-121	NM_031248	83409	Mm.41680	NM_031248	ENSMUSG00000028062	Lamtor2	2010111E04Rik|AL022628|Mapbpip|P14|Rab25|Robld3	late endosomal/lysosomal adaptor, MAPK and MTOR activator 2	protein-coding
344	chr17	30749596	30749767	+	0	NA	promoter-TSS (NM_001113560)	promoter-TSS (NM_001113560)	-77	NM_025374	109801	Mm.261984	NM_025374	ENSMUSG00000024026	Glo1	0610009E22Rik|1110008E19Rik|2510049H23Rik|AW550643|GLY1|Glo-1|Glo-1r|Glo-1s|Glo1-r|Glo1-s|Qglo	glyoxalase 1	protein-coding
168	chr7	6123931	6124098	+	0	NA	promoter-TSS (NM_028316)	promoter-TSS (NM_028316)	-101	NM_001146024	72667	Mm.274089	NM_028316	ENSMUSG00000044876	Zfp444	2810031J10Rik|6230401O10Rik|mFLJ00134	zinc finger protein 444	protein-coding
62	chr6	21899370	21899541	+	0	NA	promoter-TSS (NM_023626)	promoter-TSS (NM_023626)	-160	NM_023626	71777	Mm.39999	NM_023626	ENSMUSG00000029670	Ing3	1300013A07Rik|P47ING3	inhibitor of growth family, member 3	protein-coding
261	chr5	138629049	138629220	+	0	NA	promoter-TSS (NM_009315)	promoter-TSS (NM_009315)	371	NM_178612	66455	Mm.24592	NM_178612	ENSMUSG00000036968	Cnpy4	2610019P18Rik	canopy 4 homolog (zebrafish)	protein-coding
14	chr8	73988580	73988751	+	0	NA	promoter-TSS (NM_053162)	promoter-TSS (NM_053162)	-160	NM_053162	94065	Mm.29489	NM_053162	ENSMUSG00000034880	Mrpl34	0610007O17Rik|D8Bwg1484e	mitochondrial ribosomal protein L34	protein-coding
332	chrX	7274052	7274223	+	0	NA	promoter-TSS (NM_173747)	promoter-TSS (NM_173747)	-123	NM_173747	209416	Mm.148753	NM_173747	ENSMUSG00000031148	Gpkow	4432411B18|DXErtd697e|DXImx41e|T54	G patch domain and KOW motifs	protein-coding
97	chr18	35862781	35862940	+	0	NA	promoter-TSS (NM_029669)	promoter-TSS (NM_029669)	-62	NM_029669	76594	Mm.108596	NM_029669	ENSMUSG00000024350	Dnajc18	2700075B01Rik|AU041129	DnaJ (Hsp40) homolog, subfamily C, member 18	protein-coding
198	chr7	51723210	51723374	+	0	NA	promoter-TSS (NM_025368)	promoter-TSS (NM_025368)	-58	NM_025368	66124	Mm.358691	NM_025368	ENSMUSG00000038695	Josd2	1110007C05Rik	Josephin domain containing 2	protein-coding
121	chr1	7387679	7387850	+	0	NA	Intergenic	Intergenic	308763	NM_183028	319263	Mm.21539	NM_183028	ENSMUSG00000051285	Pcmtd1	8430411F12Rik|A030012M09Rik	protein-L-isoaspartate (D-aspartate) O-methyltransferase domain containing 1	protein-coding
77	chr11	60590792	60590963	+	0	NA	promoter-TSS (NM_001085440)	promoter-TSS (NM_001085440)	-10	NM_009410	21975	Mm.10708	NM_009410	ENSMUSG00000002814	Top3a	-	topoisomerase (DNA) III alpha	protein-coding
58	chr11	61770098	61770222	+	0	NA	promoter-TSS (NM_001281818)	promoter-TSS (NM_001281818)	-105	NM_001281818	432572	Mm.438022	NM_001029936	ENSMUSG00000042331	Specc1	2810012G08Rik|B230396K10Rik|Cytsb	sperm antigen with calponin homology and coiled-coil domains 1	protein-coding
98	chr2	154718622	154718793	+	0	NA	promoter-TSS (NM_026030)	promoter-TSS (NM_026030)	-65	NM_026030	67204	Mm.377134	NM_026030	ENSMUSG00000074656	Eif2s2	2810026E11Rik|38kDa|AA408636|AA571381|AA986487|AW822225|D2Ertd303e|EIF2|EIF2B	eukaryotic translation initiation factor 2, subunit 2 (beta)	protein-coding
338	chr2	33842039	33842210	+	0	NA	Intergenic	Intergenic	-98658	NM_175184	72543	Mm.254914	NM_175184	ENSMUSG00000038740	Mvb12b	2610200O14Rik|2610528K11Rik|AI414895|Fam125b	multivesicular body subunit 12B	protein-coding
12	chr4	155483858	155484023	+	0	NA	promoter-TSS (NM_145557)	promoter-TSS (NM_145557)	-167	NM_177205	230996	Mm.318925	NM_145557	ENSMUSG00000059939	9430015G10Rik	-	RIKEN cDNA 9430015G10 gene	protein-coding
352	chr17	25321429	25321600	+	0	NA	promoter-TSS (NM_183150)	promoter-TSS (NM_183150)	8	NM_183150	214489	Mm.274433	NM_183150	ENSMUSG00000067722	BC003965	Ccsmst1	cDNA sequence BC003965	protein-coding
52	chr4	48292509	48292680	+	0	NA	promoter-TSS (NM_001281978)	promoter-TSS (NM_001281978)	-38	NM_001281978	16348	Mm.317706	NM_010569	ENSMUSG00000028344	Invs	Nphp2|inv	inversin	protein-coding
361	chr11	116351818	116351970	+	0	NA	promoter-TSS (NM_026364)	promoter-TSS (NM_026364)	-234	NM_026364	67763	Mm.25125	NM_026364	ENSMUSG00000015869	Prpsap1	5730409F23Rik|PAP39	phosphoribosyl pyrophosphate synthetase-associated protein 1	protein-coding
41	chr4	148478059	148478184	+	0	NA	promoter-TSS (NM_010044)	promoter-TSS (NM_010044)	-130	NM_010044	13347	Mm.41433	NM_010044	ENSMUSG00000028974	Dffa	A330085O09Rik|DFF35|Dff45|ICAD|ICAD-L|ICAD-S	DNA fragmentation factor, alpha subunit	protein-coding
355	chr8	86528705	86528876	+	0	NA	promoter-TSS (NR_106191)	promoter-TSS (NR_106191)	-737	NR_106191	102466886		NR_106191	ENSMUSG00000098823	Mir8111	Gm27823|mmu-mir-8111	microRNA 8111	ncRNA
116	chr12	10397423	10397594	+	0	NA	promoter-TSS (NM_023697)	promoter-TSS (NM_023697)	-78	NM_023697	105014	Mm.119343	NM_023697	ENSMUSG00000020621	Rdh14	3110030G19Rik|AW215439|PAN2	retinol dehydrogenase 14 (all-trans and 9-cis)	protein-coding
122	chr4	131864359	131864514	+	0	NA	promoter-TSS (NR_029412)	promoter-TSS (NR_029412)	-157	NR_029468	100039864	Mm.258912	NR_029468	ENSMUSG00000086290	Snhg12	2310005L22Rik	small nucleolar RNA host gene 12	ncRNA
2	chr7	107854845	107854935	+	0	NA	promoter-TSS (NM_178764)	promoter-TSS (NM_178764)	-326	NM_178764	319604	Mm.260362	NM_178764	ENSMUSG00000029461	Fam168a	2610030B18Rik|B930006L02Rik|mKIAA0280	family with sequence similarity 168, member A	protein-coding
209	chr7	13063583	13063754	+	0	NA	promoter-TSS (NM_026112)	promoter-TSS (NM_026112)	14	NM_026112	67370	Mm.98929	NM_026112	ENSMUSG00000030386	Zfp606	2410022M24Rik|AW494727	zinc finger protein 606	protein-coding
329	chr3	95085719	95085890	+	0	NA	5' UTR (NM_173347, exon 1 of 8)	5' UTR (NM_173347, exon 1 of 8)	194	NM_173347	229589	Mm.14155	NM_173347	ENSMUSG00000015711	Prune	9230112O05Rik|C130058A12|DRES-17|HTCD37|PRUNEM1|Prune-M1	prune homolog (Drosophila)	protein-coding
262	chr3	87723203	87723355	+	0	NA	promoter-TSS (NM_026591)	promoter-TSS (NM_026591)	-187	NM_026591	67707	Mm.393802	NM_026591		Mrpl24	2010005E08Rik|2810470K06Rik|6720473G22Rik|AA407670	mitochondrial ribosomal protein L24	protein-coding
38	chr15	81560550	81560625	+	0	NA	promoter-TSS (NM_011241)	promoter-TSS (NM_011241)	-238	NM_011241	19387	Mm.270975	NM_011241	ENSMUSG00000022391	Rangap1	C79654|Fug1|mKIAA1835	RAN GTPase activating protein 1	protein-coding
151	chr4	116229576	116229747	+	0	NA	promoter-TSS (NM_029868)	promoter-TSS (NM_029868)	-671	NM_029868	77110	Mm.41715	NM_029868	ENSMUSG00000034042	Gpbp1l1	5330440M15Rik|BC002292	GC-rich promoter binding protein 1-like 1	protein-coding
134	chr5	115934325	115934496	+	0	NA	promoter-TSS (NM_133760)	promoter-TSS (NM_133760)	83	NM_133760	75387	Mm.332616	NM_133760	ENSMUSG00000029524	Sirt4	4930596O17Rik	sirtuin 4	protein-coding
238	chr9	106183292	106183391	+	0	NA	promoter-TSS (NM_027354)	promoter-TSS (NM_027354)	-51	NM_027354	70235	Mm.23054	NM_027354	ENSMUSG00000023345	Poc1a	2510040D07Rik|Wdr51a	POC1 centriolar protein homolog A (Chlamydomonas)	protein-coding
117	chr6	49269140	49269311	+	0	NA	promoter-TSS (NM_175098)	promoter-TSS (NM_175098)	-127	NM_175098	57895	Mm.32416	NM_175098	ENSMUSG00000050786	Ccdc126	6330407D12Rik|AA675040|AI465320|AL022711	coiled-coil domain containing 126	protein-coding
146	chr7	104480661	104480832	+	0	NA	promoter-TSS (NM_001039039)	promoter-TSS (NM_001039039)	-87	NM_001039039	622320	Mm.334029	NM_001039039	ENSMUSG00000044952	Kctd21	EG622320	potassium channel tetramerisation domain containing 21	protein-coding
248	chr15	80808042	80808213	+	0	NA	promoter-TSS (NM_134091)	promoter-TSS (NM_134091)	-68	NM_134091	105835	Mm.274943	NM_134091	ENSMUSG00000042303	Sgsm3	1810012I01Rik|AI428557|BB175482|Cip85|R75178|RUSC3|Rutbc3	small G protein signaling modulator 3	protein-coding
331	chr13	14155728	14155899	+	0	NA	promoter-TSS (NM_010282)	promoter-TSS (NM_010282)	-145	NM_010282	14593	Mm.148039	NM_010282	ENSMUSG00000021302	Ggps1	1810026C22Rik|9530089B04Rik|AI843169|C79210	geranylgeranyl diphosphate synthase 1	protein-coding
210	chr14	79797527	79797698	+	0	NA	promoter-TSS (NM_145960)	promoter-TSS (NM_145960)	33	NM_145960	211253	Mm.35306	NM_145960	ENSMUSG00000022022	Mtrf1	A830062K05Rik|MtRF-1	mitochondrial translational release factor 1	protein-coding
76	chr9	77956854	77957025	+	0	NA	promoter-TSS (NM_023605)	promoter-TSS (NM_023605)	-60	NM_001163780	56542	Mm.288719	NM_019987	ENSMUSG00000009828	Ick	2210420N10Rik|AI848300|Mrk	intestinal cell kinase	protein-coding
32	chr6	134780004	134780175	+	0	NA	promoter-TSS (NM_177687)	promoter-TSS (NM_177687)	-128	NM_177687	232430	Mm.267010	NM_177687	ENSMUSG00000032652	Crebl2	AI046348|B230205M03	cAMP responsive element binding protein-like 2	protein-coding
111	chr6	73198308	73198479	+	0	NA	promoter-TSS (NM_019879)	promoter-TSS (NM_019879)	-106	NM_019879	56451	Mm.29845	NM_019879	ENSMUSG00000052738	Suclg1	1500000I01Rik|Sucla1	succinate-CoA ligase, GDP-forming, alpha subunit	protein-coding
345	chr9	20556124	20556295	+	0	NA	Intergenic	Intergenic	-23551	NM_173777	244723	Mm.293552	NM_173777	ENSMUSG00000032172	Olfm2	A030009A06Rik	olfactomedin 2	protein-coding
349	chr13	67601420	67601581	+	0	NA	promoter-TSS (NM_001007575)	promoter-TSS (NM_001007575)	-42	NM_001007575	238693	Mm.478914	NM_001007575	ENSMUSG00000071291	Zfp58	A530094I17Rik|Mfg-1|Mfg1|Rslcan5|Zfp817	zinc finger protein 58	protein-coding
229	chr10	79604920	79605076	+	0	NA	promoter-TSS (NM_025313)	promoter-TSS (NM_025313)	-62	NM_025313	66043	Mm.278560	NM_025313	ENSMUSG00000003072	Atp5d	0610008F14Rik|1500000I11Rik|AA960090|AI876556|AU020773|C85518	ATP synthase, H+ transporting, mitochondrial F1 complex, delta subunit	protein-coding
148	chr5	151468164	151468335	+	0	NA	promoter-TSS (NM_201369)	promoter-TSS (NM_201369)	-62	NM_201369	381695	Mm.246934	NM_201369	ENSMUSG00000029655	N4bp2l2	2700092H06Rik|zag1	NEDD4 binding protein 2-like 2	protein-coding
333	chr10	126959461	126959632	+	0	NA	promoter-TSS (NM_001252316)	promoter-TSS (NM_001252316)	-46	NM_001252316	108037	Mm.29890	NM_028230	ENSMUSG00000025403	Shmt2	2700043D08Rik|AA408223|AA986903	serine hydroxymethyltransferase 2 (mitochondrial)	protein-coding
106	chr16	32868424	32868552	+	0	NA	promoter-TSS (NM_172615)	promoter-TSS (NM_172615)	-36	NM_172615	100502698	Mm.327319	NM_172615	ENSMUSG00000035629	Rubcn	1700021K19Rik|5330403K09|Kiaa0226|Rubicon|mKIAA0226	RUN domain and cysteine-rich domain containing, Beclin 1-interacting protein	protein-coding
193	chr11	70783805	70783976	+	0	NA	promoter-TSS (NM_172394)	promoter-TSS (NM_172394)	188	NM_001252413	69723	Mm.275691	NM_027186	ENSMUSG00000018449	Rpain	2400006N03Rik|Rip	RPA interacting protein	protein-coding
159	chr8	108939053	108939224	+	0	NA	promoter-TSS (NM_011764)	promoter-TSS (NM_011764)	-101	NM_011764	22751	Mm.295582	NM_011764	ENSMUSG00000031907	Zfp90	6430515L01Rik|KRAB17|NK10|Zfp64|Zfp83|mKIAA1954	zinc finger protein 90	protein-coding
347	chr2	158150663	158150834	+	0	NA	intron (NM_008489, intron 10 of 14)	LTR33A_|LTR|ERVL	18519	NM_008489	16803	Mm.218846	NM_008489	ENSMUSG00000016024	Lbp	Bpifd2|Ly88	lipopolysaccharide binding protein	protein-coding
125	chr5	121654387	121654558	+	0	NA	promoter-TSS (NM_011290)	promoter-TSS (NM_011290)	-38	NM_011290	19988	Mm.262021	NM_011290	ENSMUSG00000029614	Rpl6	Taxreb107	ribosomal protein L6	protein-coding
152	chr11	100599547	100599718	+	0	NA	promoter-TSS (NM_024456)	promoter-TSS (NM_024456)	-188	NM_024456	19345	Mm.29829	NM_024456	ENSMUSG00000019173	Rab5c	AI326010|Rabl	RAB5C, member RAS oncogene family	protein-coding
133	chr16	20097419	20097590	+	0	NA	promoter-TSS (NM_029436)	promoter-TSS (NM_029436)	-123	NM_029436	75785	Mm.392450	NM_029436	ENSMUSG00000062901	Klhl24	1110046J11Rik|4930429H24Rik|6530402O20Rik|C85082	kelch-like 24	protein-coding
299	chr6	112646627	112646798	+	0	NA	promoter-TSS (NM_001167730)	promoter-TSS (NM_001167730)	-48	NM_001167730	58186	Mm.103812	NM_021385	ENSMUSG00000030254	Rad18	2810024C04Rik|Rad18sc	RAD18 E3 ubiquitin protein ligase	protein-coding
155	chr8	98331997	98332168	+	0	NA	promoter-TSS (NM_178078)	promoter-TSS (NM_178078)	-720	NM_178078	234594	Mm.259220	NM_153164	ENSMUSG00000036550	Cnot1	6030411K04Rik|AA815922|D830048B13	CCR4-NOT transcription complex, subunit 1	protein-coding
170	chr4	44769048	44769184	+	0	NA	promoter-TSS (NM_138590)	promoter-TSS (NM_138590)	-315	NM_138590	319885	Mm.331576	NM_138590	ENSMUSG00000035649	Zcchc7	4930572I07Rik|D4Wsu132e	zinc finger, CCHC domain containing 7	protein-coding
145	chr2	166612212	166612383	+	0	NA	Intergenic	CpG	-6970	NM_023815	76367	Mm.330796	NM_023815	ENSMUSG00000042854	Trp53rkb	2810408M09Rik|4933401B08Rik|5630401H01Rik|Nori-2|PRPK|Tp53rk|Trp53rk|Trp53tk|mNori-2p	transformation related protein 53 regulating kinase B	protein-coding
301	chr11	102977367	102977538	+	0	NA	promoter-TSS (NM_138753)	promoter-TSS (NM_138753)	-187	NM_138753	192231	Mm.8763	NM_138753	ENSMUSG00000048878	Hexim1	7330426E13Rik|CLP-1|Clp1|HIS1	hexamethylene bis-acetamide inducible 1	protein-coding
95	chr14	65271167	65271338	+	0	NA	promoter-TSS (NM_001081177)	promoter-TSS (NM_001081177)	-116	NM_001081177	16554	Mm.23611	NM_001081177	ENSMUSG00000060012	Kif13b	5330429L19Rik|6030414C01|AI429803|C130021D12Rik|GAKIN	kinesin family member 13B	protein-coding
255	chr17	49567544	49567715	+	0	NA	promoter-TSS (NM_020042)	promoter-TSS (NM_020042)	-60	NM_020042	56738	Mm.22256	NM_020042	ENSMUSG00000064120	Mocs1	3110045D15Rik|AI043170|AW536397	molybdenum cofactor synthesis 1	protein-coding
110	chr5	150439281	150439452	+	0	NA	promoter-TSS (NM_013559)	promoter-TSS (NM_013559)	-476	NM_013559	15505	Mm.270681	NM_013559	ENSMUSG00000029657	Hsph1	105kDa|AI790491|Hsp105|Hsp110|hsp-E7I|hsp110/105	heat shock 105kDa/110kDa protein 1	protein-coding
101	chr3	88905832	88906003	+	0	NA	promoter-TSS (NM_001253751)	promoter-TSS (NM_001253751)	-28	NM_134469	110196	Mm.39472	NM_134469	ENSMUSG00000059743	Fdps	6030492I17Rik|AI256750|Fdpsl1|mKIAA1293	farnesyl diphosphate synthetase	protein-coding
254	chr5	136108358	136108529	+	0	NA	promoter-TSS (NM_146002)	promoter-TSS (NM_146002)	-81	NM_146002	215160	Mm.295438	NM_031398	ENSMUSG00000039917	Rhbdd2	0610011L13Rik|AI480532|Rhbdl7|Usmg1	rhomboid domain containing 2	protein-coding
42	chr8	113443488	113443600	+	0	NA	promoter-TSS (NM_009179)	promoter-TSS (NM_009179)	-221	NM_009179	20444	Mm.200388	NM_009179	ENSMUSG00000031749	St3gal2	AI429591|AW822065|ST3GalII|Siat5	ST3 beta-galactoside alpha-2,3-sialyltransferase 2	protein-coding
312	chr4	125939535	125939703	+	0	NA	promoter-TSS (NM_013718)	promoter-TSS (NM_013718)	-30	NM_013718	27096	Mm.8392	NM_013718	ENSMUSG00000028847	Trappc3	1110058K12Rik|AI835942|AU019197|Bet3	trafficking protein particle complex 3	protein-coding
330	chr10	87663816	87663964	+	0	NA	promoter-TSS (NM_027487)	promoter-TSS (NM_027487)	48	NM_001122960	67282	Mm.208465	NM_026070	ENSMUSG00000020056	Ccdc53	2900091E11Rik|5730495F03Rik	coiled-coil domain containing 53	protein-coding
222	chr13	67784341	67784477	+	0	NA	promoter-TSS (NM_001001187)	promoter-TSS (NM_001001187)	40	NM_001001187	408068	Mm.435551	NM_175676	ENSMUSG00000048280	Zfp738	3830402I07Rik|6720487G11Rik	zinc finger protein 738	protein-coding
337	chr7	25393162	25393285	+	0	NA	intron (NM_023154, intron 6 of 7)	intron (NM_023154, intron 6 of 7)	-3124	NM_001102613	232970	Mm.333663	NM_001102613	ENSMUSG00000074277	Phldb3	EG232970|ENSMUSG00000061511|Gm10102	pleckstrin homology-like domain, family B, member 3	protein-coding
165	chr6	95067582	95067716	+	0	NA	promoter-TSS (NM_001102670)	promoter-TSS (NM_001102670)	-225	NM_001102670	243574	Mm.333275	NM_001008785	ENSMUSG00000030031	Kbtbd8	AU040152|SSEC-51|SSEC51|Takrp|mKIAA1842	kelch repeat and BTB (POZ) domain containing 8	protein-coding
123	chr17	47873789	47873960	+	0	NA	promoter-TSS (NM_001161722)	promoter-TSS (NM_001161722)	-112	NM_001161722	21425	Mm.2305	NM_011549	ENSMUSG00000023990	Tfeb	Tcfeb|bHLHe35	transcription factor EB	protein-coding
343	chr6	128387784	128387955	+	0	NA	promoter-TSS (NR_028593)	promoter-TSS (NR_028593)	780	NM_010219	14228	Mm.12758	NM_010219	ENSMUSG00000030357	Fkbp4	59kDa|AL022792|AW208983|FKBP-4|FKBP-52|FKBP52|FKPB52|p59	FK506 binding protein 4	protein-coding
315	chr13	67825155	67825326	+	0	NA	intron (NM_145622, intron 1 of 3)	intron (NM_145622, intron 1 of 3)	4870	NM_145622	235907	Mm.440123	NM_145622	ENSMUSG00000071281	Zfp65	KRAB5|Zfp71-rs1|pz114	zinc finger protein 65	protein-coding
277	chr7	134985993	134986152	+	0	NA	intron (NM_009294, intron 3 of 10)	intron (NM_009294, intron 3 of 10)	750	NM_009294	20909	Mm.24867	NM_009294	ENSMUSG00000030805	Stx4a	Stx4|Syn-4|Syn4	syntaxin 4A (placental)	protein-coding
288	chr19	6334909	6335080	+	0	NA	promoter-TSS (NM_008583)	promoter-TSS (NM_008583)	15	NM_001168488	17283	Mm.12917	NM_008583	ENSMUSG00000024947	Men1	AW045611	multiple endocrine neoplasia 1	protein-coding
204	chr2	112101937	112102108	+	0	NA	promoter-TSS (NM_025403)	promoter-TSS (NM_025403)	-61	NM_025403	66181	Mm.272346	NM_025403		Nop10	1110036B12Rik|NOP10P|Nola3	NOP10 ribonucleoprotein	protein-coding
303	chr7	25022633	25022804	+	0	NA	promoter-TSS (NM_020262)	promoter-TSS (NM_020262)	-101	NM_020262	56869	Mm.103751	NM_020262	ENSMUSG00000074283	Zfp109	-	zinc finger protein 109	protein-coding
75	chr16	4558546	4558717	+	0	NA	intron (NM_031182, intron 1 of 6)	CpG	1089	NM_031182	83383	Mm.273210	NM_031182	ENSMUSG00000005718	Tfap4	AI642933|AP-4|D930048N17Rik|Tcfap4|bHLHc41	transcription factor AP4	protein-coding
225	chr9	108192688	108192859	+	0	NA	promoter-TSS (NM_025449)	promoter-TSS (NM_025449)	-15	NM_025449	66257	Mm.10407	NM_025449	ENSMUSG00000032606	Nicn1	1500032A17Rik	nicolin 1	protein-coding
55	chr18	34918561	34918732	+	0	NA	promoter-TSS (NM_175104)	promoter-TSS (NM_175104)	86	NM_175104	66306	Mm.29424	NM_175104	ENSMUSG00000034300	Fam53c	2810012G03Rik|Gm21179	family with sequence similarity 53, member C	protein-coding
316	chrX	99700652	99700801	+	0	NA	promoter-TSS (NM_027382)	promoter-TSS (NM_027382)	-239	NM_027382	70315	Mm.328128	NM_027382	ENSMUSG00000067567	Hdac8	2610007D20Rik	histone deacetylase 8	protein-coding
286	chr19	6452262	6452430	+	0	NA	intron (NM_001205234, intron 5 of 22)	intron (NM_001205234, intron 5 of 22)	33608	NM_001205235	18190	Mm.329616	NM_020253	ENSMUSG00000033768	Nrxn2	6430591O13Rik|mKIAA0921	neurexin II	protein-coding
173	chr10	40603117	40603288	+	0	NA	promoter-TSS (NM_027879)	promoter-TSS (NM_027879)	-138	NM_031877	83767	Mm.41353	NM_031877	ENSMUSG00000019831	Wasf1	AI195380|AI838537|Scar|WAVE|WAVE-1	WAS protein family, member 1	protein-coding
322	chr9	47969917	47970088	+	0	NA	Intergenic	Intergenic	178979	NM_030069	78252	Mm.31626	NM_030069	ENSMUSG00000032028	Nxpe2	4432416J03Rik|AI323362|Fam55b	neurexophilin and PC-esterase domain family, member 2	protein-coding
282	chr9	19426311	19426439	+	0	NA	promoter-TSS (NM_172918)	promoter-TSS (NM_172918)	-160	NM_172918	244713	Mm.67366	NM_172918		Zfp317	4932416G03|D230022C05Rik|KRAB9|Zfp67|Zfp75|mszf40	zinc finger protein 317	protein-coding
179	chr9	65974369	65974540	+	0	NA	promoter-TSS (NM_026635)	promoter-TSS (NM_026635)	36	NM_026635	68250	Mm.27107	NM_026635	ENSMUSG00000032381	Fam96a	5730536A07Rik	family with sequence similarity 96, member A	protein-coding
236	chr8	47060708	47060879	+	0	NA	promoter-TSS (NM_138668)	promoter-TSS (NM_138668)	-89	NM_138668	192169	Mm.210882	NM_138668	ENSMUSG00000031634	Ufsp2	1810047C23Rik	UFM1-specific peptidase 2	protein-coding
86	chr7	6649153	6649324	+	0	NA	promoter-TSS (NM_011769)	promoter-TSS (NM_011769)	-95	NM_011769	22776	Mm.89976	NM_011769	ENSMUSG00000002266	Zim1	-	zinc finger, imprinted 1	protein-coding
178	chr19	10969494	10969665	+	0	NA	promoter-TSS (NM_001253843)	promoter-TSS (NM_001253843)	-142	NM_001253843	28000	Mm.491104	NM_134129	ENSMUSG00000024735	Prpf19	AA617263|AL024362|D19Wsu55e|NMP200|PSO4|Prp19|Snev	PRP19/PSO4 pre-mRNA processing factor 19 homolog (S. cerevisiae)	protein-coding
13	chr9	48288768	48288934	+	0	NA	promoter-TSS (NM_024233)	promoter-TSS (NM_024233)	-135	NM_024233	104444	Mm.21911	NM_024233	ENSMUSG00000032026	Rexo2	1810038D15Rik|AW107347|Sfn|Smfn	REX2, RNA exonuclease 2 homolog (S. cerevisiae)	protein-coding
335	chr6	48454161	48454332	+	0	NA	promoter-TSS (NR_027808)	promoter-TSS (NR_027808)	-92	NR_015597	58894	Mm.31983	NR_015597	ENSMUSG00000107476	Zfp862-ps	4732460K03Rik|AI448302|Zfp862|mKIAA0543	zinc finger protein 862, pseudogene	pseudo
220	chr9	62676800	62676962	+	0	NA	Intergenic	Intergenic	-9713	NM_001033175	76524	Mm.283636	NM_001033175	ENSMUSG00000032245	Cln6	1810065L06Rik|AW743417|D9Bwg1455e|nclf	ceroid-lipofuscinosis, neuronal 6	protein-coding
242	chr2	118423810	118423981	+	0	NA	promoter-TSS (NM_009773)	promoter-TSS (NM_009773)	-52	NM_009773	12236	Mm.29133	NM_009773	ENSMUSG00000040084	Bub1b	AU045529|BUBR1	budding uninhibited by benzimidazoles 1 homolog, beta (S. cerevisiae)	protein-coding
232	chr12	32635398	32635564	+	0	NA	promoter-TSS (NM_153198)	promoter-TSS (NM_153198)	-81	NM_153198	73389	Mm.390461	NM_153198	ENSMUSG00000002996	Hbp1	1700058O05Rik|BE629963|C330012F01Rik|C86454	high mobility group box transcription factor 1	protein-coding
103	chr11	4604493	4604664	+	0	NA	promoter-TSS (NM_197979)	promoter-TSS (NM_197979)	-103	NM_026015	67178	Mm.271056	NM_026015	ENSMUSG00000009076	Zmat5	2610510L01Rik|D11Bwg0572e|D11Bwg1548e	zinc finger, matrin type 5	protein-coding
324	chr2	29202155	29202326	+	0	NA	promoter-TSS (NM_029615)	promoter-TSS (NM_029615)	-90	NM_029615	68975	Mm.330109	NM_026896	ENSMUSG00000026799	Med27	1500015J03Rik|2310042P07Rik|AA682045|Crsp8|D2Ertd434e	mediator complex subunit 27	protein-coding
78	chr9	83441739	83441910	+	0	NA	promoter-TSS (NM_172507)	promoter-TSS (NM_172507)	-121	NM_172507	212531	Mm.491246	NM_172507		Sh3bgrl2	A930014C21Rik|AA408038|B930089I21	SH3 domain binding glutamic acid-rich protein like 2	protein-coding
135	chr7	52844478	52844649	+	0	NA	intron (NM_001243053, intron 11 of 11)	intron (NM_001243053, intron 11 of 11)	-14017	NR_038166	71661	Mm.439894	NR_038165	ENSMUSG00000085214	0610005C13Rik	AI182092	RIKEN cDNA 0610005C13 gene	ncRNA
194	chr10	111409564	111409735	+	0	NA	promoter-TSS (NM_178610)	promoter-TSS (NM_178610)	-102	NM_178610	52705	Mm.34606	NM_178610	ENSMUSG00000063334	Krr1	2610511F02Rik|AI255219|AI428520|D10Ertd773e|Hrb2	KRR1, small subunit (SSU) processome component, homolog (yeast)	protein-coding
143	chr10	79209356	79209527	+	0	NA	promoter-TSS (NM_172551)	promoter-TSS (NM_172551)	-115	NM_172551	216151	Mm.39001	NM_172551	ENSMUSG00000020329	Polrmt	1110018N15Rik|4932416K13	polymerase (RNA) mitochondrial (DNA directed)	protein-coding
17	chr16	20535289	20535445	+	0	NA	promoter-TSS (NM_009679)	promoter-TSS (NM_009679)	-210	NM_009679	11773	Mm.18946	NM_009679	ENSMUSG00000022841	Ap2m1	-	adaptor-related protein complex 2, mu 1 subunit	protein-coding
54	chr16	10545299	10545468	+	0	NA	promoter-TSS (NM_001204229)	promoter-TSS (NM_001204229)	-49	NM_177562	74374	Mm.159176	NM_177562	ENSMUSG00000068663	Clec16a	4932416N17Rik|curt|mKIAA0350	C-type lectin domain family 16, member A	protein-coding
19	chr11	21471833	21472004	+	0	NA	promoter-TSS (NM_008618)	promoter-TSS (NM_008618)	19	NM_008618	17449	Mm.212703	NM_008618	ENSMUSG00000020321	Mdh1	B230377B03Rik|D17921|MDH-s|MDHA|Mor-2|Mor2	malate dehydrogenase 1, NAD (soluble)	protein-coding
74	chr17	56904575	56904727	+	0	NA	intron (NM_144858, intron 1 of 12)	intron (NM_144858, intron 1 of 12)	477	NM_144858	224907	Mm.293973	NM_144858	ENSMUSG00000007603	Dus3l	AI662135|AW557805	dihydrouridine synthase 3-like (S. cerevisiae)	protein-coding
100	chr11	77795186	77795357	+	0	NA	Intergenic	Intergenic	-1047	NM_174852	268448	Mm.274329	NM_174852	ENSMUSG00000037791	Phf12	2410142K10Rik|F630045O13|PF1|mKIAA1523	PHD finger protein 12	protein-coding
218	chr17	47147513	47147684	+	0	NA	promoter-TSS (NM_001177374)	promoter-TSS (NM_001177374)	-117	NM_146078	224826	Mm.28234	NM_146078	ENSMUSG00000023977	Ubr2	9930021A08Rik|AI462103|AW540746|E130209G04Rik|mKIAA0349	ubiquitin protein ligase E3 component n-recognin 2	protein-coding
161	chr7	51842317	51842488	+	0	NA	TTS (NM_008437)	TTS (NM_008437)	-3854	NM_008422	16504	Mm.40312	NM_008422	ENSMUSG00000062785	Kcnc3	KShIIID|Kcr2-3|Kv3.3	potassium voltage gated channel, Shaw-related subfamily, member 3	protein-coding
130	chr11	116532844	116532995	+	0	NA	promoter-TSS (NR_028569)	promoter-TSS (NR_028569)	-55	NR_027821	66293	Mm.432051	NM_025472	ENSMUSG00000020812	1810032O08Rik	-	RIKEN cDNA 1810032O08 gene	ncRNA
253	chr1	108067982	108068143	+	0	NA	promoter-TSS (NR_040630)	promoter-TSS (NR_040630)	39	NR_040630	626049	Mm.247410	NR_040630	ENSMUSG00000101583	Gm20753	-	predicted gene, 20753	ncRNA
105	chr7	24959995	24960122	+	0	NA	promoter-TSS (NM_001029933)	promoter-TSS (NM_001029933)	-6	NM_001029933	232966	Mm.435485	NM_001029933	ENSMUSG00000068962	Zfp114	Gm1957|Zfp110	zinc finger protein 114	protein-coding
185	chr6	91567233	91567404	+	0	NA	Intergenic	Intergenic	-66743	NM_009320	21366	Mm.395650	NM_009320	ENSMUSG00000030096	Slc6a6	AA589629|C80501|Taut	solute carrier family 6 (neurotransmitter transporter, taurine), member 6	protein-coding
249	chr11	64976400	64976571	+	0	NA	promoter-TSS (NM_001099288)	promoter-TSS (NM_001099288)	-22	NM_175003	216831	Mm.134338	NM_175003	ENSMUSG00000033389	Arhgap44	6330543G20|AI840762|AU040829|AW493732|Rich2	Rho GTPase activating protein 44	protein-coding
263	chr13	41344961	41345099	+	0	NA	promoter-TSS (NM_001135577)	promoter-TSS (NM_001135577)	-183	NM_001135577	108934	Mm.38578	NM_001135577	ENSMUSG00000091264	Smim13	2900036K02Rik	small integral membrane protein 13	protein-coding
258	chr16	58727933	58728104	+	0	NA	promoter-TSS (NM_001252451)	promoter-TSS (NM_001252451)	-5	NR_045517	224250	Mm.29482	NM_171826	ENSMUSG00000022744	Cldnd1	1110019C08Rik|AA407103|AI849195|AW489850|Cldn25	claudin domain containing 1	protein-coding
305	chr11	16851214	16851385	+	0	NA	promoter-TSS (NM_176982)	promoter-TSS (NM_176982)	-14	NR_110421	72735	Mm.268598	NR_015469		Eldr	2810442I21Rik|4930500E12Rik|Fabl	Egfr long non-coding downstream RNA	ncRNA
310	chr9	56266347	56266506	+	0	NA	promoter-TSS (NM_172924)	promoter-TSS (NM_172924)	-227	NM_025812	66867	Mm.150856	NM_025812	ENSMUSG00000032329	Hmg20a	1200004E06Rik|5730490E10Rik|Hmgxb1|Ibraf	high mobility group 20A	protein-coding
314	chr7	24993113	24993284	+	0	NA	promoter-TSS (NM_019940)	promoter-TSS (NM_019940)	-30	NM_019940	56707	Mm.448367	NM_019940	ENSMUSG00000087598	Zfp111	-	zinc finger protein 111	protein-coding
360	chr17	46650441	46650580	+	0	NA	intron (NM_001081335, intron 26 of 40)	intron (NM_001081335, intron 26 of 40)	16772	NM_207161	381101	Mm.35801	NM_207161	ENSMUSG00000040658	Dnph1	C76683|Rcl	2'-deoxynucleoside 5'-phosphate N-hydrolase 1	protein-coding
27	chr7	99709771	99709942	+	0	NA	5' UTR (NM_001162918, exon 1 of 8)	5' UTR (NM_001162918, exon 1 of 8)	197	NM_025515	66365	Mm.21173	NM_025515	ENSMUSG00000030613	Ccdc90b	2310015N07Rik|C86558	coiled-coil domain containing 90B	protein-coding
61	chr1	133763654	133763825	+	0	NA	promoter-TSS (NM_144875)	promoter-TSS (NM_144875)	-115	NM_144875	226422	Mm.34027	NM_144875	ENSMUSG00000026433	Rab29	Rab7l1	RAB29, member RAS oncogene family	protein-coding
4	chr13	54795838	54796009	+	0	NA	promoter-TSS (NR_027396)	promoter-TSS (NR_027396)	-602	NR_027396	105239	Mm.25366	NM_134064	ENSMUSG00000034928	Rnf44	AI854545|mKIAA1100	ring finger protein 44	protein-coding
245	chr1	129999234	129999405	+	0	NA	promoter-TSS (NM_181750)	promoter-TSS (NM_181750)	-271	NM_027678	226409	Mm.425048	NM_027678	ENSMUSG00000036086	Zranb3	4933425L19Rik|AH2|AI316834|C730006D09	zinc finger, RAN-binding domain containing 3	protein-coding
259	chr4	45309854	45310025	+	0	NA	promoter-TSS (NM_027266)	promoter-TSS (NM_027266)	-101	NM_027266	69934	Mm.46761	NM_027266	ENSMUSG00000035601	Trmt10b	2610042J10Rik|Rg9mtd3|Rnmtd3	tRNA methyltransferase 10B	protein-coding
246	chr2	38143033	38143149	+	0	NA	promoter-TSS (NM_146122)	promoter-TSS (NM_146122)	-187	NM_146122	227801	Mm.314245	NM_146122	ENSMUSG00000035392	Dennd1a	6030446I19Rik|connecdenn	DENN/MADD domain containing 1A	protein-coding
311	chr9	88442782	88442945	+	0	NA	promoter-TSS (NM_001142943)	promoter-TSS (NM_001142943)	5	NM_001163061	71640	Mm.259988	NM_001142943	ENSMUSG00000032425	Zfp949	4930422I07Rik	zinc finger protein 949	protein-coding
196	chr11	73012550	73012721	+	0	NA	promoter-TSS (NM_031251)	promoter-TSS (NM_031251)	-114	NM_031251	83429	Mm.259852	NM_031251	ENSMUSG00000005949	Ctns	AI195360|AW049661	cystinosis, nephropathic	protein-coding
56	chr1	9738475	9738632	+	0	NA	promoter-TSS (NM_173443)	promoter-TSS (NM_173443)	-90	NM_173443	70675	Mm.274493	NM_173443	ENSMUSG00000045210	Vcpip1	4932442A08|5730421J18Rik|5730538E15Rik|VCIP135|mKIAA1850	valosin containing protein (p97)/p47 complex interacting protein 1	protein-coding
205	chr3	88383391	88383562	+	0	NA	promoter-TSS (NM_025448)	promoter-TSS (NM_025448)	-117	NM_025448	66256	Mm.7091	NM_025448	ENSMUSG00000041355	Ssr2	1500032E05Rik|AI315033|AU020133|TLAP|TRAPB|TRAPbeta	signal sequence receptor, beta	protein-coding
157	chr9	103104381	103104552	+	0	NA	promoter-TSS (NM_009275)	promoter-TSS (NM_009275)	-71	NM_009275	20818	Mm.273053	NM_009275	ENSMUSG00000032553	Srprb	AA409543	signal recognition particle receptor, B subunit	protein-coding
195	chr10	127452080	127452251	+	0	NA	promoter-TSS (NM_008921)	promoter-TSS (NM_008921)	-106	NM_008921	19075	Mm.2903	NM_008921	ENSMUSG00000025395	Prim1	AI324982	DNA primase, p49 subunit	protein-coding
272	chr3	87885758	87885929	+	0	NA	promoter-TSS (NM_001033484)	promoter-TSS (NM_001033484)	-130	NM_001033484	404710	Mm.331133	NM_001033484	ENSMUSG00000028068	Iqgap3	AI593484|D030034H08	IQ motif containing GTPase activating protein 3	protein-coding
34	chr11	115948383	115948554	+	0	NA	promoter-TSS (NM_016852)	promoter-TSS (NM_016852)	-190	NM_016852	22378	Mm.284792	NM_016852	ENSMUSG00000034341	Wbp2	-	WW domain binding protein 2	protein-coding
30	chr6	122258525	122258696	+	0	NA	promoter-TSS (NM_010749)	promoter-TSS (NM_010749)	-418	NM_010749	17113	Mm.249225	NM_010749	ENSMUSG00000007458	M6pr	CD-MPR|Mpr46	mannose-6-phosphate receptor, cation dependent	protein-coding
184	chr16	18812044	18812215	+	0	NA	promoter-TSS (NM_009862)	promoter-TSS (NM_009862)	-64	NM_009862	12544	Mm.1248	NM_009862	ENSMUSG00000000028	Cdc45	Cdc45l	cell division cycle 45	protein-coding
202	chr17	35258224	35258395	+	0	NA	promoter-TSS (NM_001128597)	promoter-TSS (NM_001128597)	83	NM_009975	13001	Mm.378901	NM_009975	ENSMUSG00000024387	Csnk2b	CK II beta	casein kinase 2, beta polypeptide	protein-coding
270	chr11	98590737	98590908	+	0	NA	promoter-TSS (NM_011869)	promoter-TSS (NM_011869)	-73	NM_011869	23989	Mm.246493	NM_011869	ENSMUSG00000017210	Med24	911GSE|AU040102|AW547152|D11Ertd307e|DRIP100|Gse2|Pparb2|Pparbp2|R75526|Thrap4|Trap100	mediator complex subunit 24	protein-coding
207	chr4	118846864	118847035	+	0	NA	promoter-TSS (NM_183140)	promoter-TSS (NM_183140)	-149	NM_001145936	195522	Mm.169620	NM_183140	ENSMUSG00000045268	Zfp691	6430544H17Rik|Znf691	zinc finger protein 691	protein-coding
23	chr7	19609436	19609600	+	0	NA	promoter-TSS (NM_026605)	promoter-TSS (NM_026605)	-208	NM_026605	68188	Mm.130902	NM_026605	ENSMUSG00000023118	Sympk	1500016F02Rik|4632415H16Rik|AA125406|AI449890|SPK|SYM	symplekin	protein-coding
53	chr5	23929432	23929603	+	0	NA	promoter-TSS (NM_007668)	promoter-TSS (NM_007668)	-169	NM_007668	12568	Mm.298798	NM_007668	ENSMUSG00000028969	Cdk5	AW048668|Crk6	cyclin-dependent kinase 5	protein-coding
215	chr15	81494168	81494339	+	0	NA	promoter-TSS (NR_110362)	promoter-TSS (NR_110362)	-66	NR_110362	214669	Mm.280768	NM_145993	ENSMUSG00000022394	L3mbtl2	4732493N06Rik|M4mbt	l(3)mbt-like 2 (Drosophila)	protein-coding
237	chr10	62845544	62845715	+	0	NA	intron (NM_001253685, intron 1 of 4)	intron (NM_001253685, intron 1 of 4)	438	NM_001253685	30045	Mm.32550	NM_013888	ENSMUSG00000036764	Dnajc12	Jdp1|mJDP1	DnaJ (Hsp40) homolog, subfamily C, member 12	protein-coding
285	chr5	136470561	136470732	+	0	NA	promoter-TSS (NM_001256096)	promoter-TSS (NM_001256096)	-24	NM_001256098	74198	Mm.275574	NM_023742	ENSMUSG00000004947	Dtx2	2610524D08Rik|AA408415|AU022494|Deltex2	deltex 2 homolog (Drosophila)	protein-coding
127	chr7	138703514	138703685	+	0	NA	promoter-TSS (NM_009774)	promoter-TSS (NM_009774)	-306	NM_009774	12237	Mm.927	NM_009774	ENSMUSG00000066979	Bub3	AU019800|AU021329|AU043350|AW146323|C78067	budding uninhibited by benzimidazoles 3 homolog (S. cerevisiae)	protein-coding
342	chr8	73421465	73421603	+	0	NA	promoter-TSS (NM_029751)	promoter-TSS (NM_029751)	-192	NM_029751	76808	Mm.379251	NM_029751	ENSMUSG00000045128	Rpl18a	2510019J09Rik	ribosomal protein L18A	protein-coding
283	chr18	31793698	31793842	+	0	NA	promoter-TSS (NM_172965)	promoter-TSS (NM_172965)	-267	NM_172965	269003	Mm.194538	NM_172965	ENSMUSG00000024260	Sap130	2610304F09Rik|6720406D06	Sin3A associated protein	protein-coding
119	chr12	56404006	56404177	+	0	NA	promoter-TSS (NM_021529)	promoter-TSS (NM_021529)	-104	NM_021529	59032	Mm.427307	NM_021529	ENSMUSG00000021022	Ppp2r3c	4930511A21Rik|5730412A08Rik|G4-1|G5pr	protein phosphatase 2, regulatory subunit B'', gamma	protein-coding
228	chr7	52736852	52737023	+	0	NA	intron (NM_027903, intron 4 of 6)	intron (NM_027903, intron 4 of 6)	-4696	NM_001290999	56734	Mm.439742	NM_008807	ENSMUSG00000023467	Tulp2	Pdet	tubby-like protein 2	protein-coding
18	chr14	65568672	65568843	+	0	NA	promoter-TSS (NM_153414)	promoter-TSS (NM_153414)	-73	NM_177338	219150	Mm.344074	NM_177338	ENSMUSG00000021972	Hmbox1	AI451877|AI604847|F830020C16Rik	homeobox containing 1	protein-coding
291	chr7	19704978	19705115	+	0	NA	promoter-TSS (NM_175530)	promoter-TSS (NM_175530)	-162	NM_175530	243867	Mm.230830	NM_175530	ENSMUSG00000050428	Fbxo46	20D7-FC4|4932704E22Rik|Fbxo34l	F-box protein 46	protein-coding
93	chr4	49533951	49534122	+	0	NA	promoter-TSS (NM_178603)	promoter-TSS (NM_178603)	-12	NM_001289901	230162	Mm.186994	NM_145547	ENSMUSG00000039634	Zfp189	BB131811|C430015I23Rik	zinc finger protein 189	protein-coding
80	chr14	35486845	35487016	+	0	NA	promoter-TSS (NM_001301330)	promoter-TSS (NM_001301330)	-184	NM_001004436	218914	Mm.27957	NM_001004436	ENSMUSG00000041408	Wapl	A530089A20Rik|BC037674|DIF-2|FOE|Wapal	WAPL cohesin release factor	protein-coding
264	chr6	33198901	33199072	+	0	NA	promoter-TSS (NM_009148)	promoter-TSS (NM_009148)	-164	NM_009148	20336	Mm.265512	NM_009148	ENSMUSG00000029763	Exoc4	C78892|Sec8|Sec8l1	exocyst complex component 4	protein-coding
271	chr9	57287893	57288064	+	0	NA	promoter-TSS (NM_176831)	promoter-TSS (NM_176831)	-57	NM_176831	66812	Mm.250508	NM_176831	ENSMUSG00000063849	Ppcdc	1810057I13Rik|8430432M10Rik	phosphopantothenoylcysteine decarboxylase	protein-coding
43	chr11	59859955	59860126	+	0	NA	promoter-TSS (NM_001290011)	promoter-TSS (NM_001290011)	-49	NM_001290011	18618	Mm.2731	NM_008819	ENSMUSG00000000301	Pemt	PEAMT|PEMT2|Pempt|Pempt2	phosphatidylethanolamine N-methyltransferase	protein-coding
147	chr19	57527288	57527459	+	0	NA	promoter-TSS (NM_028115)	promoter-TSS (NM_028115)	-23	NM_028115	72133	Mm.258404	NM_028115	ENSMUSG00000025086	Trub1	2610009I02Rik|9030425C13Rik|AI448235|BB118943|C76870	TruB pseudouridine (psi) synthase homolog 1 (E. coli)	protein-coding
37	chr1	88479322	88479493	+	0	NA	promoter-TSS (NM_008801)	promoter-TSS (NM_008801)	-331	NM_008801	18582	Mm.12925	NM_008801	ENSMUSG00000026239	Pde6d	AI841218|PrBP/delta	phosphodiesterase 6D, cGMP-specific, rod, delta	protein-coding
66	chr6	13821377	13821548	+	0	NA	promoter-TSS (NR_045995)	promoter-TSS (NR_045995)	21	NR_024619	66520	Mm.29615	NM_183258		2610001J05Rik	C79299	RIKEN cDNA 2610001J05 gene	ncRNA
33	chr9	26807115	26807286	+	0	NA	promoter-TSS (NM_144543)	promoter-TSS (NM_144543)	-62	NM_144543	77862	Mm.16925	NM_144543	ENSMUSG00000035443	Thyn1	D730042P09Rik|HSPC144|MDS012|MY105|Thy28	thymocyte nuclear protein 1	protein-coding
71	chr1	177810534	177810692	+	0	NA	promoter-TSS (NM_012012)	promoter-TSS (NM_012012)	-296	NM_012012	26909	Mm.283046	NM_012012		Exo1	5730442G03Rik|Msa	exonuclease 1	protein-coding
326	chr17	85025647	85025818	+	0	NA	promoter-TSS (NM_172256)	promoter-TSS (NM_172256)	-107	NM_172256	213575	Mm.246119	NM_172256	ENSMUSG00000024253	Dync2li1	4933404O11Rik|CGI-60|D2lic|LIC3|mD2LIC	dynein cytoplasmic 2 light intermediate chain 1	protein-coding
273	chr7	26024287	26024458	+	0	NA	Intergenic	Intergenic	-1502	NM_001031667	606496	Mm.491101	NM_001031667	ENSMUSG00000057177	Gsk3a	2700086H06Rik	glycogen synthase kinase 3 alpha	protein-coding
25	chr11	76220367	76220536	+	0	NA	promoter-TSS (NM_019818)	promoter-TSS (NM_019818)	24	NR_111896	56322	Mm.18803	NM_019818	ENSMUSG00000020843	Timm22	Tim22	translocase of inner mitochondrial membrane 22	protein-coding
260	chr11	50655043	50655214	+	0	NA	promoter-TSS (NM_173387)	promoter-TSS (NM_173387)	-74	NM_001290779	214779	Mm.191846	NM_173387	ENSMUSG00000044296	Zfp879	Znf879	zinc finger protein 879	protein-coding
45	chr10	59342789	59342914	+	0	NA	intron (NM_019965, intron 1 of 8)	intron (NM_019965, intron 1 of 8)	512	NM_019965	56709	Mm.103610	NM_019965	ENSMUSG00000020109	Dnajb12	Dj10|mDj10	DnaJ (Hsp40) homolog, subfamily B, member 12	protein-coding
325	chr11	113063191	113063362	+	0	NA	promoter-TSS (NR_015556)	promoter-TSS (NR_015556)	-124	NR_015556	72386	Mm.266961	NR_015556	ENSMUSG00000087259	2610035D17Rik	-	RIKEN cDNA 2610035D17 gene	ncRNA
70	chr5	137394884	137395055	+	0	NA	promoter-TSS (NR_015555)	promoter-TSS (NR_015555)	-47	NR_015555	66752	Mm.135764	NR_015555	ENSMUSG00000097908	4933404O12Rik	AW494809	RIKEN cDNA 4933404O12 gene	ncRNA
208	chr2	39081902	39082073	+	0	NA	promoter-TSS (NM_024209)	promoter-TSS (NM_024209)	-129	NM_024209	67857	Mm.389242	NM_024209	ENSMUSG00000026753	Ppp6c	2310003C10Rik	protein phosphatase 6, catalytic subunit	protein-coding
252	chrX	147778280	147778451	+	0	NA	promoter-TSS (NM_198105)	promoter-TSS (NM_198105)	-401	NM_198105	207375	Mm.391339	NM_198105		Fam120c	D930001I21Rik|ORF34	family with sequence similarity 120, member C	protein-coding
39	chr7	123236640	123236796	+	0	NA	promoter-TSS (NM_019772)	promoter-TSS (NM_019772)	-55	NR_029433	69350	Mm.440425	NR_029433	ENSMUSG00000087621	1700003G18Rik	2610312K03Rik	RIKEN cDNA 1700003G18 gene	ncRNA
307	chr3	88981139	88981310	+	0	NA	promoter-TSS (NM_011886)	promoter-TSS (NM_011886)	-183	NM_011886	24045	Mm.257052	NM_011886	ENSMUSG00000028049	Scamp3	Sc3	secretory carrier membrane protein 3	protein-coding
79	chr7	30553461	30553576	+	0	NA	promoter-TSS (NM_023750)	promoter-TSS (NM_023750)	-53	NM_023750	74352	Mm.251083	NM_023750		Zfp84	2210410P13Rik|4633401C23Rik|AI415447|BB081605|C86188|KRAB18|Zfp69	zinc finger protein 84	protein-coding
192	chr6	55153673	55153844	+	0	NA	intron (NM_001142781, intron 1 of 17)	intron (NM_001142781, intron 1 of 17)	381	NM_177883	330323	Mm.268997	NM_177883	ENSMUSG00000038022	Fam188b	C330043M08Rik|Gm1406	family with sequence similarity 188, member B	protein-coding
304	chr7	7123916	7124087	+	0	NA	promoter-TSS (NM_146179)	promoter-TSS (NM_146179)	-63	NM_146179	232854	Mm.184857	NM_146179	ENSMUSG00000034538	Zfp418	A230102I05Rik	zinc finger protein 418	protein-coding
284	chr5	14514552	14514715	+	0	NA	promoter-TSS (NM_001110796)	promoter-TSS (NM_001110796)	-285	NM_011995	26875	Mm.146275	NM_011995	ENSMUSG00000061601	Pclo	Acz|Pico	piccolo (presynaptic cytomatrix protein)	protein-coding
230	chr1	181733922	181734093	+	0	NA	5' UTR (NM_026375, exon 1 of 36)	5' UTR (NM_026375, exon 1 of 36)	139	NM_026375	226747	Mm.128165	NM_026375	ENSMUSG00000026491	Ahctf1	6230412P20Rik|AV011447|Elys	AT hook containing transcription factor 1	protein-coding
154	chr4	133952074	133952245	+	0	NA	promoter-TSS (NM_133880)	promoter-TSS (NM_133880)	-76	NM_001285875	100163	Mm.22116	NM_133880	ENSMUSG00000037366	Pafah2	2310074E22Rik|AI507170	platelet-activating factor acetylhydrolase 2	protein-coding
334	chr15	36625545	36625708	+	0	NA	Intergenic	MLT1J|LTR|MaLR	-86898	NM_008774	18458	Mm.371570	NM_008774	ENSMUSG00000022283	Pabpc1	PABP|Pabp1|PabpI|Pabpl1|ePAB	poly(A) binding protein, cytoplasmic 1	protein-coding
150	chr1	38054218	38054389	+	0	NA	promoter-TSS (NM_198303)	promoter-TSS (NM_198303)	-250	NM_172054	98258	Mm.28438	NM_172054	ENSMUSG00000058407	Txndc9	AI098020|APACD	thioredoxin domain containing 9	protein-coding
149	chr12	107248268	107248439	+	0	NA	promoter-TSS (NM_001029843)	promoter-TSS (NM_001029843)	-120	NM_001029843	22367	Mm.2981	NM_011705	ENSMUSG00000021115	Vrk1	51PK	vaccinia related kinase 1	protein-coding
348	chr4	148319855	148320021	+	0	NA	TTS (NM_027195)	TTS (NM_027195)	141437	NM_001159344	69743	Mm.233879	NM_027195	ENSMUSG00000028977	Casz1	2410019P08Rik|AV096627|BC040081|Cst|D4Ertd432e	castor zinc finger 1	protein-coding
26	chr3	87689513	87689684	+	0	NA	promoter-TSS (NM_033573)	promoter-TSS (NM_033573)	-114	NM_033573	94315	Mm.35089	NM_033573	ENSMUSG00000004895	Prcc	-	papillary renal cell carcinoma (translocation-associated)	protein-coding
359	chr2	91893028	91893199	+	0	NA	Intergenic	Intergenic	-28786	NM_011957	26427	Mm.10353	NM_011957	ENSMUSG00000027230	Creb3l1	Oasis	cAMP responsive element binding protein 3-like 1	protein-coding
44	chr3	88335653	88335824	+	0	NA	promoter-TSS (NM_001029890)	promoter-TSS (NM_001029890)	-579	NM_001029890	72640	Mm.275154	NM_001029890	ENSMUSG00000074480	Mex3a	2700083E18Rik|Gm411|Rkhd4	mex3 homolog A (C. elegans)	protein-coding
49	chr16	92301394	92301548	+	0	NA	promoter-TSS (NM_138743)	promoter-TSS (NM_138743)	-77	NM_138743	68936	Mm.21698	NM_138743	ENSMUSG00000051989	Smim11	1190017O12Rik|C21orf51|Fam165b	small integral membrane protein 11	protein-coding
212	chr9	48863569	48863740	+	0	NA	promoter-TSS (NM_012039)	promoter-TSS (NM_012039)	-32	NM_012039	26951	Mm.24791	NM_012039	ENSMUSG00000032264	Zw10	6330566F14Rik|MmZw10	zw10 kinetochore protein	protein-coding
234	chr19	4012821	4012989	+	0	NA	promoter-TSS (NM_133666)	promoter-TSS (NM_133666)	-150	NM_133666	17995	Mm.29842	NM_133666	ENSMUSG00000037916	Ndufv1	CI-51kD	NADH dehydrogenase (ubiquinone) flavoprotein 1	protein-coding
3	chr7	28459730	28459901	+	0	NA	promoter-TSS (NM_001290528)	promoter-TSS (NM_001290528)	135	NM_198417	112415	Mm.145362	NM_198417	ENSMUSG00000057093	C030039L03Rik	-	RIKEN cDNA C030039L03 gene	protein-coding
256	chr1	179726892	179727063	+	0	NA	promoter-TSS (NM_007422)	promoter-TSS (NM_007422)	-337	NM_007422	11566	Mm.338021	NM_007422	ENSMUSG00000015961	Adss	AI314886|AS|Adss2	adenylosuccinate synthetase, non muscle	protein-coding
268	chr7	25055272	25055443	+	0	NA	promoter-TSS (NM_009567)	promoter-TSS (NM_009567)	-80	NM_009567	22755	Mm.459431	NM_009567		Zfp93	Znf235	zinc finger protein 93	protein-coding
108	chr11	50872619	50872781	+	0	NA	promoter-TSS (NM_009329)	promoter-TSS (NM_009329)	-59	NM_009329	21408	Mm.4792	NM_009329	ENSMUSG00000020364	Zfp354a	AW488485|Tcf17|Znf354a|kid1	zinc finger protein 354A	protein-coding
183	chr7	52777405	52777576	+	0	NA	TTS (NM_008654)	TTS (NM_008654)	4148	NM_008654	17872	Mm.4048	NM_008654	ENSMUSG00000040435	Ppp1r15a	9630030H21|Gadd34|Myd116	protein phosphatase 1, regulatory (inhibitor) subunit 15A	protein-coding
132	chr14	21113685	21113846	+	0	NA	promoter-TSS (NM_026341)	promoter-TSS (NM_026341)	-147	NM_026341	67725	Mm.317636	NM_026341	ENSMUSG00000021809	Nudt13	4933433B15Rik	nudix (nucleoside diphosphate linked moiety X)-type motif 13	protein-coding
351	chr3	52314472	52314643	+	0	NA	Intergenic	Intergenic	-229089	NR_038079	329639	Mm.131245	NR_038079	ENSMUSG00000102785	Gm2447	100039832|A530017F20	predicted gene 2447	ncRNA
313	chr8	116963110	116963274	+	0	NA	promoter-TSS (NM_019573)	promoter-TSS (NM_019573)	-360	NM_019573	80707	Mm.440420	NM_019573	ENSMUSG00000004637	Wwox	5330426P09Rik|9030416C10Rik|WOX1	WW domain-containing oxidoreductase	protein-coding
50	chr17	66234233	66234404	+	0	NA	promoter-TSS (NM_001198949)	promoter-TSS (NM_001198949)	-55	NM_001198949	19765	Mm.17009	NM_009067	ENSMUSG00000024096	Ralbp1	RLIP76|Rip1	ralA binding protein 1	protein-coding
99	chr7	133924202	133924373	+	0	NA	promoter-TSS (NM_011538)	promoter-TSS (NM_011538)	-710	NM_011538	21389	Mm.727	NM_011538	ENSMUSG00000030699	Tbx6	rv	T-box 6	protein-coding
7	chr1	72629704	72629875	+	0	NA	promoter-TSS (NM_018817)	promoter-TSS (NM_018817)	-36	NM_018817	54380	Mm.274232	NM_018817	ENSMUSG00000039354	Smarcal1	6030401P21Rik|AI851716|Mharp	SWI/SNF related matrix associated, actin dependent regulator of chromatin, subfamily a-like 1	protein-coding
91	chr11	50641170	50641341	+	0	NA	promoter-TSS (NM_013922)	promoter-TSS (NM_013922)	-22	NM_013922	30944	Mm.103674	NM_013922	ENSMUSG00000044807	Zfp354c	5330421P20Rik|AJ18|AW743325|Kid3|Tcf17l2|Znf354c|mKIAA4218	zinc finger protein 354C	protein-coding
114	chr1	179913199	179913370	+	0	NA	Intergenic	Intergenic	-8282	NM_001034899	545391	Mm.442974	NM_001034899	ENSMUSG00000091476	Gm16432	EG545391|EG666250	predicted gene 16432	protein-coding
189	chr9	35366848	35367002	+	0	NA	promoter-TSS (NM_023292)	promoter-TSS (NM_023292)	-126	NM_023292	67049	Mm.425574	NM_023292	ENSMUSG00000032103	Pus3	2610020J05Rik|5730412F04Rik	pseudouridine synthase 3	protein-coding
109	chr2	30351418	30351589	+	0	NA	Intergenic	Intergenic	-21784	NM_030244	72500	Mm.295464	NM_030244		Ier5l	2610524G09Rik	immediate early response 5-like	protein-coding
257	chr11	98768812	98768983	+	0	NA	promoter-TSS (NM_011799)	promoter-TSS (NM_011799)	-306	NM_001025779	23834	Mm.20912	NM_011799	ENSMUSG00000017499	Cdc6	CDC18L	cell division cycle 6	protein-coding
166	chr12	72931935	72932080	+	0	NA	promoter-TSS (NM_172464)	promoter-TSS (NM_172464)	-48	NM_026102	208846	Mm.87417	NM_026102	ENSMUSG00000034574	Daam1	-	dishevelled associated activator of morphogenesis 1	protein-coding
67	chr17	35810677	35810848	+	0	NA	promoter-TSS (NM_010364)	promoter-TSS (NM_010364)	-135	NM_010364	14885	Mm.10182	NM_010364	ENSMUSG00000001524	Gtf2h4	AW545633|BTF2 p52|p52	general transcription factor II H, polypeptide 4	protein-coding
266	chr12	80292760	80292926	+	0	NA	promoter-TSS (NM_021557)	promoter-TSS (NM_021557)	-37	NM_021557	17252	Mm.291799	NM_021557	ENSMUSG00000066441	Rdh11	2610319N22Rik|AI428145|AU045252|Arsdr1|C85936|CGI-82|HCBP12|M42C60|Mdt1|Psdr1|SCALD|UBE-1c1|Ube-1c	retinol dehydrogenase 11	protein-coding
60	chr19	5024333	5024504	+	0	NA	intron (NM_007854, intron 1 of 11)	CpG	412	NM_007854	13340	Mm.4930	NM_007854	ENSMUSG00000024891	Slc29a2	Der12|Ent2|Hnp36	solute carrier family 29 (nucleoside transporters), member 2	protein-coding
87	chr8	108861983	108862154	+	0	NA	promoter-TSS (NM_021491)	promoter-TSS (NM_021491)	-180	NM_021491	58994	Mm.23298	NM_021491	ENSMUSG00000031906	Smpd3	4631433G07Rik|AI427456|AW537966|fro|nSMase2	sphingomyelin phosphodiesterase 3, neutral	protein-coding
156	chr12	88813305	88813459	+	0	NA	promoter-TSS (NM_025507)	promoter-TSS (NM_025507)	-133	NM_025507	66354	Mm.271174	NM_025507	ENSMUSG00000021039	Snw1	2310008B08Rik|AW048543|NCoA-62|SKIP|Skiip	SNW domain containing 1	protein-coding
65	chr1	180117440	180117595	+	0	NA	promoter-TSS (NM_024282)	promoter-TSS (NM_024282)	-31	NM_024282	78825	Mm.440132	NM_024282		Desi2	5830417C01Rik|DeSI-2|Fam152a|Pppde1	desumoylating isopeptidase 2	protein-coding
287	chr10	80729626	80729797	+	0	NA	promoter-TSS (NM_025317)	promoter-TSS (NM_025317)	-40	NM_025317	66047	Mm.43397	NM_025317	ENSMUSG00000034932	Mrpl54	0610008M19Rik|D10Sut1e	mitochondrial ribosomal protein L54	protein-coding
175	chr16	91931892	91932063	+	0	NA	promoter-TSS (NM_138597)	promoter-TSS (NM_138597)	-102	NM_138597	28080	Mm.41	NM_138597	ENSMUSG00000022956	Atp5o	ATPO|D12Wsu28e|OSCP	ATP synthase, H+ transporting, mitochondrial F1 complex, O subunit	protein-coding
83	chr19	46130900	46131071	+	0	NA	promoter-TSS (NM_001081214)	promoter-TSS (NM_001081214)	-44	NM_001081214	226169	Mm.2415	NM_145504	ENSMUSG00000055491	Pprc1	A930018M19|BC013720|PRC|mKIAA0595	peroxisome proliferative activated receptor, gamma, coactivator-related 1	protein-coding
172	chr6	72488771	72488942	+	0	NA	Intergenic	Intergenic	-5529	NM_007599	12332	Mm.18626	NM_007599	ENSMUSG00000056737	Capg	gCap39|mbh1	capping protein (actin filament), gelsolin-like	protein-coding
29	chr2	131035864	131036035	+	0	NA	promoter-TSS (NM_001291031)	promoter-TSS (NM_001291031)	-147	NR_110992	69596	Mm.2937	NM_027129	ENSMUSG00000068264	Ap5s1	0610038L13Rik|2310035K24Rik|AW060727|sigma5	adaptor-related protein 5 complex, sigma 1 subunit	protein-coding
177	chr11	120575224	120575395	+	0	NA	promoter-TSS (NM_016665)	promoter-TSS (NM_016665)	42	NM_153545	217366	Mm.347545	NM_153545	ENSMUSG00000025145	Lrrc45	BC023296	leucine rich repeat containing 45	protein-coding
73	chr6	87622149	87622320	+	0	NA	promoter-TSS (NM_001170489)	promoter-TSS (NM_001170489)	-72	NM_024251	72103	Mm.31770	NM_024251	ENSMUSG00000030051	Aplf	2010301N04Rik|AI452191	aprataxin and PNKP like factor	protein-coding
153	chr4	56960361	56960532	+	0	NA	promoter-TSS (NM_175518)	promoter-TSS (NM_175518)	-145	NM_175518	242474	Mm.296632	NM_175518		Tmem245	A630051L19Rik|AI957324|D730040F13Rik	transmembrane protein 245	protein-coding
200	chr3	85377864	85378035	+	0	NA	promoter-TSS (NM_144896)	promoter-TSS (NM_144896)	-102	NM_144896	229487	Mm.52275	NM_144896	ENSMUSG00000028085	Gatb	9430026F02Rik|Pet112|Pet112l	glutamyl-tRNA(Gln) amidotransferase, subunit B	protein-coding
181	chr11	29926087	29926258	+	0	NA	promoter-TSS (NM_146016)	promoter-TSS (NM_146016)	-139	NM_146016	237711	Mm.445271	NM_146016	ENSMUSG00000044072	Eml6	2900083P10Rik|C230094A16Rik|EMAP-6	echinoderm microtubule associated protein like 6	protein-coding
104	chr7	52956214	52956385	+	0	NA	intron (NM_009800, intron 2 of 8)	intron (NM_009800, intron 2 of 8)	962	NM_009800	12348	Mm.27736	NM_009800	ENSMUSG00000003273	Car11	Ca11	carbonic anhydrase 11	protein-coding
22	chr15	102552558	102552729	+	0	NA	promoter-TSS (NM_026192)	promoter-TSS (NM_026192)	-34	NM_026192	67488	Mm.71682	NM_026192	ENSMUSG00000023055	Calcoco1	1810009B06Rik|Cocoa|Gcap11|mKIAA1536	calcium binding and coiled coil domain 1	protein-coding
224	chr9	22280092	22280216	+	0	NA	promoter-TSS (NM_178415)	promoter-TSS (NM_178415)	-5	NM_178415	319845	Mm.176725	NM_178415	ENSMUSG00000035919	Bbs9	E130103I17Rik	Bardet-Biedl syndrome 9 (human)	protein-coding
102	chr1	153602067	153602238	+	0	NA	promoter-TSS (NM_001039644)	promoter-TSS (NM_001039644)	-352	NM_001039644	66967	Mm.337691	NM_001039644	ENSMUSG00000043019	Edem3	2310050N11Rik	ER degradation enhancer, mannosidase alpha-like 3	protein-coding
356	chr5	108430014	108430121	+	0	NA	Intergenic	RSINE1|SINE|B4	-13971	NM_026062	67266	Mm.277897	NM_026062	ENSMUSG00000029270	Fam69a	2900024C23Rik|AI315274	family with sequence similarity 69, member A	protein-coding
290	chr9	3335394	3335565	+	0	NA	intron (NM_026303, intron 1 of 11)	intron (NM_026303, intron 1 of 11)	248	NM_026303	67667	Mm.116968	NM_026303	ENSMUSG00000025899	Alkbh8	4930562C03Rik|8030431D03Rik|9430088N01Rik|Abh8	alkB, alkylation repair homolog 8 (E. coli)	protein-coding
107	chr8	108384323	108384494	+	0	NA	promoter-TSS (NR_033574)	promoter-TSS (NR_033574)	-126	NM_026532	68051	Mm.455474	NM_026532	ENSMUSG00000008450	Nutf2	2700067I02Rik|AI115459|AI413596|AW546000|Ntf2|Ntf3|PP15	nuclear transport factor 2	protein-coding
112	chr2	167459954	167460125	+	0	NA	Intergenic	Intergenic	-2534	NM_023230	66589	Mm.278783	NM_023230	ENSMUSG00000078923	Ube2v1	0610011J09Rik|AI256840|CROC-1|CROC1|D7Bwg1382e|UEV-1	ubiquitin-conjugating enzyme E2 variant 1	protein-coding
6	chr5	124170957	124171125	+	0	NA	promoter-TSS (NM_027494)	promoter-TSS (NM_027494)	12	NM_027494	70650	Mm.279427	NM_027494	ENSMUSG00000029427	Zcchc8	5730565F05Rik	zinc finger, CCHC domain containing 8	protein-coding
191	chr5	111268879	111269050	+	0	NA	promoter-TSS (NM_016681)	promoter-TSS (NM_016681)	-72	NM_016681	50883	Mm.279308	NM_016681	ENSMUSG00000029521	Chek2	CHK2|Cds1|HUCDS1|Rad53	checkpoint kinase 2	protein-coding
92	chr3	120994889	120995060	+	0	NA	intron (NM_024178, intron 1 of 3)	CpG	239	NM_024178	66789	Mm.269881	NM_024178	ENSMUSG00000039887	Alg14	5430428G01Rik|AI854024	asparagine-linked glycosylation 14	protein-coding
354	chr5	102802827	102802998	+	0	NA	Intergenic	MLT1J|LTR|MaLR	-107498	NM_029270	231532	Mm.440191	NM_029270	ENSMUSG00000057315	Arhgap24	0610025G21Rik	Rho GTPase activating protein 24	protein-coding
188	chr7	134655326	134655497	+	0	NA	non-coding (NR_024331, exon 1 of 1)	non-coding (NR_024331, exon 1 of 1)	972	NR_024331	629159	Mm.256720	NR_024331	ENSMUSG00000101225	1700008J07Rik	AW048743	RIKEN cDNA 1700008J07 gene	ncRNA
319	chr9	40204874	40205026	+	0	NA	intron (NM_172768, intron 2 of 19)	intron (NM_172768, intron 2 of 19)	58399	NM_172768	235283	Mm.138434	NM_172768	ENSMUSG00000040111	Gramd1b	3222402H23|A930008A22Rik|AI593249|mKIAA1201	GRAM domain containing 1B	protein-coding
94	chr2	71049702	71049873	+	0	NA	promoter-TSS (NM_001198878)	promoter-TSS (NM_001198878)	24	NM_001198875	13427	Mm.249479	NM_010064	ENSMUSG00000027012	Dync1i2	3110079H08Rik|AW554389|Dncic2	dynein cytoplasmic 1 intermediate chain 2	protein-coding
231	chr13	18809048	18809219	+	0	NA	promoter-TSS (NM_172120)	promoter-TSS (NM_172120)	-28	NM_172120	218035	Mm.27389	NM_172120	ENSMUSG00000041236	Vps41	AI317346|Vam2|mVam2	vacuolar protein sorting 41 (yeast)	protein-coding
251	chr2	155518139	155518310	+	0	NA	promoter-TSS (NM_001163452)	promoter-TSS (NM_001163452)	-104	NM_019828	56407	Mm.234944	NM_019828	ENSMUSG00000038324	Trpc4ap	4833429F06Rik|D2Ertd113e|Trrp4ap|mFLJ00177|truss	transient receptor potential cation channel, subfamily C, member 4 associated protein	protein-coding
182	chr13	54666634	54666805	+	0	NA	promoter-TSS (NM_133797)	promoter-TSS (NM_133797)	24	NM_001252646	97820	Mm.24593	NM_133797	ENSMUSG00000025871	4833439L19Rik	4930558H15Rik|C81457|Kiaa1191|P33monox	RIKEN cDNA 4833439L19 gene	protein-coding
302	chr7	52417465	52417493	+	0	NA	Intergenic	Intergenic	-1812	NM_182993	72961	Mm.255631	NM_182993	ENSMUSG00000070570	Slc17a7	2900052E22Rik|AI851913|Vglut1	solute carrier family 17 (sodium-dependent inorganic phosphate cotransporter), member 7	protein-coding
124	chr17	23810432	23810603	+	0	NA	promoter-TSS (NM_181821)	promoter-TSS (NM_181821)	-58	NM_181821	353502	Mm.359030	NM_181821		Hcfc1r1	HPIP	host cell factor C1 regulator 1 (XPO1-dependent)	protein-coding
340	chr16	3847013	3847184	+	0	NA	promoter-TSS (NM_001081217)	promoter-TSS (NM_001081217)	-125	NM_001081217	385674	Mm.244261	NM_001081217	ENSMUSG00000054939	Zfp174	Gm1754	zinc finger protein 174	protein-coding
296	chr2	131000532	131000703	+	0	NA	promoter-TSS (NM_027641)	promoter-TSS (NM_027641)	-71	NM_027641	70997	Mm.252722	NM_027641	ENSMUSG00000027329	Spef1	4931426K16Rik|Clamp	sperm flagellar 1	protein-coding
31	chr7	51629340	51629435	+	0	NA	intron (NM_027049, intron 2 of 5)	intron (NM_027049, intron 2 of 5)	1013	NM_027049	69349	Mm.358922	NM_027049	ENSMUSG00000008028	1700008O03Rik	-	RIKEN cDNA 1700008O03 gene	protein-coding
186	chr11	29448086	29448182	+	0	NA	promoter-TSS (NM_024277)	promoter-TSS (NM_024277)	-94	NM_001033865	78294	Mm.180003	NM_024277	ENSMUSG00000020460	Rps27a	0610006J14Rik|Uba52|Ubb|Ubc	ribosomal protein S27A	protein-coding
233	chr7	117161711	117161879	+	0	NA	promoter-TSS (NM_181517)	promoter-TSS (NM_181517)	-144	NM_181517	233726	Mm.222328	NM_181517	ENSMUSG00000066232	Ipo7	A330055O14Rik|C330016G14|Imp7|Ranbp7	importin 7	protein-coding
241	chr13	86186433	86186604	+	0	NA	promoter-TSS (NM_007749)	promoter-TSS (NM_007749)	-118	NM_007749	12867	Mm.378898	NM_007749		Cox7c	COXVIIc|Cox7c1	cytochrome c oxidase subunit VIIc	protein-coding
203	chr5	138228843	138229014	+	0	NA	promoter-TSS (NM_144913)	promoter-TSS (NM_144913)	-102	NM_001005426	381678	Mm.332765	NM_001005426	ENSMUSG00000037108	Zcwpw1	Gm1053	zinc finger, CW type with PWWP domain 1	protein-coding
239	chr8	47772318	47772487	+	0	NA	Intergenic	Intergenic	52467	NR_045750	100503498	Mm.187358	NR_045750	ENSMUSG00000097534	Gm16675	-	predicted gene, 16675	ncRNA
8	chr7	51639876	51640047	+	0	NA	intron (NM_001114116, intron 1 of 10)	intron (NM_001114116, intron 1 of 10)	465	NM_001114116	20981	Mm.4824	NM_016663	ENSMUSG00000030731	Syt3	AI385753|sytIII	synaptotagmin III	protein-coding
217	chr9	75407428	75407599	+	0	NA	promoter-TSS (NM_016963)	promoter-TSS (NM_016963)	-49	NM_016963	50875	Mm.38445	NM_016963	ENSMUSG00000058587	Tmod3	U-Tmod|UTMOD	tropomodulin 3	protein-coding
69	chr7	50927273	50927444	+	0	NA	promoter-TSS (NM_145582)	promoter-TSS (NM_145582)	-43	NM_145582	233189	Mm.26514	NM_145582	ENSMUSG00000038888	Ctu1	Atpbd3|BC005752	cytosolic thiouridylase subunit 1 homolog (S. pombe)	protein-coding
199	chr17	43804090	43804261	+	0	NA	promoter-TSS (NM_001285948)	promoter-TSS (NM_001285948)	-146	NM_001285948	56050	Mm.17991	NM_018887	ENSMUSG00000023963	Cyp39a1	mCYP39A1	cytochrome P450, family 39, subfamily a, polypeptide 1	protein-coding
244	chr2	22923587	22923752	+	0	NA	promoter-TSS (NM_001102436)	promoter-TSS (NM_001102436)	-52	NM_001102436	74159	Mm.181973	NM_028793	ENSMUSG00000026781	Acbd5	1300014E15Rik	acyl-Coenzyme A binding domain containing 5	protein-coding
216	chr9	106724041	106724212	+	0	NA	promoter-TSS (NM_001015507)	promoter-TSS (NM_001015507)	-181	NM_001015507	321006	Mm.440089	NM_001015507	ENSMUSG00000040325	Vprbp	AI447437|B930007L02Rik|mKIAA0800	Vpr (HIV-1) binding protein	protein-coding
294	chr3	97571870	97572041	+	0	NA	promoter-TSS (NM_178080)	promoter-TSS (NM_178080)	-18	NM_178080	83679	Mm.129840	NM_031401	ENSMUSG00000038170	Pde4dip	4732458A06Rik|9430063L05Rik|C87016|D130016K21Rik|D3Bwg1078e|Usmg4|mKIAA0454	phosphodiesterase 4D interacting protein (myomegalin)	protein-coding
129	chr7	52317936	52318107	+	0	NA	promoter-TSS (NM_022999)	promoter-TSS (NM_022999)	222	NM_001163684	66394	Mm.272139	NM_025533	ENSMUSG00000003421	Nosip	2310061K06Rik|CGI-25	nitric oxide synthase interacting protein	protein-coding
298	chr11	104304241	104304412	+	0	NA	promoter-TSS (NM_001081045)	promoter-TSS (NM_001081045)	-721	NM_001081045	76719	Mm.136418	NM_001081045	ENSMUSG00000018412	Kansl1	1700081L11Rik|9430041J06Rik|mKIAA1267	KAT8 regulatory NSL complex subunit 1	protein-coding
295	chr1	75432398	75432569	+	0	NA	promoter-TSS (NM_133708)	promoter-TSS (NM_133708)	-35	NM_133708	69080	Mm.23951	NM_133708	ENSMUSG00000033021	Gmppa	1810012N01Rik	GDP-mannose pyrophosphorylase A	protein-coding
139	chr16	75767055	75767226	+	0	NA	promoter-TSS (NM_030201)	promoter-TSS (NM_030201)	-77	NR_027492	110920	Mm.26704	NM_030201	ENSMUSG00000032932	Hspa13	1600002I10Rik|AV006182|B230217N24Rik|Stch	heat shock protein 70 family, member 13	protein-coding
227	chr4	147222491	147222662	+	0	NA	promoter-TSS (NM_198619)	promoter-TSS (NM_198619)	-92	NM_198619	242747	Mm.332053	NM_198619	ENSMUSG00000059423	Zfp933	2810408P10Rik	zinc finger protein 933	protein-coding
51	chr4	117587806	117587968	+	0	NA	promoter-TSS (NM_146152)	promoter-TSS (NM_146152)	-283	NM_146152	230673	Mm.287810	NM_146152	ENSMUSG00000033365	Ipo13	Imp13|Kap13|Ranbp13	importin 13	protein-coding
68	chr17	46297720	46297891	+	0	NA	promoter-TSS (NM_019581)	promoter-TSS (NM_019581)	-176	NM_019581	56055	Mm.22147	NM_019581	ENSMUSG00000023952	Gtpbp2	nmf205	GTP binding protein 2	protein-coding
137	chr12	101397821	101397992	+	0	NA	promoter-TSS (NM_001290303)	promoter-TSS (NM_001290303)	-43	NM_001290303	217827	Mm.224076	NM_183155	ENSMUSG00000021179	Nrde2	6720454P05Rik	nrde-2 necessary for RNA interference, domain containing	protein-coding
214	chr17	57387264	57387403	+	0	NA	promoter-TSS (NM_030084)	promoter-TSS (NM_030084)	-269	NM_030084	78308	Mm.28468	NM_030084	ENSMUSG00000005823	Gpr108	1810015L19Rik|AA589464|C79132|Lustr2	G protein-coupled receptor 108	protein-coding
323	chr8	114516230	114516401	+	0	NA	promoter-TSS (NM_013925)	promoter-TSS (NM_013925)	-113	NM_013925	30947	Mm.282162	NM_013925	ENSMUSG00000031949	Adat1	MMADAT1|mADAT1	adenosine deaminase, tRNA-specific 1	protein-coding
321	chrX	92853685	92853856	+	0	NA	promoter-TSS (NM_001289697)	promoter-TSS (NM_001289697)	78	NM_001289697	245522	Mm.336158	NM_001003916	ENSMUSG00000035062	Zc4h2	Gm372|mKIAA1166	zinc finger, C4H2 domain containing	protein-coding
162	chr2	118938244	118938415	+	0	NA	promoter-TSS (NM_011234)	promoter-TSS (NM_011234)	-224	NM_011234	19361	Mm.330492	NM_011234		Rad51	AV304093|Rad51a|Reca	RAD51 homolog	protein-coding
247	chr2	32426225	32426396	+	0	NA	promoter-TSS (NM_010073)	promoter-TSS (NM_010073)	-68	NM_010073	13481	Mm.22001	NM_010073	ENSMUSG00000026810	Dpm2	AW557993|R75484	dolichol-phosphate (beta-D) mannosyltransferase 2	protein-coding
167	chr6	83004469	83004640	+	0	NA	promoter-TSS (NM_019752)	promoter-TSS (NM_019752)	11	NM_019752	64704	Mm.21880	NM_019752	ENSMUSG00000068329	Htra2	AI481710|Omi|Prss25|mnd2	HtrA serine peptidase 2	protein-coding
350	chr7	135039220	135039391	+	0	NA	promoter-TSS (NM_178600)	promoter-TSS (NM_178600)	-174	NM_178600	27973	Mm.29703	NM_178600	ENSMUSG00000096145	Vkorc1	D7Wsu86e	vitamin K epoxide reductase complex, subunit 1	protein-coding
265	chr8	73992766	73992937	+	0	NA	promoter-TSS (NM_001294258)	promoter-TSS (NM_001294258)	-242	NM_001294258	66498	Mm.260360	NM_025600	ENSMUSG00000074247	Dda1	1500034J01Rik|1700095J19Rik|R74921	DET1 and DDB1 associated 1	protein-coding
300	chrX	136219370	136219541	+	0	NA	promoter-TSS (NM_001081499)	promoter-TSS (NM_001081499)	-80	NM_001081499	245638	Mm.275869	NM_001081499	ENSMUSG00000042473	Tbc1d8b	4921505D17Rik|9030605E16Rik	TBC1 domain family, member 8B	protein-coding
1	chr2	77784334	77784505	+	0	NA	promoter-TSS (NM_030560)	promoter-TSS (NM_030560)	-6	NM_001290740	80744	Mm.288151	NM_030560	ENSMUSG00000027014	Cwc22	AA684037|AI173004|AL022752|B230213M24|mKIAA1604	CWC22 spliceosome-associated protein homolog (S. cerevisiae)	protein-coding
20	chr8	93837243	93837414	+	0	NA	promoter-TSS (NM_011936)	promoter-TSS (NM_011936)	-96	NM_011936	26383	Mm.4375	NM_011936	ENSMUSG00000055932	Fto	AW743446|mKIAA1752	fat mass and obesity associated	protein-coding
9	chr5	46249139	46249310	+	0	NA	promoter-TSS (NM_001163073)	promoter-TSS (NM_001163073)	-445	NM_001163073	209707	Mm.71498	NM_172153	ENSMUSG00000015882	Lcorl	Mlr1	ligand dependent nuclear receptor corepressor-like	protein-coding
11	chr8	124474000	124474160	+	0	NA	promoter-TSS (NM_001285983)	promoter-TSS (NM_001285983)	-312	NM_016812	53325	Mm.287163	NM_016812	ENSMUSG00000025316	Banp	AA408158|SMAR1	BTG3 associated nuclear protein	protein-coding
81	chr16	11254394	11254565	+	0	NA	promoter-TSS (NM_146066)	promoter-TSS (NM_146066)	59	NR_035466	100316833		NR_035466	ENSMUSG00000088544	Mir1945	mir-1945|mmu-mir-1945	microRNA 1945	ncRNA
226	chr8	108351167	108351338	+	0	NA	promoter-TSS (NM_145824)	promoter-TSS (NM_145824)	-2	NM_145824	74334	Mm.4206	NM_145824	ENSMUSG00000037415	Ranbp10	4432417N03Rik	RAN binding protein 10	protein-coding
82	chr10	84379779	84379950	+	0	NA	promoter-TSS (NM_183172)	promoter-TSS (NM_183172)	-494	NM_001013441	237422	Mm.18936	NM_183172		Ric8b	BC051080|Ric-8|Ric-8b	resistance to inhibitors of cholinesterase 8 homolog B (C. elegans)	protein-coding
211	chr4	124370829	124371000	+	0	NA	promoter-TSS (NM_026031)	promoter-TSS (NM_026031)	-116	NM_026031	67205	Mm.259121	NM_026031		Utp11l	2700082D03Rik|CGI-94|Cgi94	UTP11-like, U3 small nucleolar ribonucleoprotein, (yeast)	protein-coding
297	chr18	38227592	38227763	+	0	NA	Intergenic	Intergenic	-69054	NM_001205336	106952	Mm.247642	NM_139206	ENSMUSG00000024451	Arap3	Centd3|Drag1|E030006K04Rik|cnt-d3	ArfGAP with RhoGAP domain, ankyrin repeat and PH domain 3	protein-coding
341	chr13	67209516	67209687	+	0	NA	intron (NM_001256052, intron 2 of 6)	intron (NM_001256052, intron 2 of 6)	5363	NM_001256052	432770	Mm.124021	NM_001256052	ENSMUSG00000074824	Rslcan18	mszf51	regulator of sex-limitation candidate 18	protein-coding
280	chr7	97089727	97089896	+	0	NA	promoter-TSS (NM_001291289)	promoter-TSS (NM_001291289)	-97	NR_111916	67669	Mm.28679	NM_026304		l7Rn6	0610007P06Rik|1110002N09Rik|Hikeshi|l(7)6Rn	lethal, Chr 7, Rinchik 6	protein-coding
158	chr7	28835009	28835180	+	0	NA	promoter-TSS (NM_011874)	promoter-TSS (NM_011874)	17	NM_011874	23996	Mm.29582	NM_011874	ENSMUSG00000030603	Psmc4	CIP21|MIP224	proteasome (prosome, macropain) 26S subunit, ATPase, 4	protein-coding
353	chr10	9621858	9622029	+	0	NA	Intergenic	Intergenic	-1105	NM_001081344	78808	Mm.331751	NM_030191	ENSMUSG00000019790	Stxbp5	0710001E20Rik|4930565N16Rik|AW742610|LGL3|mKIAA1006	syntaxin binding protein 5 (tomosyn)	protein-coding
16	chr11	101413624	101413706	+	0	NA	promoter-TSS (NM_008676)	promoter-TSS (NM_008676)	244	NM_001252220	17966	Mm.784	NM_008676	ENSMUSG00000017119	Nbr1	mKIAA0049	neighbor of Brca1 gene 1	protein-coding
206	chr5	149364359	149364530	+	0	NA	promoter-TSS (NM_011908)	promoter-TSS (NM_011908)	-80	NM_011908	24109	Mm.21846	NM_011908	ENSMUSG00000001687	Ubl3	AW108023|HCG	ubiquitin-like 3	protein-coding
89	chr6	108014942	108015097	+	0	NA	promoter-TSS (NM_178391)	promoter-TSS (NM_178391)	-20	NM_178391	74729	Mm.56539	NM_178391	ENSMUSG00000034639	Setmar	5830404F24Rik|Etet2	SET domain without mariner transposase fusion	protein-coding
197	chr7	109082343	109082514	+	0	NA	promoter-TSS (NM_027053)	promoter-TSS (NM_027053)	-57	NM_001162973	69358	Mm.214841	NM_027053	ENSMUSG00000064307	Lrrc51	1700008D07Rik|Lrtomt	leucine rich repeat containing 51	protein-coding
306	chr14	79851520	79851691	+	0	NA	promoter-TSS (NM_001034882)	promoter-TSS (NM_001034882)	-37	NM_001034882	432879	Mm.308666	NM_001034882	ENSMUSG00000075502	Kbtbd6	EG432879|Gm5465|Zbtbd6	kelch repeat and BTB (POZ) domain containing 6	protein-coding
21	chr10	80959187	80959358	+	0	NA	promoter-TSS (NM_134009)	promoter-TSS (NM_134009)	-164	NM_134009	103425	Mm.302791	NM_134009	ENSMUSG00000020238	Ncln	3100002P13Rik|AW120537	nicalin homolog (zebrafish)	protein-coding
64	chr7	13482985	13483156	+	0	NA	promoter-TSS (NM_001290436)	promoter-TSS (NM_001290436)	-88	NM_001290441	232878	Mm.40706	NM_001001447	ENSMUSG00000054715	Zscan22	AW227621|D530006B18Rik|Hkr2	zinc finger and SCAN domain containing 22	protein-coding
46	chr8	108378697	108378868	+	0	NA	promoter-TSS (NM_021513)	promoter-TSS (NM_021513)	-221	NM_021513	59016	Mm.286598	NM_021513	ENSMUSG00000036442	Thap11	2810036E22Rik|AB041579|CTG-B43a|CTG-B45d|Ronin	THAP domain containing 11	protein-coding
131	chr5	134575342	134575513	+	0	NA	promoter-TSS (NM_030719)	promoter-TSS (NM_030719)	-191	NM_030719	80909	Mm.45218	NM_030719		Gatsl2	7530428J21Rik|AW742413|Gats|Gatsl1	GATS protein-like 2	protein-coding
85	chr2	101469127	101469298	+	0	NA	promoter-TSS (NM_026592)	promoter-TSS (NM_026592)	-69	NM_026592	68170	Mm.31263	NM_026592	ENSMUSG00000027165	B230118H07Rik	NWC	RIKEN cDNA B230118H07 gene	protein-coding
176	chr2	75776639	75776810	+	0	NA	promoter-TSS (NM_028235)	promoter-TSS (NM_028235)	-205	NM_028235	72421	Mm.275109	NM_028235	ENSMUSG00000075273	Ttc30b	2510042P03Rik|Tcc30b	tetratricopeptide repeat domain 30B	protein-coding
243	chr7	30603911	30604071	+	0	NA	intron (NM_001145880, intron 1 of 4)	intron (NM_001145880, intron 1 of 4)	2900	NM_146185	233056	Mm.224766	NM_146185	ENSMUSG00000011427	Zfp790	6330581L23Rik	zinc finger protein 790	protein-coding
138	chr11	69834316	69834487	+	0	NA	intron (NM_001109752, intron 1 of 19)	intron (NM_001109752, intron 1 of 19)	2294	NM_001109752	13385	Mm.27256	NM_007864	ENSMUSG00000020886	Dlg4	Dlgh4|PSD-95|PSD95|SAP90|SAP90A	discs, large homolog 4 (Drosophila)	protein-coding
15	chr19	45437948	45438119	+	0	NA	promoter-TSS (NM_001286466)	promoter-TSS (NM_001286466)	-191	NM_001286465	12234	Mm.119717	NM_009771	ENSMUSG00000025217	Btrc	Beta-Trcp1|E3RS-IkappaB|E3RSIkappaB|FWD1|Fbw1a|HOS|Slimb|b-TrCP|beta-TrCP	beta-transducin repeat containing protein	protein-coding
223	chr13	111070405	111070576	+	0	NA	promoter-TSS (NM_023852)	promoter-TSS (NM_023852)	-76	NM_023852	67295	Mm.151600	NM_023852	ENSMUSG00000021700	Rab3c	2700062I01Rik|3110015B08Rik|3110037E15Rik|AI850886	RAB3C, member RAS oncogene family	protein-coding
309	chr4	86258046	86258173	+	0	NA	promoter-TSS (NM_173400)	promoter-TSS (NM_173400)	-183	NM_173400	230376	Mm.74730	NM_173400	ENSMUSG00000038047	Haus6	6230416J20Rik|9830144E06|D4Ertd27e|mKIAA1574	HAUS augmin-like complex, subunit 6	protein-coding
88	chr18	65960044	65960215	+	0	NA	promoter-TSS (NM_025468)	promoter-TSS (NM_025468)	-103	NM_025468	66286	Mm.27800	NM_025468	ENSMUSG00000024516	Sec11c	1810029G24Rik|Sec11l3	SEC11 homolog C, signal peptidase complex subunit	protein-coding
28	chr1	74331403	74331574	+	0	NA	promoter-TSS (NM_001039509)	promoter-TSS (NM_001039509)	-120	NM_001039509	56695	Mm.384726	NM_019999	ENSMUSG00000026179	Pnkd	2210013N15Rik|2810403H05Rik|AI854243|Brp17|MNCb-5687|MR-1|Tahccp2	paroxysmal nonkinesiogenic dyskinesia	protein-coding
289	chr9	121905154	121905319	+	0	NA	promoter-TSS (NM_153540)	promoter-TSS (NM_153540)	-92	NM_153540	215494	Mm.402151	NM_153540	ENSMUSG00000066235	Pomgnt2	Ago61|C85492|Gtdc2	protein O-linked mannose beta 1,4-N-acetylglucosaminyltransferase 2	protein-coding
10	chr6	86799229	86799284	+	0	NA	promoter-TSS (NM_177762)	promoter-TSS (NM_177762)	178	NR_028298	67170	Mm.119489	NR_028298	ENSMUSG00000100164	2610306M01Rik	-	RIKEN cDNA 2610306M01 gene	ncRNA
48	chr2	154482496	154482654	+	0	NA	promoter-TSS (NM_029362)	promoter-TSS (NM_029362)	-187	NM_029362	75608	Mm.262480	NM_029362	ENSMUSG00000038467	Chmp4b	2010012F05Rik|C76846|Snf7-2	charged multivesicular body protein 4B	protein-coding
328	chr10	126703143	126703251	+	0	NA	promoter-TSS (NM_027151)	promoter-TSS (NM_027151)	-121	NM_001190453	69654	Mm.167537	NM_027151	ENSMUSG00000025410	Dctn2	2310042E05Rik|C130077D06Rik|C87049|DCTN-50|GMP23-48K|RBP50|p50	dynactin 2	protein-coding
187	chr5	115017088	115017259	+	0	NA	Intergenic	CpG	-1087	NM_001004180	433940	Mm.194212	NM_001004180	ENSMUSG00000041930	Fam222a	-	family with sequence similarity 222, member A	protein-coding
292	chr11	110260255	110260426	+	0	NA	promoter-TSS (NM_011943)	promoter-TSS (NM_011943)	-96	NM_011943	26399	Mm.14487	NM_011943	ENSMUSG00000020623	Map2k6	MEK6|MKK6|Prkmk6|SAPKK3	mitogen-activated protein kinase kinase 6	protein-coding
141	chr16	44746469	44746640	+	0	NA	promoter-TSS (NM_001159329)	promoter-TSS (NM_001159329)	-78	NM_025332	66067	Mm.34520	NM_025332		Gtpbp8	0610037H22Rik	GTP-binding protein 8 (putative)	protein-coding
235	chr8	114167226	114167384	+	0	NA	promoter-TSS (NM_011742)	promoter-TSS (NM_011742)	-38	NM_011742	22640	Mm.4184	NM_011742	ENSMUSG00000055835	Zfp1	Fnp-1|Zfp-1|mkr-1	zinc finger protein 1	protein-coding
327	chr7	106632174	106632345	+	0	NA	promoter-TSS (NM_012052)	promoter-TSS (NM_012052)	-40	NM_012052	27050	Mm.236868	NM_012052	ENSMUSG00000030744	Rps3	D7Ertd795e|Rs_3	ribosomal protein S3	protein-coding
357	chr19	5366695	5366866	+	0	NA	promoter-TSS (NM_011793)	promoter-TSS (NM_011793)	-33	NM_027236	69860	Mm.299167	NM_027236	ENSMUSG00000024841	Eif1ad	2010003J03Rik|AI131644	eukaryotic translation initiation factor 1A domain containing	protein-coding
274	chr18	50287714	50287867	+	0	NA	promoter-TSS (NM_008292)	promoter-TSS (NM_008292)	-65	NM_008292	15488	Mm.277857	NM_008292	ENSMUSG00000024507	Hsd17b4	17-beta-HSD|17[b]-HSD|DBP|MFE-2|MFP2|MPF-2|Mfp-2|perMFE-2	hydroxysteroid (17-beta) dehydrogenase 4	protein-coding
219	chr10	40068969	40069140	+	0	NA	promoter-TSS (NM_198164)	promoter-TSS (NM_198164)	-60	NM_001291816	78334	Mm.200924	NM_198164	ENSMUSG00000038481	Cdk19	2700084L06Rik|AI845279|AW228747|CDK11|Cdc2l6|mKIAA1028	cyclin-dependent kinase 19	protein-coding
250	chr7	3581395	3581566	+	0	NA	promoter-TSS (NM_001290381)	promoter-TSS (NM_001290381)	51	NM_001290381	69714	Mm.358730	NM_023524	ENSMUSG00000006335	Tfpt	2400004F01Rik|AI450389|Amida|FB1	TCF3 (E2A) fusion partner	protein-coding
136	chr11	115891400	115891571	+	0	NA	promoter-TSS (NM_001286006)	promoter-TSS (NM_001286006)	-145	NM_001286006	217331	Mm.297706	NM_172569	ENSMUSG00000020770	Unk	B230379M23Rik|Zc3h5|Zc3hdc5|mKIAA1753	unkempt homolog (Drosophila)	protein-coding
96	chr6	97756844	97757015	+	0	NA	promoter-TSS (NM_001113198)	promoter-TSS (NM_001113198)	-123	NM_001113198	17342	Mm.333284	NM_008601	ENSMUSG00000035158	Mitf	BCC2|Bhlhe32|Gsfbcc2|Vitiligo|Wh|bw|mi|vit	microphthalmia-associated transcription factor	protein-coding
317	chr5	73883660	73883831	+	0	NA	intron (NM_178896, intron 1 of 10)	CpG	1480	NM_178896	100737	Mm.220312	NM_178896	ENSMUSG00000051674	Dcun1d4	AI836376	DCN1, defective in cullin neddylation 1, domain containing 4 (S. cerevisiae)	protein-coding
269	chr5	136410727	136410898	+	0	NA	promoter-TSS (NM_018871)	promoter-TSS (NM_018871)	-301	NM_018871	22628	Mm.233813	NM_018871	ENSMUSG00000051391	Ywhag	14-3-3gamma|D7Bwg1348e	tyrosine 3-monooxygenase/tryptophan 5-monooxygenase activation protein, gamma polypeptide	protein-coding
5	chr9	107436103	107436274	+	0	NA	promoter-TSS (NM_019704)	promoter-TSS (NM_019704)	-88	NM_019704	56395	Mm.260153	NM_019704	ENSMUSG00000010045	Tmem115	C78915|Pl6|Pp6	transmembrane protein 115	protein-coding
47	chr5	72950966	72951095	+	0	NA	promoter-TSS (NM_133921)	promoter-TSS (NM_133921)	-146	NM_133921	100978	Mm.187453	NM_133921	ENSMUSG00000072889	Nfxl1	1700012H24Rik|AW538212|D430033A06Rik|DNABF|GCF|Gm1058|TCF9	nuclear transcription factor, X-box binding-like 1	protein-coding
318	chrX	137491289	137491460	+	0	NA	promoter-TSS (NM_001164177)	promoter-TSS (NM_001164177)	-82	NM_174875	666468	Mm.102230	NM_174875	ENSMUSG00000079418	Atg4a	AI627006|AV169859|Apg4a|Atg4al|Autl2	autophagy related 4A, cysteine peptidase	protein-coding
90	chr6	34126996	34127167	+	0	NA	promoter-TSS (NM_021435)	promoter-TSS (NM_021435)	-27	NM_021435	58246	Mm.245527	NM_021435		Slc35b4	4930474D06Rik|AB041549|AW494345	solute carrier family 35, member B4	protein-coding
278	chr8	96561022	96561193	+	0	NA	promoter-TSS (NM_026623)	promoter-TSS (NM_026623)	9	NM_001093757	270086	Mm.251085	NM_177767	ENSMUSG00000033009	Ogfod1	4930415J21Rik|AA387199|AA939912|AW061076|mKIAA1612	2-oxoglutarate and iron-dependent oxygenase domain containing 1	protein-coding
57	chr7	17323565	17323719	+	0	NA	promoter-TSS (NM_198613)	promoter-TSS (NM_198613)	-151	NM_198613	232910	Mm.333597	NM_198613	ENSMUSG00000008036	Ap2s1	AI043088	adaptor-related protein complex 2, sigma 1 subunit	protein-coding
358	chr19	6529699	6529870	+	0	NA	intron (NM_001205235, intron 21 of 21)	intron (NM_001205235, intron 21 of 21)	13286	NM_009203	20521	Mm.391146	NM_009203	ENSMUSG00000061742	Slc22a12	AI987855|OAT4L|Rst|Slc22al2|URAT1	solute carrier family 22 (organic anion/cation transporter), member 12	protein-coding
128	chr5	35002761	35002921	+	0	NA	promoter-TSS (NM_029278)	promoter-TSS (NM_029278)	-44	NM_029278	75416	Mm.40292	NM_029278	ENSMUSG00000036693	Nop14	2610033H07Rik|Nol14	NOP14 nucleolar protein	protein-coding
164	chr11	31571897	31572068	+	0	NA	promoter-TSS (NM_001024919)	promoter-TSS (NM_001024919)	-120	NM_001024919	69556	Mm.34183	NM_001024919	ENSMUSG00000044502	Bod1	2310022M17Rik|BOD2.1|Fam44b	biorientation of chromosomes in cell division 1	protein-coding
240	chr3	95697707	95697878	+	0	NA	promoter-TSS (NM_146104)	promoter-TSS (NM_146104)	-52	NM_146134	226548	Mm.306954	NM_146104	ENSMUSG00000015750	Aph1a	6530402N02Rik|APH-1a	anterior pharynx defective 1a homolog (C. elegans)	protein-coding
115	chr15	98493333	98493504	+	0	NA	promoter-TSS (NM_001080981)	promoter-TSS (NM_001080981)	-98	NM_001080981	74351	Mm.45725	NM_001080981	ENSMUSG00000003360	Ddx23	3110082M05Rik|4921506D17Rik	DEAD (Asp-Glu-Ala-Asp) box polypeptide 23	protein-coding
293	chr2	69044291	69044462	+	0	NA	promoter-TSS (NM_001199124)	promoter-TSS (NM_001199124)	-129	NM_025565	66442	Mm.272969	NM_025565	ENSMUSG00000005233	Spc25	2600017H08Rik|2610205L13Rik|Spbc25	SPC25, NDC80 kinetochore complex component, homolog (S. cerevisiae)	protein-coding
35	chr2	166821882	166822053	+	0	NA	promoter-TSS (NM_001109906)	promoter-TSS (NM_001109906)	-168	NM_001109906	20853	Mm.73276	NM_011490	ENSMUSG00000039536	Stau1	5830401L18Rik|AW549911|C85792|Stau	staufen (RNA binding protein) homolog 1 (Drosophila)	protein-coding
59	chr7	24919034	24919182	+	0	NA	promoter-TSS (NM_019941)	promoter-TSS (NM_019941)	-74	NM_019941	56525	Mm.295595	NM_019941		Zfp235	0610030O19Rik|AI428448	zinc finger protein 235	protein-coding
180	chr5	20930632	20930803	+	0	NA	promoter-TSS (NM_177869)	promoter-TSS (NM_177869)	-4	NM_177869	330050	Mm.40655	NM_177869	ENSMUSG00000047221	Fam185a	4631428I10|AI847670	family with sequence similarity 185, member A	protein-coding
279	chr12	93087752	93087923	+	0	NA	promoter-TSS (NM_011344)	promoter-TSS (NM_011344)	-240	NM_001039089	20338	Mm.250605	NM_011344	ENSMUSG00000020964	Sel1l	AW493766|Sel1h|mKIAA4137	sel-1 suppressor of lin-12-like (C. elegans)	protein-coding
126	chr6	3448335	3448506	+	0	NA	promoter-TSS (NM_001167751)	promoter-TSS (NM_001167751)	27	NM_024260	73288	Mm.45539	NM_024260	ENSMUSG00000001376	Vps50	1700034M03Rik|8430415E05Rik|BLM|C87205|Ccdc132|mKIAA1861	VPS50 EARP/GARPII complex subunit	protein-coding
36	chr12	29975957	29976128	+	0	NA	Intergenic	Intergenic	-237207	NM_001093775	17933	Mm.253067	NM_008666	ENSMUSG00000061911	Myt1l	2900046C06Rik|2900093J19Rik|C630034G21Rik|Nztf1|Pmng1|Png-1|mKIAA1106	myelin transcription factor 1-like	protein-coding
144	chr4	106850931	106851069	+	0	NA	promoter-TSS (NM_025617)	promoter-TSS (NM_025617)	-29	NM_025617	66526	Mm.246956	NM_025617	ENSMUSG00000028619	Tceanc2	2210010B22Rik|2210012G02Rik|6330404A07Rik|AU015593|Tdeanc2	transcription elongation factor A (SII) N-terminal and central domain containing 2	protein-coding
308	chr15	38174709	38174880	+	0	NA	Intergenic	MLT1J1|LTR|MaLR	25836	NM_008757	18285	Mm.252830	NM_008757	ENSMUSG00000061923	Odf1	-	outer dense fiber of sperm tails 1	protein-coding
