# Supplementary material for: Mutations in Hcfc1 and Ronin result in an inborn error of cobalamin metabolism and ribosomopathy
Source: Nat Commun. 2022 Jan 10;13:134. doi: 10.1038/s41467-021-27759-7 (PMC8748873; doi:10.1038/s41467-021-27759-7)
Supplement: Supplementary file 3 — Supplementary Dataset 1–16 [file 41467_2021_27759_MOESM3_ESM.zip › SUPP DATA 14.xlsx]

## Sheet: Sheet1
Annotation Cluster 1	Enrichment Score: 16.18869648482128
Category	Term	Count	%	PValue	Log10 (Pvalue)	Genes	List Total	Pop Hits	Pop Total	Fold Enrichment	Bonferroni	Benjamini	FDR
UP_KEYWORDS	mRNA splicing	40	7.72201	3.39066e-22	-21.4697	ISY1, SF3B4, RBM8A, SF3B6, U2AF1, U2AF1L4, PTBP1, SNRPD2, U2AF2, TRA2B, TRA2A, ZMAT5, MAGOH, CIR1, TXNL4A, SF3B1, DCPS, RBM5, SF3A3, RBM17, SF3A1, SF3A2, NCBP2, NONO, THOC3, CWC15, MAGOHB, LSM3, LSM2, THOC6, PTBP3, HNRNPM, PRPF6, DDX39B, HNRNPF, SNRNP27, SRSF5, SRSF6, SNRNP200, SKIV2L2	517	240	22680	7.31141	9.7651e-20	1.22064e-20	9.79053e-21
UP_KEYWORDS	mRNA processing	42	8.10811	5.16861e-20	-19.2866	ISY1, SF3B4, RBM8A, SF3B6, U2AF1, U2AF1L4, PTBP1, SNRPD2, U2AF2, TRA2B, TRA2A, ZMAT5, MAGOH, SYMPK, CIR1, TXNL4A, SF3B1, DCPS, RBM5, SF3A3, RBM17, SF3A1, SF3A2, NCBP2, NONO, THOC3, CWC15, MAGOHB, LSM3, LSM2, THOC6, PTBP3, HNRNPM, KIN, PRPF6, DDX39B, HNRNPF, SNRNP27, SRSF5, SRSF6, SNRNP200, SKIV2L2	517	307	22680	6.00155	1.48856e-17	1.65396e-18	1.32661e-18
KEGG_PATHWAY	mmu03040:Spliceosome	33	6.37066	1.16543e-19	-18.9335	ISY1, SF3B4, SF3B2, RBM8A, SF3B6, DDX23, U2AF1, U2AF1L4, SNRPD2, U2AF2, TRA2B, TRA2A, MAGOH, TXNL4A, SF3B1, SF3A3, RBM17, SF3A1, SF3A2, CCDC12, NCBP2, THOC3, CWC15, MAGOHB, LSM3, LSM2, HNRNPM, PRPF6, DDX39B, SNRNP27, SRSF5, SRSF6, SNRNP200	252	133	7691	7.57259	2.30755e-17	2.30755e-17	2.1677e-17
GOTERM_BP_DIRECT	GO:0008380~RNA splicing	38	7.33591	6.85718e-18	-17.1639	ISY1, SF3B4, RBM8A, SF3B6, U2AF1, U2AF1L4, PTBP1, SNRPD2, U2AF2, TRA2B, TRA2A, ZMAT5, MAGOH, CIR1, SF3B1, DCPS, RBM5, SF3A3, RBM17, SF3A1, NCBP2, NONO, THOC3, CWC15, MAGOHB, LSM3, LSM2, THOC6, PTBP3, HNRNPM, PRPF6, DDX39B, HNRNPF, SNRNP27, SRSF5, SRSF6, SNRNP200, SKIV2L2	489	241	18082	5.83048	1.27749e-14	6.38746e-15	6.2606e-15
GOTERM_BP_DIRECT	GO:0006397~mRNA processing	43	8.30116	1.73953e-17	-16.7596	ISY1, SF3B4, RBM8A, SF3B6, U2AF1, U2AF1L4, PTBP1, ALKBH5, SNRPD2, U2AF2, TRA2B, TRA2A, ZMAT5, MAGOH, SYMPK, CIR1, RBBP6, SF3B1, DCPS, RBM5, SF3A3, RBM17, SF3A1, SF3A2, NCBP2, NONO, THOC3, CWC15, MAGOHB, LSM3, LSM2, THOC6, PTBP3, HNRNPM, KIN, PRPF6, DDX39B, HNRNPF, SNRNP27, SRSF5, SRSF6, SNRNP200, SKIV2L2	489	322	18082	4.93799	3.24074e-14	1.08025e-14	1.05879e-14
UP_KEYWORDS	Spliceosome	24	4.6332	1.99967e-15	-14.699	ISY1, SF3B4, SF3A3, RBM17, SF3A1, SF3A2, RBM8A, U2AF1, CWC15, LSM3, LSM2, U2AF1L4, HNRNPM, PRPF6, SNRPD2, DDX39B, HNRNPF, ZMAT5, MAGOH, TXNL4A, SNRNP200, SF3B1, SKIV2L2, RBM5	517	117	22680	8.99866	5.7554e-13	5.23549e-14	4.1993e-14
GOTERM_CC_DIRECT	GO:0005681~spliceosomal complex	25	4.82625	5.80107e-14	-13.2365	ISY1, SF3B4, SF3B2, U2AF1, U2AF1L4, SNRPD2, U2AF2, ZMAT5, MAGOH, TXNL4A, SF3B1, RBM5, SF3A3, RBM17, SF3A1, BUD31, CWC15, LSM3, LSM2, HNRNPM, PRPF6, DDX39B, HNRNPF, SNRNP200, SKIV2L2	498	136	19662	7.25771	2.88001e-11	4.79555e-12	4.28312e-12
GOTERM_BP_DIRECT	GO:0000398~mRNA splicing, via spliceosome	23	4.44015	2.39102e-13	-12.6214	SF3A3, SF3A1, SF3B2, RBM15, SF3A2, NCBP2, SF3B6, NONO, BUD31, U2AF1, CWC15, LSM3, LSM2, U2AF1L4, HNRNPM, PRPF6, DDX39B, U2AF2, TRA2B, TRA2A, TXNL4A, SNRNP200, SF3B1	489	112	18082	7.59359	4.45522e-10	1.11362e-10	1.0915e-10
GOTERM_CC_DIRECT	GO:0071013~catalytic step 2 spliceosome	20	3.861	2.96457e-12	-11.528	ISY1, SF3A3, SF3A1, SF3B2, SF3A2, RBM8A, SF3B6, DDX23, CWC15, MAGOHB, LSM3, LSM2, HNRNPM, PRPF6, SNRPD2, HNRNPF, MAGOH, SNRNP200, SF3B1, SKIV2L2	498	96	19662	8.2254	1.47046e-09	2.10061e-10	1.87615e-10
Annotation Cluster 2	Enrichment Score: 15.467891761314139
Category	Term	Count	%	PValue		Genes	List Total	Pop Hits	Pop Total	Fold Enrichment	Bonferroni	Benjamini	FDR
UP_KEYWORDS	DNA replication	28	5.40541	1.9165e-22	-21.7175	PCNA, POLD3, CHAF1B, POLD1, RBBP6, RBBP7, RFC3, RRM1, RFC4, RFC1, LIG1, RFC2, GINS3, RPA1, RPA2, SSRP1, KIN, POLA1, POLA2, NFIA, NASP, RPA3, MCM3, MCM4, MCM5, MCM6, SUPT16, MCM2	517	95	22680	12.9297	5.51952e-20	7.88502e-21	6.32445e-21
GOTERM_BP_DIRECT	GO:0006260~DNA replication	29	5.59846	1.80958e-18	-17.7424	PCNA, POLD3, CHAF1B, POLD1, RBBP6, RBBP7, RFC3, RRM1, RFC4, RFC1, LIG1, RFC2, GINS3, RECQL, RPA1, RPA2, SSRP1, KIN, POLA1, POLA2, NFIA, NASP, RPA3, MCM3, MCM4, MCM5, MCM6, SUPT16, MCM2	489	123	18082	8.71827	3.37126e-15	3.37126e-15	3.3043e-15
KEGG_PATHWAY	mmu03030:DNA replication	19	3.66795	2.58756e-18	-17.5871	RFC3, RFC4, PCNA, RNASEH2A, RFC1, LIG1, RFC2, RPA1, RPA2, POLD3, POLA1, POLA2, RPA3, POLD1, MCM3, MCM4, MCM5, MCM6, MCM2	252	35	7691	16.5679	5.12337e-16	2.56168e-16	2.40643e-16
KEGG_PATHWAY	mmu03430:Mismatch repair	13	2.50965	5.44691e-13	-12.2638	RFC3, RFC4, PCNA, RFC1, LIG1, RFC2, RPA1, RPA2, POLD3, MSH2, MSH3, RPA3, POLD1	252	22	7691	18.0345	1.07846e-10	3.59496e-11	3.37709e-11
KEGG_PATHWAY	mmu03420:Nucleotide excision repair	13	2.50965	9.36296e-09	-8.02859	RFC3, RFC4, PCNA, RFC1, LIG1, RFC2, RPA1, RPA2, RAD23B, DDB1, POLD3, RPA3, POLD1	252	44	7691	9.01723	1.85386e-06	4.63466e-07	4.35377e-07
Annotation Cluster 3	Enrichment Score: 11.006612493349934
Category	Term	Count	%	PValue		Genes	List Total	Pop Hits	Pop Total	Fold Enrichment	Bonferroni	Benjamini	FDR
UP_KEYWORDS	Cell cycle	53	10.2317	8.1292e-16	-15.09	CDKN1B, SMC4, ING1, CDC73, SMC2, PHF8, CHAF1B, CCND2, CDC26, CHMP1B, NUSAP1, KNTC1, TXNL4A, LIG1, USP3, VRK1, HAUS5, SIRT2, MSH2, MCM3, MCM4, ANAPC5, ERH, MCM5, MCM6, MCM2, USP16, SEH1L, UHRF2, UHRF1, PPM1D, PDS5A, NCAPH, TPR, RPS3, SNX9, PAK4, RCC2, HMGA2, TPX2, APITD1, STAG2, NASP, CDK4, PRC1, REEP3, CROCC, CDK2, CDC16, CDK1, NCAPD2, SPC24, RAN	517	626	22680	3.7141	2.23821e-13	2.34121e-14	1.87785e-14
UP_KEYWORDS	Cell division	35	6.75676	6.91464e-12	-11.1602	USP16, SEH1L, PDS5A, SMC4, NCAPH, SMC2, CCND2, CDC26, CHMP1B, TPR, NUSAP1, RPS3, KNTC1, SNX9, TXNL4A, LIG1, RCC2, HMGA2, VRK1, HAUS5, SIRT2, TPX2, APITD1, STAG2, CDK4, PRC1, REEP3, CDC16, CDK2, CDK1, ANAPC5, MCM5, NCAPD2, SPC24, RAN	517	372	22680	4.12741	1.99143e-09	1.53186e-10	1.22868e-10
UP_KEYWORDS	Mitosis	29	5.59846	9.92029e-12	-11.0035	USP16, SEH1L, PDS5A, SMC4, NCAPH, SMC2, CDC26, TPR, NUSAP1, RPS3, KNTC1, SNX9, TXNL4A, RCC2, HMGA2, VRK1, HAUS5, SIRT2, TPX2, APITD1, STAG2, REEP3, CDC16, CDK2, CDK1, ANAPC5, NCAPD2, SPC24, RAN	517	259	22680	4.91191	2.85704e-09	1.90469e-10	1.52772e-10
GOTERM_BP_DIRECT	GO:0007049~cell cycle	50	9.65251	1.13576e-11	-10.9447	CDKN1B, SMC4, ING1, CDC73, SMC2, CHAF1B, CCND2, CDC26, CHMP1B, NUSAP1, KNTC1, LIG1, USP3, VRK1, HAUS5, SIRT2, MSH2, MCM3, MCM4, ANAPC5, ERH, MCM5, MCM6, MCM2, USP16, SEH1L, UHRF2, UHRF1, PPM1D, NCAPH, TPR, RPS3, SNX9, PAK4, RCC2, HMGA2, TPX2, APITD1, STAG2, NASP, CDK4, PRC1, REEP3, CROCC, CDK2, CDC16, CDK1, NCAPD2, SPC24, RAN	489	614	18082	3.0112	2.11594e-08	4.23186e-09	4.14781e-09
GOTERM_BP_DIRECT	GO:0051301~cell division	35	6.75676	6.71422e-10	-9.173	USP16, SEH1L, PDS5A, SMC4, NCAPH, SMC2, CCND2, CDC26, CHMP1B, TPR, NUSAP1, RPS3, KNTC1, SNX9, TXNL4A, LIG1, RCC2, HMGA2, VRK1, HAUS5, SIRT2, TPX2, APITD1, STAG2, CDK4, PRC1, REEP3, CDC16, CDK2, CDK1, ANAPC5, MCM5, NCAPD2, SPC24, RAN	489	374	18082	3.46046	1.25086e-06	1.89677e-07	1.8591e-07
GOTERM_BP_DIRECT	GO:0007067~mitotic nuclear division	29	5.59846	2.14635e-09	-8.6683	USP16, SEH1L, SMC4, NCAPH, SMC2, CDC26, TPR, NUSAP1, RPS3, KNTC1, SNX9, TXNL4A, NUP214, RCC2, HMGA2, VRK1, HAUS5, SIRT2, TPX2, APITD1, STAG2, REEP3, CDC16, CDK2, CDK1, ANAPC5, NCAPD2, SPC24, RAN	489	277	18082	3.87129	3.99864e-06	4.44294e-07	4.3547e-07
Annotation Cluster 4	Enrichment Score: 7.850064350828365
Category	Term	Count	%	PValue		Genes	List Total	Pop Hits	Pop Total	Fold Enrichment	Bonferroni	Benjamini	FDR
UP_KEYWORDS	RNA-binding	62	11.9691	6.62226e-23	-22.179	EIF4A1, MSI2, SRP14, PTBP1, MAGOH, PTRF, RBM5, DDX17, RBM17, DIS3, NCBP2, THOC3, THOC6, PTBP3, KIN, DDX19A, DDX39B, DKC1, NCL, SARNP, SRSF5, SRSF6, RBMS2, SF3B4, RBM8A, SF3B6, NIP7, U2AF1, CDKN2AIP, NOL6, U2AF1L4, FXR1, NXF1, UNK, U2AF2, TRA2B, TRA2A, FAM120A, RPS3, GAR1, IGF2BP1, IGF2BP3, RBM12, EXOSC2, NPM1, NONO, PA2G4, MAGOHB, DNAJC17, LSM3, TARBP2, LSM2, DHFR, HNRNPM, HNRNPF, MARS, SERBP1, P…	517	601	22680	4.52553	1.90721e-20	3.17869e-21	2.54957e-21
INTERPRO	IPR000504:RNA recognition motif domain	28	5.40541	4.88457e-11	-10.3112	SF3B4, RBM8A, SF3B6, U2AF1, MSI2, U2AF1L4, PTBP1, U2AF2, TRA2B, TRA2A, IGF2BP1, IGF2BP3, RBM12, SRSF11, RBM5, RBM17, RBM15, NCBP2, NONO, DNAJC17, PTBP3, HNRNPM, HNRNPF, NCL, EIF3G, SRSF5, SRSF6, RBMS2	504	241	20594	4.74735	5.16299e-08	5.16299e-08	5.05553e-08
INTERPRO	IPR012677:Nucleotide-binding, alpha-beta plait	29	5.59846	3.36143e-10	-9.47348	SF3B4, RBM8A, SF3B6, U2AF1, MSI2, U2AF1L4, PTBP1, NXF1, U2AF2, TRA2B, TRA2A, IGF2BP1, IGF2BP3, RBM12, SRSF11, RBM5, RBM17, RBM15, NCBP2, NONO, DNAJC17, PTBP3, HNRNPM, HNRNPF, NCL, EIF3G, SRSF5, SRSF6, RBMS2	504	281	20594	4.21698	3.55304e-07	1.77652e-07	1.73954e-07
SMART	SM00360:RRM	26	5.01931	3.22812e-09	-8.49105	SF3B4, RBM8A, SF3B6, U2AF1, MSI2, U2AF1L4, PTBP1, U2AF2, TRA2B, TRA2A, IGF2BP1, IGF2BP3, RBM12, SRSF11, RBM5, RBM15, NCBP2, NONO, PTBP3, HNRNPM, HNRNPF, NCL, EIF3G, SRSF5, SRSF6, RBMS2	286	229	10425	4.13855	6.55308e-07	6.55308e-07	6.39168e-07
UP_SEQ_FEATURE	domain:RRM 1	15	2.89575	1.05638e-05	-4.97618	SF3B4, NONO, MSI2, PTBP3, PTBP1, HNRNPM, U2AF2, HNRNPF, NCL, IGF2BP1, IGF2BP3, SRSF5, RBM12, RBMS2, RBM5	492	128	18012	4.29021	0.0142849	0.00479948	0.00478539
UP_SEQ_FEATURE	domain:RRM 2	15	2.89575	1.05638e-05	-4.97618	SF3B4, NONO, MSI2, PTBP3, PTBP1, HNRNPM, U2AF2, HNRNPF, NCL, IGF2BP1, IGF2BP3, SRSF5, RBM12, RBMS2, RBM5	492	128	18012	4.29021	0.0142849	0.00479948	0.00478539
GOTERM_MF_DIRECT	GO:0003676~nucleic acid binding	59	11.39	1.94948e-05	-4.71008	ZFP446, EIF4A1, ZBTB24, CHD4, MSI2, PTBP1, DPF2, OBFC1, RBM5, DDX17, RBM17, ZFP532, RBM15, ENDOG, NCBP2, RECQL, PTBP3, DDB1, GPATCH11, DDX19A, DDX39B, NCL, ZSCAN21, SRSF5, SRSF6, SNRNP200, SKIV2L2, RBMS2, ZFP771, SF3B4, RNASEH2A, SF3B6, U2AF1, SAMHD1, U2AF1L4, FXR1, U2AF2, POLD1, TRA2B, TRA2A, IGF2BP1, RBBP6, IGF2BP3, RBM12, TOE1, SF3A3, NPM1, SF3A2, ZFP319, NONO, RPA1, SMARCA5, DNAJC17, HNRNPM, …	467	1237	17446	1.78181	0.0130922	0.00101373	0.000983739
UP_SEQ_FEATURE	domain:RRM	11	2.12355	0.00127929	-2.89303	NXF1, RBM17, RBM8A, NCBP2, SF3B6, TRA2B, TRA2A, EIF3G, U2AF1, DNAJC17, U2AF1L4	492	116	18012	3.47161	0.825095	0.237572	0.236875
UP_SEQ_FEATURE	domain:RRM 3	7	1.35135	0.00228868	-2.64041	PTBP1, HNRNPM, U2AF2, HNRNPF, NCL, RBM12, PTBP3	492	50	18012	5.12537	0.955876	0.283588	0.282756
Annotation Cluster 5	Enrichment Score: 7.701854975769521
Category	Term	Count	%	PValue		Genes	List Total	Pop Hits	Pop Total	Fold Enrichment	Bonferroni	Benjamini	FDR
GOTERM_BP_DIRECT	GO:0006281~DNA repair	32	6.17761	7.12689e-10	-9.1471	RPAIN, PCNA, UHRF1, PDS5A, CHAF1B, TRIM28, RUVBL2, RPS3, AP5S1, NPM1, XRCC6, RFC1, LIG1, EYA3, NONO, USP3, ACTL6A, RECQL, RPA1, XRCC1, RPA2, SSRP1, RAD23B, DDB1, KIN, APITD1, MSH2, MSH3, RPA3, TDP1, CDK2, SUPT16	489	318	18082	3.72101	1.32774e-06	1.89677e-07	1.8591e-07
UP_KEYWORDS	DNA damage	28	5.40541	1.67792e-08	-7.77523	PCNA, UHRF1, CHAF1B, RUVBL2, RPS3, RBBP6, AP5S1, XRCC6, LIG1, EYA3, NONO, USP3, ACTL6A, RPA1, XRCC1, RPA2, SSRP1, RAD23B, DDB1, KIN, APITD1, MSH2, MSH3, RPA3, TDP1, MAPKAPK2, CDK2, SUPT16	517	336	22680	3.65571	4.83241e-06	2.30115e-07	1.84572e-07
UP_KEYWORDS	DNA repair	25	4.82625	2.88938e-08	-7.53919	PCNA, UHRF1, CHAF1B, RUVBL2, RPS3, AP5S1, XRCC6, LIG1, EYA3, NONO, ACTL6A, RPA1, XRCC1, RPA2, SSRP1, RAD23B, DDB1, KIN, APITD1, MSH2, MSH3, RPA3, TDP1, CDK2, SUPT16	517	279	22680	3.93087	8.32139e-06	3.78247e-07	3.03385e-07
GOTERM_BP_DIRECT	GO:0006974~cellular response to DNA damage stimulus	32	6.17761	4.50923e-07	-6.3459	USP16, PCNA, UHRF1, STXBP4, CDKN2AIP, CHAF1B, RUVBL2, RPS3, RBBP6, AP5S1, XRCC6, LIG1, EYA3, NONO, USP3, ACTL6A, RPA1, XRCC1, RPA2, SSRP1, MAPK14, RAD23B, DDB1, KIN, APITD1, MSH2, DDX39B, MSH3, RPA3, MAPKAPK2, CDK2, SUPT16	489	420	18082	2.81733	0.000839717	7.00058e-05	6.86154e-05
Annotation Cluster 6	Enrichment Score: 7.265546498424956
Category	Term	Count	%	PValue		Genes	List Total	Pop Hits	Pop Total	Fold Enrichment	Bonferroni	Benjamini	FDR
UP_KEYWORDS	Transcription	89	17.1815	3.13111e-11	-10.5043	KDM5B, ZBTB24, CTNND1, HMGB2, SRA1, CHD4, LIMD1, CDC73, PHF8, MED14, CHAF1B, CSRP3, ZMYM2, TRIM28, RUVBL2, UBTF, DPF2, NELFB, CIR1, PTRF, DDX17, BRD2, TSC22D4, PBRM1, SMARCC1, ZFP532, RFC1, ACTL6A, TFEB, DNTTIP2, MED29, MED6, SIRT2, MED23, CREB1, SARNP, ZSCAN21, SRSF5, ERG, BCORL1, VPS25, BIRC2, ZFP771, GTF3C1, GTF3C2, DNMT1, USP16, GTF3C4, ANP32A, HDAC1, UHRF1, WDR61, RELA, BCLAF1, POLR2A, DEAF1…	517	1859	22680	2.10021	9.01762e-09	5.30447e-10	4.25463e-10
UP_KEYWORDS	Transcription regulation	82	15.8301	2.3168e-09	-8.63511	KDM5B, ZBTB24, CTNND1, HMGB2, SRA1, CHD4, LIMD1, PHF8, MED14, CHAF1B, CSRP3, ZMYM2, TRIM28, RUVBL2, UBTF, DPF2, NELFB, CIR1, PTRF, DDX17, BRD2, TSC22D4, PBRM1, SMARCC1, ZFP532, RFC1, ACTL6A, TFEB, DNTTIP2, MED29, MED6, SIRT2, MED23, CREB1, SARNP, ZSCAN21, SRSF5, ERG, BCORL1, VPS25, BIRC2, ZFP771, DNMT1, USP16, ANP32A, HDAC1, UHRF1, WDR61, RELA, BCLAF1, DEAF1, RPS3, LEO1, SUDS3, RBBP7, BRD4, TEFM,…	517	1799	22680	1.99956	6.67239e-07	3.51179e-08	2.81674e-08
GOTERM_BP_DIRECT	GO:0006351~transcription, DNA-templated	91	17.5676	4.68854e-08	-7.32896	ZFP446, KDM5B, ZBTB24, CTNND1, HMGB2, SRA1, CHD4, LIMD1, CDC73, PHF8, MED14, CHAF1B, ZMYM2, TRIM28, RUVBL2, UBTF, DPF2, NELFB, CIR1, PTRF, DDX17, BRD2, TSC22D4, PBRM1, SMARCC1, ZFP532, RFC1, ACTL6A, TFEB, DNTTIP2, HDGFRP2, MED29, MED6, SIRT2, MED23, CREB1, SARNP, ZSCAN21, SRSF5, ERG, BCORL1, VPS25, BIRC2, ZFP771, GTF3C1, GTF3C2, DNMT1, USP16, GTF3C4, ANP32A, HDAC1, UHRF1, WDR61, RELA, BCLAF1, POL…	489	1885	18082	1.78512	8.73436e-05	8.73474e-06	8.56127e-06
GOTERM_BP_DIRECT	GO:0006355~regulation of transcription, DNA-templated	84	16.2162	0.00254794	-2.59381	KDM5B, NUP107, ZBTB24, CTNND1, HMGB2, CHD4, LIMD1, MED14, CHAF1B, ZMYM2, TRIM28, RUVBL2, UBTF, DPF2, NELFB, CIR1, PTRF, DDX17, BRD2, TSC22D4, PBRM1, SMARCC1, ZFP532, RFC1, NUP133, PRMT1, ACTL6A, TFEB, DNTTIP2, MED29, MED6, SIRT2, MED23, CREB1, ZSCAN21, SRSF5, ERG, BCORL1, VPS25, BIRC2, ZFP771, DNMT1, USP16, ANP32A, HDAC1, UHRF1, WDR61, CDKN2AIP, RELA, BCLAF1, DEAF1, RPS3, LEO1, IGF2BP3, OTX2, SUD…	489	2279	18082	1.36293	0.991373	0.110281	0.108091
Annotation Cluster 7	Enrichment Score: 5.111969733333719
Category	Term	Count	%	PValue		Genes	List Total	Pop Hits	Pop Total	Fold Enrichment	Bonferroni	Benjamini	FDR
GOTERM_MF_DIRECT	GO:0000166~nucleotide binding	99	19.112	2.34817e-10	-9.62927	EIF4A1, VARS, MSI2, SMC4, IGF1R, SMC2, RUVBL2, DDX17, LIG1, RECQL, VRK1, MSH2, DDX39B, MTHFD1, MSH3, NCL, MAPKAPK2, RABL3, SUCLG2, RABL2, SRSF5, SNRNP200, SRSF6, RBM8A, ABCB7, AK2, TARS, SPATA5, IRAK1, STK38, RBM12, PCK2, HSPA9, XRCC6, NONO, SMARCA5, MTHFS, PAICS, DNAJC17, POLA1, HNRNPM, CDK4, HNRNPF, CDK2, CDK1, ALDH18A1, MOCS3, NVL, CHD4, PFAS, KIF15, PTBP1, RARS, RBM5, RBM17, EIF5B, RBM15, RFC…	467	1936	17446	1.91033	1.58736e-07	5.2912e-08	5.13466e-08
UP_KEYWORDS	ATP-binding	60	11.583	1.59966e-06	-5.79597	EIF4A1, MOCS3, VARS, NVL, CHD4, SMC4, PFAS, IGF1R, SMC2, KIF15, RARS, RUVBL2, RIOK2, DDX17, RFC4, RFC1, LIG1, RFC2, CAD, RECQL, VRK1, DDX19A, PKM, MSH2, DDX39B, MTHFD1, MSH3, NME7, MAPKAPK2, MCM3, MCM4, MYH9, MCM5, MCM6, SNRNP200, SKIV2L2, MCM2, ABCB7, AK2, TARS, SPATA5, IRAK1, STK38, PGK1, MTHFSL, PAK4, HSPA9, MYO15, RRM1, XRCC6, SMARCA5, MTHFS, MAPK14, PAICS, MYO1E, CDK4, MARS, CDK2, CDK1, ALDH…	517	1363	22680	1.93111	0.000460598	1.77194e-05	1.42124e-05
UP_KEYWORDS	Nucleotide-binding	71	13.7066	2.92964e-06	-5.53319	EIF4A1, MOCS3, VARS, NVL, CHD4, SMC4, PFAS, IGF1R, SMC2, KIF15, RARS, RUVBL2, RIOK2, DDX17, EIF5B, RFC4, RFC1, LIG1, RFC2, CAD, RECQL, VRK1, GNL2, DDX19A, PKM, MSH2, DDX39B, MTHFD1, MSH3, NME7, MAPKAPK2, MCM3, RABL3, SUCLG2, MCM4, MYH9, MCM5, MCM6, RABL2, SNRNP200, DCTPP1, SKIV2L2, MCM2, TUBAL3, ABCB7, RAB1B, AK2, TARS, SPATA5, IRAK1, STK38, PGK1, MTHFSL, ADSS, PCK2, PAK4, HSPA9, MYO15, RRM1, XRC…	517	1754	22680	1.77575	0.000843381	3.01334e-05	2.41695e-05
GOTERM_MF_DIRECT	GO:0005524~ATP binding	64	12.3552	0.000239966	-3.61985	EIF4A1, MOCS3, VARS, NVL, CHD4, SMC4, PFAS, IGF1R, SMC2, KIF15, RARS, RUVBL2, RIOK2, DDX17, RFC4, RFC1, LIG1, RFC2, CAD, RECQL, VRK1, DDX19A, PKM, MSH2, DDX39B, MTHFD1, MSH3, NME7, MAPKAPK2, MCM3, SUCLG2, MCM4, MYH9, MCM5, MCM6, FKBP4, SNRNP200, SKIV2L2, MCM2, ABCB7, DDX23, AK2, TARS, SPATA5, IRAK1, STK38, PGK1, MTHFSL, PAK4, HSPA9, MYO15, RRM1, XRCC6, NPM1, SMARCA5, MTHFS, MAPK14, PAICS, MYO1E, …	467	1507	17446	1.58652	0.14976	0.00954217	0.00925985
INTERPRO	IPR027417:P-loop containing nucleoside triphosphate hydrolase	41	7.91506	0.000251833	-3.59889	EIF4A1, NVL, ABCB7, RAB1B, DDX23, AK2, CHD4, SPATA5, SMC4, SMC2, KIF15, RUVBL2, ADSS, DDX17, EIF5B, MYO15, RFC3, RFC4, RFC1, RFC2, SMARCA5, RECQL, ELP4, GNL2, DDX19A, MYO1E, MSH2, DDX39B, MTHFD1, MSH3, RABL3, MCM3, MCM4, MYH9, MCM5, MCM6, RABL2, SNRNP200, SKIV2L2, RAN, MCM2	504	909	20594	1.84302	0.23373	0.0322029	0.0315327
UP_SEQ_FEATURE	nucleotide phosphate-binding region:ATP	42	8.10811	0.00320146	-2.49465	EIF4A1, NVL, ABCB7, AK2, CHD4, SMC4, PFAS, IGF1R, SMC2, KIF15, IRAK1, RUVBL2, STK38, PGK1, MTHFSL, PAK4, DDX17, MYO15, RFC4, RFC1, RFC2, SMARCA5, RECQL, VRK1, MTHFS, MAPK14, DDX19A, MSH2, DDX39B, MTHFD1, MSH3, CDK4, MAPKAPK2, CDK2, CDK1, MCM3, MCM4, MYH9, MCM5, MCM6, SKIV2L2, MCM2	492	963	18012	1.59669	0.987316	0.335661	0.334676
Annotation Cluster 8	Enrichment Score: 4.952457980742228
Category	Term	Count	%	PValue		Genes	List Total	Pop Hits	Pop Total	Fold Enrichment	Bonferroni	Benjamini	FDR
UP_KEYWORDS	mRNA transport	18	3.4749	8.44903e-12	-11.0732	NUP214, NUP107, SEH1L, RBM8A, NUP133, NCBP2, THOC3, MAGOHB, THOC6, NXF1, DDX19A, DDX39B, SARNP, TPR, MAGOH, IGF2BP1, IGF2BP3, NUP54	517	86	22680	9.18177	2.43332e-09	1.73809e-10	1.39409e-10
GOTERM_BP_DIRECT	GO:0051028~mRNA transport	17	3.28185	1.50331e-09	-8.82295	NUP214, NUP107, SEH1L, RBM8A, NUP133, NCBP2, THOC3, MAGOHB, THOC6, NXF1, DDX19A, DDX39B, TPR, MAGOH, IGF2BP1, IGF2BP3, NUP54	489	88	18082	7.14338	2.80066e-06	3.50083e-07	3.4313e-07
KEGG_PATHWAY	mmu03013:RNA transport	22	4.2471	1.28936e-07	-6.88963	NUP214, EIF5B, EIF4A1, NUP107, SEH1L, RBM8A, NUP133, NCBP2, RPP30, THOC3, MAGOHB, THOC6, EIF1, FXR1, NXF1, DDX39B, SUMO2, TPR, MAGOH, EIF3G, NUP54, RAN	252	170	7691	3.94963	2.55289e-05	5.10585e-06	4.7964e-06
GOTERM_BP_DIRECT	GO:0006406~mRNA export from nucleus	10	1.9305	5.73114e-07	-6.24176	NUP214, DDX19A, NXF1, ALKBH5, NUP107, NUP133, DDX39B, SARNP, THOC3, THOC6	489	38	18082	9.73092	0.00106714	8.21317e-05	8.05005e-05
GOTERM_CC_DIRECT	GO:0005643~nuclear pore	10	1.9305	3.13894e-05	-4.50322	NUP214, DDX19A, NXF1, NUP107, SEH1L, NUP133, TPR, NUP54, LBR, RAN	498	64	19662	6.16905	0.0154488	0.000819429	0.000731869
GOTERM_MF_DIRECT	GO:0005487~nucleocytoplasmic transporter activity	6	1.1583	6.31269e-05	-4.19979	NUP214, NXF1, NUP107, NUP133, TPR, NUP54	467	17	17446	13.185	0.0417774	0.00284492	0.00276075
UP_KEYWORDS	Nuclear pore complex	7	1.35135	0.000308021	-3.51142	NUP214, DDX19A, NUP107, SEH1L, NUP133, TPR, NUP54	517	41	22680	7.48974	0.0849016	0.00246417	0.00197647
GOTERM_BP_DIRECT	GO:0006999~nuclear pore organization	4	0.772201	0.000988755	-3.00491	SEH1L, NUP133, TPR, NUP54	489	8	18082	18.4888	0.841652	0.048475	0.0475123
GOTERM_BP_DIRECT	GO:0006606~protein import into nucleus	7	1.35135	0.00694417	-2.15838	RPAIN, NUP214, NUP107, NUP133, TPR, ING1, RAN	489	63	18082	4.10861	0.999998	0.226965	0.222457
UP_KEYWORDS	Translocation	7	1.35135	0.00870049	-2.06046	NUP214, DDX19A, NUP107, SEH1L, NUP133, TPR, NUP54	517	78	22680	3.93691	0.919275	0.0439604	0.0352599
GOTERM_MF_DIRECT	GO:0017056~structural constituent of nuclear pore	4	0.772201	0.00974229	-2.01134	NUP214, NUP107, NUP133, NUP54	467	17	17446	8.79002	0.998664	0.231811	0.224953
Annotation Cluster 9	Enrichment Score: 4.415247354035662
Category	Term	Count	%	PValue		Genes	List Total	Pop Hits	Pop Total	Fold Enrichment	Bonferroni	Benjamini	FDR
INTERPRO	IPR012340:Nucleic acid-binding, OB-fold	13	2.50965	1.92365e-06	-5.71587	LIG1, DIS3, RPA1, RPA2, RPA3, MCM3, MCM4, OBFC1, MCM5, IGF2BP3, MCM6, EXOSC2, MCM2	504	90	20594	5.90216	0.00203124	0.000508325	0.000497745
GOTERM_MF_DIRECT	GO:0003678~DNA helicase activity	7	1.35135	4.96897e-06	-5.30373	RUVBL2, RECQL, MCM3, MCM4, MCM5, MCM6, MCM2	467	18	17446	14.528	0.0033534	0.000335902	0.000325964
INTERPRO	IPR018525:Mini-chromosome maintenance, conserved site	5	0.965251	5.07382e-06	-5.29466	MCM3, MCM4, MCM5, MCM6, MCM2	504	6	20594	34.0509	0.00534869	0.00107261	0.00105028
GOTERM_BP_DIRECT	GO:0006270~DNA replication initiation	7	1.35135	3.33418e-05	-4.47701	POLA1, POLA2, MCM3, MCM4, MCM5, MCM6, MCM2	489	24	18082	10.7851	0.0602269	0.00326925	0.00320432
UP_SEQ_FEATURE	domain:MCM	5	0.965251	3.4999e-05	-4.45594	MCM3, MCM4, MCM5, MCM6, MCM2	492	8	18012	22.8811	0.0465511	0.00954073	0.00951273
INTERPRO	IPR001208:Mini-chromosome maintenance, DNA-dependent ATPase	5	0.965251	4.01946e-05	-4.39583	MCM3, MCM4, MCM5, MCM6, MCM2	504	9	20594	22.7006	0.0415966	0.00708094	0.00693356
GOTERM_CC_DIRECT	GO:0042555~MCM complex	5	0.965251	4.59437e-05	-4.33777	MCM3, MCM4, MCM5, MCM6, MCM2	498	9	19662	21.9344	0.0225309	0.0011394	0.00101765
SMART	SM00350:MCM	5	0.965251	6.18359e-05	-4.20876	MCM3, MCM4, MCM5, MCM6, MCM2	286	9	10425	20.2506	0.0124746	0.00418423	0.00408117
GOTERM_BP_DIRECT	GO:0006268~DNA unwinding involved in DNA replication	3	0.579151	0.0283378	-1.54763	MCM4, MCM6, MCM2	489	10	18082	11.0933	1	0.599925	0.58801
Annotation Cluster 10	Enrichment Score: 4.182847884295415
Category	Term	Count	%	PValue		Genes	List Total	Pop Hits	Pop Total	Fold Enrichment	Bonferroni	Benjamini	FDR
INTERPRO	IPR000558:Histone H2B	9	1.73745	1.84352e-08	-7.73435	HIST1H2BN, HIST1H2BJ, HIST1H2BL, HIST1H2BK, HIST1H2BF, HIST3H2BA, HIST1H2BR, HIST1H2BQ, HIST2H2BE	504	21	20594	17.5119	1.94858e-05	6.49532e-06	6.36013e-06
SMART	SM00427:H2B	9	1.73745	4.22614e-08	-7.37406	HIST1H2BN, HIST1H2BJ, HIST1H2BL, HIST1H2BK, HIST1H2BF, HIST3H2BA, HIST1H2BR, HIST1H2BQ, HIST2H2BE	286	21	10425	15.6219	8.57904e-06	4.28954e-06	4.18388e-06
UP_SEQ_FEATURE	chain:Histone H2B type 1-F/J/L	6	1.1583	8.65443e-08	-7.06276	HIST1H2BN, HIST1H2BJ, HIST1H2BL, HIST1H2BF, HIST1H2BR, HIST1H2BQ	492	6	18012	36.6098	0.000117866	0.00011796	0.000117614
GOTERM_BP_DIRECT	GO:0002227~innate immune response in mucosa	8	1.5444	8.36599e-07	-6.07748	HIST1H2BN, HIST1H2BJ, HIST1H2BL, HIST1H2BK, HIST1H2BF, HIST1H2BR, HIST1H2BQ, HIST2H2BE	489	21	18082	14.0867	0.00155737	0.000111327	0.000109116
GOTERM_CC_DIRECT	GO:0000788~nuclear nucleosome	10	1.9305	1.2645e-06	-5.89808	HIST1H2BN, HIST1H2BJ, HIST1H2BL, HIST1H2BK, HIST1H2BF, HIST3H2BA, TCF3, HIST1H2BR, HIST1H2BQ, HIST2H2BE	498	44	19662	8.97317	0.000626998	5.22662e-05	4.66813e-05
GOTERM_BP_DIRECT	GO:0006334~nucleosome assembly	14	2.7027	4.48701e-06	-5.34804	HIST1H2BN, BRD2, NPM1, HIST1H2BJ, HIST1H2BL, HIST1H2BK, SMARCA5, HIST1H2BR, HIST1H2BQ, HIST2H2BE, CHAF1B, HIST1H2BF, HIST3H2BA, MCM2	489	104	18082	4.97774	0.00832447	0.000557286	0.000546218
KEGG_PATHWAY	mmu05203:Viral carcinogenesis	22	4.2471	1.93123e-05	-4.71417	HIST1H2BN, CDKN1B, HIST1H2BJ, HDAC1, HIST1H2BL, PXN, HIST1H2BK, CHD4, HIST1H2BR, HIST1H2BQ, RELA, HIST2H2BE, DDB1, CREB1, PKM, CCND2, CDK4, MAPKAPK2, CDK2, HIST1H2BF, CDK1, HIST3H2BA	252	231	7691	2.90665	0.00381656	0.00042487	0.00039912
GOTERM_BP_DIRECT	GO:0019731~antibacterial humoral response	8	1.5444	2.32113e-05	-4.6343	HIST1H2BN, HIST1H2BJ, HIST1H2BL, HIST1H2BK, HIST1H2BF, HIST1H2BR, HIST1H2BQ, HIST2H2BE	489	33	18082	8.96424	0.0423216	0.00240237	0.00235466
GOTERM_BP_DIRECT	GO:0050830~defense response to Gram-positive bacterium	11	2.12355	0.000203699	-3.69101	HIST1H2BN, SEH1L, HIST1H2BJ, LYZ2, HIST1H2BL, HIST1H2BK, HIST1H2BF, HMGB2, HIST1H2BR, HIST1H2BQ, HIST2H2BE	489	93	18082	4.37368	0.315817	0.0135532	0.0132841
INTERPRO	IPR009072:Histone-fold	12	2.3166	0.000217574	-3.66239	HIST1H2BN, APITD1, HIST1H2BJ, HIST1H2BL, NFYC, HIST1H2BK, TAF11, HIST1H2BF, HIST3H2BA, HIST1H2BR, HIST1H2BQ, HIST2H2BE	504	123	20594	3.98645	0.205467	0.0322029	0.0315327
INTERPRO	IPR007125:Histone core	9	1.73745	0.000744235	-3.12829	HIST1H2BN, HIST1H2BJ, HIST1H2BL, HIST1H2BK, HIST1H2BF, HIST3H2BA, HIST1H2BR, HIST1H2BQ, HIST2H2BE	504	80	20594	4.59687	0.544769	0.0715142	0.0700258
UP_KEYWORDS	Nucleosome core	9	1.73745	0.00203135	-2.69222	HIST1H2BN, HIST1H2BJ, HIST1H2BL, HIST1H2BK, HIST1H2BF, HIST3H2BA, HIST1H2BR, HIST1H2BQ, HIST2H2BE	517	100	22680	3.94816	0.443242	0.012718	0.0102009
UP_SEQ_FEATURE	cross-link:Glycyl lysine isopeptide (Lys-Gly) (interchain with G-Cter in ubiquitin)	18	3.4749	0.00661185	-2.17968	HIST1H2BN, PCNA, HIST1H2BJ, LIG1, UHRF1, HIST1H2BL, HIST1H2BK, TARS, HIST1H2BR, HIST1H2BQ, HIST2H2BE, HIST1H2BF, RPS3, CDK1, RBBP7, HIST3H2BA, RPS27A, RAN	492	318	18012	2.07225	0.999881	0.450983	0.44966
KEGG_PATHWAY	mmu05322:Systemic lupus erythematosus	9	1.73745	0.10752	-0.968512	HIST1H2BN, HIST1H2BJ, HIST1H2BL, HIST1H2BK, HIST1H2BF, HIST3H2BA, HIST1H2BR, HIST1H2BQ, HIST2H2BE	252	147	7691	1.86856	1	0.782228	0.73482
KEGG_PATHWAY	mmu05034:Alcoholism	11	2.12355	0.125349	-0.901879	HIST1H2BN, CREB1, HIST1H2BJ, HDAC1, HIST1H2BL, HIST1H2BK, HIST1H2BF, HIST3H2BA, HIST1H2BR, HIST1H2BQ, HIST2H2BE	252	202	7691	1.66197	1	0.855832	0.803963
GOTERM_CC_DIRECT	GO:0000786~nucleosome	6	1.1583	0.138565	-0.858346	HIST1H2BJ, HIST1H2BK, HIST3H2BA, HIST1H2BR, HIST1H2BQ, HIST2H2BE	498	108	19662	2.19344	1	0.587422	0.524653
Annotation Cluster 11	Enrichment Score: 3.6878616925849648
Category	Term	Count	%	PValue		Genes	List Total	Pop Hits	Pop Total	Fold Enrichment	Bonferroni	Benjamini	FDR
KEGG_PATHWAY	mmu01230:Biosynthesis of amino acids	13	2.50965	5.43667e-06	-5.26467	SHMT2, SHMT1, RPE, IDH2, PYCR1, MAT2B, PKM, PSAT1, PGK1, ACO1, PHGDH, ALDH18A1, PSPH	252	76	7691	5.2205	0.00107588	0.000167045	0.000156921
KEGG_PATHWAY	mmu01130:Biosynthesis of antibiotics	22	4.2471	5.90561e-06	-5.22873	BCKDHA, ACAA2, SHMT2, SHMT1, RPE, IDH2, AK2, PYCR1, PAICS, PFAS, ZMPSTE24, HADHA, PKM, PSAT1, NME7, PGK1, SUCLG2, ACO1, PHGDH, HADH, PSPH, PCK2	252	214	7691	3.13755	0.00116863	0.000167045	0.000156921
KEGG_PATHWAY	mmu01200:Carbon metabolism	12	2.3166	0.00136714	-2.86419	HADHA, PKM, SHMT2, PSAT1, RPE, SHMT1, IDH2, PGK1, SUCLG2, ACO1, PHGDH, PSPH	252	116	7691	3.15722	0.237292	0.0208227	0.0195607
KEGG_PATHWAY	mmu00260:Glycine, serine and threonine metabolism	5	0.965251	0.0403776	-1.39386	SHMT2, PSAT1, SHMT1, PHGDH, PSPH	252	40	7691	3.81498	0.999714	0.399738	0.375512
Annotation Cluster 12	Enrichment Score: 3.4222322273556
Category	Term	Count	%	PValue		Genes	List Total	Pop Hits	Pop Total	Fold Enrichment	Bonferroni	Benjamini	FDR
UP_KEYWORDS	One-carbon metabolism	7	1.35135	1.34714e-06	-5.87059	DHFR, GM4737, AHCY, MTHFD1, SHMT2, SHMT1, MAT2B	517	17	22680	18.0635	0.000387901	1.5519e-05	1.24475e-05
GOTERM_BP_DIRECT	GO:0006730~one-carbon metabolic process	7	1.35135	0.000155382	-3.8086	DHFR, GM4737, AHCY, MTHFD1, SHMT2, SHMT1, MAT2B	489	31	18082	8.34976	0.251362	0.0107214	0.0105084
GOTERM_BP_DIRECT	GO:0035999~tetrahydrofolate interconversion	5	0.965251	0.000218323	-3.6609	MTHFD1, SHMT2, SHMT1, MTHFSL, MTHFS	489	12	18082	15.4073	0.33421	0.0140254	0.0137468
KEGG_PATHWAY	mmu00670:One carbon pool by folate	6	1.1583	0.000284116	-3.5465	DHFR, MTHFD1, SHMT2, SHMT1, MTHFSL, MTHFS	252	19	7691	9.63784	0.0547095	0.00511409	0.00480414
GOTERM_BP_DIRECT	GO:0046653~tetrahydrofolate metabolic process	4	0.772201	0.00145349	-2.83759	DHFR, SHMT2, SHMT1, MTHFS	489	9	18082	16.4344	0.933452	0.0668556	0.0655278
GOTERM_BP_DIRECT	GO:0006545~glycine biosynthetic process	3	0.579151	0.00420671	-2.37606	DHFR, SHMT2, SHMT1	489	4	18082	27.7331	0.999612	0.150713	0.14772
GOTERM_BP_DIRECT	GO:0009396~folic acid-containing compound biosynthetic process	3	0.579151	0.0139512	-1.85539	MTHFD1, MTHFSL, MTHFS	489	7	18082	15.8475	1	0.387926	0.380222
Annotation Cluster 13	Enrichment Score: 3.2272613214437347
Category	Term	Count	%	PValue		Genes	List Total	Pop Hits	Pop Total	Fold Enrichment	Bonferroni	Benjamini	FDR
UP_KEYWORDS	Ribosome biogenesis	9	1.73745	6.15563e-05	-4.21073	EBNA1BP2, DKC1, NVL, NIP7, PES1, MRTO4, GAR1, GNL2, WDR12	517	60	22680	6.58027	0.0175725	0.000537218	0.000430894
GOTERM_BP_DIRECT	GO:0042254~ribosome biogenesis	10	1.9305	0.000662387	-3.17889	EBNA1BP2, DKC1, NVL, NIP7, PES1, MRTO4, GAR1, GNL2, WDR12, IPO4	489	89	18082	4.15478	0.709001	0.0342785	0.0335978
GOTERM_CC_DIRECT	GO:0030687~preribosome, large subunit precursor	5	0.965251	0.00510307	-2.29217	EBNA1BP2, NIP7, PES1, MRTO4, WDR12	498	28	19662	7.05034	0.920944	0.0618809	0.0552686
Annotation Cluster 14	Enrichment Score: 3.2210449634882634
Category	Term	Count	%	PValue		Genes	List Total	Pop Hits	Pop Total	Fold Enrichment	Bonferroni	Benjamini	FDR
UP_KEYWORDS	Amino-acid biosynthesis	7	1.35135	1.65117e-05	-4.78221	MTHFD1, PSAT1, ADI1, PYCR1, PHGDH, ALDH18A1, PSPH	517	25	22680	12.2832	0.00474411	0.000163978	0.000131524
GOTERM_BP_DIRECT	GO:0008652~cellular amino acid biosynthetic process	7	1.35135	4.28764e-05	-4.36778	MTHFD1, PSAT1, ADI1, PYCR1, PHGDH, ALDH18A1, PSPH	489	25	18082	10.3537	0.0767733	0.00380375	0.0037282
GOTERM_BP_DIRECT	GO:0006564~L-serine biosynthetic process	4	0.772201	7.65862e-05	-4.11585	SHMT2, PSAT1, PHGDH, PSPH	489	4	18082	36.9775	0.132973	0.005945	0.00582693
GOTERM_BP_DIRECT	GO:0006563~L-serine metabolic process	4	0.772201	0.000367707	-3.4345	SHMT2, SHMT1, PHGDH, PSPH	489	6	18082	24.6517	0.495992	0.0214074	0.0209823
UP_KEYWORDS	Serine biosynthesis	3	0.579151	0.00152651	-2.8163	PSAT1, PHGDH, PSPH	517	3	22680	43.8685	0.355944	0.0104675	0.00839579
GOTERM_BP_DIRECT	GO:0006544~glycine metabolic process	3	0.579151	0.0230773	-1.63682	SHMT2, SHMT1, PHGDH	489	9	18082	12.3258	1	0.524304	0.513891
KEGG_PATHWAY	mmu00260:Glycine, serine and threonine metabolism	5	0.965251	0.0403776	-1.39386	SHMT2, PSAT1, SHMT1, PHGDH, PSPH	252	40	7691	3.81498	0.999714	0.399738	0.375512
Annotation Cluster 15	Enrichment Score: 3.1623237120951173
Category	Term	Count	%	PValue		Genes	List Total	Pop Hits	Pop Total	Fold Enrichment	Bonferroni	Benjamini	FDR
GOTERM_CC_DIRECT	GO:0000790~nuclear chromatin	18	3.4749	7.36638e-05	-4.13275	SMARCE1, SMARCC1, HDAC1, UHRF1, BUD31, USP3, ACTL6A, HMGB2, CHD4, IPO4, RELA, CHAF1B, CREB1, NASP, DPF2, TAF5, TCF3, BRD4	498	228	19662	3.11699	0.0358791	0.00173987	0.00155396
GOTERM_MF_DIRECT	GO:0000980~RNA polymerase II distal enhancer sequence-specific DNA binding	10	1.9305	0.00013662	-3.86449	SMARCE1, SMARCC1, CREB1, HDAC1, NONO, RUVBL2, ACTL6A, CHD4, TCF3, RELA	467	73	17446	5.11748	0.0882242	0.00577218	0.0056014
GOTERM_MF_DIRECT	GO:0000978~RNA polymerase II core promoter proximal region sequence-specific DNA binding	17	3.28185	0.0323789	-1.48974	SMARCE1, SMAD1, SMARCC1, HDAC1, NFYC, ACTL6A, TFEB, CHD4, RELA, CREB1, NFIA, FUBP3, SARNP, ZSCAN21, DPF2, OTX2, TCF3	467	359	17446	1.76902	1	0.509026	0.493966
Annotation Cluster 16	Enrichment Score: 3.1577723694143556
Category	Term	Count	%	PValue		Genes	List Total	Pop Hits	Pop Total	Fold Enrichment	Bonferroni	Benjamini	FDR
GOTERM_BP_DIRECT	GO:0030261~chromosome condensation	6	1.1583	4.78878e-05	-4.31978	CDK1, HMGA2, NCAPD2, SMC4, NCAPH, SMC2	489	16	18082	13.8666	0.085353	0.00387891	0.00380187
GOTERM_CC_DIRECT	GO:0000796~condensin complex	4	0.772201	0.000154565	-3.81089	NCAPD2, SMC4, NCAPH, SMC2	498	5	19662	31.5855	0.0738047	0.00306657	0.00273889
UP_KEYWORDS	DNA condensation	5	0.965251	0.000160824	-3.79365	HMGA2, NCAPD2, SMC4, NCAPH, SMC2	517	13	22680	16.8725	0.0452645	0.00136227	0.00109266
GOTERM_BP_DIRECT	GO:0007076~mitotic chromosome condensation	5	0.965251	0.000308649	-3.51054	NUSAP1, NCAPD2, SMC4, NCAPH, SMC2	489	13	18082	14.2221	0.437352	0.0191671	0.0187864
GOTERM_BP_DIRECT	GO:0010032~meiotic chromosome condensation	3	0.579151	0.0068861	-2.16203	NCAPD2, SMC4, SMC2	489	5	18082	22.1865	0.999997	0.226965	0.222457
GOTERM_CC_DIRECT	GO:0000228~nuclear chromosome	5	0.965251	0.0446933	-1.34976	MSH2, MSH3, HMGA2, NCAPD2, SMC2	498	53	19662	3.72471	1	0.273677	0.244433
Annotation Cluster 17	Enrichment Score: 2.5742689175301523
Category	Term	Count	%	PValue		Genes	List Total	Pop Hits	Pop Total	Fold Enrichment	Bonferroni	Benjamini	FDR
UP_KEYWORDS	LIM domain	8	1.5444	0.00146379	-2.83452	CSRP3, CSRP2, PXN, FHL1, FHL3, LIMD1, CRIP1, LIMS1	517	74	22680	4.74254	0.344188	0.0102823	0.00824723
INTERPRO	IPR001781:Zinc finger, LIM-type	8	1.5444	0.0021829	-2.66097	CSRP3, CSRP2, PXN, FHL1, FHL3, LIMD1, CRIP1, LIMS1	504	74	20594	4.41742	0.900724	0.109873	0.107586
UP_SEQ_FEATURE	domain:LIM zinc-binding 1	7	1.35135	0.00228868	-2.64041	CSRP3, CSRP2, PXN, FHL1, FHL3, LIMD1, LIMS1	492	50	18012	5.12537	0.955876	0.283588	0.282756
UP_SEQ_FEATURE	domain:LIM zinc-binding 2	7	1.35135	0.00228868	-2.64041	CSRP3, CSRP2, PXN, FHL1, FHL3, LIMD1, LIMS1	492	50	18012	5.12537	0.955876	0.283588	0.282756
UP_SEQ_FEATURE	domain:LIM zinc-binding 4	4	0.772201	0.00282137	-2.54954	PXN, FHL1, FHL3, LIMS1	492	11	18012	13.3126	0.978681	0.320461	0.319521
SMART	SM00132:LIM	8	1.5444	0.00399389	-2.3986	CSRP3, CSRP2, PXN, FHL1, FHL3, LIMD1, CRIP1, LIMS1	286	74	10425	3.94065	0.5562	0.115823	0.11297
UP_SEQ_FEATURE	domain:LIM zinc-binding 3	5	0.965251	0.00506496	-2.29542	PXN, FHL1, FHL3, LIMD1, LIMS1	492	26	18012	7.04034	0.999008	0.41374	0.412526
Annotation Cluster 18	Enrichment Score: 2.530374146668072
Category	Term	Count	%	PValue		Genes	List Total	Pop Hits	Pop Total	Fold Enrichment	Bonferroni	Benjamini	FDR
GOTERM_BP_DIRECT	GO:0006261~DNA-dependent DNA replication	6	1.1583	4.78878e-05	-4.31978	RPAIN, POLD3, RFC3, RFC4, RFC2, POLD1	489	16	18082	13.8666	0.085353	0.00387891	0.00380187
GOTERM_CC_DIRECT	GO:0005663~DNA replication factor C complex	4	0.772201	0.000154565	-3.81089	RFC3, RFC4, RFC1, RFC2	498	5	19662	31.5855	0.0738047	0.00306657	0.00273889
INTERPRO	IPR008921:DNA polymerase III, clamp loader complex, gamma/delta/delta subunit, C-terminal	4	0.772201	0.000274197	-3.56194	RFC3, RFC4, RFC1, RFC2	504	6	20594	27.2407	0.251636	0.0322029	0.0315327
GOTERM_BP_DIRECT	GO:1900264~positive regulation of DNA-directed DNA polymerase activity	4	0.772201	0.000988755	-3.00491	NPM1, RFC3, RFC4, RFC2	489	8	18082	18.4888	0.841652	0.048475	0.0475123
GOTERM_MF_DIRECT	GO:0003689~DNA clamp loader activity	4	0.772201	0.00141059	-2.8506	RFC3, RFC4, RFC1, RFC2	467	9	17446	16.6034	0.614891	0.0454074	0.044064
GOTERM_CC_DIRECT	GO:0031390~Ctf18 RFC-like complex	3	0.579151	0.0161394	-1.79211	RFC3, RFC4, RFC2	498	8	19662	14.8057	0.999687	0.13568	0.121182
INTERPRO	IPR003593:AAA+ ATPase domain	9	1.73745	0.025275	-1.59731	RFC3, RFC4, RFC1, NVL, RFC2, ABCB7, RUVBL2, MCM3, SPATA5	504	144	20594	2.55382	1	0.61459	0.601798
INTERPRO	IPR003959:ATPase, AAA-type, core	5	0.965251	0.0293768	-1.532	RFC4, RFC1, NVL, RFC2, SPATA5	504	48	20594	4.25637	1	0.675027	0.660977
GOTERM_MF_DIRECT	GO:0043142~single-stranded DNA-dependent ATPase activity	3	0.579151	0.0333835	-1.47647	RFC3, RFC4, RFC2	467	11	17446	10.1884	1	0.512891	0.497717
SMART	SM00382:AAA	9	1.73745	0.0438792	-1.35774	RFC3, RFC4, RFC1, NVL, RFC2, ABCB7, RUVBL2, MCM3, SPATA5	286	144	10425	2.27819	0.999889	0.636248	0.620577
Annotation Cluster 19	Enrichment Score: 2.4429048758661636
Category	Term	Count	%	PValue		Genes	List Total	Pop Hits	Pop Total	Fold Enrichment	Bonferroni	Benjamini	FDR
UP_KEYWORDS	Helicase	16	3.0888	2.83845e-07	-6.54692	DDX17, EIF4A1, XRCC6, SMARCA5, RECQL, CHD4, DDX19A, DDX39B, RUVBL2, MCM3, MCM4, MCM5, MCM6, SNRNP200, SKIV2L2, MCM2	517	130	22680	5.3992	8.17439e-05	3.40613e-06	2.732e-06
GOTERM_MF_DIRECT	GO:0004386~helicase activity	16	3.0888	1.8492e-06	-5.73302	DDX17, EIF4A1, XRCC6, SMARCA5, RECQL, CHD4, DDX19A, DDX39B, RUVBL2, MCM3, MCM4, MCM5, MCM6, SNRNP200, SKIV2L2, MCM2	467	129	17446	4.6335	0.00124928	0.000139098	0.000134983
INTERPRO	IPR001650:Helicase, C-terminal	10	1.9305	0.0014166	-2.84875	DDX17, DDX19A, EIF4A1, DDX39B, DDX23, SMARCA5, RECQL, CHD4, SNRNP200, SKIV2L2	504	109	20594	3.74873	0.776513	0.0977579	0.0957232
INTERPRO	IPR011545:DNA/RNA helicase, DEAD/DEAH box type, N-terminal	8	1.5444	0.00145238	-2.83792	DDX17, DDX19A, EIF4A1, DDX39B, DDX23, RECQL, SNRNP200, SKIV2L2	504	69	20594	4.73752	0.78482	0.0977579	0.0957232
INTERPRO	IPR014001:Helicase, superfamily 1/2, ATP-binding domain	10	1.9305	0.00160881	-2.7935	DDX17, DDX19A, EIF4A1, DDX39B, DDX23, SMARCA5, RECQL, CHD4, SNRNP200, SKIV2L2	504	111	20594	3.68118	0.81766	0.0977579	0.0957232
SMART	SM00490:HELICc	10	1.9305	0.00276467	-2.55836	DDX17, DDX19A, EIF4A1, DDX39B, DDX23, SMARCA5, RECQL, CHD4, SNRNP200, SKIV2L2	286	108	10425	3.3751	0.429935	0.114245	0.111431
SMART	SM00487:DEXDc	10	1.9305	0.00313064	-2.50437	DDX17, DDX19A, EIF4A1, DDX39B, DDX23, SMARCA5, RECQL, CHD4, SNRNP200, SKIV2L2	286	110	10425	3.31373	0.470868	0.114245	0.111431
INTERPRO	IPR014014:RNA helicase, DEAD-box type, Q motif	5	0.965251	0.014723	-1.832	DDX17, DDX19A, EIF4A1, DDX39B, DDX23	504	39	20594	5.2386	1	0.4206	0.411846
UP_SEQ_FEATURE	domain:Helicase C-terminal	8	1.5444	0.0151226	-1.82037	DDX17, DDX19A, EIF4A1, DDX39B, SMARCA5, RECQL, CHD4, SKIV2L2	492	95	18012	3.08293	1	0.624608	0.622775
UP_SEQ_FEATURE	domain:Helicase ATP-binding	8	1.5444	0.0176755	-1.75263	DDX17, DDX19A, EIF4A1, DDX39B, SMARCA5, RECQL, CHD4, SKIV2L2	492	98	18012	2.98855	1	0.688336	0.686316
GOTERM_MF_DIRECT	GO:0004004~ATP-dependent RNA helicase activity	6	1.1583	0.0263499	-1.57922	DDX17, DDX19A, EIF4A1, DDX39B, DDX23, SNRNP200	467	63	17446	3.55787	1	0.434452	0.421598
GOTERM_BP_DIRECT	GO:0010501~RNA secondary structure unwinding	5	0.965251	0.0326851	-1.48565	DDX17, DDX19A, EIF4A1, DDX39B, DDX23	489	45	18082	4.10861	1	0.661873	0.648728
UP_SEQ_FEATURE	short sequence motif:Q motif	4	0.772201	0.100428	-0.998144	DDX17, DDX19A, EIF4A1, DDX39B	492	41	18012	3.57168	1	1	0.997797
INTERPRO	IPR000629:RNA helicase, ATP-dependent, DEAD-box, conserved site	3	0.579151	0.16599	-0.779918	DDX17, EIF4A1, DDX23	504	30	20594	4.08611	1	1	0.980114
UP_SEQ_FEATURE	short sequence motif:DEAD box	3	0.579151	0.26742	-0.572806	DDX17, DDX19A, EIF4A1	492	37	18012	2.96836	1	1	0.997797
Annotation Cluster 20	Enrichment Score: 2.259612171884421
Category	Term	Count	%	PValue		Genes	List Total	Pop Hits	Pop Total	Fold Enrichment	Bonferroni	Benjamini	FDR
INTERPRO	IPR015947:PUA-like domain	5	0.965251	0.00101813	-2.99219	UHRF2, DKC1, UHRF1, NIP7, EIF2D	504	19	20594	10.7529	0.659288	0.0864557	0.0846562
INTERPRO	IPR002478:Pseudouridine synthase/archaeosine transglycosylase	3	0.579151	0.00836724	-2.07742	DKC1, NIP7, EIF2D	504	6	20594	20.4306	0.999861	0.260123	0.254708
UP_SEQ_FEATURE	domain:PUA	3	0.579151	0.010343	-1.98535	DKC1, NIP7, EIF2D	492	6	18012	18.3049	0.999999	0.485165	0.483741
SMART	SM00359:PUA	3	0.579151	0.0103877	-1.98348	DKC1, NIP7, EIF2D	286	6	10425	18.2255	0.879936	0.2343	0.228529
Annotation Cluster 21	Enrichment Score: 2.1881393126906756
Category	Term	Count	%	PValue		Genes	List Total	Pop Hits	Pop Total	Fold Enrichment	Bonferroni	Benjamini	FDR
UP_KEYWORDS	Nuclear pore complex	7	1.35135	0.000308021	-3.51142	NUP214, DDX19A, NUP107, SEH1L, NUP133, TPR, NUP54	517	41	22680	7.48974	0.0849016	0.00246417	0.00197647
UP_KEYWORDS	Centromere	10	1.9305	0.00361556	-2.44182	GPATCH11, APITD1, STAG2, NUP107, SEH1L, NUP133, RCC2, TPR, KNTC1, SPC24	517	134	22680	3.27377	0.647663	0.0212506	0.0170448
UP_KEYWORDS	Kinetochore	8	1.5444	0.0059889	-2.22265	GPATCH11, APITD1, NUP107, SEH1L, NUP133, TPR, KNTC1, SPC24	517	95	22680	3.69419	0.822714	0.0321204	0.0257632
UP_KEYWORDS	Translocation	7	1.35135	0.00870049	-2.06046	NUP214, DDX19A, NUP107, SEH1L, NUP133, TPR, NUP54	517	78	22680	3.93691	0.919275	0.0439604	0.0352599
GOTERM_CC_DIRECT	GO:0000775~chromosome, centromeric region	10	1.9305	0.00971617	-2.01251	GPATCH11, APITD1, STAG2, NUP107, SEH1L, NUP133, RCC2, TPR, KNTC1, SPC24	498	141	19662	2.80014	0.992115	0.0926773	0.0827743
GOTERM_CC_DIRECT	GO:0000776~kinetochore	9	1.73745	0.0112626	-1.94836	GPATCH11, PBRM1, APITD1, NUP107, SEH1L, NUP133, TPR, KNTC1, SPC24	498	120	19662	2.96114	0.996368	0.105401	0.0941387
GOTERM_CC_DIRECT	GO:0000777~condensed chromosome kinetochore	7	1.35135	0.0196183	-1.70734	GPATCH11, APITD1, NUP107, SEH1L, NUP133, KNTC1, SPC24	498	84	19662	3.29016	0.999946	0.154455	0.137951
GOTERM_CC_DIRECT	GO:0031080~nuclear pore outer ring	3	0.579151	0.0250866	-1.60056	NUP107, SEH1L, NUP133	498	10	19662	11.8446	0.999997	0.18853	0.168384
Annotation Cluster 22	Enrichment Score: 2.151666230883447
Category	Term	Count	%	PValue		Genes	List Total	Pop Hits	Pop Total	Fold Enrichment	Bonferroni	Benjamini	FDR
GOTERM_BP_DIRECT	GO:0032968~positive regulation of transcription elongation from RNA polymerase II promoter	6	1.1583	0.000119215	-3.92367	LEO1, PAF1, WDR61, CDC73, SUPT16, BRD4	489	19	18082	11.6771	0.199173	0.0085422	0.00837255
GOTERM_BP_DIRECT	GO:0031442~positive regulation of mRNA 3'-end processing	4	0.772201	0.000367707	-3.4345	NCBP2, LEO1, PAF1, CDC73	489	6	18082	24.6517	0.495992	0.0214074	0.0209823
GOTERM_CC_DIRECT	GO:0016593~Cdc73/Paf1 complex	4	0.772201	0.000520841	-3.2833	LEO1, PAF1, WDR61, CDC73	498	7	19662	22.5611	0.227717	0.00873336	0.00780015
GOTERM_BP_DIRECT	GO:0006368~transcription elongation from RNA polymerase II promoter	5	0.965251	0.0026046	-2.58426	LEO1, PAF1, ELP4, CDC73, SUPT16	489	22	18082	8.40398	0.992239	0.110281	0.108091
GOTERM_BP_DIRECT	GO:0010390~histone monoubiquitination	4	0.772201	0.00274232	-2.56188	UHRF1, LEO1, PAF1, CDC73	489	11	18082	13.4464	0.994	0.111064	0.108858
GOTERM_BP_DIRECT	GO:0019827~stem cell population maintenance	8	1.5444	0.00299597	-2.52346	MED14, NPM1, STAG2, LEO1, PAF1, MED6, CDC73, TPT1	489	71	18082	4.16648	0.996264	0.116337	0.114026
GOTERM_BP_DIRECT	GO:0045638~negative regulation of myeloid cell differentiation	5	0.965251	0.00641798	-2.1926	RBM15, LEO1, PAF1, WDR61, CDC73	489	28	18082	6.60313	0.999994	0.217394	0.213077
GOTERM_BP_DIRECT	GO:0001711~endodermal cell fate commitment	3	0.579151	0.0139512	-1.85539	LEO1, PAF1, CDC73	489	7	18082	15.8475	1	0.387926	0.380222
GOTERM_MF_DIRECT	GO:0000993~RNA polymerase II core binding	4	0.772201	0.0176122	-1.75419	PAF1, ELP4, CDC73, BRD4	467	21	17446	7.11573	0.999994	0.330717	0.320933
GOTERM_BP_DIRECT	GO:0033523~histone H2B ubiquitination	3	0.579151	0.018272	-1.73821	LEO1, PAF1, CDC73	489	8	18082	13.8666	1	0.442087	0.433307
GOTERM_BP_DIRECT	GO:0016570~histone modification	3	0.579151	0.018272	-1.73821	LEO1, PAF1, CDC73	489	8	18082	13.8666	1	0.442087	0.433307
GOTERM_BP_DIRECT	GO:0006378~mRNA polyadenylation	4	0.772201	0.0388383	-1.41074	LEO1, PAF1, SYMPK, CDC73	489	28	18082	5.2825	1	0.778019	0.762567
UP_KEYWORDS	Wnt signaling pathway	7	1.35135	0.213095	-0.671426	SFRP1, CTNND1, BCL7B, LEO1, PAF1, WDR61, CDC73	517	176	22680	1.74477	1	0.626239	0.502296
GOTERM_BP_DIRECT	GO:0016055~Wnt signaling pathway	8	1.5444	0.353599	-0.451489	DDB1, SFRP1, CTNND1, BCL7B, LEO1, PAF1, WDR61, CDC73	489	213	18082	1.38883	1	1	0.980666
Annotation Cluster 23	Enrichment Score: 2.1090974238514684
Category	Term	Count	%	PValue		Genes	List Total	Pop Hits	Pop Total	Fold Enrichment	Bonferroni	Benjamini	FDR
UP_KEYWORDS	Metal-binding	106	20.4633	0.000525406	-3.2795	ZFP446, ZBTB24, EHMT1, JADE3, CDH5, ALKBH5, TRIM28, DPF2, TRMT44, PSPH, ENDOG, USP5, TPM4, LIG1, USP3, P3H1, ZSCAN21, DUS3L, HBB-Y, DNMT1, RNASEH2A, CFI, PXN, ZMPSTE24, PITRM1, UBR7, DEAF1, STK38, ZMAT5, LTA4H, PCK2, TOE1, SMAD1, PHC1, IDH2, MTHFS, AIF1L, COL1A1, POLA1, P4HA2, ADI1, CDK2, CALU, ZFP592, ACO1, RPAIN, KDM5B, MCFD2, MOCS3, HBA-X, FHL1, FHL3, CHD4, LIMD1, ING1, PFAS, PHF8, IRF2BPL, FY…	517	3395	22680	1.36968	0.140459	0.00398203	0.00319392
UP_KEYWORDS	Zinc	69	13.3205	0.00189416	-2.72258	RPAIN, ZFP446, KDM5B, MOCS3, ZBTB24, FHL1, EHMT1, FHL3, CHD4, JADE3, LIMD1, ING1, PHF8, IRF2BPL, FYCO1, CSRP3, CSRP2, ZMYM2, TRIM28, DPF2, TRMT44, RBM5, SLC30A6, ZFP532, USP5, USP3, CAD, SIRT2, KIN, ZSCAN21, DUS3L, PDZRN3, BIRC2, ZFP771, MCM2, DNMT1, USP16, UHRF2, UHRF1, RPE, PXN, U2AF1, SAMHD1, CRIP1, PTS, ZMPSTE24, U2AF1L4, UNK, POLR2A, PITRM1, UBR7, DEAF1, POLD1, ZMAT5, RBBP6, LTA4H, RPS27A, T…	517	2099	22680	1.44208	0.420758	0.0121226	0.00972334
UP_KEYWORDS	Zinc-finger	50	9.65251	0.0151439	-1.81976	RPAIN, ZFP446, KDM5B, ZBTB24, FHL1, FHL3, CHD4, JADE3, ING1, PHF8, IRF2BPL, FYCO1, ZMYM2, TRIM28, DPF2, TRMT44, RBM5, ZFP532, USP5, USP3, KIN, ZSCAN21, DUS3L, PDZRN3, BIRC2, ZFP771, MCM2, DNMT1, USP16, UHRF2, UHRF1, U2AF1, U2AF1L4, UNK, UBR7, DEAF1, POLD1, ZMAT5, RBBP6, RPS27A, TOE1, SF3A3, PHC1, SF3A2, ZFP319, RPA1, GATAD2A, POLA1, ZFP592, PDCD2	517	1565	22680	1.40155	0.987659	0.072831	0.0584165
GOTERM_MF_DIRECT	GO:0046872~metal ion binding	106	20.4633	0.0400034	-1.3979	ZFP446, ZBTB24, EHMT1, JADE3, CDH5, ALKBH5, TRIM28, DPF2, TRMT44, PSPH, POSTN, ENDOG, USP5, TPM4, LIG1, USP3, P3H1, ZSCAN21, SUCLG2, DUS3L, HBB-Y, DNMT1, RNASEH2A, CFI, PXN, ZMPSTE24, PITRM1, UBR7, DEAF1, STK38, ZMAT5, LTA4H, PCK2, TOE1, SMAD1, PHC1, IDH2, MTHFS, AIF1L, COL1A1, POLA1, P4HA2, ADI1, CDK2, CALU, ZFP592, ACO1, RPAIN, KDM5B, MCFD2, MOCS3, HBA-X, FHL1, FHL3, CHD4, LIMD1, ING1, PFAS, IR…	467	3355	17446	1.1803	1	0.551884	0.535556
GOTERM_MF_DIRECT	GO:0008270~zinc ion binding	39	7.52896	0.0472352	-1.32573	KDM5B, DNMT1, USP16, UHRF2, UHRF1, PXN, FHL1, EHMT1, FHL3, CHD4, JADE3, SAMHD1, LIMD1, ING1, CRIP1, PHF8, CSRP3, CSRP2, ZMYM2, TRIM28, PITRM1, UBR7, ZMAT5, DPF2, RBBP6, LTA4H, SEC23B, RBM5, SF3A3, PHC1, SF3A2, USP5, USP3, CAD, SIRT2, ZCCHC3, PDZRN3, BIRC2, LIMS1	467	1075	17446	1.3553	1	0.58475	0.56745
Annotation Cluster 24	Enrichment Score: 1.981801125236921
Category	Term	Count	%	PValue		Genes	List Total	Pop Hits	Pop Total	Fold Enrichment	Bonferroni	Benjamini	FDR
INTERPRO	IPR019787:Zinc finger, PHD-finger	9	1.73745	0.00057571	-3.2398	KDM5B, UHRF2, TRIM28, UHRF1, DPF2, JADE3, CHD4, ING1, PHF8	504	77	20594	4.77597	0.455943	0.0608526	0.059586
INTERPRO	IPR001965:Zinc finger, PHD-type	9	1.73745	0.0017291	-2.76218	KDM5B, UHRF2, TRIM28, UHRF1, DPF2, JADE3, CHD4, ING1, PHF8	504	91	20594	4.04121	0.839465	0.0977579	0.0957232
INTERPRO	IPR011011:Zinc finger, FYVE/PHD-type	11	2.12355	0.00189178	-2.72313	FYCO1, KDM5B, UHRF2, TRIM28, UHRF1, UBR7, DPF2, JADE3, CHD4, ING1, PHF8	504	136	20594	3.30494	0.864869	0.0999807	0.0978998
SMART	SM00249:PHD	9	1.73745	0.00337669	-2.47151	KDM5B, UHRF2, TRIM28, UHRF1, DPF2, JADE3, CHD4, ING1, PHF8	286	91	10425	3.60505	0.496729	0.114245	0.111431
UP_SEQ_FEATURE	zinc finger region:PHD-type	6	1.1583	0.00546392	-2.2625	UHRF2, TRIM28, UHRF1, JADE3, ING1, PHF8	492	42	18012	5.22997	0.999426	0.41374	0.412526
INTERPRO	IPR019786:Zinc finger, PHD-type, conserved site	6	1.1583	0.0199649	-1.69973	KDM5B, TRIM28, JADE3, CHD4, ING1, PHF8	504	64	20594	3.83073	1	0.527573	0.516593
INTERPRO	IPR013083:Zinc finger, RING/FYVE/PHD-type	17	3.28185	0.0804688	-1.09437	KDM5B, USP16, USP5, UHRF2, UHRF1, USP3, NOSIP, JADE3, CHD4, ING1, PHF8, FYCO1, TRIM28, UBR7, DPF2, RBBP6, PDZRN3	504	445	20594	1.56099	1	1	0.980114
UP_SEQ_FEATURE	zinc finger region:PHD-type 2	3	0.579151	0.147753	-0.830463	KDM5B, DPF2, CHD4	492	25	18012	4.39317	1	1	0.997797
UP_SEQ_FEATURE	zinc finger region:PHD-type 1	3	0.579151	0.176794	-0.752533	KDM5B, DPF2, CHD4	492	28	18012	3.92247	1	1	0.997797
Annotation Cluster 25	Enrichment Score: 1.9560813375402362
Category	Term	Count	%	PValue		Genes	List Total	Pop Hits	Pop Total	Fold Enrichment	Bonferroni	Benjamini	FDR
GOTERM_CC_DIRECT	GO:0046540~U4/U6 x U5 tri-snRNP complex	6	1.1583	0.000288748	-3.53948	PRPF6, SNRPD2, DDX23, TXNL4A, LSM3, LSM2	498	24	19662	9.87048	0.133454	0.0053044	0.0047376
GOTERM_CC_DIRECT	GO:0071011~precatalytic spliceosome	6	1.1583	0.000614308	-3.21161	SF3B2, SNRPD2, SF3B6, SNRNP27, LSM3, LSM2	498	28	19662	8.46041	0.262722	0.00952178	0.00850433
INTERPRO	IPR001163:Ribonucleoprotein LSM domain	3	0.579151	0.0847203	-1.07201	SNRPD2, LSM3, LSM2	504	20	20594	6.12917	1	1	0.980114
SMART	SM00651:Sm	3	0.579151	0.102518	-0.989198	SNRPD2, LSM3, LSM2	286	20	10425	5.46766	1	0.819526	0.799341
INTERPRO	IPR010920:Like-Sm (LSM) domain	3	0.579151	0.107622	-0.968101	SNRPD2, LSM3, LSM2	504	23	20594	5.32971	1	1	0.980114
Annotation Cluster 26	Enrichment Score: 1.9486735809855922
Category	Term	Count	%	PValue		Genes	List Total	Pop Hits	Pop Total	Fold Enrichment	Bonferroni	Benjamini	FDR
INTERPRO	IPR019734:Tetratricopeptide repeat	11	2.12355	0.00106332	-2.97334	KLC4, IFT88, PRPF6, ASPH, NASP, P4HA2, TTC33, CDC16, TMTC3, CNOT10, FKBP4	504	126	20594	3.56724	0.675192	0.0864557	0.0846562
UP_KEYWORDS	TPR repeat	11	2.12355	0.00172817	-2.76241	KLC4, IFT88, ASPH, NASP, P4HA2, TTC33, CDC16, TMTC3, P3H1, ANAPC5, FKBP4	517	144	22680	3.35106	0.392343	0.0113117	0.00907291
INTERPRO	IPR013026:Tetratricopeptide repeat-containing domain	10	1.9305	0.0027483	-2.56094	KLC4, IFT88, PRPF6, ASPH, NASP, P4HA2, TTC33, CDC16, TMTC3, FKBP4	504	120	20594	3.40509	0.945467	0.132043	0.129295
INTERPRO	IPR011990:Tetratricopeptide-like helical	13	2.50965	0.00449956	-2.34683	TTC33, TMTC3, P3H1, CNOT10, KLC4, IFT88, PRPF6, NASP, ASPH, P4HA2, CDC16, ANAPC5, FKBP4	504	204	20594	2.60389	0.991492	0.169858	0.166323
SMART	SM00028:TPR	10	1.9305	0.00527478	-2.2778	KLC4, IFT88, PRPF6, ASPH, NASP, TTC33, CDC16, TMTC3, CNOT10, FKBP4	286	119	10425	3.06311	0.658229	0.133847	0.130551
UP_SEQ_FEATURE	repeat:TPR 3	10	1.9305	0.00726774	-2.1386	KLC4, IFT88, ASPH, NASP, TTC33, CDC16, TMTC3, P3H1, ANAPC5, FKBP4	492	125	18012	2.92878	0.999952	0.450983	0.44966
UP_SEQ_FEATURE	repeat:TPR 4	8	1.5444	0.00904317	-2.04368	KLC4, IFT88, ASPH, NASP, CDC16, TMTC3, P3H1, ANAPC5	492	86	18012	3.40556	0.999996	0.485165	0.483741
UP_SEQ_FEATURE	repeat:TPR 1	10	1.9305	0.0128306	-1.89175	KLC4, IFT88, ASPH, NASP, TTC33, CDC16, TMTC3, P3H1, ANAPC5, FKBP4	492	137	18012	2.67224	1	0.546502	0.544898
UP_SEQ_FEATURE	repeat:TPR 2	10	1.9305	0.0128306	-1.89175	KLC4, IFT88, ASPH, NASP, TTC33, CDC16, TMTC3, P3H1, ANAPC5, FKBP4	492	137	18012	2.67224	1	0.546502	0.544898
UP_SEQ_FEATURE	repeat:TPR 5	5	0.965251	0.0969205	-1.01358	KLC4, IFT88, ASPH, CDC16, TMTC3	492	64	18012	2.86014	1	1	0.997797
UP_SEQ_FEATURE	repeat:TPR 7	4	0.772201	0.161868	-0.790839	KLC4, IFT88, CDC16, TMTC3	492	51	18012	2.87135	1	1	0.997797
UP_SEQ_FEATURE	repeat:TPR 6	4	0.772201	0.202975	-0.692558	KLC4, IFT88, CDC16, TMTC3	492	57	18012	2.56911	1	1	0.997797
Annotation Cluster 27	Enrichment Score: 1.8614315104360735
Category	Term	Count	%	PValue		Genes	List Total	Pop Hits	Pop Total	Fold Enrichment	Bonferroni	Benjamini	FDR
INTERPRO	IPR017986:WD40-repeat-containing domain	17	3.28185	0.00382142	-2.41777	UTP15, GTF3C2, GTF3C4, SEH1L, PAK1IP1, ARPC1B, DCAF8, THOC3, WDR61, WDR12, THOC6, DDB1, CHAF1B, KNTC1, TAF5, RBBP7, EIF2A	504	307	20594	2.26267	0.982525	0.149602	0.146488
UP_KEYWORDS	WD repeat	14	2.7027	0.00602257	-2.22022	UTP15, GTF3C2, SEH1L, PAK1IP1, ARPC1B, DCAF8, THOC3, WDR61, WDR12, THOC6, CHAF1B, TAF5, RBBP7, EIF2A	517	256	22680	2.39906	0.824435	0.0321204	0.0257632
INTERPRO	IPR020472:G-protein beta WD-40 repeat	8	1.5444	0.00690134	-2.16107	UTP15, SEH1L, PAK1IP1, THOC3, WDR61, TAF5, RBBP7, WDR12	504	91	20594	3.59219	0.999338	0.221052	0.216451
UP_SEQ_FEATURE	repeat:WD 3	15	2.89575	0.00702038	-2.15364	UTP15, GTF3C2, SEH1L, PAK1IP1, ARPC1B, DCAF8, THOC3, WDR61, WDR12, THOC6, CHAF1B, TAF5, MPV17, RBBP7, EIF2A	492	243	18012	2.25986	0.999932	0.450983	0.44966
UP_SEQ_FEATURE	repeat:WD 1	15	2.89575	0.00833967	-2.07885	UTP15, GTF3C2, SEH1L, PAK1IP1, ARPC1B, DCAF8, THOC3, WDR61, WDR12, THOC6, CHAF1B, TAF5, MPV17, RBBP7, EIF2A	492	248	18012	2.2143	0.999989	0.473624	0.472234
UP_SEQ_FEATURE	repeat:WD 2	15	2.89575	0.00833967	-2.07885	UTP15, GTF3C2, SEH1L, PAK1IP1, ARPC1B, DCAF8, THOC3, WDR61, WDR12, THOC6, CHAF1B, TAF5, MPV17, RBBP7, EIF2A	492	248	18012	2.2143	0.999989	0.473624	0.472234
INTERPRO	IPR015943:WD40/YVTN repeat-like-containing domain	17	3.28185	0.00967659	-2.01428	NUP214, UTP15, GTF3C2, SEH1L, NUP133, PAK1IP1, ARPC1B, DCAF8, THOC3, WDR61, WDR12, THOC6, DDB1, CHAF1B, TAF5, RBBP7, EIF2A	504	340	20594	2.04306	0.999966	0.292233	0.28615
UP_SEQ_FEATURE	repeat:WD 4	14	2.7027	0.0106786	-1.97148	UTP15, GTF3C2, SEH1L, PAK1IP1, ARPC1B, DCAF8, THOC3, WDR61, WDR12, THOC6, CHAF1B, TAF5, MPV17, RBBP7	492	230	18012	2.22842	1	0.485165	0.483741
INTERPRO	IPR001680:WD40 repeat	14	2.7027	0.0130244	-1.88524	NUP214, UTP15, GTF3C2, SEH1L, PAK1IP1, ARPC1B, DCAF8, THOC3, WDR61, WDR12, THOC6, CHAF1B, TAF5, RBBP7	504	263	20594	2.17512	0.999999	0.382412	0.374452
UP_SEQ_FEATURE	repeat:WD 6	11	2.12355	0.0163919	-1.78537	UTP15, CHAF1B, SEH1L, ARPC1B, DCAF8, THOC3, WDR61, TAF5, RBBP7, WDR12, THOC6	492	167	18012	2.41142	1	0.657121	0.655193
SMART	SM00320:WD40	14	2.7027	0.0281987	-1.54977	NUP214, UTP15, GTF3C2, SEH1L, PAK1IP1, ARPC1B, DCAF8, THOC3, WDR61, WDR12, THOC6, CHAF1B, TAF5, RBBP7	286	262	10425	1.94777	0.996992	0.477028	0.465278
UP_SEQ_FEATURE	repeat:WD 5	12	2.3166	0.0303581	-1.51773	UTP15, CHAF1B, SEH1L, PAK1IP1, ARPC1B, DCAF8, THOC3, WDR61, TAF5, RBBP7, WDR12, THOC6	492	211	18012	2.08207	1	0.919513	0.916814
INTERPRO	IPR019775:WD40 repeat, conserved site	9	1.73745	0.0444077	-1.35254	UTP15, GTF3C2, CHAF1B, PAK1IP1, WDR61, TAF5, RBBP7, WDR12, THOC6	504	161	20594	2.28416	1	0.879383	0.86108
UP_SEQ_FEATURE	repeat:WD 7	7	1.35135	0.133898	-0.873226	UTP15, CHAF1B, DCAF8, WDR61, RBBP7, WDR12, THOC6	492	127	18012	2.01786	1	1	0.997797
Annotation Cluster 28	Enrichment Score: 1.7951982725967015
Category	Term	Count	%	PValue		Genes	List Total	Pop Hits	Pop Total	Fold Enrichment	Bonferroni	Benjamini	FDR
UP_SEQ_FEATURE	nucleotide phosphate-binding region:NADP	7	1.35135	0.00727926	-2.13791	DHFR, AKR7A5, TSTA3, MTHFD1, GMPR2, IDH2, DHRS4	492	63	18012	4.06775	0.999952	0.450983	0.44966
UP_KEYWORDS	NADP	10	1.9305	0.019051	-1.72008	DHFR, AKR7A5, TSTA3, MTHFD1, GMPR2, IDH2, PYCR1, MAT2B, ALDH18A1, DHRS4	517	175	22680	2.50677	0.996072	0.0884948	0.0709802
UP_SEQ_FEATURE	binding site:NADP	4	0.772201	0.0296757	-1.5276	AKR7A5, MTHFD1, GMPR2, IDH2	492	25	18012	5.85756	1	0.919272	0.916574
Annotation Cluster 29	Enrichment Score: 1.7147438776125252
Category	Term	Count	%	PValue		Genes	List Total	Pop Hits	Pop Total	Fold Enrichment	Bonferroni	Benjamini	FDR
GOTERM_BP_DIRECT	GO:0043044~ATP-dependent chromatin remodeling	6	1.1583	0.000476546	-3.3219	SMARCE1, SMARCC1, HDAC1, ACTL6A, SMARCA5, CHD4	489	25	18082	8.8746	0.588529	0.0261119	0.0255933
GOTERM_CC_DIRECT	GO:0090544~BAF-type complex	5	0.965251	0.000738783	-3.13148	SMARCE1, PBRM1, SMARCC1, ACTL6A, DPF2	498	17	19662	11.6123	0.306894	0.0107775	0.00962591
GOTERM_MF_DIRECT	GO:0031492~nucleosomal DNA binding	6	1.1583	0.00451562	-2.34528	SMARCE1, SMARCC1, HDAC1, ACTL6A, HMGA2, CHD4	467	41	17446	5.46697	0.953088	0.122102	0.11849
BIOCARTA	m_vdrPathway:Control of Gene Expression by Vitamin D Receptor	5	0.965251	0.0158133	-1.80098	SMARCE1, SMARCC1, PRMT1, ACTL6A, SUPT16	49	27	1289	4.8715	0.86364	0.494166	0.494166
GOTERM_BP_DIRECT	GO:0006338~chromatin remodeling	7	1.35135	0.01987	-1.7018	SMARCE1, SMARCC1, RUVBL2, ACTL6A, SMARCA5, DEK, RBBP7	489	79	18082	3.27649	1	0.474588	0.465162
GOTERM_CC_DIRECT	GO:0016514~SWI/SNF complex	3	0.579151	0.0413709	-1.38331	SMARCE1, SMARCC1, ACTL6A	498	13	19662	9.11121	1	0.263076	0.234965
GOTERM_CC_DIRECT	GO:0071564~npBAF complex	3	0.579151	0.0413709	-1.38331	SMARCE1, SMARCC1, ACTL6A	498	13	19662	9.11121	1	0.263076	0.234965
UP_KEYWORDS	Neurogenesis	7	1.35135	0.487241	-0.312256	SMARCE1, NGRN, SMARCC1, DEAF1, ACTL6A, TCF3, SIRT2	517	247	22680	1.24324	1	1	0.804878
GOTERM_BP_DIRECT	GO:0007399~nervous system development	8	1.5444	0.886362	-0.052389	SMARCE1, NGRN, SMARCC1, IFT88, DEAF1, ACTL6A, TCF3, SIRT2	489	377	18082	0.784669	1	1	0.980666
Annotation Cluster 30	Enrichment Score: 1.6021018496854662
Category	Term	Count	%	PValue		Genes	List Total	Pop Hits	Pop Total	Fold Enrichment	Bonferroni	Benjamini	FDR
UP_KEYWORDS	Protein biosynthesis	10	1.9305	0.00659744	-2.18062	EIF4A1, EIF5B, VARS, MARS, RARS, EIF3G, TARS, EIF2D, EIF1, EIF2A	517	147	22680	2.98425	0.851379	0.0345466	0.0277093
GOTERM_BP_DIRECT	GO:0006446~regulation of translational initiation	5	0.965251	0.0115408	-1.93776	EIF4A1, EIF5B, NCBP2, EIF3G, EIF1	489	33	18082	5.60265	1	0.341278	0.3345
GOTERM_BP_DIRECT	GO:0006413~translational initiation	6	1.1583	0.0149844	-1.82436	EIF4A1, EIF5B, EIF3G, EIF2D, EIF1, EIF2A	489	54	18082	4.10861	1	0.404713	0.396675
UP_KEYWORDS	Initiation factor	6	1.1583	0.0151731	-1.81892	EIF4A1, EIF5B, EIF3G, EIF2D, EIF1, EIF2A	517	64	22680	4.11267	0.987764	0.072831	0.0584165
GOTERM_MF_DIRECT	GO:0003743~translation initiation factor activity	6	1.1583	0.0351234	-1.4544	EIF4A1, EIF5B, EIF3G, EIF2D, EIF1, EIF2A	467	68	17446	3.29626	1	0.527632	0.512021
GOTERM_BP_DIRECT	GO:0006412~translation	13	2.50965	0.401299	-0.396532	EIF5B, EIF4A1, VARS, TARS, MRPS21, EIF1, RARS, MARS, RPS3, EIF3G, EIF2D, RPS27A, EIF2A	489	401	18082	1.19877	1	1	0.980666
Annotation Cluster 31	Enrichment Score: 1.5627577856123909
Category	Term	Count	%	PValue		Genes	List Total	Pop Hits	Pop Total	Fold Enrichment	Bonferroni	Benjamini	FDR
UP_SEQ_FEATURE	repeat:HEAT 6	6	1.1583	0.000724625	-3.13989	CAND2, IPO11, COPG2, TNPO1, SF3B1, IPO4	492	27	18012	8.1355	0.627418	0.164611	0.164128
UP_SEQ_FEATURE	repeat:HEAT 5	6	1.1583	0.00139441	-2.85561	CAND2, IPO11, COPG2, TNPO1, SF3B1, IPO4	492	31	18012	7.08576	0.850508	0.237572	0.236875
UP_SEQ_FEATURE	repeat:HEAT 4	6	1.1583	0.00352369	-2.453	CAND2, IPO11, COPG2, TNPO1, SF3B1, IPO4	492	38	18012	5.78049	0.991834	0.343056	0.342049
UP_SEQ_FEATURE	repeat:HEAT 3	6	1.1583	0.00546392	-2.2625	CAND2, IPO11, COPG2, TNPO1, SF3B1, IPO4	492	42	18012	5.22997	0.999426	0.41374	0.412526
UP_SEQ_FEATURE	repeat:HEAT 8	4	0.772201	0.0102982	-1.98724	CAND2, IPO11, TNPO1, SF3B1	492	17	18012	8.61406	0.999999	0.485165	0.483741
UP_SEQ_FEATURE	repeat:HEAT 1	6	1.1583	0.0104906	-1.9792	CAND2, IPO11, COPG2, TNPO1, SF3B1, IPO4	492	49	18012	4.48283	0.999999	0.485165	0.483741
UP_SEQ_FEATURE	repeat:HEAT 2	6	1.1583	0.0104906	-1.9792	CAND2, IPO11, COPG2, TNPO1, SF3B1, IPO4	492	49	18012	4.48283	0.999999	0.485165	0.483741
GOTERM_BP_DIRECT	GO:0006610~ribosomal protein import into nucleus	3	0.579151	0.018272	-1.73821	IPO11, TNPO1, IPO4	489	8	18082	13.8666	1	0.442087	0.433307
INTERPRO	IPR011989:Armadillo-like helical	12	2.3166	0.0191388	-1.71809	CAND2, IPO11, SMEK1, CTNND1, RSPH14, SYMPK, COPG2, NCAPD2, PDS5A, TNPO1, SF3B1, IPO4	504	219	20594	2.23896	1	0.51871	0.507914
UP_SEQ_FEATURE	repeat:HEAT 7	4	0.772201	0.0210954	-1.67581	CAND2, IPO11, TNPO1, SF3B1	492	22	18012	6.65632	1	0.798695	0.796351
UP_SEQ_FEATURE	repeat:HEAT 11	3	0.579151	0.0288693	-1.53956	CAND2, IPO11, SF3B1	492	10	18012	10.9829	1	0.915089	0.912403
UP_SEQ_FEATURE	repeat:HEAT 10	3	0.579151	0.040852	-1.38879	CAND2, IPO11, SF3B1	492	12	18012	9.15244	1	1	0.997797
UP_SEQ_FEATURE	repeat:HEAT 9	3	0.579151	0.0474258	-1.32399	CAND2, IPO11, SF3B1	492	13	18012	8.44841	1	1	0.997797
INTERPRO	IPR016024:Armadillo-type fold	15	2.89575	0.0531507	-1.27449	IPO11, SMEK1, CTNND1, PDS5A, IPO4, CAND2, STAG2, RSPH14, PDCD4, SYMPK, NCAPD2, COPG2, LTA4H, TNPO1, SF3B1	504	354	20594	1.7314	1	0.906135	0.887275
UP_SEQ_FEATURE	domain:Importin N-terminal	3	0.579151	0.0616124	-1.21033	IPO11, TNPO1, IPO4	492	15	18012	7.32195	1	1	0.997797
INTERPRO	IPR001494:Importin-beta, N-terminal	3	0.579151	0.0635866	-1.19663	IPO11, TNPO1, IPO4	504	17	20594	7.21078	1	1	0.980114
SMART	SM00913:SM00913	3	0.579151	0.069474	-1.15818	IPO11, TNPO1, IPO4	286	16	10425	6.83457	1	0.783512	0.764214
COG_ONTOLOGY	Intracellular trafficking and secretion	4	0.772201	0.210895	-0.675934	COPG2, TNPO1, SEC23B, IPO4	66	52	2126	2.47786	0.996602	1	1
GOTERM_MF_DIRECT	GO:0008536~Ran GTPase binding	3	0.579151	0.220076	-0.657427	IPO11, TNPO1, IPO4	467	33	17446	3.39615	1	1	0.971852
GOTERM_BP_DIRECT	GO:0006886~intracellular protein transport	8	1.5444	0.437407	-0.359114	IPO11, SNX1, COPG2, SNX9, TNPO1, SEC23B, IPO4, RAN	489	232	18082	1.27509	1	1	0.980666
GOTERM_MF_DIRECT	GO:0008565~protein transporter activity	3	0.579151	0.569217	-0.244722	IPO11, TNPO1, IPO4	467	71	17446	1.57849	1	1	0.971852
Annotation Cluster 32	Enrichment Score: 1.5486648771259264
Category	Term	Count	%	PValue		Genes	List Total	Pop Hits	Pop Total	Fold Enrichment	Bonferroni	Benjamini	FDR
UP_KEYWORDS	Protein transport	26	5.01931	0.00170567	-2.76811	MCFD2, IPO11, NUP107, SEH1L, GPR89, RAB1B, IPO4, SNX1, CHMP1B, TPR, MVB12A, TMED3, SNX9, TNPO1, AP5S1, SEC23B, NUP214, NUP133, SCAMP2, DDX19A, RABEP2, NASP, COPG2, NUP54, VPS25, RAN	517	577	22680	1.97674	0.388385	0.0113117	0.00907291
GOTERM_BP_DIRECT	GO:0015031~protein transport	28	5.40541	0.00570596	-2.24367	MCFD2, IPO11, NUP107, SEH1L, GPR89, RAB1B, IPO4, SNX1, CHMP1B, TPR, MVB12A, TMED3, SNX9, TNPO1, AP5S1, SEC23B, NUP214, NUP133, SCAMP2, COL1A1, DDX19A, RABEP2, NASP, MYH9, COPG2, NUP54, VPS25, RAN	489	592	18082	1.74894	0.999977	0.196856	0.192946
UP_KEYWORDS	Transport	52	10.0386	0.123082	-0.909805	CLIC6, MCFD2, IPO11, CLIC4, NUP107, HBA-X, ATP5G3, ATP5G2, SERPINA6, ATP5G1, IPO4, CHMP1B, MAGOH, TMED3, TNPO1, CLIC1, AP5S1, NUP214, SLC30A6, RALBP1, NUP133, NCBP2, THOC3, THOC6, SCAMP2, DDX19A, RABEP2, DDX39B, SARNP, NUP54, VPS25, HBB-Y, SEH1L, RBM8A, GPR89, ABCB7, RAB1B, SLC38A10, NXF1, SNX1, TCOF1, TPR, IGF2BP1, MVB12A, SNX9, IGF2BP3, SEC23B, MAGOHB, IGF2R, NASP, COPG2, RAN	517	1901	22680	1.19998	1	0.393863	0.315911
GOTERM_BP_DIRECT	GO:0006810~transport	50	9.65251	0.53324	-0.273078	CLIC6, MCFD2, IPO11, CLIC4, NUP107, HBA-X, ATP5G3, ATP5G2, SERPINA6, ATP5G1, IPO4, FYCO1, CHMP1B, MAGOH, TMED3, TNPO1, CLIC1, AP5S1, NUP214, SLC30A6, RALBP1, NUP133, NCBP2, THOC3, THOC6, SCAMP2, DDX19A, RABEP2, DDX39B, NUP54, VPS25, HBB-Y, SEH1L, GPR89, ABCB7, RAB1B, SLC38A10, SNX1, TCOF1, TPR, IGF2BP1, MVB12A, SNX9, IGF2BP3, SEC23B, MAGOHB, IGF2R, NASP, COPG2, RAN	489	1822	18082	1.01475	1	1	0.980666
Annotation Cluster 33	Enrichment Score: 1.5239491220884371
Category	Term	Count	%	PValue		Genes	List Total	Pop Hits	Pop Total	Fold Enrichment	Bonferroni	Benjamini	FDR
SMART	SM00213:UBQ	6	1.1583	0.0134329	-1.87183	SF3A1, UHRF2, UHRF1, SUMO2, RPS27A, RAD23B	286	52	10425	4.20589	0.935775	0.272688	0.265972
INTERPRO	IPR000626:Ubiquitin	6	1.1583	0.0225021	-1.64778	SF3A1, UHRF2, UHRF1, SUMO2, RPS27A, RAD23B	504	66	20594	3.71465	1	0.580114	0.56804
UP_SEQ_FEATURE	domain:Ubiquitin-like	5	0.965251	0.0886666	-1.05224	SF3A1, UHRF2, UHRF1, SUMO2, RAD23B	492	62	18012	2.9524	1	1	0.997797
Annotation Cluster 34	Enrichment Score: 1.5097959519512953
Category	Term	Count	%	PValue		Genes	List Total	Pop Hits	Pop Total	Fold Enrichment	Bonferroni	Benjamini	FDR
GOTERM_BP_DIRECT	GO:0006284~base-excision repair	6	1.1583	0.0029974	-2.52325	LIG1, RPA3, RPA1, XRCC1, RPA2, HMGA2	489	37	18082	5.99635	0.996274	0.116337	0.114026
KEGG_PATHWAY	mmu03440:Homologous recombination	5	0.965251	0.0122392	-1.91225	POLD3, RPA3, POLD1, RPA1, RPA2	252	28	7691	5.44997	0.912693	0.151461	0.142281
GOTERM_BP_DIRECT	GO:0006289~nucleotide-excision repair	5	0.965251	0.0171242	-1.76639	DDB1, RPA3, RPA1, RPA2, RAD23B	489	37	18082	4.99696	1	0.442087	0.433307
GOTERM_CC_DIRECT	GO:0005662~DNA replication factor A complex	3	0.579151	0.0538828	-1.26855	RPA3, RPA1, RPA2	498	15	19662	7.89639	1	0.300317	0.268226
GOTERM_BP_DIRECT	GO:0000724~double-strand break repair via homologous recombination	5	0.965251	0.111417	-0.953049	RPA3, RPA1, RECQL, RPA2, AP5S1	489	68	18082	2.71893	1	1	0.980666
KEGG_PATHWAY	mmu03460:Fanconi anemia pathway	4	0.772201	0.231586	-0.635288	APITD1, RPA3, RPA1, RPA2	252	51	7691	2.39371	1	1	0.944162
Annotation Cluster 35	Enrichment Score: 1.487084172106404
Category	Term	Count	%	PValue		Genes	List Total	Pop Hits	Pop Total	Fold Enrichment	Bonferroni	Benjamini	FDR
INTERPRO	IPR000571:Zinc finger, CCCH-type	7	1.35135	0.00310612	-2.50778	TOE1, UNK, ZMAT5, U2AF1, TRMT44, DUS3L, U2AF1L4	504	59	20594	4.84793	0.962682	0.140564	0.137639
UP_SEQ_FEATURE	zinc finger region:C3H1-type 1	4	0.772201	0.0514962	-1.28822	UNK, U2AF1, DUS3L, U2AF1L4	492	31	18012	4.72384	1	1	0.997797
UP_SEQ_FEATURE	zinc finger region:C3H1-type 2	4	0.772201	0.0514962	-1.28822	UNK, U2AF1, DUS3L, U2AF1L4	492	31	18012	4.72384	1	1	0.997797
SMART	SM00356:ZnF_C3H1	4	0.772201	0.13674	-0.864105	UNK, ZMAT5, U2AF1, U2AF1L4	286	47	10425	3.10222	1	0.895425	0.87337
Annotation Cluster 36	Enrichment Score: 1.4781248561311398
Category	Term	Count	%	PValue		Genes	List Total	Pop Hits	Pop Total	Fold Enrichment	Bonferroni	Benjamini	FDR
UP_KEYWORDS	Transit peptide	22	4.2471	0.00697691	-2.15634	HSPA9, BCKDHA, ENDOG, ACAA2, UQCC2, COX4I2, IDH2, ATP5G3, ATP5G2, ACADSB, ATP5G1, PARL, HADHA, PITRM1, GRPEL1, RNMTL1, PTRH2, SUCLG2, HADH, TEFM, PCK2, CCDC90B	517	510	22680	1.89237	0.866865	0.0358812	0.0287797
UP_KEYWORDS	Mitochondrion	35	6.75676	0.0268964	-1.57031	CLIC4, ACAA2, ABCB7, COX4I2, AK2, ATP5G3, SPATA5, ATP5G2, ATP5G1, PARL, PITRM1, GRPEL1, RNMTL1, RPS3, MPV17, HADH, PTRF, TEFM, PCK2, BCKDHA, HSPA9, ENDOG, UQCC2, IDH2, PYCR1, MRPS21, ACADSB, GFER, HADHA, PTRH2, CDK1, SUCLG2, ALDH18A1, FKBP4, CCDC90B	517	1058	22680	1.45123	0.999611	0.119172	0.0955858
UP_SEQ_FEATURE	transit peptide:Mitochondrion	18	3.4749	0.196005	-0.707732	HSPA9, BCKDHA, ENDOG, COX4I2, IDH2, ATP5G3, ATP5G2, ACADSB, ATP5G1, PARL, HADHA, PITRM1, GRPEL1, PTRH2, SUCLG2, HADH, PCK2, CCDC90B	492	496	18012	1.32858	1	1	0.997797
Annotation Cluster 37	Enrichment Score: 1.454882755218341
Category	Term	Count	%	PValue		Genes	List Total	Pop Hits	Pop Total	Fold Enrichment	Bonferroni	Benjamini	FDR
INTERPRO	IPR003034:SAP domain	4	0.772201	0.0157943	-1.8015	XRCC6, SF3B2, SARNP, DEK	504	22	20594	7.42929	1	0.439331	0.430187
SMART	SM00513:SAP	4	0.772201	0.0211961	-1.67374	XRCC6, SF3B2, SARNP, DEK	286	22	10425	6.62746	0.987081	0.391165	0.38153
UP_SEQ_FEATURE	domain:SAP	3	0.579151	0.129002	-0.889405	XRCC6, SARNP, DEK	492	23	18012	4.77519	1	1	0.997797
Annotation Cluster 38	Enrichment Score: 1.314526220922892
Category	Term	Count	%	PValue		Genes	List Total	Pop Hits	Pop Total	Fold Enrichment	Bonferroni	Benjamini	FDR
UP_KEYWORDS	NADP	10	1.9305	0.019051	-1.72008	DHFR, AKR7A5, TSTA3, MTHFD1, GMPR2, IDH2, PYCR1, MAT2B, ALDH18A1, DHRS4	517	175	22680	2.50677	0.996072	0.0884948	0.0709802
UP_KEYWORDS	Oxidoreductase	24	4.6332	0.0211983	-1.6737	BCKDHA, TSTA3, KDM5B, RRM1, GMPR2, IDH2, PYCR1, P3H1, ACADSB, GFER, DHRS4, PHF8, DHFR, AKR7A5, HADHA, ALKBH5, ASPH, MTHFD1, P4HA2, ADI1, PHGDH, ALDH18A1, HADH, DUS3L	517	639	22680	1.64764	0.99791	0.0953922	0.0765125
GOTERM_MF_DIRECT	GO:0016491~oxidoreductase activity	23	4.44015	0.089522	-1.04807	BCKDHA, TSTA3, KDM5B, RRM1, GMPR2, IDH2, PYCR1, P3H1, ACADSB, GFER, DHRS4, DHFR, AKR7A5, HADHA, ALKBH5, ASPH, MTHFD1, P4HA2, ADI1, PHGDH, ALDH18A1, HADH, DUS3L	467	604	17446	1.42256	1	0.756461	0.734081
GOTERM_BP_DIRECT	GO:0055114~oxidation-reduction process	24	4.6332	0.152668	-0.816252	BCKDHA, TSTA3, KDM5B, RRM1, GMPR2, IDH2, PYCR1, P3H1, ACADSB, GFER, DHRS4, DHFR, AKR7A5, HADHA, ALKBH5, ASPH, MTHFD1, P4HA2, ADI1, PHGDH, ALDH18A1, HADH, DUS3L, LBR	489	676	18082	1.31281	1	1	0.980666
Annotation Cluster 39	Enrichment Score: 1.2803682647894163
Category	Term	Count	%	PValue		Genes	List Total	Pop Hits	Pop Total	Fold Enrichment	Bonferroni	Benjamini	FDR
UP_SEQ_FEATURE	domain:Bromo 1	3	0.579151	0.0235142	-1.62867	BRD2, PBRM1, BRD4	492	9	18012	12.2033	1	0.801247	0.798896
UP_SEQ_FEATURE	domain:Bromo 2	3	0.579151	0.0235142	-1.62867	BRD2, PBRM1, BRD4	492	9	18012	12.2033	1	0.801247	0.798896
UP_KEYWORDS	Bromodomain	4	0.772201	0.0385698	-1.41375	BRD2, PBRM1, TRIM28, BRD4	517	33	22680	5.31739	0.999988	0.158687	0.12728
INTERPRO	IPR001487:Bromodomain	4	0.772201	0.0780775	-1.10747	BRD2, PBRM1, TRIM28, BRD4	504	41	20594	3.98645	1	1	0.980114
SMART	SM00297:BROMO	4	0.772201	0.100929	-0.995985	BRD2, PBRM1, TRIM28, BRD4	286	41	10425	3.5562	1	0.819526	0.799341
INTERPRO	IPR018359:Bromodomain, conserved site	3	0.579151	0.123692	-0.907659	BRD2, PBRM1, BRD4	504	25	20594	4.90333	1	1	0.980114
Annotation Cluster 40	Enrichment Score: 1.243973017310307
Category	Term	Count	%	PValue		Genes	List Total	Pop Hits	Pop Total	Fold Enrichment	Bonferroni	Benjamini	FDR
GOTERM_BP_DIRECT	GO:1903364~positive regulation of cellular protein catabolic process	4	0.772201	0.00274232	-2.56188	UQCC2, RDX, MSN, EZR	489	11	18082	13.4464	0.994	0.111064	0.108858
INTERPRO	IPR011174:Ezrin/radixin/moesin	3	0.579151	0.00345759	-2.46123	RDX, MSN, EZR	504	4	20594	30.6458	0.974293	0.140564	0.137639
INTERPRO	IPR011259:Ezrin/radixin/moesin, C-terminal	3	0.579151	0.00345759	-2.46123	RDX, MSN, EZR	504	4	20594	30.6458	0.974293	0.140564	0.137639
GOTERM_BP_DIRECT	GO:1902115~regulation of organelle assembly	3	0.579151	0.00420671	-2.37606	RDX, MSN, EZR	489	4	18082	27.7331	0.999612	0.150713	0.14772
GOTERM_BP_DIRECT	GO:1902966~positive regulation of protein localization to early endosome	3	0.579151	0.00420671	-2.37606	RDX, MSN, EZR	489	4	18082	27.7331	0.999612	0.150713	0.14772
INTERPRO	IPR008954:Moesin	3	0.579151	0.00566956	-2.24645	RDX, MSN, EZR	504	5	20594	24.5167	0.997545	0.187273	0.183375
PIR_SUPERFAMILY	PIRSF002305:ezrin/radixin/moesin	3	0.579151	0.00686182	-2.16356	RDX, MSN, EZR	64	4	1807	21.1758	0.324615	0.391124	0.391124
GOTERM_BP_DIRECT	GO:0061028~establishment of endothelial barrier	4	0.772201	0.00841959	-2.07471	RDX, MYADM, MSN, EZR	489	16	18082	9.24438	1	0.261428	0.256236
GOTERM_CC_DIRECT	GO:0051286~cell tip	3	0.579151	0.00894093	-2.04862	RDX, MSN, EZR	498	6	19662	19.741	0.988376	0.086955	0.0776634
GOTERM_BP_DIRECT	GO:2000643~positive regulation of early endosome to late endosome transport	3	0.579151	0.018272	-1.73821	RDX, MSN, EZR	489	8	18082	13.8666	1	0.442087	0.433307
GOTERM_CC_DIRECT	GO:0071944~cell periphery	6	1.1583	0.0337255	-1.47204	CDH5, KRT18, RDX, KRT8, MSN, EZR	498	71	19662	3.3365	1	0.232331	0.207505
GOTERM_CC_DIRECT	GO:0005902~microvillus	6	1.1583	0.0432758	-1.36375	CLIC4, LYZ2, RDX, MSN, IQGAP2, EZR	498	76	19662	3.11699	1	0.26831	0.23964
GOTERM_CC_DIRECT	GO:0030175~filopodium	6	1.1583	0.0453616	-1.34331	PODXL, RDX, IGF2BP1, MSN, IQGAP2, EZR	498	77	19662	3.07651	1	0.274382	0.245063
GOTERM_CC_DIRECT	GO:0030315~T-tubule	5	0.965251	0.0558046	-1.25333	AHNAK, RDX, MSN, EZR, IGF1R	498	57	19662	3.46333	1	0.307546	0.274683
GOTERM_CC_DIRECT	GO:0019898~extrinsic component of membrane	6	1.1583	0.0641772	-1.19262	SNX1, RDX, TPR, MSN, SNX9, EZR	498	85	19662	2.78696	1	0.342278	0.305704
INTERPRO	IPR000798:Ezrin/radixin/moesin like	3	0.579151	0.0704107	-1.15236	RDX, MSN, EZR	504	18	20594	6.81019	1	1	0.980114
GOTERM_BP_DIRECT	GO:0008360~regulation of cell shape	8	1.5444	0.0828157	-1.08189	RDX, PXN, MSN, ARHGAP18, MYH9, VRK1, LIMD1, EZR	489	139	18082	2.1282	1	1	0.980666
GOTERM_CC_DIRECT	GO:0031528~microvillus membrane	3	0.579151	0.10573	-0.975803	PODXL, MSN, EZR	498	22	19662	5.3839	1	0.476745	0.425803
INTERPRO	IPR019747:FERM conserved site	3	0.579151	0.115585	-0.9371	RDX, MSN, EZR	504	24	20594	5.10764	1	1	0.980114
INTERPRO	IPR000299:FERM domain	4	0.772201	0.117431	-0.930216	MYO15, RDX, MSN, EZR	504	49	20594	3.3356	1	1	0.980114
INTERPRO	IPR019748:FERM central domain	4	0.772201	0.117431	-0.930216	MYO15, RDX, MSN, EZR	504	49	20594	3.3356	1	1	0.980114
UP_SEQ_FEATURE	domain:FERM	4	0.772201	0.129846	-0.886572	MYO15, RDX, MSN, EZR	492	46	18012	3.18346	1	1	0.997797
INTERPRO	IPR018980:FERM, C-terminal PH-like domain	3	0.579151	0.131931	-0.879654	RDX, MSN, EZR	504	26	20594	4.71474	1	1	0.980114
INTERPRO	IPR018979:FERM, N-terminal	3	0.579151	0.148761	-0.827512	RDX, MSN, EZR	504	28	20594	4.37798	1	1	0.980114
SMART	SM01196:SM01196	3	0.579151	0.157984	-0.801386	RDX, MSN, EZR	286	26	10425	4.20589	1	0.94326	0.920027
GOTERM_CC_DIRECT	GO:0045177~apical part of cell	6	1.1583	0.166506	-0.77857	CLIC4, IFT88, NUMA1, RDX, MSN, EZR	498	115	19662	2.05993	1	0.640209	0.5718
GOTERM_CC_DIRECT	GO:0043209~myelin sheath	8	1.5444	0.213933	-0.669723	HSPA9, PKM, RDX, MSN, PHGDH, RPS27A, EZR, SIRT2	498	192	19662	1.64508	1	0.76229	0.680835
GOTERM_MF_DIRECT	GO:0008092~cytoskeletal protein binding	4	0.772201	0.272959	-0.563903	RDX, MSN, EZR, CDK5R1	467	68	17446	2.19751	1	1	0.971852
INTERPRO	IPR019749:Band 4.1 domain	3	0.579151	0.337162	-0.472161	RDX, MSN, EZR	504	49	20594	2.5017	1	1	0.980114
INTERPRO	IPR014352:FERM/acyl-CoA-binding protein, 3-helical bundle	3	0.579151	0.363836	-0.439095	RDX, MSN, EZR	504	52	20594	2.35737	1	1	0.980114
SMART	SM00295:B41	3	0.579151	0.389036	-0.41001	RDX, MSN, EZR	286	49	10425	2.2317	1	1	0.980198
KEGG_PATHWAY	mmu04810:Regulation of actin cytoskeleton	9	1.73745	0.398306	-0.399783	ARPC1B, RDX, PXN, MSN, ITGB6, IQGAP2, EZR, CRKL, PAK4	252	213	7691	1.28957	1	1	0.944162
GOTERM_CC_DIRECT	GO:0016324~apical plasma membrane	5	0.965251	0.967836	-0.0141982	PODXL, ANXA4, RDX, MSN, EZR	498	328	19662	0.601859	1	1	0.967836
INTERPRO	IPR011993:Pleckstrin homology-like domain	6	1.1583	0.973031	-0.0118734	MTMR12, SMEK1, RDX, MSN, SSRP1, EZR	504	409	20594	0.59943	1	1	0.980114
Annotation Cluster 41	Enrichment Score: 1.2025911191167897
Category	Term	Count	%	PValue		Genes	List Total	Pop Hits	Pop Total	Fold Enrichment	Bonferroni	Benjamini	FDR
KEGG_PATHWAY	mmu00240:Pyrimidine metabolism	10	1.9305	0.005206	-2.2835	POLD3, POLA1, RRM1, POLA2, POLR2A, NME7, POLD1, CAD, POLR2J, DCTPP1	252	100	7691	3.05198	0.644233	0.0736277	0.0691654
GOTERM_MF_DIRECT	GO:0003887~DNA-directed DNA polymerase activity	4	0.772201	0.0378402	-1.42205	POLD3, POLA1, POLA2, POLD1	467	28	17446	5.3368	1	0.551884	0.535556
UP_KEYWORDS	DNA-directed DNA polymerase	3	0.579151	0.102704	-0.988411	POLD3, POLA1, POLD1	517	24	22680	5.48356	1	0.365171	0.292898
GOTERM_MF_DIRECT	GO:0016779~nucleotidyltransferase activity	5	0.965251	0.192277	-0.716073	POLD3, POLA1, MOCS3, POLR2A, POLD1	467	85	17446	2.19751	1	1	0.971852
UP_KEYWORDS	Nucleotidyltransferase	4	0.772201	0.2495	-0.602929	POLD3, POLA1, POLR2A, POLD1	517	76	22680	2.30887	1	0.725818	0.582167
Annotation Cluster 42	Enrichment Score: 1.1989530627528635
Category	Term	Count	%	PValue		Genes	List Total	Pop Hits	Pop Total	Fold Enrichment	Bonferroni	Benjamini	FDR
INTERPRO	IPR004088:K Homology domain, type 1	6	1.1583	0.00561758	-2.25045	FXR1, FUBP3, IGF2BP1, IGF2BP3, 2810403A07RIK, EXOSC2	504	47	20594	5.21631	0.997406	0.187273	0.183375
INTERPRO	IPR004087:K Homology domain	4	0.772201	0.0651223	-1.18627	FXR1, FUBP3, IGF2BP1, IGF2BP3	504	38	20594	4.30117	1	1	0.980114
SMART	SM00322:KH	4	0.772201	0.0846688	-1.07228	FXR1, FUBP3, IGF2BP1, IGF2BP3	286	38	10425	3.83695	1	0.819526	0.799341
UP_SEQ_FEATURE	domain:KH 1	3	0.579151	0.110874	-0.95517	FXR1, IGF2BP1, IGF2BP3	492	21	18012	5.22997	1	1	0.997797
UP_SEQ_FEATURE	domain:KH 2	3	0.579151	0.110874	-0.95517	FXR1, IGF2BP1, IGF2BP3	492	21	18012	5.22997	1	1	0.997797
GOTERM_MF_DIRECT	GO:0003730~mRNA 3'-UTR binding	4	0.772201	0.16812	-0.77438	FXR1, SERBP1, IGF2BP1, IGF2BP3	467	53	17446	2.81944	1	1	0.971852
Annotation Cluster 43	Enrichment Score: 1.1678117155951664
Category	Term	Count	%	PValue		Genes	List Total	Pop Hits	Pop Total	Fold Enrichment	Bonferroni	Benjamini	FDR
KEGG_PATHWAY	mmu03015:mRNA surveillance pathway	8	1.5444	0.0369689	-1.43216	NXF1, DDX39B, RBM8A, NCBP2, MAGOH, SYMPK, MSI2, MAGOHB	252	96	7691	2.54332	0.999424	0.399738	0.375512
GOTERM_BP_DIRECT	GO:0000184~nuclear-transcribed mRNA catabolic process, nonsense-mediated decay	4	0.772201	0.0502507	-1.29886	RBM8A, NCBP2, MAGOH, MAGOHB	489	31	18082	4.77129	1	0.896508	0.878703
GOTERM_CC_DIRECT	GO:0035145~exon-exon junction complex	3	0.579151	0.0976904	-1.01015	RBM8A, MAGOH, MAGOHB	498	21	19662	5.64028	1	0.448652	0.400712
UP_KEYWORDS	Nonsense-mediated mRNA decay	3	0.579151	0.117469	-0.930077	RBM8A, NCBP2, MAGOH	517	26	22680	5.06175	1	0.384443	0.308356
Annotation Cluster 44	Enrichment Score: 1.049238988063122
Category	Term	Count	%	PValue		Genes	List Total	Pop Hits	Pop Total	Fold Enrichment	Bonferroni	Benjamini	FDR
GOTERM_CC_DIRECT	GO:0005819~spindle	8	1.5444	0.0279625	-1.55342	TPX2, PRC1, NUSAP1, MYH9, VRK1, HAUS5, SIRT2, KIF15	498	116	19662	2.72289	0.999999	0.207006	0.184886
UP_KEYWORDS	Microtubule	11	2.12355	0.0809026	-1.09204	TPX2, KLC4, TUBAL3, PRC1, REEP3, RCC2, NUSAP1, HAUS5, FKBP4, SIRT2, KIF15	517	264	22680	1.82785	1	0.310666	0.24918
GOTERM_CC_DIRECT	GO:0005874~microtubule	11	2.12355	0.31459	-0.502255	TPX2, KLC4, TUBAL3, PRC1, REEP3, RCC2, NUSAP1, HAUS5, FKBP4, SIRT2, KIF15	498	327	19662	1.32814	1	0.93998	0.839539
Annotation Cluster 45	Enrichment Score: 1.033989600492083
Category	Term	Count	%	PValue		Genes	List Total	Pop Hits	Pop Total	Fold Enrichment	Bonferroni	Benjamini	FDR
UP_KEYWORDS	Dioxygenase	7	1.35135	0.0116362	-1.93419	KDM5B, ALKBH5, ASPH, P4HA2, ADI1, P3H1, PHF8	517	83	22680	3.69975	0.965641	0.0577799	0.0463443
GOTERM_MF_DIRECT	GO:0051213~dioxygenase activity	6	1.1583	0.062819	-1.20191	KDM5B, ALKBH5, ASPH, P4HA2, ADI1, P3H1	467	80	17446	2.80182	1	0.643419	0.624383
UP_KEYWORDS	Iron	13	2.50965	0.148829	-0.827314	KDM5B, HBB-Y, RPE, HBA-X, P3H1, PHF8, POLA1, ALKBH5, ASPH, P4HA2, ADI1, POLD1, ACO1	517	375	22680	1.52077	1	0.465898	0.373689
GOTERM_MF_DIRECT	GO:0005506~iron ion binding	6	1.1583	0.672127	-0.172549	HBB-Y, P4HA2, ADI1, HBA-X, P3H1, PHF8	467	212	17446	1.05729	1	1	0.971852
Annotation Cluster 46	Enrichment Score: 1.0323974850532984
Category	Term	Count	%	PValue		Genes	List Total	Pop Hits	Pop Total	Fold Enrichment	Bonferroni	Benjamini	FDR
INTERPRO	IPR009080:Aminoacyl-tRNA synthetase, class 1a, anticodon-binding	3	0.579151	0.0388678	-1.41041	VARS, MARS, RARS	504	13	20594	9.42949	1	0.838434	0.820983
INTERPRO	IPR001412:Aminoacyl-tRNA synthetase, class I, conserved site	3	0.579151	0.0506781	-1.29518	VARS, MARS, RARS	504	15	20594	8.17222	1	0.892779	0.874197
UP_KEYWORDS	Aminoacyl-tRNA synthetase	4	0.772201	0.0549255	-1.26023	VARS, MARS, RARS, TARS	517	38	22680	4.61773	1	0.216692	0.173805
GOTERM_BP_DIRECT	GO:0006418~tRNA aminoacylation for protein translation	4	0.772201	0.0724223	-1.14013	VARS, MARS, RARS, TARS	489	36	18082	4.10861	1	1	0.980666
UP_SEQ_FEATURE	short sequence motif:"HIGH" region	3	0.579151	0.0770286	-1.11335	VARS, MARS, RARS	492	17	18012	6.46055	1	1	0.997797
GOTERM_MF_DIRECT	GO:0004812~aminoacyl-tRNA ligase activity	4	0.772201	0.085413	-1.06848	VARS, MARS, RARS, TARS	467	39	17446	3.83155	1	0.749859	0.727674
INTERPRO	IPR014729:Rossmann-like alpha/beta/alpha sandwich fold	3	0.579151	0.292034	-0.534567	VARS, MARS, RARS	504	44	20594	2.78598	1	1	0.980114
KEGG_PATHWAY	mmu00970:Aminoacyl-tRNA biosynthesis	4	0.772201	0.365725	-0.436845	VARS, MARS, RARS, TARS	252	66	7691	1.84969	1	1	0.944162
Annotation Cluster 47	Enrichment Score: 0.9858816946788687
Category	Term	Count	%	PValue		Genes	List Total	Pop Hits	Pop Total	Fold Enrichment	Bonferroni	Benjamini	FDR
INTERPRO	IPR009071:High mobility group (HMG) box domain	5	0.965251	0.0531075	-1.27484	SMARCE1, PBRM1, UBTF, HMGB2, SSRP1	504	58	20594	3.52251	1	0.906135	0.887275
SMART	SM00398:HMG	5	0.965251	0.0596169	-1.22463	SMARCE1, PBRM1, UBTF, HMGB2, SSRP1	286	54	10425	3.3751	0.999996	0.711896	0.694362
UP_SEQ_FEATURE	DNA-binding region:HMG box	3	0.579151	0.348201	-0.45817	SMARCE1, PBRM1, SSRP1	492	45	18012	2.44065	1	1	0.997797
Annotation Cluster 48	Enrichment Score: 0.9833780295758062
Category	Term	Count	%	PValue		Genes	List Total	Pop Hits	Pop Total	Fold Enrichment	Bonferroni	Benjamini	FDR
INTERPRO	IPR020537:ATPase, F0 complex, subunit C, DCCD-binding site	3	0.579151	0.00175724	-2.75517	ATP5G3, ATP5G2, ATP5G1	504	3	20594	40.8611	0.844177	0.0977579	0.0957232
INTERPRO	IPR000454:ATPase, F0 complex, subunit C	3	0.579151	0.00175724	-2.75517	ATP5G3, ATP5G2, ATP5G1	504	3	20594	40.8611	0.844177	0.0977579	0.0957232
INTERPRO	IPR002379:V-ATPase proteolipid subunit C-like domain	3	0.579151	0.00566956	-2.24645	ATP5G3, ATP5G2, ATP5G1	504	5	20594	24.5167	0.997545	0.187273	0.183375
GOTERM_CC_DIRECT	GO:0033177~proton-transporting two-sector ATPase complex, proton-transporting domain	3	0.579151	0.00606173	-2.2174	ATP5G3, ATP5G2, ATP5G1	498	5	19662	23.6892	0.950992	0.0653612	0.0583771
UP_SEQ_FEATURE	chain:ATP synthase lipid-binding protein, mitochondrial	3	0.579151	0.0235142	-1.62867	ATP5G3, ATP5G2, ATP5G1	492	9	18012	12.2033	1	0.801247	0.798896
UP_SEQ_FEATURE	site:Reversibly protonated during proton transport	3	0.579151	0.0235142	-1.62867	ATP5G3, ATP5G2, ATP5G1	492	9	18012	12.2033	1	0.801247	0.798896
UP_KEYWORDS	CF(0)	3	0.579151	0.0293211	-1.53282	ATP5G3, ATP5G2, ATP5G1	517	12	22680	10.9671	0.99981	0.126037	0.101092
GOTERM_CC_DIRECT	GO:0045263~proton-transporting ATP synthase complex, coupling factor F(o)	3	0.579151	0.0355908	-1.44866	ATP5G3, ATP5G2, ATP5G1	498	12	19662	9.87048	1	0.235374	0.210223
GOTERM_CC_DIRECT	GO:0000276~mitochondrial proton-transporting ATP synthase complex, coupling factor F(o)	3	0.579151	0.0355908	-1.44866	ATP5G3, ATP5G2, ATP5G1	498	12	19662	9.87048	1	0.235374	0.210223
GOTERM_MF_DIRECT	GO:0046933~proton-transporting ATP synthase activity, rotational mechanism	3	0.579151	0.0524117	-1.28057	ATP5G3, ATP5G2, ATP5G1	467	14	17446	8.0052	1	0.58475	0.56745
GOTERM_BP_DIRECT	GO:1902600~hydrogen ion transmembrane transport	3	0.579151	0.0919239	-1.03657	ATP5G3, ATP5G2, ATP5G1	489	19	18082	5.83855	1	1	0.980666
GOTERM_BP_DIRECT	GO:0015986~ATP synthesis coupled proton transport	3	0.579151	0.12691	-0.896505	ATP5G3, ATP5G2, ATP5G1	489	23	18082	4.82315	1	1	0.980666
GOTERM_MF_DIRECT	GO:0015078~hydrogen ion transmembrane transporter activity	3	0.579151	0.210205	-0.677356	ATP5G3, ATP5G2, ATP5G1	467	32	17446	3.50228	1	1	0.971852
GOTERM_BP_DIRECT	GO:0015991~ATP hydrolysis coupled proton transport	3	0.579151	0.223461	-0.650799	ATP5G3, ATP5G2, ATP5G1	489	33	18082	3.36159	1	1	0.980666
UP_KEYWORDS	Hydrogen ion transport	3	0.579151	0.273085	-0.563702	ATP5G3, ATP5G2, ATP5G1	517	45	22680	2.92456	1	0.778698	0.624581
UP_KEYWORDS	Lipid-binding	7	1.35135	0.289586	-0.538222	MYO1E, SNX1, SNX9, ATP5G3, SERPINA6, ATP5G2, ATP5G1	517	197	22680	1.55878	1	0.809717	0.649461
GOTERM_BP_DIRECT	GO:0015992~proton transport	3	0.579151	0.466608	-0.331048	ATP5G3, ATP5G2, ATP5G1	489	58	18082	1.91263	1	1	0.980666
KEGG_PATHWAY	mmu05016:Huntington's disease	8	1.5444	0.475109	-0.323207	CREB1, POLR2A, HDAC1, COX4I2, ATP5G3, ATP5G2, POLR2J, ATP5G1	252	198	7691	1.23312	1	1	0.944162
GOTERM_MF_DIRECT	GO:0008289~lipid binding	8	1.5444	0.585093	-0.232775	MYO1E, SNX1, MVB12A, SNX9, ATP5G3, SERPINA6, ATP5G2, ATP5G1	467	270	17446	1.10689	1	1	0.971852
GOTERM_MF_DIRECT	GO:0035091~phosphatidylinositol binding	3	0.579151	0.691457	-0.160235	MYO1E, SNX1, SNX9	467	89	17446	1.25925	1	1	0.971852
KEGG_PATHWAY	mmu05010:Alzheimer's disease	5	0.965251	0.835448	-0.0780805	COX4I2, ATP5G3, ATP5G2, ATP5G1, CDK5R1	252	177	7691	0.862142	1	1	0.944162
KEGG_PATHWAY	mmu00190:Oxidative phosphorylation	4	0.772201	0.837592	-0.0769674	COX4I2, ATP5G3, ATP5G2, ATP5G1	252	139	7691	0.878269	1	1	0.944162
KEGG_PATHWAY	mmu05012:Parkinson's disease	4	0.772201	0.870115	-0.0604234	COX4I2, ATP5G3, ATP5G2, ATP5G1	252	149	7691	0.819325	1	1	0.944162
UP_KEYWORDS	Ion transport	9	1.73745	0.972693	-0.012024	CLIC6, SLC30A6, CLIC4, GPR89, SLC38A10, ATP5G3, ATP5G2, CLIC1, ATP5G1	517	619	22680	0.637829	1	1	0.972693
GOTERM_BP_DIRECT	GO:0006811~ion transport	9	1.73745	0.990173	-0.00428908	CLIC6, SLC30A6, CLIC4, GPR89, SLC38A10, ATP5G3, ATP5G2, CLIC1, ATP5G1	489	584	18082	0.569859	1	1	0.990173
Annotation Cluster 49	Enrichment Score: 0.9772567129965005
Category	Term	Count	%	PValue		Genes	List Total	Pop Hits	Pop Total	Fold Enrichment	Bonferroni	Benjamini	FDR
UP_KEYWORDS	Viral nucleoprotein	3	0.579151	0.0885088	-1.05301	SNRPD2, U2AF2, U2AF1	517	22	22680	5.98206	1	0.331046	0.265526
GOTERM_CC_DIRECT	GO:0019013~viral nucleocapsid	3	0.579151	0.10573	-0.975803	SNRPD2, U2AF2, U2AF1	498	22	19662	5.3839	1	0.476745	0.425803
UP_KEYWORDS	Virion	3	0.579151	0.125039	-0.902954	SNRPD2, U2AF2, U2AF1	517	27	22680	4.87427	1	0.395728	0.317407
Annotation Cluster 50	Enrichment Score: 0.9310683793468273
Category	Term	Count	%	PValue		Genes	List Total	Pop Hits	Pop Total	Fold Enrichment	Bonferroni	Benjamini	FDR
INTERPRO	IPR000467:G-patch domain	3	0.579151	0.0998145	-1.00081	RBM17, GPATCH11, RBM5	504	22	20594	5.57197	1	1	0.980114
SMART	SM00443:G_patch	3	0.579151	0.102518	-0.989198	RBM17, GPATCH11, RBM5	286	20	10425	5.46766	1	0.819526	0.799341
UP_SEQ_FEATURE	domain:G-patch	3	0.579151	0.157326	-0.803201	RBM17, GPATCH11, RBM5	492	26	18012	4.2242	1	1	0.997797
Annotation Cluster 51	Enrichment Score: 0.9287049071426302
Category	Term	Count	%	PValue		Genes	List Total	Pop Hits	Pop Total	Fold Enrichment	Bonferroni	Benjamini	FDR
BIOCARTA	m_cellcyclePathway:Cyclins and Cell Cycle Regulation	5	0.965251	0.0103947	-1.98319	CDKN1B, CCND2, CDK4, CDK2, CDK1	49	24	1289	5.48044	0.729137	0.494166	0.494166
GOTERM_CC_DIRECT	GO:0000307~cyclin-dependent protein kinase holoenzyme complex	4	0.772201	0.0132892	-1.8765	PCNA, CCND2, CDK4, CDK2	498	20	19662	7.89639	0.998687	0.117705	0.105127
BIOCARTA	m_g1Pathway:Cell Cycle: G1/S Check Point	5	0.965251	0.0158133	-1.80098	DHFR, CDKN1B, CDK4, CDK2, CDK1	49	27	1289	4.8715	0.86364	0.494166	0.494166
GOTERM_MF_DIRECT	GO:0004693~cyclin-dependent protein serine/threonine kinase activity	4	0.772201	0.0615503	-1.21077	CDK4, CDK2, CDK1, CDK5R1	467	34	17446	4.39501	1	0.640123	0.621184
KEGG_PATHWAY	mmu04115:p53 signaling pathway	6	1.1583	0.0669795	-1.17406	CCND2, CD82, CDK4, CDK2, CDK1, PPM1D	252	67	7691	2.73312	0.999999	0.552581	0.519091
BIOCARTA	m_raccycdPathway:Influence of Ras and Rho proteins on G1 to S Transition	4	0.772201	0.0691026	-1.16051	CDKN1B, CDK4, CDK2, RELA	49	26	1289	4.0471	0.99987	1	1
BIOCARTA	m_EfpPathway:Estrogen-responsive protein Efp controls cell cycle and breast tumors growth	3	0.579151	0.0815711	-1.08846	CDK4, CDK2, CDK1	49	13	1289	6.07064	0.999976	1	1
BIOCARTA	m_rbPathway:RB Tumor Suppressor/Checkpoint Signaling in response to DNA damage	3	0.579151	0.0815711	-1.08846	CDK4, CDK2, CDK1	49	13	1289	6.07064	0.999976	1	1
GOTERM_BP_DIRECT	GO:0000082~G1/S transition of mitotic cell cycle	5	0.965251	0.0862158	-1.06441	CDKN1B, CCND2, CDK4, CDK2, PHF8	489	62	18082	2.98206	1	1	0.980666
GOTERM_MF_DIRECT	GO:0030332~cyclin binding	3	0.579151	0.11589	-0.935954	CDK4, CDK2, CDK1	467	22	17446	5.09422	1	0.855965	0.83064
BIOCARTA	m_p53Pathway:p53 Signaling Pathway	3	0.579151	0.117002	-0.931807	PCNA, CDK4, CDK2	49	16	1289	4.9324	1	1	1
KEGG_PATHWAY	mmu05220:Chronic myeloid leukemia	5	0.965251	0.207906	-0.682132	CDKN1B, CDK4, HDAC1, RELA, CRKL	252	72	7691	2.11943	1	1	0.944162
KEGG_PATHWAY	mmu05162:Measles	7	1.35135	0.28406	-0.546589	CDKN1B, CCND2, IRAK1, CDK4, CDK2, MSN, RELA	252	136	7691	1.57087	1	1	0.944162
KEGG_PATHWAY	mmu05222:Small cell lung cancer	5	0.965251	0.293709	-0.532082	CDKN1B, CDK4, CDK2, RELA, BIRC2	252	84	7691	1.81666	1	1	0.944162
KEGG_PATHWAY	mmu05215:Prostate cancer	5	0.965251	0.323388	-0.490276	CDKN1B, CREB1, CDK2, RELA, IGF1R	252	88	7691	1.73408	1	1	0.944162
KEGG_PATHWAY	mmu05161:Hepatitis B	7	1.35135	0.34168	-0.466381	DDB1, CDKN1B, CREB1, PCNA, CDK4, CDK2, RELA	252	146	7691	1.46328	1	1	0.944162
KEGG_PATHWAY	mmu05169:Epstein-Barr virus infection	6	1.1583	0.458259	-0.338889	CDKN1B, IRAK1, HDAC1, CDK2, MAPK14, RELA	252	136	7691	1.34646	1	1	0.944162
KEGG_PATHWAY	mmu05200:Pathways in cancer	13	2.50965	0.644086	-0.191056	RALBP1, CDKN1B, HDAC1, RELA, IGF1R, CRKL, MSH2, MSH3, CDK4, CDK2, TPR, CTNNA1, BIRC2	252	395	7691	1.00445	1	1	0.944162
INTERPRO	IPR008271:Serine/threonine-protein kinase, active site	7	1.35135	0.82625	-0.0828886	IRAK1, CDK4, CDK2, STK38, MAPKAPK2, CDK1, VRK1	504	333	20594	0.858942	1	1	0.980114
Annotation Cluster 52	Enrichment Score: 0.9246472700226135
Category	Term	Count	%	PValue		Genes	List Total	Pop Hits	Pop Total	Fold Enrichment	Bonferroni	Benjamini	FDR
GOTERM_BP_DIRECT	GO:0006401~RNA catabolic process	4	0.772201	0.00841959	-2.07471	RNASEH2A, RNASET2B, SKIV2L2, RNASET2A	489	16	18082	9.24438	1	0.261428	0.256236
UP_KEYWORDS	Nuclease	7	1.35135	0.0662318	-1.17893	ENDOG, RNASEH2A, DIS3, TDP1, POLD1, RNASET2B, RNASET2A	517	125	22680	2.45663	1	0.257767	0.206751
UP_KEYWORDS	Endonuclease	5	0.965251	0.109388	-0.961031	ENDOG, RNASEH2A, DIS3, RNASET2B, RNASET2A	517	80	22680	2.74178	1	0.368441	0.295521
GOTERM_MF_DIRECT	GO:0004518~nuclease activity	4	0.772201	0.596634	-0.224292	ENDOG, RNASEH2A, DIS3, POLD1	467	115	17446	1.29939	1	1	0.971852
GOTERM_MF_DIRECT	GO:0004519~endonuclease activity	3	0.579151	0.654227	-0.184271	ENDOG, RNASEH2A, DIS3	467	83	17446	1.35027	1	1	0.971852
Annotation Cluster 53	Enrichment Score: 0.9213062767812773
Category	Term	Count	%	PValue		Genes	List Total	Pop Hits	Pop Total	Fold Enrichment	Bonferroni	Benjamini	FDR
KEGG_PATHWAY	mmu00020:Citrate cycle (TCA cycle)	4	0.772201	0.0851573	-1.06978	IDH2, SUCLG2, ACO1, PCK2	252	32	7691	3.81498	1	0.674446	0.63357
UP_KEYWORDS	Tricarboxylic acid cycle	3	0.579151	0.110021	-0.958526	IDH2, SUCLG2, ACO1	517	25	22680	5.26422	1	0.368441	0.295521
GOTERM_BP_DIRECT	GO:0006099~tricarboxylic acid cycle	3	0.579151	0.183817	-0.735615	IDH2, SUCLG2, ACO1	489	29	18082	3.82526	1	1	0.980666
Annotation Cluster 54	Enrichment Score: 0.9163805341089499
Category	Term	Count	%	PValue		Genes	List Total	Pop Hits	Pop Total	Fold Enrichment	Bonferroni	Benjamini	FDR
GOTERM_MF_DIRECT	GO:0051015~actin filament binding	9	1.73745	0.0254108	-1.59498	MYO1E, ARPC1B, CTNNA1, FLNA, MYH9, RCSD1, IQGAP2, EZR, AIF1L	467	132	17446	2.54711	1	0.429442	0.416737
GOTERM_CC_DIRECT	GO:0005903~brush border	5	0.965251	0.130564	-0.884175	MYO1E, FLNA, MYH9, FLNB, EZR	498	77	19662	2.56376	1	0.559355	0.499585
GOTERM_CC_DIRECT	GO:0005938~cell cortex	7	1.35135	0.158251	-0.800653	NUMA1, NCL, PXN, FLNA, MYH9, FLNB, EZR	498	144	19662	1.91926	1	0.640209	0.5718
GOTERM_BP_DIRECT	GO:0031532~actin cytoskeleton reorganization	3	0.579151	0.411423	-0.385711	FLNA, MYH9, EZR	489	52	18082	2.13332	1	1	0.980666
Annotation Cluster 55	Enrichment Score: 0.9066134181857609
Category	Term	Count	%	PValue		Genes	List Total	Pop Hits	Pop Total	Fold Enrichment	Bonferroni	Benjamini	FDR
GOTERM_BP_DIRECT	GO:0032259~methylation	9	1.73745	0.0878748	-1.05614	2700097O09RIK, TRMT10A, MTAP, DNMT1, RNMTL1, PRMT1, EHMT1, TRMT11, TRMT44	489	169	18082	1.96922	1	1	0.980666
UP_KEYWORDS	Methyltransferase	8	1.5444	0.107891	-0.967013	TRMT10A, DNMT1, RNMTL1, SHMT2, PRMT1, EHMT1, TRMT11, TRMT44	517	176	22680	1.99402	1	0.368441	0.295521
UP_KEYWORDS	S-adenosyl-L-methionine	7	1.35135	0.152229	-0.817504	TRMT10A, DNMT1, RNMTL1, PRMT1, EHMT1, TRMT11, TRMT44	517	158	22680	1.94354	1	0.471417	0.378116
GOTERM_MF_DIRECT	GO:0008168~methyltransferase activity	8	1.5444	0.163757	-0.785801	TRMT10A, DNMT1, RNMTL1, SHMT2, PRMT1, EHMT1, TRMT11, TRMT44	467	168	17446	1.77893	1	1	0.971852
Annotation Cluster 56	Enrichment Score: 0.9008807114228758
Category	Term	Count	%	PValue		Genes	List Total	Pop Hits	Pop Total	Fold Enrichment	Bonferroni	Benjamini	FDR
UP_KEYWORDS	Chaperone	10	1.9305	0.0309841	-1.50886	HSPA9, NPM1, GRPEL1, CDC37, SERPINH1, PSMG4, DNAJC8, RBBP7, FKBP4, DNAJC17	517	191	22680	2.29678	0.999884	0.129325	0.103729
GOTERM_MF_DIRECT	GO:0051082~unfolded protein binding	5	0.965251	0.140612	-0.851979	HSPA9, NPM1, GRPEL1, CDC37, SERPINH1	467	75	17446	2.49051	1	0.929587	0.902085
GOTERM_BP_DIRECT	GO:0006457~protein folding	5	0.965251	0.455196	-0.341802	HSPA9, GRPEL1, CDC37, P3H1, FKBP4	489	128	18082	1.44443	1	1	0.980666
Annotation Cluster 57	Enrichment Score: 0.8673848466109935
Category	Term	Count	%	PValue		Genes	List Total	Pop Hits	Pop Total	Fold Enrichment	Bonferroni	Benjamini	FDR
UP_SEQ_FEATURE	region of interest:Tail	6	1.1583	0.0442736	-1.35386	MYO15, KRT18, KRT15, KRT8, KRT13, LMNB1	492	71	18012	3.09378	1	1	0.997797
INTERPRO	IPR018039:Intermediate filament protein, conserved site	5	0.965251	0.0617745	-1.20919	KRT18, KRT15, KRT8, KRT13, LMNB1	504	61	20594	3.34927	1	1	0.980114
UP_SEQ_FEATURE	region of interest:Coil 2	5	0.965251	0.0807694	-1.09275	KRT18, KRT15, KRT8, KRT13, LMNB1	492	60	18012	3.05081	1	1	0.997797
UP_KEYWORDS	Intermediate filament	5	0.965251	0.0915638	-1.03828	KRT18, KRT15, KRT8, KRT13, LMNB1	517	75	22680	2.92456	1	0.333802	0.267737
GOTERM_MF_DIRECT	GO:0005198~structural molecule activity	11	2.12355	0.10196	-0.991571	DSP, COL15A1, KRT18, KRT15, CROCC, CTNNA1, KRT8, KRT13, COPG2, VPS25, LMNB1	467	236	17446	1.74124	1	0.770995	0.748185
UP_SEQ_FEATURE	region of interest:Coil 1A	5	0.965251	0.10552	-0.976665	KRT18, KRT15, KRT8, KRT13, LMNB1	492	66	18012	2.77347	1	1	0.997797
UP_SEQ_FEATURE	region of interest:Coil 1B	5	0.965251	0.10552	-0.976665	KRT18, KRT15, KRT8, KRT13, LMNB1	492	66	18012	2.77347	1	1	0.997797
UP_SEQ_FEATURE	region of interest:Linker 1	5	0.965251	0.10552	-0.976665	KRT18, KRT15, KRT8, KRT13, LMNB1	492	66	18012	2.77347	1	1	0.997797
UP_SEQ_FEATURE	region of interest:Rod	5	0.965251	0.109945	-0.958823	KRT18, KRT15, KRT8, KRT13, LMNB1	492	67	18012	2.73207	1	1	0.997797
INTERPRO	IPR001664:Intermediate filament protein	5	0.965251	0.115181	-0.938618	KRT18, KRT15, KRT8, KRT13, LMNB1	504	76	20594	2.68823	1	1	0.980114
UP_SEQ_FEATURE	region of interest:Head	5	0.965251	0.11904	-0.924307	KRT18, KRT15, KRT8, KRT13, LMNB1	492	69	18012	2.65288	1	1	0.997797
SMART	SM01391:SM01391	5	0.965251	0.133991	-0.872925	KRT18, KRT15, KRT8, KRT13, LMNB1	286	72	10425	2.53132	1	0.895425	0.87337
GOTERM_MF_DIRECT	GO:0097110~scaffold protein binding	4	0.772201	0.16812	-0.77438	DSP, KRT18, KRT15, KRT8	467	53	17446	2.81944	1	1	0.971852
GOTERM_CC_DIRECT	GO:0005882~intermediate filament	6	1.1583	0.174872	-0.757281	DSP, KRT18, KRT15, KRT8, KRT13, LMNB1	498	117	19662	2.02471	1	0.667203	0.595909
INTERPRO	IPR002957:Keratin, type I	3	0.579151	0.183541	-0.736267	KRT18, KRT15, KRT13	504	32	20594	3.83073	1	1	0.980114
UP_SEQ_FEATURE	region of interest:Linker 12	4	0.772201	0.224361	-0.649053	KRT18, KRT15, KRT8, KRT13	492	60	18012	2.44065	1	1	0.997797
UP_KEYWORDS	Keratin	4	0.772201	0.565139	-0.247845	KRT18, KRT15, KRT8, KRT13	517	129	22680	1.36026	1	1	0.804878
GOTERM_CC_DIRECT	GO:0045095~keratin filament	3	0.579151	0.728137	-0.137787	KRT18, KRT8, KRT13	498	101	19662	1.17273	1	1	0.894949
Annotation Cluster 58	Enrichment Score: 0.8216732315699113
Category	Term	Count	%	PValue		Genes	List Total	Pop Hits	Pop Total	Fold Enrichment	Bonferroni	Benjamini	FDR
UP_KEYWORDS	Lysosome	12	2.3166	0.0277081	-1.55739	FYCO1, NPC2, FUCA1, CTSZ, NAGA, TMEM192, GGH, CTSD, AP5S1, RNASET2B, IGF2R, RNASET2A	517	249	22680	2.11414	0.999694	0.120908	0.0969785
GOTERM_CC_DIRECT	GO:0005764~lysosome	12	2.3166	0.217925	-0.661692	FYCO1, NPC2, FUCA1, CTSZ, NAGA, TMEM192, GGH, CTSD, AP5S1, RNASET2B, IGF2R, RNASET2A	498	331	19662	1.43137	1	0.76229	0.680835
KEGG_PATHWAY	mmu04142:Lysosome	5	0.965251	0.56763	-0.245935	NPC2, CTSZ, NAGA, CTSD, IGF2R	252	122	7691	1.25081	1	1	0.944162
Annotation Cluster 59	Enrichment Score: 0.7746212542968991
Category	Term	Count	%	PValue		Genes	List Total	Pop Hits	Pop Total	Fold Enrichment	Bonferroni	Benjamini	FDR
GOTERM_MF_DIRECT	GO:0004407~histone deacetylase activity	3	0.579151	0.143013	-0.844623	HDAC1, SUDS3, SIRT2	467	25	17446	4.48291	1	0.929587	0.902085
GOTERM_MF_DIRECT	GO:0042826~histone deacetylase binding	6	1.1583	0.180457	-0.743625	DNMT1, HDAC1, CIR1, SUDS3, RELA, SIRT2	467	112	17446	2.0013	1	1	0.971852
GOTERM_BP_DIRECT	GO:0016575~histone deacetylation	3	0.579151	0.183817	-0.735615	HDAC1, SUDS3, SIRT2	489	29	18082	3.82526	1	1	0.980666
Annotation Cluster 60	Enrichment Score: 0.7734398842561537
Category	Term	Count	%	PValue		Genes	List Total	Pop Hits	Pop Total	Fold Enrichment	Bonferroni	Benjamini	FDR
UP_SEQ_FEATURE	repeat:8	6	1.1583	0.0251469	-1.59951	HNRNPM, POLR2A, TCOF1, NCL, NUP54, IGF2R	492	61	18012	3.60096	1	0.816078	0.813683
UP_SEQ_FEATURE	repeat:7	6	1.1583	0.0420574	-1.37616	HNRNPM, POLR2A, TCOF1, NCL, NUP54, IGF2R	492	70	18012	3.13798	1	1	0.997797
UP_SEQ_FEATURE	repeat:6	7	1.35135	0.0514555	-1.28857	HNRNPM, DNMT1, POLR2A, TCOF1, NCL, NUP54, IGF2R	492	98	18012	2.61498	1	1	0.997797
UP_SEQ_FEATURE	repeat:4	7	1.35135	0.1411	-0.850473	HNRNPM, DNMT1, POLR2A, TCOF1, NCL, NUP54, IGF2R	492	129	18012	1.98658	1	1	0.997797
UP_SEQ_FEATURE	repeat:10	4	0.772201	0.148781	-0.827452	HNRNPM, POLR2A, TCOF1, IGF2R	492	49	18012	2.98855	1	1	0.997797
UP_SEQ_FEATURE	repeat:9	4	0.772201	0.148781	-0.827452	HNRNPM, POLR2A, TCOF1, IGF2R	492	49	18012	2.98855	1	1	0.997797
UP_SEQ_FEATURE	repeat:15	3	0.579151	0.186664	-0.72894	HNRNPM, POLR2A, IGF2R	492	29	18012	3.78722	1	1	0.997797
UP_SEQ_FEATURE	repeat:5	6	1.1583	0.190946	-0.71909	HNRNPM, DNMT1, POLR2A, TCOF1, NUP54, IGF2R	492	112	18012	1.96124	1	1	0.997797
UP_SEQ_FEATURE	repeat:3	7	1.35135	0.226253	-0.645406	HNRNPM, DNMT1, POLR2A, TCOF1, NCL, NUP54, IGF2R	492	150	18012	1.70846	1	1	0.997797
UP_SEQ_FEATURE	repeat:14	3	0.579151	0.24707	-0.607179	HNRNPM, POLR2A, IGF2R	492	35	18012	3.13798	1	1	0.997797
UP_SEQ_FEATURE	repeat:13	3	0.579151	0.26742	-0.572806	HNRNPM, POLR2A, IGF2R	492	37	18012	2.96836	1	1	0.997797
UP_SEQ_FEATURE	repeat:12	3	0.579151	0.277596	-0.556586	HNRNPM, POLR2A, IGF2R	492	38	18012	2.89024	1	1	0.997797
UP_SEQ_FEATURE	repeat:11	3	0.579151	0.328202	-0.483858	HNRNPM, POLR2A, IGF2R	492	43	18012	2.55417	1	1	0.997797
UP_SEQ_FEATURE	repeat:1	7	1.35135	0.46497	-0.332575	HNRNPM, DNMT1, POLR2A, TCOF1, NCL, NUP54, IGF2R	492	200	18012	1.28134	1	1	0.997797
UP_SEQ_FEATURE	repeat:2	6	1.1583	0.652319	-0.18554	HNRNPM, DNMT1, TCOF1, NCL, NUP54, IGF2R	492	203	18012	1.08206	1	1	0.997797
Annotation Cluster 61	Enrichment Score: 0.7424553814556891
Category	Term	Count	%	PValue		Genes	List Total	Pop Hits	Pop Total	Fold Enrichment	Bonferroni	Benjamini	FDR
KEGG_PATHWAY	mmu04914:Progesterone-mediated oocyte maturation	7	1.35135	0.0642695	-1.192	CDC26, CDC16, CDK2, CDK1, ANAPC5, MAPK14, IGF1R	252	87	7691	2.45562	0.999998	0.552581	0.519091
GOTERM_CC_DIRECT	GO:0005680~anaphase-promoting complex	3	0.579151	0.122306	-0.91255	CDC26, CDC16, ANAPC5	498	24	19662	4.93524	1	0.532141	0.475279
GOTERM_BP_DIRECT	GO:0070979~protein K11-linked ubiquitination	3	0.579151	0.16441	-0.784072	CDC26, CDC16, ANAPC5	489	27	18082	4.10861	1	1	0.980666
KEGG_PATHWAY	mmu04114:Oocyte meiosis	6	1.1583	0.30247	-0.519318	CDC26, CDC16, CDK2, CDK1, ANAPC5, IGF1R	252	112	7691	1.63499	1	1	0.944162
KEGG_PATHWAY	mmu04120:Ubiquitin mediated proteolysis	6	1.1583	0.496202	-0.304341	DDB1, SMURF2, CDC26, CDC16, ANAPC5, BIRC2	252	142	7691	1.28957	1	1	0.944162
Annotation Cluster 62	Enrichment Score: 0.7052683130318761
Category	Term	Count	%	PValue		Genes	List Total	Pop Hits	Pop Total	Fold Enrichment	Bonferroni	Benjamini	FDR
UP_KEYWORDS	Nuclease	7	1.35135	0.0662318	-1.17893	ENDOG, RNASEH2A, DIS3, TDP1, POLD1, RNASET2B, RNASET2A	517	125	22680	2.45663	1	0.257767	0.206751
UP_KEYWORDS	Exonuclease	3	0.579151	0.298466	-0.525105	DIS3, TDP1, POLD1	517	48	22680	2.74178	1	0.818651	0.656626
GOTERM_MF_DIRECT	GO:0004527~exonuclease activity	3	0.579151	0.387465	-0.411767	DIS3, TDP1, POLD1	467	50	17446	2.24146	1	1	0.971852
Annotation Cluster 63	Enrichment Score: 0.7052265846982863
Category	Term	Count	%	PValue		Genes	List Total	Pop Hits	Pop Total	Fold Enrichment	Bonferroni	Benjamini	FDR
GOTERM_BP_DIRECT	GO:0044344~cellular response to fibroblast growth factor stimulus	4	0.772201	0.0462835	-1.33457	COL1A1, KDM5B, POSTN, SFRP1	489	30	18082	4.93033	1	0.879859	0.862385
GOTERM_BP_DIRECT	GO:0071356~cellular response to tumor necrosis factor	6	1.1583	0.176593	-0.753026	COL1A1, POSTN, SFRP1, RELA, BIRC2, PCK2	489	110	18082	2.01695	1	1	0.980666
GOTERM_BP_DIRECT	GO:0071560~cellular response to transforming growth factor beta stimulus	4	0.772201	0.227205	-0.643583	COL1A1, POSTN, DNMT1, SFRP1	489	61	18082	2.42475	1	1	0.980666
GOTERM_CC_DIRECT	GO:0005578~proteinaceous extracellular matrix	7	1.35135	0.813347	-0.0897239	COL1A1, POSTN, COL15A1, COL3A1, SFRP1, LGALS1, P3H1	498	316	19662	0.8746	1	1	0.894949
Annotation Cluster 64	Enrichment Score: 0.703610162118665
Category	Term	Count	%	PValue		Genes	List Total	Pop Hits	Pop Total	Fold Enrichment	Bonferroni	Benjamini	FDR
GOTERM_MF_DIRECT	GO:0000978~RNA polymerase II core promoter proximal region sequence-specific DNA binding	17	3.28185	0.0323789	-1.48974	SMARCE1, SMAD1, SMARCC1, HDAC1, NFYC, ACTL6A, TFEB, CHD4, RELA, CREB1, NFIA, FUBP3, SARNP, ZSCAN21, DPF2, OTX2, TCF3	467	359	17446	1.76902	1	0.509026	0.493966
GOTERM_MF_DIRECT	GO:0001077~transcriptional activator activity, RNA polymerase II core promoter proximal region sequence-specific binding	10	1.9305	0.296327	-0.528229	SMAD1, NFIA, FUBP3, NFYC, ZSCAN21, TFEB, HMGA2, OTX2, TCF3, RELA	467	270	17446	1.38361	1	1	0.971852
GOTERM_MF_DIRECT	GO:0003700~transcription factor activity, sequence-specific DNA binding	21	4.05405	0.807489	-0.0928634	SMAD1, ZFP446, TSC22D4, ZFP532, ZBTB24, HDAC1, NFYC, HMGB2, TFEB, PA2G4, RELA, CREB1, NFIA, TRIM28, DEAF1, ZSCAN21, OTX2, TAF5, TCF3, ERG, RCOR2	467	883	17446	0.888459	1	1	0.971852
Annotation Cluster 65	Enrichment Score: 0.7030737662653148
Category	Term	Count	%	PValue		Genes	List Total	Pop Hits	Pop Total	Fold Enrichment	Bonferroni	Benjamini	FDR
KEGG_PATHWAY	mmu00260:Glycine, serine and threonine metabolism	5	0.965251	0.0403776	-1.39386	SHMT2, PSAT1, SHMT1, PHGDH, PSPH	252	40	7691	3.81498	0.999714	0.399738	0.375512
INTERPRO	IPR015422:Pyridoxal phosphate-dependent transferase, major region, subdomain 2	3	0.579151	0.237446	-0.624436	SHMT2, PSAT1, SHMT1	504	38	20594	3.22588	1	1	0.980114
INTERPRO	IPR015421:Pyridoxal phosphate-dependent transferase, major region, subdomain 1	3	0.579151	0.282944	-0.5483	SHMT2, PSAT1, SHMT1	504	43	20594	2.85078	1	1	0.980114
INTERPRO	IPR015424:Pyridoxal phosphate-dependent transferase	3	0.579151	0.282944	-0.5483	SHMT2, PSAT1, SHMT1	504	43	20594	2.85078	1	1	0.980114
UP_KEYWORDS	Pyridoxal phosphate	3	0.579151	0.397673	-0.400474	SHMT2, PSAT1, SHMT1	517	60	22680	2.19342	1	0.946526	0.759193
Annotation Cluster 66	Enrichment Score: 0.6214173643376056
Category	Term	Count	%	PValue		Genes	List Total	Pop Hits	Pop Total	Fold Enrichment	Bonferroni	Benjamini	FDR
INTERPRO	IPR023795:Protease inhibitor I4, serpin, conserved site	4	0.772201	0.133765	-0.873657	SERPINF1, SERPINF2, SERPINH1, SERPINA6	504	52	20594	3.14316	1	1	0.980114
INTERPRO	IPR023796:Serpin domain	4	0.772201	0.22474	-0.648319	SERPINF1, SERPINF2, SERPINH1, SERPINA6	504	67	20594	2.43947	1	1	0.980114
INTERPRO	IPR000215:Serpin family	4	0.772201	0.22474	-0.648319	SERPINF1, SERPINF2, SERPINH1, SERPINA6	504	67	20594	2.43947	1	1	0.980114
SMART	SM00093:SERPIN	4	0.772201	0.277047	-0.557447	SERPINF1, SERPINF2, SERPINH1, SERPINA6	286	67	10425	2.17618	1	1	0.980198
GOTERM_MF_DIRECT	GO:0004867~serine-type endopeptidase inhibitor activity	5	0.965251	0.417499	-0.379345	AMBP, SERPINF1, SERPINF2, SERPINH1, SERPINA6	467	123	17446	1.5186	1	1	0.971852
Annotation Cluster 67	Enrichment Score: 0.608699856858121
Category	Term	Count	%	PValue		Genes	List Total	Pop Hits	Pop Total	Fold Enrichment	Bonferroni	Benjamini	FDR
UP_SEQ_FEATURE	zinc finger region:UBP-type	3	0.579151	0.0346577	-1.4602	USP16, USP5, USP3	492	11	18012	9.98448	1	0.984134	0.981246
SMART	SM00290:ZnF_UBP	3	0.579151	0.0410278	-1.38692	USP16, USP5, USP3	286	12	10425	9.11276	0.999797	0.636248	0.620577
INTERPRO	IPR001607:Zinc finger, UBP-type	3	0.579151	0.0506781	-1.29518	USP16, USP5, USP3	504	15	20594	8.17222	1	0.892779	0.874197
UP_KEYWORDS	Thiol protease	5	0.965251	0.363806	-0.439131	USP16, USP5, USP3, CTSZ, SENP1	517	134	22680	1.63688	1	0.880471	0.706211
INTERPRO	IPR018200:Peptidase C19, ubiquitin carboxyl-terminal hydrolase 2, conserved site	3	0.579151	0.372638	-0.428713	USP16, USP5, USP3	504	53	20594	2.31289	1	1	0.980114
INTERPRO	IPR001394:Peptidase C19, ubiquitin carboxyl-terminal hydrolase 2	3	0.579151	0.398737	-0.399314	USP16, USP5, USP3	504	56	20594	2.18899	1	1	0.980114
GOTERM_BP_DIRECT	GO:0006511~ubiquitin-dependent protein catabolic process	6	1.1583	0.40216	-0.395601	UFD1L, USP16, USP5, UHRF2, SMURF2, USP3	489	154	18082	1.44068	1	1	0.980666
GOTERM_MF_DIRECT	GO:0008234~cysteine-type peptidase activity	5	0.965251	0.522351	-0.282037	USP16, USP5, USP3, CTSZ, SENP1	467	141	17446	1.32474	1	1	0.971852
GOTERM_MF_DIRECT	GO:0036459~thiol-dependent ubiquitinyl hydrolase activity	3	0.579151	0.613505	-0.212182	USP16, USP5, USP3	467	77	17446	1.45549	1	1	0.971852
GOTERM_BP_DIRECT	GO:0016579~protein deubiquitination	3	0.579151	0.62617	-0.203308	USP16, USP5, USP3	489	78	18082	1.42221	1	1	0.980666
GOTERM_MF_DIRECT	GO:0004843~thiol-dependent ubiquitin-specific protease activity	3	0.579151	0.641046	-0.193111	USP16, USP5, USP3	467	81	17446	1.38361	1	1	0.971852
Annotation Cluster 68	Enrichment Score: 0.6086100840679863
Category	Term	Count	%	PValue		Genes	List Total	Pop Hits	Pop Total	Fold Enrichment	Bonferroni	Benjamini	FDR
INTERPRO	IPR001202:WW domain	5	0.965251	0.0356589	-1.44783	SMURF2, STXBP4, HECW2, HECW1, IQGAP2	504	51	20594	4.00599	1	0.801945	0.785254
UP_SEQ_FEATURE	domain:HECT	3	0.579151	0.119852	-0.921355	SMURF2, HECW2, HECW1	492	22	18012	4.99224	1	1	0.997797
SMART	SM00456:WW	4	0.772201	0.13674	-0.864105	SMURF2, STXBP4, HECW2, HECW1	286	47	10425	3.10222	1	0.895425	0.87337
INTERPRO	IPR000569:HECT	3	0.579151	0.140291	-0.852971	SMURF2, HECW2, HECW1	504	27	20594	4.54012	1	1	0.980114
SMART	SM00119:HECTc	3	0.579151	0.167708	-0.775447	SMURF2, HECW2, HECW1	286	27	10425	4.05012	1	0.972704	0.948745
UP_SEQ_FEATURE	domain:WW 1	3	0.579151	0.186664	-0.72894	SMURF2, HECW2, HECW1	492	29	18012	3.78722	1	1	0.997797
UP_SEQ_FEATURE	domain:WW 2	3	0.579151	0.186664	-0.72894	SMURF2, HECW2, HECW1	492	29	18012	3.78722	1	1	0.997797
GOTERM_BP_DIRECT	GO:0042787~protein ubiquitination involved in ubiquitin-dependent protein catabolic process	6	1.1583	0.29538	-0.529618	DDB1, SMURF2, UHRF1, HECW2, HECW1, RBBP6	489	134	18082	1.65571	1	1	0.980666
INTERPRO	IPR000008:C2 calcium-dependent membrane targeting	5	0.965251	0.531271	-0.274683	SMURF2, HECW2, HECW1, CPNE3, SNRNP200	504	156	20594	1.30965	1	1	0.980114
UP_SEQ_FEATURE	domain:C2	3	0.579151	0.572615	-0.242137	SMURF2, HECW2, HECW1	492	70	18012	1.56899	1	1	0.997797
GOTERM_MF_DIRECT	GO:0004842~ubiquitin-protein transferase activity	9	1.73745	0.645673	-0.189987	UHRF2, SMURF2, TRIM28, UHRF1, HECW2, HECW1, RBBP6, PDZRN3, BIRC2	467	326	17446	1.03134	1	1	0.971852
UP_SEQ_FEATURE	active site:Glycyl thioester intermediate	3	0.579151	0.658694	-0.181316	SMURF2, HECW2, HECW1	492	82	18012	1.33938	1	1	0.997797
SMART	SM00239:C2	4	0.772201	0.668965	-0.174597	SMURF2, HECW2, HECW1, CPNE3	286	125	10425	1.16643	1	1	0.980198
Annotation Cluster 69	Enrichment Score: 0.5590528537931521
Category	Term	Count	%	PValue		Genes	List Total	Pop Hits	Pop Total	Fold Enrichment	Bonferroni	Benjamini	FDR
UP_KEYWORDS	Biological rhythms	6	1.1583	0.160229	-0.795258	KDM5B, CREB1, HDAC1, NONO, U2AF1L4, CDK5R1	517	126	22680	2.08897	1	0.490915	0.393755
GOTERM_BP_DIRECT	GO:0048511~rhythmic process	6	1.1583	0.264181	-0.578098	KDM5B, CREB1, HDAC1, NONO, U2AF1L4, CDK5R1	489	128	18082	1.73332	1	1	0.980666
GOTERM_BP_DIRECT	GO:0007623~circadian rhythm	5	0.965251	0.333316	-0.477144	CREB1, CDK4, HDAC1, NONO, RPS27A	489	108	18082	1.71192	1	1	0.980666
GOTERM_BP_DIRECT	GO:0042752~regulation of circadian rhythm	3	0.579151	0.411423	-0.385711	KDM5B, CREB1, NONO	489	52	18082	2.13332	1	1	0.980666
Annotation Cluster 70	Enrichment Score: 0.5462188242463818
Category	Term	Count	%	PValue		Genes	List Total	Pop Hits	Pop Total	Fold Enrichment	Bonferroni	Benjamini	FDR
INTERPRO	IPR002946:Intracellular chloride channel	3	0.579151	0.00566956	-2.24645	CLIC6, CLIC4, CLIC1	504	5	20594	24.5167	0.997545	0.187273	0.183375
UP_SEQ_FEATURE	domain:GST C-terminal	5	0.965251	0.0249382	-1.60313	CLIC6, CLIC4, VARS, MARS, CLIC1	492	41	18012	4.4646	1	0.816078	0.813683
INTERPRO	IPR010987:Glutathione S-transferase, C-terminal-like	5	0.965251	0.0255837	-1.59204	CLIC6, CLIC4, VARS, MARS, CLIC1	504	46	20594	4.44143	1	0.61459	0.601798
UP_KEYWORDS	Chloride channel	3	0.579151	0.281555	-0.550436	CLIC6, CLIC4, CLIC1	517	46	22680	2.86099	1	0.79498	0.63764
GOTERM_BP_DIRECT	GO:1902476~chloride transmembrane transport	3	0.579151	0.313914	-0.503189	CLIC6, CLIC4, CLIC1	489	42	18082	2.64125	1	1	0.980666
GOTERM_CC_DIRECT	GO:0034707~chloride channel complex	3	0.579151	0.324674	-0.488553	CLIC6, CLIC4, CLIC1	498	46	19662	2.57491	1	0.952889	0.851068
INTERPRO	IPR012336:Thioredoxin-like fold	5	0.965251	0.425552	-0.371047	CLIC6, CLIC4, 2700094K13RIK, TXNL4A, CLIC1	504	136	20594	1.50225	1	1	0.980114
UP_KEYWORDS	Chloride	3	0.579151	0.452538	-0.344345	CLIC6, CLIC4, CLIC1	517	67	22680	1.96426	1	1	0.804878
GOTERM_MF_DIRECT	GO:0005254~chloride channel activity	3	0.579151	0.50466	-0.297002	CLIC6, CLIC4, CLIC1	467	63	17446	1.77893	1	1	0.971852
UP_KEYWORDS	Voltage-gated channel	4	0.772201	0.601015	-0.221115	CLIC6, CLIC4, GPR89, CLIC1	517	136	22680	1.29025	1	1	0.804878
GOTERM_BP_DIRECT	GO:0006821~chloride transport	3	0.579151	0.63992	-0.193874	CLIC6, CLIC4, CLIC1	489	80	18082	1.38666	1	1	0.980666
GOTERM_MF_DIRECT	GO:0005244~voltage-gated ion channel activity	4	0.772201	0.698465	-0.155856	CLIC6, CLIC4, GPR89, CLIC1	467	134	17446	1.11515	1	1	0.971852
GOTERM_BP_DIRECT	GO:0034765~regulation of ion transmembrane transport	4	0.772201	0.709826	-0.148848	CLIC6, CLIC4, GPR89, CLIC1	489	135	18082	1.09563	1	1	0.980666
UP_KEYWORDS	Ion transport	9	1.73745	0.972693	-0.012024	CLIC6, SLC30A6, CLIC4, GPR89, SLC38A10, ATP5G3, ATP5G2, CLIC1, ATP5G1	517	619	22680	0.637829	1	1	0.972693
UP_KEYWORDS	Ion channel	4	0.772201	0.983329	-0.00730129	CLIC6, CLIC4, GPR89, CLIC1	517	336	22680	0.522244	1	1	0.983329
GOTERM_BP_DIRECT	GO:0006811~ion transport	9	1.73745	0.990173	-0.00428908	CLIC6, SLC30A6, CLIC4, GPR89, SLC38A10, ATP5G3, ATP5G2, CLIC1, ATP5G1	489	584	18082	0.569859	1	1	0.990173
Annotation Cluster 71	Enrichment Score: 0.5066922216037386
Category	Term	Count	%	PValue		Genes	List Total	Pop Hits	Pop Total	Fold Enrichment	Bonferroni	Benjamini	FDR
INTERPRO	IPR000048:IQ motif, EF-hand binding site	5	0.965251	0.168369	-0.773739	MYO1E, MYO15, MYH9, CEP97, IQGAP2	504	88	20594	2.32165	1	1	0.980114
INTERPRO	IPR001609:Myosin head, motor domain	3	0.579151	0.246533	-0.608124	MYO1E, MYO15, MYH9	504	39	20594	3.14316	1	1	0.980114
SMART	SM00242:MYSc	3	0.579151	0.288917	-0.539228	MYO1E, MYO15, MYH9	286	39	10425	2.80393	1	1	0.980198
UP_KEYWORDS	Myosin	3	0.579151	0.298466	-0.525105	MYO1E, MYO15, MYH9	517	48	22680	2.74178	1	0.818651	0.656626
UP_KEYWORDS	Motor protein	5	0.965251	0.33279	-0.47783	MYO1E, MYO15, KLC4, MYH9, KIF15	517	128	22680	1.71361	1	0.85423	0.685164
GOTERM_CC_DIRECT	GO:0016459~myosin complex	3	0.579151	0.379826	-0.420415	MYO1E, MYO15, MYH9	498	52	19662	2.2778	1	1	0.894949
GOTERM_MF_DIRECT	GO:0003774~motor activity	3	0.579151	0.627473	-0.202405	MYO1E, MYO15, MYH9	467	79	17446	1.41864	1	1	0.971852
Annotation Cluster 72	Enrichment Score: 0.4934795558078893
Category	Term	Count	%	PValue		Genes	List Total	Pop Hits	Pop Total	Fold Enrichment	Bonferroni	Benjamini	FDR
INTERPRO	IPR017884:SANT domain	3	0.579151	0.115585	-0.9371	SMARCC1, SMARCA5, RCOR2	504	24	20594	5.10764	1	1	0.980114
INTERPRO	IPR001005:SANT/Myb domain	3	0.579151	0.292034	-0.534567	SMARCC1, SMARCA5, RCOR2	504	44	20594	2.78598	1	1	0.980114
SMART	SM00717:SANT	3	0.579151	0.339552	-0.469094	SMARCC1, SMARCA5, RCOR2	286	44	10425	2.4853	1	1	0.980198
INTERPRO	IPR009057:Homeodomain-like	6	1.1583	0.926494	-0.0331574	CERS4, SMARCC1, SMARCA5, OTX2, DEK, RCOR2	504	345	20594	0.710628	1	1	0.980114
Annotation Cluster 73	Enrichment Score: 0.49066652628723745
Category	Term	Count	%	PValue		Genes	List Total	Pop Hits	Pop Total	Fold Enrichment	Bonferroni	Benjamini	FDR
UP_KEYWORDS	4Fe-4S	3	0.579151	0.180708	-0.743022	POLA1, POLD1, ACO1	517	34	22680	3.87075	1	0.536535	0.430346
GOTERM_MF_DIRECT	GO:0051539~4 iron, 4 sulfur cluster binding	3	0.579151	0.289739	-0.537993	POLA1, POLD1, ACO1	467	40	17446	2.80182	1	1	0.971852
UP_KEYWORDS	Iron-sulfur	3	0.579151	0.405673	-0.391823	POLA1, POLD1, ACO1	517	61	22680	2.15747	1	0.94987	0.761875
GOTERM_MF_DIRECT	GO:0051536~iron-sulfur cluster binding	3	0.579151	0.513066	-0.289827	POLA1, POLD1, ACO1	467	64	17446	1.75114	1	1	0.971852
Annotation Cluster 74	Enrichment Score: 0.426358052132957
Category	Term	Count	%	PValue		Genes	List Total	Pop Hits	Pop Total	Fold Enrichment	Bonferroni	Benjamini	FDR
KEGG_PATHWAY	mmu00280:Valine, leucine and isoleucine degradation	5	0.965251	0.103956	-0.98315	BCKDHA, HADHA, ACAA2, HADH, ACADSB	252	55	7691	2.77453	1	0.782228	0.73482
KEGG_PATHWAY	mmu00062:Fatty acid elongation	3	0.579151	0.207671	-0.682624	HADHA, ACAA2, HADH	252	26	7691	3.52152	1	1	0.944162
KEGG_PATHWAY	mmu00071:Fatty acid degradation	4	0.772201	0.214294	-0.668989	HADHA, ACAA2, HADH, ACADSB	252	49	7691	2.49142	1	1	0.944162
KEGG_PATHWAY	mmu01212:Fatty acid metabolism	4	0.772201	0.231586	-0.635288	HADHA, ACAA2, HADH, ACADSB	252	51	7691	2.39371	1	1	0.944162
GOTERM_BP_DIRECT	GO:0006635~fatty acid beta-oxidation	3	0.579151	0.33383	-0.476474	HADHA, ACAA2, HADH	489	44	18082	2.52119	1	1	0.980666
UP_KEYWORDS	Fatty acid metabolism	4	0.772201	0.538341	-0.268943	HADHA, ACAA2, HADH, ACADSB	517	124	22680	1.41511	1	1	0.804878
GOTERM_BP_DIRECT	GO:0006631~fatty acid metabolic process	4	0.772201	0.796315	-0.0989152	HADHA, ACAA2, HADH, ACADSB	489	156	18082	0.948141	1	1	0.980666
UP_KEYWORDS	Lipid metabolism	6	1.1583	0.962266	-0.0167048	CERS4, HADHA, ACAA2, NPC2, HADH, ACADSB	517	417	22680	0.631201	1	1	0.962266
GOTERM_BP_DIRECT	GO:0006629~lipid metabolic process	7	1.35135	0.985975	-0.0061342	CERS4, HADHA, NAA40, ACAA2, NPC2, HADH, ACADSB	489	459	18082	0.563927	1	1	0.985975
Annotation Cluster 75	Enrichment Score: 0.4174755795034864
Category	Term	Count	%	PValue		Genes	List Total	Pop Hits	Pop Total	Fold Enrichment	Bonferroni	Benjamini	FDR
UP_KEYWORDS	Hydroxylation	6	1.1583	0.050419	-1.29741	COL1A1, COL15A1, COL3A1, PKM, U2AF2, LUC7L2	517	88	22680	2.99103	1	0.204517	0.164039
UP_KEYWORDS	Collagen	4	0.772201	0.305163	-0.515468	COL1A1, COL15A1, COL3A1, P4HA2	517	85	22680	2.0644	1	0.821374	0.658811
GOTERM_CC_DIRECT	GO:0005581~collagen trimer	4	0.772201	0.350199	-0.455685	COL1A1, COL15A1, COL3A1, P4HA2	498	83	19662	1.90274	1	1	0.894949
INTERPRO	IPR008160:Collagen triple helix repeat	3	0.579151	0.557218	-0.253975	COL1A1, COL15A1, COL3A1	504	76	20594	1.61294	1	1	0.980114
UP_KEYWORDS	Extracellular matrix	6	1.1583	0.621726	-0.206401	COL1A1, POSTN, COL15A1, COL3A1, LGALS1, P3H1	517	235	22680	1.12005	1	1	0.804878
KEGG_PATHWAY	mmu04974:Protein digestion and absorption	3	0.579151	0.787641	-0.103671	COL1A1, COL15A1, COL3A1	252	88	7691	1.04045	1	1	0.944162
GOTERM_CC_DIRECT	GO:0005578~proteinaceous extracellular matrix	7	1.35135	0.813347	-0.0897239	COL1A1, POSTN, COL15A1, COL3A1, SFRP1, LGALS1, P3H1	498	316	19662	0.8746	1	1	0.894949
Annotation Cluster 76	Enrichment Score: 0.38373554834128826
Category	Term	Count	%	PValue		Genes	List Total	Pop Hits	Pop Total	Fold Enrichment	Bonferroni	Benjamini	FDR
KEGG_PATHWAY	mmu05132:Salmonella infection	6	1.1583	0.110618	-0.956174	KLC4, ARPC1B, FLNA, FLNB, MAPK14, RELA	252	78	7691	2.34768	1	0.782228	0.73482
INTERPRO	IPR014756:Immunoglobulin E-set	5	0.965251	0.287368	-0.541562	NPC2, FLNA, FLNB, SNRNP200, RELA	504	111	20594	1.84059	1	1	0.980114
KEGG_PATHWAY	mmu04010:MAPK signaling pathway	6	1.1583	0.917897	-0.0372063	MAPKAPK2, FLNA, FLNB, MAPK14, RELA, CRKL	252	251	7691	0.729558	1	1	0.944162
INTERPRO	IPR013783:Immunoglobulin-like fold	5	0.965251	1	-1.44746e-09	MCAM, FLNA, FLNB, RELA, IGF1R	504	1099	20594	0.185901	1	1	1
Annotation Cluster 77	Enrichment Score: 0.36405878590666496
Category	Term	Count	%	PValue		Genes	List Total	Pop Hits	Pop Total	Fold Enrichment	Bonferroni	Benjamini	FDR
GOTERM_CC_DIRECT	GO:0005720~nuclear heterochromatin	4	0.772201	0.0299496	-1.52361	UHRF2, TRIM28, UHRF1, SIRT2	498	27	19662	5.84917	1	0.216747	0.193586
GOTERM_MF_DIRECT	GO:0061630~ubiquitin protein ligase activity	8	1.5444	0.282842	-0.548457	MED23, UHRF2, SMURF2, UHRF1, NOSIP, RBBP6, PDZRN3, MED6	467	199	17446	1.50181	1	1	0.971852
GOTERM_MF_DIRECT	GO:0004842~ubiquitin-protein transferase activity	9	1.73745	0.645673	-0.189987	UHRF2, SMURF2, TRIM28, UHRF1, HECW2, HECW1, RBBP6, PDZRN3, BIRC2	467	326	17446	1.03134	1	1	0.971852
SMART	SM00184:RING	6	1.1583	0.771598	-0.112609	UHRF2, TRIM28, UHRF1, RBBP6, PDZRN3, BIRC2	286	234	10425	0.934642	1	1	0.980198
INTERPRO	IPR001841:Zinc finger, RING-type	6	1.1583	0.830952	-0.0804239	UHRF2, TRIM28, UHRF1, RBBP6, PDZRN3, BIRC2	504	286	20594	0.857226	1	1	0.980114
UP_SEQ_FEATURE	zinc finger region:RING-type	4	0.772201	0.885809	-0.05266	UHRF2, TRIM28, UHRF1, BIRC2	492	186	18012	0.787307	1	1	0.997797
INTERPRO	IPR017907:Zinc finger, RING-type, conserved site	3	0.579151	0.910613	-0.0406662	UHRF2, UHRF1, PDZRN3	504	163	20594	0.752045	1	1	0.980114
Annotation Cluster 78	Enrichment Score: 0.3630122174374204
Category	Term	Count	%	PValue		Genes	List Total	Pop Hits	Pop Total	Fold Enrichment	Bonferroni	Benjamini	FDR
GOTERM_BP_DIRECT	GO:0007160~cell-matrix adhesion	4	0.772201	0.35216	-0.45326	COL3A1, PXN, ITGB6, LIMS1	489	78	18082	1.89628	1	1	0.980666
GOTERM_BP_DIRECT	GO:0007229~integrin-mediated signaling pathway	4	0.772201	0.46083	-0.336459	COL3A1, RCC2, PXN, ITGB6	489	93	18082	1.59043	1	1	0.980666
GOTERM_MF_DIRECT	GO:0005178~integrin binding	4	0.772201	0.501975	-0.299318	COL3A1, ANP32A, PXN, ITGB6	467	100	17446	1.4943	1	1	0.971852
Annotation Cluster 79	Enrichment Score: 0.31206187268642666
Category	Term	Count	%	PValue		Genes	List Total	Pop Hits	Pop Total	Fold Enrichment	Bonferroni	Benjamini	FDR
BIOCARTA	m_hcmvPathway:Human Cytomegalovirus and Map Kinase Pathways	3	0.579151	0.129558	-0.887535	CREB1, MAPK14, RELA	49	17	1289	4.64226	1	1	1
KEGG_PATHWAY	mmu05152:Tuberculosis	7	1.35135	0.515811	-0.287509	HSPA9, CREB1, IRAK1, NFYC, MAPK14, CTSD, RELA	252	176	7691	1.21386	1	1	0.944162
BIOCARTA	m_mapkPathway:MAPKinase Signaling Pathway	4	0.772201	0.641963	-0.19249	CREB1, MAPKAPK2, MAPK14, RELA	49	87	1289	1.20948	1	1	1
KEGG_PATHWAY	mmu04668:TNF signaling pathway	4	0.772201	0.696262	-0.157227	CREB1, MAPK14, RELA, BIRC2	252	109	7691	1.11999	1	1	0.944162
KEGG_PATHWAY	mmu04380:Osteoclast differentiation	3	0.579151	0.921408	-0.035548	CREB1, MAPK14, RELA	252	126	7691	0.726663	1	1	0.944162
Annotation Cluster 80	Enrichment Score: 0.3057155406230954
Category	Term	Count	%	PValue		Genes	List Total	Pop Hits	Pop Total	Fold Enrichment	Bonferroni	Benjamini	FDR
INTERPRO	IPR000048:IQ motif, EF-hand binding site	5	0.965251	0.168369	-0.773739	MYO1E, MYO15, MYH9, CEP97, IQGAP2	504	88	20594	2.32165	1	1	0.980114
UP_KEYWORDS	Calmodulin-binding	3	0.579151	0.828031	-0.0819534	MYO1E, MYH9, IQGAP2	517	139	22680	0.946802	1	1	0.828031
GOTERM_MF_DIRECT	GO:0005516~calmodulin binding	4	0.772201	0.868052	-0.0614545	MYO1E, MAPKAPK2, MYH9, IQGAP2	467	182	17446	0.821046	1	1	0.971852
Annotation Cluster 81	Enrichment Score: 0.26273856872150964
Category	Term	Count	%	PValue		Genes	List Total	Pop Hits	Pop Total	Fold Enrichment	Bonferroni	Benjamini	FDR
UP_KEYWORDS	Protease	14	2.7027	0.464968	-0.332577	USP16, USP5, USP3, CTSZ, CFI, PARL, ZMPSTE24, SENP1, PITRM1, PSMB3, LTA4H, CTSD, SEC11A, HGFAC	517	542	22680	1.13313	1	1	0.804878
GOTERM_MF_DIRECT	GO:0008233~peptidase activity	15	2.89575	0.49469	-0.305667	USP16, USP5, USP3, CTSZ, CFI, GGH, PARL, ZMPSTE24, SENP1, PITRM1, PSMB3, LTA4H, CTSD, SEC11A, HGFAC	467	516	17446	1.08598	1	1	0.971852
GOTERM_BP_DIRECT	GO:0006508~proteolysis	15	2.89575	0.707992	-0.149972	USP16, USP5, USP3, CTSZ, CFI, PARL, ZMPSTE24, SENP1, PITRM1, PSMB3, LTA4H, FAM76A, CTSD, SEC11A, HGFAC	489	582	18082	0.953028	1	1	0.980666
Annotation Cluster 82	Enrichment Score: 0.23120165469974335
Category	Term	Count	%	PValue		Genes	List Total	Pop Hits	Pop Total	Fold Enrichment	Bonferroni	Benjamini	FDR
GOTERM_BP_DIRECT	GO:0018105~peptidyl-serine phosphorylation	7	1.35135	0.151031	-0.820933	CDK2, STK38, MAPKAPK2, CDK1, VRK1, MAPK14, CDK5R1	489	133	18082	1.94618	1	1	0.980666
GOTERM_BP_DIRECT	GO:0046777~protein autophosphorylation	8	1.5444	0.226001	-0.645889	IRAK1, TRIM28, CAD, MAPKAPK2, VRK1, MAPK14, IGF1R, BRD4	489	183	18082	1.6165	1	1	0.980666
UP_KEYWORDS	Transferase	41	7.91506	0.363027	-0.440061	DNMT1, GTF3C4, NAA40, ACAA2, MOCS3, SHMT2, SHMT1, AK2, EHMT1, IGF1R, POLD3, IRAK1, POLR2A, RNMTL1, POLD1, STK38, PGK1, RIOK2, TRMT44, PAK4, TRMT10A, SMURF2, PRMT1, CAD, VRK1, MAPK14, POLA1, MTAP, PKM, PSAT1, CDK4, NME7, HECW2, MAPKAPK2, CDK2, HECW1, CDK1, ALDH18A1, TRMT11, BIRC2, CDK5R1	517	1654	22680	1.08743	1	0.880471	0.706211
UP_SEQ_FEATURE	binding site:ATP	18	3.4749	0.42168	-0.375017	LIG1, VARS, MTHFS, VRK1, MAPK14, IGF1R, IRAK1, NME7, CDK4, MARS, STK38, MAPKAPK2, CDK2, MTHFSL, CDK1, PGK1, RIOK2, PAK4	492	583	18012	1.13032	1	1	0.997797
UP_KEYWORDS	Kinase	17	3.28185	0.544602	-0.263921	AK2, VRK1, MAPK14, IGF1R, PKM, IRAK1, NME7, CDK4, STK38, MAPKAPK2, CDK2, CDK1, PGK1, RIOK2, ALDH18A1, CDK5R1, PAK4	517	707	22680	1.05483	1	1	0.804878
UP_KEYWORDS	Serine/threonine-protein kinase	10	1.9305	0.575419	-0.240016	IRAK1, CDK4, CDK2, STK38, MAPKAPK2, CDK1, RIOK2, VRK1, MAPK14, PAK4	517	405	22680	1.08317	1	1	0.804878
GOTERM_BP_DIRECT	GO:0006468~protein phosphorylation	16	3.0888	0.593547	-0.226545	SMAD1, VRK1, MAPK14, IGF1R, CREB1, IRAK1, TRIM28, CDK4, STK38, MAPKAPK2, CDK2, CDK1, EIF2A, BRD4, CDK5R1, PAK4	489	576	18082	1.02715	1	1	0.980666
GOTERM_MF_DIRECT	GO:0004674~protein serine/threonine kinase activity	12	2.3166	0.594825	-0.225611	IRAK1, CDK4, CDK2, STK38, MAPKAPK2, CDK1, RIOK2, CPNE3, VRK1, MAPK14, PAK4, BRD4	467	428	17446	1.04741	1	1	0.971852
INTERPRO	IPR017441:Protein kinase, ATP binding site	10	1.9305	0.627526	-0.202368	IRAK1, CDK4, CDK2, STK38, MAPKAPK2, CDK1, VRK1, MAPK14, IGF1R, PAK4	504	394	20594	1.03708	1	1	0.980114
UP_SEQ_FEATURE	active site:Proton acceptor	19	3.66795	0.658282	-0.181588	RRM1, ENDOG, ACAA2, VRK1, MAPK14, ACADSB, PTS, SIRT2, IGF1R, DHRS4, PITRM1, IRAK1, CDK4, STK38, MAPKAPK2, CDK2, CDK1, RIOK2, PAK4	492	710	18012	0.979698	1	1	0.997797
GOTERM_BP_DIRECT	GO:0016310~phosphorylation	16	3.0888	0.685659	-0.163892	AK2, VRK1, LIMD1, MAPK14, IGF1R, PKM, IRAK1, NME7, CDK4, STK38, MAPKAPK2, CDK2, CDK1, PGK1, ALDH18A1, PAK4	489	612	18082	0.966732	1	1	0.980666
GOTERM_MF_DIRECT	GO:0016740~transferase activity	37	7.14286	0.73631	-0.132939	DNMT1, GTF3C4, NAA40, ACAA2, MOCS3, SHMT1, AK2, EHMT1, IGF1R, POLD3, IRAK1, POLR2A, RNMTL1, POLD1, STK38, TRMT44, PAK4, TRMT10A, SMURF2, PRMT1, CAD, VRK1, MAPK14, POLA1, MTAP, PKM, PSAT1, CDK4, NME7, HECW2, MAPKAPK2, CDK2, HECW1, CDK1, ALDH18A1, TRMT11, BIRC2	467	1472	17446	0.939016	1	1	0.971852
GOTERM_MF_DIRECT	GO:0004672~protein kinase activity	13	2.50965	0.762613	-0.117696	CAD, VRK1, MAPK14, IGF1R, IRAK1, TRIM28, CDK4, STK38, MAPKAPK2, CDK2, CDK1, BRD4, PAK4	467	531	17446	0.914593	1	1	0.971852
INTERPRO	IPR008271:Serine/threonine-protein kinase, active site	7	1.35135	0.82625	-0.0828886	IRAK1, CDK4, CDK2, STK38, MAPKAPK2, CDK1, VRK1	504	333	20594	0.858942	1	1	0.980114
GOTERM_MF_DIRECT	GO:0016301~kinase activity	15	2.89575	0.865948	-0.0625081	AK2, VRK1, MAPK14, IGF1R, PKM, IRAK1, NME7, CDK4, STK38, MAPKAPK2, CDK2, CDK1, ALDH18A1, CDK5R1, PAK4	467	674	17446	0.831401	1	1	0.971852
INTERPRO	IPR011009:Protein kinase-like domain	11	2.12355	0.875657	-0.0576662	IRAK1, CDK4, CDK2, STK38, MAPKAPK2, CDK1, RIOK2, VRK1, MAPK14, IGF1R, PAK4	504	556	20594	0.808403	1	1	0.980114
UP_SEQ_FEATURE	domain:Protein kinase	11	2.12355	0.881642	-0.0547078	IRAK1, CDK4, CDK2, STK38, MAPKAPK2, CDK1, RIOK2, VRK1, MAPK14, IGF1R, PAK4	492	502	18012	0.802206	1	1	0.997797
INTERPRO	IPR000719:Protein kinase, catalytic domain	10	1.9305	0.885429	-0.0528462	IRAK1, CDK4, CDK2, STK38, MAPKAPK2, CDK1, VRK1, MAPK14, IGF1R, PAK4	504	515	20594	0.79342	1	1	0.980114
SMART	SM00220:S_TKc	8	1.5444	0.900038	-0.0457391	IRAK1, CDK4, CDK2, STK38, MAPKAPK2, CDK1, VRK1, MAPK14	286	380	10425	0.767391	1	1	0.980198
Annotation Cluster 83	Enrichment Score: 0.22627774886004684
Category	Term	Count	%	PValue		Genes	List Total	Pop Hits	Pop Total	Fold Enrichment	Bonferroni	Benjamini	FDR
GOTERM_BP_DIRECT	GO:0043123~positive regulation of I-kappaB kinase/NF-kappaB signaling	6	1.1583	0.375351	-0.425562	LGALS1, IRAK1, FLNA, RELA, BIRC2, BRD4	489	149	18082	1.48903	1	1	0.980666
KEGG_PATHWAY	mmu05145:Toxoplasmosis	4	0.772201	0.671757	-0.172788	IRAK1, MAPK14, RELA, BIRC2	252	105	7691	1.16266	1	1	0.944162
KEGG_PATHWAY	mmu04064:NF-kappa B signaling pathway	3	0.579151	0.830839	-0.0804829	IRAK1, RELA, BIRC2	252	97	7691	0.943913	1	1	0.944162
Annotation Cluster 84	Enrichment Score: 0.22223107286896485
Category	Term	Count	%	PValue		Genes	List Total	Pop Hits	Pop Total	Fold Enrichment	Bonferroni	Benjamini	FDR
BIOCARTA	M_il1rPathway:Signal transduction through IL1R	3	0.579151	0.35022	-0.455659	IRAK1, MAPK14, RELA	49	33	1289	2.39147	1	1	1
KEGG_PATHWAY	mmu05169:Epstein-Barr virus infection	6	1.1583	0.458259	-0.338889	CDKN1B, IRAK1, HDAC1, CDK2, MAPK14, RELA	252	136	7691	1.34646	1	1	0.944162
KEGG_PATHWAY	mmu05152:Tuberculosis	7	1.35135	0.515811	-0.287509	HSPA9, CREB1, IRAK1, NFYC, MAPK14, CTSD, RELA	252	176	7691	1.21386	1	1	0.944162
KEGG_PATHWAY	mmu04722:Neurotrophin signaling pathway	5	0.965251	0.56763	-0.245935	IRAK1, MAPKAPK2, MAPK14, RELA, CRKL	252	122	7691	1.25081	1	1	0.944162
KEGG_PATHWAY	mmu05140:Leishmaniasis	3	0.579151	0.623294	-0.205307	IRAK1, MAPK14, RELA	252	64	7691	1.43062	1	1	0.944162
KEGG_PATHWAY	mmu05145:Toxoplasmosis	4	0.772201	0.671757	-0.172788	IRAK1, MAPK14, RELA, BIRC2	252	105	7691	1.16266	1	1	0.944162
KEGG_PATHWAY	mmu05133:Pertussis	3	0.579151	0.701334	-0.154075	IRAK1, MAPK14, RELA	252	74	7691	1.23729	1	1	0.944162
KEGG_PATHWAY	mmu04620:Toll-like receptor signaling pathway	3	0.579151	0.847374	-0.0719248	IRAK1, MAPK14, RELA	252	101	7691	0.90653	1	1	0.944162
KEGG_PATHWAY	mmu05142:Chagas disease (American trypanosomiasis)	3	0.579151	0.85508	-0.067993	IRAK1, MAPK14, RELA	252	103	7691	0.888927	1	1	0.944162
Annotation Cluster 85	Enrichment Score: 0.21432957666558006
Category	Term	Count	%	PValue		Genes	List Total	Pop Hits	Pop Total	Fold Enrichment	Bonferroni	Benjamini	FDR
UP_KEYWORDS	GTP-binding	10	1.9305	0.341099	-0.46712	EIF5B, TUBAL3, RAB1B, RABL3, SUCLG2, RABL2, GNL2, ADSS, RAN, PCK2	517	332	22680	1.32134	1	0.85423	0.685164
GOTERM_MF_DIRECT	GO:0005525~GTP binding	11	2.12355	0.574223	-0.240919	EIF5B, TUBAL3, RAB1B, RABL3, SUCLG2, RABL2, GNL2, FKBP4, ADSS, RAN, PCK2	467	383	17446	1.07293	1	1	0.971852
UP_SEQ_FEATURE	nucleotide phosphate-binding region:GTP	8	1.5444	0.770241	-0.113373	EIF5B, TUBAL3, RAB1B, RABL3, GNL2, ADSS, RAN, PCK2	492	319	18012	0.918113	1	1	0.997797
GOTERM_MF_DIRECT	GO:0003924~GTPase activity	4	0.772201	0.920649	-0.0359058	EIF5B, TUBAL3, GNL2, RAN	467	209	17446	0.714978	1	1	0.971852
Annotation Cluster 86	Enrichment Score: 0.19397290848343487
Category	Term	Count	%	PValue		Genes	List Total	Pop Hits	Pop Total	Fold Enrichment	Bonferroni	Benjamini	FDR
KEGG_PATHWAY	mmu04621:NOD-like receptor signaling pathway	3	0.579151	0.559882	-0.251904	MAPK14, RELA, BIRC2	252	57	7691	1.60631	1	1	0.944162
KEGG_PATHWAY	mmu05145:Toxoplasmosis	4	0.772201	0.671757	-0.172788	IRAK1, MAPK14, RELA, BIRC2	252	105	7691	1.16266	1	1	0.944162
KEGG_PATHWAY	mmu04668:TNF signaling pathway	4	0.772201	0.696262	-0.157227	CREB1, MAPK14, RELA, BIRC2	252	109	7691	1.11999	1	1	0.944162
Annotation Cluster 87	Enrichment Score: 0.12621815781688447
Category	Term	Count	%	PValue		Genes	List Total	Pop Hits	Pop Total	Fold Enrichment	Bonferroni	Benjamini	FDR
GOTERM_BP_DIRECT	GO:0030154~cell differentiation	22	4.2471	0.536655	-0.270304	UHRF2, EYA3, FHL1, TMTC3, SRA1, SPATA5, SIRT2, PTBP3, FXR1, NGRN, ALKBH5, CSRP3, SFRP1, CREB1, CSRP2, MDK, ZSCAN21, BCL7B, FLNB, OTX2, TCF3, TPT1	489	780	18082	1.04296	1	1	0.980666
UP_KEYWORDS	Differentiation	15	2.89575	0.611661	-0.213489	FHL1, SPATA5, SIRT2, PTBP3, FXR1, NGRN, ALKBH5, CSRP3, SFRP1, CREB1, CSRP2, MDK, ZSCAN21, BCL7B, TCF3	517	646	22680	1.01862	1	1	0.804878
UP_KEYWORDS	Developmental protein	16	3.0888	0.961144	-0.0172115	PHC1, EYA3, FHL1, NOSIP, SPATA5, THOC6, SENP1, FXR1, NGRN, CSRP3, SFRP1, CSRP2, DEAF1, MDK, ZSCAN21, OTX2	517	976	22680	0.719155	1	1	0.961144
GOTERM_BP_DIRECT	GO:0007275~multicellular organism development	18	3.4749	0.991135	-0.00386737	PHC1, EYA3, FHL1, KRT8, NOSIP, SPATA5, THOC6, SENP1, FXR1, NGRN, CSRP3, SFRP1, ZMYM2, CSRP2, DEAF1, MDK, ZSCAN21, OTX2	489	1029	18082	0.646837	1	1	0.991135
Annotation Cluster 88	Enrichment Score: 0.10086771657875562
Category	Term	Count	%	PValue		Genes	List Total	Pop Hits	Pop Total	Fold Enrichment	Bonferroni	Benjamini	FDR
GOTERM_BP_DIRECT	GO:0007264~small GTPase mediated signal transduction	6	1.1583	0.766954	-0.11523	RALBP1, RAB1B, RABL3, ARHGAP18, RABL2, RAN	489	236	18082	0.940106	1	1	0.980666
INTERPRO	IPR005225:Small GTP-binding protein domain	4	0.772201	0.771053	-0.112916	EIF5B, RAB1B, RABL2, RAN	504	165	20594	0.990572	1	1	0.980114
INTERPRO	IPR001806:Small GTPase superfamily	3	0.579151	0.842448	-0.0744568	RAB1B, RABL2, RAN	504	134	20594	0.914801	1	1	0.980114
Annotation Cluster 89	Enrichment Score: 0.09542624571106317
Category	Term	Count	%	PValue		Genes	List Total	Pop Hits	Pop Total	Fold Enrichment	Bonferroni	Benjamini	FDR
INTERPRO	IPR001452:Src homology-3 domain	5	0.965251	0.764049	-0.116879	MYO1E, MYO15, SNX9, NEB, CRKL	504	212	20594	0.963705	1	1	0.980114
SMART	SM00326:SH3	5	0.965251	0.791625	-0.10148	MYO1E, MYO15, SNX9, NEB, CRKL	286	197	10425	0.925154	1	1	0.980198
UP_KEYWORDS	SH3 domain	4	0.772201	0.855225	-0.0679198	MYO1E, MYO15, SNX9, CRKL	517	208	22680	0.843624	1	1	0.855225
Annotation Cluster 90	Enrichment Score: 0.09001245531406865
Category	Term	Count	%	PValue		Genes	List Total	Pop Hits	Pop Total	Fold Enrichment	Bonferroni	Benjamini	FDR
UP_SEQ_FEATURE	calcium-binding region:1	4	0.772201	0.671627	-0.172872	MCFD2, RCN1, CALU, AIF1L	492	126	18012	1.16221	1	1	0.997797
UP_SEQ_FEATURE	domain:EF-hand 1	5	0.965251	0.702093	-0.153605	MCFD2, RCN1, CALU, FSTL1, AIF1L	492	174	18012	1.052	1	1	0.997797
INTERPRO	IPR002048:EF-hand domain	5	0.965251	0.797224	-0.0984198	MCFD2, RCN1, CALU, FSTL1, AIF1L	504	223	20594	0.916168	1	1	0.980114
INTERPRO	IPR011992:EF-hand-like domain	6	1.1583	0.799801	-0.0970181	MCFD2, RCN1, STXBP4, CALU, FSTL1, AIF1L	504	273	20594	0.898046	1	1	0.980114
UP_SEQ_FEATURE	domain:EF-hand 2	4	0.772201	0.854293	-0.0683931	MCFD2, RCN1, CALU, FSTL1	492	173	18012	0.846468	1	1	0.997797
INTERPRO	IPR018247:EF-Hand 1, calcium-binding site	3	0.579151	0.929769	-0.031625	MCFD2, RCN1, CALU	504	175	20594	0.700476	1	1	0.980114
GOTERM_MF_DIRECT	GO:0005509~calcium ion binding	12	2.3166	0.9814	-0.008154	CRB2, CDH5, MCFD2, RCN1, ANXA4, NCL, CALU, FSTL1, TPT1, PSPH, AIF1L, CDK5R1	467	699	17446	0.641332	1	1	0.9814
Annotation Cluster 91	Enrichment Score: 0.08438645647298348
Category	Term	Count	%	PValue		Genes	List Total	Pop Hits	Pop Total	Fold Enrichment	Bonferroni	Benjamini	FDR
UP_SEQ_FEATURE	zinc finger region:C2H2-type 6	6	1.1583	0.39964	-0.398331	ZFP532, ZFP319, ZBTB24, ZSCAN21, ZFP592, ZFP771	492	152	18012	1.44512	1	1	0.997797
UP_SEQ_FEATURE	zinc finger region:C2H2-type 8	4	0.772201	0.633549	-0.19822	ZFP319, ZBTB24, ZFP592, ZFP771	492	119	18012	1.23058	1	1	0.997797
UP_SEQ_FEATURE	zinc finger region:C2H2-type 7	4	0.772201	0.687033	-0.163023	ZBTB24, ZSCAN21, ZFP592, ZFP771	492	129	18012	1.13519	1	1	0.997797
UP_SEQ_FEATURE	zinc finger region:C2H2-type 5	5	0.965251	0.778606	-0.108682	ZFP532, ZFP319, ZBTB24, ZSCAN21, ZFP771	492	194	18012	0.94355	1	1	0.997797
COG_ONTOLOGY	Transcription / Cell division and chromosome partitioning	3	0.579151	0.782492	-0.10652	ZFP319, DPF2, ZFP771	66	92	2126	1.0504	1	1	1
UP_SEQ_FEATURE	zinc finger region:C2H2-type 4	5	0.965251	0.841323	-0.0750373	ZFP319, ZBTB24, ZSCAN21, ZFP592, ZFP771	492	215	18012	0.85139	1	1	0.997797
UP_SEQ_FEATURE	zinc finger region:C2H2-type 3	5	0.965251	0.928198	-0.0323593	ZFP532, ZFP319, ZBTB24, ZSCAN21, ZFP771	492	261	18012	0.701336	1	1	0.997797
UP_SEQ_FEATURE	zinc finger region:C2H2-type 1	4	0.772201	0.976029	-0.0105373	ZFP319, ZBTB24, ZSCAN21, ZFP771	492	263	18012	0.556802	1	1	0.997797
UP_SEQ_FEATURE	zinc finger region:C2H2-type 2	3	0.579151	0.99505	-0.00215506	ZBTB24, ZSCAN21, ZFP771	492	268	18012	0.409811	1	1	0.997797
INTERPRO	IPR007087:Zinc finger, C2H2	9	1.73745	0.997439	-0.00111373	ZFP446, ZFP532, ZFP319, ZBTB24, ZSCAN21, DPF2, ZFP592, ZFP771, RBM5	504	731	20594	0.503078	1	1	0.997439
INTERPRO	IPR015880:Zinc finger, C2H2-like	8	1.5444	0.998262	-0.000755377	ZFP446, ZFP532, ZFP319, ZBTB24, ZSCAN21, DPF2, ZFP592, ZFP771	504	693	20594	0.471701	1	1	0.998262
SMART	SM00355:ZnF_C2H2	8	1.5444	0.999657	-0.000148954	ZFP446, ZFP532, ZFP319, ZBTB24, ZSCAN21, DPF2, ZFP592, ZFP771	286	693	10425	0.420791	1	1	0.999657
INTERPRO	IPR013087:Zinc finger C2H2-type/integrase DNA-binding domain	6	1.1583	0.999675	-0.000141344	ZFP446, ZFP532, ZFP319, ZBTB24, ZSCAN21, ZFP771	504	652	20594	0.376022	1	1	0.999675
Annotation Cluster 92	Enrichment Score: 0.07469529270008127
Category	Term	Count	%	PValue		Genes	List Total	Pop Hits	Pop Total	Fold Enrichment	Bonferroni	Benjamini	FDR
GOTERM_CC_DIRECT	GO:0005615~extracellular space	44	8.49421	0.216818	-0.663905	HIST1H2BN, ZFP446, COL15A1, HIST1H2BJ, LYZ2, HIST1H2BL, CTSZ, HIST1H2BK, CFI, HMGB2, HIST1H2BR, SERPINA6, FSTL1, HIST1H2BQ, RNASET2B, RNASET2A, IRF2BPL, LGALS1, PODXL, SERPINH1, RPS27A, CLIC1, CTSD, HGFAC, EIF2A, POSTN, AMBP, IGFBP4, SERPINF1, MCAM, SERPINF2, RDX, MSN, GGH, GFER, IGF2R, HIST2H2BE, DDB1, COL1A1, COL3A1, SFRP1, HIST1H2BF, EZR, TPT1	498	1504	19662	1.15506	1	0.76229	0.680835
UP_KEYWORDS	Secreted	28	5.40541	0.98182	-0.00796802	COL15A1, LYZ2, CFI, HMGB2, SERPINA6, FSTL1, ACRBP, RNASET2B, RNASET2A, NGRN, LGALS1, CNPY4, PRL8A2, MDK, CTSD, HGFAC, POSTN, AMBP, IGFBP4, SERPINF1, SERPINF2, P3H1, GGH, COL1A1, COL3A1, SFRP1, NPC2, CALU	517	1685	22680	0.728972	1	1	0.98182
GOTERM_CC_DIRECT	GO:0005576~extracellular region	27	5.21236	0.999331	-0.000290523	COL15A1, MCFD2, LYZ2, CFI, HMGB2, SERPINA6, FSTL1, ACRBP, NGRN, LGALS1, CNPY4, PRL8A2, MDK, CTSD, HGFAC, POSTN, AMBP, IGFBP4, SERPINF1, SERPINF2, P3H1, GGH, COL1A1, COL3A1, SFRP1, NPC2, CALU	498	1753	19662	0.608107	1	1	0.999331
UP_KEYWORDS	Glycoprotein	60	11.583	0.999787	-9.23784e-05	CD82, CTSZ, SERPINA6, IGF1R, CDH5, NGRN, APMAP, ITGB6, LBR, CTSD, HGFAC, NUP214, POSTN, IGFBP4, SERPINF1, SERPINF2, KRT8, P3H1, SSTR2, SFRP1, RCN1, ASPH, NPC2, MCM3, HIST1H2BF, NUP54, MCM6, CRB2, HIST1H2BN, COL15A1, HIST1H2BJ, GPR89, GPR45, HIST1H2BL, HIST1H2BK, CFI, TMTC3, HIST1H2BR, FSTL1, HIST1H2BQ, RNASET2B, RNASET2A, TM9SF3, PODXL, SERPINH1, AMBP, MCAM, FUCA1, KRT13, NAGA, GGH, IGF2R, COL1A1…	517	3815	22680	0.689937	1	1	0.999787
UP_KEYWORDS	Disulfide bond	40	7.72201	0.999997	-1.28188e-06	CRB2, COL15A1, MOCS3, UHRF2, LYZ2, CTSZ, COX4I2, CFI, HMGB2, AK2, FSTL1, RNASET2B, IGF1R, LMNB1, RNASET2A, CNPY4, PITRM1, MDK, ITGB6, TXNL4A, CLIC1, CTSD, HGFAC, POSTN, NPM1, RRM1, USP5, AMBP, IGFBP4, MCAM, SERPINF2, NAGA, SSTR2, GFER, IGF2R, COL1A1, COL3A1, SFRP1, ASPH, NPC2	517	3124	22680	0.561696	1	1	0.999997
UP_SEQ_FEATURE	disulfide bond	33	6.37066	1	-1.96632e-08	CRB2, COL15A1, MOCS3, LYZ2, CTSZ, COX4I2, CFI, AK2, FSTL1, RNASET2B, IGF1R, RNASET2A, CNPY4, PITRM1, MDK, ITGB6, TXNL4A, CLIC1, CTSD, HGFAC, POSTN, RRM1, AMBP, IGFBP4, MCAM, SERPINF2, NAGA, SSTR2, GFER, IGF2R, COL3A1, SFRP1, NPC2	492	2510	18012	0.481323	1	1	1
UP_SEQ_FEATURE	signal peptide	41	7.91506	1	-3.8068e-10	CRB2, COL15A1, MCFD2, LYZ2, CTSZ, CFI, SERPINA6, FSTL1, ACRBP, RNASET2B, IGF1R, RNASET2A, TM9SF3, CDH5, CNPY4, PODXL, PRL8A2, MDK, SERPINH1, TMED3, ITGB6, CTSD, HGFAC, POSTN, AMBP, IGFBP4, SERPINF1, MCAM, FUCA1, SERPINF2, P3H1, NAGA, GGH, IGF2R, COL1A1, RCN1, COL3A1, SFRP1, P4HA2, NPC2, CALU	492	3124	18012	0.480474	1	1	1
UP_KEYWORDS	Signal	48	9.26641	1	-1.10049e-12	CRB2, COL15A1, MCFD2, RNASEH2A, LYZ2, CTSZ, CFI, FHL1, SERPINA6, FSTL1, ACRBP, CDC73, RNASET2B, IGF1R, RNASET2A, TM9SF3, CDH5, NGRN, CNPY4, PODXL, PRL8A2, MDK, SERPINH1, TMED3, ITGB6, CTSD, HGFAC, POSTN, ENDOG, AMBP, IGFBP4, SERPINF1, MCAM, FUCA1, SERPINF2, TFEB, P3H1, NAGA, GGH, IGF2R, COL1A1, RCN1, COL3A1, SFRP1, ASPH, P4HA2, NPC2, CALU	517	4543	22680	0.463501	1	1	1
UP_SEQ_FEATURE	glycosylation site:N-linked (GlcNAc...)	43	8.30116	1	-5.26812e-13	CRB2, COL15A1, GPR89, CD82, GPR45, CTSZ, CFI, TMTC3, SERPINA6, FSTL1, RNASET2B, IGF1R, RNASET2A, TM9SF3, CDH5, APMAP, PODXL, SERPINH1, ITGB6, CTSD, HGFAC, POSTN, AMBP, IGFBP4, SERPINF1, MCAM, FUCA1, SERPINF2, P3H1, NAGA, TMEM192, GGH, SSTR2, IGF2R, COL1A1, SFRP1, TSPAN14, ASPH, P4HA2, NPC2, CALU, YIPF6, CLPTM1L	492	3563	18012	0.441824	1	1	1
Annotation Cluster 93	Enrichment Score: 0.06114773392894387
Category	Term	Count	%	PValue		Genes	List Total	Pop Hits	Pop Total	Fold Enrichment	Bonferroni	Benjamini	FDR
UP_SEQ_FEATURE	metal ion-binding site:Zinc; catalytic	3	0.579151	0.839269	-0.076099	PITRM1, LTA4H, ZMPSTE24	492	119	18012	0.922935	1	1	0.997797
UP_KEYWORDS	Metalloprotease	3	0.579151	0.839773	-0.0758383	PITRM1, LTA4H, ZMPSTE24	517	143	22680	0.920318	1	1	0.839773
GOTERM_MF_DIRECT	GO:0008237~metallopeptidase activity	3	0.579151	0.930024	-0.031506	PITRM1, LTA4H, ZMPSTE24	467	160	17446	0.700455	1	1	0.971852
Annotation Cluster 94	Enrichment Score: 0.05517138437977612
Category	Term	Count	%	PValue		Genes	List Total	Pop Hits	Pop Total	Fold Enrichment	Bonferroni	Benjamini	FDR
UP_SEQ_FEATURE	repeat:LRR 3	6	1.1583	0.823111	-0.0845416	NXF1, LRRC59, RNH1, ANP32A, PDS5A, CEP97	492	253	18012	0.868216	1	1	0.997797
UP_SEQ_FEATURE	repeat:LRR 1	6	1.1583	0.871136	-0.0599139	NXF1, LRRC59, RNH1, ANP32A, PDS5A, CEP97	492	274	18012	0.801673	1	1	0.997797
UP_SEQ_FEATURE	repeat:LRR 2	6	1.1583	0.871136	-0.0599139	NXF1, LRRC59, RNH1, ANP32A, PDS5A, CEP97	492	274	18012	0.801673	1	1	0.997797
UP_SEQ_FEATURE	repeat:LRR 4	5	0.965251	0.872137	-0.0594155	NXF1, LRRC59, RNH1, ANP32A, CEP97	492	228	18012	0.802846	1	1	0.997797
UP_KEYWORDS	Leucine-rich repeat	5	0.965251	0.874722	-0.0581302	NXF1, LRRC59, RNH1, ANP32A, CEP97	517	275	22680	0.797609	1	1	0.874722
INTERPRO	IPR001611:Leucine-rich repeat	5	0.965251	0.880252	-0.0553928	NXF1, LRRC59, RNH1, ANP32A, CEP97	504	259	20594	0.788825	1	1	0.980114
UP_SEQ_FEATURE	repeat:LRR 5	3	0.579151	0.979734	-0.00889192	LRRC59, RNH1, CEP97	492	210	18012	0.522997	1	1	0.997797
Annotation Cluster 95	Enrichment Score: 0.0469551891807086
Category	Term	Count	%	PValue		Genes	List Total	Pop Hits	Pop Total	Fold Enrichment	Bonferroni	Benjamini	FDR
GOTERM_MF_DIRECT	GO:0008236~serine-type peptidase activity	4	0.772201	0.81451	-0.0891035	CFI, SEC11A, HGFAC, PARL	467	163	17446	0.916751	1	1	0.971852
UP_KEYWORDS	Serine protease	3	0.579151	0.907042	-0.0423728	CFI, HGFAC, PARL	517	173	22680	0.760725	1	1	0.907042
GOTERM_MF_DIRECT	GO:0004252~serine-type endopeptidase activity	3	0.579151	0.978612	-0.00938931	CFI, HGFAC, PARL	467	212	17446	0.528645	1	1	0.978612
Annotation Cluster 96	Enrichment Score: 0.01697205295619803
Category	Term	Count	%	PValue		Genes	List Total	Pop Hits	Pop Total	Fold Enrichment	Bonferroni	Benjamini	FDR
UP_KEYWORDS	Ribosomal protein	3	0.579151	0.947158	-0.0235774	RPS3, MRPS21, RPS27A	517	203	22680	0.648303	1	1	0.947158
GOTERM_CC_DIRECT	GO:0005840~ribosome	3	0.579151	0.953001	-0.0209066	RPS3, MRPS21, RPS27A	498	188	19662	0.630031	1	1	0.953001
KEGG_PATHWAY	mmu03010:Ribosome	3	0.579151	0.95347	-0.0206928	RPS3, MRPS21, RPS27A	252	145	7691	0.631445	1	1	0.95347
GOTERM_MF_DIRECT	GO:0003735~structural constituent of ribosome	3	0.579151	0.993776	-0.00271133	RPS3, MRPS21, RPS27A	467	264	17446	0.424518	1	1	0.993776
Annotation Cluster 97	Enrichment Score: 0.01675973516004291
Category	Term	Count	%	PValue		Genes	List Total	Pop Hits	Pop Total	Fold Enrichment	Bonferroni	Benjamini	FDR
UP_KEYWORDS	Innate immunity	4	0.772201	0.914196	-0.0389605	IRAK1, CFI, HMGB2, SAMHD1	517	241	22680	0.728107	1	1	0.914196
GOTERM_BP_DIRECT	GO:0045087~innate immune response	7	1.35135	0.961139	-0.0172136	PPP1R14B, IRAK1, TRIM28, CFI, HMGB2, SAMHD1, RELA	489	400	18082	0.647106	1	1	0.980666
UP_KEYWORDS	Immunity	5	0.965251	0.982221	-0.00779065	IRAK1, CFI, TFEB, HMGB2, SAMHD1	517	401	22680	0.546988	1	1	0.982221
GOTERM_BP_DIRECT	GO:0002376~immune system process	5	0.965251	0.992946	-0.00307423	IRAK1, CFI, TFEB, HMGB2, SAMHD1	489	383	18082	0.482735	1	1	0.992946
Annotation Cluster 98	Enrichment Score: -0.0
Category	Term	Count	%	PValue		Genes	List Total	Pop Hits	Pop Total	Fold Enrichment	Bonferroni	Benjamini	FDR
UP_KEYWORDS	Transmembrane	63	12.1622	1	0	CLIC6, CLIC4, NUP107, CD82, ATP5G3, ATP5G2, ATP5G1, CDC73, IGF1R, CDH5, MED14, APMAP, TMED3, ITGB6, MPV17, SMCO4, CLIC1, LBR, ARL6IP6, CERS4, SLC30A6, SMIM15, RFC4, SSTR2, SCAMP2, CREB1, ASPH, MYADM, BIRC2, CCDC90B, GTF3C1, CRB2, LRRC59, GPR89, GPR45, ABCB7, RPE, TMTC3, SLC38A10, RNASET2B, PARL, ZMPSTE24, RNASET2A, TM9SF3, PODXL, SEC11A, SF3B1, SMURF2, MCAM, INTS2, TMEM192, MTHFS, ACADSB, IGF2R, …	517	6955	22680	0.397371	1	1	1
GOTERM_CC_DIRECT	GO:0016021~integral component of membrane	65	12.5483	1	0	CLIC6, CLIC4, NUP107, CD82, ATP5G3, ATP5G2, ATP5G1, CDC73, IGF1R, FYCO1, CDH5, MED14, APMAP, TMED3, ITGB6, MPV17, SMCO4, CLIC1, LBR, ARL6IP6, CERS4, SLC30A6, SMIM15, RFC4, SSTR2, SCAMP2, SFRP1, CREB1, ASPH, MYADM, BIRC2, CCDC90B, GTF3C1, CRB2, LRRC59, GPR89, GPR45, ABCB7, RPE, TMTC3, SLC38A10, RNASET2B, PARL, ZMPSTE24, RNASET2A, TM9SF3, PODXL, SEC11A, SF3B1, SMURF2, MCAM, INTS2, TMEM192, MTHFS, A…	498	6878	19662	0.373121	1	1	1
UP_KEYWORDS	Membrane	99	19.112	1	0	NUP107, CD82, CTNND1, IGF1R, CDH5, CCND2, APMAP, CPNE3, MPV17, SMCO4, PTRF, AP5S1, ARL6IP6, SLC30A6, RALBP1, SCAMP2, MYADM, EZR, VPS25, LRRC59, GPR89, ABCB7, TMTC3, SLC38A10, RNASET2B, ZMPSTE24, RNASET2A, SNX1, PODXL, TPR, SYMPK, SNX9, SMURF2, UQCC2, MCAM, INTS2, RDX, MSN, TMEM192, MTHFS, ACADSB, MANBAL, IGF2R, AIF1L, P4HA2, CDK4, ADI1, REEP3, CALU, ZFP592, ALDH18A1, CLPTM1L, CLIC6, CLIC4, COX4I2…	517	8683	22680	0.50017	1	1	1
UP_KEYWORDS	Transmembrane helix	63	12.1622	1	0	CLIC6, CLIC4, NUP107, CD82, ATP5G3, ATP5G2, ATP5G1, CDC73, IGF1R, CDH5, MED14, APMAP, TMED3, ITGB6, MPV17, SMCO4, CLIC1, LBR, ARL6IP6, CERS4, SLC30A6, SMIM15, RFC4, SSTR2, SCAMP2, CREB1, ASPH, MYADM, BIRC2, CCDC90B, GTF3C1, CRB2, LRRC59, GPR89, GPR45, ABCB7, RPE, TMTC3, SLC38A10, RNASET2B, PARL, ZMPSTE24, RNASET2A, TM9SF3, PODXL, SEC11A, SF3B1, SMURF2, MCAM, INTS2, TMEM192, MTHFS, ACADSB, IGF2R, …	517	6938	22680	0.398344	1	1	1
UP_SEQ_FEATURE	transmembrane region	47	9.07336	1	0	CLIC6, CRB2, GTF3C2, LRRC59, CLIC4, GPR89, CD82, GPR45, ABCB7, TMTC3, SLC38A10, ATP5G3, ATP5G2, ATP5G1, PARL, IGF1R, TM9SF3, ZMPSTE24, CDH5, APMAP, PODXL, TMED3, ITGB6, MPV17, SMCO4, SEC11A, LBR, CLIC1, ARL6IP6, SLC30A6, CERS4, SMIM15, MCAM, INTS2, TMEM192, SSTR2, IGF2R, MANBAL, SCAMP2, TSPAN14, ASPH, REEP3, MYADM, YIPF6, PLP2, CLPTM1L, CCDC90B	492	4312	18012	0.39904	1	1	1
