# Supplementary material for: Mutations in Hcfc1 and Ronin result in an inborn error of cobalamin metabolism and ribosomopathy
Source: Nat Commun. 2022 Jan 10;13:134. doi: 10.1038/s41467-021-27759-7 (PMC8748873; doi:10.1038/s41467-021-27759-7)
Supplement: Supplementary file 3 — Supplementary Dataset 1–16 [file 41467_2021_27759_MOESM3_ESM.zip › SUPP DATA 15.xlsx]

## Sheet: Sheet1
Annotation Cluster 1	Enrichment Score: 17.99404051482506
Category	Term	Count	%	PValue	Log10 (Pvalue)	Genes	List Total	Pop Hits	Pop Total	Fold Enrichment	Bonferroni	Benjamini	FDR
GOTERM_CC_DIRECT	GO:0045202~synapse	59	13.1991	1.17699e-25	-24.9292	CRTC1, PPP1R9A, EPS8, ARHGAP44, GRM2, RIMS1, RIMS4, GRM7, OPHN1, FRRS1L, PSD3, ERC2, DNM1L, PPFIA4, SH3GL2, PPFIA2, CADPS2, SLC32A1, ANK2, SHISA9, SYNGR3, SRCIN1, SYN2, SYN1, DNM3, KCTD8, GAP43, VAMP7, SNPH, PI4K2A, NLGN3, USP14, GRIA2, ZC4H2, ATP1A3, RASGRP2, MFF, CBARP, PCDHA4, SNCA, PACSIN1, GRIA4, LGI1, FARP1, GABBR2, GABBR1, SNAPIN, PRRT2, SYT1, CADM2, GAD1, GABRA3, TMUB1, GAD2, SYT13, GRIN2…	429	505	19662	5.35465	4.20187e-23	4.20187e-23	3.64868e-23
UP_KEYWORDS	Synapse	46	10.2908	1.96244e-23	-22.7072	NLGN3, GRIA2, ZC4H2, RASGRP2, MFF, CBARP, EPS8, ARHGAP44, RIMS1, GRM2, RIMS4, OPHN1, FRRS1L, PSD3, ERC2, DNM1L, SNCA, GRIA4, PACSIN1, LGI1, CADPS2, FARP1, GABBR2, GABBR1, SNAPIN, PRRT2, SYT1, CADM2, GABRA3, TMUB1, GAD2, ANK2, SHISA9, SYNGR3, SRCIN1, GRIN2B, SYN2, SYN1, SYT7, GRIN1, KCTD8, GAP43, VAMP7, SNPH, SARM1, PI4K2A	446	357	22680	6.55236	5.65182e-21	2.82591e-21	2.48248e-21
UP_KEYWORDS	Cell junction	48	10.7383	2.59309e-14	-13.5862	NLGN3, GRIA2, ZC4H2, RASGRP2, MFF, CBARP, EPS8, ARHGAP44, RIMS1, GRM2, RIMS4, OPHN1, FRRS1L, PSD3, ERC2, DNM1L, SNCA, GRIA4, PACSIN1, LGI1, CADPS2, FARP1, GABBR2, GABBR1, SNAPIN, PRRT2, SYT1, CADM2, GABRA3, TMUB1, GAD2, ANK2, ARHGAP26, SHISA9, SYNGR3, SRCIN1, GRIN2B, SYN2, SYN1, SYT7, GRIN1, KCTD8, GAP43, VAMP7, SNPH, SARM1, PI4K2A, ADGRL3	446	661	22680	3.69273	7.48202e-12	2.48936e-12	2.18684e-12
GOTERM_CC_DIRECT	GO:0030054~cell junction	48	10.7383	1.76381e-11	-10.7535	NLGN3, GRIA2, ZC4H2, RASGRP2, MFF, CBARP, EPS8, ARHGAP44, RIMS1, GRM2, RIMS4, OPHN1, FRRS1L, PSD3, ERC2, DNM1L, SNCA, GRIA4, PACSIN1, LGI1, CADPS2, FARP1, GABBR2, GABBR1, SNAPIN, PRRT2, SYT1, CADM2, GABRA3, TMUB1, GAD2, ANK2, ARHGAP26, SHISA9, SYNGR3, SRCIN1, GRIN2B, SYN2, SYN1, SYT7, GRIN1, KCTD8, GAP43, VAMP7, SNPH, SARM1, PI4K2A, ADGRL3	429	718	19662	3.06399	6.29681e-09	1.04947e-09	9.113e-10
Annotation Cluster 2	Enrichment Score: 4.876998342264567
Category	Term	Count	%	PValue		Genes	List Total	Pop Hits	Pop Total	Fold Enrichment	Bonferroni	Benjamini	FDR
UP_KEYWORDS	Transport	70	15.66	4.57024e-07	-6.34006	RAB3B, ATP8A1, TUSC3, NDUFA10, SNX11, SLC6A1, USE1, SLC8A1, FADS2, RIMS1, RIMS4, TRIM3, CCDC53, TMED1, PTGDS, ATP6V1E1, ABCD1, SNAP29, SLC35A5, CADPS2, GABARAPL2, ATP6V1G2, SLC32A1, SLC2A13, CACNA2D2, GLRX2, ATP1B1, STX1B, PEX7, TOM1L2, VAMP7, SLC29A4, NDUFS1, ASTN2, SLC29A2, NAPB, GRIA2, ABCB6, TTYH1, STX16, STAU2, STXBP1, EIF5A2, ETFDH, ATP1A3, ABCB9, PIK3R1, SLC1A6, CACNA1E, NKD2, VPS53, MAP6,…	446	1901	22680	1.87251	0.000131614	1.31623e-05	1.15627e-05
GOTERM_BP_DIRECT	GO:0006810~transport	73	16.3311	5.13237e-07	-6.28968	RAB3B, ATP8A1, TUSC3, NDUFA10, SNX11, SLC6A1, USE1, SLC8A1, FADS2, RIMS1, RIMS4, TRIM3, CCDC53, TMED1, PTGDS, ATP6V1E1, ABCD1, SNAP29, SLC35A5, CADPS2, GABARAPL2, ATP6V1G2, SLC32A1, SLC2A13, CACNA2D2, GLRX2, ATP1B1, STX1B, PEX7, TOM1L2, VAMP7, PITPNM3, SLC29A4, NDUFS1, ASTN2, SLC29A2, NAPB, GRIA2, ABCB6, TTYH1, STX16, STAU2, STXBP1, EIF5A2, ETFDH, ATP1A3, ABCB9, PIK3R1, SLC1A6, CACNA1E, NKD2, VPS…	397	1822	18082	1.82486	0.000865457	0.000242487	0.000238893
UP_KEYWORDS	Protein transport	26	5.81655	0.00020718	-3.68365	RAB3B, NAPB, STX16, STXBP1, EIF5A2, ABCB9, PIK3R1, SNX11, USE1, VPS53, TRIM3, CCDC53, STXBP5, TMED1, SNAP29, VPS16, CADPS2, GABARAPL2, PRAF2, PEX7, TOM1L2, RABIF, 2610002M06RIK, VAMP7, SNX16, ASTN2	446	577	22680	2.29143	0.0579286	0.00314042	0.00275877
GOTERM_BP_DIRECT	GO:0015031~protein transport	27	6.04027	0.000638852	-3.1946	RAB3B, NAPB, STX16, STXBP1, EIF5A2, ABCB9, PIK3R1, SNX11, USE1, VPS53, TRIM3, CCDC53, STXBP5, TMED1, SNAP29, VPS16, CADPS2, GABARAPL2, PRAF2, PEX7, STX1B, TOM1L2, RABIF, 2610002M06RIK, VAMP7, SNX16, ASTN2	397	592	18082	2.07729	0.659755	0.0600693	0.0591791
Annotation Cluster 3	Enrichment Score: 4.1499002487122745
Category	Term	Count	%	PValue		Genes	List Total	Pop Hits	Pop Total	Fold Enrichment	Bonferroni	Benjamini	FDR
INTERPRO	IPR000008:C2 calcium-dependent membrane targeting	15	3.3557	4.81335e-06	-5.31755	CADPS2, SYT3, SYT1, CPNE5, CPNE4, PRKCB, SYT13, SYT7, BAIAP3, RIMS1, ABR, RIMS4, RASA3, CAPN5, PLCH2	428	156	20594	4.62662	0.00424118	0.00425019	0.00422612
SMART	SM00239:C2	14	3.13199	5.24133e-06	-5.28056	SYT3, SYT1, CPNE5, CPNE4, PRKCB, SYT13, SYT7, BAIAP3, RIMS1, ABR, RIMS4, RASA3, CAPN5, PLCH2	239	125	10425	4.88536	0.00101107	0.00101158	0.000990611
UP_SEQ_FEATURE	domain:C2 1	9	2.01342	4.48905e-05	-4.34785	RIMS1, SYT3, SYT1, RASA3, CPNE5, CPNE4, SYT13, SYT7, BAIAP3	415	57	18012	6.85301	0.0568157	0.0195124	0.0194675
UP_SEQ_FEATURE	domain:C2 2	9	2.01342	4.48905e-05	-4.34785	RIMS1, SYT3, SYT1, RASA3, CPNE5, CPNE4, SYT13, SYT7, BAIAP3	415	57	18012	6.85301	0.0568157	0.0195124	0.0194675
GOTERM_BP_DIRECT	GO:0048791~calcium ion-regulated exocytosis of neurotransmitter	6	1.34228	0.000318599	-3.49676	RIMS1, STX1B, SYT3, RIMS4, SYT13, SYT7	397	28	18082	9.75999	0.415829	0.0447897	0.044126
GOTERM_BP_DIRECT	GO:1903861~positive regulation of dendrite extension	4	0.894855	0.00778318	-2.10884	RIMS1, SYT3, SYT1, CPNE5	397	19	18082	9.58876	0.999998	0.291783	0.287459
Annotation Cluster 4	Enrichment Score: 3.9877715357267345
Category	Term	Count	%	PValue		Genes	List Total	Pop Hits	Pop Total	Fold Enrichment	Bonferroni	Benjamini	FDR
KEGG_PATHWAY	mmu04727:GABAergic synapse	12	2.68456	2.7487e-06	-5.56087	GABARAPL2, GABBR2, GABBR1, SLC32A1, PRKCB, GAD1, GABRA3, GAD2, ADCY1, GNB5, SLC6A1, ADCY6	170	87	7691	6.24016	0.00061552	0.000452923	0.000420571
KEGG_PATHWAY	mmu04723:Retrograde endocannabinoid signaling	10	2.23714	0.000412742	-3.38432	GRIA2, RIMS1, GRM5, SLC32A1, PRKCB, GABRA3, ADCY1, GNB5, ADCY6, GRIA4	170	103	7691	4.39235	0.0883265	0.0115568	0.0107313
KEGG_PATHWAY	mmu05032:Morphine addiction	9	2.01342	0.000959133	-3.01812	GABBR2, GABBR1, SLC32A1, PRKCB, PDE1A, GABRA3, ADCY1, GNB5, ADCY6	170	93	7691	4.37818	0.193417	0.0214846	0.01995
Annotation Cluster 5	Enrichment Score: 3.7529407833776545
Category	Term	Count	%	PValue		Genes	List Total	Pop Hits	Pop Total	Fold Enrichment	Bonferroni	Benjamini	FDR
KEGG_PATHWAY	mmu04015:Rap1 signaling pathway	18	4.02685	4.13739e-06	-5.38327	RALA, PRKCB, PIK3R1, ADCY1, RASGRP2, GRIN2B, RAP1GAP, ADCY6, ACTG1, GRIN1, EFNA3, MRAS, RAC2, RAC3, FGF13, HRAS, RAPGEF4, MAP2K6	170	214	7691	3.80533	0.000926348	0.000452923	0.000420571
KEGG_PATHWAY	mmu04014:Ras signaling pathway	16	3.57942	0.000145644	-3.83671	RALA, PRKCB, RASGRF2, PIK3R1, RASGRP2, GRIN2B, GRIN1, EFNA3, MRAS, RASA3, RAC2, RAC3, GNB5, PAK3, FGF13, HRAS	170	229	7691	3.16096	0.0321001	0.0046606	0.0043277
KEGG_PATHWAY	mmu04010:MAPK signaling pathway	13	2.90828	0.00914449	-2.03884	MAP3K3, PRKCB, RASGRF2, CACNA2D2, RASGRP2, CACNA1E, MRAS, RAC2, RAC3, FGF13, HRAS, PTPN5, MAP2K6	170	251	7691	2.34317	0.872264	0.128023	0.118878
Annotation Cluster 6	Enrichment Score: 3.378817060119159
Category	Term	Count	%	PValue		Genes	List Total	Pop Hits	Pop Total	Fold Enrichment	Bonferroni	Benjamini	FDR
GOTERM_MF_DIRECT	GO:0019905~syntaxin binding	10	2.23714	5.26565e-05	-4.27855	NAPB, SYT3, VAMP7, SYT1, STX16, STXBP1, STXBP5, SYT13, SNAP29, SYT7	375	80	17446	5.81533	0.0288022	0.00713265	0.00692702
GOTERM_MF_DIRECT	GO:0000149~SNARE binding	9	2.01342	6.42581e-05	-4.19207	STX1B, SYT3, SNAPIN, VAMP7, SYT1, STX16, STXBP1, ADCY6, SYT7	375	64	17446	6.54225	0.0350359	0.00713265	0.00692702
UP_SEQ_FEATURE	topological domain:Vesicular	6	1.34228	0.00212475	-2.67269	SYT3, VAMP7, SYT1, STX16, SYT13, SYT7	415	40	18012	6.51036	0.937431	0.315574	0.314848
GOTERM_BP_DIRECT	GO:0006906~vesicle fusion	6	1.34228	0.00424663	-2.37196	SYT3, VAMP7, SYT1, STX16, SNPH, SYT13	397	49	18082	5.57713	0.999238	0.204249	0.201222
Annotation Cluster 7	Enrichment Score: 3.160371616046149
Category	Term	Count	%	PValue		Genes	List Total	Pop Hits	Pop Total	Fold Enrichment	Bonferroni	Benjamini	FDR
GOTERM_CC_DIRECT	GO:0005874~microtubule	21	4.69799	3.5583e-05	-4.44876	IGBP1, GSK3A, STAU2, KATNB1, SLC8A1, TPGS2, DNM3, TUBB2A, HSPH1, KATNAL1, KIF3A, MAP1A, SARM1, CEP170B, MAP6, RADIL, TPPP, FSD1, DNM1L, FGF13, MAP9	429	327	19662	2.94335	0.012623	0.000488581	0.000424258
UP_KEYWORDS	Microtubule	14	3.13199	0.00231355	-2.63572	STAU2, KATNB1, TPGS2, DNM3, TUBB2A, KATNAL1, KIF3A, MAP1A, CEP170B, MAP6, TPPP, FSD1, FGF13, MAP9	446	264	22680	2.6967	0.486792	0.0214936	0.0188815
GOTERM_MF_DIRECT	GO:0008017~microtubule binding	12	2.68456	0.00401203	-2.39664	DNM3, KATNAL1, OPA1, KIF3A, MAP1A, MAP6, KATNB1, TPPP, KIF7, DNM1L, FGF13, SNCA	375	200	17446	2.79136	0.892596	0.114837	0.111526
Annotation Cluster 8	Enrichment Score: 2.9063908619719023
Category	Term	Count	%	PValue		Genes	List Total	Pop Hits	Pop Total	Fold Enrichment	Bonferroni	Benjamini	FDR
INTERPRO	IPR011993:Pleckstrin homology-like domain	21	4.69799	0.000379265	-3.42106	PSD, CADPS2, FARP1, DGKD, RASGRF2, AGAP2, FRMD4A, ARHGAP26, ADAP1, MTMR7, EPS8, CNKSR2, DNM3, ABR, EPB41L4A, OPHN1, RASA3, EPB41L1, PSD3, PLCH2, SBF2	428	409	20594	2.47055	0.28463	0.118826	0.118153
INTERPRO	IPR001849:Pleckstrin homology domain	16	3.57942	0.000403712	-3.39393	PSD, CADPS2, FARP1, DGKD, RASGRF2, AGAP2, ARHGAP26, ADAP1, CNKSR2, DNM3, ABR, OPHN1, RASA3, PSD3, PLCH2, SBF2	428	262	20594	2.93843	0.299912	0.118826	0.118153
SMART	SM00233:PH	16	3.57942	0.000692214	-3.15976	PSD, CADPS2, FARP1, DGKD, RASGRF2, AGAP2, ARHGAP26, ADAP1, CNKSR2, DNM3, ABR, OPHN1, RASA3, PSD3, PLCH2, SBF2	239	253	10425	2.75853	0.125098	0.0667986	0.0654142
UP_SEQ_FEATURE	domain:PH	11	2.46085	0.0223451	-1.65082	PSD, CNKSR2, DNM3, CADPS2, ABR, RASA3, OPHN1, PSD3, AGAP2, PLCH2, ARHGAP26	415	208	18012	2.29532	1	1	0.998465
Annotation Cluster 9	Enrichment Score: 2.7709165066140424
Category	Term	Count	%	PValue		Genes	List Total	Pop Hits	Pop Total	Fold Enrichment	Bonferroni	Benjamini	FDR
GOTERM_BP_DIRECT	GO:0048169~regulation of long-term neuronal synaptic plasticity	6	1.34228	0.000318599	-3.49676	RIMS1, GRM5, HRAS, GRIN2B, SNCA, GRIN1	397	28	18082	9.75999	0.415829	0.0447897	0.044126
GOTERM_BP_DIRECT	GO:0048168~regulation of neuronal synaptic plasticity	5	1.11857	0.00199055	-2.70103	VGF, NCDN, GRIN2B, SNCA, GRIN1	397	25	18082	9.10932	0.965314	0.134323	0.132332
GOTERM_BP_DIRECT	GO:0060079~excitatory postsynaptic potential	5	1.11857	0.00767419	-2.11497	NLGN3, PPP1R9A, GRIN2B, SNCA, GRIN1	397	36	18082	6.32592	0.999998	0.291783	0.287459
Annotation Cluster 10	Enrichment Score: 2.7701405060087656
Category	Term	Count	%	PValue		Genes	List Total	Pop Hits	Pop Total	Fold Enrichment	Bonferroni	Benjamini	FDR
UP_KEYWORDS	GTP-binding	19	4.25056	0.000110585	-3.95631	RAB3B, ARL10, RALA, ATL3, DIRAS1, DIRAS2, ATL2, AGAP2, DNM3, TUBB2A, MRAS, RAB40C, RRAGC, OPA1, EEF1A2, RAC2, RAC3, DNM1L, HRAS	446	332	22680	2.91021	0.0313483	0.00199052	0.00174862
GOTERM_MF_DIRECT	GO:0003924~GTPase activity	15	3.3557	0.000174325	-3.75864	RAB3B, RALA, ATL3, DIRAS1, ATL2, AGAP2, DNM3, TUBB2A, RRAGC, OPA1, EEF1A2, RAC2, RAC3, DNM1L, HRAS	375	209	17446	3.33895	0.0922251	0.0161251	0.0156602
GOTERM_BP_DIRECT	GO:0007264~small GTPase mediated signal transduction	16	3.57942	0.000231825	-3.63484	RAB3B, ARL10, RALA, DOCK3, DIRAS1, RASGRF2, DIRAS2, AGAP2, RASGRP2, RABIF, MRAS, RAB40C, RAC2, RAC3, HRAS, RAPGEF4	397	236	18082	3.08791	0.32371	0.0434542	0.0428103
UP_SEQ_FEATURE	nucleotide phosphate-binding region:GTP	19	4.25056	0.000448053	-3.34867	RAB3B, ARL10, RALA, ATL3, DIRAS1, DIRAS2, ATL2, AGAP2, DNM3, TUBB2A, MRAS, RAB40C, RRAGC, OPA1, EEF1A2, RAC2, RAC3, DNM1L, HRAS	415	319	18012	2.5851	0.442306	0.146065	0.145729
UP_KEYWORDS	Prenylation	11	2.46085	0.00110447	-2.95684	RAB3B, RALA, MRAS, RAB40C, CNP, DIRAS1, DIRAS2, RAC2, RAC3, HRAS, LMNB2	446	157	22680	3.56288	0.272589	0.0122342	0.0107474
UP_SEQ_FEATURE	propeptide:Removed in mature form	15	3.3557	0.00127405	-2.89481	RTN4R, SEMA7A, RALA, NEGR1, CNTN6, DIRAS1, DIRAS2, OMG, RGMA, EFNA3, MRAS, CNTN1, RAC2, RAC3, HRAS	415	238	18012	2.73545	0.810079	0.276893	0.276256
GOTERM_MF_DIRECT	GO:0005525~GTP binding	19	4.25056	0.00164328	-2.78429	RAB3B, ARL10, RALA, ATL3, DIRAS1, DIRAS2, ATL2, AGAP2, DNM3, TUBB2A, MRAS, RAB40C, RRAGC, OPA1, EEF1A2, RAC2, RAC3, DNM1L, HRAS	375	383	17446	2.30791	0.59859	0.0690214	0.0670316
INTERPRO	IPR001806:Small GTPase superfamily	10	2.23714	0.00194251	-2.71164	RAB3B, RALA, MRAS, RAB40C, DIRAS1, DIRAS2, AGAP2, RAC2, RAC3, HRAS	428	134	20594	3.59081	0.820378	0.266634	0.265124
INTERPRO	IPR027417:P-loop containing nucleoside triphosphate hydrolase	32	7.15884	0.00474731	-2.32355	RAB3B, RALA, CLPB, ATL3, ABCB6, CNP, DIRAS1, NDUFA10, DIRAS2, ATL2, AGAP2, SMG9, ABCB9, ZFYVE1, OPA1, RAB40C, KIF3A, RAC2, RAC3, DNM1L, ABCD1, HRAS, ARL10, MPP3, KIF7, MPP6, UCKL1, DNM3, MRAS, RRAGC, KATNAL1, EEF1A2	428	909	20594	1.69388	0.985032	0.337262	0.335353
UP_SEQ_FEATURE	short sequence motif:Effector region	8	1.78971	0.00827003	-2.08249	RAB3B, RALA, MRAS, DIRAS1, DIRAS2, RAC2, RAC3, HRAS	415	100	18012	3.47219	0.99998	0.770294	0.768522
INTERPRO	IPR020849:Small GTPase superfamily, Ras type	5	1.11857	0.00924058	-2.0343	RALA, MRAS, DIRAS1, DIRAS2, HRAS	428	40	20594	6.0146	0.999725	0.479966	0.477249
UP_SEQ_FEATURE	lipid moiety-binding region:S-geranylgeranyl cysteine	8	1.78971	0.0135523	-1.86799	RAB3B, RALA, MRAS, RAB40C, DIRAS1, DIRAS2, RAC2, RAC3	415	110	18012	3.15654	1	1	0.998465
INTERPRO	IPR005225:Small GTP-binding protein domain	9	2.01342	0.0220063	-1.65745	RAB3B, RALA, MRAS, RAB40C, DIRAS1, DIRAS2, RAC2, RAC3, HRAS	428	165	20594	2.62455	1	0.747367	0.743135
Annotation Cluster 11	Enrichment Score: 2.6328591220759616
Category	Term	Count	%	PValue		Genes	List Total	Pop Hits	Pop Total	Fold Enrichment	Bonferroni	Benjamini	FDR
UP_KEYWORDS	Mitochondrion	39	8.72483	0.00026547	-3.57598	CLPB, PCX, ABCB6, NDUFA10, ETFDH, CISD1, MFF, CLU, HK1, HEBP2, CKMT1, PRDX5, AKAP10, OPA1, BLOC1S1, CHCHD6, DNM1L, FBXO7, SLC25A25, PDK2, NDUFA9, ACOT9, TRAP1, MECR, 1600014C10RIK, GOT2, GATC, GLRX2, SUOX, GDAP1, MUT, HIGD2A, LETM1, BCKDK, MFSD7B, SARM1, MICU3, NDUFS1, PI4K2A	446	1058	22680	1.87451	0.0736151	0.00382277	0.00335819
UP_KEYWORDS	Transit peptide	22	4.9217	0.00123116	-2.90968	NDUFA9, ACOT9, TRAP1, MECR, CLPB, PCX, NDUFA10, GOT2, ETFDH, GATC, GLRX2, SUOX, MUT, LETM1, BCKDK, CKMT1, AKAP10, PRDX5, OPA1, SARM1, NDUFS1, PDK2	446	510	22680	2.19362	0.298682	0.0130509	0.0114648
UP_SEQ_FEATURE	transit peptide:Mitochondrion	19	4.25056	0.0386449	-1.41291	NDUFA9, ACOT9, TRAP1, MECR, PCX, NDUFA10, GOT2, ETFDH, GLRX2, SUOX, MUT, LETM1, BCKDK, CKMT1, AKAP10, PRDX5, OPA1, NDUFS1, PDK2	415	496	18012	1.66259	1	1	0.998465
Annotation Cluster 12	Enrichment Score: 2.5414670483300816
Category	Term	Count	%	PValue		Genes	List Total	Pop Hits	Pop Total	Fold Enrichment	Bonferroni	Benjamini	FDR
GOTERM_MF_DIRECT	GO:0005096~GTPase activator activity	14	3.13199	0.00174108	-2.75918	AGAP2, ARHGAP26, ADAP1, RAP1GAP, ARHGAP44, ABR, OPHN1, SH3BP1, RASA3, STXBP5, GNB5, TBC1D10A, RGS6, RGS7	375	235	17446	2.77156	0.619832	0.0690214	0.0670316
INTERPRO	IPR000198:Rho GTPase-activating protein domain	7	1.566	0.0024411	-2.61241	ARHGAP44, ABR, SH3BP1, OPHN1, ARHGAP39, PIK3R1, ARHGAP26	428	66	20594	5.1033	0.884458	0.266634	0.265124
INTERPRO	IPR008936:Rho GTPase activation protein	8	1.78971	0.00251024	-2.60028	ARHGAP44, ABR, SH3BP1, RASA3, OPHN1, ARHGAP39, PIK3R1, ARHGAP26	428	89	20594	4.32511	0.891318	0.266634	0.265124
UP_SEQ_FEATURE	domain:Rho-GAP	7	1.566	0.00320076	-2.49475	ARHGAP44, ABR, SH3BP1, OPHN1, ARHGAP39, PIK3R1, ARHGAP26	415	63	18012	4.82249	0.98466	0.321061	0.320322
SMART	SM00324:RhoGAP	7	1.566	0.00329982	-2.48151	ARHGAP44, ABR, SH3BP1, OPHN1, ARHGAP39, PIK3R1, ARHGAP26	239	64	10425	4.77086	0.471609	0.159216	0.155917
UP_KEYWORDS	GTPase activation	10	2.23714	0.0050042	-2.30067	ARHGAP44, ABR, SH3BP1, RASA3, OPHN1, AGAP2, ARHGAP26, TBC1D10A, RAP1GAP, RGS7	446	163	22680	3.11976	0.764213	0.0389516	0.0342179
Annotation Cluster 13	Enrichment Score: 2.518971489069138
Category	Term	Count	%	PValue		Genes	List Total	Pop Hits	Pop Total	Fold Enrichment	Bonferroni	Benjamini	FDR
GOTERM_CC_DIRECT	GO:0016020~membrane	229	51.2304	3.34943e-14	-13.475	APP, SCOC, SERPINE2, GDE1, CISD1, ZFYVE1, EPS8, AI593442, PTGDS, FAM19A5, SLC35A5, CHID1, PRKCB, OMG, CACNA2D2, ANK2, ANK1, STX1B, ASTN2, PI4K2A, ASTN1, ABCB6, TTYH1, STXBP1, EIF5A2, AGAP2, CEND1, ABCB9, PIK3R1, MTMR7, CBARP, NKAIN1, PTDSS2, ABR, BLOC1S1, TSPAN7, PCDHA4, RDH14, STXBP5, STXBP6, PCDHA6, VPS16, TRAP1, GPR17, PRRT3, SNAPIN, PRRT2, CADM2, GRIN2B, SLC6A7, PLCH2, XKR4, PAM, CD200, TENM1…	429	6998	19662	1.4998	1.19698e-11	3.98582e-12	3.46107e-12
UP_KEYWORDS	Membrane	220	49.217	1.42315e-06	-5.84675	APP, SCOC, GDE1, CISD1, EPS8, AI593442, PTGDS, FAM19A5, SLC35A5, ARL10, PRKCB, OMG, CACNA2D2, ANK2, ANK1, STX1B, CDIP1, ASTN2, PI4K2A, ASTN1, ABCB6, PCDH10, TTYH1, STXBP1, EIF5A2, CEND1, ABCB9, PIK3R1, CBARP, NKAIN1, PTDSS2, BLOC1S1, TSPAN7, PCDHA4, STXBP5, STXBP6, PCDHA6, VPS16, TRAP1, GPR17, PRRT3, SNAPIN, PRRT2, CADM2, GRIN2B, SLC6A7, PLCH2, XKR4, PAM, CD200, TENM1, TENM3, DIRAS1, DIRAS2, CLTB…	446	8683	22680	1.28843	0.000409784	3.41556e-05	3.00048e-05
UP_SEQ_FEATURE	topological domain:Cytoplasmic	77	17.226	0.104779	-0.979727	DPP10, TENM1, APP, TENM3, ATP8A1, GDE1, CISD1, SLC6A1, USE1, CDH8, SLC8A1, SMPD3, FADS2, GRM2, GRM5, GRM7, AI593442, CHL1, TMED1, VKORC1, SLC32A1, COL25A1, SLC2A13, APLP1, CACNA2D2, SORCS1, ATP1B1, SEZ6L, STX1B, TMEFF2, VAMP7, SLC29A4, CD47, ASTN2, NLGN3, GRIA2, LRP1, ATL3, TTYH1, STX16, ATL2, ADAM22, ATP1A3, CEND1, ADCY1, SLC1A6, MFF, CACNA1E, RTN4, ADCY6, PTDSS2, TSPAN7, ADAM23, PCDHA4, NCAM2, …	415	2880	18012	1.16041	1	1	0.998465
UP_SEQ_FEATURE	transmembrane region	110	24.6085	0.137307	-0.862306	APP, DGKE, ATP8A1, GDE1, CISD1, CDH8, SLC8A1, TM7SF2, FADS2, AI593442, FAM19A5, SLC35A5, ANKRD46, APLP1, LMTK2, CACNA2D2, ATP1B1, STX1B, ASTN2, ASTN1, GRIA2, ABCB6, TTYH1, SLC41A3, CEND1, ABCB9, SLC1A6, CACNA1E, RTN4, NKAIN1, PTDSS2, TSPAN7, PCDHA4, PCDHA6, GRIA4, GPR17, GGT7, PRRT3, SYT3, SYT1, CADM2, CCDC136, GRIN2B, SYT7, HIGD2A, SLC6A7, REEP2, XKR4, PAM, CD200, DPP10, TENM1, TENM3, SLC6A1, NA…	415	4312	18012	1.1072	1	1	0.998465
UP_SEQ_FEATURE	glycosylation site:N-linked (GlcNAc...)	92	20.5817	0.14172	-0.84857	DPP10, TENM1, APP, TENM3, SERPINE2, HEXB, COL12A1, GDE1, SLC6A1, CLU, CDH8, SLC8A1, GRM2, GRM5, GRM7, AI593442, CHL1, PTGDS, ABCD1, SLC35A5, FGB, SLC32A1, SLC2A13, APLP1, FGG, OMG, LMTK2, CACNA2D2, EMP2, SORCS1, ATP1B1, SEZ6L, POMGNT2, SERPINA1E, RGMA, RCN3, TMEFF2, SLC29A4, VWA1, CD47, ASTN2, VSTM2A, PLBD2, ASTN1, NLGN3, RTN4R, GRIA2, SEMA7A, ITIH3, CEMIP, LRP1, TTYH1, ADAM22, ADCY1, TM2D3, SLC1…	415	3563	18012	1.12069	1	1	0.998465
UP_SEQ_FEATURE	topological domain:Extracellular	55	12.3043	0.396431	-0.401833	DPP10, TENM1, APP, TENM3, ATP8A1, SLC6A1, CDH8, SLC8A1, GRM2, GRM5, GRM7, AI593442, CHL1, TMED1, COL25A1, SLC2A13, APLP1, CACNA2D2, ATP1B1, SEZ6L, TMEFF2, SLC29A4, CD47, ASTN2, NLGN3, GRIA2, LRP1, TTYH1, ADAM22, CEND1, SLC1A6, CACNA1E, ADCY6, PTDSS2, TSPAN7, ADAM23, PCDHA4, NCAM2, PCDHA6, GRIA4, LINGO1, GPR17, GABBR2, GGT7, PRRT3, GABBR1, CADM2, PRAF2, GABRA3, GRIN2B, GRIN1, HIGD2A, SLC6A7, CD200…	415	2256	18012	1.05813	1	1	0.998465
UP_KEYWORDS	Transmembrane helix	131	29.3065	0.753427	-0.122959	APP, DGKE, ATP8A1, TUSC3, GDE1, CISD1, CDH8, SLC8A1, TM7SF2, FADS2, AI593442, FRRS1L, FAM19A5, SLC35A5, ARL10, TMEM178B, ANKRD46, APLP1, LMTK2, CACNA2D2, SHISA9, ATP1B1, STX1B, CDIP1, ASTN2, ASTN1, GRIA2, ABCB6, PCDH10, TTYH1, SLC41A3, CEND1, ABCB9, PIK3R1, SLC1A6, CACNA1E, RTN4, CBARP, NKAIN1, PTDSS2, TSPAN7, PCDHA4, PCDHA6, GRIA4, GPR17, GGT7, PRRT3, SYT3, PRRT2, SYT1, CADM2, CCDC136, GRIN2B, S…	446	6938	22680	0.960163	1	1	0.881533
UP_KEYWORDS	Transmembrane	131	29.3065	0.764179	-0.116805	APP, DGKE, ATP8A1, TUSC3, GDE1, CISD1, CDH8, SLC8A1, TM7SF2, FADS2, AI593442, FRRS1L, FAM19A5, SLC35A5, ARL10, TMEM178B, ANKRD46, APLP1, LMTK2, CACNA2D2, SHISA9, ATP1B1, STX1B, CDIP1, ASTN2, ASTN1, GRIA2, ABCB6, PCDH10, TTYH1, SLC41A3, CEND1, ABCB9, PIK3R1, SLC1A6, CACNA1E, RTN4, CBARP, NKAIN1, PTDSS2, TSPAN7, PCDHA4, PCDHA6, GRIA4, GPR17, GGT7, PRRT3, SYT3, PRRT2, SYT1, CADM2, CCDC136, GRIN2B, S…	446	6955	22680	0.957817	1	1	0.881533
GOTERM_CC_DIRECT	GO:0016021~integral component of membrane	134	29.9776	0.962133	-0.0167651	APP, DGKE, ATP8A1, TUSC3, GDE1, CISD1, CDH8, SLC8A1, TM7SF2, FADS2, AI593442, FRRS1L, FAM19A5, SLC35A5, ARL10, TMEM178B, ANKRD46, APLP1, LMTK2, CACNA2D2, SHISA9, ATP1B1, STX1B, CDIP1, ASTN2, ASTN1, GRIA2, ABCB6, TTYH1, SLC41A3, CEND1, ABCB9, PIK3R1, SLC1A6, CACNA1E, RTN4, CBARP, NKAIN1, PTDSS2, TSPAN7, PCDHA4, STXBP5, STXBP6, PCDHA6, GRIA4, GPR17, GGT7, PRRT3, SYT3, PRRT2, SYT1, CADM2, CCDC136, G…	429	6878	19662	0.892921	1	1	0.962133
Annotation Cluster 14	Enrichment Score: 2.464704805347135
Category	Term	Count	%	PValue		Genes	List Total	Pop Hits	Pop Total	Fold Enrichment	Bonferroni	Benjamini	FDR
UP_SEQ_FEATURE	repeat:NHL 5	4	0.894855	0.00227239	-2.64352	TENM1, TENM3, TRIM3, PAM	415	12	18012	14.4675	0.948403	0.315574	0.314848
UP_SEQ_FEATURE	repeat:NHL 1	4	0.894855	0.00290406	-2.53699	TENM1, TENM3, TRIM3, PAM	415	13	18012	13.3546	0.977393	0.315574	0.314848
UP_SEQ_FEATURE	repeat:NHL 2	4	0.894855	0.00290406	-2.53699	TENM1, TENM3, TRIM3, PAM	415	13	18012	13.3546	0.977393	0.315574	0.314848
UP_SEQ_FEATURE	repeat:NHL 3	4	0.894855	0.00290406	-2.53699	TENM1, TENM3, TRIM3, PAM	415	13	18012	13.3546	0.977393	0.315574	0.314848
UP_SEQ_FEATURE	repeat:NHL 4	4	0.894855	0.00290406	-2.53699	TENM1, TENM3, TRIM3, PAM	415	13	18012	13.3546	0.977393	0.315574	0.314848
INTERPRO	IPR011042:Six-bladed beta-propeller, TolB-like	5	1.11857	0.0100755	-1.99673	TENM1, TENM3, LRP1, TRIM3, PAM	428	41	20594	5.86791	0.999869	0.494261	0.491462
Annotation Cluster 15	Enrichment Score: 2.427760035185567
Category	Term	Count	%	PValue		Genes	List Total	Pop Hits	Pop Total	Fold Enrichment	Bonferroni	Benjamini	FDR
INTERPRO	IPR016185:Pre-ATP-grasp domain	4	0.894855	0.00271767	-2.5658	PCX, RIMKLA, SYN2, SYN1	428	14	20594	13.7477	0.909551	0.266634	0.265124
INTERPRO	IPR013815:ATP-grasp fold, subdomain 1	4	0.894855	0.00334522	-2.47558	PCX, RIMKLA, SYN2, SYN1	428	15	20594	12.8312	0.948118	0.295383	0.29371
INTERPRO	IPR013816:ATP-grasp fold, subdomain 2	4	0.894855	0.00572926	-2.2419	PCX, RIMKLA, SYN2, SYN1	428	18	20594	10.6926	0.993739	0.337262	0.335353
Annotation Cluster 16	Enrichment Score: 2.4066202465370496
Category	Term	Count	%	PValue		Genes	List Total	Pop Hits	Pop Total	Fold Enrichment	Bonferroni	Benjamini	FDR
UP_KEYWORDS	Cleavage on pair of basic residues	14	3.13199	0.00131415	-2.88135	CHGA, TENM1, ITIH3, GRP, ADAM22, CDH8, PCSK1N, NPY, PNOC, ADAM23, TAC1, PAM, SCG2, CHGB	446	248	22680	2.87068	0.315266	0.0130509	0.0114648
UP_KEYWORDS	Neuropeptide	5	1.11857	0.00179419	-2.74613	TENM1, PCSK1N, NPY, PNOC, TAC1	446	27	22680	9.41704	0.403806	0.0172242	0.015131
GOTERM_BP_DIRECT	GO:0007218~neuropeptide signaling pathway	6	1.34228	0.0255639	-1.59237	TENM1, PCSK1N, GRP, NPY, PNOC, TAC1	397	76	18082	3.59578	1	0.590771	0.582016
Annotation Cluster 17	Enrichment Score: 2.2007229076852903
Category	Term	Count	%	PValue		Genes	List Total	Pop Hits	Pop Total	Fold Enrichment	Bonferroni	Benjamini	FDR
GOTERM_BP_DIRECT	GO:0000266~mitochondrial fission	5	1.11857	0.000676536	-3.16971	DNM3, OPA1, DNM1L, MFF, GDAP1	397	19	18082	11.9859	0.680725	0.0600693	0.0591791
GOTERM_BP_DIRECT	GO:0003374~dynamin polymerization involved in mitochondrial fission	3	0.671141	0.00457921	-2.33921	DNM3, OPA1, DNM1L	397	5	18082	27.328	0.999566	0.204249	0.201222
INTERPRO	IPR001401:Dynamin, GTPase domain	3	0.671141	0.00840649	-2.07539	DNM3, OPA1, DNM1L	428	7	20594	20.6215	0.999421	0.463933	0.461306
SMART	SM00053:DYNc	3	0.671141	0.0101048	-1.99547	DNM3, OPA1, DNM1L	239	7	10425	18.694	0.859163	0.278605	0.272831
INTERPRO	IPR022812:Dynamin	3	0.671141	0.0376842	-1.42384	DNM3, OPA1, DNM1L	428	15	20594	9.62336	1	0.768521	0.764169
Annotation Cluster 18	Enrichment Score: 2.0199242521456493
Category	Term	Count	%	PValue		Genes	List Total	Pop Hits	Pop Total	Fold Enrichment	Bonferroni	Benjamini	FDR
GOTERM_BP_DIRECT	GO:0000266~mitochondrial fission	5	1.11857	0.000676536	-3.16971	DNM3, OPA1, DNM1L, MFF, GDAP1	397	19	18082	11.9859	0.680725	0.0600693	0.0591791
GOTERM_CC_DIRECT	GO:0005741~mitochondrial outer membrane	9	2.01342	0.0190163	-1.72087	ABCB6, OPA1, CNP, CISD1, DNM1L, MFF, GDAP1, ASS1, HK1	429	153	19662	2.69601	0.998945	0.125719	0.109168
UP_KEYWORDS	Mitochondrion outer membrane	6	1.34228	0.0677345	-1.16919	ABCB6, CISD1, DNM1L, MFF, GDAP1, HK1	446	111	22680	2.74876	1	0.307445	0.270082
Annotation Cluster 19	Enrichment Score: 1.9729693769718457
Category	Term	Count	%	PValue		Genes	List Total	Pop Hits	Pop Total	Fold Enrichment	Bonferroni	Benjamini	FDR
GOTERM_BP_DIRECT	GO:0007268~chemical synaptic transmission	17	3.80313	1.25945e-06	-5.89982	GRIA2, USP14, SNAPIN, GABRA3, NRXN3, NRXN2, SLC6A1, GRIN2B, CDH8, GRIN1, GRM2, GRM5, GRM7, PNOC, TAC1, SNCA, GRIA4	397	172	18082	4.5017	0.00212244	0.000424938	0.000418641
GOTERM_CC_DIRECT	GO:0045211~postsynaptic membrane	19	4.25056	1.90953e-06	-5.71907	GRIA2, CADPS2, GABBR2, GABBR1, ZC4H2, GABRA3, TMUB1, ANK2, SRCIN1, ANK1, GRIN2B, GRIN1, KCTD8, CNKSR2, GRM2, GRM7, PTPRZ1, PSD3, GRIA4	429	222	19662	3.92257	0.00068147	3.2462e-05	2.81883e-05
KEGG_PATHWAY	mmu04724:Glutamatergic synapse	12	2.68456	4.10468e-05	-4.38672	GRIA2, GRM2, GRM5, GRM7, PRKCB, ADCY1, GNB5, SLC1A6, GRIN2B, ADCY6, GRIA4, GRIN1	170	115	7691	4.72082	0.00915253	0.00229862	0.00213443
GOTERM_BP_DIRECT	GO:0035235~ionotropic glutamate receptor signaling pathway	5	1.11857	0.000190553	-3.71998	GRIA2, APP, ATP1A3, GRIN2B, GRIN1	397	14	18082	16.2666	0.274935	0.0401829	0.0395874
UP_KEYWORDS	Postsynaptic cell membrane	13	2.90828	0.00019481	-3.71039	GRIA2, GABBR2, GABBR1, ZC4H2, GABRA3, TMUB1, ANK2, SRCIN1, GRIN2B, GRIN1, KCTD8, PSD3, GRIA4	446	176	22680	3.75611	0.0545655	0.00311696	0.00273816
KEGG_PATHWAY	mmu05033:Nicotine addiction	6	1.34228	0.00170485	-2.76831	GRIA2, SLC32A1, GABRA3, GRIN2B, GRIA4, GRIN1	170	40	7691	6.78618	0.31765	0.034717	0.0322372
KEGG_PATHWAY	mmu04713:Circadian entrainment	8	1.78971	0.00565279	-2.24774	GRIA2, PRKCB, ADCY1, GNB5, GRIN2B, ADCY6, GRIA4, GRIN1	170	98	7691	3.69316	0.719117	0.0904446	0.0839843
INTERPRO	IPR019594:Glutamate receptor, L-glutamate/glycine-binding	4	0.894855	0.00572926	-2.2419	GRIA2, GRIN2B, GRIA4, GRIN1	428	18	20594	10.6926	0.993739	0.337262	0.335353
INTERPRO	IPR001320:Ionotropic glutamate receptor	4	0.894855	0.00572926	-2.2419	GRIA2, GRIN2B, GRIA4, GRIN1	428	18	20594	10.6926	0.993739	0.337262	0.335353
INTERPRO	IPR001508:NMDA receptor	4	0.894855	0.00572926	-2.2419	GRIA2, GRIN2B, GRIA4, GRIN1	428	18	20594	10.6926	0.993739	0.337262	0.335353
GOTERM_MF_DIRECT	GO:0004970~ionotropic glutamate receptor activity	4	0.894855	0.00627803	-2.20218	GRIA2, GRIN2B, GRIA4, GRIN1	375	18	17446	10.3384	0.96966	0.158361	0.153795
GOTERM_MF_DIRECT	GO:0005234~extracellular-glutamate-gated ion channel activity	4	0.894855	0.00627803	-2.20218	GRIA2, GRIN2B, GRIA4, GRIN1	375	18	17446	10.3384	0.96966	0.158361	0.153795
SMART	SM00079:PBPe	4	0.894855	0.00743996	-2.12843	GRIA2, GRIN2B, GRIA4, GRIN1	239	18	10425	9.69317	0.763375	0.239319	0.234359
SMART	SM00918:SM00918	4	0.894855	0.00743996	-2.12843	GRIA2, GRIN2B, GRIA4, GRIN1	239	18	10425	9.69317	0.763375	0.239319	0.234359
KEGG_PATHWAY	mmu05031:Amphetamine addiction	6	1.34228	0.0155827	-1.80736	GRIA2, PRKCB, CAMK4, GRIN2B, GRIA4, GRIN1	170	67	7691	4.05145	0.970342	0.183712	0.17059
INTERPRO	IPR001828:Extracellular ligand-binding receptor	9	2.01342	0.0234477	-1.6299	GRIA2, GRM2, GABBR2, GRM5, GABBR1, GRM7, GRIN2B, GRIA4, GRIN1	428	167	20594	2.59312	1	0.766826	0.762484
UP_KEYWORDS	Ligand-gated ion channel	5	1.11857	0.0553226	-1.2571	GRIA2, GABRA3, GRIN2B, GRIA4, GRIN1	446	73	22680	3.48301	1	0.277261	0.243566
BIOCARTA	m_nos1Pathway:Nitric Oxide Signaling Pathway	3	0.671141	0.0742683	-1.1292	PRKCB, GRIN2B, GRIN1	32	19	1289	6.3602	0.999965	1	1
GOTERM_MF_DIRECT	GO:0004872~receptor activity	8	1.78971	0.0774998	-1.1107	NLGN3, GRIA2, MED30, CADM2, GRIN2B, CD200, GRIA4, GRIN1	375	172	17446	2.16384	1	0.939344	0.912264
KEGG_PATHWAY	mmu05030:Cocaine addiction	4	0.894855	0.0922991	-1.0348	GRIA2, GRM2, GRIN2B, GRIN1	170	49	7691	3.69316	1	0.462835	0.429775
KEGG_PATHWAY	mmu05014:Amyotrophic lateral sclerosis (ALS)	4	0.894855	0.101146	-0.995053	GRIA2, GRIN2B, GRIN1, MAP2K6	170	51	7691	3.54833	1	0.462835	0.429775
KEGG_PATHWAY	mmu04728:Dopaminergic synapse	6	1.34228	0.17197	-0.764547	GRIA2, GSK3A, PRKCB, GNB5, GRIN2B, GRIA4	170	134	7691	2.02572	1	0.630365	0.585339
KEGG_PATHWAY	mmu04080:Neuroactive ligand-receptor interaction	10	2.23714	0.175084	-0.756754	GRIA2, GRM2, GABBR2, GRM5, GABBR1, GRM7, GABRA3, GRIN2B, GRIA4, GRIN1	170	285	7691	1.58741	1	0.630365	0.585339
GOTERM_BP_DIRECT	GO:0006816~calcium ion transport	6	1.34228	0.197324	-0.704819	PRKCB, CACNA2D2, CACNA1E, GRIN2B, SLC8A1, GRIN1	397	141	18082	1.93815	1	1	0.985765
GOTERM_MF_DIRECT	GO:0005262~calcium channel activity	4	0.894855	0.280499	-0.552068	CACNA2D2, CACNA1E, GRIN2B, GRIN1	375	86	17446	2.16384	1	1	0.972924
GOTERM_MF_DIRECT	GO:0005216~ion channel activity	6	1.34228	0.300957	-0.521496	GRIA2, GABRA3, CACNA1E, GRIN2B, GRIA4, GRIN1	375	170	17446	1.64198	1	1	0.972924
UP_KEYWORDS	Ion channel	9	2.01342	0.341332	-0.466823	GRIA2, TTYH1, GABRA3, KCNIP4, CACNA2D2, CACNA1E, GRIN2B, GRIA4, GRIN1	446	336	22680	1.36211	1	0.897761	0.788658
UP_KEYWORDS	Ion transport	14	3.13199	0.440472	-0.356082	GRIA2, ATP6V1G2, TTYH1, KCNIP4, GABRA3, CACNA2D2, ATP1A3, ATP1B1, CACNA1E, GRIN2B, SLC8A1, GRIN1, ATP6V1E1, GRIA4	446	619	22680	1.15013	1	1	0.881533
GOTERM_BP_DIRECT	GO:0006811~ion transport	14	3.13199	0.512314	-0.290463	GRIA2, ATP6V1G2, TTYH1, KCNIP4, GABRA3, CACNA2D2, ATP1A3, ATP1B1, CACNA1E, GRIN2B, SLC8A1, GRIN1, ATP6V1E1, GRIA4	397	584	18082	1.09187	1	1	0.985765
Annotation Cluster 20	Enrichment Score: 1.9124187638376915
Category	Term	Count	%	PValue		Genes	List Total	Pop Hits	Pop Total	Fold Enrichment	Bonferroni	Benjamini	FDR
UP_KEYWORDS	Lysosome	13	2.90828	0.00394259	-2.40422	CHID1, SNAPIN, HEXB, ABCB9, SYT7, VAMP7, RRAGC, SNX16, BLOC1S1, BORCS7, PLBD2, VPS16, BORCS5	446	249	22680	2.65492	0.679448	0.0315407	0.0277076
GOTERM_CC_DIRECT	GO:0005764~lysosome	15	3.3557	0.0141463	-1.84936	CHID1, SNAPIN, HEXB, ABCB9, ASS1, SYT7, CST3, VAMP7, RRAGC, SNX16, BLOC1S1, BORCS7, PLBD2, VPS16, BORCS5	429	331	19662	2.07699	0.993819	0.0952871	0.0827423
GOTERM_CC_DIRECT	GO:0005765~lysosomal membrane	11	2.46085	0.0328337	-1.48368	SNAPIN, VAMP7, LRP1, BLOC1S1, RDH14, ABCB9, ATP6V1E1, BORCS7, SYT7, PI4K2A, VPS16	429	234	19662	2.1545	0.999993	0.195361	0.169641
Annotation Cluster 21	Enrichment Score: 1.748105893428167
Category	Term	Count	%	PValue		Genes	List Total	Pop Hits	Pop Total	Fold Enrichment	Bonferroni	Benjamini	FDR
GOTERM_BP_DIRECT	GO:0007416~synapse assembly	6	1.34228	0.00292156	-2.53439	NLGN3, DNM3, FARP1, NRXN3, NRXN2, ADGRL3	397	45	18082	6.07288	0.992816	0.169421	0.16691
GOTERM_BP_DIRECT	GO:0035176~social behavior	6	1.34228	0.00644492	-2.19078	NLGN3, GAD1, NRXN3, NRXN2, HRAS, GRIN1	397	54	18082	5.06073	0.999982	0.271815	0.267787
GOTERM_BP_DIRECT	GO:0030534~adult behavior	5	1.11857	0.00929378	-2.03181	NLGN3, GRM7, NRXN3, NRXN2, FGFBP3	397	38	18082	5.99297	1	0.308976	0.304397
GOTERM_BP_DIRECT	GO:0071625~vocalization behavior	3	0.671141	0.0365902	-1.43663	NLGN3, NRXN3, NRXN2	397	14	18082	9.75999	1	0.752777	0.741622
KEGG_PATHWAY	mmu04514:Cell adhesion molecules (CAMs)	6	1.34228	0.283844	-0.54692	NLGN3, NEGR1, CNTN1, NRXN3, NRXN2, NCAM2	170	162	7691	1.6756	1	0.81226	0.754242
Annotation Cluster 22	Enrichment Score: 1.7128386264237971
Category	Term	Count	%	PValue		Genes	List Total	Pop Hits	Pop Total	Fold Enrichment	Bonferroni	Benjamini	FDR
SMART	SM00454:SAM	7	1.566	0.0116282	-1.93449	CNKSR2, DGKD, SARM1, PPP1R9A, PPFIA4, PPFIA3, PPFIA2	239	83	10425	3.67873	0.895376	0.28053	0.274716
INTERPRO	IPR001660:Sterile alpha motif domain	7	1.566	0.0116511	-1.93363	CNKSR2, DGKD, SARM1, PPP1R9A, PPFIA4, PPFIA3, PPFIA2	428	91	20594	3.70129	0.999968	0.514396	0.511483
UP_SEQ_FEATURE	domain:SAM 1	3	0.671141	0.0252701	-1.59739	SARM1, PPFIA3, PPFIA2	415	11	18012	11.837	1	1	0.998465
UP_SEQ_FEATURE	domain:SAM 2	3	0.671141	0.0252701	-1.59739	SARM1, PPFIA3, PPFIA2	415	11	18012	11.837	1	1	0.998465
INTERPRO	IPR013761:Sterile alpha motif/pointed domain	7	1.566	0.0315295	-1.50128	CNKSR2, DGKD, SARM1, PPP1R9A, PPFIA4, PPFIA3, PPFIA2	428	114	20594	2.95454	1	0.768521	0.764169
Annotation Cluster 23	Enrichment Score: 1.7127132002644427
Category	Term	Count	%	PValue		Genes	List Total	Pop Hits	Pop Total	Fold Enrichment	Bonferroni	Benjamini	FDR
UP_SEQ_FEATURE	metal ion-binding site:Calcium 3	6	1.34228	0.00064979	-3.18723	SYT3, SYT1, LRP1, PRKCB, PLCH2, SYT7	415	31	18012	8.40047	0.57128	0.169465	0.169075
UP_SEQ_FEATURE	topological domain:Vesicular	6	1.34228	0.00212475	-2.67269	SYT3, VAMP7, SYT1, STX16, SYT13, SYT7	415	40	18012	6.51036	0.937431	0.315574	0.314848
GOTERM_MF_DIRECT	GO:0030276~clathrin binding	6	1.34228	0.00293645	-2.53218	TOM1L2, SYT3, SYT1, SYT13, SYT7, NCALD	375	46	17446	6.06817	0.804487	0.0905406	0.0879304
GOTERM_BP_DIRECT	GO:0014059~regulation of dopamine secretion	4	0.894855	0.00389921	-2.40902	SYT1, PRKCB, SYT7, SNCA	397	15	18082	12.1458	0.998627	0.199333	0.196379
UP_SEQ_FEATURE	metal ion-binding site:Calcium 2	6	1.34228	0.0105779	-1.9756	SYT3, SYT1, LRP1, PRKCB, PLCH2, SYT7	415	58	18012	4.4899	0.999999	0.919569	0.917453
UP_SEQ_FEATURE	metal ion-binding site:Calcium 3; via carbonyl oxygen	4	0.894855	0.0117881	-1.92856	SYT1, LRP1, PRKCB, PLCH2	415	21	18012	8.26713	1	0.960731	0.958521
UP_SEQ_FEATURE	metal ion-binding site:Calcium 1	5	1.11857	0.0225546	-1.64677	SYT3, SYT1, LRP1, PRKCB, SYT7	415	47	18012	4.61728	1	1	0.998465
UP_SEQ_FEATURE	metal ion-binding site:Calcium 1; via carbonyl oxygen	4	0.894855	0.0458749	-1.33842	SYT3, SYT1, LRP1, PRKCB	415	35	18012	4.96028	1	1	0.998465
GOTERM_MF_DIRECT	GO:0001786~phosphatidylserine binding	4	0.894855	0.0506282	-1.29561	GAP43, SYT3, SYT1, SYT7	375	39	17446	4.77156	1	0.739438	0.718121
UP_SEQ_FEATURE	metal ion-binding site:Calcium 2; via carbonyl oxygen	4	0.894855	0.0526837	-1.27832	SYT1, LRP1, PRKCB, PLCH2	415	37	18012	4.69215	1	1	0.998465
INTERPRO	IPR001565:Synaptotagmin	3	0.671141	0.0527294	-1.27795	SYT3, SYT1, SYT7	428	18	20594	8.01947	1	0.768521	0.764169
GOTERM_BP_DIRECT	GO:0017158~regulation of calcium ion-dependent exocytosis	3	0.671141	0.0962998	-1.01637	SYT3, SYT1, SYT7	397	24	18082	5.69332	1	1	0.985765
GOTERM_MF_DIRECT	GO:0005546~phosphatidylinositol-4,5-bisphosphate binding	4	0.894855	0.142617	-0.84583	SYT3, SYT1, STXBP6, SYT7	375	61	17446	3.05067	1	1	0.972924
GOTERM_MF_DIRECT	GO:0005544~calcium-dependent phospholipid binding	3	0.671141	0.267033	-0.573434	SYT3, SYT1, SYT7	375	47	17446	2.96953	1	1	0.972924
Annotation Cluster 24	Enrichment Score: 1.6652926377367405
Category	Term	Count	%	PValue		Genes	List Total	Pop Hits	Pop Total	Fold Enrichment	Bonferroni	Benjamini	FDR
GOTERM_CC_DIRECT	GO:0031201~SNARE complex	7	1.566	0.000650737	-3.18659	STX1B, VAMP7, SYT1, STX16, STXBP5, SNAP29, SYN2	429	49	19662	6.54745	0.207362	0.00663751	0.00576367
KEGG_PATHWAY	mmu04130:SNARE interactions in vesicular transport	5	1.11857	0.0056003	-2.25179	STX1B, VAMP7, STX16, SNAP29, USE1	170	33	7691	6.85472	0.715776	0.0904446	0.0839843
GOTERM_MF_DIRECT	GO:0005484~SNAP receptor activity	4	0.894855	0.0443962	-1.35265	STX1B, VAMP7, STX16, SNAP29	375	37	17446	5.02948	1	0.684442	0.66471
UP_SEQ_FEATURE	domain:t-SNARE coiled-coil homology	3	0.671141	0.0762867	-1.11755	STX1B, STX16, SNAP29	415	20	18012	6.51036	1	1	0.998465
SMART	SM00397:t_SNARE	3	0.671141	0.0820479	-1.08593	STX1B, STX16, SNAP29	239	21	10425	6.23132	1	0.791762	0.775353
INTERPRO	IPR000727:Target SNARE coiled-coil domain	3	0.671141	0.100639	-0.997234	STX1B, STX16, SNAP29	428	26	20594	5.55194	1	1	0.995465
Annotation Cluster 25	Enrichment Score: 1.558360903737527
Category	Term	Count	%	PValue		Genes	List Total	Pop Hits	Pop Total	Fold Enrichment	Bonferroni	Benjamini	FDR
GOTERM_CC_DIRECT	GO:0005783~endoplasmic reticulum	43	9.61969	0.00904894	-2.0434	RTN4R, GRIA2, TENM1, CEMIP, ATP8A1, ATL3, ABCB6, TUSC3, STAU2, RASGRF2, ATL2, EIF5A2, ATP1A3, USE1, CLU, ZFYVE1, RTN4, TM7SF2, CST3, FADS2, PTDSS2, PCDHA4, DNAJB9, RDH14, TMED1, PTGDS, DNM1L, VKORC1, TMEM30A, 1600014C10RIK, POMGNT2, SERPINA1E, SEZ6L, PDIA5, ASS1, RGMA, GRIN1, RCN3, VAMP7, REEP2, ACSBG1, LPIN2, PTPN5	429	1323	19662	1.48963	0.961038	0.0686756	0.0596342
UP_KEYWORDS	Endoplasmic reticulum	30	6.71141	0.0235409	-1.62818	GRIA2, CEMIP, ATP8A1, ATL3, ABCB6, TUSC3, STAU2, RASGRF2, ATL2, EIF5A2, USE1, CLU, ZFYVE1, RTN4, TM7SF2, FADS2, PTDSS2, DNAJB9, TMED1, PTGDS, VKORC1, 1600014C10RIK, POMGNT2, SEZ6L, PDIA5, RCN3, VAMP7, ACSBG1, LPIN2, PTPN5	446	997	22680	1.53015	0.998952	0.150662	0.132352
GOTERM_CC_DIRECT	GO:0005789~endoplasmic reticulum membrane	22	4.9217	0.0991964	-1.0035	VKORC1, GRIA2, NDRG4, GABBR1, ATL3, 1600014C10RIK, ABCB6, RASGRF2, ATL2, EIF5A2, ABCB9, POMGNT2, SEZ6L, USE1, RTN4, FADS2, PTDSS2, VAMP7, REEP2, TMED1, LPIN2, PTPN5	429	710	19662	1.42015	1	0.442664	0.384386
Annotation Cluster 26	Enrichment Score: 1.4845595194588335
Category	Term	Count	%	PValue		Genes	List Total	Pop Hits	Pop Total	Fold Enrichment	Bonferroni	Benjamini	FDR
GOTERM_BP_DIRECT	GO:0060048~cardiac muscle contraction	5	1.11857	0.0206705	-1.68465	ATP1A3, ANK2, ATP1B1, SLC8A1, MAP2K6	397	48	18082	4.74444	1	0.52835	0.52052
GOTERM_CC_DIRECT	GO:0014704~intercalated disc	5	1.11857	0.0247642	-1.60618	ANK2, FGF13, ATP1B1, SLC8A1, YWHAH	429	51	19662	4.49335	0.999871	0.157872	0.137088
GOTERM_BP_DIRECT	GO:0006874~cellular calcium ion homeostasis	6	1.34228	0.06873	-1.16285	PRKCB, HEXB, ANK2, ATP1B1, SLC8A1, GRIN1	397	100	18082	2.7328	1	0.942722	0.928751
Annotation Cluster 27	Enrichment Score: 1.4803390280336104
Category	Term	Count	%	PValue		Genes	List Total	Pop Hits	Pop Total	Fold Enrichment	Bonferroni	Benjamini	FDR
GOTERM_CC_DIRECT	GO:0005777~peroxisome	10	2.23714	0.00230526	-2.63728	PEX7, PRDX5, MVK, ACOX1, ACSBG1, MVD, DNM1L, MFF, ABCD1, SYT7	429	131	19662	3.49864	0.561295	0.021102	0.0183239
UP_KEYWORDS	Peroxisome	7	1.566	0.0189662	-1.72202	PEX7, PRDX5, ACOX1, DNM1L, MFF, ABCD1, SYT7	446	107	22680	3.32677	0.995973	0.130054	0.114249
KEGG_PATHWAY	mmu04146:Peroxisome	5	1.11857	0.109358	-0.961151	PEX7, PRDX5, MVK, ACOX1, ABCD1	170	83	7691	2.72537	1	0.489922	0.454927
GOTERM_BP_DIRECT	GO:0006635~fatty acid beta-oxidation	3	0.671141	0.250666	-0.600905	PEX7, ACOX1, ABCD1	397	44	18082	3.10545	1	1	0.985765
Annotation Cluster 28	Enrichment Score: 1.4504098129110323
Category	Term	Count	%	PValue		Genes	List Total	Pop Hits	Pop Total	Fold Enrichment	Bonferroni	Benjamini	FDR
SMART	SM00327:VWA	6	1.34228	0.0228592	-1.64094	ITIH3, CPNE5, CPNE4, COL12A1, VWA1, CACNA2D2	239	71	10425	3.68613	0.988473	0.401074	0.392762
UP_SEQ_FEATURE	domain:VWFA	5	1.11857	0.0353309	-1.45184	ITIH3, CPNE5, CPNE4, VWA1, CACNA2D2	415	54	18012	4.01874	1	1	0.998465
INTERPRO	IPR002035:von Willebrand factor, type A	6	1.34228	0.0551513	-1.25844	ITIH3, CPNE5, CPNE4, COL12A1, VWA1, CACNA2D2	428	99	20594	2.91617	1	0.768521	0.764169
Annotation Cluster 29	Enrichment Score: 1.3337441784009794
Category	Term	Count	%	PValue		Genes	List Total	Pop Hits	Pop Total	Fold Enrichment	Bonferroni	Benjamini	FDR
GOTERM_CC_DIRECT	GO:0031091~platelet alpha granule	6	1.34228	1.19746e-05	-4.92174	FGB, FGA, VAMP7, SERPINE2, STXBP1, FGG	429	15	19662	18.3329	0.00426582	0.000185866	0.000161396
GOTERM_BP_DIRECT	GO:0045921~positive regulation of exocytosis	6	1.34228	0.000318599	-3.49676	FGB, FGA, CADPS2, STXBP1, FGG, STXBP5	397	28	18082	9.75999	0.415829	0.0447897	0.044126
INTERPRO	IPR012290:Fibrinogen, alpha/beta/gamma chain, coiled coil domain	3	0.671141	0.00126906	-2.89652	FGB, FGA, FGG	428	3	20594	48.1168	0.674141	0.224116	0.222846
SMART	SM01212:SM01212	3	0.671141	0.00153367	-2.81427	FGB, FGA, FGG	239	3	10425	43.6192	0.25638	0.0986658	0.0966209
GOTERM_BP_DIRECT	GO:0072378~blood coagulation, fibrin clot formation	3	0.671141	0.00457921	-2.33921	FGB, FGA, FGG	397	5	18082	27.328	0.999566	0.204249	0.201222
GOTERM_CC_DIRECT	GO:0005577~fibrinogen complex	3	0.671141	0.00923369	-2.03462	FGB, FGA, FGG	429	7	19662	19.6424	0.963547	0.0686756	0.0596342
GOTERM_BP_DIRECT	GO:0070527~platelet aggregation	5	1.11857	0.00929378	-2.03181	FGB, FGA, STXBP1, FGG, ACTG1	397	38	18082	5.99297	1	0.308976	0.304397
GOTERM_BP_DIRECT	GO:0090277~positive regulation of peptide hormone secretion	3	0.671141	0.00934071	-2.02962	FGB, FGA, FGG	397	7	18082	19.52	1	0.308976	0.304397
GOTERM_MF_DIRECT	GO:0030674~protein binding, bridging	6	1.34228	0.00982459	-2.00769	FGB, FGA, FGG, ANK2, FRMD4A, OPTN	375	61	17446	4.576	0.995829	0.209717	0.203671
GOTERM_BP_DIRECT	GO:0050714~positive regulation of protein secretion	5	1.11857	0.0111209	-1.95386	FGB, FGA, FGG, DNM1L, RAPGEF4	397	40	18082	5.69332	1	0.360786	0.35544
GOTERM_BP_DIRECT	GO:0051592~response to calcium ion	6	1.34228	0.0165941	-1.78005	FGB, FGA, SYT3, SYT1, FGG, SLC6A1	397	68	18082	4.01882	1	0.471595	0.464606
GOTERM_BP_DIRECT	GO:0031639~plasminogen activation	3	0.671141	0.0191653	-1.71748	FGB, FGA, FGG	397	10	18082	13.664	1	0.500252	0.492839
GOTERM_BP_DIRECT	GO:0034116~positive regulation of heterotypic cell-cell adhesion	3	0.671141	0.0191653	-1.71748	FGB, FGA, FGG	397	10	18082	13.664	1	0.500252	0.492839
GOTERM_BP_DIRECT	GO:2000352~negative regulation of endothelial cell apoptotic process	4	0.894855	0.0227696	-1.64264	FGB, FGA, FGG, SCG2	397	28	18082	6.50666	1	0.5567	0.54845
KEGG_PATHWAY	mmu04611:Platelet activation	8	1.78971	0.0250825	-1.60063	FGB, FGA, FGG, PIK3R1, ADCY1, RASGRP2, ADCY6, ACTG1	170	131	7691	2.76282	0.996621	0.234104	0.217382
BIOCARTA	m_fibrinolysisPathway:Fibrinolysis Pathway	3	0.671141	0.0269053	-1.57016	FGB, FGA, FGG	32	11	1289	10.9858	0.973415	0.887875	0.887875
GOTERM_BP_DIRECT	GO:0051258~protein polymerization	3	0.671141	0.031816	-1.49735	FGB, FGA, FGG	397	13	18082	10.5108	1	0.715648	0.705042
BIOCARTA	m_extrinsicPathway:Extrinsic Prothrombin Activation Pathway	3	0.671141	0.0370336	-1.4314	FGB, FGA, FGG	32	13	1289	9.29567	0.993389	0.977686	0.977686
GOTERM_BP_DIRECT	GO:0042730~fibrinolysis	3	0.671141	0.0416196	-1.3807	FGB, FGA, FGG	397	15	18082	9.10932	1	0.794394	0.782622
INTERPRO	IPR020837:Fibrinogen, conserved site	3	0.671141	0.0475072	-1.32324	FGB, FGA, FGG	428	17	20594	8.4912	1	0.768521	0.764169
GOTERM_BP_DIRECT	GO:0030168~platelet activation	4	0.894855	0.0533397	-1.27295	FGB, FGA, FGG, RASGRP2	397	39	18082	4.67145	1	0.865232	0.85241
GOTERM_BP_DIRECT	GO:0043623~cellular protein complex assembly	3	0.671141	0.0581068	-1.23577	FGB, FGA, FGG	397	18	18082	7.5911	1	0.891148	0.877942
INTERPRO	IPR014715:Fibrinogen, alpha/beta/gamma chain, C-terminal globular, subdomain 2	3	0.671141	0.0754478	-1.12235	FGB, FGA, FGG	428	22	20594	6.56138	1	0.884072	0.879066
KEGG_PATHWAY	mmu04610:Complement and coagulation cascades	5	1.11857	0.0856083	-1.06748	FGB, FGA, FGG, SERPINA1E, A2M	170	76	7691	2.97639	1	0.462835	0.429775
SMART	SM00186:FBG	3	0.671141	0.0889395	-1.05091	FGB, FGA, FGG	239	22	10425	5.94808	1	0.817397	0.800456
GOTERM_BP_DIRECT	GO:1902042~negative regulation of extrinsic apoptotic signaling pathway via death domain receptors	3	0.671141	0.103215	-0.986257	FGB, FGA, FGG	397	25	18082	5.46559	1	1	0.985765
BIOCARTA	m_intrinsicPathway:Intrinsic Prothrombin Activation Pathway	3	0.671141	0.103593	-0.984671	FGB, FGA, FGG	32	23	1289	5.25408	1	1	1
GOTERM_BP_DIRECT	GO:0007596~blood coagulation	5	1.11857	0.11257	-0.948576	VKORC1, FGB, FGA, SERPINE2, FGG	397	84	18082	2.71111	1	1	0.985765
INTERPRO	IPR014716:Fibrinogen, alpha/beta/gamma chain, C-terminal globular, subdomain 1	3	0.671141	0.120826	-0.917841	FGB, FGA, FGG	428	29	20594	4.9776	1	1	0.995465
UP_KEYWORDS	Adaptive immunity	5	1.11857	0.126954	-0.896352	FGB, FGA, PRKCB, CAMK4, FGG	446	98	22680	2.59449	1	0.481091	0.422625
INTERPRO	IPR002181:Fibrinogen, alpha/beta/gamma chain, C-terminal globular domain	3	0.671141	0.141895	-0.848034	FGB, FGA, FGG	428	32	20594	4.51095	1	1	0.995465
GOTERM_CC_DIRECT	GO:0072562~blood microparticle	6	1.34228	0.164827	-0.78297	FGB, FGA, FGG, A2M, CLU, ACTG1	429	133	19662	2.06762	1	0.588434	0.510965
GOTERM_BP_DIRECT	GO:0002250~adaptive immune response	6	1.34228	0.189737	-0.721847	FGB, FGA, PRKCB, IFNE, CAMK4, FGG	397	139	18082	1.96604	1	1	0.985765
UP_KEYWORDS	Blood coagulation	3	0.671141	0.21356	-0.67048	FGB, FGA, FGG	446	44	22680	3.46718	1	0.698924	0.613986
UP_KEYWORDS	Hemostasis	3	0.671141	0.21356	-0.67048	FGB, FGA, FGG	446	44	22680	3.46718	1	0.698924	0.613986
GOTERM_BP_DIRECT	GO:0070374~positive regulation of ERK1 and ERK2 cascade	7	1.566	0.230995	-0.636397	FGB, FGA, NDRG4, SEMA7A, FGG, FGFBP3, HRAS	397	188	18082	1.69588	1	1	0.985765
GOTERM_BP_DIRECT	GO:0007160~cell-matrix adhesion	4	0.894855	0.243895	-0.612797	FGB, FGA, FGG, EMP2	397	78	18082	2.33572	1	1	0.985765
GOTERM_BP_DIRECT	GO:0045907~positive regulation of vasoconstriction	3	0.671141	0.258819	-0.587003	FGB, FGA, FGG	397	45	18082	3.03644	1	1	0.985765
GOTERM_BP_DIRECT	GO:0007599~hemostasis	3	0.671141	0.266976	-0.573528	FGB, FGA, FGG	397	46	18082	2.97043	1	1	0.985765
UP_KEYWORDS	Innate immunity	6	1.34228	0.515342	-0.287904	FGB, CHID1, FGA, FGG, SARM1, POLR3K	446	241	22680	1.26603	1	1	0.881533
UP_KEYWORDS	Immunity	9	2.01342	0.534135	-0.272349	FGB, CHID1, FGA, PRKCB, TRAF3, CAMK4, FGG, SARM1, POLR3K	446	401	22680	1.14132	1	1	0.881533
GOTERM_MF_DIRECT	GO:0005198~structural molecule activity	6	1.34228	0.573075	-0.241788	FGB, FGA, EPB41L1, FGG, CLTB, LMNB2	375	236	17446	1.18278	1	1	0.972924
GOTERM_BP_DIRECT	GO:0002376~immune system process	9	2.01342	0.603722	-0.219163	FGB, CHID1, FGA, PRKCB, TRAF3, CAMK4, FGG, SARM1, POLR3K	397	383	18082	1.07029	1	1	0.985765
GOTERM_BP_DIRECT	GO:0045087~innate immune response	9	2.01342	0.652095	-0.185689	FGB, CHID1, FGA, APP, TRAF3, IFNE, FGG, SARM1, POLR3K	397	400	18082	1.0248	1	1	0.985765
GOTERM_CC_DIRECT	GO:0009897~external side of plasma membrane	5	1.11857	0.916958	-0.0376506	FGB, FGA, SEMA7A, FGG, ASTN1	429	317	19662	0.722905	1	1	0.916958
Annotation Cluster 30	Enrichment Score: 1.330216163750909
Category	Term	Count	%	PValue		Genes	List Total	Pop Hits	Pop Total	Fold Enrichment	Bonferroni	Benjamini	FDR
INTERPRO	IPR019747:FERM conserved site	4	0.894855	0.012966	-1.88719	FARP1, EPB41L4A, EPB41L1, FRMD4A	428	24	20594	8.01947	0.99999	0.521473	0.518521
GOTERM_MF_DIRECT	GO:0008092~cytoskeletal protein binding	6	1.34228	0.0152584	-1.81649	GRIA2, FARP1, EPB41L4A, EPB41L1, SLC8A1, PACSIN1	375	68	17446	4.10494	0.999803	0.282281	0.274143
INTERPRO	IPR018980:FERM, C-terminal PH-like domain	4	0.894855	0.0161568	-1.79164	FARP1, EPB41L4A, EPB41L1, FRMD4A	428	26	20594	7.40259	0.999999	0.594436	0.59107
INTERPRO	IPR018979:FERM, N-terminal	4	0.894855	0.0197489	-1.70446	FARP1, EPB41L4A, EPB41L1, FRMD4A	428	28	20594	6.87383	1	0.697532	0.693583
SMART	SM01196:SM01196	4	0.894855	0.0207408	-1.68317	FARP1, EPB41L4A, EPB41L1, FRMD4A	239	26	10425	6.71065	0.982492	0.400298	0.392001
INTERPRO	IPR014847:FERM adjacent (FA)	3	0.671141	0.0287645	-1.54114	FARP1, EPB41L4A, EPB41L1	428	13	20594	11.1039	1	0.768521	0.764169
SMART	SM01195:SM01195	3	0.671141	0.0343028	-1.46467	FARP1, EPB41L4A, EPB41L1	239	13	10425	10.066	0.998813	0.551704	0.54027
INTERPRO	IPR000798:Ezrin/radixin/moesin like	3	0.671141	0.0527294	-1.27795	FARP1, EPB41L4A, EPB41L1	428	18	20594	8.01947	1	0.768521	0.764169
INTERPRO	IPR000299:FERM domain	4	0.894855	0.0810983	-1.09099	FARP1, EPB41L4A, EPB41L1, FRMD4A	428	49	20594	3.9279	1	0.884072	0.879066
INTERPRO	IPR019748:FERM central domain	4	0.894855	0.0810983	-1.09099	FARP1, EPB41L4A, EPB41L1, FRMD4A	428	49	20594	3.9279	1	0.884072	0.879066
INTERPRO	IPR019749:Band 4.1 domain	4	0.894855	0.0810983	-1.09099	FARP1, EPB41L4A, EPB41L1, FRMD4A	428	49	20594	3.9279	1	0.884072	0.879066
INTERPRO	IPR014352:FERM/acyl-CoA-binding protein, 3-helical bundle	4	0.894855	0.0930664	-1.03121	FARP1, EPB41L4A, EPB41L1, FRMD4A	428	52	20594	3.70129	1	1	0.995465
SMART	SM00295:B41	4	0.894855	0.100832	-0.996401	FARP1, EPB41L4A, EPB41L1, FRMD4A	239	49	10425	3.56075	1	0.884574	0.866241
GOTERM_CC_DIRECT	GO:0019898~extrinsic component of membrane	5	1.11857	0.114383	-0.94164	FARP1, EPB41L4A, EPB41L1, SNX11, RGS6	429	85	19662	2.69601	1	0.473397	0.411073
UP_SEQ_FEATURE	domain:FERM	3	0.671141	0.285554	-0.544311	EPB41L4A, EPB41L1, FRMD4A	415	46	18012	2.83059	1	1	0.998465
Annotation Cluster 31	Enrichment Score: 1.2151465314426166
Category	Term	Count	%	PValue		Genes	List Total	Pop Hits	Pop Total	Fold Enrichment	Bonferroni	Benjamini	FDR
UP_KEYWORDS	Glycoprotein	107	23.9374	8.51361e-05	-4.06989	APP, SERPINE2, TUSC3, COL12A1, GDE1, CLU, CDH8, SLC8A1, AI593442, PTGDS, SLC35A5, CHGB, APLP1, OMG, CACNA2D2, SHISA9, ATP1B1, ASTN2, PLBD2, ASTN1, RTN4R, GRIA2, CEMIP, SEMA7A, TTYH1, SLC1A6, CACNA1E, CBARP, NKAIN1, IGSF21, PTDSS2, TSPAN7, PCDHA4, TPPP, A2M, GRIA4, GPR17, GGT7, PRRT3, BTBD17, SYT1, CNTN6, CADM2, GRIN2B, EFNA3, SLC6A7, MFSD7B, CNTN1, PAM, CD200, DPP10, TENM1, TENM3, HEXB, SLC6A1, G…	446	3815	22680	1.42626	0.0242221	0.00163461	0.00143596
UP_KEYWORDS	Disulfide bond	74	16.5548	0.0620218	-1.20746	TENM1, APP, TENM3, TUSC3, HEXB, COL12A1, CLTB, SLC6A1, CLU, GRM2, GRM5, GRM7, CHL1, CHCHD6, PTGDS, FGFBP3, CHGB, FGB, VKORC1, FGA, IGFBP5, FGG, CACNA2D2, GLRX2, ATP1B1, SEZ6L, PDIA5, RGMA, TMEFF2, IFNE, VWA1, CD47, ASTN2, VSTM2A, PLBD2, ASTN1, NLGN3, RTN4R, COX19, GRIA2, SEMA7A, LRP1, CLEC2L, NRXN3, ADAM22, NRXN2, CACNA1E, CST3, IGSF21, PRDX5, PTPRZ1, ADAM23, NCAM2, A2M, GRIA4, CHGA, LINGO1, GPR1…	446	3124	22680	1.20456	1	0.297705	0.261525
UP_SEQ_FEATURE	signal peptide	84	18.7919	0.085105	-1.07004	APP, SERPINE2, HEXB, COL12A1, CLU, CDH8, SLC8A1, GRM2, GRM5, GRM7, AI593442, CHL1, TMED1, PTGDS, FGFBP3, CHGB, FGB, CHID1, IGFBP5, APLP1, FGG, OMG, LMTK2, CACNA2D2, SORCS1, SEZ6L, POMGNT2, SERPINA1E, PDIA5, RGMA, RCN3, TMEFF2, IFNE, VWA1, CD47, ASTN2, VSTM2A, SCG2, PLBD2, ASTN1, NLGN3, RTN4R, GRIA2, SEMA7A, ITIH3, CEMIP, LRP1, GRP, ADAM22, ABCB9, TM2D3, CST3, IGSF21, PCSK1N, PTPRZ1, NPY, ADAM23, …	415	3124	18012	1.16703	1	1	0.998465
UP_KEYWORDS	Signal	102	22.8188	0.0884573	-1.05327	APP, SERPINE2, TUSC3, COL12A1, CLU, CDH8, SLC8A1, AI593442, FRRS1L, PTGDS, SBF2, CHGB, CHID1, IGFBP5, APLP1, OMG, CACNA2D2, SHISA9, ANK1, PDIA5, ASTN2, SCG2, PLBD2, ASTN1, RTN4R, GRIA2, CEMIP, NDRG4, SEMA7A, PCDH10, NKAIN1, IGSF21, PTDSS2, PCSK1N, KIF3A, TSPAN7, PCDHA4, TAC1, A2M, PCDHA6, GRIA4, PRRT3, BTBD17, CNTN6, CADM2, GRIN2B, EFNA3, PNOC, CNTN1, PAM, CD200, DOCK3, HEXB, GRM2, GRM5, GRM7, CH…	446	4543	22680	1.14174	1	0.380234	0.334025
UP_SEQ_FEATURE	topological domain:Cytoplasmic	77	17.226	0.104779	-0.979727	DPP10, TENM1, APP, TENM3, ATP8A1, GDE1, CISD1, SLC6A1, USE1, CDH8, SLC8A1, SMPD3, FADS2, GRM2, GRM5, GRM7, AI593442, CHL1, TMED1, VKORC1, SLC32A1, COL25A1, SLC2A13, APLP1, CACNA2D2, SORCS1, ATP1B1, SEZ6L, STX1B, TMEFF2, VAMP7, SLC29A4, CD47, ASTN2, NLGN3, GRIA2, LRP1, ATL3, TTYH1, STX16, ATL2, ADAM22, ATP1A3, CEND1, ADCY1, SLC1A6, MFF, CACNA1E, RTN4, ADCY6, PTDSS2, TSPAN7, ADAM23, PCDHA4, NCAM2, …	415	2880	18012	1.16041	1	1	0.998465
UP_SEQ_FEATURE	glycosylation site:N-linked (GlcNAc...)	92	20.5817	0.14172	-0.84857	DPP10, TENM1, APP, TENM3, SERPINE2, HEXB, COL12A1, GDE1, SLC6A1, CLU, CDH8, SLC8A1, GRM2, GRM5, GRM7, AI593442, CHL1, PTGDS, ABCD1, SLC35A5, FGB, SLC32A1, SLC2A13, APLP1, FGG, OMG, LMTK2, CACNA2D2, EMP2, SORCS1, ATP1B1, SEZ6L, POMGNT2, SERPINA1E, RGMA, RCN3, TMEFF2, SLC29A4, VWA1, CD47, ASTN2, VSTM2A, PLBD2, ASTN1, NLGN3, RTN4R, GRIA2, SEMA7A, ITIH3, CEMIP, LRP1, TTYH1, ADAM22, ADCY1, TM2D3, SLC1…	415	3563	18012	1.12069	1	1	0.998465
UP_SEQ_FEATURE	topological domain:Extracellular	55	12.3043	0.396431	-0.401833	DPP10, TENM1, APP, TENM3, ATP8A1, SLC6A1, CDH8, SLC8A1, GRM2, GRM5, GRM7, AI593442, CHL1, TMED1, COL25A1, SLC2A13, APLP1, CACNA2D2, ATP1B1, SEZ6L, TMEFF2, SLC29A4, CD47, ASTN2, NLGN3, GRIA2, LRP1, TTYH1, ADAM22, CEND1, SLC1A6, CACNA1E, ADCY6, PTDSS2, TSPAN7, ADAM23, PCDHA4, NCAM2, PCDHA6, GRIA4, LINGO1, GPR17, GABBR2, GGT7, PRRT3, GABBR1, CADM2, PRAF2, GABRA3, GRIN2B, GRIN1, HIGD2A, SLC6A7, CD200…	415	2256	18012	1.05813	1	1	0.998465
UP_SEQ_FEATURE	disulfide bond	53	11.8568	0.812102	-0.0903894	TENM1, APP, TENM3, HEXB, CLTB, CLU, CHL1, PTGDS, FGFBP3, CHGB, FGB, VKORC1, IGFBP5, FGG, GLRX2, ATP1B1, SEZ6L, PDIA5, TMEFF2, IFNE, VWA1, CD47, ASTN2, VSTM2A, PLBD2, ASTN1, NLGN3, RTN4R, SEMA7A, LRP1, CLEC2L, ADAM22, CST3, IGSF21, PRDX5, ADAM23, NCAM2, A2M, CHGA, LINGO1, GPR17, GABBR1, NEGR1, CNTN6, CADM2, GABRA3, GRIN1, NELL1, EFNA3, CNTN1, PAM, CD200, ADGRL3	415	2510	18012	0.916465	1	1	0.998465
Annotation Cluster 32	Enrichment Score: 1.2148741612780205
Category	Term	Count	%	PValue		Genes	List Total	Pop Hits	Pop Total	Fold Enrichment	Bonferroni	Benjamini	FDR
INTERPRO	IPR004148:BAR domain	3	0.671141	0.0424885	-1.37173	ARHGAP44, SH3BP1, SH3GL2	428	16	20594	9.0219	1	0.768521	0.764169
SMART	SM00721:BAR	3	0.671141	0.044823	-1.3485	ARHGAP44, SH3BP1, SH3GL2	239	15	10425	8.72385	0.999857	0.617917	0.605111
UP_SEQ_FEATURE	domain:BAR	3	0.671141	0.0511405	-1.29123	ARHGAP44, SH3BP1, SH3GL2	415	16	18012	8.13795	1	1	0.998465
INTERPRO	IPR027267:Arfaptin homology (AH) domain/BAR domain	3	0.671141	0.141895	-0.848034	ARHGAP44, SH3BP1, SH3GL2	428	32	20594	4.51095	1	1	0.995465
Annotation Cluster 33	Enrichment Score: 1.0967268283089489
Category	Term	Count	%	PValue		Genes	List Total	Pop Hits	Pop Total	Fold Enrichment	Bonferroni	Benjamini	FDR
KEGG_PATHWAY	mmu05231:Choline metabolism in cancer	7	1.566	0.0234879	-1.62916	DGKE, DGKD, PRKCB, RAC2, RAC3, PIK3R1, HRAS	170	101	7691	3.13553	0.995127	0.228752	0.212412
KEGG_PATHWAY	mmu04070:Phosphatidylinositol signaling system	6	1.34228	0.0619656	-1.20785	DGKE, DGKD, PRKCB, PIK3R1, PI4K2A, MTMR7	170	97	7691	2.79842	0.999999	0.400604	0.371989
INTERPRO	IPR002219:Protein kinase C-like, phorbol ester/diacylglycerol binding	4	0.894855	0.157085	-0.803865	DGKE, DGKD, PRKCB, RASGRP2	428	66	20594	2.91617	1	1	0.995465
SMART	SM00109:C1	4	0.894855	0.179458	-0.746037	DGKE, DGKD, PRKCB, RASGRP2	239	64	10425	2.7262	1	1	0.984375
Annotation Cluster 34	Enrichment Score: 1.09554015348266
Category	Term	Count	%	PValue		Genes	List Total	Pop Hits	Pop Total	Fold Enrichment	Bonferroni	Benjamini	FDR
KEGG_PATHWAY	mmu04961:Endocrine and other factor-regulated calcium reabsorption	6	1.34228	0.005451	-2.26352	DNM3, PRKCB, CLTB, ATP1A3, ATP1B1, ADCY6	170	52	7691	5.22014	0.706055	0.0904446	0.0839843
KEGG_PATHWAY	mmu04960:Aldosterone-regulated sodium reabsorption	5	1.11857	0.0111085	-1.95435	PRKCB, ATP1A3, SFN, PIK3R1, ATP1B1	170	40	7691	5.65515	0.918097	0.146371	0.135916
KEGG_PATHWAY	mmu04921:Oxytocin signaling pathway	9	2.01342	0.017323	-1.76138	RCAN1, PRKCB, CAMK4, CACNA2D2, ADCY1, PPP1R12B, HRAS, ADCY6, ACTG1	170	150	7691	2.71447	0.980047	0.184779	0.17158
BIOCARTA	m_crebPathway:Transcription factor CREB and its extracellular signals	4	0.894855	0.0202507	-1.69356	PRKCB, PIK3R1, ADCY1, HRAS	32	25	1289	6.445	0.93419	0.887875	0.887875
KEGG_PATHWAY	mmu04970:Salivary secretion	6	1.34228	0.0267986	-1.57189	CST3, PRKCB, ATP1A3, ADCY1, ATP1B1, ADCY6	170	77	7691	3.52529	0.997723	0.240115	0.222964
KEGG_PATHWAY	mmu04725:Cholinergic synapse	7	1.566	0.0378736	-1.42166	PRKCB, CAMK4, PIK3R1, ADCY1, GNB5, HRAS, ADCY6	170	113	7691	2.80255	0.999825	0.323517	0.300409
KEGG_PATHWAY	mmu04911:Insulin secretion	6	1.34228	0.0404397	-1.39319	PRKCB, ATP1A3, ADCY1, ATP1B1, ADCY6, RAPGEF4	170	86	7691	3.15636	0.999904	0.323517	0.300409
KEGG_PATHWAY	mmu04540:Gap junction	6	1.34228	0.0404397	-1.39319	GRM5, TUBB2A, PRKCB, ADCY1, HRAS, ADCY6	170	86	7691	3.15636	0.999904	0.323517	0.300409
KEGG_PATHWAY	mmu04912:GnRH signaling pathway	6	1.34228	0.0439516	-1.35702	MAP3K3, PRKCB, ADCY1, HRAS, ADCY6, MAP2K6	170	88	7691	3.08463	0.999958	0.328172	0.304731
KEGG_PATHWAY	mmu04918:Thyroid hormone synthesis	5	1.11857	0.0675267	-1.17052	PRKCB, ATP1A3, ADCY1, ATP1B1, ADCY6	170	70	7691	3.23151	1	0.40881	0.379609
KEGG_PATHWAY	mmu04971:Gastric acid secretion	5	1.11857	0.0733113	-1.13483	PRKCB, ATP1A3, ADCY1, ATP1B1, ADCY6	170	72	7691	3.14175	1	0.432151	0.401283
KEGG_PATHWAY	mmu04261:Adrenergic signaling in cardiomyocytes	7	1.566	0.0923294	-1.03466	PPP1R1A, CACNA2D2, ATP1A3, ADCY1, ATP1B1, ADCY6, RAPGEF4	170	142	7691	2.2302	1	0.462835	0.429775
GOTERM_CC_DIRECT	GO:0042383~sarcolemma	6	1.34228	0.115366	-0.937924	ATP1A3, ANK2, ATP1B1, ANK1, ADCY6, SLC8A1	429	118	19662	2.33045	1	0.473397	0.411073
GOTERM_BP_DIRECT	GO:0019933~cAMP-mediated signaling	3	0.671141	0.162536	-0.789051	ADCY1, ADCY6, RAPGEF4	397	33	18082	4.1406	1	1	0.985765
KEGG_PATHWAY	mmu04972:Pancreatic secretion	5	1.11857	0.17729	-0.751315	PRKCB, ATP1A3, ADCY1, ATP1B1, ADCY6	170	100	7691	2.26206	1	0.630365	0.585339
BIOCARTA	m_gpcrPathway:Signaling Pathway from G-Protein Families	3	0.671141	0.195715	-0.708375	PRKCB, ADCY1, HRAS	32	34	1289	3.55423	1	1	1
KEGG_PATHWAY	mmu04976:Bile secretion	4	0.894855	0.204568	-0.689162	ATP1A3, ADCY1, ATP1B1, ADCY6	170	71	7691	2.5488	1	0.673872	0.625738
KEGG_PATHWAY	mmu04925:Aldosterone synthesis and secretion	4	0.894855	0.292961	-0.533191	PRKCB, CAMK4, ADCY1, ADCY6	170	86	7691	2.10424	1	0.81226	0.754242
KEGG_PATHWAY	mmu04750:Inflammatory mediator regulation of TRP channels	5	1.11857	0.300045	-0.522813	PRKCB, PIK3R1, ADCY1, ADCY6, MAP2K6	170	126	7691	1.79528	1	0.81226	0.754242
KEGG_PATHWAY	mmu04916:Melanogenesis	4	0.894855	0.371467	-0.43008	PRKCB, ADCY1, HRAS, ADCY6	170	99	7691	1.82793	1	0.903636	0.839091
KEGG_PATHWAY	mmu04022:cGMP-PKG signaling pathway	5	1.11857	0.482974	-0.316076	ATP1A3, ADCY1, ATP1B1, ADCY6, SLC8A1	170	163	7691	1.38777	1	0.992534	0.921639
KEGG_PATHWAY	mmu04270:Vascular smooth muscle contraction	4	0.894855	0.531967	-0.274116	PRKCB, ADCY1, PPP1R12B, ADCY6	170	127	7691	1.42492	1	1	0.932735
Annotation Cluster 35	Enrichment Score: 1.0900487591239658
Category	Term	Count	%	PValue		Genes	List Total	Pop Hits	Pop Total	Fold Enrichment	Bonferroni	Benjamini	FDR
UP_KEYWORDS	Lyase	7	1.566	0.068321	-1.16545	GAD1, GAD2, MVD, ADCY1, NPL, PAM, ADCY6	446	146	22680	2.43811	1	0.307445	0.270082
GOTERM_MF_DIRECT	GO:0016829~lyase activity	7	1.566	0.0789125	-1.10285	GAD1, GAD2, MVD, ADCY1, NPL, PAM, ADCY6	375	139	17446	2.34287	1	0.939344	0.912264
GOTERM_MF_DIRECT	GO:0016831~carboxy-lyase activity	3	0.671141	0.0995758	-1.00185	GAD1, GAD2, MVD	375	25	17446	5.58272	1	1	0.972924
Annotation Cluster 36	Enrichment Score: 1.0739250587506795
Category	Term	Count	%	PValue		Genes	List Total	Pop Hits	Pop Total	Fold Enrichment	Bonferroni	Benjamini	FDR
GOTERM_BP_DIRECT	GO:0007156~homophilic cell adhesion via plasma membrane adhesion molecules	11	2.46085	0.00321367	-2.493	TENM3, PCDHB18, CADM2, CHL1, PCDH10, PCDHA4, PCDH1, PCDHB20, CDH8, CD200, PCDHA6	397	163	18082	3.0737	0.995618	0.169421	0.16691
INTERPRO	IPR013164:Cadherin, N-terminal	6	1.34228	0.0142175	-1.84718	PCDHB18, PCDH10, PCDHA4, PCDH1, PCDHB20, PCDHA6	428	69	20594	4.18407	0.999997	0.545829	0.542738
INTERPRO	IPR020894:Cadherin conserved site	7	1.566	0.0327076	-1.48535	PCDHB18, PCDH10, PCDHA4, PCDH1, PCDHB20, CDH8, PCDHA6	428	115	20594	2.92885	1	0.768521	0.764169
INTERPRO	IPR002126:Cadherin	7	1.566	0.0460706	-1.33658	PCDHB18, PCDH10, PCDHA4, PCDH1, PCDHB20, CDH8, PCDHA6	428	125	20594	2.69454	1	0.768521	0.764169
INTERPRO	IPR015919:Cadherin-like	7	1.566	0.0490957	-1.30896	PCDHB18, PCDH10, PCDHA4, PCDH1, PCDHB20, CDH8, PCDHA6	428	127	20594	2.65211	1	0.768521	0.764169
SMART	SM00112:CA	7	1.566	0.0644461	-1.1908	PCDHB18, PCDH10, PCDHA4, PCDH1, PCDHB20, CDH8, PCDHA6	239	124	10425	2.46238	0.999997	0.717786	0.70291
UP_SEQ_FEATURE	domain:Cadherin 5	3	0.671141	0.311146	-0.507036	PCDHA4, CDH8, PCDHA6	415	49	18012	2.65729	1	1	0.998465
UP_SEQ_FEATURE	domain:Cadherin 4	3	0.671141	0.369942	-0.431866	PCDHA4, CDH8, PCDHA6	415	56	18012	2.32513	1	1	0.998465
UP_SEQ_FEATURE	domain:Cadherin 3	3	0.671141	0.378192	-0.422288	PCDHA4, CDH8, PCDHA6	415	57	18012	2.28434	1	1	0.998465
UP_SEQ_FEATURE	domain:Cadherin 2	3	0.671141	0.402659	-0.395062	PCDHA4, CDH8, PCDHA6	415	60	18012	2.17012	1	1	0.998465
UP_SEQ_FEATURE	domain:Cadherin 1	3	0.671141	0.402659	-0.395062	PCDHA4, CDH8, PCDHA6	415	60	18012	2.17012	1	1	0.998465
Annotation Cluster 37	Enrichment Score: 1.0415959137159851
Category	Term	Count	%	PValue		Genes	List Total	Pop Hits	Pop Total	Fold Enrichment	Bonferroni	Benjamini	FDR
GOTERM_MF_DIRECT	GO:0004866~endopeptidase inhibitor activity	5	1.11857	0.00413826	-2.38318	CST3, USP14, PCSK1N, SERPINA1E, A2M	375	31	17446	7.50366	0.899891	0.114837	0.111526
UP_KEYWORDS	Serine protease inhibitor	5	1.11857	0.0832932	-1.07939	APP, ITIH3, SERPINE2, SERPINA1E, A2M	446	84	22680	3.02691	1	0.363461	0.319291
UP_KEYWORDS	Protease inhibitor	6	1.34228	0.0901194	-1.04518	CST3, APP, ITIH3, SERPINE2, SERPINA1E, A2M	446	121	22680	2.52159	1	0.381682	0.335297
GOTERM_BP_DIRECT	GO:0010466~negative regulation of peptidase activity	6	1.34228	0.11443	-0.941459	CST3, APP, ITIH3, SERPINE2, SERPINA1E, A2M	397	117	18082	2.33572	1	1	0.985765
GOTERM_MF_DIRECT	GO:0030414~peptidase inhibitor activity	6	1.34228	0.124986	-0.90314	CST3, APP, ITIH3, SERPINE2, SERPINA1E, A2M	375	123	17446	2.2694	1	1	0.972924
GOTERM_MF_DIRECT	GO:0004867~serine-type endopeptidase inhibitor activity	6	1.34228	0.124986	-0.90314	APP, PCSK1N, ITIH3, SERPINE2, SERPINA1E, A2M	375	123	17446	2.2694	1	1	0.972924
GOTERM_MF_DIRECT	GO:0002020~protease binding	5	1.11857	0.242646	-0.615026	CST3, LRP1, CHL1, SERPINA1E, A2M	375	117	17446	1.98815	1	1	0.972924
UP_SEQ_FEATURE	site:Reactive bond	3	0.671141	0.344947	-0.462248	APP, SERPINE2, SERPINA1E	415	53	18012	2.45674	1	1	0.998465
Annotation Cluster 38	Enrichment Score: 1.0351887199580225
Category	Term	Count	%	PValue		Genes	List Total	Pop Hits	Pop Total	Fold Enrichment	Bonferroni	Benjamini	FDR
INTERPRO	IPR011992:EF-hand-like domain	12	2.68456	0.0279475	-1.55366	LETM1, RCN3, NECAB2, KCNIP4, PHF24, MICU3, TPPP, PLCH2, RASGRP2, SLC25A25, NCALD, NKD2	428	273	20594	2.11503	1	0.768521	0.764169
INTERPRO	IPR018247:EF-Hand 1, calcium-binding site	9	2.01342	0.0298774	-1.52466	LETM1, RCN3, NECAB2, KCNIP4, MICU3, PLCH2, RASGRP2, NCALD, NKD2	428	175	20594	2.47458	1	0.768521	0.764169
INTERPRO	IPR002048:EF-hand domain	10	2.23714	0.0438758	-1.35778	RCN3, NECAB2, KCNIP4, MICU3, PLCH2, RASGRP2, CACNA1E, SLC25A25, NCALD, NKD2	428	223	20594	2.15771	1	0.768521	0.764169
SMART	SM00054:EFh	8	1.78971	0.0483495	-1.31561	RCN3, NECAB2, KCNIP4, MICU3, PLCH2, RASGRP2, SLC25A25, NCALD	239	145	10425	2.40658	0.99993	0.622097	0.609204
COG_ONTOLOGY	Signal transduction mechanisms / Cytoskeleton / Cell division and chromosome partitioning / General function prediction only	4	0.894855	0.083093	-1.08044	RCN3, KCNIP4, PLCH2, NCALD	46	49	2126	3.77285	0.807611	0.789384	0.789384
UP_SEQ_FEATURE	domain:EF-hand 2	8	1.78971	0.104781	-0.979715	RCN3, NECAB2, KCNIP4, MICU3, PLCH2, RASGRP2, SLC25A25, NCALD	415	173	18012	2.00705	1	1	0.998465
UP_SEQ_FEATURE	calcium-binding region:2	6	1.34228	0.122512	-0.911823	RCN3, NECAB2, KCNIP4, MICU3, RASGRP2, NCALD	415	114	18012	2.28434	1	1	0.998465
UP_SEQ_FEATURE	domain:EF-hand 3	5	1.11857	0.157318	-0.803223	RCN3, KCNIP4, MICU3, SLC25A25, NCALD	415	91	18012	2.38475	1	1	0.998465
UP_SEQ_FEATURE	calcium-binding region:1	6	1.34228	0.164846	-0.782922	NECAB2, KCNIP4, MICU3, RASGRP2, SLC25A25, NCALD	415	126	18012	2.06678	1	1	0.998465
UP_SEQ_FEATURE	domain:EF-hand 1	7	1.566	0.212146	-0.673365	RCN3, NECAB2, MICU3, PLCH2, RASGRP2, SLC25A25, NCALD	415	174	18012	1.74607	1	1	0.998465
UP_SEQ_FEATURE	domain:EF-hand 4	3	0.671141	0.394553	-0.403895	RCN3, KCNIP4, NCALD	415	59	18012	2.2069	1	1	0.998465
Annotation Cluster 39	Enrichment Score: 1.0140319021798465
Category	Term	Count	%	PValue		Genes	List Total	Pop Hits	Pop Total	Fold Enrichment	Bonferroni	Benjamini	FDR
INTERPRO	IPR011042:Six-bladed beta-propeller, TolB-like	5	1.11857	0.0100755	-1.99673	TENM1, TENM3, LRP1, TRIM3, PAM	428	41	20594	5.86791	0.999869	0.494261	0.491462
UP_SEQ_FEATURE	domain:EGF-like 3	6	1.34228	0.0177945	-1.74971	NELL1, TENM1, TENM3, LRP1, ASTN2, ASTN1	415	66	18012	3.94567	1	1	0.998465
UP_KEYWORDS	EGF-like domain	10	2.23714	0.0334727	-1.47531	NELL1, TENM1, TMEFF2, TENM3, LRP1, ADAM23, ADAM22, NRXN3, ASTN2, ASTN1	446	224	22680	2.27018	0.999945	0.192803	0.169372
INTERPRO	IPR000742:Epidermal growth factor-like domain	10	2.23714	0.0599155	-1.22246	NELL1, TENM1, TMEFF2, TENM3, LRP1, ADAM23, ADAM22, NRXN3, NRXN2, ASTN1	428	237	20594	2.03025	1	0.768521	0.764169
UP_SEQ_FEATURE	domain:EGF-like 7	3	0.671141	0.111881	-0.951243	TENM1, TENM3, LRP1	415	25	18012	5.20829	1	1	0.998465
UP_SEQ_FEATURE	domain:EGF-like 1	6	1.34228	0.112823	-0.947603	NELL1, TENM1, TENM3, LRP1, ASTN2, ASTN1	415	111	18012	2.34608	1	1	0.998465
UP_SEQ_FEATURE	domain:EGF-like 8	3	0.671141	0.11944	-0.922852	TENM1, TENM3, LRP1	415	26	18012	5.00797	1	1	0.998465
UP_SEQ_FEATURE	domain:EGF-like 4	4	0.894855	0.132497	-0.877795	NELL1, TENM1, TENM3, LRP1	415	55	18012	3.15654	1	1	0.998465
UP_SEQ_FEATURE	domain:EGF-like 6	3	0.671141	0.21719	-0.663161	TENM1, TENM3, LRP1	415	38	18012	3.42651	1	1	0.998465
INTERPRO	IPR013032:EGF-like, conserved site	7	1.566	0.227655	-0.642723	NELL1, TENM1, TMEFF2, TENM3, LRP1, ADAM23, ADAM22	428	197	20594	1.70973	1	1	0.995465
SMART	SM00181:EGF	7	1.566	0.233959	-0.63086	NELL1, TENM1, TENM3, LRP1, NRXN3, NRXN2, ASTN1	239	181	10425	1.68693	1	1	0.984375
UP_SEQ_FEATURE	domain:EGF-like 5	3	0.671141	0.25987	-0.585244	TENM1, TENM3, LRP1	415	43	18012	3.02808	1	1	0.998465
UP_SEQ_FEATURE	domain:EGF-like 2	4	0.894855	0.304286	-0.516718	TENM1, TENM3, ASTN2, ASTN1	415	84	18012	2.06678	1	1	0.998465
Annotation Cluster 40	Enrichment Score: 0.9900441776524994
Category	Term	Count	%	PValue		Genes	List Total	Pop Hits	Pop Total	Fold Enrichment	Bonferroni	Benjamini	FDR
UP_KEYWORDS	Nucleotide-binding	64	14.3177	2.20283e-06	-5.65702	RAB3B, DGKE, GSK3A, DGKD, CLPB, ATP8A1, DIRAS1, DIRAS2, UBE2D1, HK1, ACTG1, OPA1, RAC2, RAC3, DNM1L, ABCD1, HRAS, STK32C, PDK2, ARL10, CDKL5, PRKCB, LMTK2, KIF7, DNM3, TUBB2A, MRAS, RRAGC, KATNAL1, EEF1A2, SIK3, MVD, ACSBG1, PI4K2A, RAPGEF4, PDXK, RALA, MVK, PCX, ATL3, ABCB6, ATL2, AGAP2, ATP1A3, AKAP7, ABCB9, ADCY1, ACTR3B, ADCY6, CKMT1, HSPH1, RAB40C, KIF3A, PAK3, RIMKLA, MAP2K6, MAP3K3, TRAP1,…	446	1754	22680	1.85549	0.000634215	4.88012e-05	4.28705e-05
GOTERM_MF_DIRECT	GO:0000166~nucleotide binding	65	14.5414	0.000277226	-3.55717	RAB3B, DGKE, GSK3A, CLPB, ATP8A1, DIRAS1, DIRAS2, UBE2D1, HK1, ACTG1, OPA1, RAC2, RAC3, DNM1L, ABCD1, HRAS, STK32C, PDK2, ARL10, CDKL5, PRKCB, LMTK2, KIF7, DNM3, TUBB2A, MRAS, RRAGC, KATNAL1, EEF1A2, SIK3, MVD, ACSBG1, PI4K2A, RAPGEF4, PDXK, RALA, MVK, PCX, ATL3, ABCB6, ATL2, AGAP2, ATP1A3, AKAP7, ABCB9, ADCY1, ACTR3B, ADCY6, CKMT1, HSPH1, RAB40C, KIF3A, PAK3, RIMKLA, MAP2K6, MAP3K3, TRAP1, GATC,…	375	1936	17446	1.56197	0.142626	0.02198	0.0213464
UP_KEYWORDS	ATP-binding	43	9.61969	0.00259559	-2.58576	PDXK, DGKE, GSK3A, DGKD, MVK, CLPB, PCX, ATP8A1, ABCB6, ATP1A3, UBE2D1, ABCB9, ADCY1, ACTR3B, ADCY6, ACTG1, HK1, CKMT1, HSPH1, KIF3A, PAK3, RIMKLA, ABCD1, STK32C, PDK2, MAP2K6, MAP3K3, TRAP1, CDKL5, PRKCB, GATC, LMTK2, KIF7, ASS1, UCKL1, BCKDK, KATNAL1, CAMK4, SIK3, MVD, ACSBG1, PFKM, PI4K2A	446	1363	22680	1.60428	0.526925	0.0233603	0.0205214
GOTERM_MF_DIRECT	GO:0005524~ATP binding	47	10.5145	0.0093494	-2.02922	PDXK, DGKE, GSK3A, DGKD, MVK, CLPB, PCX, ATP8A1, ABCB6, AGAP2, ATP1A3, UBE2D1, ABCB9, ADCY1, ACTR3B, ADCY6, ACTG1, HK1, CKMT1, HSPH1, KIF3A, PAK3, RIMKLA, ABCD1, STK32C, PDK2, MAP2K6, MAP3K3, TRAP1, CDKL5, PRKCB, GATC, LMTK2, KIF7, ATP1B1, SYN2, SYN1, ASS1, UCKL1, BCKDK, KATNAL1, CAMK4, SIK3, MVD, ACSBG1, PFKM, PI4K2A	375	1507	17446	1.45094	0.994556	0.207557	0.201573
UP_KEYWORDS	Kinase	23	5.14541	0.0232994	-1.63266	MAP3K3, PDXK, MPP3, GSK3A, DGKE, DGKD, CDKL5, MVK, PRKCB, LMTK2, PIK3R1, HK1, UCKL1, BCKDK, CKMT1, CAMK4, SIK3, PAK3, PFKM, PDK2, STK32C, PI4K2A, MAP2K6	446	707	22680	1.65431	0.998875	0.150662	0.132352
GOTERM_MF_DIRECT	GO:0016301~kinase activity	22	4.9217	0.0564643	-1.24823	MAP3K3, PDXK, MPP3, GSK3A, DGKE, CDKL5, MVK, PRKCB, LMTK2, PIK3R1, HK1, UCKL1, BCKDK, CKMT1, CAMK4, SIK3, PAK3, PFKM, PDK2, STK32C, PI4K2A, MAP2K6	375	674	17446	1.51854	1	0.80353	0.780365
GOTERM_BP_DIRECT	GO:0016310~phosphorylation	20	4.47427	0.0813537	-1.08962	MAP3K3, PDXK, GSK3A, DGKE, CDKL5, MVK, PRKCB, LMTK2, HK1, UCKL1, BCKDK, CKMT1, CAMK4, SIK3, PAK3, PFKM, PDK2, STK32C, PI4K2A, MAP2K6	397	612	18082	1.48845	1	1	0.985765
GOTERM_BP_DIRECT	GO:0018105~peptidyl-serine phosphorylation	6	1.34228	0.167643	-0.775613	PRKCB, CAMK4, LMTK2, PDK2, STK32C, HK1	397	133	18082	2.05473	1	1	0.985765
UP_KEYWORDS	Transferase	37	8.2774	0.28063	-0.551865	PDXK, DGKE, GSK3A, DGKD, MVK, RNF14, UBE2D1, MTR, PIK3R1, HNMT, NAT14, B3GNTL1, HK1, CKMT1, PTDSS2, PAK3, STK32C, PDK2, MAP2K6, MAP3K3, MPP3, GGT7, GSTM1, CDKL5, PRKCB, GOT2, LMTK2, GLRX2, POMGNT2, UCKL1, BCKDK, GSTZ1, CTU1, CAMK4, SIK3, PFKM, PI4K2A	446	1654	22680	1.13756	1	0.824688	0.724465
GOTERM_BP_DIRECT	GO:0006468~protein phosphorylation	16	3.57942	0.283064	-0.548115	MAP3K3, APP, GSK3A, CDKL5, PRKCB, LMTK2, PIK3R1, HK1, BCKDK, GRM5, CAMK4, SIK3, PAK3, PDK2, STK32C, MAP2K6	397	576	18082	1.26518	1	1	0.985765
UP_SEQ_FEATURE	nucleotide phosphate-binding region:ATP	26	5.81655	0.293431	-0.532494	PDXK, GSK3A, MVK, CLPB, ATP8A1, ABCB6, ABCB9, CKMT1, KIF3A, PAK3, RIMKLA, ABCD1, STK32C, PDK2, MAP2K6, MAP3K3, CDKL5, PRKCB, LMTK2, ASS1, UCKL1, KATNAL1, CAMK4, SIK3, ACSBG1, PFKM	415	963	18012	1.17182	1	1	0.998465
GOTERM_MF_DIRECT	GO:0004674~protein serine/threonine kinase activity	12	2.68456	0.307747	-0.511807	BCKDK, MAP3K3, GSK3A, CDKL5, PRKCB, CAMK4, SIK3, LMTK2, PAK3, PDK2, STK32C, MAP2K6	375	428	17446	1.30437	1	1	0.972924
UP_SEQ_FEATURE	binding site:ATP	16	3.57942	0.366857	-0.435503	MAP3K3, TRAP1, GSK3A, CDKL5, MVK, PCX, PRKCB, LMTK2, CKMT1, CAMK4, SIK3, ACSBG1, PAK3, PDK2, STK32C, MAP2K6	415	583	18012	1.19115	1	1	0.998465
UP_SEQ_FEATURE	active site:Proton acceptor	19	4.25056	0.368559	-0.433493	MAP3K3, GSK3A, CDKL5, MDH1, CNP, PRKCB, LMTK2, HDAC8, SMPD3, ACOX1, CAMK4, GPD1, SIK3, RDH14, GPD1L, PAK3, PFKM, STK32C, MAP2K6	415	710	18012	1.16147	1	1	0.998465
UP_KEYWORDS	Serine/threonine-protein kinase	10	2.23714	0.402134	-0.395629	MAP3K3, GSK3A, CDKL5, PRKCB, CAMK4, SIK3, LMTK2, PAK3, STK32C, MAP2K6	446	405	22680	1.25561	1	0.958725	0.842213
GOTERM_MF_DIRECT	GO:0016740~transferase activity	33	7.38255	0.496364	-0.3042	PDXK, DGKE, GSK3A, MVK, UBE2D1, MTR, HNMT, NAT14, B3GNTL1, HK1, CKMT1, PTDSS2, PAK3, STK32C, PDK2, MAP2K6, MAP3K3, GGT7, GSTM1, CDKL5, PRKCB, GOT2, LMTK2, GLRX2, POMGNT2, UCKL1, BCKDK, GSTZ1, CTU1, CAMK4, SIK3, PFKM, PI4K2A	375	1472	17446	1.04297	1	1	0.972924
INTERPRO	IPR008271:Serine/threonine-protein kinase, active site	8	1.78971	0.543986	-0.264412	GSK3A, CDKL5, PRKCB, CAMK4, SIK3, PAK3, STK32C, MAP2K6	428	333	20594	1.15596	1	1	0.995465
GOTERM_BP_DIRECT	GO:0046777~protein autophosphorylation	5	1.11857	0.571208	-0.243206	MAP3K3, CDKL5, CAMK4, LMTK2, HK1	397	183	18082	1.24444	1	1	0.985765
INTERPRO	IPR017441:Protein kinase, ATP binding site	9	2.01342	0.573613	-0.241381	GSK3A, CDKL5, PRKCB, CAMK4, SIK3, LMTK2, PAK3, STK32C, MAP2K6	428	394	20594	1.09912	1	1	0.995465
GOTERM_MF_DIRECT	GO:0004672~protein kinase activity	12	2.68456	0.589164	-0.229764	BCKDK, MAP3K3, GSK3A, CDKL5, PRKCB, CAMK4, SIK3, LMTK2, PAK3, STK32C, HK1, MAP2K6	375	531	17446	1.05136	1	1	0.972924
SMART	SM00220:S_TKc	9	2.01342	0.643053	-0.191753	MAP3K3, GSK3A, CDKL5, PRKCB, CAMK4, SIK3, PAK3, STK32C, MAP2K6	239	380	10425	1.03309	1	1	0.984375
INTERPRO	IPR000719:Protein kinase, catalytic domain	10	2.23714	0.744159	-0.128334	MAP3K3, GSK3A, CDKL5, PRKCB, CAMK4, SIK3, LMTK2, PAK3, STK32C, MAP2K6	428	515	20594	0.934307	1	1	0.995465
INTERPRO	IPR011009:Protein kinase-like domain	10	2.23714	0.818038	-0.0872265	MAP3K3, GSK3A, CDKL5, PRKCB, CAMK4, SIK3, LMTK2, PAK3, STK32C, MAP2K6	428	556	20594	0.86541	1	1	0.995465
UP_SEQ_FEATURE	domain:Protein kinase	10	2.23714	0.81923	-0.0865939	MAP3K3, GSK3A, CDKL5, PRKCB, CAMK4, SIK3, LMTK2, PAK3, STK32C, MAP2K6	415	502	18012	0.86459	1	1	0.998465
Annotation Cluster 41	Enrichment Score: 0.9597208543143873
Category	Term	Count	%	PValue		Genes	List Total	Pop Hits	Pop Total	Fold Enrichment	Bonferroni	Benjamini	FDR
KEGG_PATHWAY	mmu00250:Alanine, aspartate and glutamate metabolism	5	1.11857	0.00844584	-2.07336	GAD1, GOT2, GAD2, RIMKLA, ASS1	170	37	7691	6.11367	0.850417	0.126125	0.117116
GOTERM_MF_DIRECT	GO:0030170~pyridoxal phosphate binding	4	0.894855	0.113799	-0.943862	PDXK, GAD1, GOT2, GAD2	375	55	17446	3.38347	1	1	0.972924
INTERPRO	IPR015421:Pyridoxal phosphate-dependent transferase, major region, subdomain 1	3	0.671141	0.223952	-0.649845	GAD1, GOT2, GAD2	428	43	20594	3.35699	1	1	0.995465
INTERPRO	IPR015424:Pyridoxal phosphate-dependent transferase	3	0.671141	0.223952	-0.649845	GAD1, GOT2, GAD2	428	43	20594	3.35699	1	1	0.995465
UP_KEYWORDS	Pyridoxal phosphate	3	0.671141	0.329841	-0.481696	GAD1, GOT2, GAD2	446	60	22680	2.5426	1	0.897761	0.788658
Annotation Cluster 42	Enrichment Score: 0.9577282298782974
Category	Term	Count	%	PValue		Genes	List Total	Pop Hits	Pop Total	Fold Enrichment	Bonferroni	Benjamini	FDR
UP_KEYWORDS	Electron transport	7	1.566	0.0189662	-1.72202	NDUFA9, FADS2, NDUFA10, ETFDH, NDUFS1, GLRX2, HIGD2A	446	107	22680	3.32677	0.995973	0.130054	0.114249
UP_KEYWORDS	2Fe-2S	3	0.671141	0.0631158	-1.19986	CISD1, NDUFS1, GLRX2	446	21	22680	7.26457	1	0.297989	0.261775
GOTERM_MF_DIRECT	GO:0009055~electron carrier activity	4	0.894855	0.10474	-0.979886	ACOX1, ETFDH, NDUFS1, GLRX2	375	53	17446	3.51114	1	1	0.972924
GOTERM_MF_DIRECT	GO:0051537~2 iron, 2 sulfur cluster binding	3	0.671141	0.113354	-0.945562	CISD1, NDUFS1, GLRX2	375	27	17446	5.16919	1	1	0.972924
UP_KEYWORDS	Iron-sulfur	4	0.894855	0.117855	-0.92865	ETFDH, CISD1, NDUFS1, GLRX2	446	61	22680	3.33456	1	0.452565	0.397566
GOTERM_MF_DIRECT	GO:0051536~iron-sulfur cluster binding	4	0.894855	0.157847	-0.801765	ETFDH, CISD1, NDUFS1, GLRX2	375	64	17446	2.90767	1	1	0.972924
UP_KEYWORDS	Iron	7	1.566	0.747563	-0.126352	APP, RRM2B, ETFDH, CISD1, NDUFS1, GLRX2, SUOX	446	375	22680	0.949238	1	1	0.881533
Annotation Cluster 43	Enrichment Score: 0.9356687793875967
Category	Term	Count	%	PValue		Genes	List Total	Pop Hits	Pop Total	Fold Enrichment	Bonferroni	Benjamini	FDR
GOTERM_BP_DIRECT	GO:0051966~regulation of synaptic transmission, glutamatergic	8	1.78971	5.74954e-07	-6.24037	NLGN3, GRIA2, GRM2, GRM5, SERPINE2, SYT1, GRM7, OPHN1	397	24	18082	15.1822	0.000969478	0.000242487	0.000238893
INTERPRO	IPR000162:GPCR, family 3, metabotropic glutamate receptor	3	0.671141	0.0110558	-1.95641	GRM2, GRM5, GRM7	428	8	20594	18.0438	0.999945	0.513802	0.510892
INTERPRO	IPR001828:Extracellular ligand-binding receptor	9	2.01342	0.0234477	-1.6299	GRIA2, GRM2, GABBR2, GRM5, GABBR1, GRM7, GRIN2B, GRIA4, GRIN1	428	167	20594	2.59312	1	0.766826	0.762484
INTERPRO	IPR017979:GPCR, family 3, conserved site	4	0.894855	0.0381477	-1.41853	GRM2, GABBR2, GRM5, GRM7	428	36	20594	5.34631	1	0.768521	0.764169
KEGG_PATHWAY	mmu04080:Neuroactive ligand-receptor interaction	10	2.23714	0.175084	-0.756754	GRIA2, GRM2, GABBR2, GRM5, GABBR1, GRM7, GABRA3, GRIN2B, GRIA4, GRIN1	170	285	7691	1.58741	1	0.630365	0.585339
INTERPRO	IPR000337:GPCR, family 3	5	1.11857	0.340081	-0.468418	GRM2, GABBR2, GRM5, GABBR1, GRM7	428	142	20594	1.69425	1	1	0.995465
INTERPRO	IPR017978:GPCR, family 3, C-terminal	5	1.11857	0.36363	-0.43934	GRM2, GABBR2, GRM5, GABBR1, GRM7	428	147	20594	1.63663	1	1	0.995465
INTERPRO	IPR011500:GPCR, family 3, nine cysteines domain	3	0.671141	0.783357	-0.106041	GRM2, GRM5, GRM7	428	138	20594	1.04602	1	1	0.995465
GOTERM_MF_DIRECT	GO:0004871~signal transducer activity	12	2.68456	0.824896	-0.0836006	GRM2, GABBR2, GPR17, PLCXD3, GRM5, GABBR1, GRM7, GNB5, PLCH2, RGS6, RGS7, ADGRL3	375	648	17446	0.861531	1	1	0.972924
GOTERM_BP_DIRECT	GO:0007186~G-protein coupled receptor signaling pathway	13	2.90828	1	-5.44322e-08	GPR17, GABBR2, GABBR1, GDE1, BAIAP3, GRM2, GRM5, GRM7, RAC2, GNB5, RGS6, RGS7, ADGRL3	397	1706	18082	0.347073	1	1	1
UP_KEYWORDS	Transducer	10	2.23714	1	-4.86921e-09	GRM2, GABBR2, GPR17, PLCXD3, GRM5, GABBR1, GRM7, GNB5, PLCH2, ADGRL3	446	1801	22680	0.282354	1	1	1
UP_KEYWORDS	Receptor	18	4.02685	1	-5.92784e-10	RTN4R, GPR17, GRIA2, GABBR2, GABBR1, LRP1, GABRA3, ADAM22, GRIN2B, GRIN1, GRM2, GRM5, MFSD7B, GRM7, REEP2, PPFIA2, GRIA4, ADGRL3	446	2613	22680	0.350301	1	1	1
UP_KEYWORDS	G-protein coupled receptor	7	1.566	1	-7.9224e-11	GRM2, GABBR2, GPR17, GRM5, GABBR1, GRM7, ADGRL3	446	1741	22680	0.20446	1	1	1
GOTERM_MF_DIRECT	GO:0004930~G-protein coupled receptor activity	7	1.566	1	-2.47591e-12	GRM2, GABBR2, GPR17, GRM5, GABBR1, GRM7, ADGRL3	375	1749	17446	0.186197	1	1	1
Annotation Cluster 44	Enrichment Score: 0.9204364363637063
Category	Term	Count	%	PValue		Genes	List Total	Pop Hits	Pop Total	Fold Enrichment	Bonferroni	Benjamini	FDR
INTERPRO	IPR012336:Thioredoxin-like fold	7	1.566	0.0641953	-1.1925	GSTZ1, PRDX5, GSTM1, TUSC3, GLRX2, GDAP1, PDIA5	428	136	20594	2.4766	1	0.798373	0.793852
UP_KEYWORDS	Redox-active center	4	0.894855	0.0645495	-1.19011	VKORC1, PRDX5, GLRX2, PDIA5	446	47	22680	4.32783	1	0.299843	0.263403
GOTERM_BP_DIRECT	GO:0045454~cell redox homeostasis	3	0.671141	0.418114	-0.378705	PRDX5, GLRX2, PDIA5	397	65	18082	2.10215	1	1	0.985765
Annotation Cluster 45	Enrichment Score: 0.9112104721215631
Category	Term	Count	%	PValue		Genes	List Total	Pop Hits	Pop Total	Fold Enrichment	Bonferroni	Benjamini	FDR
UP_SEQ_FEATURE	domain:DEP	3	0.671141	0.0570993	-1.24337	RGS6, RAPGEF4, RGS7	415	17	18012	7.65925	1	1	0.998465
INTERPRO	IPR000591:DEP domain	3	0.671141	0.0695136	-1.15793	RGS6, RAPGEF4, RGS7	428	21	20594	6.87383	1	0.852507	0.847679
SMART	SM00049:DEP	3	0.671141	0.0820479	-1.08593	RGS6, RAPGEF4, RGS7	239	21	10425	6.23132	1	0.791762	0.775353
INTERPRO	IPR011991:Winged helix-turn-helix DNA-binding domain	5	1.11857	0.695649	-0.15761	RFX1, COPS8, RGS6, RAPGEF4, RGS7	428	227	20594	1.05984	1	1	0.995465
Annotation Cluster 46	Enrichment Score: 0.895164050962575
Category	Term	Count	%	PValue		Genes	List Total	Pop Hits	Pop Total	Fold Enrichment	Bonferroni	Benjamini	FDR
GOTERM_BP_DIRECT	GO:0055114~oxidation-reduction process	22	4.9217	0.0691666	-1.1601	VKORC1, NDUFA9, ALDH1L1, MECR, MDH1, NDUFA10, ETFDH, GLRX2, SUOX, HIGD2A, TM7SF2, FADS2, PRDX5, RRM2B, ACOX1, GPD1, RDH14, NDUFS1, GPD1L, PAM, CBR3, SNCA	397	676	18082	1.48229	1	0.942722	0.928751
GOTERM_MF_DIRECT	GO:0016491~oxidoreductase activity	18	4.02685	0.154586	-0.81083	VKORC1, ALDH1L1, MECR, MDH1, ETFDH, SUOX, TM7SF2, FADS2, PRDX5, RRM2B, ACOX1, GPD1, RDH14, NDUFS1, GPD1L, PAM, CBR3, SNCA	375	604	17446	1.38644	1	1	0.972924
UP_KEYWORDS	Oxidoreductase	17	3.80313	0.192949	-0.714558	VKORC1, ALDH1L1, MECR, MDH1, ETFDH, SUOX, TM7SF2, FADS2, PRDX5, RRM2B, ACOX1, GPD1, RDH14, NDUFS1, GPD1L, PAM, CBR3	446	639	22680	1.35287	1	0.669508	0.588145
Annotation Cluster 47	Enrichment Score: 0.8906806742482131
Category	Term	Count	%	PValue		Genes	List Total	Pop Hits	Pop Total	Fold Enrichment	Bonferroni	Benjamini	FDR
UP_SEQ_FEATURE	domain:N-terminal Ras-GEF	3	0.671141	0.0570993	-1.24337	RASGRF2, RASGRP2, RAPGEF4	415	17	18012	7.65925	1	1	0.998465
UP_SEQ_FEATURE	domain:Ras-GEF	3	0.671141	0.104455	-0.98107	RASGRF2, RASGRP2, RAPGEF4	415	24	18012	5.4253	1	1	0.998465
INTERPRO	IPR001895:Guanine-nucleotide dissociation stimulator CDC25	3	0.671141	0.113989	-0.943136	RASGRF2, RASGRP2, RAPGEF4	428	28	20594	5.15537	1	1	0.995465
SMART	SM00147:RasGEF	3	0.671141	0.13337	-0.874942	RASGRF2, RASGRP2, RAPGEF4	239	28	10425	4.67349	1	1	0.984375
SMART	SM00229:RasGEFN	3	0.671141	0.149115	-0.826478	RASGRF2, RASGRP2, RAPGEF4	239	30	10425	4.36192	1	1	0.984375
INTERPRO	IPR000651:Ras-like guanine nucleotide exchange factor, N-terminal	3	0.671141	0.18597	-0.730557	RASGRF2, RASGRP2, RAPGEF4	428	38	20594	3.7987	1	1	0.995465
INTERPRO	IPR023578:Ras guanine nucleotide exchange factor, domain	3	0.671141	0.231627	-0.635211	RASGRF2, RASGRP2, RAPGEF4	428	44	20594	3.28069	1	1	0.995465
Annotation Cluster 48	Enrichment Score: 0.8906484768122436
Category	Term	Count	%	PValue		Genes	List Total	Pop Hits	Pop Total	Fold Enrichment	Bonferroni	Benjamini	FDR
BIOCARTA	m_par1pathway:Thrombin signaling and protease-activated receptors	4	0.894855	0.0142379	-1.84656	PRKCB, PIK3R1, ADCY1, PPP1R12B	32	22	1289	7.32386	0.851511	0.887875	0.887875
BIOCARTA	m_igf1rPathway:Multiple antiapoptotic pathways from IGF-1R signaling lead to BAD phosphorylation	4	0.894855	0.0181129	-1.74201	PIK3R1, ADCY1, HRAS, YWHAH	32	24	1289	6.71354	0.91206	0.887875	0.887875
BIOCARTA	m_crebPathway:Transcription factor CREB and its extracellular signals	4	0.894855	0.0202507	-1.69356	PRKCB, PIK3R1, ADCY1, HRAS	32	25	1289	6.445	0.93419	0.887875	0.887875
KEGG_PATHWAY	mmu04725:Cholinergic synapse	7	1.566	0.0378736	-1.42166	PRKCB, CAMK4, PIK3R1, ADCY1, GNB5, HRAS, ADCY6	170	113	7691	2.80255	0.999825	0.323517	0.300409
KEGG_PATHWAY	mmu04915:Estrogen signaling pathway	6	1.34228	0.0641909	-1.19253	GABBR2, GABBR1, PIK3R1, ADCY1, HRAS, ADCY6	170	98	7691	2.76987	1	0.400604	0.371989
BIOCARTA	m_edg1Pathway:Phospholipids as signalling intermediaries	3	0.671141	0.119286	-0.923409	PRKCB, PIK3R1, ADCY1	32	25	1289	4.83375	1	1	1
KEGG_PATHWAY	mmu04923:Regulation of lipolysis in adipocytes	4	0.894855	0.129565	-0.887511	NPY, PIK3R1, ADCY1, ADCY6	170	57	7691	3.17482	1	0.547597	0.508483
KEGG_PATHWAY	mmu04062:Chemokine signaling pathway	8	1.78971	0.14011	-0.853531	GSK3A, RAC2, PIK3R1, ADCY1, GNB5, RASGRP2, HRAS, ADCY6	170	196	7691	1.84658	1	0.581197	0.539683
KEGG_PATHWAY	mmu04750:Inflammatory mediator regulation of TRP channels	5	1.11857	0.300045	-0.522813	PRKCB, PIK3R1, ADCY1, ADCY6, MAP2K6	170	126	7691	1.79528	1	0.81226	0.754242
BIOCARTA	m_nfatPathway:NFAT and Hypertrophy of the heart (Transcription in the broken heart)	3	0.671141	0.340417	-0.467989	CAMK4, PIK3R1, HRAS	32	50	1289	2.41688	1	1	1
KEGG_PATHWAY	mmu04722:Neurotrophin signaling pathway	4	0.894855	0.504834	-0.296851	MAP3K3, CAMK4, PIK3R1, HRAS	170	122	7691	1.48332	1	1	0.932735
KEGG_PATHWAY	mmu05166:HTLV-I infection	7	1.566	0.569613	-0.24442	MAP3K3, MRAS, CRTC1, PIK3R1, ADCY1, HRAS, ADCY6	170	276	7691	1.14742	1	1	0.932735
KEGG_PATHWAY	mmu04914:Progesterone-mediated oocyte maturation	3	0.671141	0.573881	-0.241178	PIK3R1, ADCY1, ADCY6	170	87	7691	1.56004	1	1	0.932735
KEGG_PATHWAY	mmu05146:Amoebiasis	3	0.671141	0.732723	-0.13506	PRKCB, PIK3R1, ADCY1	170	117	7691	1.16003	1	1	0.932735
Annotation Cluster 49	Enrichment Score: 0.8432770997763561
Category	Term	Count	%	PValue		Genes	List Total	Pop Hits	Pop Total	Fold Enrichment	Bonferroni	Benjamini	FDR
INTERPRO	IPR012336:Thioredoxin-like fold	7	1.566	0.0641953	-1.1925	GSTZ1, PRDX5, GSTM1, TUSC3, GLRX2, GDAP1, PDIA5	428	136	20594	2.4766	1	0.798373	0.793852
GOTERM_BP_DIRECT	GO:0006749~glutathione metabolic process	4	0.894855	0.0919362	-1.03651	GSTZ1, GGT7, GSTM1, GDAP1	397	49	18082	3.71809	1	1	0.985765
INTERPRO	IPR004045:Glutathione S-transferase, N-terminal	3	0.671141	0.149081	-0.826576	GSTZ1, GSTM1, GDAP1	428	33	20594	4.37426	1	1	0.995465
UP_SEQ_FEATURE	domain:GST N-terminal	3	0.671141	0.150802	-0.821594	GSTZ1, GSTM1, GDAP1	415	30	18012	4.34024	1	1	0.998465
GOTERM_MF_DIRECT	GO:0004364~glutathione transferase activity	3	0.671141	0.15716	-0.803658	GSTZ1, GSTM1, GDAP1	375	33	17446	4.22933	1	1	0.972924
UP_SEQ_FEATURE	domain:GST C-terminal	3	0.671141	0.242754	-0.614834	GSTZ1, GSTM1, GDAP1	415	41	18012	3.17579	1	1	0.998465
INTERPRO	IPR010987:Glutathione S-transferase, C-terminal-like	3	0.671141	0.24702	-0.607267	GSTZ1, GSTM1, GDAP1	428	46	20594	3.13805	1	1	0.995465
Annotation Cluster 50	Enrichment Score: 0.8192540224901178
Category	Term	Count	%	PValue		Genes	List Total	Pop Hits	Pop Total	Fold Enrichment	Bonferroni	Benjamini	FDR
UP_KEYWORDS	Lipid metabolism	15	3.3557	0.0369789	-1.43205	MECR, MVK, PCX, TM7SF2, SMPD3, FADS2, PTDSS2, PLCXD3, ACOX1, ACSBG1, MVD, PLCH2, PTGDS, LPIN2, PLBD2	446	417	22680	1.82921	0.999981	0.208822	0.183444
GOTERM_BP_DIRECT	GO:0006629~lipid metabolic process	16	3.57942	0.0813978	-1.08939	MECR, MVK, PCX, GDE1, TM7SF2, SMPD3, FADS2, PTDSS2, PLCXD3, ACOX1, ACSBG1, MVD, PLCH2, PTGDS, LPIN2, PLBD2	397	459	18082	1.58768	1	1	0.985765
UP_KEYWORDS	Fatty acid metabolism	6	1.34228	0.0974972	-1.01101	FADS2, MECR, ACOX1, ACSBG1, PTGDS, LPIN2	446	124	22680	2.46058	1	0.389989	0.342594
KEGG_PATHWAY	mmu01212:Fatty acid metabolism	4	0.894855	0.101146	-0.995053	FADS2, MECR, ACOX1, ACSBG1	170	51	7691	3.54833	1	0.462835	0.429775
GOTERM_BP_DIRECT	GO:0006631~fatty acid metabolic process	7	1.566	0.128412	-0.891395	FADS2, MECR, ACOX1, ACSBG1, PTGDS, LPIN2, SNCA	397	156	18082	2.04376	1	1	0.985765
UP_KEYWORDS	Fatty acid biosynthesis	3	0.671141	0.28635	-0.543103	FADS2, MECR, PTGDS	446	54	22680	2.82511	1	0.824688	0.724465
GOTERM_BP_DIRECT	GO:0006633~fatty acid biosynthetic process	3	0.671141	0.484304	-0.314882	FADS2, MECR, PTGDS	397	74	18082	1.84648	1	1	0.985765
KEGG_PATHWAY	mmu03320:PPAR signaling pathway	3	0.671141	0.528252	-0.277158	FADS2, ACOX1, ACSBG1	170	80	7691	1.69654	1	1	0.932735
Annotation Cluster 51	Enrichment Score: 0.8124443925093928
Category	Term	Count	%	PValue		Genes	List Total	Pop Hits	Pop Total	Fold Enrichment	Bonferroni	Benjamini	FDR
UP_KEYWORDS	Electron transport	7	1.566	0.0189662	-1.72202	NDUFA9, FADS2, NDUFA10, ETFDH, NDUFS1, GLRX2, HIGD2A	446	107	22680	3.32677	0.995973	0.130054	0.114249
UP_KEYWORDS	FAD	4	0.894855	0.409032	-0.388243	NDUFA9, ACOX1, NDUFA10, ETFDH	446	118	22680	1.7238	1	0.965583	0.848238
UP_KEYWORDS	Flavoprotein	4	0.894855	0.470902	-0.32707	NDUFA9, ACOX1, NDUFA10, ETFDH	446	130	22680	1.56468	1	1	0.881533
Annotation Cluster 52	Enrichment Score: 0.811185979343684
Category	Term	Count	%	PValue		Genes	List Total	Pop Hits	Pop Total	Fold Enrichment	Bonferroni	Benjamini	FDR
UP_SEQ_FEATURE	domain:SH3	8	1.78971	0.0889861	-1.05068	EPS8, MPP3, DOCK3, PIK3R1, ARHGAP26, MPP6, SH3GL2, PACSIN1	415	166	18012	2.09168	1	1	0.998465
UP_KEYWORDS	SH3 domain	8	1.78971	0.117271	-0.93081	EPS8, MPP3, DOCK3, PIK3R1, ARHGAP26, MPP6, SH3GL2, PACSIN1	446	208	22680	1.95585	1	0.452565	0.397566
INTERPRO	IPR001452:Src homology-3 domain	8	1.78971	0.153803	-0.813034	EPS8, MPP3, DOCK3, PIK3R1, ARHGAP26, MPP6, SH3GL2, PACSIN1	428	212	20594	1.81573	1	1	0.995465
SMART	SM00326:SH3	8	1.78971	0.165204	-0.781979	EPS8, MPP3, DOCK3, PIK3R1, ARHGAP26, MPP6, SH3GL2, PACSIN1	239	197	10425	1.77134	1	1	0.984375
INTERPRO	IPR011511:Variant SH3	3	0.671141	0.331567	-0.479428	MPP3, DOCK3, MPP6	428	57	20594	2.53246	1	1	0.995465
Annotation Cluster 53	Enrichment Score: 0.7987426992095513
Category	Term	Count	%	PValue		Genes	List Total	Pop Hits	Pop Total	Fold Enrichment	Bonferroni	Benjamini	FDR
KEGG_PATHWAY	mmu04919:Thyroid hormone signaling pathway	8	1.78971	0.0125721	-1.90059	RCAN1, MED30, PRKCB, ATP1A3, PIK3R1, ATP1B1, HRAS, ACTG1	170	114	7691	3.17482	0.941223	0.156453	0.145278
KEGG_PATHWAY	mmu04664:Fc epsilon RI signaling pathway	6	1.34228	0.0165292	-1.78175	PRKCB, RAC2, RAC3, PIK3R1, HRAS, MAP2K6	170	68	7691	3.99187	0.976091	0.184779	0.17158
BIOCARTA	m_crebPathway:Transcription factor CREB and its extracellular signals	4	0.894855	0.0202507	-1.69356	PRKCB, PIK3R1, ADCY1, HRAS	32	25	1289	6.445	0.93419	0.887875	0.887875
KEGG_PATHWAY	mmu05231:Choline metabolism in cancer	7	1.566	0.0234879	-1.62916	DGKE, DGKD, PRKCB, RAC2, RAC3, PIK3R1, HRAS	170	101	7691	3.13553	0.995127	0.228752	0.212412
KEGG_PATHWAY	mmu04725:Cholinergic synapse	7	1.566	0.0378736	-1.42166	PRKCB, CAMK4, PIK3R1, ADCY1, GNB5, HRAS, ADCY6	170	113	7691	2.80255	0.999825	0.323517	0.300409
KEGG_PATHWAY	mmu04370:VEGF signaling pathway	5	1.11857	0.0423824	-1.37281	PRKCB, RAC2, RAC3, PIK3R1, HRAS	170	60	7691	3.7701	0.999939	0.327367	0.303984
BIOCARTA	m_trkaPathway:Trka Receptor Signaling Pathway	3	0.671141	0.0483898	-1.31525	PRKCB, PIK3R1, HRAS	32	15	1289	8.05625	0.998635	1	1
KEGG_PATHWAY	mmu04360:Axon guidance	7	1.566	0.0643828	-1.19123	EFNA3, ABLIM1, SEMA7A, RAC2, RAC3, PAK3, HRAS	170	129	7691	2.45495	1	0.400604	0.371989
KEGG_PATHWAY	mmu04810:Regulation of actin cytoskeleton	9	2.01342	0.0968844	-1.01375	MRAS, RAC2, RAC3, PIK3R1, PAK3, PPP1R12B, FGF13, HRAS, ACTG1	170	213	7691	1.9116	1	0.462835	0.429775
BIOCARTA	m_ccr3Pathway:CCR3 signaling in Eosinophils	3	0.671141	0.103593	-0.984671	PRKCB, PPP1R12B, HRAS	32	23	1289	5.25408	1	1	1
BIOCARTA	m_cxcr4Pathway:CXCR4 Signaling Pathway	3	0.671141	0.119286	-0.923409	PRKCB, PIK3R1, HRAS	32	25	1289	4.83375	1	1	1
BIOCARTA	m_tpoPathway:TPO Signaling Pathway	3	0.671141	0.135544	-0.867921	PRKCB, PIK3R1, HRAS	32	27	1289	4.47569	1	1	1
KEGG_PATHWAY	mmu05205:Proteoglycans in cancer	8	1.78971	0.159105	-0.798316	MRAS, PRKCB, ANK2, PIK3R1, PPP1R12B, HRAS, ANK1, ACTG1	170	203	7691	1.7829	1	0.630365	0.585339
BIOCARTA	m_egfPathway:EGF Signaling Pathway	3	0.671141	0.160803	-0.793707	PRKCB, PIK3R1, HRAS	32	30	1289	4.02813	1	1	1
BIOCARTA	m_ghPathway:Growth Hormone Signaling Pathway	3	0.671141	0.160803	-0.793707	PRKCB, PIK3R1, HRAS	32	30	1289	4.02813	1	1	1
BIOCARTA	m_pdgfPathway:PDGF Signaling Pathway	3	0.671141	0.169416	-0.771045	PRKCB, PIK3R1, HRAS	32	31	1289	3.89819	1	1	1
KEGG_PATHWAY	mmu04510:Focal adhesion	8	1.78971	0.170464	-0.768366	PRKCB, RAC2, RAC3, PIK3R1, PAK3, PPP1R12B, HRAS, ACTG1	170	207	7691	1.74845	1	0.630365	0.585339
KEGG_PATHWAY	mmu05212:Pancreatic cancer	4	0.894855	0.171184	-0.766537	RALA, RAC2, RAC3, PIK3R1	170	65	7691	2.78407	1	0.630365	0.585339
KEGG_PATHWAY	mmu04662:B cell receptor signaling pathway	4	0.894855	0.198899	-0.701368	RAC2, RAC3, PIK3R1, HRAS	170	70	7691	2.58521	1	0.667075	0.619427
KEGG_PATHWAY	mmu04650:Natural killer cell mediated cytotoxicity	5	1.11857	0.199527	-0.699999	PRKCB, RAC2, RAC3, PIK3R1, HRAS	170	105	7691	2.15434	1	0.667075	0.619427
BIOCARTA	m_fcer1Pathway:Fc Epsilon Receptor I Signaling in Mast Cells	3	0.671141	0.249673	-0.602629	PRKCB, PIK3R1, HRAS	32	40	1289	3.02109	1	1	1
KEGG_PATHWAY	mmu05200:Pathways in cancer	12	2.68456	0.250962	-0.600392	RALA, PRKCB, TRAF3, RAC2, RAC3, PIK3R1, ADCY1, GNB5, RASGRP2, FGF13, HRAS, ADCY6	170	395	7691	1.37442	1	0.770076	0.715071
KEGG_PATHWAY	mmu04670:Leukocyte transendothelial migration	5	1.11857	0.260721	-0.583824	PRKCB, RAC2, PIK3R1, ACTG1, RAPGEF4	170	118	7691	1.917	1	0.78921	0.732838
BIOCARTA	m_tcrPathway:T Cell Receptor Signaling Pathway	3	0.671141	0.286068	-0.543531	PRKCB, PIK3R1, HRAS	32	44	1289	2.74645	1	1	1
KEGG_PATHWAY	mmu04071:Sphingolipid signaling pathway	5	1.11857	0.290134	-0.537401	PRKCB, RAC2, RAC3, PIK3R1, HRAS	170	124	7691	1.82424	1	0.81226	0.754242
KEGG_PATHWAY	mmu04012:ErbB signaling pathway	4	0.894855	0.298991	-0.524342	PRKCB, PIK3R1, PAK3, HRAS	170	87	7691	2.08005	1	0.81226	0.754242
KEGG_PATHWAY	mmu04750:Inflammatory mediator regulation of TRP channels	5	1.11857	0.300045	-0.522813	PRKCB, PIK3R1, ADCY1, ADCY6, MAP2K6	170	126	7691	1.79528	1	0.81226	0.754242
KEGG_PATHWAY	mmu05223:Non-small cell lung cancer	3	0.671141	0.349568	-0.456469	PRKCB, PIK3R1, HRAS	170	56	7691	2.42363	1	0.889809	0.826251
KEGG_PATHWAY	mmu04310:Wnt signaling pathway	5	1.11857	0.37517	-0.425772	PRKCB, CTNNBIP1, RAC2, RAC3, NKD2	170	141	7691	1.6043	1	0.903636	0.839091
KEGG_PATHWAY	mmu05210:Colorectal cancer	3	0.671141	0.412459	-0.384619	RAC2, RAC3, PIK3R1	170	64	7691	2.12068	1	0.962405	0.893662
KEGG_PATHWAY	mmu05214:Glioma	3	0.671141	0.420119	-0.376628	PRKCB, PIK3R1, HRAS	170	65	7691	2.08805	1	0.970171	0.900874
KEGG_PATHWAY	mmu05211:Renal cell carcinoma	3	0.671141	0.442788	-0.353804	PIK3R1, PAK3, HRAS	170	68	7691	1.99593	1	0.976274	0.90654
KEGG_PATHWAY	mmu04666:Fc gamma R-mediated phagocytosis	3	0.671141	0.554723	-0.255924	PRKCB, RAC2, PIK3R1	170	84	7691	1.61576	1	1	0.932735
KEGG_PATHWAY	mmu04660:T cell receptor signaling pathway	3	0.671141	0.655314	-0.183551	PIK3R1, PAK3, HRAS	170	101	7691	1.3438	1	1	0.932735
KEGG_PATHWAY	mmu05164:Influenza A	4	0.894855	0.73062	-0.136308	PRKCB, PIK3R1, ACTG1, MAP2K6	170	171	7691	1.05827	1	1	0.932735
KEGG_PATHWAY	mmu05161:Hepatitis B	3	0.671141	0.835739	-0.0779293	PRKCB, PIK3R1, HRAS	170	146	7691	0.929613	1	1	0.932735
Annotation Cluster 54	Enrichment Score: 0.7887359644039482
Category	Term	Count	%	PValue		Genes	List Total	Pop Hits	Pop Total	Fold Enrichment	Bonferroni	Benjamini	FDR
GOTERM_BP_DIRECT	GO:0086036~regulation of cardiac muscle cell membrane potential	3	0.671141	0.0155553	-1.80812	ATP1A3, ANK2, SLC8A1	397	9	18082	15.1822	1	0.452446	0.445741
GOTERM_BP_DIRECT	GO:0060048~cardiac muscle contraction	5	1.11857	0.0206705	-1.68465	ATP1A3, ANK2, ATP1B1, SLC8A1, MAP2K6	397	48	18082	4.74444	1	0.52835	0.52052
GOTERM_BP_DIRECT	GO:0006883~cellular sodium ion homeostasis	3	0.671141	0.0701403	-1.15403	ATP1A3, ATP1B1, SLC8A1	397	20	18082	6.83199	1	0.942722	0.928751
GOTERM_CC_DIRECT	GO:0042383~sarcolemma	6	1.34228	0.115366	-0.937924	ATP1A3, ANK2, ATP1B1, ANK1, ADCY6, SLC8A1	429	118	19662	2.33045	1	0.473397	0.411073
KEGG_PATHWAY	mmu04974:Protein digestion and absorption	4	0.894855	0.305028	-0.515661	COL12A1, ATP1A3, ATP1B1, SLC8A1	170	88	7691	2.05642	1	0.813407	0.755307
UP_KEYWORDS	Sodium	4	0.894855	0.419516	-0.377251	ATP1A3, ATP1B1, SLC6A1, SLC8A1	446	120	22680	1.69507	1	0.982282	0.862908
KEGG_PATHWAY	mmu04022:cGMP-PKG signaling pathway	5	1.11857	0.482974	-0.316076	ATP1A3, ADCY1, ATP1B1, ADCY6, SLC8A1	170	163	7691	1.38777	1	0.992534	0.921639
UP_KEYWORDS	Sodium transport	3	0.671141	0.653231	-0.184933	ATP1A3, ATP1B1, SLC8A1	446	113	22680	1.35005	1	1	0.881533
GOTERM_BP_DIRECT	GO:0006814~sodium ion transport	3	0.671141	0.758619	-0.119976	ATP1A3, ATP1B1, SLC8A1	397	124	18082	1.10193	1	1	0.985765
Annotation Cluster 55	Enrichment Score: 0.7771686160119696
Category	Term	Count	%	PValue		Genes	List Total	Pop Hits	Pop Total	Fold Enrichment	Bonferroni	Benjamini	FDR
UP_SEQ_FEATURE	domain:ABC transmembrane type-1	3	0.671141	0.0252701	-1.59739	ABCB6, ABCB9, ABCD1	415	11	18012	11.837	1	1	0.998465
UP_SEQ_FEATURE	domain:ABC transporter	3	0.671141	0.0511405	-1.29123	ABCB6, ABCB9, ABCD1	415	16	18012	8.13795	1	1	0.998465
INTERPRO	IPR011527:ABC transporter, transmembrane domain, type 1	3	0.671141	0.107258	-0.969571	ABCB6, ABCB9, ABCD1	428	27	20594	5.34631	1	1	0.995465
GOTERM_MF_DIRECT	GO:0016887~ATPase activity	8	1.78971	0.139316	-0.856	ATP6V1G2, CLPB, ABCB6, KIF3A, ABCB9, KIF7, ATP1B1, ABCD1	375	200	17446	1.86091	1	1	0.972924
INTERPRO	IPR017871:ABC transporter, conserved site	3	0.671141	0.262447	-0.580958	ABCB6, ABCB9, ABCD1	428	48	20594	3.0073	1	1	0.995465
KEGG_PATHWAY	mmu02010:ABC transporters	3	0.671141	0.268227	-0.571498	ABCB6, ABCB9, ABCD1	170	46	7691	2.95051	1	0.793121	0.736469
GOTERM_MF_DIRECT	GO:0042626~ATPase activity, coupled to transmembrane movement of substances	3	0.671141	0.282993	-0.548224	ABCB6, ABCB9, ABCD1	375	49	17446	2.84833	1	1	0.972924
INTERPRO	IPR003439:ABC transporter-like	3	0.671141	0.300979	-0.521464	ABCB6, ABCB9, ABCD1	428	53	20594	2.72359	1	1	0.995465
INTERPRO	IPR003593:AAA+ ATPase domain	5	1.11857	0.349499	-0.456554	CLPB, ABCB6, KATNAL1, ABCB9, ABCD1	428	144	20594	1.67072	1	1	0.995465
SMART	SM00382:AAA	5	1.11857	0.418034	-0.378788	CLPB, ABCB6, KATNAL1, ABCB9, ABCD1	239	144	10425	1.51456	1	1	0.984375
Annotation Cluster 56	Enrichment Score: 0.7584562477142822
Category	Term	Count	%	PValue		Genes	List Total	Pop Hits	Pop Total	Fold Enrichment	Bonferroni	Benjamini	FDR
UP_KEYWORDS	Lipid biosynthesis	8	1.78971	0.0388322	-1.41081	FADS2, PTDSS2, MECR, MVK, PCX, MVD, PTGDS, TM7SF2	446	160	22680	2.5426	0.999989	0.215071	0.188934
UP_KEYWORDS	Cholesterol biosynthesis	3	0.671141	0.0578356	-1.23781	MVK, MVD, TM7SF2	446	20	22680	7.6278	1	0.282316	0.248007
UP_KEYWORDS	Sterol biosynthesis	3	0.671141	0.0916931	-1.03766	MVK, MVD, TM7SF2	446	26	22680	5.86754	1	0.382663	0.336159
GOTERM_BP_DIRECT	GO:0016126~sterol biosynthetic process	3	0.671141	0.11743	-0.930222	MVK, MVD, TM7SF2	397	27	18082	5.06073	1	1	0.985765
GOTERM_BP_DIRECT	GO:0008203~cholesterol metabolic process	5	1.11857	0.131286	-0.881781	APP, MVK, LRP1, MVD, TM7SF2	397	89	18082	2.5588	1	1	0.985765
GOTERM_BP_DIRECT	GO:0006695~cholesterol biosynthetic process	3	0.671141	0.154807	-0.810208	MVK, MVD, TM7SF2	397	32	18082	4.26999	1	1	0.985765
UP_KEYWORDS	Steroid biosynthesis	3	0.671141	0.170804	-0.767502	MVK, MVD, TM7SF2	446	38	22680	4.01463	1	0.622678	0.547005
UP_KEYWORDS	Cholesterol metabolism	3	0.671141	0.293632	-0.532196	MVK, MVD, TM7SF2	446	55	22680	2.77375	1	0.837288	0.735534
UP_KEYWORDS	Sterol metabolism	3	0.671141	0.344189	-0.463202	MVK, MVD, TM7SF2	446	62	22680	2.46058	1	0.897761	0.788658
GOTERM_BP_DIRECT	GO:0006694~steroid biosynthetic process	3	0.671141	0.395101	-0.403292	MVK, MVD, TM7SF2	397	62	18082	2.20387	1	1	0.985765
UP_KEYWORDS	Steroid metabolism	3	0.671141	0.427726	-0.368835	MVK, MVD, TM7SF2	446	74	22680	2.06157	1	0.993427	0.872698
GOTERM_BP_DIRECT	GO:0008202~steroid metabolic process	3	0.671141	0.552128	-0.25796	MVK, MVD, TM7SF2	397	84	18082	1.62666	1	1	0.985765
Annotation Cluster 57	Enrichment Score: 0.7336105756555485
Category	Term	Count	%	PValue		Genes	List Total	Pop Hits	Pop Total	Fold Enrichment	Bonferroni	Benjamini	FDR
GOTERM_CC_DIRECT	GO:0031225~anchored component of membrane	10	2.23714	0.00377621	-2.42294	RTN4R, EFNA3, SEMA7A, NEGR1, CNTN6, CNTN1, OMG, GAD2, NCAM2, RGMA	429	141	19662	3.25051	0.74093	0.0328806	0.0285518
UP_KEYWORDS	GPI-anchor	9	2.01342	0.00649898	-2.18715	RTN4R, EFNA3, SEMA7A, NEGR1, CNTN6, CNTN1, OMG, NCAM2, RGMA	446	140	22680	3.26906	0.847076	0.0492555	0.0432695
INTERPRO	IPR003961:Fibronectin, type III	11	2.46085	0.0129925	-1.88631	PTPRZ1, CHL1, CNTN6, COL12A1, CNTN1, VWA1, NCAM2, FSD1, POMGNT2, ASTN2, ASTN1	428	211	20594	2.50846	0.99999	0.521473	0.518521
SMART	SM00060:FN3	8	1.78971	0.061119	-1.21382	PTPRZ1, CHL1, CNTN6, COL12A1, CNTN1, VWA1, NCAM2, FSD1	239	153	10425	2.28074	0.999995	0.717786	0.70291
UP_SEQ_FEATURE	domain:Fibronectin type-III 1	7	1.566	0.0687046	-1.16301	CHL1, CNTN6, COL12A1, CNTN1, VWA1, NCAM2, ASTN1	415	125	18012	2.43053	1	1	0.998465
UP_SEQ_FEATURE	domain:Ig-like C2-type 5	4	0.894855	0.0978673	-1.00936	CHL1, CNTN6, CNTN1, NCAM2	415	48	18012	3.61687	1	1	0.998465
UP_SEQ_FEATURE	domain:Ig-like C2-type 4	4	0.894855	0.137754	-0.860895	CHL1, CNTN6, CNTN1, NCAM2	415	56	18012	3.10017	1	1	0.998465
UP_SEQ_FEATURE	domain:Ig-like C2-type 3	5	1.11857	0.144445	-0.840297	NEGR1, CHL1, CNTN6, CNTN1, NCAM2	415	88	18012	2.46605	1	1	0.998465
UP_SEQ_FEATURE	domain:Fibronectin type-III 4	4	0.894855	0.148477	-0.828342	CHL1, CNTN6, COL12A1, CNTN1	415	58	18012	2.99327	1	1	0.998465
UP_SEQ_FEATURE	domain:Fibronectin type-III 2	6	1.34228	0.157418	-0.802945	CHL1, CNTN6, COL12A1, CNTN1, VWA1, NCAM2	415	124	18012	2.10012	1	1	0.998465
UP_SEQ_FEATURE	domain:Ig-like C2-type 6	3	0.671141	0.158879	-0.798933	CHL1, CNTN6, CNTN1	415	31	18012	4.20023	1	1	0.998465
UP_SEQ_FEATURE	lipid moiety-binding region:GPI-anchor amidated serine	4	0.894855	0.16504	-0.782412	RTN4R, CNTN6, CNTN1, OMG	415	61	18012	2.84606	1	1	0.998465
UP_SEQ_FEATURE	domain:Ig-like C2-type 1	6	1.34228	0.187928	-0.726008	NEGR1, CADM2, CHL1, CNTN6, CNTN1, NCAM2	415	132	18012	1.97284	1	1	0.998465
INTERPRO	IPR013098:Immunoglobulin I-set	6	1.34228	0.190537	-0.720021	LINGO1, NEGR1, CHL1, CNTN6, CNTN1, NCAM2	428	147	20594	1.96395	1	1	0.995465
UP_SEQ_FEATURE	domain:Ig-like C2-type 2	6	1.34228	0.191885	-0.71696	NEGR1, CADM2, CHL1, CNTN6, CNTN1, NCAM2	415	133	18012	1.958	1	1	0.998465
UP_SEQ_FEATURE	domain:Fibronectin type-III 3	4	0.894855	0.25423	-0.594773	CHL1, CNTN6, COL12A1, CNTN1	415	76	18012	2.28434	1	1	0.998465
UP_KEYWORDS	Immunoglobulin domain	12	2.68456	0.346012	-0.460909	IGSF21, LINGO1, SEMA7A, NEGR1, CADM2, CHL1, CNTN6, CNTN1, NCAM2, CD47, VSTM2A, CD200	446	481	22680	1.26866	1	0.897761	0.788658
INTERPRO	IPR003598:Immunoglobulin subtype 2	7	1.566	0.391254	-0.407542	LINGO1, NEGR1, CADM2, CHL1, CNTN6, CNTN1, NCAM2	428	242	20594	1.39181	1	1	0.995465
SMART	SM00408:IGc2	7	1.566	0.475305	-0.323027	LINGO1, NEGR1, CADM2, CHL1, CNTN6, CNTN1, NCAM2	239	242	10425	1.26171	1	1	0.984375
INTERPRO	IPR003599:Immunoglobulin subtype	10	2.23714	0.750183	-0.124833	IGSF21, LINGO1, NEGR1, CADM2, CHL1, CNTN6, CNTN1, NCAM2, VSTM2A, CD200	428	518	20594	0.928896	1	1	0.995465
INTERPRO	IPR013783:Immunoglobulin-like fold	20	4.47427	0.823725	-0.0842178	LINGO1, SEMA7A, NEGR1, CNTN6, CADM2, COL12A1, POMGNT2, IGSF21, PTPRZ1, CHL1, TRIM3, CNTN1, VWA1, CD47, NCAM2, FSD1, ASTN2, VSTM2A, CD200, ASTN1	428	1099	20594	0.875647	1	1	0.995465
SMART	SM00409:IG	10	2.23714	0.842969	-0.0741886	IGSF21, LINGO1, NEGR1, CADM2, CHL1, CNTN6, CNTN1, NCAM2, VSTM2A, CD200	239	518	10425	0.84207	1	1	0.984375
UP_KEYWORDS	Extracellular matrix	3	0.671141	0.946678	-0.0237978	CHL1, COL12A1, VWA1	446	235	22680	0.649175	1	1	0.946678
GOTERM_CC_DIRECT	GO:0005578~proteinaceous extracellular matrix	4	0.894855	0.969749	-0.0133405	PTPRZ1, CHL1, COL12A1, VWA1	429	316	19662	0.580154	1	1	0.969749
INTERPRO	IPR007110:Immunoglobulin-like domain	12	2.68456	0.984992	-0.00656727	IGSF21, LINGO1, SEMA7A, NEGR1, CADM2, CHL1, CNTN6, CNTN1, NCAM2, CD47, VSTM2A, CD200	428	920	20594	0.627611	1	1	0.995465
INTERPRO	IPR013106:Immunoglobulin V-set	5	1.11857	0.9971	-0.00126124	IGSF21, CADM2, NCAM2, VSTM2A, CD200	428	554	20594	0.434267	1	1	0.9971
Annotation Cluster 58	Enrichment Score: 0.6486021122574347
Category	Term	Count	%	PValue		Genes	List Total	Pop Hits	Pop Total	Fold Enrichment	Bonferroni	Benjamini	FDR
UP_SEQ_FEATURE	domain:PDZ	5	1.11857	0.202987	-0.692532	CNKSR2, RIMS1, MPP3, RADIL, MPP6	415	101	18012	2.14863	1	1	0.998465
INTERPRO	IPR001478:PDZ domain	6	1.34228	0.216078	-0.665389	CNKSR2, RIMS1, MPP3, RADIL, PPP1R9A, MPP6	428	154	20594	1.87468	1	1	0.995465
SMART	SM00228:PDZ	6	1.34228	0.258294	-0.587885	CNKSR2, RIMS1, MPP3, RADIL, PPP1R9A, MPP6	239	150	10425	1.74477	1	1	0.984375
Annotation Cluster 59	Enrichment Score: 0.6384677384800012
Category	Term	Count	%	PValue		Genes	List Total	Pop Hits	Pop Total	Fold Enrichment	Bonferroni	Benjamini	FDR
BIOCARTA	m_igf1rPathway:Multiple antiapoptotic pathways from IGF-1R signaling lead to BAD phosphorylation	4	0.894855	0.0181129	-1.74201	PIK3R1, ADCY1, HRAS, YWHAH	32	24	1289	6.71354	0.91206	0.887875	0.887875
KEGG_PATHWAY	mmu05203:Viral carcinogenesis	5	1.11857	0.752892	-0.123267	TRAF3, PIK3R1, HDAC8, HRAS, YWHAH	170	231	7691	0.979246	1	1	0.932735
KEGG_PATHWAY	mmu04151:PI3K-Akt signaling pathway	6	1.34228	0.890995	-0.0501245	EFNA3, PIK3R1, GNB5, FGF13, HRAS, YWHAH	170	351	7691	0.773353	1	1	0.932735
Annotation Cluster 60	Enrichment Score: 0.5920869419691369
Category	Term	Count	%	PValue		Genes	List Total	Pop Hits	Pop Total	Fold Enrichment	Bonferroni	Benjamini	FDR
INTERPRO	IPR001791:Laminin G domain	4	0.894855	0.118989	-0.924494	NELL1, COL12A1, NRXN3, NRXN2	428	58	20594	3.3184	1	1	0.995465
SMART	SM00181:EGF	7	1.566	0.233959	-0.63086	NELL1, TENM1, TENM3, LRP1, NRXN3, NRXN2, ASTN1	239	181	10425	1.68693	1	1	0.984375
SMART	SM00282:LamG	3	0.671141	0.240366	-0.619127	NELL1, NRXN3, NRXN2	239	41	10425	3.19165	1	1	0.984375
INTERPRO	IPR013320:Concanavalin A-like lectin/glucanase, subgroup	5	1.11857	0.639932	-0.193866	NELL1, COL12A1, NRXN3, NRXN2, FSD1	428	211	20594	1.14021	1	1	0.995465
Annotation Cluster 61	Enrichment Score: 0.5503457453367085
Category	Term	Count	%	PValue		Genes	List Total	Pop Hits	Pop Total	Fold Enrichment	Bonferroni	Benjamini	FDR
GOTERM_CC_DIRECT	GO:0030018~Z disc	7	1.566	0.0540596	-1.26713	SPHKAP, FKBP1B, ANK2, PPP1R12B, ANK1, GRIN2B, SLC8A1	429	124	19662	2.5873	1	0.283813	0.246448
GOTERM_CC_DIRECT	GO:0031672~A band	3	0.671141	0.10218	-0.990636	ANK2, PPP1R12B, ANK1	429	25	19662	5.49986	1	0.448242	0.38923
UP_SEQ_FEATURE	repeat:ANK 1	7	1.566	0.283755	-0.547056	ANKMY2, CLPB, ANKRD46, AGAP2, ANK2, PPP1R12B, ANK1	415	193	18012	1.57418	1	1	0.998465
UP_SEQ_FEATURE	repeat:ANK 2	7	1.566	0.283755	-0.547056	ANKMY2, CLPB, ANKRD46, AGAP2, ANK2, PPP1R12B, ANK1	415	193	18012	1.57418	1	1	0.998465
UP_SEQ_FEATURE	repeat:ANK 3	6	1.34228	0.307412	-0.512279	ANKMY2, CLPB, ANKRD46, ANK2, PPP1R12B, ANK1	415	160	18012	1.62759	1	1	0.998465
UP_KEYWORDS	ANK repeat	7	1.566	0.333238	-0.477245	ANKMY2, CLPB, ANKRD46, AGAP2, ANK2, PPP1R12B, ANK1	446	240	22680	1.48318	1	0.897761	0.788658
UP_SEQ_FEATURE	repeat:ANK 4	5	1.11857	0.334333	-0.475821	CLPB, ANKRD46, ANK2, PPP1R12B, ANK1	415	127	18012	1.70876	1	1	0.998465
INTERPRO	IPR002110:Ankyrin repeat	7	1.566	0.353618	-0.451465	ANKMY2, CLPB, ANKRD46, AGAP2, ANK2, PPP1R12B, ANK1	428	232	20594	1.4518	1	1	0.995465
INTERPRO	IPR020683:Ankyrin repeat-containing domain	7	1.566	0.391254	-0.407542	ANKMY2, CLPB, ANKRD46, AGAP2, ANK2, PPP1R12B, ANK1	428	242	20594	1.39181	1	1	0.995465
SMART	SM00248:ANK	6	1.34228	0.587493	-0.230997	ANKMY2, CLPB, ANKRD46, ANK2, PPP1R12B, ANK1	239	225	10425	1.16318	1	1	0.984375
UP_SEQ_FEATURE	repeat:ANK 5	3	0.671141	0.713546	-0.146578	ANK2, PPP1R12B, ANK1	415	108	18012	1.20562	1	1	0.998465
Annotation Cluster 62	Enrichment Score: 0.5399005439384533
Category	Term	Count	%	PValue		Genes	List Total	Pop Hits	Pop Total	Fold Enrichment	Bonferroni	Benjamini	FDR
KEGG_PATHWAY	mmu05010:Alzheimer's disease	8	1.78971	0.0946893	-1.0237	NDUFA9, APP, LRP1, NDUFA10, NDUFS1, GRIN2B, SNCA, GRIN1	170	177	7691	2.0448	1	0.462835	0.429775
KEGG_PATHWAY	mmu00190:Oxidative phosphorylation	6	1.34228	0.19061	-0.719854	NDUFA9, ATP6V1G2, NDUFA10, NDUFS1, ATP6V1E1, LHPP	170	139	7691	1.95286	1	0.656871	0.609952
KEGG_PATHWAY	mmu05016:Huntington's disease	7	1.566	0.269095	-0.570095	NDUFA9, GRM5, NDUFA10, CLTB, NDUFS1, GRIN2B, GRIN1	170	198	7691	1.59944	1	0.793121	0.736469
GOTERM_CC_DIRECT	GO:0005747~mitochondrial respiratory chain complex I	3	0.671141	0.272815	-0.564132	NDUFA9, NDUFA10, NDUFS1	429	47	19662	2.92546	1	0.877431	0.761915
UP_KEYWORDS	Respiratory chain	3	0.671141	0.344189	-0.463202	NDUFA9, NDUFA10, NDUFS1	446	62	22680	2.46058	1	0.897761	0.788658
GOTERM_CC_DIRECT	GO:0070469~respiratory chain	3	0.671141	0.361002	-0.44249	NDUFA9, NDUFA10, NDUFS1	429	58	19662	2.37063	1	1	0.870787
KEGG_PATHWAY	mmu04932:Non-alcoholic fatty liver disease (NAFLD)	5	1.11857	0.454565	-0.342404	NDUFA9, GSK3A, NDUFA10, NDUFS1, PIK3R1	170	157	7691	1.4408	1	0.976274	0.90654
KEGG_PATHWAY	mmu05012:Parkinson's disease	4	0.894855	0.640726	-0.193328	NDUFA9, NDUFA10, NDUFS1, SNCA	170	149	7691	1.21453	1	1	0.932735
Annotation Cluster 63	Enrichment Score: 0.5388571760633679
Category	Term	Count	%	PValue		Genes	List Total	Pop Hits	Pop Total	Fold Enrichment	Bonferroni	Benjamini	FDR
GOTERM_BP_DIRECT	GO:0006734~NADH metabolic process	3	0.671141	0.0273107	-1.56367	MDH1, GPD1, GPD1L	397	12	18082	11.3866	1	0.622611	0.613384
GOTERM_MF_DIRECT	GO:0016616~oxidoreductase activity, acting on the CH-OH group of donors, NAD or NADP as acceptor	3	0.671141	0.149646	-0.824936	MDH1, GPD1, GPD1L	375	32	17446	4.3615	1	1	0.972924
INTERPRO	IPR016040:NAD(P)-binding domain	7	1.566	0.234436	-0.629976	NDUFA9, MECR, MDH1, GPD1, RDH14, GPD1L, CBR3	428	199	20594	1.69255	1	1	0.995465
GOTERM_MF_DIRECT	GO:0051287~NAD binding	3	0.671141	0.33058	-0.480723	MDH1, GPD1, GPD1L	375	55	17446	2.5376	1	1	0.972924
UP_KEYWORDS	NAD	4	0.894855	0.699527	-0.155195	MDH1, GPD1, NDUFS1, GPD1L	446	183	22680	1.11152	1	1	0.881533
UP_SEQ_FEATURE	binding site:NAD	3	0.671141	0.841318	-0.0750399	MDH1, GPD1, GPD1L	415	142	18012	0.916952	1	1	0.998465
UP_SEQ_FEATURE	nucleotide phosphate-binding region:NAD	3	0.671141	0.906853	-0.0424629	MDH1, GPD1, GPD1L	415	171	18012	0.761446	1	1	0.998465
Annotation Cluster 64	Enrichment Score: 0.5240443470666089
Category	Term	Count	%	PValue		Genes	List Total	Pop Hits	Pop Total	Fold Enrichment	Bonferroni	Benjamini	FDR
GOTERM_CC_DIRECT	GO:0005776~autophagosome	4	0.894855	0.162969	-0.787895	GABARAPL2, ZFYVE1, OPTN, VPS16	429	64	19662	2.86451	1	0.587676	0.510307
GOTERM_BP_DIRECT	GO:0006914~autophagy	5	1.11857	0.377701	-0.422852	GABARAPL2, 1600014C10RIK, SNAP29, OPTN, VPS16	397	142	18082	1.60375	1	1	0.985765
UP_KEYWORDS	Autophagy	4	0.894855	0.435125	-0.361386	GABARAPL2, SNAP29, OPTN, VPS16	446	123	22680	1.65372	1	1	0.880693
Annotation Cluster 65	Enrichment Score: 0.5235412207387301
Category	Term	Count	%	PValue		Genes	List Total	Pop Hits	Pop Total	Fold Enrichment	Bonferroni	Benjamini	FDR
UP_KEYWORDS	Secreted	38	8.50112	0.261709	-0.582181	TENM1, CEMIP, ITIH3, GRP, SERPINE2, COL12A1, CLU, CST3, IGSF21, PCSK1N, PTPRZ1, CHL1, NPY, ADAM23, SFN, FGFBP3, PTGDS, TAC1, A2M, FAM19A5, SNCA, CHGB, CHID1, LGI1, CHGA, FGB, FGA, IGFBP5, BTBD17, FGG, SERPINA1E, NELL1, IFNE, PNOC, VWA1, VSTM2A, SCG2, SCRG1	446	1685	22680	1.14681	1	0.793393	0.696974
GOTERM_CC_DIRECT	GO:0005576~extracellular region	43	9.61969	0.27871	-0.554848	TENM1, CEMIP, ITIH3, GRP, SERPINE2, COL12A1, CLU, CST3, IGSF21, PCSK1N, HSPH1, PTPRZ1, CHL1, NPY, ADAM23, SFN, FGFBP3, PTGDS, TAC1, A2M, FAM19A5, SNCA, CHGB, CHID1, LGI1, CHGA, FGB, FGA, GSTM1, IGFBP5, BTBD17, COL25A1, FGG, SERPINA1E, NELL1, VGF, IFNE, PNOC, VWA1, VSTM2A, FGF13, SCG2, SCRG1	429	1753	19662	1.12423	1	0.888387	0.771428
GOTERM_CC_DIRECT	GO:0005615~extracellular space	36	8.05369	0.368472	-0.433595	APP, GRP, SERPINE2, CNP, HEXB, COL12A1, CLU, ACTG1, CST3, PRDX5, PCSK1N, PTPRZ1, BLOC1S1, NPY, PTGDS, TAC1, A2M, SNCA, CBR3, CHID1, LGI1, CHGA, FGB, FGA, GABBR1, MDH1, COL25A1, FGG, SERPINA1E, NELL1, PPP1R1A, VGF, IFNE, VWA1, SCG2, PAM	429	1504	19662	1.09705	1	1	0.870787
Annotation Cluster 66	Enrichment Score: 0.4948676593201586
Category	Term	Count	%	PValue		Genes	List Total	Pop Hits	Pop Total	Fold Enrichment	Bonferroni	Benjamini	FDR
GOTERM_BP_DIRECT	GO:0006816~calcium ion transport	6	1.34228	0.197324	-0.704819	PRKCB, CACNA2D2, CACNA1E, GRIN2B, SLC8A1, GRIN1	397	141	18082	1.93815	1	1	0.985765
GOTERM_BP_DIRECT	GO:0070588~calcium ion transmembrane transport	4	0.894855	0.303339	-0.518072	CACNA2D2, CACNA1E, SLC25A25, SLC8A1	397	88	18082	2.0703	1	1	0.985765
UP_KEYWORDS	Calcium transport	3	0.671141	0.547379	-0.261712	CACNA2D2, CACNA1E, SLC8A1	446	93	22680	1.64039	1	1	0.881533
Annotation Cluster 67	Enrichment Score: 0.4589907752978663
Category	Term	Count	%	PValue		Genes	List Total	Pop Hits	Pop Total	Fold Enrichment	Bonferroni	Benjamini	FDR
KEGG_PATHWAY	mmu04510:Focal adhesion	8	1.78971	0.170464	-0.768366	PRKCB, RAC2, RAC3, PIK3R1, PAK3, PPP1R12B, HRAS, ACTG1	170	207	7691	1.74845	1	0.630365	0.585339
KEGG_PATHWAY	mmu04520:Adherens junction	3	0.671141	0.47224	-0.325837	RAC2, RAC3, ACTG1	170	72	7691	1.88505	1	0.986465	0.916003
KEGG_PATHWAY	mmu05416:Viral myocarditis	3	0.671141	0.521472	-0.282769	RAC2, RAC3, ACTG1	170	79	7691	1.71802	1	1	0.932735
Annotation Cluster 68	Enrichment Score: 0.3888785421813366
Category	Term	Count	%	PValue		Genes	List Total	Pop Hits	Pop Total	Fold Enrichment	Bonferroni	Benjamini	FDR
INTERPRO	IPR018200:Peptidase C19, ubiquitin carboxyl-terminal hydrolase 2, conserved site	3	0.671141	0.300979	-0.521464	USP35, USP46, USP14	428	53	20594	2.72359	1	1	0.995465
INTERPRO	IPR001394:Peptidase C19, ubiquitin carboxyl-terminal hydrolase 2	3	0.671141	0.323951	-0.489521	USP35, USP46, USP14	428	56	20594	2.57769	1	1	0.995465
GOTERM_BP_DIRECT	GO:0006511~ubiquitin-dependent protein catabolic process	5	1.11857	0.436885	-0.359633	USP35, USP46, USP14, RLIM, UBE2D1	397	154	18082	1.47879	1	1	0.985765
GOTERM_BP_DIRECT	GO:0016579~protein deubiquitination	3	0.671141	0.512194	-0.290565	USP35, USP46, USP14	397	78	18082	1.75179	1	1	0.985765
GOTERM_MF_DIRECT	GO:0004843~thiol-dependent ubiquitin-specific protease activity	3	0.671141	0.520943	-0.28321	USP35, USP46, USP14	375	81	17446	1.72306	1	1	0.972924
Annotation Cluster 69	Enrichment Score: 0.340650464778283
Category	Term	Count	%	PValue		Genes	List Total	Pop Hits	Pop Total	Fold Enrichment	Bonferroni	Benjamini	FDR
INTERPRO	IPR000219:Dbl homology (DH) domain	3	0.671141	0.413289	-0.383746	FARP1, ABR, RASGRF2	428	68	20594	2.1228	1	1	0.995465
SMART	SM00325:RhoGEF	3	0.671141	0.439152	-0.357385	FARP1, ABR, RASGRF2	239	65	10425	2.0132	1	1	0.984375
GOTERM_MF_DIRECT	GO:0005089~Rho guanyl-nucleotide exchange factor activity	3	0.671141	0.473115	-0.325033	FARP1, ABR, RASGRF2	375	74	17446	1.88605	1	1	0.972924
GOTERM_BP_DIRECT	GO:0035023~regulation of Rho protein signal transduction	3	0.671141	0.505315	-0.296438	FARP1, ABR, RASGRF2	397	77	18082	1.77454	1	1	0.985765
Annotation Cluster 70	Enrichment Score: 0.3204276376873474
Category	Term	Count	%	PValue		Genes	List Total	Pop Hits	Pop Total	Fold Enrichment	Bonferroni	Benjamini	FDR
INTERPRO	IPR020472:G-protein beta WD-40 repeat	4	0.894855	0.292307	-0.534161	PEX7, WSB2, KATNB1, GNB5	428	91	20594	2.11503	1	1	0.995465
UP_KEYWORDS	WD repeat	7	1.566	0.390006	-0.408929	PEX7, WSB2, KATNB1, STXBP5, GNB5, DCAF5, WDR54	446	256	22680	1.39048	1	0.952408	0.836664
INTERPRO	IPR019775:WD40 repeat, conserved site	5	1.11857	0.42914	-0.367401	PEX7, WSB2, KATNB1, STXBP5, GNB5	428	161	20594	1.49431	1	1	0.995465
UP_SEQ_FEATURE	repeat:WD 4	7	1.566	0.433501	-0.36301	PEX7, WSB2, KATNB1, STXBP5, GNB5, DCAF5, WDR54	415	230	18012	1.32094	1	1	0.998465
INTERPRO	IPR001680:WD40 repeat	7	1.566	0.466662	-0.330998	PEX7, WSB2, KATNB1, STXBP5, GNB5, DCAF5, WDR54	428	263	20594	1.28068	1	1	0.995465
UP_SEQ_FEATURE	repeat:WD 3	7	1.566	0.48604	-0.313328	PEX7, WSB2, KATNB1, STXBP5, GNB5, DCAF5, WDR54	415	243	18012	1.25028	1	1	0.998465
UP_SEQ_FEATURE	repeat:WD 1	7	1.566	0.508846	-0.293414	PEX7, WSB2, KATNB1, STXBP5, GNB5, DCAF5, WDR54	415	248	18012	1.22507	1	1	0.998465
UP_SEQ_FEATURE	repeat:WD 2	7	1.566	0.508846	-0.293414	PEX7, WSB2, KATNB1, STXBP5, GNB5, DCAF5, WDR54	415	248	18012	1.22507	1	1	0.998465
UP_SEQ_FEATURE	repeat:WD 5	6	1.34228	0.533689	-0.272712	PEX7, WSB2, KATNB1, STXBP5, GNB5, DCAF5	415	211	18012	1.23419	1	1	0.998465
UP_SEQ_FEATURE	repeat:WD 6	5	1.11857	0.537107	-0.269939	PEX7, KATNB1, STXBP5, GNB5, DCAF5	415	167	18012	1.29947	1	1	0.998465
SMART	SM00320:WD40	7	1.566	0.555146	-0.255593	PEX7, WSB2, KATNB1, STXBP5, GNB5, DCAF5, WDR54	239	262	10425	1.1654	1	1	0.984375
INTERPRO	IPR015943:WD40/YVTN repeat-like-containing domain	8	1.78971	0.560567	-0.251372	PEX7, SEMA7A, WSB2, KATNB1, STXBP5, GNB5, DCAF5, WDR54	428	340	20594	1.13216	1	1	0.995465
INTERPRO	IPR017986:WD40-repeat-containing domain	7	1.566	0.614767	-0.21129	PEX7, WSB2, KATNB1, STXBP5, GNB5, DCAF5, WDR54	428	307	20594	1.09713	1	1	0.995465
Annotation Cluster 71	Enrichment Score: 0.30791412254213474
Category	Term	Count	%	PValue		Genes	List Total	Pop Hits	Pop Total	Fold Enrichment	Bonferroni	Benjamini	FDR
INTERPRO	IPR003595:Protein-tyrosine phosphatase, catalytic	3	0.671141	0.376678	-0.42403	PTPRZ1, PTPN5, MTMR7	428	63	20594	2.29128	1	1	0.995465
SMART	SM00404:PTPc_motif	3	0.671141	0.423467	-0.37318	PTPRZ1, PTPN5, MTMR7	239	63	10425	2.07711	1	1	0.984375
GOTERM_BP_DIRECT	GO:0016311~dephosphorylation	4	0.894855	0.428335	-0.368216	THTPA, PTPRZ1, PTPN5, MTMR7	397	109	18082	1.67143	1	1	0.985765
INTERPRO	IPR016130:Protein-tyrosine phosphatase, active site	3	0.671141	0.448801	-0.347946	PTPRZ1, PTPN5, MTMR7	428	73	20594	1.9774	1	1	0.995465
INTERPRO	IPR000387:Protein-tyrosine/Dual specificity phosphatase	3	0.671141	0.509522	-0.292837	PTPRZ1, PTPN5, MTMR7	428	82	20594	1.76037	1	1	0.995465
GOTERM_MF_DIRECT	GO:0004725~protein tyrosine phosphatase activity	3	0.671141	0.618885	-0.20839	PTPRZ1, PTPN5, MTMR7	375	97	17446	1.43885	1	1	0.972924
GOTERM_MF_DIRECT	GO:0016791~phosphatase activity	3	0.671141	0.723104	-0.140799	PTPRZ1, PTPN5, MTMR7	375	118	17446	1.18278	1	1	0.972924
Annotation Cluster 72	Enrichment Score: 0.23010397869177415
Category	Term	Count	%	PValue		Genes	List Total	Pop Hits	Pop Total	Fold Enrichment	Bonferroni	Benjamini	FDR
INTERPRO	IPR011705:BTB/Kelch-associated	3	0.671141	0.346725	-0.460015	KLHL5, BTBD17, KLHL22	428	59	20594	2.44662	1	1	0.995465
SMART	SM00875:SM00875	3	0.671141	0.391444	-0.407331	KLHL5, BTBD17, KLHL22	239	59	10425	2.21793	1	1	0.984375
INTERPRO	IPR000210:BTB/POZ-like	5	1.11857	0.678926	-0.168177	KCTD8, KLHL5, BTBD17, KLHL22, BTBD8	428	222	20594	1.08371	1	1	0.995465
INTERPRO	IPR011333:BTB/POZ fold	5	1.11857	0.711742	-0.147677	KCTD8, KLHL5, BTBD17, KLHL22, BTBD8	428	232	20594	1.037	1	1	0.995465
SMART	SM00225:BTB	5	1.11857	0.73789	-0.132009	KCTD8, KLHL5, BTBD17, KLHL22, BTBD8	239	218	10425	1.00044	1	1	0.984375
UP_SEQ_FEATURE	domain:BTB	3	0.671141	0.860172	-0.0654147	KCTD8, BTBD17, KLHL22	415	149	18012	0.873874	1	1	0.998465
Annotation Cluster 73	Enrichment Score: 0.21445719605659666
Category	Term	Count	%	PValue		Genes	List Total	Pop Hits	Pop Total	Fold Enrichment	Bonferroni	Benjamini	FDR
KEGG_PATHWAY	mmu04668:TNF signaling pathway	4	0.894855	0.430868	-0.365655	TRAF3, PIK3R1, DNM1L, MAP2K6	170	109	7691	1.66023	1	0.974894	0.905259
KEGG_PATHWAY	mmu04620:Toll-like receptor signaling pathway	3	0.671141	0.655314	-0.183551	TRAF3, PIK3R1, MAP2K6	170	101	7691	1.3438	1	1	0.932735
KEGG_PATHWAY	mmu05169:Epstein-Barr virus infection	3	0.671141	0.805072	-0.0941654	TRAF3, PIK3R1, MAP2K6	170	136	7691	0.997967	1	1	0.932735
Annotation Cluster 74	Enrichment Score: 0.1608456246238503
Category	Term	Count	%	PValue		Genes	List Total	Pop Hits	Pop Total	Fold Enrichment	Bonferroni	Benjamini	FDR
UP_KEYWORDS	Potassium transport	3	0.671141	0.623702	-0.205023	KCNIP4, ATP1A3, ATP1B1	446	107	22680	1.42576	1	1	0.881533
UP_KEYWORDS	Potassium	3	0.671141	0.685315	-0.16411	KCNIP4, ATP1A3, ATP1B1	446	120	22680	1.2713	1	1	0.881533
GOTERM_BP_DIRECT	GO:0006813~potassium ion transport	3	0.671141	0.770186	-0.113404	KCNIP4, ATP1A3, ATP1B1	397	127	18082	1.0759	1	1	0.985765
Annotation Cluster 75	Enrichment Score: 0.15198613312275724
Category	Term	Count	%	PValue		Genes	List Total	Pop Hits	Pop Total	Fold Enrichment	Bonferroni	Benjamini	FDR
GOTERM_BP_DIRECT	GO:0098609~cell-cell adhesion	5	1.11857	0.596727	-0.224225	EPB41L1, SFN, STXBP6, TBC1D10A, ADGRL3	397	189	18082	1.20494	1	1	0.985765
GOTERM_CC_DIRECT	GO:0005913~cell-cell adherens junction	7	1.566	0.688264	-0.162245	CADM2, EPB41L1, SFN, STXBP6, RTN4, TBC1D10A, CD200	429	316	19662	1.01527	1	1	0.870787
GOTERM_MF_DIRECT	GO:0098641~cadherin binding involved in cell-cell adhesion	5	1.11857	0.85214	-0.0694889	EPB41L1, SFN, STXBP6, RTN4, TBC1D10A	375	279	17446	0.83374	1	1	0.972924
Annotation Cluster 76	Enrichment Score: 0.1356265900973449
Category	Term	Count	%	PValue		Genes	List Total	Pop Hits	Pop Total	Fold Enrichment	Bonferroni	Benjamini	FDR
GOTERM_BP_DIRECT	GO:0016567~protein ubiquitination	11	2.46085	0.272074	-0.565313	KLHL5, RAB40C, WSB2, MED30, RNF14, TRAF3, TRIM3, RLIM, KLHL22, DCAF5, FBXO7	397	362	18082	1.38401	1	1	0.985765
GOTERM_MF_DIRECT	GO:0004842~ubiquitin-protein transferase activity	7	1.566	0.702999	-0.153045	KLHL5, RNF14, TRAF3, TRIM3, RLIM, UBE2D1, KLHL22	375	326	17446	0.998953	1	1	0.972924
UP_KEYWORDS	Ubl conjugation pathway	11	2.46085	0.795695	-0.0992532	USP46, USP14, RAB40C, WSB2, RNF14, TRAF3, RLIM, UBE2D1, KLHL22, DCAF5, FBXO7	446	631	22680	0.886485	1	1	0.881533
GOTERM_MF_DIRECT	GO:0061630~ubiquitin protein ligase activity	4	0.894855	0.803127	-0.095216	MED30, RNF14, TRIM3, RLIM	375	199	17446	0.935129	1	1	0.972924
INTERPRO	IPR017907:Zinc finger, RING-type, conserved site	3	0.671141	0.854766	-0.0681527	RNF14, TRAF3, TRIM3	428	163	20594	0.885586	1	1	0.995465
INTERPRO	IPR013083:Zinc finger, RING/FYVE/PHD-type	7	1.566	0.902301	-0.0446484	RIMS1, RNF14, TRAF3, TRIM3, RLIM, PHF24, ZFYVE1	428	445	20594	0.756894	1	1	0.995465
UP_SEQ_FEATURE	zinc finger region:RING-type	3	0.671141	0.929854	-0.0315854	TRAF3, TRIM3, RLIM	415	186	18012	0.700039	1	1	0.998465
INTERPRO	IPR001841:Zinc finger, RING-type	4	0.894855	0.937995	-0.0277994	RNF14, TRAF3, TRIM3, RLIM	428	286	20594	0.672963	1	1	0.995465
Annotation Cluster 77	Enrichment Score: 0.10923558362165615
Category	Term	Count	%	PValue		Genes	List Total	Pop Hits	Pop Total	Fold Enrichment	Bonferroni	Benjamini	FDR
UP_KEYWORDS	Voltage-gated channel	3	0.671141	0.74953	-0.125211	KCNIP4, CACNA2D2, CACNA1E	446	136	22680	1.12174	1	1	0.881533
GOTERM_MF_DIRECT	GO:0005244~voltage-gated ion channel activity	3	0.671141	0.785453	-0.10488	KCNIP4, CACNA2D2, CACNA1E	375	134	17446	1.04155	1	1	0.972924
GOTERM_BP_DIRECT	GO:0034765~regulation of ion transmembrane transport	3	0.671141	0.798701	-0.097616	KCNIP4, CACNA2D2, CACNA1E	397	135	18082	1.01215	1	1	0.985765
Annotation Cluster 78	Enrichment Score: 0.058132946904693866
Category	Term	Count	%	PValue		Genes	List Total	Pop Hits	Pop Total	Fold Enrichment	Bonferroni	Benjamini	FDR
INTERPRO	IPR003591:Leucine-rich repeat, typical subtype	4	0.894855	0.706453	-0.150916	LGI1, RTN4R, LINGO1, OMG	428	175	20594	1.09981	1	1	0.995465
SMART	SM00369:LRR_TYP	4	0.894855	0.767033	-0.115186	LGI1, RTN4R, LINGO1, OMG	239	175	10425	0.997011	1	1	0.984375
UP_SEQ_FEATURE	repeat:LRR 8	3	0.671141	0.816976	-0.0877906	RTN4R, LINGO1, OMG	415	134	18012	0.971696	1	1	0.998465
UP_SEQ_FEATURE	repeat:LRR 1	5	1.11857	0.878289	-0.0563624	LGI1, RTN4R, LINGO1, CCDC136, OMG	415	274	18012	0.792015	1	1	0.998465
UP_SEQ_FEATURE	repeat:LRR 2	5	1.11857	0.878289	-0.0563624	LGI1, RTN4R, LINGO1, CCDC136, OMG	415	274	18012	0.792015	1	1	0.998465
UP_SEQ_FEATURE	repeat:LRR 7	3	0.671141	0.881402	-0.0548259	RTN4R, LINGO1, OMG	415	158	18012	0.824096	1	1	0.998465
INTERPRO	IPR001611:Leucine-rich repeat	4	0.894855	0.907018	-0.0423839	LGI1, RTN4R, LINGO1, OMG	428	259	20594	0.743117	1	1	0.995465
UP_KEYWORDS	Leucine-rich repeat	4	0.894855	0.908513	-0.0416689	LGI1, RTN4R, LINGO1, OMG	446	275	22680	0.739666	1	1	0.908513
UP_SEQ_FEATURE	repeat:LRR 3	4	0.894855	0.932799	-0.0302119	LGI1, RTN4R, LINGO1, OMG	415	253	18012	0.686204	1	1	0.998465
UP_SEQ_FEATURE	repeat:LRR 6	3	0.671141	0.936248	-0.0286091	RTN4R, LINGO1, OMG	415	191	18012	0.681713	1	1	0.998465
UP_SEQ_FEATURE	repeat:LRR 5	3	0.671141	0.955856	-0.0196076	RTN4R, LINGO1, OMG	415	210	18012	0.620034	1	1	0.998465
UP_SEQ_FEATURE	repeat:LRR 4	3	0.671141	0.969013	-0.0136705	RTN4R, LINGO1, OMG	415	228	18012	0.571084	1	1	0.998465
Annotation Cluster 79	Enrichment Score: 0.050849638336413795
Category	Term	Count	%	PValue		Genes	List Total	Pop Hits	Pop Total	Fold Enrichment	Bonferroni	Benjamini	FDR
GOTERM_CC_DIRECT	GO:0030496~midbody	3	0.671141	0.778311	-0.108847	RALA, PIN1, KATNB1	429	130	19662	1.05767	1	1	0.870787
UP_KEYWORDS	Cell division	6	1.34228	0.85734	-0.0668467	RALA, 2610002M06RIK, KLHL22, KATNB1, FSD1, MAP9	446	372	22680	0.820194	1	1	0.881533
GOTERM_BP_DIRECT	GO:0007067~mitotic nuclear division	5	1.11857	0.859558	-0.065725	TTYH1, KLHL22, KATNB1, FSD1, MAP9	397	277	18082	0.822141	1	1	0.985765
UP_KEYWORDS	Mitosis	4	0.894855	0.885905	-0.0526129	KLHL22, KATNB1, FSD1, MAP9	446	259	22680	0.785359	1	1	0.885905
GOTERM_BP_DIRECT	GO:0051301~cell division	6	1.34228	0.915402	-0.038388	RALA, 2610002M06RIK, KLHL22, KATNB1, FSD1, MAP9	397	374	18082	0.730694	1	1	0.985765
UP_KEYWORDS	Cell cycle	8	1.78971	0.964119	-0.0158695	SMPD3, RALA, 2610002M06RIK, PIN1, KLHL22, KATNB1, FSD1, MAP9	446	626	22680	0.649866	1	1	0.964119
GOTERM_BP_DIRECT	GO:0007049~cell cycle	8	1.78971	0.98252	-0.0076584	SMPD3, RALA, 2610002M06RIK, PIN1, KLHL22, KATNB1, FSD1, MAP9	397	614	18082	0.593441	1	1	0.985765
Annotation Cluster 80	Enrichment Score: 0.04471107284865298
Category	Term	Count	%	PValue		Genes	List Total	Pop Hits	Pop Total	Fold Enrichment	Bonferroni	Benjamini	FDR
UP_KEYWORDS	Thiol protease	3	0.671141	0.742167	-0.129499	USP46, USP14, CAPN5	446	134	22680	1.13848	1	1	0.881533
GOTERM_MF_DIRECT	GO:0008234~cysteine-type peptidase activity	3	0.671141	0.808626	-0.0922525	USP46, USP14, CAPN5	375	141	17446	0.989844	1	1	0.972924
GOTERM_BP_DIRECT	GO:0006508~proteolysis	6	1.34228	0.996231	-0.00163977	DPP10, USP46, USP14, ADAM23, CAPN5, ADAM22	397	582	18082	0.469553	1	1	0.996231
UP_KEYWORDS	Protease	3	0.671141	0.99977	-9.99415e-05	USP46, USP14, CAPN5	446	542	22680	0.281469	1	1	0.99977
GOTERM_MF_DIRECT	GO:0008233~peptidase activity	3	0.671141	0.999851	-6.45432e-05	USP46, USP14, CAPN5	375	516	17446	0.270481	1	1	0.999851
Annotation Cluster 81	Enrichment Score: 1.5404266938105505E-4
Category	Term	Count	%	PValue		Genes	List Total	Pop Hits	Pop Total	Fold Enrichment	Bonferroni	Benjamini	FDR
UP_KEYWORDS	Transcription	21	4.69799	0.999308	-0.00030085	BRD3, TENM1, KLF12, RNF14, CRTC1, PRKCB, NAB1, RFX1, HDAC8, KLF3, NAT14, THAP11, EDRF1, LBH, MED30, RLIM, HABP4, LPIN2, POLR3K, BEND6, MAP2K6	446	1859	22680	0.574445	1	1	0.999308
UP_KEYWORDS	Transcription regulation	20	4.47427	0.999359	-0.00027828	BRD3, TENM1, KLF12, RNF14, CRTC1, PRKCB, NAB1, RFX1, HDAC8, KLF3, NAT14, THAP11, EDRF1, LBH, MED30, RLIM, HABP4, LPIN2, BEND6, MAP2K6	446	1799	22680	0.565336	1	1	0.999359
GOTERM_BP_DIRECT	GO:0006351~transcription, DNA-templated	22	4.9217	0.999915	-3.69153e-05	BRD3, TENM1, KLF12, RNF14, CRTC1, PRKCB, NAB1, RFX1, HDAC8, KLF3, NAT14, THAP11, EDRF1, LBH, MED30, RLIM, HABP4, LPIN2, POLR3K, BEND6, ZSCAN18, MAP2K6	397	1885	18082	0.531578	1	1	0.999915
GOTERM_BP_DIRECT	GO:0006355~regulation of transcription, DNA-templated	22	4.9217	1	-1.24896e-07	BRD3, TENM1, KLF12, RNF14, CRTC1, PRKCB, NAB1, RFX1, HDAC8, KLF3, NAT14, THAP11, GRM5, EDRF1, LBH, MED30, CSDC2, RLIM, HABP4, LPIN2, BEND6, MAP2K6	397	2279	18082	0.439678	1	1	1
Annotation Cluster 82	Enrichment Score: 1.807714618298176E-5
Category	Term	Count	%	PValue		Genes	List Total	Pop Hits	Pop Total	Fold Enrichment	Bonferroni	Benjamini	FDR
INTERPRO	IPR013087:Zinc finger C2H2-type/integrase DNA-binding domain	4	0.894855	0.999891	-4.7307e-05	ZFP358, KLF12, KLF3, ZSCAN18	428	652	20594	0.295195	1	1	0.999891
INTERPRO	IPR015880:Zinc finger, C2H2-like	4	0.894855	0.99995	-2.18898e-05	ZFP358, KLF12, KLF3, ZSCAN18	428	693	20594	0.277731	1	1	0.99995
INTERPRO	IPR007087:Zinc finger, C2H2	4	0.894855	0.999975	-1.06409e-05	ZFP358, KLF12, KLF3, ZSCAN18	428	731	20594	0.263293	1	1	0.999975
GOTERM_MF_DIRECT	GO:0003676~nucleic acid binding	10	2.23714	0.999986	-5.8808e-06	ZFP358, RALYL, KLF12, CSDC2, KLF3, POLR3K, SUGP2, R3HDM2, ZSCAN18, THAP11	375	1237	17446	0.376093	1	1	0.999986
SMART	SM00355:ZnF_C2H2	4	0.894855	0.999989	-4.66717e-06	ZFP358, KLF12, KLF3, ZSCAN18	239	693	10425	0.251771	1	1	0.999989
