# Supplementary material for: Mutations in Hcfc1 and Ronin result in an inborn error of cobalamin metabolism and ribosomopathy
Source: Nat Commun. 2022 Jan 10;13:134. doi: 10.1038/s41467-021-27759-7 (PMC8748873; doi:10.1038/s41467-021-27759-7)
Supplement: Supplementary file 3 — Supplementary Dataset 1–16 [file 41467_2021_27759_MOESM3_ESM.zip › Supp DATA 5.xlsx]

## Sheet: Sheet1
PeakID (cmd=annotatePeaks.pl ./Retina_Unique_ChIPseq_Ronin.txt mm9)	Chr	Start	End	Strand	Peak Score	Focus Ratio/Region Size	Annotation	Detailed Annotation	Distance to TSS	Nearest PromoterID	Entrez ID	Nearest Unigene	Nearest Refseq	Nearest Ensembl	Gene Name	Gene Alias	Gene Description	Gene Type
156	chr3	21775701	21775872	+	0	NA	Intergenic	Intergenic	-199788	NM_030732	81004	Mm.202966	NM_030732	ENSMUSG00000027630	Tbl1xr1	8030499H02Rik|A630076E03Rik|AW539987|C21|C230089I12Rik|DC42|Ira1|TBLR1	transducin (beta)-like 1X-linked receptor 1	protein-coding
309	chr19	16552309	16552480	+	0	NA	intron (NM_008137, intron 1 of 6)	intron (NM_008137, intron 1 of 6)	42237	NM_008137	14675	Mm.313181	NM_008137	ENSMUSG00000024697	Gna14	AU023208	guanine nucleotide binding protein, alpha 14	protein-coding
402	chr7	59041043	59041214	+	0	NA	Intergenic	Intergenic	76509	NM_001115087	100040608	Mm.322643	NM_001115087	ENSMUSG00000092118	Fancf	A730016A17	Fanconi anemia, complementation group F	protein-coding
262	chr15	95402635	95402806	+	0	NA	Intergenic	Intergenic	-44037	NM_001289653	54003	Mm.3959	NM_016743	ENSMUSG00000022454	Nell2	A330108N19Rik|R75516|mel91	NEL-like 2	protein-coding
524	chr4	120875429	120875600	+	0	NA	Intergenic	PB1D10|SINE|Alu	-14375	NM_001081013	109263	Mm.215745	NM_001081013	ENSMUSG00000049878	Rlf	9230110M18Rik|AI195322|MommeD8	rearranged L-myc fusion sequence	protein-coding
267	chr3	85435831	85436002	+	0	NA	intron (NM_144896, intron 9 of 12)	intron (NM_144896, intron 9 of 12)	57865	NM_144896	229487	Mm.52275	NM_144896	ENSMUSG00000028085	Gatb	9430026F02Rik|Pet112|Pet112l	glutamyl-tRNA(Gln) amidotransferase, subunit B	protein-coding
357	chr16	43062214	43062385	+	0	NA	intron (NM_001285805, intron 2 of 10)	B1_Mur1|SINE|Alu	106606	NR_002445	170658	Mm.375824	NR_002445		BC002163	-	NADH dehydrogenase Fe-S protein 5 pseudogene	pseudo
498	chr2	147703492	147703663	+	0	NA	Intergenic	Intergenic	167148	NR_046014	381384	Mm.259809	NR_046014	ENSMUSG00000051986	A530006G24Rik	Gm1003	RIKEN cDNA A530006G24 gene	ncRNA
300	chr2	148924668	148924839	+	0	NA	Intergenic	Intergenic	-223549	NM_009976	13010	Mm.4263	NM_009976	ENSMUSG00000027447	Cst3	CysC	cystatin C	protein-coding
490	chr18	51597412	51597583	+	0	NA	Intergenic	ORR1D2|LTR|MaLR	319945	NM_001081224	71373	Mm.63546	NM_001081224	ENSMUSG00000073565	Prr16	5430406M13Rik|AI607429	proline rich 16	protein-coding
499	chr6	71781831	71782002	+	0	NA	intron (NM_001253686, intron 1 of 13)	intron (NM_001253686, intron 1 of 13)	602	NM_001253688	76614	Mm.235123	NM_029673	ENSMUSG00000052337	Immt	1700082C19Rik|D830041H16Rik|HMP|P87|P87/89|P89	inner membrane protein, mitochondrial	protein-coding
542	chr10	15846229	15846400	+	0	NA	Intergenic	Intergenic	969274	NR_038020	100504235	Mm.84044	NR_038020	ENSMUSG00000101969	Gm20125	-	predicted gene, 20125	ncRNA
551	chr15	66514559	66514730	+	0	NA	intron (NM_009375, intron 9 of 47)	intron (NM_009375, intron 9 of 47)	12312	NM_009375	21819	Mm.441333	NM_009375	ENSMUSG00000053469	Tg	Tgn|cog	thyroglobulin	protein-coding
142	chr8	19919252	19919423	+	0	NA	Intergenic	L1_Mm|LINE|L1	-26327	NR_030708	547150	Mm.359054	NR_030708	ENSMUSG00000071796	6820431F20Rik	-	cadherin 11 pseudogene	pseudo
484	chr16	20374646	20374817	+	0	NA	intron (NM_013790, intron 16 of 29)	intron (NM_013790, intron 16 of 29)	-49254	NM_183158	224044	Mm.276400	NM_183158	ENSMUSG00000022818	Cyp2ab1	EG224044|F730023N20	cytochrome P450, family 2, subfamily ab, polypeptide 1	protein-coding
226	chr5	91401320	91401491	+	0	NA	intron (NM_026788, intron 5 of 7)	intron (NM_026788, intron 5 of 7)	41183	NM_026788	665563	Mm.153030	NM_026788	ENSMUSG00000029376	Mthfd2l	1110019K23Rik|C630010D07Rik	methylenetetrahydrofolate dehydrogenase (NADP+ dependent) 2-like	protein-coding
7	chrUn_random	5497141	5497312	+	0	NA	Intergenic	GSAT_MM|Satellite|Satellite	662626	NM_009268	20771	Mm.30276	NM_009268		Mucl1	Spt-2|Spt2	mucin-like 1	protein-coding
308	chr4	123989851	123990022	+	0	NA	Intergenic	L1MEc|LINE|L1	173266	NR_040774	78460	Mm.452060	NR_040774		1700057H15Rik	-	RIKEN cDNA 1700057H15 gene	ncRNA
51	chr17	57129291	57129462	+	0	NA	promoter-TSS (NM_017393)	promoter-TSS (NM_017393)	-311	NM_017393	53895	Mm.287892	NM_017393	ENSMUSG00000002660	Clpp	AU019820|D17Wsu160e	caseinolytic mitochondrial matrix peptidase proteolytic subunit	protein-coding
208	chr1	118120432	118120603	+	0	NA	intron (NM_001077425, intron 11 of 23)	intron (NM_001077425, intron 11 of 23)	538803	NM_001077425	636808	Mm.101576	NM_001077425	ENSMUSG00000070695	Cntnap5a	Caspr5-1|EG636808	contactin associated protein-like 5A	protein-coding
489	chr1	156977136	156977307	+	0	NA	intron (NM_008209, intron 5 of 5)	intron (NM_008209, intron 5 of 5)	16689	NM_008209	15064	Mm.7580	NM_008209	ENSMUSG00000026471	Mr1	H2ls	major histocompatibility complex, class I-related	protein-coding
527	chr11	45550206	45550377	+	0	NA	Intergenic	Intergenic	-71294	NR_045876	100009664	Mm.415439	NR_045876		F630206G17Rik	-	RIKEN cDNA F630206G17 gene	ncRNA
608	chr15	21135275	21135446	+	0	NA	intron (NM_001008420, intron 1 of 11)	L1_Mus4|LINE|L1	94153	NM_001008420	215654	Mm.300909	NM_001008420	ENSMUSG00000040452	Cdh12	Cdhb	cadherin 12	protein-coding
135	chrX	148543034	148543205	+	0	NA	Intergenic	Lx5|LINE|L1	-35692	NM_001114664	245666	Mm.33027	NM_001005475	ENSMUSG00000041115	Iqsec2	Brag1	IQ motif and Sec7 domain 2	protein-coding
509	chr6	96315090	96315261	+	0	NA	intron (NM_182808, intron 2 of 4)	intron (NM_182808, intron 2 of 4)	-198976	NR_003643	78482	Mm.391486	NM_030107	ENSMUSG00000072878	1700123L14Rik	-	nucleoporin 50 pseudogene	pseudo
151	chr15	71343437	71343608	+	0	NA	intron (NM_177819, intron 7 of 19)	intron (NM_177819, intron 7 of 19)	214746	NM_177819	70363	Mm.126450	NM_177819	ENSMUSG00000036800	Fam135b	1700010C24Rik|A830008O07Rik	family with sequence similarity 135, member B	protein-coding
235	chr3	131568722	131568893	+	0	NA	Intergenic	Intergenic	-179449	NM_020265	56811	Mm.103593	NM_020265	ENSMUSG00000028031	Dkk2	-	dickkopf homolog 2 (Xenopus laevis)	protein-coding
93	chr1	147983925	147984096	+	0	NA	Intergenic	L1_Mus3|LINE|L1	-358786	NM_153539	215378	Mm.441817	NM_153539	ENSMUSG00000035131	Brinp3	B830045N13Rik|Fam5c	bone morphogenetic protein/retinoic acid inducible neural specific 3	protein-coding
573	chr16	23462763	23462934	+	0	NA	intron (NM_008555, intron 11 of 15)	Lx2B|LINE|L1	33642	NM_001004151	239766	Mm.208751	NM_001004151	ENSMUSG00000033383	Rtp1	Gm1766|Gm604	receptor transporter protein 1	protein-coding
108	chr3	37112407	37112578	+	0	NA	Intergenic	Intergenic	19066	NM_001291041	60505	Mm.157689	NM_021782	ENSMUSG00000027718	Il21	IL-21	interleukin 21	protein-coding
48	chr5	64089086	64089257	+	0	NA	intron (NM_177006, intron 1 of 6)	MLT1A0|LTR|MaLR	48829	NM_177006	319807	Mm.319487	NM_028470	ENSMUSG00000090061	Nwd2	3110047P20Rik|B830017A01Rik|Hn1-ps2|mKIAA1239	NACHT and WD repeat domain containing 2	protein-coding
363	chr8	130906779	130906950	+	0	NA	intron (NM_008737, intron 2 of 16)	intron (NM_008737, intron 2 of 16)	23723	NR_035436	100316680		NR_035436	ENSMUSG00000084523	Mir1903	Mirn1903|mmu-mir-1903	microRNA 1903	ncRNA
341	chr13	105759604	105759775	+	0	NA	intron (NM_029879, intron 3 of 5)	intron (NM_029879, intron 3 of 5)	85321	NM_029879	52882	Mm.100348	NM_029879	ENSMUSG00000021719	Rgs7bp	A930030I01Rik|AI842293|D13Bwg1146e|R7bp	regulator of G-protein signalling 7 binding protein	protein-coding
613	chr11	79513505	79513676	+	0	NA	Intergenic	Intergenic	-11881	NR_029579	387188		NR_029579	ENSMUSG00000065395	Mir193a	Mir193|Mirn193|mir-193a|mmu-mir-193|mmu-mir-193a	microRNA 193a	ncRNA
180	chr8	22128337	22128508	+	0	NA	Intergenic	Intergenic	-36802	NM_183253	66298	Mm.482941	NM_183253	ENSMUSG00000074447	Defa21	2010016B13Rik|Defcr21	defensin, alpha, 21	protein-coding
120	chr5	116199878	116200049	+	0	NA	Intergenic	MLT2B3|LTR|ERVL	-18395	NM_001080808	75665	Mm.233914	NM_001080808	ENSMUSG00000041609	Ccdc64	2210403N09Rik|BICDR-1	coiled-coil domain containing 64	protein-coding
572	chr10	96417296	96417467	+	0	NA	Intergenic	Intergenic	-81021	NR_045358	75301	Mm.108650	NR_045358		4930556N09Rik	-	RIKEN cDNA 4930556N09 gene	ncRNA
77	chr17	47443652	47443823	+	0	NA	intron (NM_172622, intron 2 of 16)	intron (NM_172622, intron 2 of 16)	-62099	NM_001146212	64657	Mm.216250	NM_183086	ENSMUSG00000034729	Mrps10	1110038B19Rik|AW743084|Rpms10	mitochondrial ribosomal protein S10	protein-coding
515	chr3	68260194	68260365	+	0	NA	intron (NM_001113420, intron 1 of 6)	intron (NM_001113420, intron 1 of 6)	-11826	NM_001282045	30953	Mm.331064	NM_013928	ENSMUSG00000027777	Schip1	Nf2ip|Schip-1	schwannomin interacting protein 1	protein-coding
317	chr1	166967745	166967916	+	0	NA	Intergenic	Intergenic	54231	NR_040480	75857	Mm.109021	NR_040480	ENSMUSG00000102408	4930568G15Rik	-	RIKEN cDNA 4930568G15 gene	ncRNA
600	chr17	49866436	49866607	+	0	NA	intron (NM_177052, intron 10 of 22)	intron (NM_177052, intron 10 of 22)	112024	NM_177052	319991	Mm.441340	NM_177052	ENSMUSG00000023999	Kif6	D130004B10Rik|D130084M03Rik	kinesin family member 6	protein-coding
362	chr15	21107442	21107613	+	0	NA	intron (NM_001008420, intron 1 of 11)	L1_Mur2|LINE|L1	66320	NM_001008420	215654	Mm.300909	NM_001008420	ENSMUSG00000040452	Cdh12	Cdhb	cadherin 12	protein-coding
544	chr1	113205894	113206065	+	0	NA	Intergenic	RLTR20B3|LTR|ERVK	-332030	NM_001081386	227485	Mm.322070	NM_001081386	ENSMUSG00000047216	Cdh19	-	cadherin 19, type 2	protein-coding
12	chr13	17242834	17243005	+	0	NA	intron (NM_138654, intron 12 of 13)	L1Md_A|LINE|L1	543680	NM_138654	192136	Mm.364180	NM_138654		Sugct	5033411D12Rik|D17907	succinyl-CoA glutarate-CoA transferase	protein-coding
263	chr14	19103507	19103678	+	0	NA	promoter-TSS (NM_025586)	promoter-TSS (NM_025586)	-64	NM_023526	69721	Mm.25648	NM_023526	ENSMUSG00000021772	Nkiras1	2400004O09Rik|KBRAS1|kappaB-Ras1	NFKB inhibitor interacting Ras-like protein 1	protein-coding
417	chr1	89866595	89866766	+	0	NA	intron (NM_001198573, intron 18 of 31)	intron (NM_001198573, intron 18 of 31)	38446	NM_001198573	227334	Mm.80484	NM_001033291	ENSMUSG00000005501	Usp40	B230215L03Rik|C730029K03	ubiquitin specific peptidase 40	protein-coding
616	chr13	96145411	96145582	+	0	NA	promoter-TSS (NM_025630)	promoter-TSS (NM_025630)	-184	NM_025630	66549	Mm.36785	NM_025630	ENSMUSG00000021681	Aggf1	2010009L17Rik|2310029P06Rik|AW112072|Peg3|VG5Q	angiogenic factor with G patch and FHA domains 1	protein-coding
447	chr7	72669952	72670123	+	0	NA	Intergenic	Intergenic	-119747	NM_172310	272396	Mm.35127	NM_172310	ENSMUSG00000030515	Tarsl2	A530046H20Rik	threonyl-tRNA synthetase-like 2	protein-coding
377	chr8	64592679	64592850	+	0	NA	intron (NM_011922, intron 1 of 10)	RSINE1|SINE|B4	9226	NM_011922	26359	Mm.42179	NM_011922	ENSMUSG00000031635	Anxa10	-	annexin A10	protein-coding
232	chr13	21371578	21371749	+	0	NA	Intergenic	Intergenic	12892	NM_010343	14780	Mm.1332	NM_010343	ENSMUSG00000004344	Gpx5	AV379049|Arep	glutathione peroxidase 5	protein-coding
426	chr14	11354926	11355097	+	0	NA	intron (NM_010210, intron 3 of 8)	intron (NM_010210, intron 3 of 8)	638402	NR_030680	100042415	Mm.235938	NR_030680		Mnd1-ps	Gm3833	Mnd1 retrotransposed pseudogene	pseudo
566	chr2	71257606	71257777	+	0	NA	intron (NM_026115, intron 4 of 10)	intron (NM_026115, intron 4 of 10)	30374	NM_026115	107435	Mm.272472	NM_026115	ENSMUSG00000027018	Hat1	2410071B14Rik|AA536933|Hat-1|KAT1	histone aminotransferase 1	protein-coding
459	chr5	150442182	150442353	+	0	NA	Intergenic	Intergenic	-3377	NM_013559	15505	Mm.270681	NM_013559	ENSMUSG00000029657	Hsph1	105kDa|AI790491|Hsp105|Hsp110|hsp-E7I|hsp110/105	heat shock 105kDa/110kDa protein 1	protein-coding
212	chr4	45093593	45093764	+	0	NA	intron (NM_001024142, intron 1 of 10)	intron (NM_001024142, intron 1 of 10)	3798	NM_001024142	269529	Mm.389552	NM_001024142	ENSMUSG00000048232	Fbxo10	FBX10|Gm634	F-box protein 10	protein-coding
26	chr18	40467710	40467881	+	0	NA	intron (NM_026135, intron 1 of 1)	intron (NM_026135, intron 1 of 1)	49780	NM_026135	383348	Mm.76366	NM_026135	ENSMUSG00000051401	Kctd16	4930434H12Rik|Gm1267	potassium channel tetramerisation domain containing 16	protein-coding
80	chr11	68938689	68938860	+	0	NA	Intergenic	Intergenic	-1105	NM_011786	23801	Mm.41989	NM_011786	ENSMUSG00000020892	Aloxe3	e-LOX-3|eLOX-3	arachidonate lipoxygenase 3	protein-coding
516	chr16	87233686	87233857	+	0	NA	Intergenic	B2_Mm2|SINE|B2	-120659	NM_026366	67768	Mm.296532	NM_026366	ENSMUSG00000044442	N6amt1	5830445C04Rik|Hemk2|Pred28	N-6 adenine-specific DNA methyltransferase 1 (putative)	protein-coding
307	chr10	116841669	116841840	+	0	NA	Intergenic	Intergenic	-27725	NM_001013391	432508	Mm.478881	NM_001013391	ENSMUSG00000055531	Cpsf6	4733401N12Rik|AI256641|CFIM|CFIM68|HPBRII-4|HPBRII-7	cleavage and polyadenylation specific factor 6	protein-coding
500	chr10	22361160	22361331	+	0	NA	Intergenic	Intergenic	-3572	NM_178934	353169	Mm.473705	NM_178934	ENSMUSG00000037490	Slc2a12	GLUT-12|Glut12	solute carrier family 2 (facilitated glucose transporter), member 12	protein-coding
17	chr19	3576199	3576370	+	0	NA	promoter-TSS (NM_028999)	promoter-TSS (NM_028999)	-535	NM_028999	52036	Mm.284686	NM_028999	ENSMUSG00000024908	Ppp6r3	4930528G08Rik|9130026N02Rik|D19Bwg1430e|D19Ertd703e|Pp6r3|Ppcs3|Pptcs3|Sapl|Saps3|mKIAA1558	protein phosphatase 6, regulatory subunit 3	protein-coding
207	chr13	43239812	43239983	+	0	NA	Intergenic	Intergenic	21689	NM_001005748	218194	Mm.160124	NM_198419	ENSMUSG00000054728	Phactr1	9630030F18Rik|Rpel1	phosphatase and actin regulator 1	protein-coding
273	chr12	16177883	16178054	+	0	NA	Intergenic	Intergenic	-354377	NM_144551	217410	Mm.491136	NM_144551	ENSMUSG00000020601	Trib2	AW319517|TRB-2|TRB2	tribbles homolog 2 (Drosophila)	protein-coding
223	chr13	106610755	106610926	+	0	NA	Intergenic	Intergenic	377067	NM_008308	15550	Mm.4716	NM_008308	ENSMUSG00000021721	Htr1a	Gpcr18	5-hydroxytryptamine (serotonin) receptor 1A	protein-coding
216	chr15	98785804	98785975	+	0	NA	Intergenic	Intergenic	-1957	NM_011653	22142	Mm.405359	NM_011653	ENSMUSG00000072235	Tuba1a	Tuba-1|Tuba1	tubulin, alpha 1A	protein-coding
493	chr3	107597551	107597722	+	0	NA	Intergenic	ORR1E|LTR|MaLR	-34249	NM_001113530	12977	Mm.795	NM_007778	ENSMUSG00000014599	Csf1	C87615|Csfm|MCSF|op	colony stimulating factor 1 (macrophage)	protein-coding
549	chr12	21491348	21491519	+	0	NA	Intergenic	Intergenic	-68136	NM_011739	22630	Mm.289630	NM_011739	ENSMUSG00000076432	Ywhaq	2700028P07Rik|AA409740|AU021156|R74690	tyrosine 3-monooxygenase/tryptophan 5-monooxygenase activation protein, theta polypeptide	protein-coding
386	chr14	65508238	65508409	+	0	NA	intron (NM_177338, intron 3 of 9)	B4A|SINE|B4	60361	NM_177338	219150	Mm.344074	NM_177338	ENSMUSG00000021972	Hmbox1	AI451877|AI604847|F830020C16Rik	homeobox containing 1	protein-coding
173	chr3	99608164	99608335	+	0	NA	Intergenic	L1M2|LINE|L1	-81091	NM_028892	74362	Mm.55847	NM_028892	ENSMUSG00000027867	Spag17	4931427F14Rik|PF6|Spag17-ps	sperm associated antigen 17	protein-coding
618	chr7	26141859	26142030	+	0	NA	intron (NM_001160400, intron 34 of 40)	B3A|SINE|B2	12799	NM_001081375	72383	Mm.34382	NM_028219	ENSMUSG00000063651	Cnfn	2210418J09Rik	cornifelin	protein-coding
205	chrX	106580073	106580244	+	0	NA	Intergenic	L1Md_A|LINE|L1	188063	NM_001037917	622976	Mm.482747	NM_001037917	ENSMUSG00000048621	Gm6377	EG622976	predicted gene 6377	protein-coding
15	chr18	3005793	3005964	+	0	NA	Intergenic	RLTR11A|LTR|ERVK	117534	NM_001167539	100312476	Mm.480293	NM_001167539	ENSMUSG00000091539	Vmn1r238	-	vomeronasal 1 receptor, 238	protein-coding
396	chr18	62569657	62569828	+	0	NA	intron (NM_008313, intron 2 of 6)	MER5B|DNA|MER1_type	85884	NM_008313	15562	Mm.20440	NM_008313	ENSMUSG00000026322	Htr4	5-HT-4|5-HT4|5-HT<4L>|5HTR4	5 hydroxytryptamine (serotonin) receptor 4	protein-coding
215	chr3	96066304	96066475	+	0	NA	TTS (NM_033596)	TTS (NM_033596)	851	NM_033596	97122	Mm.227295	NM_033596		Hist2h4	H4|X04652	histone cluster 2, H4	protein-coding
152	chr19	52220881	52221052	+	0	NA	Intergenic	Intergenic	-117847	NM_008386	16333	Mm.46269	NM_008386	ENSMUSG00000035804	Ins1	Ins-1|Ins2-rs1	insulin I	protein-coding
97	chr6	116181851	116182022	+	0	NA	intron (NM_026585, intron 17 of 30)	intron (NM_026585, intron 17 of 30)	23885	NM_026585	28006	Mm.28524	NM_026585	ENSMUSG00000024104	Fam21	A130095H06|C530005J20Rik|D6Wsu116e	family with sequence similarity 21	protein-coding
225	chr4	123028778	123028949	+	0	NA	intron (NM_001199136, intron 97 of 97)	intron (NM_001199136, intron 97 of 97)	-8368	NM_007558	12163	Mm.439749	NM_007558	ENSMUSG00000032726	Bmp8a	Bmp7r1|OP-2|OP2	bone morphogenetic protein 8a	protein-coding
98	chr13	73848317	73848488	+	0	NA	Intergenic	Intergenic	-10259	NM_028878	74338	Mm.271635	NM_028878		Slc6a19	4632401C08Rik|B<0>AT1	solute carrier family 6 (neurotransmitter transporter), member 19	protein-coding
336	chr4	57798073	57798244	+	0	NA	Intergenic	Lx6|LINE|L1	-59962	NM_009649	11641	Mm.467752	NM_009649	ENSMUSG00000038729	Akap2	AA959716|AI649048|Akap-2|Akap-kl|B230340M18Rik|Prka2	A kinase (PRKA) anchor protein 2	protein-coding
439	chr2	4664701	4664872	+	0	NA	intron (NM_178663, intron 2 of 8)	ORR1A2|LTR|MaLR	25909	NM_178663	209645	Mm.149539	NM_178663	ENSMUSG00000048186	Bend7	1110017O21Rik|E130319B15Rik	BEN domain containing 7	protein-coding
508	chr4	49146782	49146953	+	0	NA	intron (NM_178756, intron 1 of 7)	RSINE1|SINE|B4	74533	NM_178756	272031	Mm.299460	NM_178756	ENSMUSG00000063446	Plppr1	E130309F12Rik|Lppr1|PRG-3|mKIAA4247	phospholipid phosphatase related 1	protein-coding
297	chr6	139605787	139605958	+	0	NA	intron (NM_207683, intron 9 of 32)	intron (NM_207683, intron 9 of 32)	70100	NM_207683	18705	Mm.333471	NM_011084	ENSMUSG00000030228	Pik3c2g	C80387|PI3K-C2-gamma	phosphatidylinositol 3-kinase, C2 domain containing, gamma polypeptide	protein-coding
127	chr14	116782100	116782271	+	0	NA	intron (NM_175500, intron 7 of 7)	intron (NM_175500, intron 7 of 7)	-542334	NM_001079844	23888	Mm.440025	NM_011821	ENSMUSG00000058571	Gpc6	-	glypican 6	protein-coding
251	chr14	122595448	122595619	+	0	NA	intron (NM_029556, intron 1 of 7)	intron (NM_029556, intron 1 of 7)	14617	NM_029556	69634	Mm.34608	NM_029556	ENSMUSG00000025545	Clybl	0610033J05Rik|2310014M14Rik|AI256068|Clb	citrate lyase beta like	protein-coding
368	chr19	19703230	19703401	+	0	NA	Intergenic	Lx2A1|LINE|L1	-517629	NM_001043354	225998	Mm.234641	NM_146095	ENSMUSG00000036192	Rorb	Nr1f2|RZR-beta|RZRB|Rorbeta	RAR-related orphan receptor beta	protein-coding
442	chr4	111526000	111526171	+	0	NA	Intergenic	Intergenic	49316	NM_145551	230612	Mm.26630	NM_145551	ENSMUSG00000028544	Slc5a9	AI159731|SGLT4	solute carrier family 5 (sodium/glucose cotransporter), member 9	protein-coding
501	chr13	86752781	86752952	+	0	NA	Intergenic	Intergenic	-566466	NM_007749	12867	Mm.378898	NM_007749		Cox7c	COXVIIc|Cox7c1	cytochrome c oxidase subunit VIIc	protein-coding
334	chr7	89634105	89634276	+	0	NA	intron (NM_001190374, intron 7 of 29)	intron (NM_001190374, intron 7 of 29)	149986	NM_001190374	269959	Mm.65306	NM_001190374	ENSMUSG00000070469	Adamtsl3	9230119C12Rik|C130057K09|mKIAA1233	ADAMTS-like 3	protein-coding
621	chr2	49774320	49774491	+	0	NA	intron (NM_027990, intron 4 of 9)	intron (NM_027990, intron 4 of 9)	131199	NM_027990	71897	Mm.41381	NM_027990	ENSMUSG00000026765	Lypd6b	2310010M24Rik|AW049525	LY6/PLAUR domain containing 6B	protein-coding
615	chr9	46338347	46338518	+	0	NA	Intergenic	Intergenic	-210363	NM_183104	74361	Mm.159169	NM_183104	ENSMUSG00000056617	4931429L15Rik	-	RIKEN cDNA 4931429L15 gene	protein-coding
558	chr8	109674057	109674228	+	0	NA	promoter-TSS (NM_025558)	promoter-TSS (NM_025558)	-419	NM_025558	66427	Mm.20242	NM_025558	ENSMUSG00000031924	Cyb5b	1810044O22Rik|AU015618|Cyb5m	cytochrome b5 type B	protein-coding
326	chr12	64165426	64165597	+	0	NA	Intergenic	Intergenic	1410374	NM_001163271	623046	Mm.189552	NM_001163271	ENSMUSG00000043060	Fscb	EG623046	fibrous sheath CABYR binding protein	protein-coding
68	chr9	118154731	118154902	+	0	NA	Intergenic	Intergenic	-95502	NM_026442	67899	Mm.9953	NM_026442	ENSMUSG00000039163	Cmc1	2010110K16Rik|2010312P05Rik|AI596001	COX assembly mitochondrial protein 1	protein-coding
361	chrX	82084541	82084712	+	0	NA	intron (NM_007868, intron 59 of 78)	B4A|SINE|B4	-410390	NM_028046	71996	Mm.20201	NM_028046	ENSMUSG00000035491	Fthl17a	1600014K23Rik|AI324104	ferritin, heavy polypeptide-like 17, member A	protein-coding
147	chr13	99871164	99871335	+	0	NA	Intergenic	Intergenic	-13373	NR_045495	69603	Mm.390632	NR_045495	ENSMUSG00000100410	2310020H05Rik	-	RIKEN cDNA 2310020H05 gene	ncRNA
137	chr1	53109904	53110075	+	0	NA	Intergenic	Intergenic	-8518	NM_010834	17700	Mm.3514	NM_010834	ENSMUSG00000026100	Mstn	Cmpt|Gdf8	myostatin	protein-coding
369	chr3	121096795	121096966	+	0	NA	Intergenic	Intergenic	-32579	NM_028044	71994	Mm.275555	NM_028044	ENSMUSG00000053931	Cnn3	1600014M03Rik|C85854|Calpo3	calponin 3, acidic	protein-coding
387	chr13	4550611	4550782	+	0	NA	Intergenic	Intergenic	-22625	NM_029901	77337	Mm.27085	NM_029901	ENSMUSG00000021207	Akr1c21	9430025F20Rik|AI315367	aldo-keto reductase family 1, member C21	protein-coding
388	chr3	58267492	58267663	+	0	NA	3' UTR (NM_001081229, exon 4 of 4)	3' UTR (NM_001081229, exon 4 of 4)	47966	NM_001081229	72033	Mm.218409	NM_028067	ENSMUSG00000027806	Tsc22d2	1810043J12Rik|5530402M19Rik	TSC22 domain family, member 2	protein-coding
4	chr4	137149471	137149642	+	0	NA	promoter-TSS (NM_130879)	promoter-TSS (NM_130879)	-548	NM_130879	170707	Mm.218478	NM_130879	ENSMUSG00000043411	Usp48	2810449C13Rik|AI115503|BC021769|D330022K21Rik|Usp31	ubiquitin specific peptidase 48	protein-coding
323	chr15	22835290	22835461	+	0	NA	Intergenic	Intergenic	-130843	NM_001081299	320865	Mm.241965	NM_001081299	ENSMUSG00000040420	Cdh18	B230220E17Rik|Cdh14l	cadherin 18	protein-coding
220	chr1	144747983	144748154	+	0	NA	Intergenic	MLT1J-int|LTR|MaLR	-739759	NM_020025	26878	Mm.285580	NM_020025		B3galt2	-	UDP-Gal:betaGlcNAc beta 1,3-galactosyltransferase, polypeptide 2	protein-coding
389	chr6	32773268	32773439	+	0	NA	intron (NM_025336, intron 6 of 7)	intron (NM_025336, intron 6 of 7)	-235161	NM_175750	243743	Mm.444029	NM_175750	ENSMUSG00000029765	Plxna4	9330117B14|Plxa4|mKIAA1550	plexin A4	protein-coding
623	chr2	89833864	89834035	+	0	NA	exon (NM_146474, exon 1 of 1)	exon (NM_146474, exon 1 of 1)	397	NM_146474	258466	Mm.246628	NM_146474	ENSMUSG00000061295	Olfr1261	MOR234-3	olfactory receptor 1261	protein-coding
348	chr6	54182011	54182182	+	0	NA	intron (NM_001163640, intron 6 of 12)	intron (NM_001163640, intron 6 of 12)	-40720	NM_023543	69993	Mm.321147	NM_023543	ENSMUSG00000004633	Chn2	1700026N20Rik|4930557O16Rik|ARHGAP3|Bch	chimerin 2	protein-coding
41	chr7	26023023	26023194	+	0	NA	promoter-TSS (NM_001031667)	promoter-TSS (NM_001031667)	-238	NM_001031667	606496	Mm.491101	NM_001031667	ENSMUSG00000057177	Gsk3a	2700086H06Rik	glycogen synthase kinase 3 alpha	protein-coding
399	chr3	52893875	52894046	+	0	NA	intron (NM_175386, intron 2 of 3)	intron (NM_175386, intron 2 of 3)	48491	NM_175386	108927	Mm.118617	NM_175386	ENSMUSG00000048332	Lhfp	2810489O06Rik|AI194968	lipoma HMGIC fusion partner	protein-coding
595	chr11	118605655	118605826	+	0	NA	intron (NM_001024931, intron 2 of 14)	intron (NM_001024931, intron 2 of 14)	16615	NM_001285438	52897	Mm.341103	NM_001024931	ENSMUSG00000025576	Rbfox3	Fox-3|Hrnbp3|NeuN|Neuna60	RNA binding protein, fox-1 homolog (C. elegans) 3	protein-coding
183	chr10	31403815	31403986	+	0	NA	Intergenic	L1_Mur3|LINE|L1	-74369	NM_001146349	268291	Mm.295212	NM_001146349		Rnf217	AU016819|Ibrdc1	ring finger protein 217	protein-coding
209	chr16	76261122	76261293	+	0	NA	Intergenic	B3A|SINE|B2	112087	NM_173440	268903	Mm.74711	NM_173440	ENSMUSG00000048490	Nrip1	6030458L20Rik|8430438I05Rik|9630050P12|AA959574|AW456757|RIP140	nuclear receptor interacting protein 1	protein-coding
597	chr10	27105810	27105981	+	0	NA	intron (NM_008481, intron 4 of 63)	RMER15|LTR|ERVL	230853	NM_008481	16773	Mm.256087	NM_008481	ENSMUSG00000019899	Lama2	5830440B04|dy|mKIAA4087|mer|merosin	laminin, alpha 2	protein-coding
497	chr2	25807732	25807903	+	0	NA	intron (NM_001276360, intron 6 of 17)	PB1D10|SINE|Alu	30985	NM_001276360	227634	Mm.36834	NM_001115076	ENSMUSG00000026933	Camsap1	9530003A05Rik|C77823|PRO2405	calmodulin regulated spectrin-associated protein 1	protein-coding
415	chr10	125786525	125786696	+	0	NA	Intergenic	Intergenic	383335	NM_177152	320398	Mm.275586	NM_177152	ENSMUSG00000020105	Lrig3	9030421L11Rik|9130004I02Rik|9430095K15Rik|mKIAA3016	leucine-rich repeats and immunoglobulin-like domains 3	protein-coding
632	chr6	117666064	117666235	+	0	NA	intron (NR_045731, intron 2 of 3)	intron (NR_045731, intron 2 of 3)	35638	NR_045731	72263	Mm.443289	NR_045731	ENSMUSG00000099869	1700030F04Rik	-	RIKEN cDNA 1700030F04 gene	ncRNA
630	chr11	70320220	70320391	+	0	NA	intron (NM_029360, intron 1 of 4)	B2_Mm1t|SINE|B2	1529	NM_029360	75604	Mm.24400	NM_029360	ENSMUSG00000018919	Tm4sf5	2010003F10Rik|AI323987	transmembrane 4 superfamily member 5	protein-coding
531	chr6	21165940	21166111	+	0	NA	promoter-TSS (NM_019697)	promoter-TSS (NM_019697)	-84	NM_019697	16508	Mm.425316	NM_019697	ENSMUSG00000060882	Kcnd2	AI839615|AW555701|Kv4.2|R75121|mKIAA1044	potassium voltage-gated channel, Shal-related family, member 2	protein-coding
55	chr3	62610340	62610511	+	0	NA	Intergenic	Intergenic	-201363	NM_177346	229357	Mm.95181	NM_177346		Gpr149	9630018L10Rik|Ieda|PGR10|R35	G protein-coupled receptor 149	protein-coding
198	chr7	108730608	108730779	+	0	NA	Intergenic	B4|SINE|B4	-1018	NM_019915	11872	Mm.57008	NM_019915	ENSMUSG00000030651	Art2b	ART2.2|ARTC2|Art|Ly92b|Rt-6|Rt6|Rt6-2	ADP-ribosyltransferase 2b	protein-coding
533	chr3	120423905	120424076	+	0	NA	Intergenic	L1VL4|LINE|L1	450623	NM_025637	66568	Mm.263163	NM_025637	ENSMUSG00000028133	Rwdd3	2510027J23Rik|3110037C01Rik|AI035684|AI662458|Rsume|X2CR1	RWD domain containing 3	protein-coding
52	chr4	5138443	5138614	+	0	NA	Intergenic	MMERVK10C-int|LTR|ERVK	-418075	NM_177730	242291	Mm.218889	NM_177730		Impad1	1110001C20Rik|AA408880|AI451589|AL022796|B230207P20|Jaws|gPAPP	inositol monophosphatase domain containing 1	protein-coding
266	chr1	184253666	184253837	+	0	NA	intron (NM_175127, intron 3 of 4)	intron (NM_175127, intron 3 of 4)	17986	NM_175127	67948	Mm.30737	NM_175127	ENSMUSG00000047539	Fbxo28	4833428J17Rik|5730505P19Rik|D1Ertd578e|Fbx28|mKIAA0483	F-box protein 28	protein-coding
536	chr10	99938935	99939106	+	0	NA	intron (NM_001033332, intron 3 of 12)	B4A|SINE|B4	10961	NM_001033332	237500	Mm.296805	NM_001033332	ENSMUSG00000036676	Tmtc3	9130014E20Rik|B130008E12Rik|mSmile	transmembrane and tetratricopeptide repeat containing 3	protein-coding
53	chr4	69812792	69812963	+	0	NA	Intergenic	RMER19B|LTR|ERVK	258524	NM_145990	214444	Mm.370777	NM_145990	ENSMUSG00000039298	Cdk5rap2	2900018K03Rik|an|mKIAA1633	CDK5 regulatory subunit associated protein 2	protein-coding
144	chr10	109906439	109906610	+	0	NA	Intergenic	Intergenic	-131182	NR_028438	109335	Mm.367727	NR_028438		9230102K24Rik	-	RIKEN cDNA 9230102K24 gene	ncRNA
404	chr12	69345228	69345399	+	0	NA	Intergenic	(CA)n|Simple_repeat|Simple_repeat	-575055	NR_033146	100316870	Mm.379794	NR_033146		Gm17821	-	DDB1 and CUL4 associated factor 5 pseudogene	pseudo
270	chr1	156880591	156880762	+	0	NA	Intergenic	B4|SINE|B4	66090	NM_010500	15939	Mm.12246	NM_010500	ENSMUSG00000056708	Ier5	-	immediate early response 5	protein-coding
534	chr4	45461867	45462038	+	0	NA	intron (NM_001033306, intron 3 of 5)	intron (NM_001033306, intron 3 of 5)	-40314	NM_001009949	230125	Mm.260210	NM_001009949	ENSMUSG00000045973	Slc25a51	9130208E07Rik|D130005A03Rik|Gm138|Mcart1	solute carrier family 25, member 51	protein-coding
14	chr1	44713910	44714081	+	0	NA	intron (NM_028450, intron 1 of 10)	L1Md_A|LINE|L1	87799	NR_040602	75066	Mm.416932	NR_040602	ENSMUSG00000101701	4930521E06Rik	-	RIKEN cDNA 4930521E06 gene	ncRNA
248	chr5	112268860	112269031	+	0	NA	Intergenic	Intergenic	-78197	NR_045833	269683	Mm.136946	NM_207252	ENSMUSG00000085271	E130006D01Rik	Gm16018|Gm681|OTTMUSG00000029083	RIKEN cDNA E130006D01 gene	ncRNA
504	chr4	74388482	74388653	+	0	NA	Intergenic	MT2A|LTR|ERVL	490784	NM_144787	76804	Mm.209059	NM_144787	ENSMUSG00000028397	Kdm4c	2410141F18Rik|AA517467|Gasc1|Jmjd2c	lysine (K)-specific demethylase 4C	protein-coding
571	chr19	28603553	28603724	+	0	NA	intron (NM_175459, intron 4 of 10)	intron (NM_175459, intron 4 of 10)	-149076	NR_045330	320176	Mm.406716	NR_045330	ENSMUSG00000097735	D930032P07Rik	-	RIKEN cDNA D930032P07 gene	ncRNA
392	chr13	91900449	91900620	+	0	NA	intron (NM_028790, intron 4 of 14)	intron (NM_028790, intron 4 of 14)	-19057	NR_028313	373852	Mm.466817	NR_015501	ENSMUSG00000074782	4833422C13Rik	-	RIKEN cDNA 4833422C13 gene	ncRNA
59	chrUn_random	5496780	5496951	+	0	NA	Intergenic	GSAT_MM|Satellite|Satellite	662265	NM_009268	20771	Mm.30276	NM_009268		Mucl1	Spt-2|Spt2	mucin-like 1	protein-coding
612	chr17	78855759	78855930	+	0	NA	Intergenic	RMER5|LTR|ERV1	-38352	NM_199448	225020	Mm.236835	NM_199448	ENSMUSG00000056121	Fez2	9030616F16|D17Ertd315e	fasciculation and elongation protein zeta 2 (zygin II)	protein-coding
468	chr14	41550626	41550797	+	0	NA	Intergenic	Intergenic	155543	NM_177816	328381	Mm.235694	NM_177816	ENSMUSG00000037833	Sh2d4b	A430109M18Rik|D030001E08	SH2 domain containing 4B	protein-coding
505	chr13	120282291	120282462	+	0	NA	intron (NM_001039244, intron 2 of 2)	intron (NM_001039244, intron 2 of 2)	4709	NM_001177666	633640	Mm.46679	NM_001039244	ENSMUSG00000074634	Gm7120	EG633640	predicted gene 7120	protein-coding
462	chr16	30413552	30413723	+	0	NA	Intergenic	MIR|SINE|MIR	-25021	NM_001128096	224088	Mm.8924	NM_001128094	ENSMUSG00000022533	Atp13a3	AU022875|Gm1745|Gm541|Gm542	ATPase type 13A3	protein-coding
189	chr4	95561965	95562136	+	0	NA	intron (NM_001113412, intron 14 of 15)	L1MC3|LINE|L1	71676	NR_045777	319247	Mm.473527	NM_175680	ENSMUSG00000044125	9530080O11Rik	-	RIKEN cDNA 9530080O11 gene	ncRNA
483	chr14	54614677	54614848	+	0	NA	Intergenic	Intergenic	258842	NM_001113358	13135	Mm.319038	NM_010015	ENSMUSG00000022174	Dad1	AI323713	defender against cell death 1	protein-coding
410	chr1	161701609	161701780	+	0	NA	intron (NM_022312, intron 2 of 22)	intron (NM_022312, intron 2 of 22)	247794	NM_022312	21960	Mm.44701	NM_022312	ENSMUSG00000015829	Tnr	J1-tenascin|TN-R|janusin|restrictin	tenascin R	protein-coding
107	chr15	86942209	86942380	+	0	NA	Intergenic	Intergenic	-432435	NM_001252310	106014	Mm.244319	NM_134096	ENSMUSG00000054863	Fam19a5	TAFA5|Tafa-5|Tara-5	family with sequence similarity 19, member A5	protein-coding
250	chr1	114598204	114598375	+	0	NA	Intergenic	Lx3C|LINE|L1	-836794	NM_001081316	319901	Mm.103468	NM_001081316	ENSMUSG00000038702	Dsel	9330132E09Rik|DS-epi2	dermatan sulfate epimerase-like	protein-coding
162	chr17	90088098	90088269	+	0	NA	Intergenic	Intergenic	309602	NR_045952	100043904	Mm.396198	NR_045952		Gm4719	-	predicted gene 4719	ncRNA
31	chr3	105490353	105490524	+	0	NA	promoter-TSS (NM_017397)	promoter-TSS (NM_017397)	51	NM_017397	53975	Mm.272826	NM_017397	ENSMUSG00000027905	Ddx20	GEMIN3|dp103	DEAD (Asp-Glu-Ala-Asp) box polypeptide 20	protein-coding
364	chr15	42872962	42873133	+	0	NA	intron (NM_172815, intron 5 of 5)	(ATTG)n|Simple_repeat|Simple_repeat	129317	NM_172815	239405	Mm.193274	NM_172815	ENSMUSG00000051920	Rspo2	2610028F08Rik|AA673245|D430027K22|ftls	R-spondin 2	protein-coding
211	chr5	96589384	96589555	+	0	NA	intron (NM_144910, intron 1 of 11)	intron (NM_144910, intron 1 of 11)	1097	NM_001285511	231464	Mm.28374	NM_144910	ENSMUSG00000034724	Cnot6l	4932442K20Rik	CCR4-NOT transcription complex, subunit 6-like	protein-coding
432	chr8	114085426	114085597	+	0	NA	intron (NM_001168623, intron 1 of 4)	intron (NM_001168623, intron 1 of 4)	23268	NM_001168623	170737	Mm.271578	NM_133206	ENSMUSG00000033545	Znrf1	B830022L21Rik|Rnf42|Zrfp1|nin283	zinc and ring finger 1	protein-coding
124	chr17	56857072	56857243	+	0	NA	promoter-TSS (NM_178926)	promoter-TSS (NM_178926)	-28	NM_027244	69875	Mm.279823	NM_027244	ENSMUSG00000002379	Ndufa11	2010012C24Rik|AV006275|B14.7	NADH dehydrogenase (ubiquinone) 1 alpha subcomplex 11	protein-coding
256	chr8	107086688	107086859	+	0	NA	Intergenic	ID_B1|SINE|B4	21564	NM_001301165	12354	Mm.129265	NM_053070	ENSMUSG00000031883	Car7	AV343731|Ca7	carbonic anhydrase 7	protein-coding
293	chr18	6273439	6273610	+	0	NA	Intergenic	Intergenic	-32002	NM_008448	16573	Mm.223744	NM_008448	ENSMUSG00000006740	Kif5b	AL022807|Khc|Khcs|Kns1|Ukhc	kinesin family member 5B	protein-coding
420	chr14	115755818	115755989	+	0	NA	intron (NM_175500, intron 2 of 7)	intron (NM_175500, intron 2 of 7)	52871	NR_045761	75088	Mm.444706	NR_045761	ENSMUSG00000093551	4930505G20Rik	-	RIKEN cDNA 4930505G20 gene	ncRNA
184	chr8	4976920	4977091	+	0	NA	Intergenic	MTC|LTR|MaLR	128227	NM_011388	20494	Mm.3500	NM_011388	ENSMUSG00000023073	Slc10a2	ASBT|ISBT	solute carrier family 10, member 2	protein-coding
514	chr1	130323164	130323335	+	0	NA	Intergenic	RLTR18-int|LTR|ERVK	-9256	NM_145507	226414	Mm.28693	NM_145507	ENSMUSG00000026356	Dars	5730439G15Rik	aspartyl-tRNA synthetase	protein-coding
72	chr1	71921501	71921672	+	0	NA	Intergenic	Intergenic	-13100	NR_027658	667931	Mm.214128	NR_027658	ENSMUSG00000099707	Gm8883	EG667931|Gm554	predicted gene 8883	ncRNA
22	chr3	75360772	75360943	+	0	NA	promoter-TSS (NM_019745)	promoter-TSS (NM_019745)	-83	NM_019745	56426	Mm.316473	NM_019745	ENSMUSG00000027835	Pdcd10	2410003B13Rik|Ccm3|Tfa15|Tfar15	programmed cell death 10	protein-coding
312	chr1	152811756	152811927	+	0	NA	intron (NM_001024720, intron 1 of 106)	ORR1A2-int|LTR|MaLR	28724	NM_001024720	545370	Mm.379425	NM_001024720	ENSMUSG00000066842	Hmcn1	EG545370|Gm201	hemicentin 1	protein-coding
578	chr7	98803327	98803498	+	0	NA	intron (NM_011807, intron 2 of 22)	intron (NM_011807, intron 2 of 22)	-407492	NM_001243046	23859	Mm.147213	NM_011807		Dlg2	A330103J02Rik|B230218P12Rik|B330007M19Rik|Dlgh2|Gm1197|PSD93	discs, large homolog 2 (Drosophila)	protein-coding
526	chr6	82357090	82357261	+	0	NA	intron (NM_009313, intron 2 of 5)	intron (NM_009313, intron 2 of 5)	4706	NM_009313	21336	Mm.8055	NM_009313	ENSMUSG00000030043	Tacr1	Nk1r|Spr|Tac1r	tachykinin receptor 1	protein-coding
128	chr5	93318662	93318833	+	0	NA	intron (NM_001077595, intron 1 of 9)	intron (NM_001077595, intron 1 of 9)	-8272	NM_001077596	27428	Mm.46014	NM_015756	ENSMUSG00000029381	Shroom3	AL022960|D5Ertd287e|Shrm|Shrm3	shroom family member 3	protein-coding
230	chr16	90476479	90476650	+	0	NA	intron (NM_015755, intron 7 of 10)	intron (NM_015755, intron 7 of 10)	89922	NM_015755	26559	Mm.125874	NM_015755	ENSMUSG00000053414	Hunk	Bstk1|Mak-v	hormonally upregulated Neu-associated kinase	protein-coding
164	chr18	27132093	27132264	+	0	NA	Intergenic	Intergenic	-1219694	NM_133195	108013	Mm.266435	NM_133195	ENSMUSG00000024268	Celf4	A230070D14Rik|BRUNOL-4|Brul4|Brunol4|C130060B05Rik	CUGBP, Elav-like family member 4	protein-coding
412	chr1	190321287	190321458	+	0	NA	intron (NM_021408, intron 20 of 70)	intron (NM_021408, intron 20 of 70)	234655	NM_021408	22283	Mm.331238	NM_021408	ENSMUSG00000026609	Ush2a	A930011D15Rik|A930037M10Rik|Gm676|Gm983|Mush2a|Usherin	Usher syndrome 2A (autosomal recessive, mild)	protein-coding
356	chr13	103920678	103920849	+	0	NA	intron (NM_175171, intron 3 of 28)	intron (NM_175171, intron 3 of 28)	203809	NM_175171	328329	Mm.202606	NM_175171	ENSMUSG00000034751	Mast4	4930420O11Rik|AI642422|mKIAA0303	microtubule associated serine/threonine kinase family member 4	protein-coding
438	chr13	82186508	82186679	+	0	NA	Intergenic	MTE2b|LTR|MaLR	264302	NM_007684	12626	Mm.12481	NM_007684	ENSMUSG00000021537	Cetn3	MmCEN3	centrin 3	protein-coding
154	chr8	50240253	50240424	+	0	NA	Intergenic	Intergenic	-480294	NM_001145937	23965	Mm.42191	NM_011857	ENSMUSG00000031561	Tenm3	2610100B16Rik|Odz1|Odz3|Ten-m3|mKIAA1455	teneurin transmembrane protein 3	protein-coding
234	chr12	26015037	26015208	+	0	NA	Intergenic	Intergenic	201083	NR_045844	432641	Mm.112955	NR_045844		Gm17746	-	predicted gene, 17746	ncRNA
605	chr4	85180206	85180377	+	0	NA	Intergenic	Intergenic	328931	NM_019535	20404	Mm.143603	NM_019535	ENSMUSG00000028488	Sh3gl2	9530001L19Rik|AI120490|AW555077|B930049H17Rik|EEN-B1|SH3PA|Sh3d2a	SH3-domain GRB2-like 2	protein-coding
103	chrX	37994726	37994897	+	0	NA	Intergenic	Lx9|LINE|L1	-759667	NR_104053	53623	Mm.327681	NM_016886	ENSMUSG00000001986	Gria3	2900064I19Rik|GluA3|GluR-C|GluR-K3|Glur-3|Glur3|Gluralpha3	glutamate receptor, ionotropic, AMPA3 (alpha 3)	protein-coding
45	chr13	95074318	95074489	+	0	NA	Intergenic	Intergenic	-19167	NM_029153	107767	Mm.201455	NM_029153	ENSMUSG00000021687	Scamp1	4930505M11Rik|AI415563|AW122395	secretory carrier membrane protein 1	protein-coding
133	chr11	120449818	120449989	+	0	NA	Intergenic	L1MC4a|LINE|L1	-6969	NM_133796	192662	Mm.30016	NM_133796	ENSMUSG00000025132	Arhgdia	5330430M07Rik|Gdi-1|Rho-GDI|RhoDGI|RhoGDI-1	Rho GDP dissociation inhibitor (GDI) alpha	protein-coding
179	chr6	126889772	126889943	+	0	NA	promoter-TSS (NM_138594)	promoter-TSS (NM_138594)	-127	NM_138594	28040	Mm.44228	NM_138594	ENSMUSG00000030347	D6Wsu163e	C12orf4	DNA segment, Chr 6, Wayne State University 163, expressed	protein-coding
35	chr3	148325357	148325528	+	0	NA	Intergenic	Intergenic	292157	NM_001081298	99633	Mm.9776	NM_001081298	ENSMUSG00000028184	Adgrl2	AI450192|CIRL-2|Gm619|Lec1|Lphh1|Lphn2|mKIAA0786	adhesion G protein-coupled receptor L2	protein-coding
261	chr11	64429733	64429904	+	0	NA	Intergenic	Intergenic	-179642	NR_028445	654805	Mm.436132	NR_028445		F930015N05Rik	-	RIKEN cDNA F930015N05 gene	ncRNA
289	chr4	106017229	106017400	+	0	NA	intron (NM_183225, intron 3 of 67)	intron (NM_183225, intron 3 of 67)	28496	NM_183225	329908	Mm.234544	NM_183225	ENSMUSG00000028514	Usp24	2700066K03Rik|2810030C21Rik|AI414051|B130021E18|C79851	ubiquitin specific peptidase 24	protein-coding
56	chr12	38244740	38244911	+	0	NA	intron (NM_178767, intron 12 of 12)	intron (NM_178767, intron 12 of 12)	276599	NM_178767	319660	Mm.485540	NM_178767	ENSMUSG00000050103	Agmo	A530016O06Rik|AI790538|Tmem195	alkylglycerol monooxygenase	protein-coding
3	chr6	124779003	124779174	+	0	NA	intron (NM_013700, intron 1 of 19)	intron (NM_013700, intron 1 of 19)	377	NM_013700	22225	Mm.3571	NM_013700	ENSMUSG00000038429	Usp5	AA407472|ISOT|ISOT-1|Ucht	ubiquitin specific peptidase 5 (isopeptidase T)	protein-coding
194	chr12	38693044	38693215	+	0	NA	intron (NM_178681, intron 1 of 24)	L1_Mus1|LINE|L1	85837	NM_178681	217480	Mm.126525	NM_178681	ENSMUSG00000036095	Dgkb	6430574F24|90kda|C630029D13Rik|DAGK2|DGK|DGK-beta|mKIAA0718	diacylglycerol kinase, beta	protein-coding
5	chr10	86168720	86168891	+	0	NA	promoter-TSS (NM_011631)	promoter-TSS (NM_011631)	249	NM_001003939	103220	Mm.440762	NM_153595	ENSMUSG00000044937	Ttc41	AI449705|AU041509|Gnn	tetratricopeptide repeat domain 41	protein-coding
21	chr9	65972478	65972649	+	0	NA	exon (NM_019727, exon 1 of 15)	exon (NM_019727, exon 1 of 15)	130	NM_019727	56440	Mm.271891	NM_019727	ENSMUSG00000032382	Snx1	-	sorting nexin 1	protein-coding
91	chr12	46278978	46279149	+	0	NA	Intergenic	Intergenic	-103593	NM_144552	217517	Mm.285400	NM_144552	ENSMUSG00000046314	Stxbp6	BC024598|C85317	syntaxin binding protein 6 (amisyn)	protein-coding
546	chr3	24013638	24013809	+	0	NA	Intergenic	Intergenic	1863431	NR_004439	19784		NR_004439		Rprl2	RPRH3|Rmrp3	ribonuclease P RNA-like 2	ncRNA
520	chr2	80199816	80199987	+	0	NA	Intergenic	L1_Mur2|LINE|L1	-31620	NR_040370	100503167	Mm.265892	NR_040370		Gm13752	OTTMUSG00000013925	predicted gene 13752	ncRNA
580	chr9	30637553	30637724	+	0	NA	Intergenic	Intergenic	92399	NM_001024139	235130	Mm.65867	NM_001024139	ENSMUSG00000033453	Adamts15	-	a disintegrin-like and metallopeptidase (reprolysin type) with thrombospondin type 1 motif, 15	protein-coding
239	chr4	11584104	11584275	+	0	NA	Intergenic	Intergenic	-47405	NM_010276	14579	Mm.247486	NM_010276	ENSMUSG00000028214	Gem	AV020497	GTP binding protein (gene overexpressed in skeletal muscle)	protein-coding
592	chr10	98616163	98616334	+	0	NA	intron (NM_027740, intron 7 of 11)	intron (NM_027740, intron 7 of 11)	45479	NM_015737	14426	Mm.314	NM_015737	ENSMUSG00000090035	Galnt4	AV011803	UDP-N-acetyl-alpha-D-galactosamine:polypeptide N-acetylgalactosaminyltransferase 4	protein-coding
473	chr14	73185701	73185872	+	0	NA	Intergenic	MT2A|LTR|ERVL	-75976	NM_207636	319448	Mm.205421	NM_207636	ENSMUSG00000033487	Fndc3a	1700094E19Rik|D14Ertd453e|F730017H24Rik|Fndc3|sys	fibronectin type III domain containing 3A	protein-coding
174	chr7	48885325	48885496	+	0	NA	Intergenic	Lx9|LINE|L1	-3491	NM_023363	67607	Mm.384626	NM_023363	ENSMUSG00000074165	Zfp788	2810426N06Rik|AI256342|AI605193	zinc finger protein 788	protein-coding
629	chr5	39954491	39954662	+	0	NA	intron (NR_045416, intron 1 of 5)	intron (NR_045416, intron 1 of 5)	40237	NR_045416	75095	Mm.332354	NR_045416	ENSMUSG00000106741	4930513D17Rik	-	RIKEN cDNA 4930513D17 gene	ncRNA
554	chr13	21264159	21264330	+	0	NA	Intergenic	tRNA-Gln-CAG|tRNA|tRNA	-7556	NM_009054	19720	Mm.314056	NM_009054	ENSMUSG00000021326	Trim27	AW538890|Gm19403|Rfp	tripartite motif-containing 27	protein-coding
559	chr1	43876913	43877084	+	0	NA	intron (NM_026430, intron 1 of 14)	MER21B|LTR|ERV1	7555	NM_026430	67883	Mm.387202	NM_026430		Uxs1	1600025I13Rik|AI451869|AI649125|AW550562	UDP-glucuronate decarboxylase 1	protein-coding
304	chr10	74317128	74317299	+	0	NA	Intergenic	MTB|LTR|MaLR	-112763	NM_010311	14687	Mm.32595	NM_010311	ENSMUSG00000040009	Gnaz	AI847979|Gz	guanine nucleotide binding protein, alpha z subunit	protein-coding
456	chr2	84582839	84583010	+	0	NA	Intergenic	Intergenic	-1589	NR_029544	387149		NR_029544	ENSMUSG00000065484	Mir130a	Mirn130|Mirn130a|mir-130a	microRNA 130a	ncRNA
586	chr2	149021919	149022090	+	0	NA	Intergenic	L1VL4|LINE|L1	-208981	NM_021405	58214	Mm.117117	NM_021405	ENSMUSG00000033156	Cst10	DD72	cystatin 10 (chondrocytes)	protein-coding
185	chr5	73802068	73802239	+	0	NA	intron (NM_181323, intron 2 of 15)	intron (NM_181323, intron 2 of 15)	4836	NM_181323	231293	Mm.280211	NM_181323	ENSMUSG00000029154	Cwh43	C130090K23Rik|imds-60	cell wall biogenesis 43 C-terminal homolog (S. cerevisiae)	protein-coding
241	chr13	113934759	113934930	+	0	NA	Intergenic	RMER2|LTR|ERV1	36261	NM_008196	14945	Mm.56993	NM_008196		Gzmk	-	granzyme K	protein-coding
550	chr3	156490897	156491068	+	0	NA	intron (NM_177274, intron 1 of 6)	intron (NM_177274, intron 1 of 6)	266224	NM_001039094	320840	Mm.317293	NM_177274	ENSMUSG00000040037	Negr1	5330422G01Rik|KILON|Ntra	neuronal growth regulator 1	protein-coding
272	chrX	127356579	127356750	+	0	NA	Intergenic	Intergenic	1072386	NM_172493	54004	Mm.10763	NM_017398	ENSMUSG00000034480	Diaph2	Dia3|Diap2|Drf2|E430022I22Rik	diaphanous related formin 2	protein-coding
224	chr4	132754763	132754934	+	0	NA	TTS (NM_153423)	TTS (NM_153423)	3278	NR_105984	102466215		NR_105984	ENSMUSG00000099202	Mir7017	Gm27945|mmu-mir-7017	microRNA 7017	ncRNA
233	chr11	54613762	54613933	+	0	NA	Intergenic	Intergenic	-12642	NM_178626	72729	Mm.29476	NM_178626	ENSMUSG00000052298	Cdc42se2	2810404F18Rik|AA408783|AA536669|SPEC2	CDC42 small effector 2	protein-coding
294	chr13	72457357	72457528	+	0	NA	Intergenic	Intergenic	308570	NR_030701	328287	Mm.235072	NR_030701		Gm20554	D430050G20	predicted gene, 20554	ncRNA
485	chr10	33894841	33895012	+	0	NA	intron (NM_172508, intron 2 of 5)	intron (NM_172508, intron 2 of 5)	32431	NM_172508	212898	Mm.34557	NM_172508	ENSMUSG00000039497	Dse	6030499O08|AI480506|B130024B19Rik|DS-epi1|Sart2	dermatan sulfate epimerase	protein-coding
366	chr14	96830137	96830308	+	0	NA	intron (NM_053105, intron 1 of 10)	intron (NM_053105, intron 1 of 10)	88031	NM_053105	93688	Mm.308735	NM_053105	ENSMUSG00000022076	Klhl1	mKIAA1490	kelch-like 1	protein-coding
547	chr6	98301713	98301884	+	0	NA	Intergenic	Intergenic	-9050	NM_001128092	330390	Mm.484161	NM_001128092		Gm765	-	predicted gene 765	protein-coding
228	chr2	10805905	10806076	+	0	NA	Intergenic	B3A|SINE|B2	-288019	NM_008859	18761	Mm.329993	NM_008859	ENSMUSG00000026778	Prkcq	A130035A12Rik|AW494342|PKC-0|PKC-theta|PKCtheta|Pkcq	protein kinase C, theta	protein-coding
165	chr9	69747145	69747316	+	0	NA	Intergenic	Intergenic	-90043	NM_016787	12175	Mm.159777	NM_016787	ENSMUSG00000011958	Bnip2	5730523P12Rik|BNIP2beta|Nip21	BCL2/adenovirus E1B interacting protein 2	protein-coding
271	chr3	30305404	30305575	+	0	NA	intron (NM_021442, intron 1 of 2)	intron (NM_021442, intron 1 of 2)	102920	NM_021442	14013	Mm.56965	NM_007963	ENSMUSG00000027684	Mecom	D630039M04Rik|Evi-1|Evi1|Jbo|Mds|Mds1|Mds1-Evi1|Prdm3|Znfpr1b1	MDS1 and EVI1 complex locus	protein-coding
106	chr6	73279309	73279480	+	0	NA	Intergenic	Intergenic	80895	NM_019879	56451	Mm.29845	NM_019879	ENSMUSG00000052738	Suclg1	1500000I01Rik|Sucla1	succinate-CoA ligase, GDP-forming, alpha subunit	protein-coding
552	chr7	98633877	98634048	+	0	NA	intron (NM_011807, intron 2 of 22)	intron (NM_011807, intron 2 of 22)	394666	NM_011807	23859	Mm.147213	NM_011807		Dlg2	A330103J02Rik|B230218P12Rik|B330007M19Rik|Dlgh2|Gm1197|PSD93	discs, large homolog 2 (Drosophila)	protein-coding
257	chr2	32569866	32570037	+	0	NA	Intergenic	Intergenic	-1459	NR_039536	100628606		NR_039536	ENSMUSG00000105841	Mir3960	mmu-mir-3960	microRNA 3960	ncRNA
381	chrX	91418367	91418538	+	0	NA	Intergenic	Intergenic	39538	NM_012010	26905	Mm.218851	NM_012010	ENSMUSG00000035150	Eif2s3x	AA409828|AA547477|AI314668|Eif-2gx	eukaryotic translation initiation factor 2, subunit 3, structural gene X-linked	protein-coding
557	chrX	46641635	46641806	+	0	NA	promoter-TSS (NM_001271449)	promoter-TSS (NM_001271449)	-301	NM_001271448	209224	Mm.327730	NM_145951	ENSMUSG00000031109	Enox2	APK1|Cova1|tNOX	ecto-NOX disulfide-thiol exchanger 2	protein-coding
39	chr14	79826098	79826269	+	0	NA	promoter-TSS (NM_001024135)	promoter-TSS (NM_001024135)	-135	NM_001024135	211255	Mm.284526	NM_001024135	ENSMUSG00000043881	Kbtbd7	1110008P08Rik|AU045792|Gm295	kelch repeat and BTB (POZ) domain containing 7	protein-coding
429	chr8	41620868	41621039	+	0	NA	intron (NM_033560, intron 4 of 11)	intron (NM_033560, intron 4 of 11)	-19752	NM_001271542	18983	Mm.272551	NM_011135	ENSMUSG00000031601	Cnot7	AU022737|CAF-1|Caf1|Pop2	CCR4-NOT transcription complex, subunit 7	protein-coding
255	chr3	66982057	66982228	+	0	NA	intron (NM_025822, intron 4 of 9)	intron (NM_025822, intron 4 of 9)	192548	NM_025822	66880	Mm.316418	NM_025822	ENSMUSG00000034544	Rsrc1	1200013F24Rik|SRrp53	arginine/serine-rich coiled-coil 1	protein-coding
299	chr7	133792638	133792809	+	0	NA	promoter-TSS (NM_029339)	promoter-TSS (NM_029339)	-100	NM_029339	75565	Mm.45686	NM_029339	ENSMUSG00000030714	Sgf29	1700023O11Rik|9530025I05Rik|Ccdc101	SAGA complex associated factor 29	protein-coding
24	chrX	72919340	72919511	+	0	NA	Intergenic	Intergenic	90613	NR_029443	74396	Mm.162493	NR_029443	ENSMUSG00000087396	4933407K13Rik	A130080L05Rik	RIKEN cDNA 4933407K13 gene	ncRNA
611	chr13	88856834	88857005	+	0	NA	Intergenic	Intergenic	-104158	NM_001037987	13612	Mm.125580	NM_010103	ENSMUSG00000034488	Edil3	Del-1|Del1	EGF-like repeats and discoidin I-like domains 3	protein-coding
622	chr2	62954543	62954714	+	0	NA	intron (NM_133207, intron 2 of 15)	intron (NM_133207, intron 2 of 15)	67716	NM_133207	170738	Mm.242532	NM_133207		Kcnh7	9330137I11Rik|Kv11.3|erg3	potassium voltage-gated channel, subfamily H (eag-related), member 7	protein-coding
249	chr12	44609052	44609223	+	0	NA	Intergenic	RMER15-int|LTR|ERVL	701918	NM_013760	27362	Mm.27432	NM_013760	ENSMUSG00000014905	Dnajb9	AA408011|AA673251|AA673481|AW556981|ERdj4|Mdg1|mDj7	DnaJ (Hsp40) homolog, subfamily B, member 9	protein-coding
191	chr6	122665663	122665834	+	0	NA	Intergenic	Intergenic	8165	NM_028016	71950	Mm.6047	NM_028016	ENSMUSG00000012396	Nanog	2410002E02Rik|ENK|ecat4	Nanog homeobox	protein-coding
246	chr13	33155641	33155812	+	0	NA	Intergenic	Intergenic	-20246	NM_173052	282663	Mm.314490	NM_173052	ENSMUSG00000051029	Serpinb1b	6330533H24Rik|EIB|Serpin1b1|ovalbumin	serine (or cysteine) peptidase inhibitor, clade B, member 1b	protein-coding
240	chr3	30501126	30501297	+	0	NA	5' UTR (NM_001289621, exon 1 of 7)	5' UTR (NM_001289621, exon 1 of 7)	202	NM_001289623	80732	Mm.200378	NM_030557	ENSMUSG00000037730	Mynn	2810011C24Rik|AA415053|AI661031|AW049392|Mynr|SBBIZ1	myoneurin	protein-coding
130	chr15	70512307	70512478	+	0	NA	Intergenic	Lx7|LINE|L1	757729	NR_045071	100503580	Mm.404646	NR_045071		Gm19782	-	predicted gene, 19782	ncRNA
330	chr2	131702090	131702261	+	0	NA	Intergenic	Intergenic	-16692	NM_001166206	71995	Mm.22	NM_028045	ENSMUSG00000037482	Erv3	1600014E20Rik|AA389086|AI426069|AI448024|D19349	endogenous retroviral sequence 3	protein-coding
487	chr2	162551220	162551391	+	0	NA	Intergenic	Intergenic	64406	NR_033569	77288	Mm.376571	NR_033569		9430021M05Rik	-	RIKEN cDNA 9430021M05 gene	ncRNA
222	chr11	5861948	5862119	+	0	NA	intron (NM_019661, intron 3 of 6)	intron (NM_019661, intron 3 of 6)	6272	NM_019661	56418	Mm.294821	NM_019661	ENSMUSG00000002741	Ykt6	0610042I15Rik|1810013M05Rik|AW105923	YKT6 homolog (S. Cerevisiae)	protein-coding
598	chr9	49904350	49904521	+	0	NA	Intergenic	Intergenic	-297261	NM_001081445	17967	Mm.4974	NM_010875	ENSMUSG00000039542	Ncam1	CD56|E-NCAM|NCAM-1|Ncam	neural cell adhesion molecule 1	protein-coding
440	chr2	168260088	168260259	+	0	NA	Intergenic	URR1B|DNA|MER1_type	155692	NM_001291178	18019	Mm.116802	NM_010899	ENSMUSG00000027544	Nfatc2	AI607462|NF-ATc2|NF-ATp|NFAT1|NFAT1-D|Nfatp	nuclear factor of activated T cells, cytoplasmic, calcineurin dependent 2	protein-coding
63	chr5	61474150	61474321	+	0	NA	Intergenic	ORR1D2|LTR|MaLR	-725847	NM_019468	14380	Mm.347430	NM_019468		G6pd2	G6pdx-ps1|Gpd-2|Gpd2	glucose-6-phosphate dehydrogenase 2	protein-coding
287	chr9	9563756	9563927	+	0	NA	Intergenic	Intergenic	-324828	NM_027823	71544	Mm.334955	NM_027823	ENSMUSG00000050730	Arhgap42	9030420J04Rik|BE136619	Rho GTPase activating protein 42	protein-coding
449	chr9	64653934	64654105	+	0	NA	Intergenic	Intergenic	-4799	NM_001162917	102442	Mm.222473	NM_176935	ENSMUSG00000053641	Dennd4a	AI115600|AI851943|F730015K02Rik	DENN/MADD domain containing 4A	protein-coding
585	chr10	88193880	88194051	+	0	NA	promoter-TSS (NM_025859)	promoter-TSS (NM_025859)	-119	NM_001037166	237433	Mm.478763	NM_001037166		Gm4925	EG237433	predicted gene 4925	protein-coding
628	chr4	86178109	86178280	+	0	NA	intron (NM_001081096, intron 1 of 3)	intron (NM_001081096, intron 1 of 3)	26013	NM_001081096	75811	Mm.56451	NM_001081096	ENSMUSG00000028492	Saxo1	4930500O09Rik|Fam154a	stablizer of axonemal microtubules 1	protein-coding
370	chr8	97953667	97953838	+	0	NA	intron (NM_008187, intron 1 of 5)	intron (NM_008187, intron 1 of 5)	5017	NM_008187	14894	Mm.2080	NM_008187	ENSMUSG00000031796	Cfap20	2600014O15Rik|AL024127|Gtl3|T10-2A2	cilia and flagella associated protein 20	protein-coding
408	chr1	190967183	190967354	+	0	NA	Intergenic	Intergenic	-135549	NM_172650	226823	Mm.209880	NM_172650	ENSMUSG00000026608	Kctd3	4930438A20Rik|9330185B06|E330032J19Rik|NY-REN-45	potassium channel tetramerisation domain containing 3	protein-coding
581	chr2	17622851	17623022	+	0	NA	intron (NM_028757, intron 2 of 6)	intron (NM_028757, intron 2 of 6)	29759	NM_028757	74103	Mm.120298	NM_028757	ENSMUSG00000053702	Nebl	1200007O21Rik|A630080F05Rik|BB140644|D830029A09Rik|Lnebl	nebulette	protein-coding
64	chr4	70039153	70039324	+	0	NA	intron (NM_145990, intron 4 of 36)	GSAT_MM|Satellite|Satellite	32163	NM_145990	214444	Mm.370777	NM_145990	ENSMUSG00000039298	Cdk5rap2	2900018K03Rik|an|mKIAA1633	CDK5 regulatory subunit associated protein 2	protein-coding
296	chr7	140044256	140044427	+	0	NA	promoter-TSS (NM_028095)	promoter-TSS (NM_028095)	-11	NM_028095	72096	Mm.28631	NM_028095	ENSMUSG00000030960	Mettl10	2010208K18Rik	methyltransferase like 10	protein-coding
458	chr13	80836921	80837092	+	0	NA	Intergenic	Intergenic	-185677	NM_001042591	105171	Mm.423137	NM_001042591	ENSMUSG00000074794	Arrdc3	AI450344|mKIAA1376	arrestin domain containing 3	protein-coding
265	chr1	7062122	7062293	+	0	NA	Intergenic	Intergenic	-16794	NM_183028	319263	Mm.21539	NM_183028	ENSMUSG00000051285	Pcmtd1	8430411F12Rik|A030012M09Rik	protein-L-isoaspartate (D-aspartate) O-methyltransferase domain containing 1	protein-coding
355	chr10	87330095	87330266	+	0	NA	intron (NM_001111275, intron 2 of 3)	intron (NM_001111275, intron 2 of 3)	6324	NM_001111276	16000	Mm.268521	NM_010512	ENSMUSG00000020053	Igf1	C730016P09Rik|Igf-1|Igf-I	insulin-like growth factor 1	protein-coding
285	chr18	25398356	25398527	+	0	NA	intron (NM_001033532, intron 5 of 10)	intron (NM_001033532, intron 5 of 10)	70920	NM_001033532	225289	Mm.391081	NM_001033532	ENSMUSG00000033632	AW554918	4921538P22|AI461742|Kiaa1328|mKIAA1328	expressed sequence AW554918	protein-coding
34	chr17	11709901	11710072	+	0	NA	intron (NM_016694, intron 6 of 11)	intron (NM_016694, intron 6 of 11)	366069	NR_045808	52027	Mm.442257	NR_045808		D17Ertd648e	-	DNA segment, Chr 17, ERATO Doi 648, expressed	ncRNA
576	chr6	61004545	61004716	+	0	NA	Intergenic	RMER17C|LTR|ERVK	110319	NM_027613	70945	Mm.389770	NM_027613	ENSMUSG00000054641	Mmrn1	4921530G03Rik|Emilin4|Mmrn	multimerin 1	protein-coding
282	chr16	34724632	34724803	+	0	NA	3' UTR (NM_172824, exon 13 of 13)	3' UTR (NM_172824, exon 13 of 13)	34015	NM_172824	239839	Mm.272045	NM_172824	ENSMUSG00000022833	Ccdc14	G630039H03Rik	coiled-coil domain containing 14	protein-coding
469	chr18	39518287	39518458	+	0	NA	intron (NM_175164, intron 21 of 22)	intron (NM_175164, intron 21 of 22)	128527	NM_008173	14815	Mm.129481	NM_008173	ENSMUSG00000024431	Nr3c1	GR|Grl-1|Grl1	nuclear receptor subfamily 3, group C, member 1	protein-coding
40	chr1	37351948	37352119	+	0	NA	Intergenic	MTB_Mm|LTR|MaLR	-4650	NM_001290797	269180	Mm.5294	NM_030266	ENSMUSG00000026113	Inpp4a	107kDa|9630012D15|D130048C09Rik|R74740	inositol polyphosphate-4-phosphatase, type I	protein-coding
620	chr19	37161423	37161594	+	0	NA	intron (NM_001290827, intron 7 of 10)	intron (NM_001290827, intron 7 of 10)	-86825	NR_045329	319931	Mm.446730	NR_045329	ENSMUSG00000097591	A330032B11Rik	-	RIKEN cDNA A330032B11 gene	ncRNA
136	chr16	51194291	51194462	+	0	NA	Intergenic	Intergenic	-461490	NR_028300	68190	Mm.139089	NR_028300		Dubr	5330426P16Rik|Dum	Dppa2 upstream binding RNA	ncRNA
467	chr18	89373678	89373849	+	0	NA	intron (NM_178687, intron 1 of 6)	intron (NM_178687, intron 1 of 6)	6944	NM_178687	225825	Mm.139293	NM_178687	ENSMUSG00000034028	Cd226	BC051526|DNAM-1|DNAM1|Pta1|TLiSA1	CD226 antigen	protein-coding
372	chr9	86531422	86531593	+	0	NA	intron (NM_008615, intron 6 of 13)	L1_Mur3|LINE|L1	49699	NM_001198933	17436	Mm.148155	NM_008615	ENSMUSG00000032418	Me1	D9Ertd267e|Mdh-1|Mod-1|Mod1	malic enzyme 1, NADP(+)-dependent, cytosolic	protein-coding
380	chrX	91521749	91521920	+	0	NA	Intergenic	Intergenic	1921	NR_106133	102466238		NR_106133	ENSMUSG00000099072	Mir7673	Gm27569|mmu-mir-7673	microRNA 7673	ncRNA
175	chr10	103916357	103916528	+	0	NA	Intergenic	Intergenic	192119	NR_105838	102465222		NR_105838	ENSMUSG00000099264	Mir6411	Gm27767|mmu-mir-6411	microRNA 6411	ncRNA
43	chr7	134889558	134889729	+	0	NA	promoter-TSS (NM_172748)	promoter-TSS (NM_172748)	-646	NM_172748	233902	Mm.259353	NM_172748	ENSMUSG00000030811	Fbxl19	6030430O11|BC059812|Fbl19	F-box and leucine-rich repeat protein 19	protein-coding
607	chr14	30464297	30464468	+	0	NA	intron (NM_009785, intron 2 of 37)	intron (NM_009785, intron 2 of 37)	70668	NM_009785	12294	Mm.386754	NM_009785	ENSMUSG00000021991	Cacna2d3	Cacnad3|alapha2delta3	calcium channel, voltage-dependent, alpha2/delta subunit 3	protein-coding
610	chr13	73935652	73935823	+	0	NA	intron (NM_011390, intron 12 of 23)	intron (NM_011390, intron 12 of 23)	34592	NM_011390	20499	Mm.275800	NM_011390	ENSMUSG00000017756	Slc12a7	AA408796|D13Ertd261e|Kcc4	solute carrier family 12, member 7	protein-coding
478	chr9	97045516	97045687	+	0	NA	Intergenic	Intergenic	-34141	NM_138756	192287	Mm.228067	NM_138756	ENSMUSG00000032449	Slc25a36	C330005L02Rik	solute carrier family 25, member 36	protein-coding
491	chr10	71732115	71732286	+	0	NA	Intergenic	Intergenic	-288762	NR_003644	108950	Mm.212793	NM_175390	ENSMUSG00000043859	1700049L16Rik	-	hematological and neurological expressed 1-like pseudogene	pseudo
236	chr11	48897803	48897974	+	0	NA	intron (NM_001271677, intron 1 of 2)	MTD|LTR|MaLR	-2631	NM_008330	15953	Mm.24769	NM_008330	ENSMUSG00000078920	Ifi47	47kDa|IRG-47|Ifggc1|Igrd|Iigp4|Iipg4|Irgd	interferon gamma inducible protein 47	protein-coding
565	chr11	80498530	80498701	+	0	NA	intron (NM_177390, intron 3 of 21)	intron (NM_177390, intron 3 of 21)	94912	NM_177390	338367	Mm.151948	NM_177390	ENSMUSG00000035441	Myo1d	9930104H07Rik|AW544947|D11Ertd9e|myosin-1d	myosin ID	protein-coding
470	chr5	142692157	142692328	+	0	NA	Intergenic	Intergenic	-185209	NM_199068	17425	Mm.24214	NM_010812	ENSMUSG00000056493	Foxk1	A630048H08Rik|AI463295|ENSMUSG00000075577|Gm10868|Mnf	forkhead box K1	protein-coding
244	chr18	62862213	62862384	+	0	NA	intron (NM_001168423, intron 1 of 4)	intron (NM_001168423, intron 1 of 4)	38743	NM_001168423	100038417	Mm.387557	NM_001168423	ENSMUSG00000073551	Spink13	ENSMUSG00000073551|Gm10534|Spink5l3	serine peptidase inhibitor, Kazal type 13	protein-coding
376	chr12	118734827	118734998	+	0	NA	Intergenic	Intergenic	-20040	NM_175930	217944	Mm.227642	NM_175930	ENSMUSG00000041992	Rapgef5	4932413M22|C86120|D030051B22Rik|GFR|Mrgef|mKIAA0277|mmr-gef	Rap guanine nucleotide exchange factor (GEF) 5	protein-coding
340	chr17	91573278	91573449	+	0	NA	Intergenic	Intergenic	-81221	NM_177284	18189	Mm.478418	NM_020252	ENSMUSG00000024109	Nrxn1	1700062G21Rik|9330127H16Rik|A230068P09Rik|mKIAA0578	neurexin I	protein-coding
10	chrUn_random	2747941	2748112	+	0	NA	Intergenic	Intergenic	12193	NM_009485	22300	Mm.377117	NM_009485		Vmn2r123	V2r1	vomeronasal 2, receptor 123	protein-coding
373	chr2	174432815	174432986	+	0	NA	Intergenic	Intergenic	-36135	NM_001099328	100043757	Mm.48711	NM_001099328	ENSMUSG00000050600	Zfp831	ENSMUSG00000050600|OTTMUSG00000017459	zinc finger protein 831	protein-coding
561	chr12	51560758	51560929	+	0	NA	intron (NM_008858, intron 2 of 18)	L1_Mus1|LINE|L1	189367	NM_008858	18760	Mm.133719	NM_008858	ENSMUSG00000002688	Prkd1	PKD|PKD1|Pkcm|Prkcm	protein kinase D1	protein-coding
455	chr19	5970132	5970303	+	0	NA	TTS (NM_198650)	TTS (NM_198650)	-6011	NM_001164057	18969	Mm.209931	NM_008893	ENSMUSG00000024833	Pola2	AI573378	polymerase (DNA directed), alpha 2	protein-coding
204	chr11	7117089	7117260	+	0	NA	Intergenic	Lx5|LINE|L1	-3248	NM_008343	16009	Mm.29254	NM_008343	ENSMUSG00000020427	Igfbp3	AI649005|IGFBP-3|IGgfbp3	insulin-like growth factor binding protein 3	protein-coding
359	chr4	111094894	111095065	+	0	NA	intron (NR_033793, intron 1 of 5)	intron (NR_033793, intron 1 of 5)	7368	NR_033793	67621	Mm.45533	NM_026279	ENSMUSG00000028545	Bend5	2310026E23Rik	BEN domain containing 5	protein-coding
150	chr3	150127211	150127382	+	0	NA	Intergenic	ORR1B1|LTR|MaLR	-973550	NM_133222	170757	Mm.317261	NM_133222	ENSMUSG00000039167	Adgrl4	1110033N21Rik|ETL1|Eltd1|Etl	adhesion G protein-coupled receptor L4	protein-coding
176	chr13	19250379	19250550	+	0	NA	Intergenic	Intergenic	210244	NM_001289546	218038	Mm.101650	NM_175007	ENSMUSG00000021314	Amph	-	amphiphysin	protein-coding
264	chr2	134484789	134484960	+	0	NA	Intergenic	RLTR25A|LTR|ERVK	-15017	NM_029148	52837	Mm.264096	NM_029148	ENSMUSG00000034723	Tmx4	2810417D04Rik|4930500L08Rik|AI843224|AW046784|D2Bwg1356e|Txndc13|mKIAA1162	thioredoxin-related transmembrane protein 4	protein-coding
537	chr13	4212499	4212670	+	0	NA	Intergenic	ETnERV2-int|LTR|ERVK	-20402	NM_001013785	432720	Mm.22832	NM_001013785	ENSMUSG00000071551	Akr1c19	1810010N06Rik	aldo-keto reductase family 1, member C19	protein-coding
401	chr5	126699448	126699619	+	0	NA	Intergenic	MTE2a|LTR|MaLR	686745	NM_001190352	208151	Mm.40397	NM_001190352	ENSMUSG00000070498	Tmem132b	AK220418|mKIAA1786	transmembrane protein 132B	protein-coding
523	chr9	86661714	86661885	+	0	NA	intron (NM_001277982, intron 29 of 29)	intron (NM_001277982, intron 29 of 29)	25365	NM_178738	244954	Mm.257629	NM_178738		Prss35	6030424L22Rik|P3D9	protease, serine 35	protein-coding
517	chr11	31642040	31642211	+	0	NA	Intergenic	MIR|SINE|MIR	-70263	NM_001024919	69556	Mm.34183	NM_001024919	ENSMUSG00000044502	Bod1	2310022M17Rik|BOD2.1|Fam44b	biorientation of chromosomes in cell division 1	protein-coding
322	chr1	118106928	118107099	+	0	NA	intron (NM_001077425, intron 10 of 23)	Lx2|LINE|L1	525299	NM_001077425	636808	Mm.101576	NM_001077425	ENSMUSG00000070695	Cntnap5a	Caspr5-1|EG636808	contactin associated protein-like 5A	protein-coding
606	chr18	33348737	33348908	+	0	NA	3' UTR (NM_009793, exon 11 of 11)	3' UTR (NM_009793, exon 11 of 11)	24648	NM_133774	170459	Mm.127058	NM_133774		Stard4	4632419C16Rik|9030213J02Rik|AA517649|AW324468	StAR-related lipid transfer (START) domain containing 4	protein-coding
94	chr1	110781814	110781985	+	0	NA	Intergenic	Lx3A|LINE|L1	968063	NR_102306	319596	Mm.136054	NR_102306	ENSMUSG00000100457	D830032E09Rik	-	RIKEN cDNA D830032E09 gene	ncRNA
395	chr15	60659424	60659595	+	0	NA	intron (NR_030696, intron 2 of 2)	intron (NR_030696, intron 2 of 2)	-2874	NM_001162926	399603	Mm.411968	NM_207269	ENSMUSG00000072568	Fam84b	BF642811|D330050I23Rik	family with sequence similarity 84, member B	protein-coding
206	chr11	60265553	60265724	+	0	NA	Intergenic	RLTR11B|LTR|ERVK	-2481	NM_021354	13495	Mm.41803	NM_021354	ENSMUSG00000020537	Drg2	AI255295|AI461605	developmentally regulated GTP binding protein 2	protein-coding
311	chr17	43541845	43542016	+	0	NA	intron (NM_001081178, intron 2 of 20)	MTEa|LTR|MaLR	15515	NM_001081178	224792	Mm.23478	NM_001081178	ENSMUSG00000056492	Adgrf5	8430401C09Rik|9330185D23|AI528491|Gpr116|mKIAA0758	adhesion G protein-coupled receptor F5	protein-coding
16	chr12	88607302	88607473	+	0	NA	promoter-TSS (NM_001142581)	promoter-TSS (NM_001142581)	-151	NM_001142581	104799	Mm.208750	NM_134044	ENSMUSG00000021038	Vipas39	6720456H09Rik|9330175H22Rik|AI413782|SPE-39|Spe39|Vipar|hSPE-39	VPS33B interacting protein, apical-basolateral polarity regulator, spe-39 homolog	protein-coding
132	chr12	84973063	84973234	+	0	NA	promoter-TSS (NM_027349)	promoter-TSS (NM_027349)	-36	NM_027349	67039	Mm.46005	NM_027349	ENSMUSG00000010608	Rbm25	2600011C06Rik|2610015J01Rik|A130095G20Rik|AI159652|AL023075|AU043498|RNPC7	RNA binding motif protein 25	protein-coding
631	chrX	87974652	87974823	+	0	NA	Intergenic	Intergenic	-162744	NM_001101450	212952	Mm.477436	NM_001101450	ENSMUSG00000091497	Gm44	-	predicted gene 44	protein-coding
476	chr15	31856287	31856458	+	0	NA	Intergenic	MTD|LTR|MaLR	-250672	NM_020503	57254	Mm.377133	NM_020503	ENSMUSG00000045267	Tas2r119	T2r19|Tas2r19|mGR19|mt2r19	taste receptor, type 2, member 119	protein-coding
570	chr3	141767768	141767939	+	0	NA	intron (NM_001277216, intron 1 of 11)	intron (NM_001277216, intron 1 of 11)	64339	NM_001277216	12167	Mm.39089	NM_007560	ENSMUSG00000052430	Bmpr1b	AI385617|ALK-6|AV355320|Acvrlk6|Alk6|BMPR-1B|BMPR-IB|CFK-43a|SKR6	bone morphogenetic protein receptor, type 1B	protein-coding
237	chr14	10067593	10067764	+	0	NA	Intergenic	L1M4|LINE|L1	568774	NR_045968	74859	Mm.84041	NR_045968	ENSMUSG00000097898	4930455B14Rik	1700027C12Rik	RIKEN cDNA 4930455B14 gene	ncRNA
9	chr11	101303465	101303636	+	0	NA	promoter-TSS (NM_011289)	promoter-TSS (NM_011289)	-9	NM_011289	19942	Mm.340658	NM_011289	ENSMUSG00000063316	Rpl27	-	ribosomal protein L27	protein-coding
577	chr4	99909653	99909824	+	0	NA	intron (NM_013845, intron 1 of 8)	intron (NM_013845, intron 1 of 8)	141342	NM_013845	26563	Mm.57252	NM_013845	ENSMUSG00000035305	Ror1	2810404D04Rik|Ntrkr1	receptor tyrosine kinase-like orphan receptor 1	protein-coding
633	chr7	82640972	82641143	+	0	NA	intron (NM_029332, intron 1 of 36)	intron (NM_029332, intron 1 of 36)	40637	NM_029332	75547	Mm.216107	NM_029332	ENSMUSG00000066406	Akap13	1700026G02Rik|5730522G15Rik|5830460E08Rik|AKAP-Lbc|BRX|Ht31|LBC|PROTO-LB|PROTO-LBC	A kinase (PRKA) anchor protein 13	protein-coding
488	chr18	61310927	61311098	+	0	NA	intron (NM_134134, intron 11 of 20)	B1_Mur4|SINE|Alu	25691	NM_178277	106894	Mm.22574	NM_134134	ENSMUSG00000024622	Hmgxb3	2510002C16Rik|A630042L21Rik|AI413166|mKIAA0194	HMG box domain containing 3	protein-coding
584	chr2	149641861	149642032	+	0	NA	Intergenic	Intergenic	-14573	NM_001085521	433485	Mm.330649	NM_001085521	ENSMUSG00000074736	Syndig1	AW123113|DSPC2|Gm14134|H2C20orf39|OTTMUSG00000015750|Tmem90b	synapse differentiation inducing 1	protein-coding
60	chr17	28341314	28341485	+	0	NA	intron (NM_172617, intron 13 of 14)	intron (NM_172617, intron 13 of 14)	-3324	NM_027185	23853	Mm.204731	NM_027185	ENSMUSG00000002257	Def6	2410003F05Rik|6430538D02Rik|AV094905|Ibp|Slat|Slat2|Slat6	differentially expressed in FDCP 6	protein-coding
25	chr15	43114185	43114356	+	0	NA	promoter-TSS (NM_008388)	promoter-TSS (NM_008388)	12	NM_008388	16341	Mm.289992	NM_008388	ENSMUSG00000022336	Eif3e	48kDa|Eif3s6|Int6|eIF3-p46|eIF3-p48	eukaryotic translation initiation factor 3, subunit E	protein-coding
134	chr5	107148411	107148582	+	0	NA	Intergenic	MT2C_Mm|LTR|ERVL	-22647	NM_026856	52397	Mm.249474	NM_026856	ENSMUSG00000049606	Zfp644	1110068L01Rik|AA408882|BM-005|D5Ertd689e|Zep-2	zinc finger protein 644	protein-coding
624	chr15	37412992	37413163	+	0	NA	intron (NM_001170866, intron 4 of 6)	B4A|SINE|B4	-23940	NM_001170868	52589	Mm.283370	NM_134094	ENSMUSG00000051359	Ncald	AI848120|D030020D09Rik|D15Ertd412e	neurocalcin delta	protein-coding
62	chr18	14262569	14262740	+	0	NA	Intergenic	Intergenic	-128161	NR_045373	74529	Mm.400519	NR_045373		8430422H06Rik	-	RIKEN cDNA 8430422H06 gene	ncRNA
385	chr11	30981950	30982121	+	0	NA	intron (NM_023906, intron 8 of 9)	intron (NM_023906, intron 8 of 9)	-95670	NM_001290667	68044	Mm.32656	NM_026527	ENSMUSG00000020309	Chac2	-	ChaC, cation transport regulator 2	protein-coding
123	chr2	126834320	126834491	+	0	NA	promoter-TSS (NM_175550)	promoter-TSS (NM_175550)	-42	NM_175550	108011	Mm.134045	NM_175550	ENSMUSG00000001998	Ap4e1	2310033A20Rik|9930028M04Rik|AV087807	adaptor-related protein complex AP-4, epsilon 1	protein-coding
160	chr14	105885265	105885436	+	0	NA	Intergenic	L1M3e|LINE|L1	-12655	NR_045921	74864	Mm.159344	NR_045921	ENSMUSG00000022116	4930449E01Rik	-	RIKEN cDNA 4930449E01 gene	ncRNA
121	chr11	112315635	112315806	+	0	NA	Intergenic	Intergenic	256950	NR_024085	217294	Mm.297761	NM_146031	ENSMUSG00000041674	BC006965	-	cDNA sequence BC006965	ncRNA
601	chr2	109790986	109791157	+	0	NA	intron (NM_172671, intron 1 of 17)	intron (NM_172671, intron 1 of 17)	33267	NM_172671	107515	Mm.277351	NM_172671	ENSMUSG00000050199	Lgr4	9130225G07|A330106J01Rik|A930009A08Rik|Gpr48	leucine-rich repeat-containing G protein-coupled receptor 4	protein-coding
122	chr13	49436656	49436827	+	0	NA	promoter-TSS (NM_029791)	promoter-TSS (NM_029791)	-177	NM_029791	76895	Mm.197387	NM_029791	ENSMUSG00000037933	Bicd2	-	bicaudal D homolog 2 (Drosophila)	protein-coding
556	chr2	104627920	104628091	+	0	NA	exon (NM_001123327, exon 3 of 12)	exon (NM_001123327, exon 3 of 12)	28848	NM_001123327	99003	Mm.274314	NM_001123327	ENSMUSG00000074994	Qser1	4732486I23Rik|AI502974	glutamine and serine rich 1	protein-coding
548	chr1	77179380	77179551	+	0	NA	Intergenic	Intergenic	313878	NR_105770	102465180		NR_105770	ENSMUSG00000099141	Mir6352	Gm27481|mmu-mir-6352	microRNA 6352	ncRNA
492	chr1	115205298	115205469	+	0	NA	Intergenic	Intergenic	-1443888	NM_001081316	319901	Mm.103468	NM_001081316	ENSMUSG00000038702	Dsel	9330132E09Rik|DS-epi2	dermatan sulfate epimerase-like	protein-coding
89	chr1	38696796	38696967	+	0	NA	Intergenic	Intergenic	-12792	NM_001290814	16764	Mm.336679	NM_010678	ENSMUSG00000037138	Aff3	3222402O04Rik|A730046J16|LAF-4|Laf4	AF4/FMR2 family, member 3	protein-coding
352	chr1	129976048	129976219	+	0	NA	intron (NM_027678, intron 2 of 20)	B2_Mm2|SINE|B2	22915	NM_027678	226409	Mm.425048	NM_027678	ENSMUSG00000036086	Zranb3	4933425L19Rik|AH2|AI316834|C730006D09	zinc finger, RAN-binding domain containing 3	protein-coding
398	chr6	40288558	40288729	+	0	NA	intron (NM_023538, intron 2 of 15)	intron (NM_023538, intron 2 of 15)	13166	NM_023538	69923	Mm.32840	NM_023538	ENSMUSG00000029916	Agk	2610037M15Rik|6720408I04Rik|AI465370|Mulk	acylglycerol kinase	protein-coding
79	chr4	152527199	152527370	+	0	NA	Intergenic	(TTAGGG)n|Simple_repeat|Simple_repeat	329655	NM_001099299	230959	Mm.318874	NM_001099299	ENSMUSG00000039546	Ajap1	Gm573	adherens junction associated protein 1	protein-coding
604	chr19	50876924	50877095	+	0	NA	Intergenic	Intergenic	-123873	NM_001290356	58178	Mm.313672	NM_021377	ENSMUSG00000043531	Sorcs1	Sorcs|mSorCS	sortilin-related VPS10 domain containing receptor 1	protein-coding
298	chr12	98813668	98813839	+	0	NA	Intergenic	RMER1C|Other|Other	683794	NM_008079	14420	Mm.5120	NM_008079	ENSMUSG00000021003	Galc	2310068B06Rik|A930008M05Rik|AW212969|AW413532|Gacy|twi|twitcher	galactosylceramidase	protein-coding
328	chr8	91573736	91573907	+	0	NA	Intergenic	Intergenic	-5760	NM_021390	58198	Mm.214361	NM_021390	ENSMUSG00000031665	Sall1	Msal-3	sal-like 1 (Drosophila)	protein-coding
464	chr13	6223236	6223407	+	0	NA	Intergenic	MLT1B|LTR|MaLR	-324082	NM_145131	69617	Mm.41933	NM_145131	ENSMUSG00000021193	Pitrm1	2310012C15Rik|AA410010|MP-1|MP1|Ntup1|PreP|mKIAA1104	pitrilysin metallepetidase 1	protein-coding
331	chrX	148806863	148807034	+	0	NA	intron (NR_045451, intron 2 of 3)	Lx8|LINE|L1	3377	NR_045452	75693	Mm.287381	NR_045451	ENSMUSG00000084885	3010001F23Rik	-	RIKEN cDNA 3010001F23 gene	ncRNA
591	chr12	40949877	40950048	+	0	NA	promoter-TSS (NR_035459)	promoter-TSS (NR_035459)	11	NR_045157	629820	Mm.435540	NR_045157	ENSMUSG00000035983	Gm7008	EG629820	predicted gene 7008	ncRNA
114	chr4	136291284	136291455	+	0	NA	intron (NM_010142, intron 3 of 15)	intron (NM_010142, intron 3 of 15)	100557	NM_001290753	13844	Mm.250981	NM_010142	ENSMUSG00000028664	Ephb2	Cek5|Drt|ETECK|Erk|Hek5|Nuk|Prkm5|Qek5|Sek3|Tyro5	Eph receptor B2	protein-coding
413	chr8	121890218	121890389	+	0	NA	Intergenic	Intergenic	21865	NM_024219	68196	Mm.358714	NM_024219	ENSMUSG00000031839	Hsbp1	0610007A03Rik|AA408769|Hsp25	heat shock factor binding protein 1	protein-coding
474	chr5	89884442	89884613	+	0	NA	intron (NM_008096, intron 1 of 12)	intron (NM_008096, intron 1 of 12)	2396	NM_008096	14473	Mm.196595	NM_008096	ENSMUSG00000035540	Gc	DBP|VDB	group specific component	protein-coding
203	chr4	19130257	19130428	+	0	NA	Intergenic	Intergenic	-77655	NM_013927	30952	Mm.445778	NM_013927	ENSMUSG00000056494	Cngb3	CCNC2|CNG6|Cngbeta2	cyclic nucleotide gated channel beta 3	protein-coding
405	chr18	61761649	61761820	+	0	NA	Intergenic	RLTR23|LTR|ERV1	-37573	NR_045420	545261	Mm.426593	NR_045420	ENSMUSG00000098098	Bvht	Braveheart|Gm20748	braveheart long non-coding RNA	ncRNA
512	chr15	67430127	67430298	+	0	NA	Intergenic	Intergenic	371881	NR_045140	69334	Mm.63770	NR_045140	ENSMUSG00000102069	1700012I11Rik	-	RIKEN cDNA 1700012I11 gene	ncRNA
161	chr5	51902725	51902896	+	0	NA	intron (NM_008904, intron 2 of 12)	intron (NM_008904, intron 2 of 12)	42350	NR_027710	19017	Mm.259072	NM_008904	ENSMUSG00000029167	Ppargc1a	A830037N07Rik|ENSMUSG00000079510|Gm11133|PGC-1|PPARGC-1-alpha|Pgc-1alpha|Pgc1|Pgco1|Ppargc1	peroxisome proliferative activated receptor, gamma, coactivator 1 alpha	protein-coding
254	chr10	70110110	70110281	+	0	NA	intron (NR_045291, intron 1 of 5)	B1F1|SINE|Alu	4478	NR_045291	319646	Mm.483039	NR_045291	ENSMUSG00000037747	D630013N20Rik	-	RIKEN cDNA D630013N20 gene	ncRNA
560	chr5	99437644	99437815	+	0	NA	intron (NM_008926, intron 2 of 18)	intron (NM_008926, intron 2 of 18)	28369	NM_008926	19092	Mm.263002	NM_008926	ENSMUSG00000029334	Prkg2	AW212535|CGKII|Prkgr2|cGK-II	protein kinase, cGMP-dependent, type II	protein-coding
268	chr14	40271674	40271845	+	0	NA	intron (NM_001190187, intron 1 of 9)	intron (NM_001190187, intron 1 of 9)	14617	NM_001190187	18183	Mm.258705	NM_008734	ENSMUSG00000041014	Nrg3	ska	neuregulin 3	protein-coding
519	chr10	89716764	89716935	+	0	NA	intron (NM_001128086, intron 9 of 24)	L1Md_T|LINE|L1	-321623	NM_001177397	77531	Mm.440605	NM_181398	ENSMUSG00000058589	Anks1b	AIDA-1b|C030032C09Rik|E530015N03Rik|ENSMUSG00000078431|Gm10937|Gm1555	ankyrin repeat and sterile alpha motif domain containing 1B	protein-coding
482	chr10	113706538	113706709	+	0	NA	Intergenic	Lx8|LINE|L1	531803	NM_146241	237553	Mm.445550	NM_146241	ENSMUSG00000050663	Trhde	9330155P21Rik	TRH-degrading enzyme	protein-coding
400	chr6	68884623	68884794	+	0	NA	Intergenic	RMER17B|LTR|ERVK	392460	NR_004434	19783		NR_004434	ENSMUSG00000106222	Rprl1	Rmrp2|Rpr|Rprh2	ribonuclease P RNA-like 1	ncRNA
466	chr14	61066142	61066313	+	0	NA	Intergenic	Intergenic	69104	NM_028113	72125	Mm.275499	NM_028113	ENSMUSG00000021986	Amer2	2600011E07Rik|Fam123a	APC membrane recruitment 2	protein-coding
567	chr16	43353669	43353840	+	0	NA	intron (NM_001285805, intron 4 of 10)	intron (NM_001285805, intron 4 of 10)	66555	NR_046026	626693	Mm.447083	NR_046026	ENSMUSG00000085499	Gm15713	OTTMUSG00000025617	predicted gene 15713	ncRNA
75	chr5	83642742	83642913	+	0	NA	Intergenic	B1_Mus1|SINE|Alu	141393	NM_153801	243078	Mm.126783	NM_153801	ENSMUSG00000049537	Tecrl	D330017N19Rik|Srd5a2l2	trans-2,3-enoyl-CoA reductase-like	protein-coding
430	chr4	27946017	27946188	+	0	NA	Intergenic	Lx2|LINE|L1	-794179	NM_010141	13841	Mm.257266	NM_010141	ENSMUSG00000028289	Epha7	Cek11|Ebk|Ehk3|Hek11|Mdk1	Eph receptor A7	protein-coding
382	chr3	121672513	121672684	+	0	NA	intron (NM_172525, intron 1 of 22)	intron (NM_172525, intron 1 of 22)	16354	NM_172525	214137	Mm.229287	NM_172525	ENSMUSG00000039831	Arhgap29	6720461J18Rik|A830014I19|AU040217|B130017I01Rik|C76601|Parg1	Rho GTPase activating protein 29	protein-coding
284	chr9	113055313	113055484	+	0	NA	Intergenic	B4A|SINE|B4	440872	NR_040760	102688	Mm.394901	NR_040760		AU023762	-	expressed sequence AU023762	ncRNA
444	chr12	26919259	26919430	+	0	NA	intron (NR_046278, intron 2 of 2)	intron (NR_046278, intron 2 of 2)	23212	NR_046278	74930	Mm.398932	NR_046278		4930480M12Rik	-	RIKEN cDNA 4930480M12 gene	ncRNA
452	chr1	152738392	152738563	+	0	NA	intron (NM_001024720, intron 1 of 106)	Lx8|LINE|L1	102088	NM_001024720	545370	Mm.379425	NM_001024720	ENSMUSG00000066842	Hmcn1	EG545370|Gm201	hemicentin 1	protein-coding
346	chr13	23788754	23788925	+	0	NA	TTS (NM_010377)	TTS (NM_010377)	1159	NM_010377	107970	Mm.8048	NM_010377	ENSMUSG00000036211	Hist1h1t	H1.6|H1ft|H1t	histone cluster 1, H1t	protein-coding
303	chr8	9713307	9713478	+	0	NA	intron (NM_173446, intron 1 of 2)	intron (NM_173446, intron 1 of 2)	57631	NM_173446	270028	Mm.268163	NM_173446	ENSMUSG00000079157	Fam155a	6430500D16|AW121567|Tmem28	family with sequence similarity 155, member A	protein-coding
66	chr5	98354506	98354677	+	0	NA	intron (NM_133738, intron 16 of 16)	intron (NM_133738, intron 16 of 16)	105390	NM_133738	71914	Mm.24842	NM_133738		Antxr2	2310046B19Rik|AW561899|CMG-2|CMG2|cI-35	anthrax toxin receptor 2	protein-coding
320	chr1	191555695	191555866	+	0	NA	intron (NM_008976, intron 1 of 18)	intron (NM_008976, intron 1 of 18)	3633	NM_008976	19250	Mm.4498	NM_008976	ENSMUSG00000026604	Ptpn14	C130080N23Rik|OTTMUSG00000022087|PTP36	protein tyrosine phosphatase, non-receptor type 14	protein-coding
279	chr6	96797605	96797776	+	0	NA	intron (NM_177233, intron 4 of 5)	L1MA9|LINE|L1	212715	NM_177233	320701	Mm.131700	NM_177233	ENSMUSG00000046500	Fam19a4	C130034I18Rik|Fam19a4 Tafa-4|Tafa-4	family with sequence similarity 19, member A4	protein-coding
625	chr19	19125721	19125892	+	0	NA	intron (NM_001043354, intron 1 of 9)	intron (NM_001043354, intron 1 of 9)	-50199	NM_146095	225998	Mm.234641	NM_146095	ENSMUSG00000036192	Rorb	Nr1f2|RZR-beta|RZRB|Rorbeta	RAR-related orphan receptor beta	protein-coding
427	chr15	76210446	76210617	+	0	NA	promoter-TSS (NM_175457)	promoter-TSS (NM_175457)	-412	NM_175457	223658	Mm.123240	NM_175457	ENSMUSG00000022558	Mroh1	D330001F17Rik|Heatr7a	maestro heat-like repeat family member 1	protein-coding
252	chr8	121186815	121186986	+	0	NA	intron (NM_019707, intron 2 of 13)	RMER10A|LTR|ERVL	379245	NM_019707	12554	Mm.334841	NM_019707	ENSMUSG00000031841	Cdh13	4932416G01Rik|Cdht|Tcad	cadherin 13	protein-coding
411	chr9	37311712	37311883	+	0	NA	intron (NM_146222, intron 1 of 3)	ID_B1|SINE|B4	14891	NM_146222	235184	Mm.127892	NM_146222	ENSMUSG00000042138	Msantd2	2810450G17Rik|9530092B10Rik	Myb/SANT-like DNA-binding domain containing 2	protein-coding
157	chr14	118770279	118770450	+	0	NA	intron (NR_045624, intron 3 of 5)	intron (NR_045624, intron 3 of 5)	5264	NR_045624	73306	Mm.362328	NR_045624	ENSMUSG00000099911	1700044C05Rik	-	RIKEN cDNA 1700044C05 gene	ncRNA
569	chr16	64496415	64496586	+	0	NA	Intergenic	Intergenic	-17540	NM_173861	224291	Mm.246580	NM_173861	ENSMUSG00000068167	Csnka2ip	Ckt2	casein kinase 2, alpha prime interacting protein	protein-coding
73	chr7	49948230	49948401	+	0	NA	promoter-TSS (NM_001008427)	promoter-TSS (NM_001008427)	-227	NM_001008427	434179	Mm.284947	NM_001008427	ENSMUSG00000069727	Gm5595	EG434179|mszf88	predicted gene 5595	protein-coding
525	chrX	33570744	33570915	+	0	NA	intron (NM_001009947, intron 37 of 52)	intron (NM_001009947, intron 37 of 52)	-81305	NM_133990	16164	Mm.24208	NM_133990	ENSMUSG00000017057	Il13ra1	AI882074|CD213a1|IL-13R-alpha-1|IL-13r[a]|Il13ra|NR4	interleukin 13 receptor, alpha 1	protein-coding
332	chr7	134307784	134307955	+	0	NA	Intergenic	L1M2|LINE|L1	-26532	NM_001037810	20737	Mm.283714	NM_009259	ENSMUSG00000051457	Spn	A630014B01Rik|Cd43|Galgp|Ly-48|Ly48	sialophorin	protein-coding
480	chr7	124712312	124712483	+	0	NA	intron (NM_175645, intron 3 of 11)	intron (NM_175645, intron 3 of 11)	187904	NM_175645	233781	Mm.461427	NM_175645	ENSMUSG00000030657	Xylt1	8030490L12	xylosyltransferase 1	protein-coding
286	chr8	97932703	97932874	+	0	NA	Intergenic	Intergenic	25981	NM_008187	14894	Mm.2080	NM_008187	ENSMUSG00000031796	Cfap20	2600014O15Rik|AL024127|Gtl3|T10-2A2	cilia and flagella associated protein 20	protein-coding
90	chr2	181544653	181544824	+	0	NA	intron (NM_001171615, intron 13 of 22)	intron (NM_001171615, intron 13 of 22)	13726	NM_001171680	17932	Mm.458718	NM_008665	ENSMUSG00000010505	Myt1	Nzf2|Nzf2a|Nzf2b|Nztf2	myelin transcription factor 1	protein-coding
463	chr8	46700826	46700997	+	0	NA	intron (NM_172752, intron 1 of 22)	intron (NM_172752, intron 1 of 22)	107769	NM_001205219	234214	Mm.211096	NM_172752	ENSMUSG00000031626	Sorbs2	2010203O03Rik|9430041O17Rik|A530071H08|Argbp2|mKIAA0777	sorbin and SH3 domain containing 2	protein-coding
44	chr7	124571844	124572015	+	0	NA	intron (NM_175645, intron 1 of 11)	B1F|SINE|Alu	47436	NM_175645	233781	Mm.461427	NM_175645	ENSMUSG00000030657	Xylt1	8030490L12	xylosyltransferase 1	protein-coding
65	chr8_random	675066	675237	+	0	NA	Intergenic	L1_Mm|LINE|L1	42633	NM_001270553	100861668	Mm.491087	NM_001270553		Gm21119	-	predicted gene, 21119	protein-coding
494	chr11	87240271	87240442	+	0	NA	promoter-TSS (NM_001199293)	promoter-TSS (NM_001199293)	-737	NM_001199293	83560	Mm.440758	NM_031386	ENSMUSG00000010342	Tex14	C85585	testis expressed gene 14	protein-coding
510	chr11	49878359	49878530	+	0	NA	intron (NM_001290750, intron 2 of 7)	intron (NM_001290750, intron 2 of 7)	-4760	NR_029769	723845		NR_029769	ENSMUSG00000065417	Mir340	Mirn340|mir-340|mmu-mir-340	microRNA 340	ncRNA
562	chr2	35284577	35284748	+	0	NA	intron (NM_001145821, intron 2 of 7)	intron (NM_001145821, intron 2 of 7)	-31968	NM_001272040	74854	Mm.159338	NM_001080709	ENSMUSG00000079421	4930402F06Rik	-	RIKEN cDNA 4930402F06 gene	protein-coding
192	chr8	100727464	100727635	+	0	NA	Intergenic	Intergenic	-808238	NR_110579	100873092	Mm.414599	NR_110579	ENSMUSG00000089819	Gm15679	OTTMUSG00000025218	predicted gene 15679	ncRNA
188	chr9	67397531	67397702	+	0	NA	intron (NM_001081242, intron 1 of 57)	intron (NM_001081242, intron 1 of 57)	9894	NM_001081242	70549	Mm.33645	NM_027458	ENSMUSG00000052698	Tln2	5730421P04Rik|AI507121|AI787438|AL118320|mKIAA0320	talin 2	protein-coding
425	chr11	113115333	113115504	+	0	NA	intron (NM_027216, intron 7 of 9)	intron (NM_027216, intron 7 of 9)	-44435	NR_040276	319871	Mm.383743	NR_040276	ENSMUSG00000085421	4732490B19Rik	-	RIKEN cDNA 4732490B19 gene	ncRNA
479	chr1	54533083	54533254	+	0	NA	3' UTR (NM_001163314, exon 27 of 27)	3' UTR (NM_001163314, exon 27 of 27)	-37353	NM_001033194	98488	Mm.25856	NM_001033194		Gtf3c3	TF3C-gamma|TFIIIC102	general transcription factor IIIC, polypeptide 3	protein-coding
11	chr7	26023462	26023633	+	0	NA	promoter-TSS (NM_001031667)	promoter-TSS (NM_001031667)	-677	NM_001031667	606496	Mm.491101	NM_001031667	ENSMUSG00000057177	Gsk3a	2700086H06Rik	glycogen synthase kinase 3 alpha	protein-coding
318	chrX	114688433	114688604	+	0	NA	Intergenic	L1_Mus3|LINE|L1	560152	NM_001102665	100039319	Mm.469831	NM_001102665	ENSMUSG00000067441	Gm14920	ENSMUSG00000067441|Gm1539|H2A.Bbd1|OTTMUSG00000018481	predicted pseudogene 14920	protein-coding
540	chr16	71388663	71388834	+	0	NA	Intergenic	Intergenic	138599	NR_040576	78221	Mm.399298	NR_040576		4930567J20Rik	-	RIKEN cDNA 4930567J20 gene	ncRNA
475	chr2	3565611	3565782	+	0	NA	Intergenic	Intergenic	-65034	NM_025626	66540	Mm.277864	NM_025626	ENSMUSG00000026655	Fam107b	3110001A13Rik|AA589595|AA959793|AI132312	family with sequence similarity 107, member B	protein-coding
290	chr1	93146768	93146939	+	0	NA	promoter-TSS (NM_026454)	promoter-TSS (NM_026454)	-43	NM_026454	67921	Mm.337238	NM_026454	ENSMUSG00000034343	Ube2f	2510010F15Rik|AI851109	ubiquitin-conjugating enzyme E2F (putative)	protein-coding
397	chr19	22874660	22874831	+	0	NA	intron (NM_177341, intron 8 of 26)	intron (NM_177341, intron 8 of 26)	49650	NR_029591	387200		NR_029591	ENSMUSG00000065507	Mir204	Mirn204|mir-204|mmu-mir-204	microRNA 204	ncRNA
481	chr9	92251725	92251896	+	0	NA	intron (NM_001033184, intron 6 of 6)	L1MA7|LINE|L1	47595	NM_001033184	78459	Mm.179195	NM_001033184	ENSMUSG00000074139	1700057G04Rik	-	RIKEN cDNA 1700057G04 gene	protein-coding
58	chr8	12576751	12576922	+	0	NA	intron (NM_024279, intron 1 of 6)	MER31-int|LTR|ERV1	3787	NM_024279	78634	Mm.116871	NM_024279	ENSMUSG00000010435	Spaca7	1700094C09Rik	sperm acrosome associated 7	protein-coding
477	chr5	151303837	151304008	+	0	NA	intron (NR_024513, intron 1 of 1)	intron (NR_024513, intron 1 of 1)	872	NR_024513	194292	Mm.300184	NR_024513		Gm5	Gm1812	predicted gene 5	ncRNA
502	chr8	24528837	24529008	+	0	NA	intron (NM_013834, intron 2 of 2)	RSINE1|SINE|B4	6948	NM_013834	20377	Mm.281691	NM_013834	ENSMUSG00000031548	Sfrp1	2210415K03Rik|AW011917|AW107218|AW742929|sFRP-1	secreted frizzled-related protein 1	protein-coding
472	chr2	134860592	134860763	+	0	NA	intron (NM_001145830, intron 3 of 31)	intron (NM_001145830, intron 3 of 31)	180675	NR_040517	78805	Mm.78702	NR_040517	ENSMUSG00000085247	4930545L23Rik	-	RIKEN cDNA 4930545L23 gene	ncRNA
436	chr5	91685055	91685226	+	0	NA	Intergenic	L1_Mus2|LINE|L1	26962	NR_040428	100503265	Mm.125059	NR_040428	ENSMUSG00000107198	Gm19619	-	predicted gene, 19619	ncRNA
535	chr6	61029123	61029294	+	0	NA	Intergenic	Intergenic	-101111	NM_001164316	232035	Mm.150324	NM_183310	ENSMUSG00000039578	Ccser1	6230405M12Rik|C130092O11Rik|Fam190a	coiled-coil serine rich 1	protein-coding
129	chr3	96961919	96962090	+	0	NA	promoter-TSS (NM_019800)	promoter-TSS (NM_019800)	-696	NM_019800	66659	Mm.101368	NM_019800	ENSMUSG00000028093	Acp6	5730559A09Rik|ACPL1|AU022842|mPACPL1	acid phosphatase 6, lysophosphatidic	protein-coding
316	chr8	90516968	90517139	+	0	NA	Intergenic	MER2|DNA|MER2_type	-33559	NM_033327	94187	Mm.23452	NM_033327	ENSMUSG00000045333	Zfp423	Ebfaz|Roaz|Zfp104|Znf423|ataxia1|mKIAA0760|nur12	zinc finger protein 423	protein-coding
391	chr12	21288505	21288676	+	0	NA	intron (NM_008403, intron 1 of 6)	intron (NM_008403, intron 1 of 6)	3508	NM_008403	16413	Mm.273333	NM_008403	ENSMUSG00000062352	Itgb1bp1	AI449260|AU019480|Icap1	integrin beta 1 binding protein 1	protein-coding
213	chr15	51665097	51665268	+	0	NA	intron (NM_080635, intron 2 of 7)	intron (NM_080635, intron 2 of 7)	31825	NM_080635	68135	Mm.289800	NM_080635	ENSMUSG00000022312	Eif3h	1110008A16Rik|40kD|9430017H16Rik|EIF3-P40|EIF3-gamma|Eif3s3	eukaryotic translation initiation factor 3, subunit H	protein-coding
253	chr2	53329212	53329383	+	0	NA	Intergenic	Intergenic	278179	NM_022989	65103	Mm.37623	NM_022989	ENSMUSG00000026960	Arl6ip6	2310057C01Rik|2610529A11Rik|Aip-6	ADP-ribosylation factor-like 6 interacting protein 6	protein-coding
70	chr1	185671195	185671366	+	0	NA	Intergenic	Intergenic	186597	NM_028516	73363	Mm.50115	NM_028516	ENSMUSG00000044854	1700056E22Rik	-	RIKEN cDNA 1700056E22 gene	protein-coding
187	chr7	4453702	4453873	+	0	NA	promoter-TSS (NM_029834)	promoter-TSS (NM_029834)	-505	NM_029834	232807	Mm.360391	NM_029834	ENSMUSG00000019254	Ppp1r12c	2410197A17Rik|AI839747|B430101M08|Mbs85	protein phosphatase 1, regulatory (inhibitor) subunit 12C	protein-coding
522	chr16	12010881	12011052	+	0	NA	intron (NM_028277, intron 2 of 4)	intron (NM_028277, intron 2 of 4)	26760	NM_028277	72555	Mm.310139	NM_028277	ENSMUSG00000022494	Shisa9	2700045P11Rik|Ckamp44	shisa family member 9	protein-coding
149	chr11	14457086	14457257	+	0	NA	Intergenic	Intergenic	42057	NR_045918	73307	Mm.399291	NR_045918	ENSMUSG00000085561	1700046C09Rik	-	RIKEN cDNA 1700046C09 gene	ncRNA
564	chr5	14185782	14185953	+	0	NA	intron (NM_011348, intron 4 of 16)	Lx8|LINE|L1	160591	NM_011348	20349	Mm.134093	NM_011348	ENSMUSG00000063531	Sema3e	6430702L12|AA408817|Semah|mKIAA0331	sema domain, immunoglobulin domain (Ig), short basic domain, secreted, (semaphorin) 3E	protein-coding
583	chr8	131125058	131125229	+	0	NA	Intergenic	RMER5|LTR|ERV1	-84411	NM_010578	16412	Mm.263396	NM_010578	ENSMUSG00000025809	Itgb1	4633401G24Rik|AA409975|AA960159|CD29|ENSMUSG00000051907|Fnrb|Gm9863|gpIIa	integrin beta 1 (fibronectin receptor beta)	protein-coding
627	chr17	58757893	58758064	+	0	NA	Intergenic	MTE2a|LTR|MaLR	372820	NM_027001	69239	Mm.246732	NM_027001	ENSMUSG00000024227	Pdzph1	2610034M16Rik|AV114557	PDZ and pleckstrin homology domains 1	protein-coding
110	chr3	41437042	41437213	+	0	NA	intron (NM_001081411, intron 18 of 20)	intron (NM_001081411, intron 18 of 20)	68325	NM_001130186	269424	Mm.286285	NM_172303	ENSMUSG00000025764	Jade1	AU041499|D530048A03Rik|Phf17|mKIAA1807	jade family PHD finger 1	protein-coding
450	chr13	34543295	34543466	+	0	NA	Intergenic	L1_Mus1|LINE|L1	-106329	NM_001033167	73102	Mm.23932	NM_001033167	ENSMUSG00000038267	Slc22a23	3110004L20Rik	solute carrier family 22, member 23	protein-coding
109	chr7	19723651	19723822	+	0	NA	TTS (NM_175530)	TTS (NM_175530)	10809	NM_026111	67369	Mm.234876	NM_026111	ENSMUSG00000030407	Qpctl	1810019P04Rik|BB101812|gQC	glutaminyl-peptide cyclotransferase-like	protein-coding
13	chr2	84555895	84556066	+	0	NA	promoter-TSS (NM_144887)	promoter-TSS (NM_144887)	-659	NM_144887	228136	Mm.288508	NM_144887	ENSMUSG00000034075	Zdhhc5	1110032A17Rik|AI451382|Zisp	zinc finger, DHHC domain containing 5	protein-coding
614	chr3	133087734	133087905	+	0	NA	Intergenic	Lx6|LINE|L1	114745	NM_001293641	74776	Mm.210305	NM_146141	ENSMUSG00000028013	Ppa2	1110013G13Rik|Sid6306	pyrophosphatase (inorganic) 2	protein-coding
104	chr10	30307060	30307231	+	0	NA	intron (NM_028604, intron 7 of 12)	intron (NM_028604, intron 7 of 12)	13410	NM_028604	73681	Mm.294503	NM_028604	ENSMUSG00000019792	Trmt11	2410075D05Rik|3110045I18Rik|AW213713	tRNA methyltransferase 11	protein-coding
166	chrX	166354479	166354650	+	0	NA	intron (NM_001290506, intron 1 of 9)	intron (NM_001290506, intron 1 of 9)	37013	NM_001290505	17318	Mm.34441	NM_010797	ENSMUSG00000035299	Mid1	61B3-R|DXHXS1141|Fxy|Trim18	midline 1	protein-coding
259	chr13	23223846	23224017	+	0	NA	Intergenic	MYSERV16_I-int|LTR|ERVK	-4423	NM_134222	171256	Mm.377210	NM_134222	ENSMUSG00000060490	Vmn1r218	V1ri5	vomeronasal 1 receptor 218	protein-coding
503	chr17	56997685	56997856	+	0	NA	intron (NM_001039114, intron 6 of 14)	intron (NM_001039114, intron 6 of 14)	16100	NM_001039114	328845	Mm.179421	NM_001039114	ENSMUSG00000024207	Acsbg2	Bgr	acyl-CoA synthetase bubblegum family member 2	protein-coding
8	chr15	74916133	74916304	+	0	NA	Intergenic	B1_Mus1|SINE|Alu	26161	NM_001099217	100041546	Mm.482110	NM_001099217	ENSMUSG00000022584	Ly6c2	Ly-6C.2|Ly-6C2	lymphocyte antigen 6 complex, locus C2	protein-coding
33	chr7	52252660	52252831	+	0	NA	promoter-TSS (NM_016849)	promoter-TSS (NM_016849)	204	NM_029410	75736	Mm.261006	NM_029410	ENSMUSG00000003190	Bcl2l12	2810475P17Rik|5430429M05Rik|Bcl-L12|Bcl2-L12	BCL2-like 12 (proline rich)	protein-coding
374	chr3	70590835	70591006	+	0	NA	intron (NR_040556, intron 3 of 3)	RMER19C|LTR|ERVK	20293	NR_040556	625901	Mm.366028	NR_040556	ENSMUSG00000097252	Gm6634	EG625901	predicted gene 6634	ncRNA
521	chr1	177891060	177891231	+	0	NA	Intergenic	Intergenic	40685	NM_001290692	226720	Mm.11282	NM_001290692	ENSMUSG00000104158	Becn2	Beclin-2|Gm104	beclin 2	protein-coding
446	chr6	97736487	97736658	+	0	NA	Intergenic	Intergenic	-20480	NM_001113198	17342	Mm.333284	NM_008601	ENSMUSG00000035158	Mitf	BCC2|Bhlhe32|Gsfbcc2|Vitiligo|Wh|bw|mi|vit	microphthalmia-associated transcription factor	protein-coding
457	chr2	96423281	96423452	+	0	NA	intron (NM_001289742, intron 2 of 7)	intron (NM_001289742, intron 2 of 7)	265040	NM_001289742	241568	Mm.241682	NM_178725	ENSMUSG00000050587	Lrrc4c	6430556C10Rik|NGL-1	leucine rich repeat containing 4C	protein-coding
71	chr1	151042256	151042427	+	0	NA	Intergenic	MER63A|DNA|AcHobo	766073	NM_008869	18783	Mm.4186	NM_008869	ENSMUSG00000056220	Pla2g4a	Pla2g4|cPLA2|cPLA2-alpha|cPLA2alpha	phospholipase A2, group IVA (cytosolic, calcium-dependent)	protein-coding
351	chr2	112046054	112046225	+	0	NA	Intergenic	Lx9|LINE|L1	-33859	NM_207206	99010	Mm.33438	NM_207206	ENSMUSG00000027134	Lpcat4	AI505034|Agpat7|Aytl3|LPEAT2	lysophosphatidylcholine acyltransferase 4	protein-coding
172	chr1	67657272	67657443	+	0	NA	Intergenic	Intergenic	487756	NM_001080809	227231	Mm.343942	NM_001080809	ENSMUSG00000025991	Cps1	4732433M03Rik|CPS|D1Ucla3	carbamoyl-phosphate synthetase 1	protein-coding
238	chr3	88100466	88100637	+	0	NA	promoter-TSS (NM_009836)	promoter-TSS (NM_009836)	209	NM_029801	76927	Mm.273330	NM_029801	ENSMUSG00000010538	Tsacc	1700021C14Rik|SIP	TSSK6 activating co-chaperone	protein-coding
30	chr7	134888897	134889068	+	0	NA	Intergenic	Intergenic	-1307	NM_172748	233902	Mm.259353	NM_172748	ENSMUSG00000030811	Fbxl19	6030430O11|BC059812|Fbl19	F-box and leucine-rich repeat protein 19	protein-coding
596	chr3	92949896	92950067	+	0	NA	intron (NM_001081200, intron 1 of 2)	intron (NM_001081200, intron 1 of 2)	1272	NM_001081200	381457	Mm.458570	NM_001081200	ENSMUSG00000078657	Crnn	Gm1015	cornulin	protein-coding
428	chr9	75527492	75527663	+	0	NA	intron (NM_009130, intron 4 of 11)	intron (NM_009130, intron 4 of 11)	4286	NM_001164790	20255	Mm.2386	NM_009130	ENSMUSG00000032181	Scg3	1B1075|AI385542|Chgd|SgIII	secretogranin III	protein-coding
421	chr11	23987267	23987438	+	0	NA	intron (NM_001159289, intron 2 of 4)	intron (NM_001159289, intron 2 of 4)	6657	NM_001159290	14025	Mm.53687	NM_016707	ENSMUSG00000000861	Bcl11a	2810047E18Rik|BCL-11A|Ctip1|D930021L15Rik|Evi9|Evi9a|Evi9b|Evi9c|mKIAA1809	B cell CLL/lymphoma 11A (zinc finger protein)	protein-coding
353	chr12	84216413	84216584	+	0	NA	intron (NM_001282061, intron 14 of 16)	B3|SINE|B2	-176356	NR_046045	74283	Mm.398247	NR_046045	ENSMUSG00000100890	1700085C21Rik	-	RIKEN cDNA 1700085C21 gene	ncRNA
437	chr3	49550439	49550610	+	0	NA	intron (NM_130448, intron 3 of 3)	intron (NM_130448, intron 3 of 3)	10714	NM_130448	73173	Mm.87246	NM_130448	ENSMUSG00000037892	Pcdh18	3110038E07Rik|BB095589|PCDH68L	protocadherin 18	protein-coding
465	chr8	124811510	124811681	+	0	NA	intron (NM_009569, intron 1 of 9)	intron (NM_009569, intron 1 of 9)	5554	NM_009569	22761	Mm.3105	NM_009569	ENSMUSG00000049577	Zfpm1	FOG|Fog1	zinc finger protein, multitype 1	protein-coding
314	chr6	100232306	100232477	+	0	NA	intron (NM_019743, intron 2 of 4)	B3A|SINE|B2	4961	NM_019743	56353	Mm.321633	NM_019743	ENSMUSG00000072872	Rybp	2410018J24Rik|DEDAF|YEAF1	RING1 and YY1 binding protein	protein-coding
422	chr1	74871847	74872018	+	0	NA	Intergenic	Intergenic	-29671	NM_009872	12570	Mm.153833	NM_009872	ENSMUSG00000090071	Cdk5r2	B230310J22Rik|p39	cyclin-dependent kinase 5, regulatory subunit 2 (p39)	protein-coding
393	chr18	27078335	27078506	+	0	NA	Intergenic	B4|SINE|B4	-1165936	NM_133195	108013	Mm.266435	NM_133195	ENSMUSG00000024268	Celf4	A230070D14Rik|BRUNOL-4|Brul4|Brunol4|C130060B05Rik	CUGBP, Elav-like family member 4	protein-coding
74	chr1	151918739	151918910	+	0	NA	Intergenic	MT2A|LTR|ERVL	-19492	NR_106112	102465760		NR_106112	ENSMUSG00000098906	Mir7652	Gm27932|mmu-mir-7652	microRNA 7652	ncRNA
599	chr6	23059435	23059606	+	0	NA	exon (NM_013930, exon 9 of 24)	exon (NM_013930, exon 9 of 24)	23466	NM_013930	30956	Mm.18651	NM_013930	ENSMUSG00000029695	Aass	LKR|LKR/SDH|LOR|LOR/SDH|Lorsdh|SDH	aminoadipate-semialdehyde synthase	protein-coding
115	chr16	91728835	91729006	+	0	NA	promoter-TSS (NM_010587)	promoter-TSS (NM_010587)	127	NM_026994	66609	Mm.109823	NM_026994	ENSMUSG00000058240	Cryzl1	2210407J23Rik|2410006O11Rik|QOH-1	crystallin, zeta (quinone reductase)-like 1	protein-coding
418	chr17	26142760	26142931	+	0	NA	intron (NM_153140, intron 4 of 11)	intron (NM_153140, intron 4 of 11)	15960	NM_153140	215445	Mm.41191	NM_153140	ENSMUSG00000037098	Rab11fip3	Cart1|D030060O14Rik|Rab11-FIP3|mKIAA0665	RAB11 family interacting protein 3 (class II)	protein-coding
78	chr17	80156819	80156990	+	0	NA	Intergenic	Intergenic	-42523	NM_009994	13078	Mm.214016	NM_009994	ENSMUSG00000024087	Cyp1b1	CP1B|P4501b1	cytochrome P450, family 1, subfamily b, polypeptide 1	protein-coding
587	chr11	48647893	48648064	+	0	NA	intron (NM_053166, intron 1 of 6)	tRNA-Ala-GCG|tRNA|tRNA	8338	NM_053166	94089	Mm.390335	NM_053166		Trim7	AI790312	tripartite motif-containing 7	protein-coding
593	chr4	89679350	89679521	+	0	NA	Intergenic	Intergenic	-206076	NM_153102	236537	Mm.214642	NM_153102	ENSMUSG00000070902	Zfp352	2czf48	zinc finger protein 352	protein-coding
354	chr6	37632949	37633120	+	0	NA	Intergenic	Intergenic	152861	NM_145364	208665	Mm.262635	NM_145364	ENSMUSG00000038641	Akr1d1	-	aldo-keto reductase family 1, member D1	protein-coding
486	chr6	25485398	25485569	+	0	NA	Intergenic	Intergenic	154497	NM_010338	14763	Mm.409670	NM_010338		Gpr37	AI848630|Pael-R	G protein-coupled receptor 37	protein-coding
276	chr14	35252336	35252507	+	0	NA	intron (NM_009758, intron 5 of 12)	intron (NM_009758, intron 5 of 12)	63311	NM_009758	12166	Mm.237825	NM_009758	ENSMUSG00000021796	Bmpr1a	1110037I22Rik|ALK3|AU045487|BMPR-IA|Bmpr	bone morphogenetic protein receptor, type 1A	protein-coding
218	chr13	47512940	47513111	+	0	NA	Intergenic	Intergenic	223653	NM_001170643	218215	Mm.287609	NM_146042	ENSMUSG00000038068	Rnf144b	BC025007|E130105P19Rik|Ibrdc2|Pir2	ring finger protein 144B	protein-coding
394	chrX	162693721	162693892	+	0	NA	intron (NM_023122, intron 1 of 6)	intron (NM_023122, intron 1 of 6)	16931	NM_023122	14758	Mm.222320	NM_023122	ENSMUSG00000031342	Gpm6b	AI593561|Gpm6|M6B	glycoprotein m6b	protein-coding
83	chr10	39626230	39626401	+	0	NA	Intergenic	Intergenic	-7271	NR_033628	213332	Mm.484359	NR_033628		AA474331	-	expressed sequence AA474331	pseudo
406	chr8	41530377	41530548	+	0	NA	intron (NM_178395, intron 1 of 12)	intron (NM_178395, intron 1 of 12)	21293	NM_178395	70546	Mm.34326	NM_178395		Zdhhc2	5730415P04Rik|6430583A19Rik	zinc finger, DHHC domain containing 2	protein-coding
568	chr3	105500123	105500294	+	0	NA	Intergenic	Intergenic	-7309	NM_175398	109050	Mm.212591	NM_175398	ENSMUSG00000048458	Fam212b	6530418L21Rik	family with sequence similarity 212, member B	protein-coding
219	chr4	34564563	34564734	+	0	NA	intron (NM_181406, intron 1 of 19)	B4A|SINE|B4	2441	NM_181406	109093	Mm.22363	NM_181406	ENSMUSG00000028292	Rars2	1500002I10Rik|PRO1992|Rarsl	arginyl-tRNA synthetase 2, mitochondrial	protein-coding
201	chr18	12493868	12494039	+	0	NA	intron (NM_010680, intron 1 of 74)	intron (NM_010680, intron 1 of 74)	1420	NM_010680	16774	Mm.42012	NM_010680	ENSMUSG00000024421	Lama3	Lama3B|[a]3B	laminin, alpha 3	protein-coding
414	chr18	77976813	77976984	+	0	NA	Intergenic	Intergenic	23975	NR_027978	67640	Mm.482903	NM_026289		4930465K10Rik	-	RIKEN cDNA 4930465K10 gene	ncRNA
197	chr10	39238605	39238776	+	0	NA	intron (NM_001122892, intron 4 of 12)	B1_Mus1|SINE|Alu	-94050	NM_134000	103213	Mm.436686	NM_134000	ENSMUSG00000019842	Traf3ip2	AI429613|Act1|CIKS	TRAF3 interacting protein 2	protein-coding
344	chr7	105663073	105663244	+	0	NA	Intergenic	L1MC4|LINE|L1	20426	NM_001113379	434215	Mm.323057	NM_001113379	ENSMUSG00000090958	Lrrc32	AI426318|D11S833Eh|D7H11S833E|EG434215|Garp	leucine rich repeat containing 32	protein-coding
202	chr2	28494512	28494683	+	0	NA	Intergenic	MTD|LTR|MaLR	-2156	NM_001289575	64930	Mm.224354	NM_022887	ENSMUSG00000026812	Tsc1	-	tuberous sclerosis 1	protein-coding
433	chr3	87150849	87151020	+	0	NA	Intergenic	L1Md_F2|LINE|L1	-10869	NM_009690	11801	Mm.6676	NM_009690	ENSMUSG00000015854	Cd5l	1/6|AAC-11|AI047839|Api6|CT2|Pdp|Sp-alpha	CD5 antigen-like	protein-coding
305	chr2	108336087	108336258	+	0	NA	Intergenic	Intergenic	782275	NM_029790	76894	Mm.330451	NM_029790	ENSMUSG00000057234	Mettl15	0610027B03Rik|AI303697|AW049952|Mett5d1	methyltransferase like 15	protein-coding
139	chr19	15443867	15444038	+	0	NA	Intergenic	Intergenic	555160	NM_001205339	107272	Mm.289936	NM_177420	ENSMUSG00000024640	Psat1	D8Ertd814e|EPIP|PSA|Psat	phosphoserine aminotransferase 1	protein-coding
50	chr8	107943738	107943909	+	0	NA	intron (NM_001170788, intron 1 of 13)	L1MC2|LINE|L1	6301	NM_001170788	270091	Mm.212709	NM_001033371	ENSMUSG00000054320	Lrrc36	BC036564	leucine rich repeat containing 36	protein-coding
29	chr15	76182121	76182292	+	0	NA	promoter-TSS (NM_025340)	promoter-TSS (NM_025340)	482	NM_001164608	68877	Mm.289680	NM_026859	ENSMUSG00000022553	Maf1	1110068E11Rik|AU042856	MAF1 homolog (S. cerevisiae)	protein-coding
69	chr13	59733389	59733560	+	0	NA	intron (NM_030153, intron 21 of 22)	L2|LINE|L2	43671	NM_001035122	105348	Mm.171335	NM_027307	ENSMUSG00000021556	Golm1	2310001L02Rik|AW125446|D030064E01Rik|GP73|Golph2|PSEC0257	golgi membrane protein 1	protein-coding
163	chr5	110674905	110675076	+	0	NA	intron (NM_001253814, intron 7 of 12)	ORR1A4|LTR|MaLR	14967	NM_027922	71782	Mm.288442	NM_027922	ENSMUSG00000029501	Ankle2	1110001J12Rik|AI661024|D5Ertd585e	ankyrin repeat and LEM domain containing 2	protein-coding
553	chr6	116465777	116465948	+	0	NA	exon (NM_001011800, exon 2 of 2)	exon (NM_001011800, exon 2 of 2)	9328	NM_001011800	258019	Mm.67253	NM_001011800	ENSMUSG00000053251	Olfr212	4931403F16Rik|MOR119-4	olfactory receptor 212	protein-coding
626	chr2	62169923	62170094	+	0	NA	3' UTR (NM_010074, exon 26 of 26)	3' UTR (NM_010074, exon 26 of 26)	80280	NM_010074	13482	Mm.1151	NM_010074	ENSMUSG00000035000	Dpp4	Cd26|Dpp-4|THAM	dipeptidylpeptidase 4	protein-coding
511	chr5	82848112	82848283	+	0	NA	Intergenic	Intergenic	379893	NR_035415	100316803		NR_035415	ENSMUSG00000080586	Mir1187	Mirn1187|mir-1187|mmu-mir-1187	microRNA 1187	ncRNA
199	chr7	4454418	4454589	+	0	NA	Intergenic	Intergenic	-1221	NM_029834	232807	Mm.360391	NM_029834	ENSMUSG00000019254	Ppp1r12c	2410197A17Rik|AI839747|B430101M08|Mbs85	protein phosphatase 1, regulatory (inhibitor) subunit 12C	protein-coding
159	chr9	49505701	49505872	+	0	NA	intron (NM_010875, intron 1 of 15)	intron (NM_010875, intron 1 of 15)	101388	NM_010875	17967	Mm.4974	NM_010875	ENSMUSG00000039542	Ncam1	CD56|E-NCAM|NCAM-1|Ncam	neural cell adhesion molecule 1	protein-coding
609	chr2	106161447	106161618	+	0	NA	Intergenic	ORR1E-int|LTR|MaLR	201728	NR_040637	329483	Mm.246777	NR_040637	ENSMUSG00000087226	Gm14015	9330126M15|OTTMUSG00000015366	predicted gene 14015	ncRNA
434	chr7	52146478	52146649	+	0	NA	intron (NM_029365, intron 3 of 17)	intron (NM_029365, intron 3 of 17)	1173	NM_029365	75613	Mm.157778	NM_029365	ENSMUSG00000002968	Med25	2610034E13Rik|2610529E18Rik|ESTM2	mediator complex subunit 25	protein-coding
441	chr1	24201372	24201543	+	0	NA	promoter-TSS (NM_001290691)	promoter-TSS (NM_001290691)	-585	NM_001290691	12839	Mm.154662	NM_007740	ENSMUSG00000026147	Col9a1	Col9a-1	collagen, type IX, alpha 1	protein-coding
196	chr5	103036202	103036373	+	0	NA	intron (NM_029270, intron 2 of 9)	intron (NM_029270, intron 2 of 9)	125877	NM_029270	231532	Mm.440191	NM_029270	ENSMUSG00000057315	Arhgap24	0610025G21Rik	Rho GTPase activating protein 24	protein-coding
182	chr18	69867515	69867686	+	0	NA	Intergenic	Intergenic	-217613	NM_201362	381175	Mm.266831	NM_201362	ENSMUSG00000038903	Ccdc68	BC046343	coiled-coil domain containing 68	protein-coding
530	chr4	11320547	11320718	+	0	NA	Intergenic	Intergenic	-6702	NM_001290383	207920	Mm.387719	NM_194055	ENSMUSG00000040728	Esrp1	2210008M09Rik|A630065D16|BC031468|Rbm35a	epithelial splicing regulatory protein 1	protein-coding
243	chr18	89148650	89148821	+	0	NA	intron (NM_175542, intron 6 of 48)	intron (NM_175542, intron 6 of 48)	7313	NR_105777	102466633		NR_105777	ENSMUSG00000098676	Mir6359	Gm27328|mmu-mir-6359	microRNA 6359	ncRNA
281	chr8	69386217	69386388	+	0	NA	intron (NM_001163564, intron 1 of 7)	intron (NM_001163564, intron 1 of 7)	2186	NM_001163564	234344	Mm.334561	NM_001163564	ENSMUSG00000014907	Naf1	Gm174	nuclear assembly factor 1 homolog (S. cerevisiae)	protein-coding
518	chr19	49356245	49356416	+	0	NA	Intergenic	Intergenic	1075815	NM_025696	66673	Mm.70980	NM_025696	ENSMUSG00000063434	Sorcs3	6330404A12Rik|AW045579	sortilin-related VPS10 domain containing receptor 3	protein-coding
506	chr3	44256545	44256716	+	0	NA	Intergenic	ORR1E|LTR|MaLR	925552	NR_045172	72511	Mm.140700	NR_045172	ENSMUSG00000097040	2610316D01Rik	-	RIKEN cDNA 2610316D01 gene	ncRNA
541	chr11	103543892	103544063	+	0	NA	intron (NM_019650, intron 5 of 5)	intron (NM_019650, intron 5 of 5)	15047	NM_019650	56494	Mm.195451	NM_019650	ENSMUSG00000020946	Gosr2	2310032N09Rik|C76855|Gs27|SNARE|membrin	golgi SNAP receptor complex member 2	protein-coding
81	chr5	19122361	19122532	+	0	NA	intron (NM_001170746, intron 1 of 22)	Lx3_Mus|LINE|L1	-290890	NM_015823	50791	Mm.332231	NM_015823	ENSMUSG00000040003	Magi2	AIP-1|Acvri1|Acvrinp1|Acvrip1|Magi-2|S-SCAM|mKIAA0705	membrane associated guanylate kinase, WW and PDZ domain containing 2	protein-coding
274	chr1	77966510	77966681	+	0	NA	Intergenic	ORR1A3|LTR|MaLR	227116	NM_008781	18505	Mm.1371	NM_008781	ENSMUSG00000004872	Pax3	Pax-3|Sp|Splchl2|splotch	paired box 3	protein-coding
140	chr10	28425841	28426012	+	0	NA	intron (NM_178666, intron 1 of 5)	intron (NM_178666, intron 1 of 5)	37725	NM_178666	210757	Mm.123021	NM_178666	ENSMUSG00000049109	Themis	E430004N04Rik|Gasp|Spot|Tsepa|thylex	thymocyte selection associated	protein-coding
337	chr7	117389271	117389442	+	0	NA	intron (NM_009302, intron 2 of 11)	intron (NM_009302, intron 2 of 11)	24139	NM_009302	20947	Mm.334144	NM_009302	ENSMUSG00000031015	Swap70	70kDa|AV235546	SWA-70 protein	protein-coding
148	chr12	57130263	57130434	+	0	NA	Intergenic	Intergenic	192995	NM_001037756	52592	Mm.24761	NM_027867	ENSMUSG00000012076	Brms1l	0710008O11Rik|AI159718|BRMS1|D12Ertd407e	breast cancer metastasis-suppressor 1-like	protein-coding
579	chr3	58518135	58518306	+	0	NA	intron (NR_045167, intron 2 of 7)	intron (NR_045167, intron 2 of 7)	21709	NR_045167	71301	Mm.254475	NR_045167	ENSMUSG00000097725	4930593A02Rik	4933440I01Rik	RIKEN cDNA 4930593A02 gene	ncRNA
513	chr7	73467997	73468168	+	0	NA	intron (NM_146191, intron 6 of 33)	intron (NM_146191, intron 6 of 33)	58528	NR_106024	102465640		NR_106024	ENSMUSG00000098353	Mir7057	Gm27550|mmu-mir-7057	microRNA 7057	ncRNA
119	chr2	151766157	151766328	+	0	NA	intron (NM_009641, intron 7 of 8)	intron (NM_009641, intron 7 of 8)	27111	NR_035478	100316704		NR_035478	ENSMUSG00000088491	Mir1953	mir-1953|mmu-mir-1953	microRNA 1953	ncRNA
594	chr12	40248209	40248380	+	0	NA	Intergenic	Intergenic	515669	NM_007487	11861	Mm.12723	NM_007487	ENSMUSG00000047446	Arl4a	AI467555|Arl4	ADP-ribosylation factor-like 4A	protein-coding
158	chr19	49968746	49968917	+	0	NA	Intergenic	Intergenic	784305	NM_001252501	58178	Mm.313672	NM_021377	ENSMUSG00000043531	Sorcs1	Sorcs|mSorCS	sortilin-related VPS10 domain containing receptor 1	protein-coding
471	chr3	147855927	147856098	+	0	NA	Intergenic	Intergenic	761587	NM_001081298	99633	Mm.9776	NM_001081298	ENSMUSG00000028184	Adgrl2	AI450192|CIRL-2|Gm619|Lec1|Lphh1|Lphn2|mKIAA0786	adhesion G protein-coupled receptor L2	protein-coding
117	chr15	43292479	43292650	+	0	NA	intron (NR_046064, intron 1 of 2)	intron (NR_046064, intron 1 of 2)	16018	NR_046064	100038728	Mm.244168	NR_046064	ENSMUSG00000072592	Gm10373	ENSMUSG00000072592	predicted gene 10373	ncRNA
170	chr18	79464931	79465102	+	0	NA	Intergenic	Intergenic	-158886	NM_053099	240427	Mm.312871	NM_053099	ENSMUSG00000024548	Setbp1	C130092E12|Seb|mKIAA0437	SET binding protein 1	protein-coding
461	chr2	144870291	144870462	+	0	NA	Intergenic	L1_Mur3|LINE|L1	-197971	NM_053195	94249	Mm.217171	NM_053195	ENSMUSG00000063873	Slc24a3	NCKX3	solute carrier family 24 (sodium/potassium/calcium exchanger), member 3	protein-coding
327	chr18	28679986	28680157	+	0	NA	Intergenic	Intergenic	-38594	NR_045398	320624	Mm.50107	NR_045398		4930474G06Rik	-	RIKEN cDNA 4930474G06 gene	ncRNA
403	chr13	69998342	69998513	+	0	NA	Intergenic	Intergenic	49667	NM_138596	28077	Mm.52583	NM_138596	ENSMUSG00000021598	Med10	AA959813|AI385605|C78613|D13Wsu50e	mediator complex subunit 10	protein-coding
258	chr2	157011722	157011893	+	0	NA	intron (NM_001139516, intron 11 of 12)	intron (NM_001139516, intron 11 of 12)	18463	NM_001139516	19650	Mm.244671	NM_011249	ENSMUSG00000027641	Rbl1	AW547426|PRB1|p107	retinoblastoma-like 1 (p107)	protein-coding
227	chr2	13336790	13336961	+	0	NA	intron (NM_001081084, intron 27 of 66)	MIR|SINE|MIR	76628	NM_001081084	65969	Mm.313915	NM_001081084	ENSMUSG00000026726	Cubn	AA408369|AL022750|D2Wsu88e	cubilin (intrinsic factor-cobalamin receptor)	protein-coding
603	chr2	116550862	116551033	+	0	NA	Intergenic	Intergenic	-153480	NM_026104	67356	Mm.131623	NM_026104	ENSMUSG00000027355	Tmco5	1700095F04Rik|Tmco5a	transmembrane and coiled-coil domains 5	protein-coding
19	chr7	89619024	89619195	+	0	NA	intron (NM_001190374, intron 7 of 29)	L1Md_T|LINE|L1	134905	NM_001190374	269959	Mm.65306	NM_001190374	ENSMUSG00000070469	Adamtsl3	9230119C12Rik|C130057K09|mKIAA1233	ADAMTS-like 3	protein-coding
49	chr13	55796574	55796745	+	0	NA	intron (NM_181278, intron 1 of 1)	B4A|SINE|B4	2174	NM_181278	78521	Mm.28449	NM_181278	ENSMUSG00000045767	B230219D22Rik	AA119856|D530037I19Rik	RIKEN cDNA B230219D22 gene	protein-coding
143	chr15	48784579	48784750	+	0	NA	Intergenic	Intergenic	-161129	NM_001081391	239420	Mm.309363	NM_001081391	ENSMUSG00000022311	Csmd3	4930500N14Rik|mKIAA1894	CUB and Sushi multiple domains 3	protein-coding
507	chr7	47712484	47712655	+	0	NA	Intergenic	Intergenic	-217538	NR_045504	71029	Mm.399496	NR_045504	ENSMUSG00000102004	4933402C06Rik	-	RIKEN cDNA 4933402C06 gene	ncRNA
277	chr8	118607672	118607843	+	0	NA	Intergenic	Intergenic	-376963	NM_001025577	17132	Mm.275549	NM_001025577		Maf	2810401A20Rik|A230108G15Rik|AW047063|c-maf	avian musculoaponeurotic fibrosarcoma (v-maf) AS42 oncogene homolog	protein-coding
383	chr10	78603872	78604043	+	0	NA	Intergenic	Intergenic	-7604	NM_001103368	624765	Mm.469843	NM_001103368	ENSMUSG00000091888	Vmn2r80	EG624765	vomeronasal 2, receptor 80	protein-coding
431	chr3	79432713	79432884	+	0	NA	promoter-TSS (NM_025794)	promoter-TSS (NM_025794)	-109	NM_025794	66841	Mm.28336	NM_025794	ENSMUSG00000027809	Etfdh	0610010I20Rik|AV001013	electron transferring flavoprotein, dehydrogenase	protein-coding
88	chr2	130280489	130280660	+	0	NA	intron (NM_008980, intron 1 of 21)	B4|SINE|B4	4560	NM_001163688	19262	Mm.224246	NM_008980	ENSMUSG00000027303	Ptpra	Ptpa|Ptpalpha|Rptpalpha|Rptra|Rptralpha	protein tyrosine phosphatase, receptor type, A	protein-coding
181	chr3	94937905	94938076	+	0	NA	promoter-TSS (NM_027013)	promoter-TSS (NM_027013)	-20	NM_153121	217779	Mm.341945	NM_153121	ENSMUSG00000053769	Lysmd1	2610022K04Rik|AI415311	LysM, putative peptidoglycan-binding, domain containing 1	protein-coding
563	chr1	153195077	153195248	+	0	NA	intron (NM_001039511, intron 1 of 7)	intron (NM_001039511, intron 1 of 7)	3534	NM_054102	117198	Mm.33764	NM_028582	ENSMUSG00000023150	Ivns1abp	1190004M08Rik|1700126I16Rik|AA960440|HSPC068|ND1|NS-1|NS1-BP|Nd1-L|Nd1-S|mKIAA0850	influenza virus NS1A binding protein	protein-coding
378	chr17	51051920	51052091	+	0	NA	intron (NM_001285991, intron 13 of 22)	intron (NM_001285991, intron 13 of 22)	213999	NM_001297747	12228	Mm.392910	NM_009770	ENSMUSG00000022863	Btg3	ANA|tob5	B cell translocation gene 3	protein-coding
358	chr17	61489657	61489828	+	0	NA	Intergenic	Lx6|LINE|L1	1740924	NM_010109	13640	Mm.7978	NM_010109		Efna5	AL-1|AV158822|EFL-5|Ephrin-A5|Epl7|LERK-7|RAGS	ephrin A5	protein-coding
375	chr3	48458848	48459019	+	0	NA	Intergenic	Intergenic	-45911	NR_003617	66332	Mm.46124	NM_025493		1700018B24Rik	-	enhancer of rudimentary homolog pseudogene	pseudo
538	chr3	126677529	126677700	+	0	NA	intron (NM_178655, intron 6 of 24)	intron (NM_178655, intron 6 of 24)	23756	NM_178655	109676	Mm.220242	NM_178655	ENSMUSG00000032826	Ank2	AI835472|AW491075|Ank-2	ankyrin 2, brain	protein-coding
582	chr8	99070437	99070608	+	0	NA	Intergenic	Intergenic	-658257	NM_010325	14719	Mm.230169	NM_010325	ENSMUSG00000031672	Got2	AL022787|FABP-pm|Got-2|mAspAT	glutamatic-oxaloacetic transaminase 2, mitochondrial	protein-coding
301	chr12	92301242	92301413	+	0	NA	intron (NM_181815, intron 22 of 25)	intron (NM_181815, intron 22 of 25)	17039	NR_045858	71349	Mm.442093	NR_045858		5430427M07Rik	-	RIKEN cDNA 5430427M07 gene	ncRNA
193	chr5	40988854	40989025	+	0	NA	Intergenic	Intergenic	-953069	NM_010474	15476	Mm.12559	NM_010474	ENSMUSG00000051022	Hs3st1	3-Ost|D5Wsu110e|Hsg3ost	heparan sulfate (glucosamine) 3-O-sulfotransferase 1	protein-coding
451	chr3	19757970	19758141	+	0	NA	Intergenic	Intergenic	-36816	NR_027985	70808	Mm.427103	NR_027985	ENSMUSG00000048106	4632415L05Rik	AI662792	RRS1 ribosome biogenesis regulator homolog pseudogene	pseudo
292	chr10	76201817	76201988	+	0	NA	Intergenic	ORR1A0|LTR|MaLR	-13113	NM_009933	12833	Mm.2509	NM_009933	ENSMUSG00000001119	Col6a1	AI747156|Col6a-1	collagen, type VI, alpha 1	protein-coding
178	chr2	48074227	48074398	+	0	NA	Intergenic	Lx9|LINE|L1	-595317	NM_007396	11480	Mm.314338	NM_007396	ENSMUSG00000052155	Acvr2a	ActrIIa|Acvr2|TactrII	activin receptor IIA	protein-coding
496	chr11	24765740	24765911	+	0	NA	Intergenic	Intergenic	-135103	NR_033491	100038617	Mm.387376	NR_033491	ENSMUSG00000073103	Gm10466	ENSMUSG00000073103	predicted gene 10466	ncRNA
539	chr11	12254125	12254296	+	0	NA	intron (NM_001282993, intron 5 of 13)	intron (NM_001282993, intron 5 of 13)	57933	NM_001282994	12808	Mm.22847	NM_172496	ENSMUSG00000020173	Cobl	-	cordon-bleu WH2 repeat	protein-coding
343	chr8	36978021	36978192	+	0	NA	Intergenic	Lx2|LINE|L1	-32095	NR_046181	330737	Mm.381743	NR_046181		5430403N17Rik	5430403N17	RIKEN cDNA 5430403N17 gene	ncRNA
306	chr8	99466808	99466979	+	0	NA	Intergenic	Lx6|LINE|L1	-1054628	NM_010325	14719	Mm.230169	NM_010325	ENSMUSG00000031672	Got2	AL022787|FABP-pm|Got-2|mAspAT	glutamatic-oxaloacetic transaminase 2, mitochondrial	protein-coding
528	chr3	90117091	90117262	+	0	NA	Intergenic	Intergenic	-28400	NM_139304	229542	Mm.270999	NM_139304	ENSMUSG00000042390	Gatad2b	AL118180|C430014D17Rik|P66beta|mKIAA1150	GATA zinc finger domain containing 2B	protein-coding
95	chr14	88849346	88849517	+	0	NA	Intergenic	Intergenic	21772	NM_178685	219257	Mm.128861	NM_178685	ENSMUSG00000050505	Pcdh20	C630015B17Rik|Pcdh13	protocadherin 20	protein-coding
131	chr1	192555445	192555616	+	0	NA	Intergenic	Intergenic	180119	NM_178775	320119	Mm.220912	NM_178775	ENSMUSG00000089872	Rps6kc1	AA682037|B130003F20Rik|C80612|Rpk118	ribosomal protein S6 kinase polypeptide 1	protein-coding
247	chr7	97277627	97277798	+	0	NA	intron (NR_046006, intron 1 of 3)	intron (NR_046006, intron 1 of 3)	272	NR_046006	78329	Mm.389940	NR_046006	ENSMUSG00000097162	2310010J17Rik	-	RIKEN cDNA 2310010J17 gene	ncRNA
46	chr13	113210960	113211131	+	0	NA	Intergenic	Cheshire|DNA|MER1_type	-43233	NM_010560	16195	Mm.4364	NM_010560	ENSMUSG00000021756	Il6st	5133400A03Rik|AA389424|BB405851|CD130|D13Ertd699e|gp130	interleukin 6 signal transducer	protein-coding
419	chr4	103760419	103760590	+	0	NA	Intergenic	Intergenic	-279639	NM_010014	13131	Mm.289682	NM_010014	ENSMUSG00000028519	Dab1	AI956902|C630028C02Rik|scm|scr|scrambler|yot	disabled 1	protein-coding
47	chr9	25849529	25849700	+	0	NA	Intergenic	Intergenic	560432	NM_026189	67484	Mm.112977	NM_026189	ENSMUSG00000036611	Eepd1	2310005P05Rik|AI481005	endonuclease/exonuclease/phosphatase family domain containing 1	protein-coding
532	chr2	180603468	180603639	+	0	NA	Intergenic	Intergenic	-25192	NR_029538	723951		NR_029538	ENSMUSG00000065454	Mir124a-3	Mirn124a-3|mir-124-3|mir-124a-3	microRNA 124a-3	ncRNA
602	chr6	142615707	142615878	+	0	NA	intron (NM_021041, intron 14 of 40)	intron (NM_021041, intron 14 of 40)	35002	NM_001044720	20928	Mm.35670	NM_011511	ENSMUSG00000030249	Abcc9	AI414027|AI449286|SUR2A|SUR2B|Sur2	ATP-binding cassette, sub-family C (CFTR/MRP), member 9	protein-coding
555	chrX	130128767	130128938	+	0	NA	intron (NM_001105245, intron 5 of 5)	intron (NM_001105245, intron 5 of 5)	94680	NM_001105246	279653	Mm.39738	NM_001105245	ENSMUSG00000051323	Pcdh19	B530002L05Rik|Gm717|mKIAA1313	protocadherin 19	protein-coding
229	chr10	67734586	67734757	+	0	NA	intron (NM_023598, intron 2 of 9)	intron (NM_023598, intron 2 of 9)	6803	NM_023598	71371	Mm.440357	NM_023598	ENSMUSG00000019947	Arid5b	4930580B11|5430435G07Rik|AI467247|Desrt|Mrf2|Mrf2alpha|Mrf2beta	AT rich interactive domain 5B (MRF1-like)	protein-coding
101	chr2	70308999	70309170	+	0	NA	Intergenic	Intergenic	-3896	NM_022435	64406	Mm.423397	NM_022435	ENSMUSG00000075304	Sp5	-	trans-acting transcription factor 5	protein-coding
529	chr4	96588685	96588856	+	0	NA	Intergenic	ORR1D1-int|LTR|MaLR	-136919	NM_001081284	620779	Mm.439625	NM_001081284	ENSMUSG00000078639	Gm12695	OTTMUSG00000008003	predicted gene 12695	protein-coding
365	chr2	44201714	44201885	+	0	NA	intron (NM_153820, intron 13 of 13)	intron (NM_153820, intron 13 of 13)	-280955	NR_040622	320872	Mm.445023	NR_040622	ENSMUSG00000085089	Arhgap15os	A430092G05Rik	Rho GTPase activating protein 15, opposite strand	ncRNA
448	chr4	93807389	93807560	+	0	NA	Intergenic	L1_Rod|LINE|L1	416013	NM_026368	67770	Mm.35170	NM_026368	ENSMUSG00000028578	Caap1	5830433M19Rik|AI536248|CAAP	caspase activity and apoptosis inhibitor 1	protein-coding
283	chr12	104819173	104819344	+	0	NA	intron (NM_028980, intron 6 of 24)	ORR1C1|LTR|MaLR	48483	NM_028980	74521	Mm.248619	NM_028980	ENSMUSG00000021209	Ppp4r4	8430415E04Rik|mKIAA1622	protein phosphatase 4, regulatory subunit 4	protein-coding
371	chr1	100692498	100692669	+	0	NA	Intergenic	Intergenic	374882	NM_001164233	70866	Mm.389164	NM_027584	ENSMUSG00000026336	Slco6d1	4921511I05Rik	solute carrier organic anion transporter family, member 6d1	protein-coding
302	chr2	128614149	128614320	+	0	NA	intron (NM_008587, intron 15 of 18)	intron (NM_008587, intron 15 of 18)	-29805	NM_028248	72477	Mm.259688	NM_028248	ENSMUSG00000014353	Tmem87b	2610301K12Rik|2810431I02Rik|AU014804	transmembrane protein 87B	protein-coding
324	chr3	23030050	23030221	+	0	NA	Intergenic	L1MEd|LINE|L1	879843	NR_004439	19784		NR_004439		Rprl2	RPRH3|Rmrp3	ribonuclease P RNA-like 2	ncRNA
310	chr11	54100987	54101158	+	0	NA	Intergenic	MTD|LTR|MaLR	-16254	NM_001033598	216739	Mm.267478	NM_144823	ENSMUSG00000020333	Acsl6	A330035H04Rik|AW050338|Facl6|LACS|Lacsl|mKIAA0837	acyl-CoA synthetase long-chain family member 6	protein-coding
460	chr7	133728633	133728804	+	0	NA	promoter-TSS (NM_001146311)	promoter-TSS (NM_001146311)	196	NM_138310	171504	Mm.170665	NM_138310	ENSMUSG00000042759	Apobr	Apob-48r|Apob48r	apolipoprotein B receptor	protein-coding
443	chr10	40762540	40762711	+	0	NA	Intergenic	Intergenic	28765	NM_199058	140741	Mm.290693	NM_199058	ENSMUSG00000046922	Gpr6	AI852874|Gm233	G protein-coupled receptor 6	protein-coding
590	chr15	92726071	92726242	+	0	NA	Intergenic	L1MCa|LINE|L1	298616	NM_001164594	239618	Mm.309826	NM_001164593	ENSMUSG00000036218	Pdzrn4	1110017D07Rik|LNX4|SAMCAP3L|mKIAA3027	PDZ domain containing RING finger 4	protein-coding
280	chr8	3574864	3575035	+	0	NA	intron (NM_001024728, intron 2 of 5)	ID_B1|SINE|B4	6951	NM_001024728	546049	Mm.358733	NM_001024728	ENSMUSG00000065952	C330021F23Rik	2610027C06Rik|Rps23r1|Rps23rg1	RIKEN cDNA C330021F23 gene	protein-coding
37	chr11	63977295	63977466	+	0	NA	Intergenic	Intergenic	84394	NR_033780	66456	Mm.124828	NR_033780	ENSMUSG00000087497	2810001G20Rik	AW045514	RIKEN cDNA 2810001G20 gene	ncRNA
360	chr10	20083032	20083203	+	0	NA	Intergenic	Intergenic	15492	NM_027930	71804	Mm.262151	NM_027930	ENSMUSG00000019992	Mtfr2	2610016C23Rik|4933412C16Rik|Dufd1|Fam54a	mitochondrial fission regulator 2	protein-coding
67	chr18	10712104	10712275	+	0	NA	TTS (NR_045379)	TTS (NR_045379)	5331	NR_045379	75370	Mm.159511	NR_045379	ENSMUSG00000097387	4930563E18Rik	-	RIKEN cDNA 4930563E18 gene	ncRNA
105	chr6	32884635	32884806	+	0	NA	intron (NM_025336, intron 4 of 7)	intron (NM_025336, intron 4 of 7)	125432	NM_025336	66075	Mm.21501	NM_025336	ENSMUSG00000053768	Chchd3	0610041L09Rik|1700039J09Rik|AW558177	coiled-coil-helix-coiled-coil-helix domain containing 3	protein-coding
214	chr3	87709814	87709985	+	0	NA	promoter-TSS (NM_008231)	promoter-TSS (NM_008231)	-344	NM_008231	15191	Mm.292208	NM_008231	ENSMUSG00000004897	Hdgf	AI118077|D3Ertd299e	hepatoma-derived growth factor	protein-coding
617	chr14	90934568	90934739	+	0	NA	Intergenic	L1VL4|LINE|L1	407955	NR_045712	74967	Mm.390704	NR_045712		4930474H20Rik	-	RIKEN cDNA 4930474H20 gene	ncRNA
217	chr1	139451162	139451333	+	0	NA	Intergenic	Intergenic	-411785	NR_029795	735252		NR_029795	ENSMUSG00000065565	Mir181a-1	Mirn181a-1|Mirn213|miR-213|mir-181a-1|mmu-mir-213	microRNA 181a-1	ncRNA
588	chr1	170238229	170238400	+	0	NA	intron (NM_001291508, intron 2 of 7)	intron (NM_001291508, intron 2 of 7)	123986	NM_183355	18514	Mm.43358	NM_008783	ENSMUSG00000052534	Pbx1	2310056B04Rik|D230003C07Rik|Pbx-1	pre B cell leukemia homeobox 1	protein-coding
321	chr1	195471295	195471466	+	0	NA	Intergenic	Lx9|LINE|L1	-137656	NR_029592	387201		NR_029592	ENSMUSG00000065533	Mir205	Mirn205|mir-205|mmu-mir-205	microRNA 205	ncRNA
38	chr5	102957895	102958066	+	0	NA	intron (NM_146161, intron 1 of 8)	intron (NM_146161, intron 1 of 8)	47570	NM_029270	231532	Mm.440191	NM_029270	ENSMUSG00000057315	Arhgap24	0610025G21Rik	Rho GTPase activating protein 24	protein-coding
86	chr18	25634591	25634762	+	0	NA	Intergenic	Intergenic	277808	NM_001174074	108013	Mm.266435	NM_133195	ENSMUSG00000024268	Celf4	A230070D14Rik|BRUNOL-4|Brul4|Brunol4|C130060B05Rik	CUGBP, Elav-like family member 4	protein-coding
125	chr9	67453168	67453339	+	0	NA	Intergenic	Intergenic	-45743	NM_001081242	70549	Mm.33645	NM_027458	ENSMUSG00000052698	Tln2	5730421P04Rik|AI507121|AI787438|AL118320|mKIAA0320	talin 2	protein-coding
295	chr6	89700749	89700920	+	0	NA	Intergenic	Intergenic	9952	NM_053230	113857	Mm.377154	NM_053230	ENSMUSG00000094586	Vmn1r41	V1ra12|V1rb9	vomeronasal 1 receptor 41	protein-coding
575	chr5	69124680	69124851	+	0	NA	Intergenic	Intergenic	608183	NM_175519	243043	Mm.234821	NM_175519	ENSMUSG00000037653	Kctd8	A730087N02Rik	potassium channel tetramerisation domain containing 8	protein-coding
57	chr4	97762739	97762910	+	0	NA	intron (NM_010905, intron 10 of 10)	intron (NM_010905, intron 10 of 10)	287132	NM_053157	94043	Mm.331719	NM_053157	ENSMUSG00000028563	Tm2d1	2310026L18Rik|AA990549|Bbp	TM2 domain containing 1	protein-coding
574	chr15	90340740	90340911	+	0	NA	intron (NM_025815, intron 15 of 19)	intron (NM_025815, intron 15 of 19)	168994	NM_025815	66871	Mm.290991	NM_025815	ENSMUSG00000052560	Cpne8	1200003E11Rik|1500031E20Rik	copine VIII	protein-coding
495	chr14	17103492	17103663	+	0	NA	intron (NM_021504, intron 4 of 11)	L1MB3|LINE|L1	-21255	NM_027695	71147	Mm.197960	NM_027695	ENSMUSG00000021786	Oxsm	4933425A18Rik|C80494	3-oxoacyl-ACP synthase, mitochondrial	protein-coding
409	chr1	69352619	69352790	+	0	NA	Intergenic	Intergenic	-198071	NM_010154	13869	Mm.442420	NM_010154	ENSMUSG00000062209	Erbb4	Her4|c-erbB-4	v-erb-a erythroblastic leukemia viral oncogene homolog 4 (avian)	protein-coding
453	chr4	59889818	59889989	+	0	NA	intron (NM_172468, intron 3 of 8)	RLTR40|LTR|ERVK	38025	NM_021053	30936	Mm.284433	NM_021053		Slc46a2	5430429N04Rik|Ly110|TSO-1C12|Tscot	solute carrier family 46, member 2	protein-coding
36	chr2	75966587	75966758	+	0	NA	intron (NM_001081033, intron 9 of 19)	intron (NM_001081033, intron 9 of 19)	-146648	NM_030188	78802	Mm.282339	NM_030188		Ttc30a1	4930506L13Rik	tetratricopeptide repeat domain 30A1	protein-coding
27	chr9	3035803	3035974	+	0	NA	Intergenic	GSAT_MM|Satellite|Satellite	2855	NR_039546	100628572		NR_039546	ENSMUSG00000106183	Mir101c	mir-101c|mmu-mir-101c	microRNA 101c	ncRNA
84	chr7	50633169	50633340	+	0	NA	Intergenic	RLTR33|LTR|ERVK	26543	NM_001271019	233186	Mm.290569	NM_145581	ENSMUSG00000039013	Siglecf	Siglec5|mSiglec-F	sialic acid binding Ig-like lectin F	protein-coding
379	chr17	3492509	3492680	+	0	NA	intron (NM_001286757, intron 1 of 12)	ID_B1|SINE|B4	9104	NM_001286757	24001	Mm.137134	NM_011878	ENSMUSG00000023800	Tiam2	3000002F19Rik|STEF|mKIAA2016	T cell lymphoma invasion and metastasis 2	protein-coding
126	chr16	60177840	60178011	+	0	NA	intron (NM_007938, intron 5 of 17)	URR1A|DNA|MER1_type	427432	NM_007938	13840	Mm.455790	NM_007938	ENSMUSG00000055540	Epha6	Ehk2|Hek12|m-ehk2	Eph receptor A6	protein-coding
313	chr2	116475649	116475820	+	0	NA	Intergenic	Intergenic	-228693	NM_026104	67356	Mm.131623	NM_026104	ENSMUSG00000027355	Tmco5	1700095F04Rik|Tmco5a	transmembrane and coiled-coil domains 5	protein-coding
435	chr11	53552968	53553139	+	0	NA	Intergenic	RLTR6-int|LTR|ERV1	18757	NM_010558	16191	Mm.4461	NM_010558	ENSMUSG00000036117	Il5	Il-5	interleukin 5	protein-coding
339	chr15	29424158	29424329	+	0	NA	Intergenic	B1F|SINE|Alu	-678105	NM_008729	18163	Mm.321648	NM_008729	ENSMUSG00000022240	Ctnnd2	Catnd2|Nprap|neurojugin	catenin (cadherin associated protein), delta 2	protein-coding
92	chr10	112215073	112215244	+	0	NA	intron (NR_040579, intron 5 of 6)	intron (NR_040579, intron 5 of 6)	51176	NR_040579	69355	Mm.84337	NR_040579	ENSMUSG00000100314	1700010J16Rik	-	RIKEN cDNA 1700010J16 gene	ncRNA
210	chr1	151818381	151818552	+	0	NA	Intergenic	Intergenic	-10052	NM_008869	18783	Mm.4186	NM_008869	ENSMUSG00000056220	Pla2g4a	Pla2g4|cPLA2|cPLA2-alpha|cPLA2alpha	phospholipase A2, group IVA (cytosolic, calcium-dependent)	protein-coding
242	chr10	120659175	120659346	+	0	NA	Intergenic	Intergenic	88985	NM_029057	74694	Mm.233833	NM_029057	ENSMUSG00000052302	Tbc1d30	4930505D03Rik	TBC1 domain family, member 30	protein-coding
221	chr14	23313661	23313832	+	0	NA	intron (NM_028275, intron 2 of 6)	MLT1J|LTR|MaLR	48274	NR_046307	74896	Mm.444661	NR_046307		4930405A10Rik	4930456G20Rik	RIKEN cDNA 4930405A10 gene	ncRNA
42	chr4	73583503	73583674	+	0	NA	Intergenic	L1Md_T|LINE|L1	13162	NM_027104	71886	Mm.158769	NM_027104	ENSMUSG00000028396	2310002L09Rik	2310003M01Rik|AV083437	RIKEN cDNA 2310002L09 gene	protein-coding
288	chr18	85120901	85121072	+	0	NA	promoter-TSS (NM_025969)	promoter-TSS (NM_025969)	-70	NM_025969	67105	Mm.250617	NM_025969	ENSMUSG00000024645	Timm21	1700034H14Rik|2700002I20Rik	tranlocase of inner mitochondrial membrane 21	protein-coding
245	chr6	40449973	40450144	+	0	NA	Intergenic	Lx5|LINE|L1	6467	NM_020502	57253	Mm.377132	NM_020502	ENSMUSG00000037140	Tas2r108	T2R108|T2r8|Tas2r4|Tas2r8|mGR08|mt2r8	taste receptor, type 2, member 108	protein-coding
333	chr6	87490819	87490990	+	0	NA	Intergenic	URR1B|DNA|MER1_type	-7651	NM_001037727	232201	Mm.119564	NM_175476	ENSMUSG00000030047	Arhgap25	A130039I20Rik	Rho GTPase activating protein 25	protein-coding
155	chr13	9976559	9976730	+	0	NA	intron (NM_033269, intron 4 of 4)	intron (NM_033269, intron 4 of 4)	-212084	NM_144516	66505	Mm.397307	NM_144516	ENSMUSG00000021156	Zmynd11	2210402G22Rik|BS69	zinc finger, MYND domain containing 11	protein-coding
186	chr8	66352219	66352390	+	0	NA	Intergenic	Intergenic	78663	NM_001195687	244495	Mm.485331	NM_001195687	ENSMUSG00000094443	Sgol2b	EG244495|Gm4975|Sgo2B	shugoshin like 2b (S. pombe)	protein-coding
347	chr12	38639760	38639931	+	0	NA	intron (NM_178681, intron 1 of 24)	intron (NM_178681, intron 1 of 24)	32553	NM_178681	217480	Mm.126525	NM_178681	ENSMUSG00000036095	Dgkb	6430574F24|90kda|C630029D13Rik|DAGK2|DGK|DGK-beta|mKIAA0718	diacylglycerol kinase, beta	protein-coding
231	chr4	132527352	132527523	+	0	NA	Intergenic	Intergenic	-2573	NM_010208	14191	Mm.271665	NM_010208	ENSMUSG00000028874	Fgr	-	Gardner-Rasheed feline sarcoma viral (Fgr) oncogene homolog	protein-coding
76	chr10	107484958	107485129	+	0	NA	Intergenic	L2b|LINE|L2	-114413	NM_027892	17931	Mm.422959	NM_027892	ENSMUSG00000019907	Ppp1r12a	1200015F06Rik|5730577I22Rik|AA792106|AV099298|D10Ertd625e|Mypt1	protein phosphatase 1, regulatory (inhibitor) subunit 12A	protein-coding
345	chr6	83826819	83826990	+	0	NA	Intergenic	L1M4|LINE|L1	-37443	NM_008717	18139	Mm.132392	NM_008717	ENSMUSG00000030016	Zfp638	AI323587|Np220|Zfml|Znf638|mNP220	zinc finger protein 638	protein-coding
23	chr19	6236208	6236379	+	0	NA	promoter-TSS (NM_198168)	promoter-TSS (NM_198168)	-453	NM_198168	225849	Mm.118076	NM_198168	ENSMUSG00000024777	Ppp2r5b	B'beta|BC026670	protein phosphatase 2, regulatory subunit B', beta	protein-coding
146	chr13	82777136	82777307	+	0	NA	Intergenic	Intergenic	854930	NM_007684	12626	Mm.12481	NM_007684	ENSMUSG00000021537	Cetn3	MmCEN3	centrin 3	protein-coding
390	chr14	67248445	67248616	+	0	NA	Intergenic	Intergenic	-5558	NM_001271761	11549	Mm.57064	NM_013461	ENSMUSG00000045875	Adra1a	Adra1c	adrenergic receptor, alpha 1a	protein-coding
269	chr14	122117783	122117954	+	0	NA	intron (NM_134074, intron 1 of 52)	intron (NM_134074, intron 1 of 52)	-20229	NM_001081039	105445	Mm.441054	NM_134074	ENSMUSG00000025558	Dock9	AA959601|AW538057|B230309H04Rik|D14Wsu89e|Zizimin1|mKIAA1058	dedicator of cytokinesis 9	protein-coding
278	chr4	52645149	52645320	+	0	NA	Intergenic	RMER6A|LTR|ERVK	36088	NM_026652	68274	Mm.85045	NM_026652	ENSMUSG00000028314	Toporsl	4930547C10Rik	topoisomerase I binding, arginine/serine-rich like	protein-coding
153	chr18	28128846	28129017	+	0	NA	Intergenic	Intergenic	-589734	NR_045398	320624	Mm.50107	NR_045398		4930474G06Rik	-	RIKEN cDNA 4930474G06 gene	ncRNA
195	chr10	30770559	30770730	+	0	NA	Intergenic	Intergenic	-208055	NM_013904	15214	Mm.103573	NM_013904	ENSMUSG00000019789	Hey2	CHF1|Herp1|Hrt2|bHLHb32|hesr2	hairy/enhancer-of-split related with YRPW motif 2	protein-coding
543	chr13	45806859	45807030	+	0	NA	intron (NM_009124, intron 5 of 7)	MT2A|LTR|ERVL	204106	NM_025508	66355	Mm.290802	NM_025508	ENSMUSG00000000253	Gmpr	2310004P21Rik|AV028449|GMPR 1	guanosine monophosphate reductase	protein-coding
112	chr11	52080763	52080934	+	0	NA	intron (NM_009331, intron 1 of 8)	intron (NM_009331, intron 1 of 8)	14904	NM_009331	21414	Mm.31630	NM_009331	ENSMUSG00000000782	Tcf7	AI465550|TCF-1|Tcf1	transcription factor 7, T cell specific	protein-coding
177	chr19	23802615	23802786	+	0	NA	Intergenic	MER33|DNA|MER1_type	-30666	NM_177034	319924	Mm.22879	NM_177034	ENSMUSG00000024897	Apba1	6430513E09Rik|Lin-10|Mint|Mint1|Urop11|X11|X11alpha	amyloid beta (A4) precursor protein binding, family A, member 1	protein-coding
545	chr7	105865996	105866167	+	0	NA	3' UTR (NM_028410, exon 5 of 5)	3' UTR (NM_028410, exon 5 of 5)	14208	NM_028410	72981	Mm.4428	NM_028410	ENSMUSG00000030753	Prkrir	2900052B10Rik|Dap4|Rpkrir	protein-kinase, interferon-inducible double stranded RNA dependent inhibitor, repressor of (P58 repressor)	protein-coding
315	chr5	24892819	24892990	+	0	NA	intron (NM_001081383, intron 8 of 58)	intron (NM_001081383, intron 8 of 58)	111697	NM_001081383	231051	Mm.332268	NM_001081383	ENSMUSG00000038056	Kmt2c	E330008K23Rik|HALR|Mll3|mKIAA1506	lysine (K)-specific methyltransferase 2C	protein-coding
384	chr5	116036241	116036412	+	0	NA	intron (NM_172719, intron 16 of 57)	intron (NM_172719, intron 16 of 57)	5368	NR_105996	102466790		NR_105996	ENSMUSG00000099047	Mir7029	Gm27293|mmu-mir-7029	microRNA 7029	ncRNA
100	chr17	21077729	21077900	+	0	NA	Intergenic	Intergenic	-4604	NM_016891	51792	Mm.294138	NM_016891	ENSMUSG00000007564	Ppp2r1a	6330556D22Rik|PP2A|PR65	protein phosphatase 2, regulatory subunit A, alpha	protein-coding
407	chr6	6521198	6521369	+	0	NA	intron (NM_009169, intron 1 of 2)	intron (NM_009169, intron 1 of 2)	7375	NM_009169	20422	Mm.2469	NM_009169		Shfm1	DSS1|Shfdg1|Shfg	split hand/foot malformation (ectrodactyly) type 1	protein-coding
416	chr6	120368518	120368689	+	0	NA	exon (NM_145997, exon 21 of 28)	exon (NM_145997, exon 21 of 28)	-44612	NM_008359	16172	Mm.4481	NM_008359		Il17ra	AW538159|Cdw217|Il17r|VDw217	interleukin 17 receptor A	protein-coding
116	chr2	49420323	49420494	+	0	NA	Intergenic	Lx|LINE|L1	-54426	NM_008449	16574	Mm.256342	NM_008449	ENSMUSG00000026764	Kif5c	KINN|Khc|NKHC|NKHC2	kinesin family member 5C	protein-coding
200	chr7	19945818	19945989	+	0	NA	promoter-TSS (NM_001010836)	promoter-TSS (NM_001010836)	-662	NM_001010836	333654	Mm.333640	NM_001010836	ENSMUSG00000040734	Ppp1r13l	AV260376|IASPP|Nkip1|wa3	protein phosphatase 1, regulatory (inhibitor) subunit 13 like	protein-coding
32	chr7	24866752	24866923	+	0	NA	promoter-TSS (NM_001045486)	promoter-TSS (NM_001045486)	-79	NM_001289641	210135	Mm.32254	NM_172483	ENSMUSG00000057101	Zfp180	2310040I01Rik|AI852378|D130011P11|HHZ168	zinc finger protein 180	protein-coding
445	chr3	78206446	78206617	+	0	NA	Intergenic	Lx3_Mus|LINE|L1	743266	NM_001099624	76089	Mm.31220	NM_001099624	ENSMUSG00000062232	Rapgef2	5830453M24Rik|CNRasGEF|Pdzgef1|RA-GEF-1|mKIAA0313|nRapGEP	Rap guanine nucleotide exchange factor (GEF) 2	protein-coding
167	chr16	34520389	34520560	+	0	NA	Intergenic	RMER4B|LTR|ERVK	-6361	NM_177357	545156	Mm.82274	NM_177357	ENSMUSG00000061751	Kalrn	2210407G14Rik|AV235988|DUET|E530005C20Rik|Gm539|Hapip|TRAD	kalirin, RhoGEF kinase	protein-coding
82	chr1	10927974	10928145	+	0	NA	Intergenic	Intergenic	-55487	NM_029525	109294	Mm.123247	NM_029525	ENSMUSG00000048960	Prex2	6230420N16Rik|AI316880|AI553603|C030045D06Rik|D430013K02|Depdc2|P-Rex2	phosphatidylinositol-3,4,5-trisphosphate-dependent Rac exchange factor 2	protein-coding
141	chr10	127806384	127806555	+	0	NA	5' UTR (NM_001081040, exon 1 of 5)	5' UTR (NM_001081040, exon 1 of 5)	624	NM_001081040	210582	Mm.296876	NM_001081040	ENSMUSG00000039914	Coq10a	Gm1	coenzyme Q10 homolog A (yeast)	protein-coding
619	chr8	98377635	98377806	+	0	NA	promoter-TSS (NM_172758)	promoter-TSS (NM_172758)	-329	NM_172758	234595	Mm.29267	NM_172758	ENSMUSG00000036534	Slc38a7	D430050E18	solute carrier family 38, member 7	protein-coding
54	chr7	85273507	85273678	+	0	NA	Intergenic	Intergenic	449132	NM_182809	18213	Mm.33496	NM_008746	ENSMUSG00000059146	Ntrk3	AW125844|Ntrk3_tv3|TrkC	neurotrophic tyrosine kinase, receptor, type 3	protein-coding
118	chr7	13640073	13640244	+	0	NA	promoter-TSS (NM_145819)	promoter-TSS (NM_145819)	-45	NM_145819	109889	Mm.10103	NM_145819	ENSMUSG00000030380	Mzf1	Mzf-2|Mzf2|Zfp121|Zfp98|Znf42	myeloid zinc finger 1	protein-coding
349	chr14	10744988	10745159	+	0	NA	intron (NM_010210, intron 4 of 8)	intron (NM_010210, intron 4 of 8)	28464	NR_030680	100042415	Mm.235938	NR_030680		Mnd1-ps	Gm3833	Mnd1 retrotransposed pseudogene	pseudo
275	chr7	30934199	30934370	+	0	NA	Intergenic	B1_Mur3|SINE|Alu	20462	NM_011980	26465	Mm.446516	NM_011980	ENSMUSG00000037029	Zfp146	OZF|Znf146	zinc finger protein 146	protein-coding
338	chr18	68655062	68655233	+	0	NA	Intergenic	Intergenic	-66173	NM_001301372	17200	Mm.426053	NM_008560	ENSMUSG00000045569	Mc2r	ACTH-R|ACTHR|MC2-R	melanocortin 2 receptor	protein-coding
85	chr3	61669684	61669855	+	0	NA	Intergenic	Intergenic	-472930	NM_001081295	622434	Mm.153974	NM_001081295	ENSMUSG00000036885	Arhgef26	4631416L12Rik|8430436L14Rik|AI303572|AW491953|SGEF	Rho guanine nucleotide exchange factor (GEF) 26	protein-coding
28	chr7	30880033	30880204	+	0	NA	promoter-TSS (NM_011981)	promoter-TSS (NM_011981)	23	NM_011981	26466	Mm.195092	NM_011981	ENSMUSG00000049421	Zfp260	AI480997|Ozrf1|PEX1|Zfp63|Znf260	zinc finger protein 260	protein-coding
1	chrX	139917522	139917693	+	0	NA	Intergenic	SYNREP_MM|Satellite|Satellite	-35527	NM_001195048	18481	Mm.40035	NM_008778	ENSMUSG00000031284	Pak3	PAK-3|Pak65alpha|Pak65beta|Stk4	p21 protein (Cdc42/Rac)-activated kinase 3	protein-coding
96	chrX	57176699	57176870	+	0	NA	Intergenic	Intergenic	-75857	NM_007979	14071	Mm.391283	NM_007979	ENSMUSG00000031138	F9	AW111646|Cf-9|Cf9	coagulation factor IX	protein-coding
342	chr3	97225507	97225678	+	0	NA	Intergenic	Intergenic	-10490	NM_146275	258272	Mm.377406	NM_146275	ENSMUSG00000051392	Olfr1402	MOR217-1	olfactory receptor 1402	protein-coding
319	chr15	83225208	83225379	+	0	NA	intron (NM_001159509, intron 2 of 10)	intron (NM_001159509, intron 2 of 10)	-27566	NR_027980	69291	Mm.66794	NM_001033147		1700001L05Rik	-	RIKEN cDNA 1700001L05 gene	ncRNA
18	chr7	127978959	127979130	+	0	NA	Intergenic	tRNA-Leu-CTA|tRNA|tRNA	-7301	NM_007908	13631	Mm.25997	NM_007908	ENSMUSG00000035064	Eef2k	C86191|eEF-2K	eukaryotic elongation factor-2 kinase	protein-coding
138	chr15	85653964	85654135	+	0	NA	Intergenic	Intergenic	-1886	NM_011105	18766	Mm.89965	NM_011105	ENSMUSG00000052496	Pkdrej	-	polycystic kidney disease (polycystin) and REJ (sperm receptor for egg jelly homolog, sea urchin)	protein-coding
171	chr12	108303326	108303497	+	0	NA	Intergenic	Intergenic	-348877	NR_015512	71033	Mm.159404	NR_015512	ENSMUSG00000085820	4933406K04Rik	4930426M03Rik|4930485I22Rik|4933427G14Rik	RIKEN cDNA 4933406K04 gene	ncRNA
168	chr2	152977133	152977304	+	0	NA	TTS (NM_010407)	TTS (NM_010407)	-9819	NM_133847	99237	Mm.330674	NM_133847	ENSMUSG00000068040	Tm9sf4	AA986553|AU045326|B930079E06|mKIAA0255	transmembrane 9 superfamily protein member 4	protein-coding
169	chr6	22869977	22870148	+	0	NA	intron (NM_001081306, intron 1 of 29)	intron (NM_001081306, intron 1 of 29)	44560	NM_001081306	19283	Mm.41639	NM_011219	ENSMUSG00000068748	Ptprz1	AI850339|DSD-1-PG|PTPbeta|PTPzeta|Ptprz|Ptpz|R-PTP-zeta|RPTPz|Rptpbeta	protein tyrosine phosphatase, receptor type Z, polypeptide 1	protein-coding
113	chr4	102273299	102273470	+	0	NA	intron (NM_001177982, intron 6 of 9)	intron (NM_001177982, intron 6 of 9)	10936	NM_001177981	18578	Mm.20181	NM_019840	ENSMUSG00000028525	Pde4b	Dpde4|R74983|dunce	phosphodiesterase 4B, cAMP specific	protein-coding
145	chr4	135841801	135841972	+	0	NA	promoter-TSS (NM_009557)	promoter-TSS (NM_009557)	-98	NM_009557	22704	Mm.1504	NM_009557	ENSMUSG00000051351	Zfp46	AI426962|Mlz-4|Zfp-46|Znf436	zinc finger protein 46	protein-coding
190	chr12	78858007	78858178	+	0	NA	Intergenic	Intergenic	346964	NM_001252616	53618	Mm.35628	NM_016893	ENSMUSG00000021065	Fut8	-	fucosyltransferase 8	protein-coding
260	chr5	73819722	73819893	+	0	NA	exon (NM_181323, exon 10 of 16)	exon (NM_181323, exon 10 of 16)	22490	NM_181323	231293	Mm.280211	NM_181323	ENSMUSG00000029154	Cwh43	C130090K23Rik|imds-60	cell wall biogenesis 43 C-terminal homolog (S. cerevisiae)	protein-coding
99	chr9	39042398	39042569	+	0	NA	Intergenic	RLTR20B3|LTR|ERVK	3533	NM_207665	257959	Mm.335076	NM_207665	ENSMUSG00000096109	Olfr1537	K4|MOR171-32P|MOR171-41P|Olfr144|Olfr1537-ps1	olfactory receptor 1537	protein-coding
589	chr5	52630699	52630870	+	0	NA	Intergenic	Intergenic	-23112	NR_040717	414111	Mm.417638	NR_040717	ENSMUSG00000106464	C130083M11Rik	-	RIKEN cDNA C130083M11 gene	ncRNA
367	chr5	84988643	84988814	+	0	NA	Intergenic	MTD|LTR|MaLR	-142321	NM_007937	13839	Mm.137991	NM_007937	ENSMUSG00000029245	Epha5	AI854630|AW125296|Cek7|Ehk1|Els1|Hek7|Rek7|bsk	Eph receptor A5	protein-coding
111	chr3	154196841	154197012	+	0	NA	Intergenic	Intergenic	-62749	NM_009968	12972	Mm.374855	NM_009968	ENSMUSG00000028199	Cryz	Sez9	crystallin, zeta	protein-coding
102	chr4	60469372	60469543	+	0	NA	Intergenic	L1Md_T|LINE|L1	-34633	NM_001281979	100038948	Mm.482231	NM_001126319	ENSMUSG00000078686	Mup9	Gm14076|Mup2|Mup6|OTTMUSG00000015595	major urinary protein 9	protein-coding
87	chr4	41416568	41416739	+	0	NA	intron (NM_025539, intron 1 of 2)	intron (NM_025539, intron 1 of 2)	4472	NM_025539	66401	Mm.28574	NM_025539	ENSMUSG00000028443	Nudt2	2310051L06Rik|AA939917|APAH1	nudix (nucleoside diphosphate linked moiety X)-type motif 2	protein-coding
335	chr3	74266717	74266888	+	0	NA	Intergenic	Intergenic	-445603	NR_040450	100504692	Mm.394454	NR_040450	ENSMUSG00000104096	Gm20356	-	predicted gene, 20356	ncRNA
424	chr11	76525885	76526056	+	0	NA	Intergenic	Intergenic	32595	NM_177709	237858	Mm.127006	NM_177709	ENSMUSG00000046275	Tusc5	C130069F04Rik|DSPB1|Lost1	tumor suppressor candidate 5	protein-coding
325	chr18	83243075	83243246	+	0	NA	Intergenic	Intergenic	-153208	NR_033307	75853	Mm.420737	NR_033307		4930592I03Rik	-	RIKEN cDNA 4930592I03 gene	ncRNA
423	chr12	79029287	79029458	+	0	NA	Intergenic	Intergenic	-298270	NM_172952	268566	Mm.341742	NM_145965	ENSMUSG00000047454	Gphn	5730552E08Rik|AI662856|BC027112|C230040D23|GPH|GPHRYN|geph	gephyrin	protein-coding
6	chr14	56290919	56291090	+	0	NA	promoter-TSS (NM_177992)	promoter-TSS (NM_177992)	-68	NM_177992	105446	Mm.390685	NM_177992	ENSMUSG00000002326	Gmpr2	1810008P16Rik|5730544D12Rik|AA959850|GMPR 2	guanosine monophosphate reductase 2	protein-coding
61	chr5	116277643	116277814	+	0	NA	Intergenic	Intergenic	-17937	NM_007708	12704	Mm.8321	NM_007708	ENSMUSG00000029516	Cit	C030025P15Rik|CRIK|CRIK-SK|Cit-k	citron	protein-coding
350	chr2	129297398	129297569	+	0	NA	intron (NM_177653, intron 3 of 6)	intron (NM_177653, intron 3 of 6)	64855	NM_177653	228592	Mm.452175	NM_177653	ENSMUSG00000043727	F830045P16Rik	Sirpb3	RIKEN cDNA F830045P16 gene	protein-coding
329	chr11	115788473	115788644	+	0	NA	intron (NM_130454, intron 4 of 18)	intron (NM_130454, intron 4 of 18)	6248	NM_130454	170472	Mm.379351	NM_130454	ENSMUSG00000020752	Recql5	RecQ5|Recq5b|Recql5b	RecQ protein-like 5	protein-coding
2	chr16	55934905	55935076	+	0	NA	promoter-TSS (NM_001159365)	promoter-TSS (NM_001159365)	-29	NM_001159365	74201	Mm.178427	NM_028815	ENSMUSG00000022604	Cep97	2810403B08Rik|4932439K18Rik|AA437768|E130116N02Rik|Lrriq2	centrosomal protein 97	protein-coding
454	chr2	142382421	142382592	+	0	NA	Intergenic	Intergenic	344694	NM_001081133	16558	Mm.251934	NM_001081133	ENSMUSG00000038844	Kif16b	8430434E15Rik|AA623607|AI789011|C80253|C80902|mKIAA1590	kinesin family member 16B	protein-coding
291	chr9	33274335	33274506	+	0	NA	Intergenic	Intergenic	-575536	NR_040744	77119	Mm.367930	NR_040744	ENSMUSG00000098758	7630403G23Rik	-	RIKEN cDNA 7630403G23 gene	ncRNA
20	chr2	73749356	73749527	+	0	NA	promoter-TSS (NM_175015)	promoter-TSS (NM_175015)	-90	NM_175015	228033	Mm.2966	NM_175015	ENSMUSG00000018770	Atp5g3	6030447M23	ATP synthase, H+ transporting, mitochondrial F0 complex, subunit C3 (subunit 9)	protein-coding
