# Supplementary material for: Mutations in Hcfc1 and Ronin result in an inborn error of cobalamin metabolism and ribosomopathy
Source: Nat Commun. 2022 Jan 10;13:134. doi: 10.1038/s41467-021-27759-7 (PMC8748873; doi:10.1038/s41467-021-27759-7)
Supplement: Supplementary file 3 — Supplementary Dataset 1–16 [file 41467_2021_27759_MOESM3_ESM.zip › SUPP DATA 9.xlsx]

## Sheet: Annotation
Input ID	Gene ID	Type	Tax ID	Homologene Gene ID	Homologene Gene Tax ID	GO:0070647 protein modification by small	GO:0048285 organelle fission	GO:0003682 chromatin binding	GO:0043130 ubiquitin binding	GO:0051099 positive regulation of binding	R-MMU-176187 Activation of ATR in response	GO:0006396 RNA processing	R-MMU-597592 Post-translational protein mod	GO:0030518 intracellular steroid hormone	GO:0016579 protein deubiquitination	GO:0019900 kinase binding	GO:0009303 rRNA transcription	GO:0070507 regulation of microtubule cyto	GO:0008270 zinc ion binding	GO:0048145 regulation of fibroblast proli	GO:0051302 regulation of cell division	GO:0009411 response to UV	GO:0010639 negative regulation of organel	GO:1902117 positive regulation of organel	GO:0034622 cellular macromolecular comple
Rabl3	67657	symbol	M. musculus	67657	M. musculus	0	0	0	0	0	0	0	0	0	0	0	0	0	0	0	0	0	0	0	0
Vrk1	22367	symbol	M. musculus	22367	M. musculus	0	1	1	0	1	0	0	0	0	0	1	0	0	0	0	0	0	0	0	0
Ndrg3	29812	symbol	M. musculus	29812	M. musculus	0	0	0	0	0	0	0	0	0	0	0	0	0	0	0	0	0	0	0	0
Sympk	68188	symbol	M. musculus	68188	M. musculus	0	0	0	0	0	0	1	0	0	0	0	0	0	0	0	0	0	0	0	0
Josd2	66124	symbol	M. musculus	66124	M. musculus	1	0	0	0	0	0	0	1	0	1	0	0	0	0	0	0	0	0	0	0
Park2	50873	symbol	M. musculus	50873	M. musculus	1	1	1	1	1	0	0	1	0	0	1	0	1	0	0	0	0	1	0	1
Ddx23	74351	symbol	M. musculus	74351	M. musculus	0	0	0	0	0	0	1	0	0	0	0	0	0	0	0	0	0	0	0	0
Fbxl19	233902	symbol	M. musculus	233902	M. musculus	1	0	0	1	0	0	0	0	0	0	0	0	0	1	0	0	0	0	0	0
Fastkd1	320720	symbol	M. musculus	320720	M. musculus	0	0	0	0	0	0	0	0	0	0	0	0	0	0	0	0	0	0	0	0
Tmtc3	237500	symbol	M. musculus	237500	M. musculus	0	0	0	1	1	0	0	0	0	0	0	0	0	0	0	0	0	0	0	0
Acly	104112	symbol	M. musculus	104112	M. musculus	0	0	0	0	0	0	0	0	0	0	0	0	0	0	0	0	0	0	0	0
Nbr1	17966	symbol	M. musculus	17966	M. musculus	1	0	0	1	1	0	0	0	0	0	1	0	0	1	0	0	0	0	0	0
Clspn	269582	symbol	M. musculus	269582	M. musculus	0	1	0	0	0	1	0	1	0	0	0	0	0	0	0	0	1	0	0	0
Tcof1	21453	symbol	M. musculus	21453	M. musculus	0	0	0	0	0	0	0	0	0	0	0	1	0	0	0	0	0	0	0	0
Lrrc61	243371	symbol	M. musculus	243371	M. musculus	0	0	0	0	0	0	0	0	0	0	0	0	0	0	0	0	0	0	0	0
Tpx2	72119	symbol	M. musculus	72119	M. musculus	0	1	0	0	0	0	0	0	0	0	1	0	1	0	0	0	0	0	0	0
Zscan20	269585	symbol	M. musculus	269585	M. musculus	0	0	0	0	0	0	0	0	0	0	0	0	0	0	0	0	0	0	0	0
Mcm3	17215	symbol	M. musculus	17215	M. musculus	0	1	0	0	0	1	0	0	0	0	0	0	0	0	0	0	0	0	0	0
Polr2a	20020	symbol	M. musculus	20020	M. musculus	0	0	0	0	0	0	1	0	0	0	0	0	0	0	0	0	0	0	0	0
Eif3c	56347	symbol	M. musculus	56347	M. musculus	0	0	0	0	1	0	0	1	0	0	0	0	0	0	0	0	0	0	0	0
Thap11	59016	symbol	M. musculus	59016	M. musculus	0	0	1	0	0	0	0	0	0	0	0	0	0	1	0	0	0	0	0	0
Bub1b	12236	symbol	M. musculus	12236	M. musculus	0	1	1	0	1	1	0	0	0	0	0	0	0	0	0	0	0	1	0	0
Shmt2	108037	symbol	M. musculus	108037	M. musculus	1	0	1	0	0	0	0	0	0	1	0	0	0	0	0	0	0	0	0	0
Pde4dip	83679	symbol	M. musculus	83679	M. musculus	0	0	0	0	0	0	0	0	0	0	0	0	0	0	0	0	0	0	0	1
Sf3a1	67465	symbol	M. musculus	67465	M. musculus	0	0	0	0	0	0	1	0	0	0	0	0	0	0	0	0	0	0	0	1
Ier5l	72500	symbol	M. musculus	72500	M. musculus	0	0	0	0	0	0	0	0	0	0	0	0	0	0	0	0	0	0	0	0
Nosip	66394	symbol	M. musculus	66394	M. musculus	1	0	0	0	0	0	0	0	0	0	0	0	0	0	0	0	0	0	0	0
C2cd3	277939	symbol	M. musculus	277939	M. musculus	0	0	0	1	1	0	0	0	0	0	0	0	1	0	0	0	0	0	0	0
Zc3h18	76014	symbol	M. musculus	76014	M. musculus	0	0	0	0	0	0	0	0	0	0	0	0	0	0	0	0	0	0	0	0
Thrap3	230753	symbol	M. musculus	230753	M. musculus	0	0	0	1	0	0	1	0	1	0	0	0	0	0	0	0	0	0	0	0
Gsk3a	606496	symbol	M. musculus	606496	M. musculus	1	0	1	1	1	0	0	0	1	0	1	0	0	0	0	0	0	1	0	0
Fscn1	14086	symbol	M. musculus	14086	M. musculus	0	0	1	0	1	0	0	0	0	0	0	0	1	0	0	0	0	0	1	0
Hnrnpul1	232989	symbol	M. musculus	232989	M. musculus	0	0	0	0	0	0	1	0	0	0	0	0	0	0	0	0	0	0	0	0
Cdc6	23834	symbol	M. musculus	23834	M. musculus	0	1	1	0	0	1	0	0	0	0	1	0	0	0	1	1	0	0	0	0
Ubald1	207740	symbol	M. musculus	207740	M. musculus	0	0	0	0	0	0	0	0	0	0	0	0	0	0	0	0	0	0	0	0
Wdr12	57750	symbol	M. musculus	57750	M. musculus	0	0	0	0	0	0	1	0	0	0	0	0	0	0	0	0	0	0	0	0
Bag6	224727	symbol	M. musculus	224727	M. musculus	1	1	1	1	1	0	0	0	0	0	0	0	0	0	0	0	1	0	0	0
Poc1a	70235	symbol	M. musculus	70235	M. musculus	0	1	1	0	1	0	0	0	0	0	0	0	1	0	1	0	0	0	0	0
Asphd2	72898	symbol	M. musculus	72898	M. musculus	0	0	0	0	0	0	0	0	0	0	0	0	0	0	0	0	0	0	0	0
Sf3b2	319322	symbol	M. musculus	319322	M. musculus	0	0	0	0	0	0	1	0	0	0	0	0	0	0	0	0	0	0	0	0
Cherp	27967	symbol	M. musculus	27967	M. musculus	0	0	0	0	1	0	1	0	0	0	0	0	0	1	0	0	0	0	0	0
Hirip3	233876	symbol	M. musculus	233876	M. musculus	0	0	0	0	0	0	0	0	0	0	0	0	0	0	0	0	0	0	0	0
Stx4a	20909	symbol	M. musculus	20909	M. musculus	0	0	0	0	1	0	0	0	0	0	0	0	0	0	0	0	0	0	0	1
Fuk	234730	symbol	M. musculus	234730	M. musculus	0	0	0	0	0	0	0	1	0	0	0	0	0	0	0	0	0	0	0	0
Sart3	53890	symbol	M. musculus	53890	M. musculus	1	0	1	1	0	0	1	0	0	1	0	0	0	0	0	0	0	0	0	1
Pafah2	100163	symbol	M. musculus	100163	M. musculus	0	0	0	0	0	0	0	0	0	0	0	0	0	0	0	0	0	0	0	0
Zfp12	231866	symbol	M. musculus	231866	M. musculus	0	0	0	0	0	0	0	0	0	0	0	0	0	0	0	0	0	0	0	0
Abl1	11350	symbol	M. musculus	11350	M. musculus	1	1	0	0	1	1	0	0	1	0	1	0	1	0	1	0	1	0	0	1
Fbln2	14115	symbol	M. musculus	14115	M. musculus	0	0	0	0	0	0	0	0	0	0	0	0	0	0	0	0	0	0	0	0
Wapl	218914	symbol	M. musculus	218914	M. musculus	0	1	1	0	1	1	0	0	0	0	0	0	0	0	1	0	0	1	0	0
Ccp110	101565	symbol	M. musculus	101565	M. musculus	0	1	1	0	0	0	0	1	0	0	0	0	1	0	0	1	0	1	1	0
Slc7a1	11987	symbol	M. musculus	11987	M. musculus	0	0	0	0	0	0	0	0	0	0	0	0	0	0	0	0	0	0	0	0
Cnot1	234594	symbol	M. musculus	234594	M. musculus	0	0	1	1	0	0	1	0	1	0	0	0	0	0	0	0	0	0	1	1
Rnf220	66743	symbol	M. musculus	66743	M. musculus	1	0	0	0	0	0	0	0	0	0	0	0	0	1	0	0	0	0	0	0
Txlna	109658	symbol	M. musculus	109658	M. musculus	0	0	0	0	0	0	0	0	0	0	0	0	0	0	0	0	0	0	0	0
Espl1	105988	symbol	M. musculus	105988	M. musculus	0	1	0	0	0	1	0	0	0	0	0	0	1	0	0	0	0	0	0	0
Trim45	229644	symbol	M. musculus	229644	M. musculus	0	0	0	0	0	0	0	0	0	0	0	0	0	1	0	0	0	0	0	0
Men1	17283	symbol	M. musculus	17283	M. musculus	1	1	1	1	1	0	0	0	0	0	0	0	0	1	0	1	1	0	0	0
Med24	23989	symbol	M. musculus	23989	M. musculus	1	0	0	0	0	0	0	0	1	0	0	0	0	0	0	0	0	0	0	0
Trim32	69807	symbol	M. musculus	69807	M. musculus	1	1	0	1	0	0	0	0	0	0	0	0	0	1	1	0	1	0	0	0
Mvb12b	72543	symbol	M. musculus	72543	M. musculus	0	0	0	0	0	0	0	0	0	0	0	0	0	0	0	0	0	0	0	0
Zscan2	22691	symbol	M. musculus	22691	M. musculus	0	0	0	0	0	0	0	0	0	0	0	0	0	0	0	0	0	0	0	0
Fntb	110606	symbol	M. musculus	110606	M. musculus	0	1	0	0	0	0	0	0	0	0	0	0	0	1	1	0	0	0	0	0
Iws1	73473	symbol	M. musculus	73473	M. musculus	0	0	1	0	1	0	1	0	0	0	0	0	0	0	0	0	0	0	0	0
Paf1	54624	symbol	M. musculus	54624	M. musculus	1	0	1	0	1	0	1	1	1	0	0	0	0	0	0	0	0	0	0	0
Uba1	22201	symbol	M. musculus	22201	M. musculus	1	0	0	0	0	0	0	1	0	0	0	0	0	0	0	0	1	0	0	0
Llgl1	16897	symbol	M. musculus	16897	M. musculus	0	0	0	0	1	0	0	0	0	0	1	0	0	0	0	0	0	0	0	0
Ncln	103425	symbol	M. musculus	103425	M. musculus	0	0	0	0	0	0	0	0	0	0	0	0	0	0	0	0	0	0	0	0
Sirt2	64383	symbol	M. musculus	64383	M. musculus	1	1	1	1	1	0	0	0	1	0	0	0	0	1	1	1	0	1	0	1
Cdc25a	12530	symbol	M. musculus	12530	M. musculus	0	1	0	0	0	1	0	1	0	0	1	0	0	0	0	0	1	0	0	0
Polr1a	20019	symbol	M. musculus	20019	M. musculus	0	0	1	0	1	0	0	0	0	0	0	1	0	1	0	0	0	0	0	0
Fto	26383	symbol	M. musculus	26383	M. musculus	0	0	0	0	1	0	0	0	0	0	0	0	0	0	0	0	1	0	0	0
Trpc4ap	56407	symbol	M. musculus	56407	M. musculus	1	0	0	1	0	0	0	0	0	0	0	0	0	0	0	0	0	0	0	0
Bcorl1	320376	symbol	M. musculus	320376	M. musculus	0	0	1	0	0	0	0	0	0	0	0	0	0	0	0	0	0	0	0	0
Zfp362	230761	symbol	M. musculus	230761	M. musculus	0	0	0	0	0	0	0	0	0	0	0	0	0	0	0	0	0	0	0	0
Arap3	106952	symbol	M. musculus	106952	M. musculus	1	0	0	0	0	0	0	0	0	0	0	0	0	0	0	0	0	0	0	0
Ndc1	72787	symbol	M. musculus	72787	M. musculus	0	1	0	0	0	0	0	1	0	0	0	0	0	0	0	0	0	0	0	1
Gtf2i	14886	symbol	M. musculus	14886	M. musculus	0	0	0	0	0	0	0	0	0	0	1	0	0	0	0	0	0	0	0	0
Gpr108	78308	symbol	M. musculus	78308	M. musculus	0	0	0	0	0	0	0	0	0	0	0	0	0	0	0	0	0	0	0	0
Calcoco1	67488	symbol	M. musculus	67488	M. musculus	1	0	1	0	0	0	0	0	1	0	0	0	0	0	0	0	0	0	0	0
Itch	16396	symbol	M. musculus	16396	M. musculus	1	0	0	1	0	0	0	0	0	1	0	0	0	1	0	0	0	0	0	0
Zfp369	170936	symbol	M. musculus	170936	M. musculus	0	1	1	0	0	0	0	0	0	0	0	0	0	0	0	0	0	0	0	0
Kat2a	14534	symbol	M. musculus	14534	M. musculus	1	0	1	1	1	0	0	1	0	1	0	0	0	0	0	0	0	0	0	0
Zranb3	226409	symbol	M. musculus	226409	M. musculus	0	0	0	1	0	0	0	0	0	0	0	0	0	1	0	0	1	0	0	0
Spef1	70997	symbol	M. musculus	70997	M. musculus	0	0	0	0	0	0	0	0	0	0	0	0	0	0	0	0	0	0	0	0
Nolc1	70769	symbol	M. musculus	70769	M. musculus	0	0	0	0	0	0	0	0	0	0	0	0	0	0	0	0	0	0	0	0
Ptrf	19285	symbol	M. musculus	19285	M. musculus	0	0	0	0	0	0	0	0	1	0	0	0	0	0	0	0	0	0	0	0
Taf8	63856	symbol	M. musculus	63856	M. musculus	0	0	0	0	1	0	0	0	0	0	0	0	0	0	0	0	0	0	0	0
Sel1l	20338	symbol	M. musculus	20338	M. musculus	0	0	0	1	0	0	0	1	0	0	0	0	0	0	0	0	0	0	0	0
Dus3l	224907	symbol	M. musculus	224907	M. musculus	0	0	0	0	0	0	1	0	0	0	0	0	0	0	0	0	0	0	0	0
Zfp444	72667	symbol	M. musculus	72667	M. musculus	0	0	0	0	0	0	0	0	0	0	0	0	0	0	0	0	0	0	0	0
Jarid2	16468	symbol	M. musculus	16468	M. musculus	1	0	1	0	0	0	0	0	0	0	0	0	0	1	0	0	0	1	0	0
Pnpla6	50767	symbol	M. musculus	50767	M. musculus	0	0	0	0	0	0	0	0	0	0	0	0	0	0	0	0	0	0	0	0
Kif11	16551	symbol	M. musculus	16551	M. musculus	0	1	0	0	0	0	0	0	0	0	1	0	1	0	0	0	0	0	0	0
Ptov1	84113	symbol	M. musculus	84113	M. musculus	0	0	0	0	0	0	0	0	0	0	0	0	0	0	0	0	0	0	0	0
Mars	216443	symbol	M. musculus	216443	M. musculus	0	0	0	0	0	0	0	0	0	0	0	1	0	0	0	0	0	0	0	0
Dph2	67728	symbol	M. musculus	67728	M. musculus	0	0	0	0	0	0	0	1	0	0	0	0	0	0	0	0	0	0	0	0
Irf2bp1	272359	symbol	M. musculus	272359	M. musculus	0	0	1	0	0	0	0	0	0	0	0	0	0	0	0	0	0	0	0	0
Mib2	76580	symbol	M. musculus	76580	M. musculus	1	0	0	0	0	0	0	0	0	0	0	0	0	1	0	0	0	0	0	0
Fkbp4	14228	symbol	M. musculus	14228	M. musculus	0	0	0	1	0	0	0	0	1	0	0	0	1	0	0	0	0	1	0	1
Pelp1	75273	symbol	M. musculus	75273	M. musculus	0	0	1	0	0	0	0	0	0	0	0	0	0	0	0	0	0	0	0	0
Hexim1	192231	symbol	M. musculus	192231	M. musculus	1	1	1	0	0	0	0	0	0	0	0	0	0	0	0	1	0	0	0	0
Ing1	26356	symbol	M. musculus	26356	M. musculus	0	0	0	0	1	0	0	0	0	0	0	0	0	1	0	0	0	0	0	0
Lman2	66890	symbol	M. musculus	66890	M. musculus	0	0	0	1	0	0	0	0	0	0	0	0	0	0	0	0	0	0	0	0

## Sheet: Enrichment
GroupID	Category	Term	Description	LogP	Log(q-value)	InTerm_InList	Genes	Symbols
1_Summary	GO Biological Processes	GO:0070647	protein modification by small protein conjugation or removal	-5.67508	-1.74158	14/712	11350,14534,16396,23989,50873,53890,54624,56407,66124,66394,66743,69807,76580,108037,233902,22201,17283,106952,606496,64383,192231,67488,16468,17966,224727	Abl1,Kat2a,Itch,Med24,Park2,Sart3,Paf1,Trpc4ap,Josd2,Nosip,Rnf220,Trim32,Mib2,Shmt2,Fbxl19,Uba1,Men1,Arap3,Gsk3a,Sirt2,Hexim1,Calcoco1,Jarid2,Nbr1,Bag6
1_Member	GO Biological Processes	GO:0070647	protein modification by small protein conjugation or removal	-5.67508	-1.74158	14/712	11350,14534,16396,23989,50873,53890,54624,56407,66124,66394,66743,69807,76580,108037	Abl1,Kat2a,Itch,Med24,Park2,Sart3,Paf1,Trpc4ap,Josd2,Nosip,Rnf220,Trim32,Mib2,Shmt2
1_Member	GO Molecular Functions	GO:0061630	ubiquitin protein ligase activity	-4.56153	-1.51729	7/203	16396,23989,50873,66394,66743,69807,76580	Itch,Med24,Park2,Nosip,Rnf220,Trim32,Mib2
1_Member	GO Molecular Functions	GO:0061659	ubiquitin-like protein ligase activity	-4.50738	-1.48945	7/207	16396,23989,50873,66394,66743,69807,76580	Itch,Med24,Park2,Nosip,Rnf220,Trim32,Mib2
1_Member	GO Biological Processes	GO:0016567	protein ubiquitination	-3.87863	-1.08255	10/553	11350,16396,23989,50873,54624,56407,66394,66743,69807,76580	Abl1,Itch,Med24,Park2,Paf1,Trpc4ap,Nosip,Rnf220,Trim32,Mib2
1_Member	GO Biological Processes	GO:0032446	protein modification by small protein conjugation	-3.62257	-0.93564	10/595	11350,16396,23989,50873,54624,56407,66394,66743,69807,76580	Abl1,Itch,Med24,Park2,Paf1,Trpc4ap,Nosip,Rnf220,Trim32,Mib2
1_Member	GO Molecular Functions	GO:0004842	ubiquitin-protein transferase activity	-3.33077	-0.743715	8/422	16396,23989,50873,66394,66743,69807,76580,233902	Itch,Med24,Park2,Nosip,Rnf220,Trim32,Mib2,Fbxl19
1_Member	GO Molecular Functions	GO:0019787	ubiquitin-like protein transferase activity	-3.21825	-0.670491	8/439	16396,23989,50873,66394,66743,69807,76580,233902	Itch,Med24,Park2,Nosip,Rnf220,Trim32,Mib2,Fbxl19
1_Member	GO Biological Processes	GO:0043123	positive regulation of I-kappaB kinase/NF-kappaB signaling	-2.51835	-0.269111	4/139	11350,50873,69807,76580	Abl1,Park2,Trim32,Mib2
1_Member	KEGG Pathway	mmu04120	Ubiquitin mediated proteolysis	-2.50717	-0.269111	4/140	16396,22201,50873,69807	Itch,Uba1,Park2,Trim32
1_Member	KEGG Pathway	ko04120	Ubiquitin mediated proteolysis	-2.50717	-0.269111	4/140	16396,22201,50873,69807	Itch,Uba1,Park2,Trim32
1_Member	GO Biological Processes	GO:0051341	regulation of oxidoreductase activity	-2.45275	-0.229875	3/71	11350,50873,66394	Abl1,Park2,Nosip
1_Member	GO Biological Processes	GO:1902532	negative regulation of intracellular signal transduction	-2.34602	-0.170224	7/478	11350,16396,17283,50873,69807,106952,606496	Abl1,Itch,Men1,Park2,Trim32,Arap3,Gsk3a
1_Member	GO Biological Processes	GO:0043901	negative regulation of multi-organism process	-2.3398	-0.169914	4/156	16396,50873,64383,69807	Itch,Park2,Sirt2,Trim32
1_Member	GO Biological Processes	GO:0051348	negative regulation of transferase activity	-2.27238	-0.128137	5/261	11350,17283,50873,192231,606496	Abl1,Men1,Park2,Hexim1,Gsk3a
1_Member	GO Biological Processes	GO:0032092	positive regulation of protein binding	-2.15202	-0.0319844	3/91	11350,17283,50873	Abl1,Men1,Park2
1_Member	GO Biological Processes	GO:0001933	negative regulation of protein phosphorylation	-2.14396	-0.0265325	6/396	11350,16396,17283,50873,64383,192231	Abl1,Itch,Men1,Park2,Sirt2,Hexim1
1_Member	GO Biological Processes	GO:0016055	Wnt signaling pathway	-2.13882	-0.0239873	6/397	11350,50873,54624,66743,67488,606496	Abl1,Park2,Paf1,Rnf220,Calcoco1,Gsk3a
1_Member	GO Biological Processes	GO:0198738	cell-cell signaling by wnt	-2.1337	-0.0214434	6/398	11350,50873,54624,66743,67488,606496	Abl1,Park2,Paf1,Rnf220,Calcoco1,Gsk3a
1_Member	GO Biological Processes	GO:0031400	negative regulation of protein modification process	-2.12953	-0.0198333	7/525	11350,16396,16468,17283,50873,64383,192231	Abl1,Itch,Jarid2,Men1,Park2,Sirt2,Hexim1
1_Member	GO Biological Processes	GO:1901216	positive regulation of neuron death	-2.05173	0	3/99	11350,50873,606496	Abl1,Park2,Gsk3a
1_Member	GO Biological Processes	GO:0048525	negative regulation of viral process	-2.02807	0	3/101	16396,50873,69807	Itch,Park2,Trim32
1_Member	GO Biological Processes	GO:0080135	regulation of cellular response to stress	-2.01656	0	7/552	11350,16396,17283,17966,50873,69807,224727	Abl1,Itch,Men1,Nbr1,Park2,Trim32,Bag6
2_Summary	GO Biological Processes	GO:0048285	organelle fission	-5.57833	-1.74158	13/623	12236,12530,16551,22367,23834,50873,64383,70235,72119,72787,105988,218914,224727,11350,17283,69807,101565,110606,170936,192231,269582,17215	Bub1b,Cdc25a,Kif11,Vrk1,Cdc6,Park2,Sirt2,Poc1a,Tpx2,Ndc1,Espl1,Wapl,Bag6,Abl1,Men1,Trim32,Ccp110,Fntb,Zfp369,Hexim1,Clspn,Mcm3
2_Member	GO Biological Processes	GO:0048285	organelle fission	-5.57833	-1.74158	13/623	12236,12530,16551,22367,23834,50873,64383,70235,72119,72787,105988,218914,224727	Bub1b,Cdc25a,Kif11,Vrk1,Cdc6,Park2,Sirt2,Poc1a,Tpx2,Ndc1,Espl1,Wapl,Bag6
2_Member	GO Biological Processes	GO:0051726	regulation of cell cycle	-5.50716	-1.74158	15/845	11350,12236,16551,17283,23834,64383,69807,70235,72119,101565,110606,170936,192231,218914,269582	Abl1,Bub1b,Kif11,Men1,Cdc6,Sirt2,Trim32,Poc1a,Tpx2,Ccp110,Fntb,Zfp369,Hexim1,Wapl,Clspn
2_Member	GO Biological Processes	GO:0000280	nuclear division	-5.18973	-1.74158	12/574	12236,12530,16551,22367,23834,64383,70235,72119,72787,105988,218914,224727	Bub1b,Cdc25a,Kif11,Vrk1,Cdc6,Sirt2,Poc1a,Tpx2,Ndc1,Espl1,Wapl,Bag6
2_Member	Reactome Gene Sets	R-MMU-69278	Cell Cycle, Mitotic	-5.16029	-1.74158	10/390	12236,12530,17215,22367,23834,72119,72787,101565,105988,218914	Bub1b,Cdc25a,Mcm3,Vrk1,Cdc6,Tpx2,Ndc1,Ccp110,Espl1,Wapl
2_Member	GO Biological Processes	GO:0007067	mitotic nuclear division	-4.77555	-1.6115	10/432	12236,12530,16551,22367,23834,64383,70235,72119,105988,218914	Bub1b,Cdc25a,Kif11,Vrk1,Cdc6,Sirt2,Poc1a,Tpx2,Espl1,Wapl
2_Member	Reactome Gene Sets	R-MMU-1640170	Cell Cycle	-4.73472	-1.5987	11/534	12236,12530,17215,22367,23834,72119,72787,101565,105988,218914,269582	Bub1b,Cdc25a,Mcm3,Vrk1,Cdc6,Tpx2,Ndc1,Ccp110,Espl1,Wapl,Clspn
2_Member	GO Biological Processes	GO:0007059	chromosome segregation	-4.42542	-1.447	8/292	12236,16551,23834,64383,72787,105988,218914,224727	Bub1b,Kif11,Cdc6,Sirt2,Ndc1,Espl1,Wapl,Bag6
2_Member	GO Biological Processes	GO:0045132	meiotic chromosome segregation	-4.29868	-1.35494	5/93	12236,72787,105988,218914,224727	Bub1b,Ndc1,Espl1,Wapl,Bag6
2_Member	GO Biological Processes	GO:0010564	regulation of cell cycle process	-4.29715	-1.35494	10/492	12236,16551,17283,23834,64383,70235,72119,101565,218914,269582	Bub1b,Kif11,Men1,Cdc6,Sirt2,Poc1a,Tpx2,Ccp110,Wapl,Clspn
2_Member	GO Biological Processes	GO:0098813	nuclear chromosome segregation	-4.17031	-1.27732	7/234	12236,23834,64383,72787,105988,218914,224727	Bub1b,Cdc6,Sirt2,Ndc1,Espl1,Wapl,Bag6
2_Member	GO Biological Processes	GO:0051301	cell division	-3.99595	-1.17432	10/535	12236,12530,16551,17283,22367,23834,64383,72119,101565,218914	Bub1b,Cdc25a,Kif11,Men1,Vrk1,Cdc6,Sirt2,Tpx2,Ccp110,Wapl
2_Member	GO Biological Processes	GO:0000278	mitotic cell cycle	-3.84792	-1.07598	12/789	11350,12236,12530,16551,22367,23834,64383,70235,72119,105988,218914,269582	Abl1,Bub1b,Cdc25a,Kif11,Vrk1,Cdc6,Sirt2,Poc1a,Tpx2,Espl1,Wapl,Clspn
2_Member	GO Biological Processes	GO:0007126	meiotic nuclear division	-3.79482	-1.05084	6/188	12236,64383,72787,105988,218914,224727	Bub1b,Sirt2,Ndc1,Espl1,Wapl,Bag6
2_Member	GO Biological Processes	GO:1903047	mitotic cell cycle process	-3.69637	-0.979471	11/698	12236,12530,16551,22367,23834,64383,70235,72119,105988,218914,269582	Bub1b,Cdc25a,Kif11,Vrk1,Cdc6,Sirt2,Poc1a,Tpx2,Espl1,Wapl,Clspn
2_Member	GO Biological Processes	GO:1903046	meiotic cell cycle process	-3.66111	-0.954432	6/199	12236,64383,72787,105988,218914,224727	Bub1b,Sirt2,Ndc1,Espl1,Wapl,Bag6
2_Member	GO Biological Processes	GO:0051983	regulation of chromosome segregation	-3.32799	-0.743715	4/84	12236,23834,64383,218914	Bub1b,Cdc6,Sirt2,Wapl
2_Member	GO Biological Processes	GO:0051321	meiotic cell cycle	-3.21893	-0.670491	6/241	12236,64383,72787,105988,218914,224727	Bub1b,Sirt2,Ndc1,Espl1,Wapl,Bag6
2_Member	GO Biological Processes	GO:0051783	regulation of nuclear division	-3.05717	-0.580346	5/172	12236,16551,23834,64383,72119	Bub1b,Kif11,Cdc6,Sirt2,Tpx2
2_Member	GO Biological Processes	GO:0000070	mitotic sister chromatid segregation	-2.64768	-0.328722	4/128	12236,23834,105988,218914	Bub1b,Cdc6,Espl1,Wapl
2_Member	GO Biological Processes	GO:0045143	homologous chromosome segregation	-2.60017	-0.303827	3/63	72787,105988,224727	Ndc1,Espl1,Bag6
2_Member	Reactome Gene Sets	R-MMU-68886	M Phase	-2.58707	-0.303827	5/220	12236,22367,72787,105988,218914	Bub1b,Vrk1,Ndc1,Espl1,Wapl
2_Member	GO Biological Processes	GO:0033045	regulation of sister chromatid segregation	-2.54262	-0.286697	3/66	12236,23834,218914	Bub1b,Cdc6,Wapl
2_Member	GO Biological Processes	GO:0007088	regulation of mitotic nuclear division	-2.46335	-0.237148	4/144	12236,16551,23834,72119	Bub1b,Kif11,Cdc6,Tpx2
2_Member	GO Biological Processes	GO:0051304	chromosome separation	-2.43561	-0.225793	3/72	12236,23834,105988	Bub1b,Cdc6,Espl1
2_Member	GO Biological Processes	GO:0070192	chromosome organization involved in meiotic cell cycle	-2.43561	-0.225793	3/72	12236,72787,224727	Bub1b,Ndc1,Bag6
2_Member	Reactome Gene Sets	R-MMU-68882	Mitotic Anaphase	-2.34967	-0.170893	4/155	12236,22367,105988,218914	Bub1b,Vrk1,Espl1,Wapl
2_Member	Reactome Gene Sets	R-MMU-2555396	Mitotic Metaphase and Anaphase	-2.3398	-0.169914	4/156	12236,22367,105988,218914	Bub1b,Vrk1,Espl1,Wapl
2_Member	GO Biological Processes	GO:0000819	sister chromatid segregation	-2.32027	-0.156214	4/158	12236,23834,105988,218914	Bub1b,Cdc6,Espl1,Wapl
2_Member	GO Biological Processes	GO:0010948	negative regulation of cell cycle process	-2.09795	0	4/183	12236,17283,218914,269582	Bub1b,Men1,Wapl,Clspn
2_Member	GO Biological Processes	GO:0045786	negative regulation of cell cycle	-2.05883	0	6/413	11350,12236,17283,192231,218914,269582	Abl1,Bub1b,Men1,Hexim1,Wapl,Clspn
2_Member	GO Biological Processes	GO:0007346	regulation of mitotic cell cycle	-2.01084	0	6/423	11350,12236,16551,23834,72119,269582	Abl1,Bub1b,Kif11,Cdc6,Tpx2,Clspn
3_Summary	GO Molecular Functions	GO:0003682	chromatin binding	-5.45901	-1.74158	12/540	14534,16468,17283,20019,22367,23834,54624,64383,67488,75273,108037,170936,12236,53890,73473,218914,14086,50873,70235,101565,234594,606496,224727,320376,59016,192231,272359	Kat2a,Jarid2,Men1,Polr1a,Vrk1,Cdc6,Paf1,Sirt2,Calcoco1,Pelp1,Shmt2,Zfp369,Bub1b,Sart3,Iws1,Wapl,Fscn1,Park2,Poc1a,Ccp110,Cnot1,Gsk3a,Bag6,Bcorl1,Thap11,Hexim1,Irf2bp1
3_Member	GO Molecular Functions	GO:0003682	chromatin binding	-5.45901	-1.74158	12/540	14534,16468,17283,20019,22367,23834,54624,64383,67488,75273,108037,170936	Kat2a,Jarid2,Men1,Polr1a,Vrk1,Cdc6,Paf1,Sirt2,Calcoco1,Pelp1,Shmt2,Zfp369
3_Member	GO Biological Processes	GO:0033044	regulation of chromosome organization	-5.26978	-1.74158	9/297	12236,14534,16468,17283,23834,53890,54624,73473,218914	Bub1b,Kat2a,Jarid2,Men1,Cdc6,Sart3,Paf1,Iws1,Wapl
3_Member	GO Biological Processes	GO:0010638	positive regulation of organelle organization	-5.03288	-1.69273	12/595	14086,14534,16468,17283,50873,53890,54624,64383,70235,101565,234594,606496	Fscn1,Kat2a,Jarid2,Men1,Park2,Sart3,Paf1,Sirt2,Poc1a,Ccp110,Cnot1,Gsk3a
3_Member	GO Biological Processes	GO:0031056	regulation of histone modification	-4.55641	-1.51729	6/137	14534,16468,17283,53890,54624,73473	Kat2a,Jarid2,Men1,Sart3,Paf1,Iws1
3_Member	GO Biological Processes	GO:0031058	positive regulation of histone modification	-4.43801	-1.447	5/87	14534,16468,17283,53890,54624	Kat2a,Jarid2,Men1,Sart3,Paf1
3_Member	GO Biological Processes	GO:1905269	positive regulation of chromatin organization	-4.23264	-1.30746	5/96	14534,16468,17283,53890,54624	Kat2a,Jarid2,Men1,Sart3,Paf1
3_Member	GO Biological Processes	GO:1902275	regulation of chromatin organization	-4.13472	-1.27169	6/163	14534,16468,17283,53890,54624,73473	Kat2a,Jarid2,Men1,Sart3,Paf1,Iws1
3_Member	GO Biological Processes	GO:0016569	covalent chromatin modification	-4.11134	-1.26256	10/518	14534,16468,17283,22367,53890,54624,64383,73473,224727,320376	Kat2a,Jarid2,Men1,Vrk1,Sart3,Paf1,Sirt2,Iws1,Bag6,Bcorl1
3_Member	GO Biological Processes	GO:0031060	regulation of histone methylation	-3.73008	-1.00271	4/66	16468,17283,54624,73473	Jarid2,Men1,Paf1,Iws1
3_Member	GO Biological Processes	GO:0016570	histone modification	-3.39262	-0.784871	8/413	14534,16468,17283,22367,53890,54624,64383,73473	Kat2a,Jarid2,Men1,Vrk1,Sart3,Paf1,Sirt2,Iws1
3_Member	GO Biological Processes	GO:0031062	positive regulation of histone methylation	-3.34551	-0.745721	3/35	16468,17283,54624	Jarid2,Men1,Paf1
3_Member	GO Biological Processes	GO:2001252	positive regulation of chromosome organization	-3.22335	-0.670491	5/158	14534,16468,17283,53890,54624	Kat2a,Jarid2,Men1,Sart3,Paf1
3_Member	GO Biological Processes	GO:0006325	chromatin organization	-2.9984	-0.546787	10/716	14534,16468,17283,22367,53890,54624,64383,73473,224727,320376	Kat2a,Jarid2,Men1,Vrk1,Sart3,Paf1,Sirt2,Iws1,Bag6,Bcorl1
3_Member	GO Biological Processes	GO:0018205	peptidyl-lysine modification	-2.70894	-0.360018	6/303	14534,16468,17283,64383,73473,224727	Kat2a,Jarid2,Men1,Sirt2,Iws1,Bag6
3_Member	GO Biological Processes	GO:0016571	histone methylation	-2.64768	-0.328722	4/128	16468,17283,54624,73473	Jarid2,Men1,Paf1,Iws1
3_Member	GO Biological Processes	GO:0043414	macromolecule methylation	-2.38764	-0.188564	5/245	16468,17283,54624,73473,606496	Jarid2,Men1,Paf1,Iws1,Gsk3a
3_Member	GO Biological Processes	GO:0006479	protein methylation	-2.31061	-0.152309	4/159	16468,17283,54624,73473	Jarid2,Men1,Paf1,Iws1
3_Member	GO Biological Processes	GO:0008213	protein alkylation	-2.31061	-0.152309	4/159	16468,17283,54624,73473	Jarid2,Men1,Paf1,Iws1
3_Member	GO Biological Processes	GO:0000122	negative regulation of transcription from RNA polymerase II promoter	-2.29372	-0.138263	9/754	16468,17283,50873,54624,59016,64383,192231,234594,272359	Jarid2,Men1,Park2,Paf1,Thap11,Sirt2,Hexim1,Cnot1,Irf2bp1
3_Member	GO Biological Processes	GO:0034968	histone lysine methylation	-2.03984	0	3/100	16468,17283,73473	Jarid2,Men1,Iws1
4_Summary	GO Molecular Functions	GO:0043130	ubiquitin binding	-5.19282	-1.74158	6/106	17966,50873,64383,69807,224727,226409,53890,16396,237500,56407,230753,233902,234594,606496,14228,66890,20338,17283,277939,14534	Nbr1,Park2,Sirt2,Trim32,Bag6,Zranb3,Sart3,Itch,Tmtc3,Trpc4ap,Thrap3,Fbxl19,Cnot1,Gsk3a,Fkbp4,Lman2,Sel1l,Men1,C2cd3,Kat2a
4_Member	GO Molecular Functions	GO:0043130	ubiquitin binding	-5.19282	-1.74158	6/106	17966,50873,64383,69807,224727,226409	Nbr1,Park2,Sirt2,Trim32,Bag6,Zranb3
4_Member	GO Molecular Functions	GO:0032182	ubiquitin-like protein binding	-4.78201	-1.6115	6/125	17966,50873,64383,69807,224727,226409	Nbr1,Park2,Sirt2,Trim32,Bag6,Zranb3
4_Member	GO Molecular Functions	GO:1990381	ubiquitin-specific protease binding	-4.57194	-1.51729	3/14	50873,53890,224727	Park2,Sart3,Bag6
4_Member	GO Biological Processes	GO:0045732	positive regulation of protein catabolic process	-3.85856	-1.07598	6/183	16396,50873,64383,69807,224727,237500	Itch,Park2,Sirt2,Trim32,Bag6,Tmtc3
4_Member	GO Biological Processes	GO:0044265	cellular macromolecule catabolic process	-3.18804	-0.658531	11/802	16396,50873,56407,64383,69807,224727,230753,233902,234594,237500,606496	Itch,Park2,Trpc4ap,Sirt2,Trim32,Bag6,Thrap3,Fbxl19,Cnot1,Tmtc3,Gsk3a
4_Member	GO Biological Processes	GO:0009896	positive regulation of catabolic process	-3.15969	-0.640645	7/343	16396,50873,64383,69807,224727,234594,237500	Itch,Park2,Sirt2,Trim32,Bag6,Cnot1,Tmtc3
4_Member	GO Biological Processes	GO:0051603	proteolysis involved in cellular protein catabolic process	-3.00831	-0.546787	9/590	16396,50873,56407,64383,69807,224727,233902,237500,606496	Itch,Park2,Trpc4ap,Sirt2,Trim32,Bag6,Fbxl19,Tmtc3,Gsk3a
4_Member	GO Molecular Functions	GO:0031072	heat shock protein binding	-2.97922	-0.536703	4/104	14228,50873,66890,224727	Fkbp4,Park2,Lman2,Bag6
4_Member	GO Biological Processes	GO:0009057	macromolecule catabolic process	-2.95537	-0.523156	12/993	16396,20338,50873,56407,64383,69807,224727,230753,233902,234594,237500,606496	Itch,Sel1l,Park2,Trpc4ap,Sirt2,Trim32,Bag6,Thrap3,Fbxl19,Cnot1,Tmtc3,Gsk3a
4_Member	GO Biological Processes	GO:0045862	positive regulation of proteolysis	-2.95482	-0.523156	6/271	17283,50873,53890,64383,69807,237500	Men1,Park2,Sart3,Sirt2,Trim32,Tmtc3
4_Member	GO Biological Processes	GO:0006511	ubiquitin-dependent protein catabolic process	-2.90528	-0.491998	8/491	16396,50873,56407,64383,69807,224727,233902,606496	Itch,Park2,Trpc4ap,Sirt2,Trim32,Bag6,Fbxl19,Gsk3a
4_Member	GO Biological Processes	GO:0030162	regulation of proteolysis	-2.90273	-0.491998	9/611	16396,17283,50873,53890,64383,69807,224727,237500,277939	Itch,Men1,Park2,Sart3,Sirt2,Trim32,Bag6,Tmtc3,C2cd3
4_Member	GO Biological Processes	GO:0019941	modification-dependent protein catabolic process	-2.86636	-0.465734	8/498	16396,50873,56407,64383,69807,224727,233902,606496	Itch,Park2,Trpc4ap,Sirt2,Trim32,Bag6,Fbxl19,Gsk3a
4_Member	GO Biological Processes	GO:0044257	cellular protein catabolic process	-2.83973	-0.462632	9/624	16396,50873,56407,64383,69807,224727,233902,237500,606496	Itch,Park2,Trpc4ap,Sirt2,Trim32,Bag6,Fbxl19,Tmtc3,Gsk3a
4_Member	GO Biological Processes	GO:0043632	modification-dependent macromolecule catabolic process	-2.83899	-0.462632	8/503	16396,50873,56407,64383,69807,224727,233902,606496	Itch,Park2,Trpc4ap,Sirt2,Trim32,Bag6,Fbxl19,Gsk3a
4_Member	GO Biological Processes	GO:0009894	regulation of catabolic process	-2.79244	-0.430013	9/634	14534,16396,50873,64383,69807,224727,234594,237500,606496	Kat2a,Itch,Park2,Sirt2,Trim32,Bag6,Cnot1,Tmtc3,Gsk3a
4_Member	GO Biological Processes	GO:0030163	protein catabolic process	-2.76337	-0.409802	10/770	16396,20338,50873,56407,64383,69807,224727,233902,237500,606496	Itch,Sel1l,Park2,Trpc4ap,Sirt2,Trim32,Bag6,Fbxl19,Tmtc3,Gsk3a
4_Member	GO Biological Processes	GO:0042176	regulation of protein catabolic process	-2.59749	-0.303827	6/319	16396,50873,64383,69807,224727,237500	Itch,Park2,Sirt2,Trim32,Bag6,Tmtc3
4_Member	GO Biological Processes	GO:0061136	regulation of proteasomal protein catabolic process	-2.49609	-0.263149	4/141	50873,64383,224727,237500	Park2,Sirt2,Bag6,Tmtc3
4_Member	GO Biological Processes	GO:0010498	proteasomal protein catabolic process	-2.35245	-0.170893	6/358	50873,64383,224727,233902,237500,606496	Park2,Sirt2,Bag6,Fbxl19,Tmtc3,Gsk3a
4_Member	GO Biological Processes	GO:1903050	regulation of proteolysis involved in cellular protein catabolic process	-2.27267	-0.128137	4/163	50873,64383,224727,237500	Park2,Sirt2,Bag6,Tmtc3
4_Member	GO Biological Processes	GO:1901800	positive regulation of proteasomal protein catabolic process	-2.23391	-0.104153	3/85	50873,64383,237500	Park2,Sirt2,Tmtc3
4_Member	GO Biological Processes	GO:0031329	regulation of cellular catabolic process	-2.23211	-0.104153	7/502	14534,50873,64383,224727,234594,237500,606496	Kat2a,Park2,Sirt2,Bag6,Cnot1,Tmtc3,Gsk3a
4_Member	GO Biological Processes	GO:1903362	regulation of cellular protein catabolic process	-2.06569	0	4/187	50873,64383,224727,237500	Park2,Sirt2,Bag6,Tmtc3
4_Member	GO Biological Processes	GO:1903052	positive regulation of proteolysis involved in cellular protein catabolic process	-2.06376	0	3/98	50873,64383,237500	Park2,Sirt2,Tmtc3
5_Summary	GO Biological Processes	GO:0051099	positive regulation of binding	-5.12749	-1.74158	7/166	11350,14534,17283,50873,56347,64383,218914,12236,20019,26356,27967,54624,63856,224727,277939,606496,22367,26383,70235,237500,20909,73473,17966,14086,16897	Abl1,Kat2a,Men1,Park2,Eif3c,Sirt2,Wapl,Bub1b,Polr1a,Ing1,Cherp,Paf1,Taf8,Bag6,C2cd3,Gsk3a,Vrk1,Fto,Poc1a,Tmtc3,Stx4a,Iws1,Nbr1,Fscn1,Llgl1
5_Member	GO Biological Processes	GO:0051099	positive regulation of binding	-5.12749	-1.74158	7/166	11350,14534,17283,50873,56347,64383,218914	Abl1,Kat2a,Men1,Park2,Eif3c,Sirt2,Wapl
5_Member	GO Biological Processes	GO:0043388	positive regulation of DNA binding	-4.13537	-1.27169	4/52	14534,50873,64383,218914	Kat2a,Park2,Sirt2,Wapl
5_Member	GO Biological Processes	GO:0033365	protein localization to organelle	-3.80222	-1.05084	12/798	12236,14534,20019,26356,27967,50873,54624,63856,218914,224727,277939,606496	Bub1b,Kat2a,Polr1a,Ing1,Cherp,Park2,Paf1,Taf8,Wapl,Bag6,C2cd3,Gsk3a
5_Member	GO Biological Processes	GO:0051098	regulation of binding	-3.25085	-0.681553	7/331	11350,14534,17283,50873,56347,64383,218914	Abl1,Kat2a,Men1,Park2,Eif3c,Sirt2,Wapl
5_Member	GO Biological Processes	GO:1903008	organelle disassembly	-3.10907	-0.614147	4/96	14534,22367,50873,606496	Kat2a,Vrk1,Park2,Gsk3a
5_Member	GO Biological Processes	GO:0051101	regulation of DNA binding	-2.93335	-0.50702	4/107	14534,50873,64383,218914	Kat2a,Park2,Sirt2,Wapl
5_Member	GO Biological Processes	GO:1903146	regulation of mitophagy	-2.81595	-0.444288	3/53	14534,50873,606496	Kat2a,Park2,Gsk3a
5_Member	GO Biological Processes	GO:0048589	developmental growth	-2.54911	-0.286697	9/689	11350,14534,17283,26383,50873,63856,70235,237500,606496	Abl1,Kat2a,Men1,Fto,Park2,Taf8,Poc1a,Tmtc3,Gsk3a
5_Member	GO Biological Processes	GO:1903827	regulation of cellular protein localization	-2.54048	-0.286697	8/562	14534,20019,20909,27967,50873,73473,218914,606496	Kat2a,Polr1a,Stx4a,Cherp,Park2,Iws1,Wapl,Gsk3a
5_Member	GO Biological Processes	GO:0006914	autophagy	-2.50545	-0.269111	6/333	11350,14534,17966,50873,64383,606496	Abl1,Kat2a,Nbr1,Park2,Sirt2,Gsk3a
5_Member	GO Biological Processes	GO:0061726	mitochondrion disassembly	-2.36954	-0.181686	3/76	14534,50873,606496	Kat2a,Park2,Gsk3a
5_Member	GO Biological Processes	GO:0000422	mitophagy	-2.36954	-0.181686	3/76	14534,50873,606496	Kat2a,Park2,Gsk3a
5_Member	GO Biological Processes	GO:0022411	cellular component disassembly	-2.04187	0	5/297	14086,14534,22367,50873,606496	Fscn1,Kat2a,Vrk1,Park2,Gsk3a
5_Member	GO Biological Processes	GO:0032880	regulation of protein localization	-2.02571	0	10/982	11350,14534,16897,20019,20909,27967,50873,73473,218914,606496	Abl1,Kat2a,Llgl1,Polr1a,Stx4a,Cherp,Park2,Iws1,Wapl,Gsk3a
6_Summary	Reactome Gene Sets	R-MMU-176187	Activation of ATR in response to replication stress	-4.92886	-1.6301	4/33	12530,17215,23834,269582,11350,12236,105988,218914	Cdc25a,Mcm3,Cdc6,Clspn,Abl1,Bub1b,Espl1,Wapl
6_Member	Reactome Gene Sets	R-MMU-176187	Activation of ATR in response to replication stress	-4.92886	-1.6301	4/33	12530,17215,23834,269582	Cdc25a,Mcm3,Cdc6,Clspn
6_Member	KEGG Pathway	mmu04110	Cell cycle	-4.80187	-1.6115	6/124	11350,12236,12530,17215,23834,105988	Abl1,Bub1b,Cdc25a,Mcm3,Cdc6,Espl1
6_Member	KEGG Pathway	ko04110	Cell cycle	-4.80187	-1.6115	6/124	11350,12236,12530,17215,23834,105988	Abl1,Bub1b,Cdc25a,Mcm3,Cdc6,Espl1
6_Member	Reactome Gene Sets	R-MMU-69620	Cell Cycle Checkpoints	-3.12644	-0.625139	5/166	12236,12530,17215,23834,269582	Bub1b,Cdc25a,Mcm3,Cdc6,Clspn
6_Member	Reactome Gene Sets	R-MMU-69242	S Phase	-2.84575	-0.462632	4/113	12530,17215,23834,218914	Cdc25a,Mcm3,Cdc6,Wapl
6_Member	Reactome Gene Sets	R-MMU-69481	G2/M Checkpoints	-2.55244	-0.286697	4/136	12530,17215,23834,269582	Cdc25a,Mcm3,Cdc6,Clspn
6_Member	Reactome Gene Sets	R-MMU-69206	G1/S Transition	-2.00493	0	3/103	12530,17215,23834	Cdc25a,Mcm3,Cdc6
7_Summary	GO Biological Processes	GO:0006396	RNA processing	-4.6739	-1.5642	13/757	20020,27967,53890,54624,57750,67465,68188,73473,74351,224907,230753,232989,319322,234594	Polr2a,Cherp,Sart3,Paf1,Wdr12,Sf3a1,Sympk,Iws1,Ddx23,Dus3l,Thrap3,Hnrnpul1,Sf3b2,Cnot1
7_Member	GO Biological Processes	GO:0006396	RNA processing	-4.6739	-1.5642	13/757	20020,27967,53890,54624,57750,67465,68188,73473,74351,224907,230753,232989,319322	Polr2a,Cherp,Sart3,Paf1,Wdr12,Sf3a1,Sympk,Iws1,Ddx23,Dus3l,Thrap3,Hnrnpul1,Sf3b2
7_Member	GO Biological Processes	GO:1903311	regulation of mRNA metabolic process	-3.53609	-0.877187	5/135	54624,67465,73473,230753,234594	Paf1,Sf3a1,Iws1,Thrap3,Cnot1
7_Member	GO Biological Processes	GO:0008380	RNA splicing	-3.15227	-0.640645	7/344	20020,53890,67465,73473,74351,230753,319322	Polr2a,Sart3,Sf3a1,Iws1,Ddx23,Thrap3,Sf3b2
7_Member	GO Biological Processes	GO:0050684	regulation of mRNA processing	-2.99484	-0.546787	4/103	54624,67465,73473,230753	Paf1,Sf3a1,Iws1,Thrap3
7_Member	GO Biological Processes	GO:1903313	positive regulation of mRNA metabolic process	-2.79247	-0.430013	3/54	54624,230753,234594	Paf1,Thrap3,Cnot1
7_Member	GO Biological Processes	GO:0006397	mRNA processing	-2.68407	-0.343924	7/415	53890,54624,67465,68188,73473,230753,319322	Sart3,Paf1,Sf3a1,Sympk,Iws1,Thrap3,Sf3b2
7_Member	GO Biological Processes	GO:0016071	mRNA metabolic process	-2.63197	-0.317125	8/543	53890,54624,67465,68188,73473,230753,234594,319322	Sart3,Paf1,Sf3a1,Sympk,Iws1,Thrap3,Cnot1,Sf3b2
7_Member	KEGG Pathway	mmu03040	Spliceosome	-2.5874	-0.303827	4/133	27967,67465,74351,319322	Cherp,Sf3a1,Ddx23,Sf3b2
7_Member	KEGG Pathway	ko03040	Spliceosome	-2.5874	-0.303827	4/133	27967,67465,74351,319322	Cherp,Sf3a1,Ddx23,Sf3b2
7_Member	GO Biological Processes	GO:0000375	RNA splicing, via transesterification reactions	-2.58707	-0.303827	5/220	53890,67465,74351,230753,319322	Sart3,Sf3a1,Ddx23,Thrap3,Sf3b2
8_Summary	Reactome Gene Sets	R-MMU-597592	Post-translational protein modification	-4.19947	-1.29069	12/724	12530,14534,20338,22201,50873,54624,66124,67728,72787,101565,234730,269582,56347	Cdc25a,Kat2a,Sel1l,Uba1,Park2,Paf1,Josd2,Dph2,Ndc1,Ccp110,Fuk,Clspn,Eif3c
8_Member	Reactome Gene Sets	R-MMU-597592	Post-translational protein modification	-4.19947	-1.29069	12/724	12530,14534,20338,22201,50873,54624,66124,67728,72787,101565,234730,269582	Cdc25a,Kat2a,Sel1l,Uba1,Park2,Paf1,Josd2,Dph2,Ndc1,Ccp110,Fuk,Clspn
8_Member	Reactome Gene Sets	R-MMU-392499	Metabolism of proteins	-3.54387	-0.877187	13/981	12530,14534,20338,22201,50873,54624,56347,66124,67728,72787,101565,234730,269582	Cdc25a,Kat2a,Sel1l,Uba1,Park2,Paf1,Eif3c,Josd2,Dph2,Ndc1,Ccp110,Fuk,Clspn
8_Member	Reactome Gene Sets	R-MMU-5688426	Deubiquitination	-3.52454	-0.874589	6/211	12530,14534,50873,66124,101565,269582	Cdc25a,Kat2a,Park2,Josd2,Ccp110,Clspn
8_Member	Reactome Gene Sets	R-MMU-5689880	Ub-specific processing proteases	-2.35962	-0.174807	4/154	12530,14534,101565,269582	Cdc25a,Kat2a,Ccp110,Clspn
9_Summary	GO Biological Processes	GO:0030518	intracellular steroid hormone receptor signaling pathway	-4.02775	-1.19275	5/106	14228,23989,67488,230753,234594,64383,606496,11350,54624,19285	Fkbp4,Med24,Calcoco1,Thrap3,Cnot1,Sirt2,Gsk3a,Abl1,Paf1,Ptrf
9_Member	GO Biological Processes	GO:0030518	intracellular steroid hormone receptor signaling pathway	-4.02775	-1.19275	5/106	14228,23989,67488,230753,234594	Fkbp4,Med24,Calcoco1,Thrap3,Cnot1
9_Member	GO Biological Processes	GO:0043401	steroid hormone mediated signaling pathway	-3.28678	-0.710063	5/153	14228,23989,67488,230753,234594	Fkbp4,Med24,Calcoco1,Thrap3,Cnot1
9_Member	GO Biological Processes	GO:0030521	androgen receptor signaling pathway	-3.08085	-0.598032	3/43	14228,23989,230753	Fkbp4,Med24,Thrap3
9_Member	GO Biological Processes	GO:0009755	hormone-mediated signaling pathway	-2.91612	-0.495056	5/185	14228,23989,67488,230753,234594	Fkbp4,Med24,Calcoco1,Thrap3,Cnot1
9_Member	GO Biological Processes	GO:0030522	intracellular receptor signaling pathway	-2.875	-0.469356	5/189	14228,23989,67488,230753,234594	Fkbp4,Med24,Calcoco1,Thrap3,Cnot1
9_Member	GO Biological Processes	GO:0071383	cellular response to steroid hormone stimulus	-2.84482	-0.462632	5/192	14228,23989,67488,230753,234594	Fkbp4,Med24,Calcoco1,Thrap3,Cnot1
9_Member	GO Molecular Functions	GO:0035257	nuclear hormone receptor binding	-2.66005	-0.328722	4/127	14228,23989,230753,234594	Fkbp4,Med24,Thrap3,Cnot1
9_Member	GO Biological Processes	GO:0071407	cellular response to organic cyclic compound	-2.44681	-0.22724	7/458	14228,23989,64383,67488,230753,234594,606496	Fkbp4,Med24,Sirt2,Calcoco1,Thrap3,Cnot1,Gsk3a
9_Member	GO Biological Processes	GO:0048545	response to steroid hormone	-2.40269	-0.196733	5/243	14228,23989,67488,230753,234594	Fkbp4,Med24,Calcoco1,Thrap3,Cnot1
9_Member	GO Molecular Functions	GO:0051427	hormone receptor binding	-2.40016	-0.196733	4/150	14228,23989,230753,234594	Fkbp4,Med24,Thrap3,Cnot1
9_Member	GO Biological Processes	GO:0071396	cellular response to lipid	-2.20929	-0.0839826	7/507	11350,14228,23989,54624,67488,230753,234594	Abl1,Fkbp4,Med24,Paf1,Calcoco1,Thrap3,Cnot1
9_Member	GO Biological Processes	GO:0006352	DNA-templated transcription, initiation	-2.16525	-0.0425844	3/90	19285,23989,230753	Ptrf,Med24,Thrap3
10_Summary	GO Biological Processes	GO:0016579	protein deubiquitination	-3.9331	-1.12443	5/111	14534,16396,53890,66124,108037	Kat2a,Itch,Sart3,Josd2,Shmt2
10_Member	GO Biological Processes	GO:0016579	protein deubiquitination	-3.9331	-1.12443	5/111	14534,16396,53890,66124,108037	Kat2a,Itch,Sart3,Josd2,Shmt2
10_Member	GO Biological Processes	GO:0070646	protein modification by small protein removal	-3.61199	-0.934598	5/130	14534,16396,53890,66124,108037	Kat2a,Itch,Sart3,Josd2,Shmt2
11_Summary	GO Molecular Functions	GO:0019900	kinase binding	-3.78892	-1.05084	11/681	11350,12530,14886,16551,16897,17966,22367,23834,50873,72119,606496	Abl1,Cdc25a,Gtf2i,Kif11,Llgl1,Nbr1,Vrk1,Cdc6,Park2,Tpx2,Gsk3a
11_Member	GO Molecular Functions	GO:0019900	kinase binding	-3.78892	-1.05084	11/681	11350,12530,14886,16551,16897,17966,22367,23834,50873,72119,606496	Abl1,Cdc25a,Gtf2i,Kif11,Llgl1,Nbr1,Vrk1,Cdc6,Park2,Tpx2,Gsk3a
11_Member	GO Molecular Functions	GO:0019901	protein kinase binding	-3.50857	-0.870712	10/615	11350,12530,14886,16551,16897,17966,22367,50873,72119,606496	Abl1,Cdc25a,Gtf2i,Kif11,Llgl1,Nbr1,Vrk1,Park2,Tpx2,Gsk3a
11_Member	GO Molecular Functions	GO:0051019	mitogen-activated protein kinase binding	-3.50329	-0.870712	3/31	11350,14886,17966	Abl1,Gtf2i,Nbr1
12_Summary	GO Biological Processes	GO:0009303	rRNA transcription	-3.63662	-0.93993	3/28	20019,21453,216443	Polr1a,Tcof1,Mars
12_Member	GO Biological Processes	GO:0009303	rRNA transcription	-3.63662	-0.93993	3/28	20019,21453,216443	Polr1a,Tcof1,Mars
12_Member	GO Biological Processes	GO:0098781	ncRNA transcription	-3.20591	-0.665103	3/39	20019,21453,216443	Polr1a,Tcof1,Mars
13_Summary	GO Biological Processes	GO:0070507	regulation of microtubule cytoskeleton organization	-3.44905	-0.824908	5/141	11350,14228,16551,70235,72119,101565,277939,105988,14086,50873	Abl1,Fkbp4,Kif11,Poc1a,Tpx2,Ccp110,C2cd3,Espl1,Fscn1,Park2
13_Member	GO Biological Processes	GO:0070507	regulation of microtubule cytoskeleton organization	-3.44905	-0.824908	5/141	11350,14228,16551,70235,72119	Abl1,Fkbp4,Kif11,Poc1a,Tpx2
13_Member	GO Biological Processes	GO:0007098	centrosome cycle	-3.40866	-0.792788	4/80	16551,70235,101565,277939	Kif11,Poc1a,Ccp110,C2cd3
13_Member	GO Biological Processes	GO:0000226	microtubule cytoskeleton organization	-3.14828	-0.640645	8/450	11350,14228,16551,70235,72119,101565,105988,277939	Abl1,Fkbp4,Kif11,Poc1a,Tpx2,Ccp110,Espl1,C2cd3
13_Member	GO Biological Processes	GO:0032886	regulation of microtubule-based process	-3.10303	-0.614147	5/168	11350,14228,16551,70235,72119	Abl1,Fkbp4,Kif11,Poc1a,Tpx2
13_Member	GO Biological Processes	GO:0051297	centrosome organization	-2.85998	-0.464321	4/112	16551,70235,101565,277939	Kif11,Poc1a,Ccp110,C2cd3
13_Member	GO Biological Processes	GO:0031023	microtubule organizing center organization	-2.76318	-0.409802	4/119	16551,70235,101565,277939	Kif11,Poc1a,Ccp110,C2cd3
13_Member	GO Biological Processes	GO:0051298	centrosome duplication	-2.60017	-0.303827	3/63	70235,101565,277939	Poc1a,Ccp110,C2cd3
13_Member	GO Biological Processes	GO:0051493	regulation of cytoskeleton organization	-2.59788	-0.303827	7/430	11350,14086,14228,16551,50873,70235,72119	Abl1,Fscn1,Fkbp4,Kif11,Park2,Poc1a,Tpx2
13_Member	GO Biological Processes	GO:0007051	spindle organization	-2.55244	-0.286697	4/136	16551,70235,72119,105988	Kif11,Poc1a,Tpx2,Espl1
13_Member	GO Biological Processes	GO:1902850	microtubule cytoskeleton organization involved in mitosis	-2.27729	-0.128137	3/82	16551,70235,72119	Kif11,Poc1a,Tpx2
13_Member	GO Biological Processes	GO:0007052	mitotic spindle organization	-2.27729	-0.128137	3/82	16551,70235,72119	Kif11,Poc1a,Tpx2
13_Member	GO Biological Processes	GO:0007017	microtubule-based process	-2.24818	-0.114863	8/629	11350,14228,16551,70235,72119,101565,105988,277939	Abl1,Fkbp4,Kif11,Poc1a,Tpx2,Ccp110,Espl1,C2cd3
14_Summary	GO Molecular Functions	GO:0008270	zinc ion binding	-3.18576	-0.658531	12/934	17966,20019,26356,59016,64383,66743,69807,76580,110606,226409,229644,233902,16396,16468,17283,27967	Nbr1,Polr1a,Ing1,Thap11,Sirt2,Rnf220,Trim32,Mib2,Fntb,Zranb3,Trim45,Fbxl19,Itch,Jarid2,Men1,Cherp
14_Member	GO Molecular Functions	GO:0008270	zinc ion binding	-3.18576	-0.658531	12/934	17966,20019,26356,59016,64383,66743,69807,76580,110606,226409,229644,233902	Nbr1,Polr1a,Ing1,Thap11,Sirt2,Rnf220,Trim32,Mib2,Fntb,Zranb3,Trim45,Fbxl19
14_Member	GO Biological Processes	GO:0008285	negative regulation of cell proliferation	-2.25223	-0.116205	8/628	16396,16468,17283,26356,27967,64383,69807,110606	Itch,Jarid2,Men1,Ing1,Cherp,Sirt2,Trim32,Fntb
15_Summary	GO Biological Processes	GO:0048145	regulation of fibroblast proliferation	-3.02658	-0.555666	4/101	23834,69807,110606,218914,11350,64383,70235	Cdc6,Trim32,Fntb,Wapl,Abl1,Sirt2,Poc1a
15_Member	GO Biological Processes	GO:0048145	regulation of fibroblast proliferation	-3.02658	-0.555666	4/101	23834,69807,110606,218914	Cdc6,Trim32,Fntb,Wapl
15_Member	GO Biological Processes	GO:0048144	fibroblast proliferation	-2.99484	-0.546787	4/103	23834,69807,110606,218914	Cdc6,Trim32,Fntb,Wapl
15_Member	GO Biological Processes	GO:0045787	positive regulation of cell cycle	-2.65234	-0.328722	6/311	11350,23834,64383,69807,70235,110606	Abl1,Cdc6,Sirt2,Trim32,Poc1a,Fntb
15_Member	GO Biological Processes	GO:0048146	positive regulation of fibroblast proliferation	-2.54262	-0.286697	3/66	23834,110606,218914	Cdc6,Fntb,Wapl
16_Summary	GO Biological Processes	GO:0051302	regulation of cell division	-2.68514	-0.343924	4/125	17283,23834,64383,101565,192231	Men1,Cdc6,Sirt2,Ccp110,Hexim1
16_Member	GO Biological Processes	GO:0051302	regulation of cell division	-2.68514	-0.343924	4/125	17283,23834,64383,101565	Men1,Cdc6,Sirt2,Ccp110
16_Member	GO Biological Processes	GO:0000079	regulation of cyclin-dependent protein serine/threonine kinase activity	-2.47016	-0.240603	3/70	17283,23834,192231	Men1,Cdc6,Hexim1
16_Member	GO Biological Processes	GO:1904029	regulation of cyclin-dependent protein kinase activity	-2.43561	-0.225793	3/72	17283,23834,192231	Men1,Cdc6,Hexim1
16_Member	GO Biological Processes	GO:0051781	positive regulation of cell division	-2.3857	-0.188564	3/75	17283,23834,64383	Men1,Cdc6,Sirt2
17_Summary	GO Biological Processes	GO:0009411	response to UV	-2.67254	-0.336714	4/126	12530,17283,69807,226409,11350,22201,26383,224727,269582	Cdc25a,Men1,Trim32,Zranb3,Abl1,Uba1,Fto,Bag6,Clspn
17_Member	GO Biological Processes	GO:0009411	response to UV	-2.67254	-0.336714	4/126	12530,17283,69807,226409	Cdc25a,Men1,Trim32,Zranb3
17_Member	GO Biological Processes	GO:0006974	cellular response to DNA damage stimulus	-2.12316	-0.0160084	8/661	11350,17283,22201,26383,69807,224727,226409,269582	Abl1,Men1,Uba1,Fto,Trim32,Bag6,Zranb3,Clspn
18_Summary	GO Biological Processes	GO:0010639	negative regulation of organelle organization	-2.55745	-0.286697	6/325	12236,14228,16468,50873,101565,218914,64383,606496	Bub1b,Fkbp4,Jarid2,Park2,Ccp110,Wapl,Sirt2,Gsk3a
18_Member	GO Biological Processes	GO:0010639	negative regulation of organelle organization	-2.55745	-0.286697	6/325	12236,14228,16468,50873,101565,218914	Bub1b,Fkbp4,Jarid2,Park2,Ccp110,Wapl
18_Member	GO Biological Processes	GO:0051129	negative regulation of cellular component organization	-2.25629	-0.11754	8/627	12236,14228,16468,50873,64383,101565,218914,606496	Bub1b,Fkbp4,Jarid2,Park2,Sirt2,Ccp110,Wapl,Gsk3a
19_Summary	GO Biological Processes	GO:1902117	positive regulation of organelle assembly	-2.54262	-0.286697	3/66	14086,101565,234594	Fscn1,Ccp110,Cnot1
19_Member	GO Biological Processes	GO:1902117	positive regulation of organelle assembly	-2.54262	-0.286697	3/66	14086,101565,234594	Fscn1,Ccp110,Cnot1
20_Summary	GO Biological Processes	GO:0034622	cellular macromolecular complex assembly	-2.51259	-0.269111	10/834	11350,14228,20909,50873,53890,64383,67465,72787,83679,234594	Abl1,Fkbp4,Stx4a,Park2,Sart3,Sirt2,Sf3a1,Ndc1,Pde4dip,Cnot1
20_Member	GO Biological Processes	GO:0034622	cellular macromolecular complex assembly	-2.51259	-0.269111	10/834	11350,14228,20909,50873,53890,64383,67465,72787,83679,234594	Abl1,Fkbp4,Stx4a,Park2,Sart3,Sirt2,Sf3a1,Ndc1,Pde4dip,Cnot1
20_Member	GO Biological Processes	GO:0043623	cellular protein complex assembly	-2.25991	-0.118416	7/496	11350,14228,20909,50873,64383,72787,83679	Abl1,Fkbp4,Stx4a,Park2,Sirt2,Ndc1,Pde4dip
