# Supplementary material for: Mutations in Hcfc1 and Ronin result in an inborn error of cobalamin metabolism and ribosomopathy
Source: Nat Commun. 2022 Jan 10;13:134. doi: 10.1038/s41467-021-27759-7 (PMC8748873; doi:10.1038/s41467-021-27759-7)
Supplement: Supplementary file 3 — Supplementary Dataset 1–16 [file 41467_2021_27759_MOESM3_ESM.zip › SUPP DATA 6.xlsx]

## Sheet: Sheet1
PeakID (cmd=annotatePeaks.pl ./Brain_unique_ChIPseq_Ronin.txt mm9)	Chr	Start	End	Strand	Peak Score	Focus Ratio/Region Size	Annotation	Detailed Annotation	Distance to TSS	Nearest PromoterID	Entrez ID	Nearest Unigene	Nearest Refseq	Nearest Ensembl	Gene Name	Gene Alias	Gene Description	Gene Type
125	chr4	125879810	125880099	+	0	NA	promoter-TSS (NM_146153)	promoter-TSS (NM_146153)	0	NM_146153	230753	Mm.29813	NM_146153	ENSMUSG00000043962	Thrap3	9330151F09Rik|B230333E16Rik|Trap150	thyroid hormone receptor associated protein 3	protein-coding
856	chr4	148000631	148000920	+	0	NA	intron (NM_001003899, intron 1 of 6)	CpG	330	NM_145556	230908	Mm.22453	NM_145556	ENSMUSG00000041459	Tardbp	1190002A23Rik|C85084|TDP-43|Tdp43	TAR DNA binding protein	protein-coding
253	chr12	119540478	119540767	+	0	NA	promoter-TSS (NM_001166385)	promoter-TSS (NM_001166385)	-709	NM_009239	20688	Mm.34699	NM_009239		Sp4	5730497N03Rik|HF-1b|HF1-b	trans-acting transcription factor 4	protein-coding
577	chr13	22036733	22037022	+	0	NA	promoter-TSS (NM_183014)	promoter-TSS (NM_183014)	-86	NM_183014	193452	Mm.187446	NM_183014	ENSMUSG00000006720	Zfp184	4930500C15Rik	zinc finger protein 184 (Kruppel-like)	protein-coding
16	chr5	23900297	23900586	+	0	NA	intron (NM_029020, intron 1 of 15)	intron (NM_029020, intron 1 of 15)	467	NM_029020	74610	Mm.283914	NM_029020	ENSMUSG00000028973	Abcb8	4833412N02Rik|AA409895	ATP-binding cassette, sub-family B (MDR/TAP), member 8	protein-coding
184	chr11	35582854	35583143	+	0	NA	promoter-TSS (NM_145962)	promoter-TSS (NM_145962)	1	NM_145962	211347	Mm.255044	NM_145962	ENSMUSG00000018846	Pank3	-	pantothenate kinase 3	protein-coding
57	chr15	44259344	44259633	+	0	NA	promoter-TSS (NM_175009)	promoter-TSS (NM_175009)	-169	NM_175009	223527	Mm.291828	NM_175009	ENSMUSG00000022338	Eny2	1810057B09Rik|6720481I12|DC6|Ey2	enhancer of yellow 2 homolog (Drosophila)	protein-coding
210	chr7	13420167	13420456	+	0	NA	5' UTR (NM_022981, exon 1 of 8)	5' UTR (NM_022981, exon 1 of 8)	152	NM_022981	65020	Mm.292297	NM_022981	ENSMUSG00000058638	Zfp110	2900024E01Rik|N28112|NRIF|Nrif1	zinc finger protein 110	protein-coding
653	chr13	51357082	51357371	+	0	NA	Intergenic	RLTR42|LTR|ERVK	90832	NM_029173	75124	Mm.179243	NM_029173	ENSMUSG00000021396	Nxnl2	4930519N16Rik|Rdcvf2	nucleoredoxin-like 2	protein-coding
691	chr9	75458996	75459285	+	0	NA	promoter-TSS (NM_016711)	promoter-TSS (NM_016711)	-8	NM_016711	50876	Mm.291880	NM_016711	ENSMUSG00000032186	Tmod2	N-Tmod|NTMOD	tropomodulin 2	protein-coding
460	chr10	79727420	79727709	+	0	NA	promoter-TSS (NM_001122604)	promoter-TSS (NM_001122604)	-172	NM_001122605	70248	Mm.148693	NM_133188	ENSMUSG00000069565	Dazap1	2410042M16Rik|mPrrp	DAZ associated protein 1	protein-coding
285	chrX	147603148	147603437	+	0	NA	Intergenic	Intergenic	-29329	NM_001271679	279561	Mm.441474	NM_001271678	ENSMUSG00000041245	Wnk3	Prkwnk3|Wnk3-ps	WNK lysine deficient protein kinase 3	protein-coding
821	chrX	100812238	100812527	+	0	NA	intron (NR_028380, intron 1 of 10)	CpG	6711	NR_028380	78878	Mm.259724	NR_028380	ENSMUSG00000086370	Ftx	B230206F22Rik|BB219131|NCRNA00182|Thcytx	Ftx transcript, Xist regulator (non-protein coding)	ncRNA
425	chr1	75241472	75241761	+	0	NA	3' UTR (NM_001159884, exon 10 of 10)	3' UTR (NM_001159884, exon 10 of 10)	8339	NM_001159885	56812	Mm.489660	NM_020266	ENSMUSG00000026203	Dnajb2	2700059H22Rik|Dnajb10|Hsj1|mDj8	DnaJ (Hsp40) homolog, subfamily B, member 2	protein-coding
252	chr13	55464166	55464455	+	0	NA	promoter-TSS (NM_025828)	promoter-TSS (NM_025828)	-166	NM_025828	66890	Mm.38868	NM_025828	ENSMUSG00000021484	Lman2	1110003H06Rik|1300009F09Rik|AA408240|AL023023|AU040819|GP36B|VIP36	lectin, mannose-binding 2	protein-coding
846	chr1	192886650	192886939	+	0	NA	promoter-TSS (NM_001163422)	promoter-TSS (NM_001163422)	17	NM_001163421	68972	Mm.237188	NM_026895	ENSMUSG00000026632	Tatdn3	1500010M24Rik	TatD DNase domain containing 3	protein-coding
614	chr13	67500557	67500846	+	0	NA	promoter-TSS (NM_001080941)	promoter-TSS (NM_001080941)	2	NM_001080941	72807	Mm.303790	NM_001080941	ENSMUSG00000078994	Zfp429	2810487A22Rik|AI929863|Rsl2	zinc finger protein 429	protein-coding
376	chr19	37281798	37282087	+	0	NA	promoter-TSS (NM_001164337)	promoter-TSS (NM_001164337)	19	NM_001290828	208922	Mm.391176	NM_198300	ENSMUSG00000039652	Cpeb3	4831444O18Rik|CPE-BP3|mKIAA0940	cytoplasmic polyadenylation element binding protein 3	protein-coding
715	chr7	4744374	4744663	+	0	NA	promoter-TSS (NM_009081)	promoter-TSS (NM_009081)	-49	NM_009081	19943	Mm.379002	NM_009081	ENSMUSG00000030432	Rpl28	D7Wsu21e	ribosomal protein L28	protein-coding
35	chr15	53734048	53734337	+	0	NA	promoter-TSS (NM_177225)	promoter-TSS (NM_177225)	-201	NM_177225	320679	Mm.442455	NM_177225	ENSMUSG00000058656	Samd12	A830094I09Rik	sterile alpha motif domain containing 12	protein-coding
625	chr8	108583160	108583449	+	0	NA	promoter-TSS (NM_010901)	promoter-TSS (NM_010901)	-199	NM_010901	18021	Mm.383185	NM_010901	ENSMUSG00000031902	Nfatc3	C80703|D8Ertd281e|NFAT4|NFATx	nuclear factor of activated T cells, cytoplasmic, calcineurin dependent 3	protein-coding
462	chr7	11066245	11066534	+	0	NA	Intergenic	Intergenic	14341	NM_009577	22775	Mm.49441	NM_009577	ENSMUSG00000030393	Zik1	-	zinc finger protein interacting with K protein 1	protein-coding
380	chr7	4675186	4675475	+	0	NA	intron (NM_001142792, intron 4 of 5)	intron (NM_001142792, intron 4 of 5)	1354	NM_001142792	330460	Mm.361851	NM_177887	ENSMUSG00000046456	Tmem150b	A630041N19|Tmem224	transmembrane protein 150B	protein-coding
827	chr14	78603899	78604188	+	0	NA	Intergenic	Intergenic	-12758	NR_035499	100316715		NR_035499	ENSMUSG00000087932	Mir1971	mmu-mir-1971	microRNA 1971	ncRNA
550	chr8	124197934	124198223	+	0	NA	Intergenic	MLT1J|LTR|MaLR	-22245	NM_080855	142682	Mm.103202	NM_080855	ENSMUSG00000061410	Zcchc14	AA792890|BDG29	zinc finger, CCHC domain containing 14	protein-coding
716	chrX	165110503	165110792	+	0	NA	intron (NM_010832, intron 1 of 11)	intron (NM_010832, intron 1 of 11)	1187	NM_010832	17692	Mm.24248	NM_010832		Msl3	AU018931|Msl31|Msl3l1	male-specific lethal 3 homolog (Drosophila)	protein-coding
626	chr12	80309712	80310001	+	0	NA	promoter-TSS (NM_030017)	promoter-TSS (NM_030017)	-45	NM_030017	77974	Mm.274373	NM_030017	ENSMUSG00000021123	Rdh12	-	retinol dehydrogenase 12	protein-coding
506	chr4	61947268	61947557	+	0	NA	promoter-TSS (NM_025286)	promoter-TSS (NM_025286)	-51	NM_025286	20530	Mm.292539	NM_025286	ENSMUSG00000066152	Slc31a2	AI604396|CTR2	solute carrier family 31, member 2	protein-coding
15	chr11	116714827	116715116	+	0	NA	promoter-TSS (NM_011358)	promoter-TSS (NM_011358)	-358	NM_178620	69900	Mm.348004	NM_178620	ENSMUSG00000020818	Mfsd11	2600014M03Rik	major facilitator superfamily domain containing 11	protein-coding
1	chr9	123760929	123761218	+	0	NA	promoter-TSS (NM_001110253)	promoter-TSS (NM_001110253)	-53	NM_001110253	17281	Mm.252941	NM_148925	ENSMUSG00000025241	Fyco1	2810409M01Rik|Mem2|RUFY3|ZFYVE7	FYVE and coiled-coil domain containing 1	protein-coding
322	chr1	89904888	89905177	+	0	NA	promoter-TSS (NM_001198573)	promoter-TSS (NM_001198573)	94	NM_001198573	227334	Mm.80484	NM_001033291	ENSMUSG00000005501	Usp40	B230215L03Rik|C730029K03	ubiquitin specific peptidase 40	protein-coding
162	chr18	75857294	75857583	+	0	NA	promoter-TSS (NM_201354)	promoter-TSS (NM_201354)	-88	NM_201354	269037	Mm.36745	NM_201354	ENSMUSG00000052928	Ctif	Gm672	CBP80/20-dependent translation initiation factor	protein-coding
788	chr16	84735390	84735679	+	0	NA	promoter-TSS (NM_017404)	promoter-TSS (NM_017404)	13	NM_017404	27393	Mm.103655	NM_017404	ENSMUSG00000022889	Mrpl39	C21orf8|MRP-L5|ORF22|Rpml5	mitochondrial ribosomal protein L39	protein-coding
129	chr7	25757633	25757922	+	0	NA	promoter-TSS (NM_010261)	promoter-TSS (NM_010261)	-30	NM_010261	14470	Mm.22473	NM_010261	ENSMUSG00000003380	Rabac1	2310040I06Rik|Gbpap1|PRA1|prenylin	Rab acceptor 1 (prenylated)	protein-coding
601	chr2	31153327	31153616	+	0	NA	Intergenic	Intergenic	52028	NM_019681	14299	Mm.249318	NM_019681	ENSMUSG00000062661	Ncs1	9430075O15Rik|A730032G13Rik|AI836659|Freq|Mfreq|NCS-1	neuronal calcium sensor 1	protein-coding
738	chr3	67357338	67357627	+	0	NA	Intergenic	Intergenic	-29208	NM_025813	66868	Mm.491153	NM_025813	ENSMUSG00000027775	Mfsd1	1200003O06Rik	major facilitator superfamily domain containing 1	protein-coding
570	chr15	36539163	36539452	+	0	NA	promoter-TSS (NM_008774)	promoter-TSS (NM_008774)	-579	NM_008774	18458	Mm.371570	NM_008774	ENSMUSG00000022283	Pabpc1	PABP|Pabp1|PabpI|Pabpl1|ePAB	poly(A) binding protein, cytoplasmic 1	protein-coding
830	chr11	104411575	104411864	+	0	NA	promoter-TSS (NM_010858)	promoter-TSS (NM_010858)	215	NM_001285990	217232	Mm.89845	NM_145436	ENSMUSG00000020687	Cdc27	AI452358|APC3|BC023187	cell division cycle 27	protein-coding
631	chr16	17911368	17911657	+	0	NA	promoter-TSS (NM_022408)	promoter-TSS (NM_022408)	-71	NM_001081633	27886	Mm.256480	NM_022408	ENSMUSG00000003527	Dgcr14	AI462402|D16H22S1269E|Dgcr1|Dgsi|ES2|Es2el	DiGeorge syndrome critical region gene 14	protein-coding
769	chr8	124900362	124900651	+	0	NA	promoter-TSS (NM_001029993)	promoter-TSS (NM_001029993)	-10	NM_001029994	76014	Mm.241489	NM_001029993	ENSMUSG00000017478	Zc3h18	1190001B23Rik|5830416A07Rik|Nhn1	zinc finger CCCH-type containing 18	protein-coding
547	chr19	45005950	45006239	+	0	NA	intron (NM_001081225, intron 1 of 19)	intron (NM_001081225, intron 1 of 19)	485	NM_001081225	226151	Mm.212609	NM_172638	ENSMUSG00000036097	Fam178a	3632432H19|6030443O07Rik|AU014917	family with sequence similarity 178, member A	protein-coding
845	chr5	112823480	112823769	+	0	NA	Intergenic	CpG	-2391	NM_028386	72898	Mm.151745	NM_028386	ENSMUSG00000029348	Asphd2	2900006N09Rik|9230106G13Rik	aspartate beta-hydroxylase domain containing 2	protein-coding
117	chr1	95239919	95240208	+	0	NA	promoter-TSS (NM_080850)	promoter-TSS (NM_080850)	-159	NM_023200	66385	Mm.88704	NM_023200		Ppp1r7	2310014J01Rik|SDS22	protein phosphatase 1, regulatory (inhibitor) subunit 7	protein-coding
26	chr4	83063399	83063688	+	0	NA	promoter-TSS (NM_029949)	promoter-TSS (NM_029949)	-105	NM_029949	77634	Mm.271985	NM_029949	ENSMUSG00000028483	Snapc3	1810020H02Rik|4930558A07Rik|5031401C21Rik|AI414457|E030018J20Rik	small nuclear RNA activating complex, polypeptide 3	protein-coding
73	chr6	29718029	29718318	+	0	NA	promoter-TSS (NM_001171000)	promoter-TSS (NM_001171000)	-270	NM_001171000	74340	Mm.210899	NM_021414	ENSMUSG00000029772	Ahcyl2	4631427C17Rik|AI227036|Adohcyase3|mKIAA0828	S-adenosylhomocysteine hydrolase-like 2	protein-coding
628	chr7	30088711	30089000	+	0	NA	promoter-TSS (NM_013874)	promoter-TSS (NM_013874)	-169	NM_013874	29861	Mm.101885	NM_013874	ENSMUSG00000030584	Dpf1	Neud4	D4, zinc and double PHD fingers family 1	protein-coding
622	chr14	58042657	58042946	+	0	NA	promoter-TSS (NM_009376)	promoter-TSS (NM_009376)	-107	NM_009376	21821	Mm.4653	NM_009376	ENSMUSG00000040040	Ift88	AW552028|Tg737|Tg737Rpw|TgN737Rpw|Ttc10|flexo|fxo|orpk|polaris	intraflagellar transport 88	protein-coding
480	chrX	34650363	34650652	+	0	NA	promoter-TSS (NM_026573)	promoter-TSS (NM_026573)	-190	NM_026573	68134	Mm.271160	NM_026573	ENSMUSG00000036572	Upf3b	5730594O13Rik|AI317193|AW541158|RENT3B|UPF3X	UPF3 regulator of nonsense transcripts homolog B (yeast)	protein-coding
257	chr7	30644797	30645086	+	0	NA	promoter-TSS (NM_172740)	promoter-TSS (NM_172740)	-57	NM_172740	233058	Mm.297657	NM_172740	ENSMUSG00000058402	Zfp420	B230119D13|B230312I18Rik|mszf59-1|mszf70	zinc finger protein 420	protein-coding
512	chr9	74885274	74885563	+	0	NA	promoter-TSS (NM_021548)	promoter-TSS (NM_021548)	-3	NM_001142655	59046	Mm.247837	NM_021548	ENSMUSG00000007656	Arpp19	19kDa|2700024H10Rik|ARPP-19|AW559096|Arpp12	cAMP-regulated phosphoprotein 19	protein-coding
505	chr6	48345566	48345855	+	0	NA	5' UTR (NM_133922, exon 1 of 18)	5' UTR (NM_133922, exon 1 of 18)	125	NM_133922	77827	Mm.107646	NM_133922	ENSMUSG00000042810	Krba1	A930040G15Rik|AI448780	KRAB-A domain containing 1	protein-coding
739	chr8	89749597	89749886	+	0	NA	Intergenic	Intergenic	-25992	NR_040697	100038706	Mm.334690	NR_040697	ENSMUSG00000099207	Gm10637	ENSMUSG00000074176	predicted gene 10637	ncRNA
783	chr7	107731357	107731646	+	0	NA	intron (NR_003559, intron 1 of 7)	CpG	143	NM_198831	52443	Mm.473730	NM_198831		Mrpl48	1810030E20Rik|2610028L11Rik|CGI-118|D4Ertd786e	mitochondrial ribosomal protein L48	protein-coding
234	chr14	63455935	63456224	+	0	NA	promoter-TSS (NM_175546)	promoter-TSS (NM_175546)	-448	NM_175546	268752	Mm.1960	NM_175546	ENSMUSG00000014547	Wdfy2	5830485M08|B130024L21Rik|ProF|ZFYVE22	WD repeat and FYVE domain containing 2	protein-coding
82	chr11	50729453	50729742	+	0	NA	promoter-TSS (NM_001044697)	promoter-TSS (NM_001044697)	81	NM_178447	22678	Mm.259230	NM_009550	ENSMUSG00000049321	Zfp2	9930007F06Rik|Fnp-2|Zfp-2|mKR2|mkr-2|mszf87	zinc finger protein 2	protein-coding
43	chr6	81915748	81916037	+	0	NA	promoter-TSS (NM_026490)	promoter-TSS (NM_026490)	51	NM_026490	56284	Mm.276293	NM_026490	ENSMUSG00000030045	Mrpl19	9030416F12Rik|9130412E02Rik|D6Ertd157e|MRP-L15|RLX1|Rpml15	mitochondrial ribosomal protein L19	protein-coding
584	chr2	30555272	30555561	+	0	NA	Intergenic	MLT1J|LTR|MaLR	-21314	NR_037272	100526499		NR_037272	ENSMUSG00000093091	Mir3089	mir-3089|mmu-mir-3089	microRNA 3089	ncRNA
812	chr10	23507043	23507332	+	0	NA	promoter-TSS (NM_011295)	promoter-TSS (NM_011295)	-172	NM_011295	20042	Mm.371846	NM_011295	ENSMUSG00000061983	Rps12	-	ribosomal protein S12	protein-coding
420	chr8	13287884	13288173	+	0	NA	promoter-TSS (NM_001024504)	promoter-TSS (NM_001024504)	15	NM_172282	234076	Mm.219813	NM_172282	ENSMUSG00000038497	Tmco3	B230339H12Rik|C87304	transmembrane and coiled-coil domains 3	protein-coding
386	chr14	11993341	11993630	+	0	NA	intron (NM_010210, intron 1 of 8)	intron (NM_010210, intron 1 of 8)	1061	NM_010210	14198	Mm.397619	NM_010210	ENSMUSG00000060579	Fhit	AW045638|Fra14A2	fragile histidine triad gene	protein-coding
258	chr2	127073418	127073707	+	0	NA	promoter-TSS (NM_025296)	promoter-TSS (NM_025296)	-10	NM_025296	26371	Mm.45179	NM_025296	ENSMUSG00000003662	Ciao1	AW210570|Wdr39	cytosolic iron-sulfur protein assembly 1	protein-coding
367	chr13	67914601	67914890	+	0	NA	promoter-TSS (NM_198322)	promoter-TSS (NM_198322)	-8	NM_198322	212569	Mm.358842	NM_198322	ENSMUSG00000030446	Zfp273	6820416H06Rik|Rslcan1	zinc finger protein 273	protein-coding
461	chr10	80380876	80381165	+	0	NA	promoter-TSS (NM_010722)	promoter-TSS (NM_010722)	-30	NM_010722	16907	Mm.7362	NM_010722	ENSMUSG00000062075	Lmnb2	-	lamin B2	protein-coding
226	chr8	74066685	74066974	+	0	NA	promoter-TSS (NM_028617)	promoter-TSS (NM_028617)	0	NM_028617	73711	Mm.307770	NM_028617	ENSMUSG00000031813	Mvb12a	1110012M11Rik|Fam125a	multivesicular body subunit 12A	protein-coding
593	chrX	20235243	20235532	+	0	NA	promoter-TSS (NM_001276317)	promoter-TSS (NM_001276317)	-41	NM_001276316	22201	Mm.1104	NM_009457	ENSMUSG00000001924	Uba1	A1S9|Sbx|Ube-1|Ube1x	ubiquitin-like modifier activating enzyme 1	protein-coding
423	chr11	58120392	58120681	+	0	NA	promoter-TSS (NM_001040686)	promoter-TSS (NM_001040686)	-35	NM_001040686	103836	Mm.41440	NM_182996	ENSMUSG00000037243	Zfp692	AI746306|AI839920|Zfp692-ps|Znf692	zinc finger protein 692	protein-coding
528	chr4	41450277	41450566	+	0	NA	promoter-TSS (NM_001085515)	promoter-TSS (NM_001085515)	-313	NM_001085515	329828	Mm.27054	NM_001085515	ENSMUSG00000046312	AI464131	AA408153|AI604836|Gm762|Kiaa1161|NET37	expressed sequence AI464131	protein-coding
683	chr2	166553702	166553991	+	0	NA	Intergenic	MLT1J1|LTR|MaLR	-14514	NM_177782	277360	Mm.34420	NM_177782	ENSMUSG00000039621	Prex1	G630042G04|P-REX1|Setd6	phosphatidylinositol-3,4,5-trisphosphate-dependent Rac exchange factor 1	protein-coding
777	chr9	20385674	20385963	+	0	NA	promoter-TSS (NM_172919)	promoter-TSS (NM_172919)	46	NM_172919	244721	Mm.86627	NM_172919	ENSMUSG00000058192	Zfp846	2210010B09Rik|9130221F13|Znf846	zinc finger protein 846	protein-coding
32	chrX	72919531	72919820	+	0	NA	Intergenic	Intergenic	90363	NR_029443	74396	Mm.162493	NR_029443	ENSMUSG00000087396	4933407K13Rik	A130080L05Rik	RIKEN cDNA 4933407K13 gene	ncRNA
104	chr16	4789801	4790090	+	0	NA	promoter-TSS (NM_025670)	promoter-TSS (NM_025670)	-10	NM_025670	66626	Mm.157648	NM_025670	ENSMUSG00000004071	Cdip1	2700048O17Rik|5730403B10Rik|AU018521|AW742692|CDIP	cell death inducing Trp53 target 1	protein-coding
19	chr12	78063203	78063492	+	0	NA	promoter-TSS (NM_008558)	promoter-TSS (NM_008558)	-112	NM_008558	17187	Mm.268548	NM_008558	ENSMUSG00000059436	Max	AA960152|AI875693|bHLHd4|bHLHd5|bHLHd6|bHLHd7|bHLHd8	Max protein	protein-coding
83	chr10	79132367	79132656	+	0	NA	exon (NM_148934, exon 1 of 2)	exon (NM_148934, exon 1 of 2)	356	NM_148934	110012	Mm.22623	NM_148934	ENSMUSG00000020308	Tpgs1	AV005629|Gm16517|Gtrgeo22|PGs1	tubulin polyglutamylase complex subunit 1	protein-coding
394	chr16	91619144	91619433	+	0	NA	promoter-TSS (NM_001099738)	promoter-TSS (NM_001099738)	-44	NM_138664	246738	Mm.101927	NM_138664	ENSMUSG00000039763	Dnajc28	BC020175|ORF28	DnaJ (Hsp40) homolog, subfamily C, member 28	protein-coding
273	chr4	53208968	53209257	+	0	NA	Intergenic	Intergenic	-36345	NM_013454	11303	Mm.277376	NM_013454	ENSMUSG00000015243	Abca1	ABC-1|Abc1	ATP-binding cassette, sub-family A (ABC1), member 1	protein-coding
395	chr9	34983515	34983804	+	0	NA	promoter-TSS (NM_027030)	promoter-TSS (NM_027030)	-87	NM_027030	69305	Mm.229110	NM_027030	ENSMUSG00000032040	Dcps	1700001E16Rik|AA408441	decapping enzyme, scavenger	protein-coding
515	chr4	128287178	128287467	+	0	NA	promoter-TSS (NM_177758)	promoter-TSS (NM_177758)	20	NM_177758	269585	Mm.153291	NM_177758	ENSMUSG00000061894	Zscan20	C130001F22|Zfp31|Zkscan20	zinc finger and SCAN domains 20	protein-coding
417	chr7	19946311	19946600	+	0	NA	promoter-TSS (NM_001010836)	promoter-TSS (NM_001010836)	-110	NM_001010836	333654	Mm.333640	NM_001010836	ENSMUSG00000040734	Ppp1r13l	AV260376|IASPP|Nkip1|wa3	protein phosphatase 1, regulatory (inhibitor) subunit 13 like	protein-coding
260	chr18	68459778	68460067	+	0	NA	promoter-TSS (NM_153794)	promoter-TSS (NM_153794)	65	NM_153794	108654	Mm.125857	NM_153794	ENSMUSG00000038121	Fam210a	4933403F05Rik|AA987140|AV134576|AW491926	family with sequence similarity 210, member A	protein-coding
379	chr16	17111261	17111550	+	0	NA	promoter-TSS (NM_001252445)	promoter-TSS (NM_001252445)	-60	NM_001252444	66053	Mm.253614	NM_144954	ENSMUSG00000022771	Ppil2	0610009L05Rik|1700016N17Rik|4921520K19Rik|4930511F14Rik|AA589416|C130078A06Rik|CYC4	peptidylprolyl isomerase (cyclophilin)-like 2	protein-coding
168	chr9	22215722	22216011	+	0	NA	promoter-TSS (NM_026739)	promoter-TSS (NM_026739)	-155	NM_026739	68283	Mm.280669	NM_026739	ENSMUSG00000036411	9530077C05Rik	1110003N12Rik|Kiaa0895|mKIAA0895	RIKEN cDNA 9530077C05 gene	protein-coding
694	chr3	87733973	87734262	+	0	NA	promoter-TSS (NM_153562)	promoter-TSS (NM_153562)	0	NM_153562	229503	Mm.296008	NM_153562	ENSMUSG00000004896	Rrnad1	-	ribosomal RNA adenine dimethylase domain containing 1	protein-coding
748	chr8	124353369	124353658	+	0	NA	promoter-TSS (NM_145605)	promoter-TSS (NM_145605)	-44	NM_145605	234825	Mm.209329	NM_145605	ENSMUSG00000040263	Klhdc4	AA408426|AV352552|BC012312|G430025P05Rik	kelch domain containing 4	protein-coding
187	chr11	50745047	50745336	+	0	NA	promoter-TSS (NM_013744)	promoter-TSS (NM_013744)	-54	NM_013744	27274	Mm.74670	NM_013744	ENSMUSG00000020335	Zfp354b	Kid2|Tcf17l1|Znf354b	zinc finger protein 354B	protein-coding
799	chr6	29559689	29559978	+	0	NA	promoter-TSS (NM_177296)	promoter-TSS (NM_177296)	-226	NM_177296	320938	Mm.276381	NM_177296	ENSMUSG00000012535	Tnpo3	5730544L10Rik|C430013M08Rik|C81142|D6Ertd313e|Trn-SR|mKIAA4133	transportin 3	protein-coding
466	chr3	19794553	19794842	+	0	NA	promoter-TSS (NR_027985)	promoter-TSS (NR_027985)	-174	NR_027985	70808	Mm.427103	NR_027985	ENSMUSG00000048106	4632415L05Rik	AI662792	RRS1 ribosome biogenesis regulator homolog pseudogene	pseudo
431	chr13	64445544	64445833	+	0	NA	Intergenic	Intergenic	25926	NM_009984	13039	Mm.930	NM_009984	ENSMUSG00000021477	Ctsl	1190035F06Rik|CatL|Ctsl1|MEP|fs|nkt	cathepsin L	protein-coding
699	chr5	143996702	143996991	+	0	NA	promoter-TSS (NM_001289589)	promoter-TSS (NM_001289589)	4	NM_001289590	231866	Mm.55211	NM_177681	ENSMUSG00000029587	Zfp12	C530015C18|Krox-7|Zfp-12|Znf12	zinc finger protein 12	protein-coding
519	chr5	147042383	147042672	+	0	NA	promoter-TSS (NM_153599)	promoter-TSS (NM_153599)	-724	NM_153599	264064	Mm.260576	NM_153599	ENSMUSG00000029635	Cdk8	-	cyclin-dependent kinase 8	protein-coding
737	chr13	67931811	67932100	+	0	NA	promoter-TSS (NR_045194)	promoter-TSS (NR_045194)	-33	NR_045194	320163	Mm.444711	NR_045194	ENSMUSG00000097276	4930525G20Rik	-	RIKEN cDNA 4930525G20 gene	ncRNA
366	chr3	89323736	89324025	+	0	NA	promoter-TSS (NM_080466)	promoter-TSS (NM_080466)	-206	NM_080466	140493	Mm.120250	NM_080466		Kcnn3	KCa2.3|SK3|SKCA3	potassium intermediate/small conductance calcium-activated channel, subfamily N, member 3	protein-coding
493	chr4	108506154	108506443	+	0	NA	promoter-TSS (NM_025334)	promoter-TSS (NM_025334)	-109	NM_027453	70533	Mm.379178	NM_027453	ENSMUSG00000028568	Btf3l4	4632412E09Rik|5730434I03Rik|AI316863|AU022207|AW552446	basic transcription factor 3-like 4	protein-coding
693	chr9	65907629	65907918	+	0	NA	promoter-TSS (NM_011149)	promoter-TSS (NM_011149)	-203	NM_011149	19035	Mm.335249	NM_011149	ENSMUSG00000032383	Ppib	AA408962|AA553318|AI844835|Cphn-2|Cphn2|CyP-20b	peptidylprolyl isomerase B	protein-coding
811	chr6	31140990	31141279	+	0	NA	intron (NR_110470, intron 1 of 2)	LTR33C|LTR|ERVL	27340	NR_110471	232685	Mm.443019	NM_144555	ENSMUSG00000044471	Lncpint	Lincpint|MNCb-1768|Pint|linc-Pint	long non-protein coding RNA, Trp53 induced transcript	ncRNA
248	chr11	60512968	60513257	+	0	NA	promoter-TSS (NM_001159404)	promoter-TSS (NM_001159404)	-80	NM_001159404	16897	Mm.285453	NM_008502	ENSMUSG00000020536	Llgl1	AI325176|Lgl1|Llglh|Mgl1	lethal giant larvae homolog 1 (Drosophila)	protein-coding
554	chr6	39327587	39327876	+	0	NA	promoter-TSS (NM_028123)	promoter-TSS (NM_028123)	-25	NM_028123	72144	Mm.482167	NM_028123	ENSMUSG00000029924	Slc37a3	2610507O21Rik|AU044904	solute carrier family 37 (glycerol-3-phosphate transporter), member 3	protein-coding
116	chr7	30738882	30739171	+	0	NA	Intergenic	CpG	-2114	NM_178384	72723	Mm.371648	NM_178384	ENSMUSG00000059975	Zfp74	2810054M15Rik|KRAB8|Zfp66|Znf569|mszf21|mszf77	zinc finger protein 74	protein-coding
441	chr1	183080891	183081180	+	0	NA	promoter-TSS (NM_030131)	promoter-TSS (NM_030131)	-27	NM_030131	98417	Mm.38229	NM_030131	ENSMUSG00000062169	Cnih4	AI647760|AW050376|CNIH-4|D530030D03Rik|E430023H19Rik|HSPC163	cornichon homolog 4 (Drosophila)	protein-coding
274	chr7	30600847	30601136	+	0	NA	promoter-TSS (NM_001145880)	promoter-TSS (NM_001145880)	-100	NM_146185	233056	Mm.224766	NM_146185	ENSMUSG00000011427	Zfp790	6330581L23Rik	zinc finger protein 790	protein-coding
96	chr7	28259596	28259885	+	0	NA	intron (NM_133210, intron 1 of 1)	intron (NM_133210, intron 1 of 1)	881	NM_133210	170742	Mm.200120	NM_133210	ENSMUSG00000055200	Sertad3	AW124805|D1Mgi51|Rbt1|Sei3	SERTA domain containing 3	protein-coding
31	chr8	82163085	82163374	+	0	NA	promoter-TSS (NM_001081164)	promoter-TSS (NM_001081164)	-346	NM_001081164	73945	Mm.34348	NM_001081164	ENSMUSG00000036990	Otud4	4930431L18Rik|AI449692|D8Ertd69e|mKIAA1046	OTU domain containing 4	protein-coding
255	chr3	110053813	110054102	+	0	NA	promoter-TSS (NM_178891)	promoter-TSS (NM_178891)	-40	NR_024139	99890	Mm.36115	NM_178891	ENSMUSG00000049300	Prmt6	AW124876|BB233495|Hrmt1l6	protein arginine N-methyltransferase 6	protein-coding
840	chr5	112423004	112423293	+	0	NA	Intergenic	MLT1J|LTR|MaLR	-212635	NR_045378	75569	Mm.243721	NR_045377	ENSMUSG00000101683	1700028D13Rik	-	RIKEN cDNA 1700028D13 gene	ncRNA
297	chr11	78349612	78349901	+	0	NA	promoter-TSS (NM_018854)	promoter-TSS (NM_018854)	6	NM_001159392	21927	Mm.386774	NM_009395	ENSMUSG00000017615	Tnfaip1	Edp-1|Edp1|Tnfip1	tumor necrosis factor, alpha-induced protein 1 (endothelial)	protein-coding
561	chr11	100821977	100822266	+	0	NA	intron (NM_008986, intron 1 of 1)	intron (NM_008986, intron 1 of 1)	9810	NM_008986	19285	Mm.21864	NM_008986	ENSMUSG00000004044	Ptrf	2310075E07Rik|AW546441|Cav-p60|Cavin	polymerase I and transcript release factor	protein-coding
39	chr16	55934608	55934897	+	0	NA	intron (NM_028815, intron 1 of 10)	intron (NM_028815, intron 1 of 10)	209	NM_001159366	74201	Mm.178427	NM_028815	ENSMUSG00000022604	Cep97	2810403B08Rik|4932439K18Rik|AA437768|E130116N02Rik|Lrriq2	centrosomal protein 97	protein-coding
245	chr15	9070009	9070298	+	0	NA	promoter-TSS (NM_177178)	promoter-TSS (NM_177178)	57	NM_013787	27401	Mm.35584	NM_013787	ENSMUSG00000054115	Skp2	4930500A04Rik|FBXL1|FWD1|p45	S-phase kinase-associated protein 2 (p45)	protein-coding
415	chr2	27331059	27331348	+	0	NA	promoter-TSS (NM_023336)	promoter-TSS (NM_023336)	-10	NM_001113574	67382	Mm.28721	NM_023336	ENSMUSG00000026918	Brd3	2410084F24Rik|AW060456|Fsrg2|ORFX|RINGL3	bromodomain containing 3	protein-coding
161	chr13	113450750	113451039	+	0	NA	promoter-TSS (NM_178746)	promoter-TSS (NM_178746)	-80	NM_178746	268706	Mm.40834	NM_175376	ENSMUSG00000047789	Slc38a9	4833412L08Rik|6720411P22Rik|9130023D20Rik|9430067K09Rik|A730092C09	solute carrier family 38, member 9	protein-coding
383	chr4	43023275	43023564	+	0	NA	promoter-TSS (NM_053081)	promoter-TSS (NM_053081)	-246	NM_053081	60534	Mm.23122	NM_053081	ENSMUSG00000028453	Fancg	AU041407|Xrcc9	Fanconi anemia, complementation group G	protein-coding
508	chr7	140050736	140051025	+	0	NA	promoter-TSS (NM_198017)	promoter-TSS (NM_198017)	-28	NM_198017	109359	Mm.274824	NM_198017	ENSMUSG00000030965	Fam175b	AA589499|AI853413|Abro1|C430003P19Rik	family with sequence similarity 175, member B	protein-coding
453	chr10	100051767	100052056	+	0	NA	promoter-TSS (NM_175128)	promoter-TSS (NM_175128)	-18	NM_175128	68281	Mm.268474	NM_175128	ENSMUSG00000046567	4930430F08Rik	4930571E09Rik|A730088G13Rik|AW551239|C430008C19Rik	RIKEN cDNA 4930430F08 gene	protein-coding
205	chr1	60154765	60155054	+	0	NA	promoter-TSS (NM_139150)	promoter-TSS (NM_139150)	69	NM_001199061	57750	Mm.281079	NM_021312	ENSMUSG00000026019	Wdr12	4933402C23Rik|Ytm1|Ytm1p	WD repeat domain 12	protein-coding
193	chr10	93498397	93498686	+	0	NA	promoter-TSS (NM_053072)	promoter-TSS (NM_053072)	-48	NM_172538	215008	Mm.124177	NM_172538	ENSMUSG00000036099	Vezt	A630071D13Rik|AI848282	vezatin, adherens junctions transmembrane protein	protein-coding
445	chr9	90165596	90165885	+	0	NA	promoter-TSS (NM_194334)	promoter-TSS (NM_194334)	-133	NM_194334	67016	Mm.335347	NM_194334	ENSMUSG00000037410	Tbc1d2b	1810061M12Rik|AI480956|AV021536|AV023399|AW491493|mKIAA1055	TBC1 domain family, member 2B	protein-coding
719	chr11	98543813	98544102	+	0	NA	promoter-TSS (NM_009439)	promoter-TSS (NM_009439)	89	NM_009439	22123	Mm.12194	NM_009439	ENSMUSG00000017221	Psmd3	AI255837|AntP91a|D11Bwg1349e|Psd3|Tstap91a	proteasome (prosome, macropain) 26S subunit, non-ATPase, 3	protein-coding
42	chr7	148633137	148633426	+	0	NA	promoter-TSS (NM_026020)	promoter-TSS (NM_026020)	-268	NM_026020	67186	Mm.380435	NM_026020	ENSMUSG00000025508	Rplp2	2700049I22Rik	ribosomal protein, large P2	protein-coding
336	chr11	30886243	30886532	+	0	NA	promoter-TSS (NM_026527)	promoter-TSS (NM_026527)	-22	NM_001290667	68044	Mm.32656	NM_026527	ENSMUSG00000020309	Chac2	-	ChaC, cation transport regulator 2	protein-coding
504	chr11	77997044	77997333	+	0	NA	promoter-TSS (NM_207523)	promoter-TSS (NM_207523)	-102	NM_207523	268449	Mm.22723	NM_207523	ENSMUSG00000058546	Rpl23a	BC029892|MDA20	ribosomal protein L23A	protein-coding
670	chr1	58502016	58502305	+	0	NA	5' UTR (NM_001285827, exon 1 of 7)	5' UTR (NM_001285827, exon 1 of 7)	170	NM_001285826	70225	Mm.340195	NM_027351	ENSMUSG00000026035	Ppil3	2310076N22Rik|2510026K04Rik|Cyp10l	peptidylprolyl isomerase (cyclophilin)-like 3	protein-coding
111	chr12	8647497	8647786	+	0	NA	Intergenic	Intergenic	-33299	NM_001160221	80913	Mm.341243	NM_030723	ENSMUSG00000020594	Pum2	5730503J23Rik|Pumm2	pumilio RNA-binding family member 2	protein-coding
174	chr18	78006445	78006734	+	0	NA	promoter-TSS (NM_146089)	promoter-TSS (NM_146089)	-70	NM_146089	225745	Mm.39293	NM_146089	ENSMUSG00000041840	Haus1	BC024400|Ccdc5|HEI-C	HAUS augmin-like complex, subunit 1	protein-coding
829	chr5	115608355	115608644	+	0	NA	promoter-TSS (NM_175403)	promoter-TSS (NM_175403)	-314	NM_175403	109154	Mm.153963	NM_175403	ENSMUSG00000048578	Mlec	2410014A08Rik|AI850530|ESTM19|X83352|mKIAA0152	malectin	protein-coding
818	chr11	6100160	6100449	+	0	NA	5' UTR (NM_173748, exon 1 of 6)	5' UTR (NM_173748, exon 1 of 6)	150	NM_173748	209586	Mm.25321	NM_173748	ENSMUSG00000053838	Nudcd3	AI427847|BC024322|mKIAA1068	NudC domain containing 3	protein-coding
746	chr14	54873588	54873877	+	0	NA	promoter-TSS (NM_001113358)	promoter-TSS (NM_001113358)	-72	NM_001205181	105501	Mm.28771	NM_134076	ENSMUSG00000040997	Abhd4	1110035H23Rik|AI429574|Abh4	abhydrolase domain containing 4	protein-coding
781	chr3	132346872	132347161	+	0	NA	promoter-TSS (NM_001163455)	promoter-TSS (NM_001163455)	-92	NM_173032	271981	Mm.257864	NM_173032	ENSMUSG00000028030	Tbck	1700120J03Rik|9430001M19|A630047E20Rik|C030007I09Rik|Tbckl	TBC1 domain containing kinase	protein-coding
243	chr7	19589174	19589463	+	0	NA	promoter-TSS (NM_178757)	promoter-TSS (NM_178757)	-96	NM_178757	272359	Mm.274237	NM_178757	ENSMUSG00000044030	Irf2bp1	6330414O09Rik|C530033F24	interferon regulatory factor 2 binding protein 1	protein-coding
198	chr1	59030262	59030551	+	0	NA	promoter-TSS (NM_172656)	promoter-TSS (NM_172656)	-9	NM_172656	227154	Mm.286006	NM_172656	ENSMUSG00000026027	Stradb	AA792893|Als2cr2|B830008M19|D1Ucla2|ILPIP|ILPIPA|PRO1038|Papk|Syradb	STE20-related kinase adaptor beta	protein-coding
418	chr10	94977553	94977842	+	0	NA	promoter-TSS (NM_080560)	promoter-TSS (NM_080560)	-99	NM_080560	93765	Mm.371667	NM_080560	ENSMUSG00000074781	Ube2n	1500026J17Rik|AL022654|BB101821|UBC13	ubiquitin-conjugating enzyme E2N	protein-coding
807	chr7	52252307	52252596	+	0	NA	promoter-TSS (NM_016849)	promoter-TSS (NM_016849)	498	NM_029410	75736	Mm.261006	NM_029410	ENSMUSG00000003190	Bcl2l12	2810475P17Rik|5430429M05Rik|Bcl-L12|Bcl2-L12	BCL2-like 12 (proline rich)	protein-coding
496	chr19	7048788	7049077	+	0	NA	promoter-TSS (NM_008889)	promoter-TSS (NM_008889)	-606	NM_008889	18938	Mm.140	NM_008889	ENSMUSG00000056612	Ppp1r14b	AOM172|PHI-1|PLCB3N|Png	protein phosphatase 1, regulatory (inhibitor) subunit 14B	protein-coding
382	chr9	96696145	96696434	+	0	NA	Intergenic	Intergenic	30308	NR_102295	319707	Mm.392191	NR_102293	ENSMUSG00000101581	C430002N11Rik	-	RIKEN cDNA C430002N11 gene	ncRNA
97	chr1	16647110	16647399	+	0	NA	promoter-TSS (NM_026456)	promoter-TSS (NM_026456)	-308	NM_026456	67923	Mm.289248	NM_026456	ENSMUSG00000079658	Tceb1	2610043E24Rik|2610301I15Rik|AA407206|AI987979|AW049146	transcription elongation factor B (SIII), polypeptide 1	protein-coding
325	chr11	102994439	102994728	+	0	NA	promoter-TSS (NM_001130516)	promoter-TSS (NM_001130516)	-70	NM_001130516	71059	Mm.273871	NM_027658	ENSMUSG00000043372	Hexim2	4933402L21Rik	hexamethylene bis-acetamide inducible 2	protein-coding
823	chr5	119666184	119666473	+	0	NA	Intergenic	LTR33A|LTR|ERVL	-16301	NR_046033	665194	Mm.491047	NR_046033	ENSMUSG00000107334	Gm7538	EG665194	predicted gene 7538	ncRNA
684	chr7	31344746	31345035	+	0	NA	promoter-TSS (NM_001290569)	promoter-TSS (NM_001290569)	-225	NM_001290569	75660	Mm.379242	NM_029377	ENSMUSG00000036845	Lin37	1810054G18Rik	lin-37 homolog (C. elegans)	protein-coding
555	chr19	5489232	5489521	+	0	NA	Intergenic	Intergenic	-1040	NM_027877	71711	Mm.27697	NM_027877	ENSMUSG00000024906	Mus81	1200008A18Rik|AI182501|AW045863	MUS81 endonuclease homolog (yeast)	protein-coding
473	chr11	101140159	101140448	+	0	NA	promoter-TSS (NM_026618)	promoter-TSS (NM_026618)	-41	NM_026618	52469	Mm.52	NM_026618	ENSMUSG00000017188	Coa3	1810033A19Rik|Ccdc56|D11Ertd99e|HSPC009	cytochrome C oxidase assembly factor 3	protein-coding
841	chr11	119352681	119352970	+	0	NA	promoter-TSS (NM_177394)	promoter-TSS (NM_177394)	-109	NM_177394	338371	Mm.271946	NM_177394	ENSMUSG00000039850	Endov	A730011L01Rik	endonuclease V	protein-coding
617	chr4	154338487	154338776	+	0	NA	intron (NM_172990, intron 1 of 18)	CpG	389	NM_172990	269614	Mm.30042	NM_172990	ENSMUSG00000029056	Pank4	D030031I12Rik|R75150	pantothenate kinase 4	protein-coding
660	chr4	133658263	133658552	+	0	NA	promoter-TSS (NM_026257)	promoter-TSS (NM_026257)	-91	NM_026257	67586	Mm.282029	NM_026257	ENSMUSG00000012126	Ubxn11	4930506L07Rik|D4Bwg1540e|Soc|Soci|Ubxd5	UBX domain protein 11	protein-coding
334	chr13	54676296	54676585	+	0	NA	promoter-TSS (NM_019968)	promoter-TSS (NM_019968)	66	NM_019968	56795	Mm.89484	NM_019968	ENSMUSG00000025870	Arl10	Arl10a|Arm1	ADP-ribosylation factor-like 10	protein-coding
100	chr17	46817791	46818080	+	0	NA	promoter-TSS (NM_010787)	promoter-TSS (NM_010787)	0	NR_102392	17256	Mm.329083	NM_010787	ENSMUSG00000002768	Mea1	Mea-1	male enhanced antigen 1	protein-coding
556	chr17	45817468	45817757	+	0	NA	intron (NM_198167, intron 1 of 23)	intron (NM_198167, intron 1 of 23)	5555	NM_198167	224807	Mm.157904	NM_198167	ENSMUSG00000036026	Tmem63b	BC026370	transmembrane protein 63b	protein-coding
358	chr6	33010298	33010587	+	0	NA	promoter-TSS (NM_025336)	promoter-TSS (NM_025336)	-290	NM_025336	66075	Mm.21501	NM_025336	ENSMUSG00000053768	Chchd3	0610041L09Rik|1700039J09Rik|AW558177	coiled-coil-helix-coiled-coil-helix domain containing 3	protein-coding
345	chr2	22895680	22895969	+	0	NA	promoter-TSS (NM_001077193)	promoter-TSS (NM_001077193)	-63	NM_001077193	11308	Mm.205647	NM_007380	ENSMUSG00000058835	Abi1	E3B1|NAP1|Ssh3bp1|abi-1	abl-interactor 1	protein-coding
37	chr11	60230516	60230805	+	0	NA	promoter-TSS (NM_025757)	promoter-TSS (NM_025757)	13	NM_025757	66771	Mm.29950	NM_025757	ENSMUSG00000018415	Gid4	4933439F18Rik	GID complex subunit 4, VID24 homolog (S. cerevisiae)	protein-coding
78	chr7	109213790	109214079	+	0	NA	promoter-TSS (NM_001286689)	promoter-TSS (NM_001286689)	-71	NR_104582	102443351	Mm.292904	NM_011644	ENSMUSG00000070425	Xntrpc	Xndr-trpc2	Xndc1-transient receptor potential cation channel, subfamily C, member 2 readthrough	protein-coding
732	chr1	99666571	99666860	+	0	NA	promoter-TSS (NM_173760)	promoter-TSS (NM_173760)	-41	NM_026250	252876	Mm.86090	NM_026250	ENSMUSG00000026333	Gin1	4930429M06Rik|8430411H10Rik|Gin-1|Zh2c2	gypsy retrotransposon integrase 1	protein-coding
327	chr7	4397119	4397408	+	0	NA	promoter-TSS (NM_175372)	promoter-TSS (NM_175372)	-4	NM_001290409	108841	Mm.413106	NM_175372	ENSMUSG00000008435	Rdh13	8430425D21Rik	retinol dehydrogenase 13 (all-trans and 9-cis)	protein-coding
792	chr2	151566931	151567220	+	0	NA	promoter-TSS (NM_212446)	promoter-TSS (NM_212446)	-46	NM_212446	228769	Mm.146984	NM_144889	ENSMUSG00000032869	Psmf1	AW048666|BC012260|PI31	proteasome (prosome, macropain) inhibitor subunit 1	protein-coding
541	chr10	62849117	62849406	+	0	NA	promoter-TSS (NM_013888)	promoter-TSS (NM_013888)	-50	NM_013888	30045	Mm.32550	NM_013888	ENSMUSG00000036764	Dnajc12	Jdp1|mJDP1	DnaJ (Hsp40) homolog, subfamily C, member 12	protein-coding
407	chr9	107489836	107490125	+	0	NA	promoter-TSS (NM_025903)	promoter-TSS (NM_025903)	-69	NM_025903	15983	Mm.215335	NM_025903	ENSMUSG00000010048	Ifrd2	1810034A24Rik|AA470234|AI838527|SKMc15	interferon-related developmental regulator 2	protein-coding
713	chr17	24210357	24210646	+	0	NA	promoter-TSS (NM_027008)	promoter-TSS (NM_027008)	-49	NM_027008	69259	Mm.28171	NM_027008	ENSMUSG00000016946	Kctd5	2610030N08Rik|mKIAA0176	potassium channel tetramerisation domain containing 5	protein-coding
44	chr4	124418997	124419286	+	0	NA	promoter-TSS (NM_008385)	promoter-TSS (NM_008385)	19	NM_008385	16330	Mm.296202	NM_008385	ENSMUSG00000028894	Inpp5b	5PTase|AW260155|INPP5P	inositol polyphosphate-5-phosphatase B	protein-coding
711	chr3	87710036	87710325	+	0	NA	promoter-TSS (NM_008231)	promoter-TSS (NM_008231)	-63	NM_008231	15191	Mm.292208	NM_008231	ENSMUSG00000004897	Hdgf	AI118077|D3Ertd299e	hepatoma-derived growth factor	protein-coding
167	chr13	107736977	107737266	+	0	NA	promoter-TSS (NM_025447)	promoter-TSS (NM_025447)	-88	NM_025447	66254	Mm.9563	NM_025447	ENSMUSG00000021692	Dimt1	1500031M22Rik|AV111347|Dimt1l	DIM1 dimethyladenosine transferase 1-like (S. cerevisiae)	protein-coding
666	chr15	98697791	98698080	+	0	NA	intron (NM_001033276, intron 1 of 54)	intron (NM_001033276, intron 1 of 54)	3701	NM_001033276	381022	Mm.264889	NM_001033276	ENSMUSG00000048154	Kmt2d	ALR|BC032281|BC058659|C430014K11Rik|KMT2B|Mll2|Mll4	lysine (K)-specific methyltransferase 2D	protein-coding
458	chr7	31993137	31993426	+	0	NA	Intergenic	Intergenic	45904	NR_046062	100038516	Mm.387223	NR_046062	ENSMUSG00000100985	Gm10640	EG668322|ENSMUSG00000074193	predicted gene 10640	ncRNA
685	chr4	138936245	138936534	+	0	NA	promoter-TSS (NM_001160319)	promoter-TSS (NM_001160319)	-185	NM_001160319	69116	Mm.271956	NM_001160319	ENSMUSG00000066036	Ubr4	1810009A16Rik|A930005E13Rik|D930005K06Rik|Gm1032|Gm1666|N28143|RBAF600|Zubr1|mKIAA0462|p600	ubiquitin protein ligase E3 component n-recognin 4	protein-coding
284	chr17	23939659	23939948	+	0	NA	promoter-TSS (NM_175229)	promoter-TSS (NM_175229)	-351	NM_175229	75956	Mm.5222	NM_175229	ENSMUSG00000039218	Srrm2	5033413A03Rik|AA410130|SRm300|mKIAA0324	serine/arginine repetitive matrix 2	protein-coding
650	chr7	123477622	123477911	+	0	NA	promoter-TSS (NM_026533)	promoter-TSS (NM_026533)	-62	NM_026533	68052	Mm.14798	NM_026533	ENSMUSG00000090862	Rps13	2700063M04Rik	ribosomal protein S13	protein-coding
566	chr2	152788214	152788503	+	0	NA	intron (NM_001083618, intron 1 of 14)	intron (NM_001083618, intron 1 of 14)	137	NM_001083618	74711	Mm.44746	NM_029064	ENSMUSG00000074673	Ttll9	1700016F23Rik|4930509O20Rik|AW046572	tubulin tyrosine ligase-like family, member 9	protein-coding
657	chr11	4060390	4060679	+	0	NA	promoter-TSS (NM_001164620)	promoter-TSS (NM_001164620)	177	NM_026175	67465	Mm.156914	NM_026175	ENSMUSG00000002129	Sf3a1	1200014H24Rik|5930416L09Rik|AI159724	splicing factor 3a, subunit 1	protein-coding
507	chr13	97975025	97975314	+	0	NA	Intergenic	LTR33B|LTR|ERVL	-6857	NM_010422	15212	Mm.27816	NM_010422	ENSMUSG00000021665	Hexb	-	hexosaminidase B	protein-coding
831	chr5	114221617	114221906	+	0	NA	promoter-TSS (NM_016926)	promoter-TSS (NM_016926)	-103	NM_016926	53890	Mm.29594	NM_016926	ENSMUSG00000018974	Sart3	AU045857|mKIAA0156	squamous cell carcinoma antigen recognized by T cells 3	protein-coding
437	chr7	7074144	7074433	+	0	NA	promoter-TSS (NM_172738)	promoter-TSS (NM_172738)	-101	NM_172738	232853	Mm.23838	NM_172738	ENSMUSG00000062116	Zfp954	5730403M16Rik|8030437F07|AA123315	zinc finger protein 954	protein-coding
299	chr2	31543594	31543883	+	0	NA	promoter-TSS (NM_001112703)	promoter-TSS (NM_001112703)	-319	NM_001283047	11350	Mm.1318	NM_009594	ENSMUSG00000026842	Abl1	AI325092|Abl|E430008G22Rik|c-Abl	c-abl oncogene 1, non-receptor tyrosine kinase	protein-coding
361	chr2	155555021	155555310	+	0	NA	promoter-TSS (NM_145537)	promoter-TSS (NM_145537)	46	NM_145537	108687	Mm.273706	NM_145537	ENSMUSG00000038312	Edem2	9530090G24Rik|AI327354	ER degradation enhancer, mannosidase alpha-like 2	protein-coding
447	chr2	165213709	165213998	+	0	NA	promoter-TSS (NM_178411)	promoter-TSS (NM_178411)	-94	NM_178411	228876	Mm.26316	NM_178411		Zfp334	D2Ertd535e	zinc finger protein 334	protein-coding
612	chr19	10651654	10651943	+	0	NA	promoter-TSS (NM_028411)	promoter-TSS (NM_028411)	151	NM_001282065	225912	Mm.252701	NM_201351		Cyb561a3	2310004G04Rik|Cybasc3|Lcytb	cytochrome b561 family, member A3	protein-coding
360	chr14	21526397	21526686	+	0	NA	promoter-TSS (NM_001252082)	promoter-TSS (NM_001252082)	-233	NM_027996	268721	Mm.275082	NM_027996	ENSMUSG00000021819	Zswim8	2310021P13Rik|4832404P21Rik|Kiaa0913|mKIAA0913	zinc finger SWIM-type containing 8	protein-coding
221	chr6	72548260	72548549	+	0	NA	promoter-TSS (NM_144917)	promoter-TSS (NM_144917)	3	NM_001253692	232089	Mm.167232	NM_144917	ENSMUSG00000056698	Elmod3	AI844780|C330008I15Rik|RBM29|Rbed1	ELMO/CED-12 domain containing 3	protein-coding
365	chr17	46620432	46620721	+	0	NA	intron (NM_001162864, intron 2 of 14)	intron (NM_001162864, intron 2 of 14)	4048	NM_001162864	106763	Mm.297613	NM_175351	ENSMUSG00000015599	Ttbk1	AU017937|AW048023|C330008L01Rik	tau tubulin kinase 1	protein-coding
544	chr7	53038892	53039181	+	0	NA	promoter-TSS (NM_001005511)	promoter-TSS (NM_001005511)	-281	NM_001005511	381983	Mm.44928	NM_001005511	ENSMUSG00000062044	Lmtk3	BC059845|aatyk3	lemur tyrosine kinase 3	protein-coding
293	chr8	86590241	86590530	+	0	NA	promoter-TSS (NM_009055)	promoter-TSS (NM_009055)	-350	NM_009055	19724	Mm.7892	NM_009055	ENSMUSG00000031706	Rfx1	AI047719|AI385641	regulatory factor X, 1 (influences HLA class II expression)	protein-coding
387	chr7	17037949	17038238	+	0	NA	promoter-TSS (NM_026938)	promoter-TSS (NM_026938)	-35	NM_026938	69094	Mm.29633	NM_026938	ENSMUSG00000019158	Tmem160	1810008O21Rik	transmembrane protein 160	protein-coding
714	chr15	5135482	5135771	+	0	NA	promoter-TSS (NM_026213)	promoter-TSS (NM_026213)	66	NM_026213	67515	Mm.254979	NM_026213	ENSMUSG00000022151	Ttc33	2410099M07Rik|2900001O04Rik|AI507072|AW538342|Osrf	tetratricopeptide repeat domain 33	protein-coding
350	chr2	144284903	144285192	+	0	NA	promoter-TSS (NR_033459)	promoter-TSS (NR_033459)	31	NR_033459	668917	Mm.152805	NR_033459	ENSMUSG00000083674	Zfp133-ps	OTTMUSG00000003825|Zfp133	zinc finger protein 133, pseudogene	pseudo
545	chr9	110897177	110897466	+	0	NA	Intergenic	Intergenic	-5104	NM_153100	235636	Mm.441138	NM_153100	ENSMUSG00000066319	Rtp3	Tmem7	receptor transporter protein 3	protein-coding
400	chr8	59966588	59966877	+	0	NA	promoter-TSS (NM_021788)	promoter-TSS (NM_021788)	-75	NM_021788	60406	Mm.118	NM_021788	ENSMUSG00000031609	Sap30	30kDa	sin3 associated polypeptide	protein-coding
741	chr9	44689397	44689686	+	0	NA	promoter-TSS (NM_001081049)	promoter-TSS (NM_001081049)	-184	NM_001081049	214162	Mm.2389	NM_001081049	ENSMUSG00000002028	Kmt2a	6430520K01|ALL-1|All1|Cxxc7|HRX|HTRX1|Mll|Mll1|mKIAA4050	lysine (K)-specific methyltransferase 2A	protein-coding
89	chr6	30254510	30254799	+	0	NA	promoter-TSS (NM_009459)	promoter-TSS (NM_009459)	-115	NM_001169576	22214	Mm.332967	NM_009459	ENSMUSG00000039159	Ube2h	1500009C23Rik|AI181839|AI326965|AI462483|AW227540|E2-20K|Gid3|N28148|Ubc8	ubiquitin-conjugating enzyme E2H	protein-coding
236	chr13	48608739	48609028	+	0	NA	promoter-TSS (NM_001164575)	promoter-TSS (NM_001164575)	-78	NM_001164576	67911	Mm.251375	NM_026450	ENSMUSG00000050954	Zfp169	1700025J14Rik|4930429A13Rik|BE688704	zinc finger protein 169	protein-coding
564	chr9	107775006	107775295	+	0	NA	promoter-TSS (NM_011251)	promoter-TSS (NM_011251)	0	NM_029169	19654	Mm.139926	NM_011251	ENSMUSG00000032582	Rbm6	4930506F14Rik|Def-3|NY-LU-12|g16|mKIAA4015	RNA binding motif protein 6	protein-coding
532	chr19	5490302	5490591	+	0	NA	promoter-TSS (NM_007687)	promoter-TSS (NM_007687)	-9	NM_007687	12631	Mm.329655	NM_007687		Cfl1	AA959946|Cof	cofilin 1, non-muscle	protein-coding
671	chr5	88983204	88983493	+	0	NA	promoter-TSS (NM_023054)	promoter-TSS (NM_023054)	-160	NM_023054	65961	Mm.490364	NM_023054	ENSMUSG00000070697	Utp3	2400011K09Rik|AW557551|C87704|Crl1|Crlz1|Sas10	UTP3, small subunit (SSU) processome component, homolog (S. cerevisiae)	protein-coding
238	chr2	127410364	127410653	+	0	NA	promoter-TSS (NM_028141)	promoter-TSS (NM_028141)	-95	NM_028141	72180	Mm.46715	NM_028141	ENSMUSG00000034800	Zfp661	2810405K07Rik|A1-5|Znf2	zinc finger protein 661	protein-coding
776	chr19	38298575	38298864	+	0	NA	promoter-TSS (NM_001081075)	promoter-TSS (NM_001081075)	-97	NM_001081075	70567	Mm.30607	NM_001081075	ENSMUSG00000054237	Fra10ac1	5730455O13Rik|AI448293	FRA10AC1 homolog (human)	protein-coding
266	chr7	6335748	6336037	+	0	NA	promoter-TSS (NM_175247)	promoter-TSS (NM_175247)	-136	NM_175247	22690	Mm.127014	NM_175247	ENSMUSG00000062861	Zfp28	2810438M17Rik|Zfp-28|mkr-5	zinc finger protein 28	protein-coding
742	chr6	86476217	86476506	+	0	NA	promoter-TSS (NM_011865)	promoter-TSS (NM_011865)	-202	NM_011865	23983	Mm.274146	NM_011865	ENSMUSG00000051695	Pcbp1	WBP17|[a]CP-1|alphaCP-1	poly(rC) binding protein 1	protein-coding
838	chr1	162143012	162143301	+	0	NA	promoter-TSS (NM_009786)	promoter-TSS (NM_009786)	-133	NM_009786	12301	Mm.10702	NM_009786	ENSMUSG00000014226	Cacybp	SIP	calcyclin binding protein	protein-coding
656	chr8	26712485	26712774	+	0	NA	promoter-TSS (NM_001001735)	promoter-TSS (NM_001001735)	-149	NM_001001735	234135	Mm.217337	NM_001001735	ENSMUSG00000054823	Whsc1l1	6720429E03|A530023P05|AI528490|NSD3|WHISTLE	Wolf-Hirschhorn syndrome candidate 1-like 1 (human)	protein-coding
338	chr10	45297481	45297770	+	0	NA	promoter-TSS (NM_172473)	promoter-TSS (NM_172473)	-10	NM_172473	209462	Mm.458633	NM_172473	ENSMUSG00000038822	Hace1	1700042J16Rik|A730034A22Rik|BC025474	HECT domain and ankyrin repeat containing, E3 ubiquitin protein ligase 1	protein-coding
131	chr19	60965847	60966136	+	0	NA	5' UTR (NM_018869, exon 1 of 16)	5' UTR (NM_018869, exon 1 of 16)	339	NM_018869	14773	Mm.279400	NM_018869	ENSMUSG00000003228	Grk5	Gprk5	G protein-coupled receptor kinase 5	protein-coding
645	chr7	3314518	3314807	+	0	NA	intron (NM_001291434, intron 8 of 16)	intron (NM_001291434, intron 8 of 16)	11004	NM_001291434	18752	Mm.7980	NM_011102	ENSMUSG00000078816	Prkcg	PKCgamma|Pkcc|Prkcc	protein kinase C, gamma	protein-coding
430	chr14	66452860	66453149	+	0	NA	promoter-TSS (NM_028039)	promoter-TSS (NM_028039)	-198	NM_028039	71988	Mm.249280	NM_028039	ENSMUSG00000022034	Esco2	2410004I17Rik|D030072L07Rik	establishment of cohesion 1 homolog 2 (S. cerevisiae)	protein-coding
517	chr3	65196482	65196771	+	0	NA	promoter-TSS (NM_026155)	promoter-TSS (NM_026155)	-151	NM_026155	67437	Mm.232728	NM_026155	ENSMUSG00000027828	Ssr3	0610038P07Rik|AL022999|AU022074|AW553833|TRAPG	signal sequence receptor, gamma	protein-coding
276	chr7	52894198	52894487	+	0	NA	3' UTR (NM_028544, exon 12 of 12)	3' UTR (NM_028544, exon 12 of 12)	-1005	NM_172418	74490	Mm.107442	NM_172418		Mamstr	2810022D01Rik|5430432N15Rik|AW743872|Mastr	MEF2 activating motif and SAP domain containing transcriptional regulator	protein-coding
690	chr7	52885823	52886112	+	0	NA	intron (NM_028544, intron 4 of 11)	intron (NM_028544, intron 4 of 11)	3060	NM_028544	69903	Mm.181396	NM_028544	ENSMUSG00000044562	Rasip1	1110025D03Rik|2610025P08Rik|AI853551|Rain	Ras interacting protein 1	protein-coding
514	chr5	143942405	143942694	+	0	NA	promoter-TSS (NM_177880)	promoter-TSS (NM_177880)	-95	NM_001045482	57782	Mm.320419	NM_021326	ENSMUSG00000061898	Rbak	-	RB-associated KRAB zinc finger	protein-coding
123	chr8	114378183	114378472	+	0	NA	promoter-TSS (NM_011801)	promoter-TSS (NM_011801)	-117	NM_011801	23837	Mm.279437	NM_011801	ENSMUSG00000031954	Cfdp1	AA408409|Bcnt|Bucentaur|Cfdp|cp27	craniofacial development protein 1	protein-coding
269	chr5	136611837	136612126	+	0	NA	promoter-TSS (NM_027891)	promoter-TSS (NM_027891)	-37	NM_027891	71735	Mm.425292	NM_027891	ENSMUSG00000029703	Lrwd1	1200011O22Rik|AU042569|AW548074|Orca	leucine-rich repeats and WD repeat domain containing 1	protein-coding
680	chrX	7305515	7305804	+	0	NA	promoter-TSS (NM_138602)	promoter-TSS (NM_138602)	-38	NM_138602	54637	Mm.28850	NM_138602	ENSMUSG00000031149	Praf2	AA986329|C78013|DXImx39e|JM4|Sfc20	PRA1 domain family 2	protein-coding
178	chr1	91351045	91351334	+	0	NA	promoter-TSS (NM_178119)	promoter-TSS (NM_178119)	-197	NM_178119	347722	Mm.291135	NM_178119	ENSMUSG00000055013	Agap1	Centg2|Ggap1|R75364|mKIAA1099	ArfGAP with GTPase domain, ankyrin repeat and PH domain 1	protein-coding
190	chr4	74924079	74924368	+	0	NA	promoter-TSS (NM_025849)	promoter-TSS (NM_025849)	-33	NM_025849	66928	Mm.24332	NM_025849	ENSMUSG00000028398	Tmem261	1700027K24Rik|3110001D03Rik	transmembrane protein 261	protein-coding
196	chr7	25101555	25101844	+	0	NA	promoter-TSS (NM_001199321)	promoter-TSS (NM_001199321)	-14	NM_001199321	22756	Mm.295762	NM_009568	ENSMUSG00000074282	Zfp94	-	zinc finger protein 94	protein-coding
344	chr5	67651707	67651996	+	0	NA	promoter-TSS (NM_030108)	promoter-TSS (NM_030108)	47	NM_030108	67878	Mm.23217	NM_028975	ENSMUSG00000037720	Tmem33	1110006G02Rik|1600019D15Rik|2410089A21Rik|2700052H22Rik|5430406L04Rik|AA388285|AI314185|AI426615|db83	transmembrane protein 33	protein-coding
216	chr8	72826394	72826683	+	0	NA	promoter-TSS (NM_021538)	promoter-TSS (NM_021538)	-146	NM_021538	59042	Mm.28668	NM_021538		Cope	1110005D17Rik|Cope1	coatomer protein complex, subunit epsilon	protein-coding
805	chr2	48804523	48804812	+	0	NA	promoter-TSS (NM_029924)	promoter-TSS (NM_029924)	120	NM_011958	26428	Mm.291059	NM_011958	ENSMUSG00000026761	Orc4	Orc4P|Orc4l|mMmORC4	origin recognition complex, subunit 4	protein-coding
303	chr19	4163242	4163531	+	0	NA	promoter-TSS (NM_021485)	promoter-TSS (NM_021485)	-141	NM_021485	58988	Mm.271937	NM_021485	ENSMUSG00000024830	Rps6kb2	70kDa|S6K2	ribosomal protein S6 kinase, polypeptide 2	protein-coding
140	chr8	34752166	34752455	+	0	NA	intron (NM_178648, intron 1 of 7)	CpG	138	NM_178648	108159	Mm.29301	NM_178648	ENSMUSG00000052906	Ubxn8	D0H8S2298E|Rep-8|Rep8h|Ubxd6	UBX domain protein 8	protein-coding
95	chr9	87150296	87150585	+	0	NA	promoter-TSS (NM_199316)	promoter-TSS (NM_199316)	-73	NM_199316	382090	Mm.335338	NM_199316	ENSMUSG00000056919	Cep162	4922501C03Rik|mKIAA1009	centrosomal protein 162	protein-coding
61	chr10	80600031	80600320	+	0	NA	intron (NM_010731, intron 1 of 2)	CpG	1159	NM_010731	16969	Mm.20920	NM_010731	ENSMUSG00000035011	Zbtb7a	9030619K07Rik|9130006G12Rik|AI452336|FBI-1|Lrf|Pokemon|Zbtb7	zinc finger and BTB domain containing 7a	protein-coding
568	chr8	94880104	94880393	+	0	NA	promoter-TSS (NR_110452)	promoter-TSS (NR_110452)	-229	NR_110452	71296	Mm.86664	NR_033641	ENSMUSG00000031736	Crnde	4933436C20Rik	colorectal neoplasia differentially expressed (non-protein coding)	ncRNA
126	chr9	56995880	56996169	+	0	NA	Intergenic	Intergenic	-1183	NM_028347	72774	Mm.35749	NM_028347	ENSMUSG00000032298	Neil1	2810450N13Rik|Nei1	nei endonuclease VIII-like 1 (E. coli)	protein-coding
154	chr11	116029435	116029724	+	0	NA	promoter-TSS (NM_172571)	promoter-TSS (NM_172571)	-87	NM_172571	217335	Mm.35241	NM_172571	ENSMUSG00000020776	Fbf1	1110033G01Rik|5930413D20|mKIAA1863	Fas (TNFRSF6) binding factor 1	protein-coding
647	chr19	37450546	37450835	+	0	NA	promoter-TSS (NM_010615)	promoter-TSS (NM_010615)	-203	NM_010615	16551	Mm.42203	NM_010615	ENSMUSG00000012443	Kif11	Eg5|Kif8|Kifl1|Knsl1	kinesin family member 11	protein-coding
315	chr2	31950901	31951190	+	0	NA	promoter-TSS (NM_145521)	promoter-TSS (NM_145521)	-126	NM_145521	227721	Mm.257236	NM_145521	ENSMUSG00000051373	Plpp7	D830019K17Rik|NET39|Ppapdc3	phospholipid phosphatase 7 (inactive)	protein-coding
371	chr1	17135288	17135577	+	0	NA	promoter-TSS (NM_010267)	promoter-TSS (NM_010267)	-22	NM_010267	14545	Mm.18218	NM_010267	ENSMUSG00000025777	Gdap1	-	ganglioside-induced differentiation-associated-protein 1	protein-coding
632	chr11	29071933	29072222	+	0	NA	promoter-TSS (NM_134034)	promoter-TSS (NM_134034)	-830	NM_134034	104570	Mm.276386	NM_134034	ENSMUSG00000020463	Smek2	AW011752|AW557776|mKIAA1387	SMEK homolog 2, suppressor of mek1 (Dictyostelium)	protein-coding
264	chr8	34495990	34496279	+	0	NA	promoter-TSS (NM_152821)	promoter-TSS (NM_152821)	-135	NM_001122822	22427	Mm.228805	NM_011721	ENSMUSG00000031583	Wrn	AI846146	Werner syndrome homolog (human)	protein-coding
587	chr2	144419577	144419866	+	0	NA	promoter-TSS (NM_001033297)	promoter-TSS (NM_001033297)	-80	NM_001033297	228715	Mm.27391	NM_001033297	ENSMUSG00000074754	Gm561	-	predicted gene 561	protein-coding
58	chr3	10440116	10440405	+	0	NA	promoter-TSS (NM_001127191)	promoter-TSS (NM_001127191)	-130	NM_001127191	74718	Mm.440548	NM_029068	ENSMUSG00000027534	Snx16	4930522N22Rik|AI117577|AI747675	sorting nexin 16	protein-coding
319	chr4	132895384	132895673	+	0	NA	promoter-TSS (NM_199306)	promoter-TSS (NM_199306)	-298	NM_199306	230796	Mm.226576	NM_199306	ENSMUSG00000037622	Wdtc1	Gm695|adipose|adp	WD and tetratricopeptide repeats 1	protein-coding
45	chr13	54570122	54570411	+	0	NA	promoter-TSS (NM_028597)	promoter-TSS (NM_028597)	-65	NM_028597	73666	Mm.292487	NM_028597	ENSMUSG00000025872	Thoc3	2410044K02Rik|AL033344	THO complex 3	protein-coding
311	chr8	72566648	72566937	+	0	NA	promoter-TSS (NM_027481)	promoter-TSS (NM_027481)	80	NM_027481	70616	Mm.17665	NM_027481	ENSMUSG00000011306	Sugp1	5730496N02Rik|Sf4	SURP and G patch domain containing 1	protein-coding
723	chr7	19553056	19553345	+	0	NA	Intergenic	Intergenic	-19673	NM_194064	378430	Mm.277153	NM_194064	ENSMUSG00000051965	Nanos2	nos2	nanos homolog 2 (Drosophila)	protein-coding
165	chr7	108812028	108812317	+	0	NA	promoter-TSS (NM_009191)	promoter-TSS (NM_009191)	-110	NM_009191	20480	Mm.3990	NM_009191	ENSMUSG00000001829	Clpb	AL118244|Skd3	ClpB caseinolytic peptidase B	protein-coding
185	chr6	92133950	92134239	+	0	NA	promoter-TSS (NM_025578)	promoter-TSS (NM_025578)	-77	NM_025578	64658	Mm.87062	NM_025578	ENSMUSG00000014551	Mrps25	2810429N01Rik|Rpms25	mitochondrial ribosomal protein S25	protein-coding
373	chr6	67118356	67118645	+	0	NA	Intergenic	Intergenic	-98473	NM_025814	66870	Mm.240490	NM_025814		Serbp1	1200009K13Rik|9330147J08Rik|AL022786|Pairbp1	serpine1 mRNA binding protein 1	protein-coding
803	chr7	54051128	54051417	+	0	NA	promoter-TSS (NM_001167864)	promoter-TSS (NM_001167864)	-21	NM_001005248	246694	Mm.379442	NM_178742	ENSMUSG00000014418	Hps5	AI646796|AL022647|C85120|haze|hz|maroon|mr|ru-2|ru2	Hermansky-Pudlak syndrome 5 homolog (human)	protein-coding
403	chr6	120307372	120307661	+	0	NA	promoter-TSS (NM_026028)	promoter-TSS (NM_026028)	-29	NM_026028	67200	Mm.45767	NM_026028	ENSMUSG00000030177	Ccdc77	2400002C23Rik|2700091N06Rik|AV168274	coiled-coil domain containing 77	protein-coding
817	chr19	6084804	6085093	+	0	NA	promoter-TSS (NM_026410)	promoter-TSS (NM_026410)	-57	NM_024231	81909	Mm.289471	NM_024231	ENSMUSG00000024792	Zfpl1	1500015B20Rik	zinc finger like protein 1	protein-coding
353	chr6	134961465	134961754	+	0	NA	promoter-TSS (NM_026360)	promoter-TSS (NM_026360)	-21	NM_026360	67755	Mm.166524	NM_026360	ENSMUSG00000030204	Ddx47	4930588A18Rik|C77285	DEAD (Asp-Glu-Ala-Asp) box polypeptide 47	protein-coding
92	chr7	52793770	52794059	+	0	NA	intron (NM_148927, intron 8 of 19)	intron (NM_148927, intron 8 of 19)	12214	NM_148927	69217	Mm.274158	NM_148927	ENSMUSG00000040428	Plekha4	2410005C22Rik|C88169|Pepp1	pleckstrin homology domain containing, family A (phosphoinositide binding specific) member 4	protein-coding
220	chr7	28474228	28474517	+	0	NA	promoter-TSS (NM_001112731)	promoter-TSS (NM_001112731)	13	NM_001112731	112415	Mm.145362	NM_198417	ENSMUSG00000057093	C030039L03Rik	-	RIKEN cDNA C030039L03 gene	protein-coding
580	chr5	34631087	34631376	+	0	NA	promoter-TSS (NM_001015039)	promoter-TSS (NM_001015039)	-258	NM_001015039	231125	Mm.113388	NM_001015039	ENSMUSG00000037224	Zfyve28	9630058O20Rik|Gm146|mKIAA1643	zinc finger, FYVE domain containing 28	protein-coding
588	chr7	135381319	135381608	+	0	NA	promoter-TSS (NM_177001)	promoter-TSS (NM_177001)	82	NM_177001	100043133	Mm.183647	NM_177001	ENSMUSG00000062944	9130023H24Rik	GLI4	RIKEN cDNA 9130023H24 gene	protein-coding
533	chr17	59152647	59152936	+	0	NA	promoter-TSS (NM_026497)	promoter-TSS (NM_026497)	-46	NM_026497	67993	Mm.36507	NM_026497		Nudt12	0610016O18Rik	nudix (nucleoside diphosphate linked moiety X)-type motif 12	protein-coding
108	chr6	70742108	70742397	+	0	NA	promoter-TSS (NM_009075)	promoter-TSS (NM_009075)	-83	NM_009075	19895	Mm.17905	NM_009075	ENSMUSG00000053604	Rpia	RPI	ribose 5-phosphate isomerase A	protein-coding
172	chr7	52271579	52271868	+	0	NA	promoter-TSS (NM_001008422)	promoter-TSS (NM_001008422)	-104	NM_001008422	233208	Mm.28298	NM_001008422	ENSMUSG00000038406	Scaf1	AI480556|SR-A1	SR-related CTD-associated factor 1	protein-coding
782	chr17	27441690	27441979	+	0	NA	Intergenic	Intergenic	12206	NR_106073	102465700		NR_106073	ENSMUSG00000105142	Mir7214	mmu-mir-7214	microRNA 7214	ncRNA
34	chr11	118280380	118280669	+	0	NA	promoter-TSS (NM_029502)	promoter-TSS (NM_029502)	-92	NM_001267592	76025	Mm.177551	NM_029502	ENSMUSG00000025575	Cant1	5830420C20Rik|Apy1h|D11Bwg0554e|Entpd8|SCAN-1|Shapy	calcium activated nucleotidase 1	protein-coding
70	chr1	54307402	54307691	+	0	NA	promoter-TSS (NM_030025)	promoter-TSS (NM_030025)	19	NM_030025	78016	Mm.67455	NM_030025	ENSMUSG00000025983	Ccdc150	4930511H11Rik	coiled-coil domain containing 150	protein-coding
177	chr11	20991043	20991332	+	0	NA	promoter-TSS (NM_023324)	promoter-TSS (NM_023324)	-140	NM_023324	67245	Mm.28957	NM_023324	ENSMUSG00000020134	Peli1	2810468L03Rik|A930031K15Rik|AA409794|AI586297|D11Ertd676e	pellino 1	protein-coding
824	chr7	135175227	135175516	+	0	NA	Intergenic	Intergenic	27479	NM_001079932	434246	Mm.389924	NM_001079932	ENSMUSG00000042828	Trim72	BC067209|MG53	tripartite motif-containing 72	protein-coding
551	chr5	31230340	31230629	+	0	NA	intron (NM_008439, intron 3 of 7)	intron (NM_008439, intron 3 of 7)	6216	NM_008439	16548	Mm.22451	NM_008439	ENSMUSG00000029162	Khk	-	ketohexokinase	protein-coding
24	chr5	24083204	24083493	+	0	NA	promoter-TSS (NM_013853)	promoter-TSS (NM_013853)	-63	NM_001190443	27407	Mm.21629	NM_013853	ENSMUSG00000028953	Abcf2	0710005O05Rik|Drr3|E430001O06	ATP-binding cassette, sub-family F (GCN20), member 2	protein-coding
599	chr4	128488703	128488992	+	0	NA	Intergenic	MLT1J1|LTR|MaLR	-5491	NM_001081098	230761	Mm.22616	NM_001081098	ENSMUSG00000028799	Zfp362	-	zinc finger protein 362	protein-coding
552	chr4	58923943	58924232	+	0	NA	intron (NM_172381, intron 1 of 48)	intron (NM_172381, intron 1 of 48)	1510	NM_172381	230249	Mm.234801	NM_172381	ENSMUSG00000050812	AI314180	AW558785|BB181316|mKIAA0368	expressed sequence AI314180	protein-coding
520	chr2	30446410	30446699	+	0	NA	Intergenic	MLT1J2|LTR|MaLR	-4010	NM_030137	78617	Mm.40413	NM_030137	ENSMUSG00000047363	Cstad	9530039B02Rik	CSA-conditional, T cell activation-dependent protein	protein-coding
834	chr11	70223439	70223728	+	0	NA	promoter-TSS (NM_029231)	promoter-TSS (NM_029231)	-50	NM_029231	75273	Mm.340601	NM_029231	ENSMUSG00000018921	Pelp1	4930563C04Rik|MNAR	proline, glutamic acid and leucine rich protein 1	protein-coding
455	chr4	125091667	125091956	+	0	NA	Intergenic	MLT1J1|LTR|MaLR	-76264	NM_001081097	14807	Mm.40896	NM_001081097	ENSMUSG00000001985	Grik3	9630027E11|GluK3|GluR7-3|Glur-7|Glur7	glutamate receptor, ionotropic, kainate 3	protein-coding
411	chr5	31218375	31218664	+	0	NA	intron (NM_133918, intron 3 of 7)	intron (NM_133918, intron 3 of 7)	2360	NM_133918	100952	Mm.286375	NM_133918	ENSMUSG00000029163	Emilin1	5830419M17Rik|AW229038|BB105748|EMILIN-1|gp115	elastin microfibril interfacer 1	protein-coding
347	chr8	107850024	107850313	+	0	NA	promoter-TSS (NM_177449)	promoter-TSS (NM_177449)	8	NM_177449	234684	Mm.381717	NM_177449	ENSMUSG00000041679	Lrrc29	A630024J02Rik|FBL9|FBXL9	leucine rich repeat containing 29	protein-coding
54	chr4	140542564	140542853	+	0	NA	promoter-TSS (NM_029097)	promoter-TSS (NM_029097)	-80	NM_001164366	74772	Mm.205625	NM_029097	ENSMUSG00000036622	Atp13a2	1110012E06Rik|AA589443	ATPase type 13A2	protein-coding
623	chr16	17722838	17723127	+	0	NA	promoter-TSS (NM_033609)	promoter-TSS (NM_033609)	11	NM_001285886	94112	Mm.208970	NM_033609	ENSMUSG00000012114	Med15	A230074L19Rik|AW536074|Pcqap|mPcqap	mediator complex subunit 15	protein-coding
385	chr4	125773673	125773962	+	0	NA	promoter-TSS (NM_138721)	promoter-TSS (NM_138721)	-80	NM_001163266	116748	Mm.41865	NM_138721	ENSMUSG00000050188	Lsm10	-	U7 snRNP-specific Sm-like protein LSM10	protein-coding
377	chr2	32568211	32568500	+	0	NA	promoter-TSS (NR_037217)	promoter-TSS (NR_037217)	-51	NM_130860	107951	Mm.27557	NM_130860		Cdk9	PITALRE	cyclin-dependent kinase 9 (CDC2-related kinase)	protein-coding
444	chrX	57657931	57658220	+	0	NA	promoter-TSS (NM_001037863)	promoter-TSS (NM_001037863)	-919	NM_001001798	320940	Mm.490394	NM_001001798	ENSMUSG00000062949	Atp11c	A330005H02Rik|AI315324|Ig	ATPase, class VI, type 11C	protein-coding
787	chr4	155366688	155366977	+	0	NA	promoter-TSS (NM_080445)	promoter-TSS (NM_080445)	-45	NM_080445	117592	Mm.440185	NM_080445	ENSMUSG00000050796	B3galt6	BB129894|GalTII	UDP-Gal:betaGal beta 1,3-galactosyltransferase, polypeptide 6	protein-coding
598	chr2	154959061	154959350	+	0	NA	promoter-TSS (NM_008395)	promoter-TSS (NM_008395)	-12	NM_001243712	16396	Mm.208286	NM_008395	ENSMUSG00000027598	Itch	6720481N21Rik|8030492O04Rik|A130065M08|AIP4|C230047C07Rik	itchy, E3 ubiquitin protein ligase	protein-coding
697	chr7	112959689	112959978	+	0	NA	promoter-TSS (NM_025301)	promoter-TSS (NM_025301)	-232	NM_025301	27397	Mm.44225	NM_025301		Mrpl17	MRP-L26|Rpml26	mitochondrial ribosomal protein L17	protein-coding
203	chr4	132567247	132567536	+	0	NA	promoter-TSS (NM_146155)	promoter-TSS (NM_146155)	-30	NM_146155	230793	Mm.31816	NM_146155	ENSMUSG00000037692	Ahdc1	D030015G18Rik	AT hook, DNA binding motif, containing 1	protein-coding
191	chr7	28764130	28764419	+	0	NA	promoter-TSS (NM_001081021)	promoter-TSS (NM_001081021)	-98	NM_001081021	338354	Mm.389873	NM_001081021		Zfp780b	B230208L21Rik	zinc finger protein 780B	protein-coding
138	chr7	13466406	13466695	+	0	NA	promoter-TSS (NM_153802)	promoter-TSS (NM_153802)	23	NM_153802	243833	Mm.293823	NM_153802	ENSMUSG00000060397	Zfp128	9630016P15Rik|Znf8|mZnf8	zinc finger protein 128	protein-coding
530	chr7	133630515	133630804	+	0	NA	promoter-TSS (NM_001163713)	promoter-TSS (NM_001163713)	-210	NM_001163713	233870	Mm.197829	NM_172745	ENSMUSG00000073838	Tufm	2300002G02Rik|C76308|C76389|EF-TuMT|EFTU	Tu translation elongation factor, mitochondrial	protein-coding
135	chr17	47639034	47639323	+	0	NA	promoter-TSS (NM_022015)	promoter-TSS (NM_022015)	58	NM_022015	63856	Mm.275901	NM_022015	ENSMUSG00000023980	Taf8	AW260255|Tbn	TAF8 RNA polymerase II, TATA box binding protein (TBP)-associated factorq	protein-coding
356	chr4	117222672	117222961	+	0	NA	promoter-TSS (NM_001285899)	promoter-TSS (NM_001285899)	-113	NM_001285901	140546	Mm.235891	NM_080469	ENSMUSG00000033423	Eri3	PINT1|Prnpip1	exoribonuclease 3	protein-coding
416	chr10	127805981	127806270	+	0	NA	5' UTR (NM_001081040, exon 1 of 5)	5' UTR (NM_001081040, exon 1 of 5)	968	NM_001081040	210582	Mm.296876	NM_001081040	ENSMUSG00000039914	Coq10a	Gm1	coenzyme Q10 homolog A (yeast)	protein-coding
271	chr2	38781851	38782140	+	0	NA	promoter-TSS (NM_010264)	promoter-TSS (NM_010264)	-14	NM_010264	14536	Mm.439703	NM_010264	ENSMUSG00000063972	Nr6a1	1700113M01Rik|Gcnf|NCNF|RTR	nuclear receptor subfamily 6, group A, member 1	protein-coding
540	chr11	43561410	43561699	+	0	NA	promoter-TSS (NM_133795)	promoter-TSS (NM_133795)	-79	NM_133795	66827	Mm.271974	NM_133795	ENSMUSG00000041278	Ttc1	4833412C19Rik|C79328|TPR1	tetratricopeptide repeat domain 1	protein-coding
655	chr4	153201943	153202232	+	0	NA	Intergenic	MLT1J|LTR|MaLR	122498	NR_040670	407793	Mm.260950	NR_040670		BC039966	-	cDNA sequence BC039966	ncRNA
686	chr8	86661786	86662075	+	0	NA	intron (NM_145970, intron 14 of 28)	intron (NM_145970, intron 14 of 28)	9722	NM_145970	212139	Mm.41424	NM_145970	ENSMUSG00000036686	Cc2d1a	BC016188|Freud-1|Tape	coiled-coil and C2 domain containing 1A	protein-coding
244	chr8	73920615	73920904	+	0	NA	promoter-TSS (NM_026636)	promoter-TSS (NM_026636)	5	NM_026636	68251	Mm.21749	NM_026636	ENSMUSG00000031820	Babam1	5430437P03Rik|Merit40	BRISC and BRCA1 A complex member 1	protein-coding
153	chr7	52765824	52766113	+	0	NA	promoter-TSS (NM_008749)	promoter-TSS (NM_008749)	-190	NM_008749	18220	Mm.258923	NM_008749	ENSMUSG00000030824	Nucb1	B230337F23Rik|C77483|Calnuc|MTEST82|Nucb	nucleobindin 1	protein-coding
335	chr11	117734661	117734950	+	0	NA	promoter-TSS (NM_027919)	promoter-TSS (NM_027919)	35	NM_027919	71776	Mm.3200	NM_027919	ENSMUSG00000017713	Tha1	1300017K07Rik|GLY1	threonine aldolase 1	protein-coding
427	chr5	122504439	122504728	+	0	NA	Intergenic	LTR33|LTR|ERVL	-6749	NM_007804	13048	Mm.156172	NM_007804	ENSMUSG00000042589	Cux2	1700051K22Rik|Cutl2|Cux-2|ENSMUSG00000072641	cut-like homeobox 2	protein-coding
355	chr7	30638518	30638807	+	0	NA	promoter-TSS (NM_173738)	promoter-TSS (NM_173738)	5	NM_173738	233057	Mm.296864	NM_173738	ENSMUSG00000050855	Zfp940	-	zinc finger protein 940	protein-coding
147	chr15	100325653	100325942	+	0	NA	promoter-TSS (NM_153407)	promoter-TSS (NM_153407)	-127	NM_153407	207785	Mm.294969	NM_153407	ENSMUSG00000044636	Csrnp2	CSRNP-2|Csnrp2|taip-12	cysteine-serine-rich nuclear protein 2	protein-coding
784	chr2	93850803	93851092	+	0	NA	promoter-TSS (NM_026944)	promoter-TSS (NM_026944)	-60	NM_026944	69113	Mm.272498	NM_026944	ENSMUSG00000040174	Alkbh3	1700108H04Rik|1810020C19Rik|Abh3|mABH3	alkB, alkylation repair homolog 3 (E. coli)	protein-coding
80	chr10	114821702	114821991	+	0	NA	promoter-TSS (NM_001033261)	promoter-TSS (NM_001033261)	-169	NM_001033261	216345	Mm.207621	NM_001033261	ENSMUSG00000034163	Zfc3h1	BC033596|Ccdc131|Psrc2	zinc finger, C3H1-type containing	protein-coding
652	chr4	117169556	117169845	+	0	NA	promoter-TSS (NM_025739)	promoter-TSS (NM_025739)	-180	NM_025739	66743	Mm.318331	NM_025739	ENSMUSG00000028677	Rnf220	4732477A13|4931406I20Rik|5730503K05Rik|AV302541	ring finger protein 220	protein-coding
775	chr2	152052090	152052379	+	0	NA	promoter-TSS (NM_007788)	promoter-TSS (NM_007788)	-342	NM_007788	12995	Mm.23692	NM_007788	ENSMUSG00000074698	Csnk2a1	Csnk2a1-rs4	casein kinase 2, alpha 1 polypeptide	protein-coding
525	chr1	36360517	36360806	+	0	NA	Intergenic	Intergenic	-3917	NM_001172205	214855	Mm.34316	NM_145996	ENSMUSG00000037447	Arid5a	D430024K22Rik|Mrf1	AT rich interactive domain 5A (MRF1-like)	protein-coding
232	chr13	65379963	65380252	+	0	NA	promoter-TSS (NM_178364)	promoter-TSS (NM_178364)	-55	NM_178364	170936	Mm.151546	NM_178364	ENSMUSG00000021514	Zfp369	B930030B22Rik|D230020H11Rik|NRIF2	zinc finger protein 369	protein-coding
511	chr2	181414800	181415089	+	0	NA	promoter-TSS (NM_009326)	promoter-TSS (NM_009326)	-71	NM_009326	21400	Mm.24245	NM_009326	ENSMUSG00000059540	Tcea2	AI326274|S-II-T1|SII-T1|Tceat	transcription elongation factor A (SII), 2	protein-coding
497	chr11	95937232	95937521	+	0	NA	promoter-TSS (NM_001161419)	promoter-TSS (NM_001161419)	-368	NM_007506	11951	Mm.258	NM_007506		Atp5g1	-	ATP synthase, H+ transporting, mitochondrial F0 complex, subunit C1 (subunit 9)	protein-coding
615	chr13	74528121	74528410	+	0	NA	Intergenic	Intergenic	-14251	NM_001081680	238722	Mm.461254	NM_001081680	ENSMUSG00000069184	Zfp72	Zfp74	zinc finger protein 72	protein-coding
263	chr12	3364957	3365246	+	0	NA	promoter-TSS (NM_008445)	promoter-TSS (NM_008445)	-31	NM_008445	16570	Mm.7688	NM_008445	ENSMUSG00000020668	Kif3c	mKIAA4058	kinesin family member 3C	protein-coding
470	chr13	67295343	67295632	+	0	NA	promoter-TSS (NM_001048204)	promoter-TSS (NM_001048204)	45	NM_001048204	218311	Mm.82396	NM_183156	ENSMUSG00000051037	Zfp455	3732412P20Rik|Rslcan-10	zinc finger protein 455	protein-coding
627	chr19	47125297	47125586	+	0	NA	promoter-TSS (NM_027654)	promoter-TSS (NM_027654)	-106	NM_027654	71041	Mm.35413	NM_027654	ENSMUSG00000025050	Pcgf6	4933407A11Rik|AI604840|MBLR|Rnf134	polycomb group ring finger 6	protein-coding
477	chr10	127759260	127759549	+	0	NA	promoter-TSS (NM_019953)	promoter-TSS (NM_019953)	-111	NM_019953	56530	Mm.44220	NM_019953	ENSMUSG00000025381	Cnpy2	5330432A10Rik|AW229003|D10Bwg1546e|Tmem4|Zsig9	canopy 2 homolog (zebrafish)	protein-coding
472	chr11	20101188	20101477	+	0	NA	promoter-TSS (NM_008996)	promoter-TSS (NM_008996)	-273	NM_008996	19324	Mm.271944	NM_008996	ENSMUSG00000020149	Rab1a	Gtbp|Rab-1|Rab1|Ypt1|mKIAA3012	RAB1A, member RAS oncogene family	protein-coding
183	chr2	148558104	148558393	+	0	NA	promoter-TSS (NM_019632)	promoter-TSS (NM_019632)	-92	NM_019632	17957	Mm.274308	NM_019632	ENSMUSG00000027438	Napb	Brp14|E161|I47|SNARE|b-SNAP	N-ethylmaleimide sensitive fusion protein attachment protein beta	protein-coding
495	chr13	67461396	67461685	+	0	NA	promoter-TSS (NM_001038651)	promoter-TSS (NM_001038651)	-32	NM_001038651	629016	Mm.440800	NM_001038651	ENSMUSG00000098905	Zfp953	E130120F12Rik	zinc finger protein 953	protein-coding
553	chr7	52347518	52347807	+	0	NA	promoter-TSS (NM_026555)	promoter-TSS (NM_026555)	-79	NM_026555	52377	Mm.29997	NM_026555	ENSMUSG00000019539	Rcn3	6030455P07Rik|D530026G20Rik|D7Ertd671e|RLP49	reticulocalbin 3, EF-hand calcium binding domain	protein-coding
381	chr10	127935629	127935918	+	0	NA	promoter-TSS (NM_172259)	promoter-TSS (NM_172259)	-32	NM_172259	216459	Mm.291688	NM_172259	ENSMUSG00000039824	Myl6b	5730437E04Rik|BC037527|MLC1SA	myosin, light polypeptide 6B	protein-coding
307	chr18	24178717	24179006	+	0	NA	intron (NM_021559, intron 1 of 3)	CpG	411	NM_021559	59057	Mm.417427	NM_021559		Zfp24	3526401F17Rik|5033419P20Rik|AI480505|AI642085|AL024422|KOX17|ZF-12|Zfp191|Znf191|Znf24|Znp191	zinc finger protein 24	protein-coding
249	chr9	117949424	117949713	+	0	NA	promoter-TSS (NM_013727)	promoter-TSS (NM_013727)	-72	NM_001048146	27215	Mm.92705	NM_013727	ENSMUSG00000039285	Azi2	AA410145|AZ2	5-azacytidine induced gene 2	protein-coding
4	chr4	98860589	98860878	+	0	NA	promoter-TSS (NM_001145967)	promoter-TSS (NM_001145967)	-105	NM_001145967	242557	Mm.241663	NM_175029	ENSMUSG00000028550	Atg4c	Apg4-C|Apg4c|Atg4cl|Autl1	autophagy related 4C, cysteine peptidase	protein-coding
559	chr13	67855900	67856189	+	0	NA	promoter-TSS (NM_001001130)	promoter-TSS (NM_001001130)	27	NM_001001130	22746	Mm.288396	NM_001001130	ENSMUSG00000058331	Zfp85	KRAB19|Rslcan2|Zfp71|Zfp85-rs1	zinc finger protein 85	protein-coding
590	chr10	83006439	83006728	+	0	NA	promoter-TSS (NM_001033375)	promoter-TSS (NM_001033375)	-103	NM_001033375	319277	Mm.491194	NM_001033375	ENSMUSG00000034560	A230046K03Rik	AA589518|Kiaa1033|mKIAA1033	RIKEN cDNA A230046K03 gene	protein-coding
726	chr4	127079846	127080135	+	0	NA	Intergenic	Intergenic	-44582	NM_010291	14622	Mm.26859	NM_010291	ENSMUSG00000042357	Gjb5	Cnx31.1|Cx31.1|Gjb-5	gap junction protein, beta 5	protein-coding
562	chr13	67273942	67274231	+	0	NA	promoter-TSS (NM_001013769)	promoter-TSS (NM_001013769)	-32	NM_001013769	380855	Mm.284988	NM_001013769	ENSMUSG00000058900	Rsl1	rslcan-9	regulator of sex limited protein 1	protein-coding
402	chr8	114046023	114046312	+	0	NA	promoter-TSS (NM_001170742)	promoter-TSS (NM_001170742)	-160	NM_176923	319481	Mm.247294	NM_176923	ENSMUSG00000031959	Wdr59	5430401O09Rik|Cdw12	WD repeat domain 59	protein-coding
603	chr13	67585027	67585316	+	0	NA	promoter-TSS (NM_001076791)	promoter-TSS (NM_001076791)	18	NM_001076791	408067	Mm.315879	NM_001076791	ENSMUSG00000059839	Zfp874b	9630025I21Rik|Rslcan16	zinc finger protein 874b	protein-coding
673	chr13	67182332	67182621	+	0	NA	promoter-TSS (NM_001012448)	promoter-TSS (NM_001012448)	5	NM_001292066	432769	Mm.458849	NM_001012325	ENSMUSG00000058883	Zfp708	Rslcan11	zinc finger protein 708	protein-coding
642	chr19	7025351	7025640	+	0	NA	intron (NM_001285453, intron 3 of 3)	intron (NM_001285453, intron 3 of 3)	8443	NM_001285453	12015	Mm.4387	NM_007522	ENSMUSG00000024959	Bad	AI325008|Bbc2	BCL2-associated agonist of cell death	protein-coding
288	chr7	26052734	26053023	+	0	NA	Intergenic	Intergenic	-14320	NM_027882	71722	Mm.28833	NM_027882	ENSMUSG00000005442	Cic	1200010B10Rik|mKIAA0306	capicua homolog (Drosophila)	protein-coding
658	chr11	51618811	51619100	+	0	NA	Intergenic	RLTR42|LTR|ERVK	41790	NM_025535	66397	Mm.196592	NM_025535	ENSMUSG00000020386	Sar1b	2310075M17Rik|2900019I22Rik|CMRD|Sara1b|Sara2|Sarb	SAR1 gene homolog B (S. cerevisiae)	protein-coding
408	chr7	53041553	53041842	+	0	NA	intron (NR_110987, intron 2 of 15)	intron (NR_110987, intron 2 of 15)	947	NM_001290990	381983	Mm.44928	NM_001005511	ENSMUSG00000062044	Lmtk3	BC059845|aatyk3	lemur tyrosine kinase 3	protein-coding
538	chr15	96001829	96002118	+	0	NA	Intergenic	Intergenic	-11258	NR_028311	100043335	Mm.247464	NR_028311		Gm4371	EG667874|Gm8854	eukaryotic translation initiation factor 3, subunit I pseudogene	pseudo
397	chr11	50701017	50701306	+	0	NA	promoter-TSS (NM_172794)	promoter-TSS (NM_172794)	-216	NM_172794	237758	Mm.74335	NM_172794	ENSMUSG00000048728	Zfp454	B230342N19	zinc finger protein 454	protein-coding
620	chr19	6306090	6306379	+	0	NA	promoter-TSS (NM_001033342)	promoter-TSS (NM_001033342)	-223	NM_001033342	240505	Mm.329622	NM_001033342	ENSMUSG00000024769	Cdc42bpg	BC046418|MRCKgamma	CDC42 binding protein kinase gamma (DMPK-like)	protein-coding
112	chr2	165817954	165818243	+	0	NA	promoter-TSS (NM_008679)	promoter-TSS (NM_008679)	-39	NM_008679	17979	Mm.469663	NM_008679	ENSMUSG00000027678	Ncoa3	2010305B15Rik|AW321064|Actr|Aib1|KAT13B|Rac3|Src3|Tram-1|Tram1|bHLHe42|p/Cip|pCip	nuclear receptor coactivator 3	protein-coding
254	chr3	94846434	94846723	+	0	NA	promoter-TSS (NM_001282017)	promoter-TSS (NM_001282017)	-42	NM_001282017	19185	Mm.2261	NM_008951	ENSMUSG00000005625	Psmd4	Af1|Mcb1|angiocidin	proteasome (prosome, macropain) 26S subunit, non-ATPase, 4	protein-coding
310	chr8	113426236	113426525	+	0	NA	promoter-TSS (NR_052009)	promoter-TSS (NR_052009)	8	NR_052009	234730	Mm.102591	NM_172283	ENSMUSG00000033703	Fuk	1110046B12Rik|AI303278	fucokinase	protein-coding
451	chr6	56874077	56874366	+	0	NA	promoter-TSS (NM_026004)	promoter-TSS (NM_026004)	-295	NM_026004	107569	Mm.158936	NM_026004	ENSMUSG00000029780	Nt5c3	1600024P05Rik|2610206B05Rik|3110004A18Rik|AI842776|Nt5c3a|Nt5y|PN-1|PN-I|PSN1|UMPH|Umph-1|Umph1|cN-III|lupin|p36	5'-nucleotidase, cytosolic III	protein-coding
391	chr15	43701518	43701807	+	0	NA	promoter-TSS (NM_175502)	promoter-TSS (NM_175502)	-87	NM_175502	239408	Mm.41219	NM_175502	ENSMUSG00000054409	Tmem74	AA549547|B230382K22Rik	transmembrane protein 74	protein-coding
151	chr5	34125291	34125580	+	0	NA	promoter-TSS (NM_019694)	promoter-TSS (NM_019694)	-82	NM_019694	56384	Mm.260538	NM_019694		Letm1	-	leucine zipper-EF-hand containing transmembrane protein 1	protein-coding
636	chr7	19457736	19458025	+	0	NA	Intergenic	Intergenic	-12159	NM_009402	21946	Mm.21855	NM_009402	ENSMUSG00000030413	Pglyrp1	PGRP|PGRP-S|Pglyrp|Tag7|Tasg7|Tnfsf3l	peptidoglycan recognition protein 1	protein-coding
749	chr1	154749963	154750252	+	0	NA	promoter-TSS (NM_001160256)	promoter-TSS (NM_001160256)	-331	NM_001005507	226517	Mm.270775	NM_001005507	ENSMUSG00000042772	Smg7	9430023P16Rik|mKIAA0250	Smg-7 homolog, nonsense mediated mRNA decay factor (C. elegans)	protein-coding
296	chr11	69392773	69393062	+	0	NA	promoter-TSS (NM_011640)	promoter-TSS (NM_011640)	-91	NM_144824	216853	Mm.31586	NM_144824	ENSMUSG00000041346	Wrap53	BC021790|Wdr79	WD repeat containing, antisense to Trp53	protein-coding
93	chr3	90057966	90058255	+	0	NA	promoter-TSS (NM_028881)	promoter-TSS (NM_028881)	-93	NM_028881	74343	Mm.35627	NM_028881	ENSMUSG00000027936	Crtc2	4632407F12Rik|Torc2|mTORC2	CREB regulated transcription coactivator 2	protein-coding
50	chr7	30879743	30880032	+	0	NA	promoter-TSS (NM_011981)	promoter-TSS (NM_011981)	-208	NM_011981	26466	Mm.195092	NM_011981	ENSMUSG00000049421	Zfp260	AI480997|Ozrf1|PEX1|Zfp63|Znf260	zinc finger protein 260	protein-coding
706	chr1	79772505	79772794	+	0	NA	promoter-TSS (NM_001081210)	promoter-TSS (NM_001081210)	56	NM_001081210	69163	Mm.238455	NM_001081210	ENSMUSG00000026248	Mrpl44	1810030E18Rik|5730593H20Rik|AI463302	mitochondrial ribosomal protein L44	protein-coding
674	chr8	117720777	117721066	+	0	NA	intron (NM_019573, intron 8 of 8)	MLT1J1|LTR|MaLR	509873	NM_001025577	17132	Mm.275549	NM_001025577		Maf	2810401A20Rik|A230108G15Rik|AW047063|c-maf	avian musculoaponeurotic fibrosarcoma (v-maf) AS42 oncogene homolog	protein-coding
828	chr17	27976887	27977176	+	0	NA	promoter-TSS (NM_011432)	promoter-TSS (NM_011432)	-1	NM_011432	20630	Mm.103949	NM_011432	ENSMUSG00000024217	Snrpc	Snrp1c|U1-C|U1C	U1 small nuclear ribonucleoprotein C	protein-coding
465	chr7	50538257	50538546	+	0	NA	Intergenic	Intergenic	30230	NM_027264	69930	Mm.45367	NM_027264	ENSMUSG00000012640	Zfp715	2610041B18Rik|mszf15	zinc finger protein 715	protein-coding
449	chr10	70747950	70748239	+	0	NA	promoter-TSS (NM_145420)	promoter-TSS (NM_145420)	-84	NM_145420	216080	Mm.270530	NM_145420	ENSMUSG00000019927	Ube2d1	UBCH5	ubiquitin-conjugating enzyme E2D 1	protein-coding
320	chr1	136852513	136852802	+	0	NA	promoter-TSS (NM_001081307)	promoter-TSS (NM_001081307)	-140	NM_001081307	329251	Mm.188709	NM_001081307	ENSMUSG00000073557	Ppp1r12b	1810037O03Rik|9530009M10Rik|AI132431|Mypt2	protein phosphatase 1, regulatory (inhibitor) subunit 12B	protein-coding
485	chr1	134097266	134097555	+	0	NA	intron (NM_001033250, intron 1 of 3)	intron (NM_001033250, intron 1 of 3)	2745	NR_029777	723818		NR_029777	ENSMUSG00000065435	Mir135b	Mirn135b|mir-135b	microRNA 135b	ncRNA
457	chr19	46764412	46764701	+	0	NA	exon (NM_025563, exon 1 of 5)	exon (NM_025563, exon 1 of 5)	160	NM_025563	66439	Mm.87163	NM_025563	ENSMUSG00000062376	Borcs7	2010012O05Rik|4930569L17Rik|AI413851|AI467257	BLOC-1 related complex subunit 7	protein-coding
225	chr6	149137279	149137568	+	0	NA	promoter-TSS (NM_001113424)	promoter-TSS (NM_001113424)	-189	NM_001113424	232566	Mm.209147	NM_001113424	ENSMUSG00000068250	Amn1	5830467E07Rik|A230083D09|C730024G19Rik	antagonist of mitotic exit network 1	protein-coding
5	chr13	46823321	46823610	+	0	NA	promoter-TSS (NM_175749)	promoter-TSS (NM_175749)	-247	NM_175749	218210	Mm.255398	NM_175749	ENSMUSG00000021374	Nup153	B130015D15Rik|C88147	nucleoporin 153	protein-coding
256	chr7	30552105	30552394	+	0	NA	Intergenic	Intergenic	-1322	NM_023750	74352	Mm.251083	NM_023750		Zfp84	2210410P13Rik|4633401C23Rik|AI415447|BB081605|C86188|KRAB18|Zfp69	zinc finger protein 84	protein-coding
810	chr8	82235485	82235774	+	0	NA	promoter-TSS (NM_026904)	promoter-TSS (NM_026904)	10	NM_015751	24015	Mm.5831	NM_015751	ENSMUSG00000058355	Abce1	C79080|Oabp|RLI|RNS41|Rnaseli	ATP-binding cassette, sub-family E (OABP), member 1	protein-coding
251	chr11	70817910	70818199	+	0	NA	promoter-TSS (NM_178367)	promoter-TSS (NM_178367)	-120	NM_178367	216877	Mm.35399	NM_178367	ENSMUSG00000040620	Dhx33	3110057P17Rik|9430096J02Rik|Ddx33	DEAH (Asp-Glu-Ala-His) box polypeptide 33	protein-coding
725	chr13	101420963	101421252	+	0	NA	promoter-TSS (NM_001283011)	promoter-TSS (NM_001283011)	-91	NM_001283011	19356	Mm.248489	NM_011233	ENSMUSG00000021635	Rad17	MmRad24	RAD17 homolog (S. pombe)	protein-coding
565	chr12	3427613	3427902	+	0	NA	intron (NM_172421, intron 1 of 10)	intron (NM_172421, intron 1 of 10)	900	NM_172421	75302	Mm.120475	NM_172421	ENSMUSG00000037486	Asxl2	4930556B16Rik|mKIAA1685	additional sex combs like 2 (Drosophila)	protein-coding
761	chr7	6282784	6283073	+	0	NA	promoter-TSS (NM_001033249)	promoter-TSS (NM_001033249)	-892	NM_001033249	213011	Mm.333558	NM_001033249	ENSMUSG00000030443	Zfp583	BC056221|Znf583	zinc finger protein 583	protein-coding
474	chr13	67370003	67370292	+	0	NA	promoter-TSS (NM_001001152)	promoter-TSS (NM_001001152)	-143	NM_001001152	238690	Mm.306358	NM_001001152	ENSMUSG00000055480	Zfp458	BC062958|Rslcan-7|Znf728|mszf59-2	zinc finger protein 458	protein-coding
669	chr10	127986202	127986491	+	0	NA	promoter-TSS (NM_018860)	promoter-TSS (NM_018860)	-122	NM_018860	67945	Mm.290786	NM_018860	ENSMUSG00000093674	Rpl41	1810055P16Rik|2210411K19Rik	ribosomal protein L41	protein-coding
66	chr7	13639691	13639980	+	0	NA	5' UTR (NM_145819, exon 1 of 6)	5' UTR (NM_145819, exon 1 of 6)	278	NM_145819	109889	Mm.10103	NM_145819	ENSMUSG00000030380	Mzf1	Mzf-2|Mzf2|Zfp121|Zfp98|Znf42	myeloid zinc finger 1	protein-coding
571	chr7	130521223	130521512	+	0	NA	promoter-TSS (NM_025304)	promoter-TSS (NM_025304)	-129	NM_025304	30949	Mm.260527	NM_025304	ENSMUSG00000030763	Lcmt1	AL033290|LCMT-1|Lcmt	leucine carboxyl methyltransferase 1	protein-coding
527	chr18	66047624	66047913	+	0	NA	Intergenic	MLT1N2|LTR|MaLR	14635	NM_175012	225642	Mm.20298	NM_175012	ENSMUSG00000024517	Grp	BLP	gastrin releasing peptide	protein-coding
581	chr15	57743442	57743731	+	0	NA	promoter-TSS (NM_001167679)	promoter-TSS (NM_001167679)	-168	NM_001167679	210544	Mm.390835	NM_199300	ENSMUSG00000022364	Tbc1d31	4B3|D330013L20Rik|Gm85|Wdr67	TBC1 domain family, member 31	protein-coding
389	chr19	12870559	12870848	+	0	NA	promoter-TSS (NM_053009)	promoter-TSS (NM_053009)	-90	NR_024093	664779	Mm.290924	NM_001039718	ENSMUSG00000024695	Zfp91Cntf	Zfp91-Cntf	Zfp91-Cntf readthrough transcript (NMD candidate)	ncRNA
56	chr1	95532212	95532501	+	0	NA	promoter-TSS (NM_021537)	promoter-TSS (NM_021537)	-52	NM_021537	59041	Mm.28761	NM_021537		Stk25	1500019J11Rik|AU018434|C86992|Ste20-like|Ysk1	serine/threonine kinase 25 (yeast)	protein-coding
662	chr13	67552455	67552744	+	0	NA	promoter-TSS (NM_177712)	promoter-TSS (NM_177712)	-39	NM_177712	238692	Mm.486478	NM_177712	ENSMUSG00000069206	Zfp874a	C330011K17Rik|Rslcan15|Zfp874	zinc finger protein 874a	protein-coding
798	chr1	129670490	129670779	+	0	NA	promoter-TSS (NR_045298)	promoter-TSS (NR_045298)	-3	NR_045298	100502745	Mm.440061	NR_045298	ENSMUSG00000102014	2900009J06Rik	-	RIKEN cDNA 2900009J06 gene	ncRNA
150	chr11	32542507	32542796	+	0	NA	promoter-TSS (NM_001271348)	promoter-TSS (NM_001271348)	96	NM_001271347	103583	Mm.28017	NM_134015	ENSMUSG00000020271	Fbxw11	2310065A07Rik|AA536858|BTRC2|BTRCP2|Fbxw1b|HOS	F-box and WD-40 domain protein 11	protein-coding
677	chr12	82633829	82634118	+	0	NA	promoter-TSS (NM_025292)	promoter-TSS (NM_025292)	-79	NM_025292	24071	Mm.279603	NM_025292		Synj2bp	AA409442|ARIP2|ActRIP4|D12Wsu118e|OMP25	synaptojanin 2 binding protein	protein-coding
688	chr18	77809350	77809639	+	0	NA	Intergenic	Intergenic	-5619	NM_001164504	225743	Mm.23293	NM_001164504	ENSMUSG00000025427	Rnf165	2900024M11Rik|AI427432|Akd2|Ark2c|G630064H08Rik|Gm96	ring finger protein 165	protein-coding
574	chr13	91062472	91062761	+	0	NA	promoter-TSS (NM_024175)	promoter-TSS (NM_024175)	-111	NM_024175	66475	Mm.306302	NM_024175		Rps23	2410044J15Rik	ribosomal protein S23	protein-coding
231	chr19	36157995	36158284	+	0	NA	promoter-TSS (NM_019428)	promoter-TSS (NM_019428)	-67	NM_019428	54364	Mm.277891	NM_019428	ENSMUSG00000024800	Rpp30	Rnasep2|TSG15	ribonuclease P/MRP 30 subunit	protein-coding
774	chr15	81230368	81230657	+	0	NA	promoter-TSS (NM_133726)	promoter-TSS (NM_133726)	-106	NM_177310	321003	Mm.390833	NM_177310	ENSMUSG00000022401	Xpnpep3	APP3|E430012M05Rik	X-prolyl aminopeptidase (aminopeptidase P) 3, putative	protein-coding
340	chr7	52125323	52125612	+	0	NA	promoter-TSS (NM_133949)	promoter-TSS (NM_133949)	-309	NM_133949	84113	Mm.42855	NM_133949	ENSMUSG00000038502	Ptov1	1110030G05Rik|AU041779|Gcap3	prostate tumor over expressed gene 1	protein-coding
557	chr2	30409357	30409646	+	0	NA	Intergenic	MLT1J1|LTR|MaLR	-41063	NM_030137	78617	Mm.40413	NM_030137	ENSMUSG00000047363	Cstad	9530039B02Rik	CSA-conditional, T cell activation-dependent protein	protein-coding
47	chr1	16094740	16095029	+	0	NA	promoter-TSS (NM_011291)	promoter-TSS (NM_011291)	-370	NM_011291	19989	Mm.319659	NM_011291	ENSMUSG00000043716	Rpl7	Rpl7a|Surf-3	ribosomal protein L7	protein-coding
14	chr12	92622790	92623079	+	0	NA	promoter-TSS (NM_181815)	promoter-TSS (NM_181815)	-85	NM_181815	75216	Mm.312204	NM_181815	ENSMUSG00000061533	Cep128	4930534B04Rik|5430424K18Rik|AI449708|AI480494|E230024F20	centrosomal protein 128	protein-coding
109	chr11	69809041	69809330	+	0	NA	promoter-TSS (NM_030064)	promoter-TSS (NM_030064)	-83	NM_001291125	78246	Mm.20805	NM_030064	ENSMUSG00000018572	Phf23	2017-06-01	PHD finger protein 23	protein-coding
854	chr16	21778388	21778677	+	0	NA	intron (NM_023737, intron 1 of 6)	MLT1J|LTR|MaLR	9375	NM_023737	74147	Mm.28100	NM_023737	ENSMUSG00000022853	Ehhadh	1300002P22Rik|HD|L-PBE|LBFP|LBP|MFP|MFP1|PBFE	enoyl-Coenzyme A, hydratase/3-hydroxyacyl Coenzyme A dehydrogenase	protein-coding
814	chr2	32630989	32631278	+	0	NA	promoter-TSS (NM_001290566)	promoter-TSS (NM_001290566)	20	NM_177384	338348	Mm.475130	NM_177384	ENSMUSG00000039021	Ttc16	1200002K10Rik	tetratricopeptide repeat domain 16	protein-coding
106	chr6	35127340	35127629	+	0	NA	promoter-TSS (NM_027513)	promoter-TSS (NM_027513)	-132	NM_027513	70699	Mm.261208	NM_027513	ENSMUSG00000038759	Nup205	3830404O05Rik|AV248391|mKIAA0225	nucleoporin 205	protein-coding
704	chr9	18096462	18096751	+	0	NA	promoter-TSS (NM_025844)	promoter-TSS (NM_025844)	-105	NM_025844	66917	Mm.103534	NM_025844	ENSMUSG00000001774	Chordc1	1110001O09Rik|AA409036|Chp-1|morgana	cysteine and histidine-rich domain (CHORD)-containing, zinc-binding protein 1	protein-coding
589	chr2	173901571	173901860	+	0	NA	promoter-TSS (NM_172675)	promoter-TSS (NM_172675)	-837	NM_001102425	228960	Mm.277977	NM_172675	ENSMUSG00000027522	Stx16	4930401D03|5430410K23Rik|6330500A18Rik|AI648908|AW553605|Syn16	syntaxin 16	protein-coding
88	chr6	89545558	89545847	+	0	NA	promoter-TSS (NM_025351)	promoter-TSS (NM_025351)	-56	NM_025351	66098	Mm.20313	NM_025351	ENSMUSG00000030086	Chchd6	0710001P09Rik|1700021B03Rik	coiled-coil-helix-coiled-coil-helix domain containing 6	protein-coding
611	chr9	57758558	57758847	+	0	NA	promoter-TSS (NM_001122873)	promoter-TSS (NM_001122873)	-91	NM_027086	69459	Mm.41735	NM_027086	ENSMUSG00000055720	Ubl7	2300004C15Rik	ubiquitin-like 7 (bone marrow stromal cell-derived)	protein-coding
735	chr4	155317724	155318013	+	0	NA	promoter-TSS (NM_021402)	promoter-TSS (NM_021402)	-54	NM_001284314	140499	Mm.371673	NM_021402	ENSMUSG00000023286	Ube2j2	1200007B18Rik|2400008G19Rik|5730472G04Rik|AL022923|NCUBE-2|Ubc6|Ubc6p	ubiquitin-conjugating enzyme E2J 2	protein-coding
237	chr8	88016254	88016543	+	0	NA	promoter-TSS (NM_173866)	promoter-TSS (NM_173866)	-118	NM_173866	108682	Mm.200423	NM_173866	ENSMUSG00000031700	Gpt2	4631422C05Rik|ALT2|AU014768|AU041193|C87201	glutamic pyruvate transaminase (alanine aminotransferase) 2	protein-coding
62	chr2	94018969	94019258	+	0	NA	Intergenic	Intergenic	-21047	NM_019657	56348	Mm.22505	NM_019657	ENSMUSG00000027195	Hsd17b12	2610510O05Rik|AI172963|KIK-I|Kik1	hydroxysteroid (17-beta) dehydrogenase 12	protein-coding
298	chr13	67407255	67407544	+	0	NA	promoter-TSS (NM_001003666)	promoter-TSS (NM_001003666)	-51	NM_001003666	431706	Mm.439456	NM_001003666	ENSMUSG00000055341	Zfp457	Rslcan-6	zinc finger protein 457	protein-coding
487	chr13	67626989	67627278	+	0	NA	promoter-TSS (NM_133228)	promoter-TSS (NM_133228)	34	NM_133228	170763	Mm.491205	NM_133228	ENSMUSG00000097333	Zfp87	2210039O17Rik|4631412O18Rik|KRAB4|Mzf22|Zfp72	zinc finger protein 87	protein-coding
317	chr7	107007380	107007669	+	0	NA	promoter-TSS (NM_001164258)	promoter-TSS (NM_001164258)	-131	NM_025668	66624	Mm.30043	NM_025668	ENSMUSG00000035227	Spcs2	5730406I15Rik|AA408713|mKIAA0102	signal peptidase complex subunit 2 homolog (S. cerevisiae)	protein-coding
342	chr6	120481313	120481602	+	0	NA	promoter-TSS (NM_144815)	promoter-TSS (NM_144815)	-140	NM_144815	214932	Mm.255322	NM_144815	ENSMUSG00000058979	Cecr5	A930002G03Rik	cat eye syndrome chromosome region, candidate 5	protein-coding
33	chr4	116855111	116855400	+	0	NA	promoter-TSS (NM_134471)	promoter-TSS (NM_134471)	-26	NM_134471	73804	Mm.247651	NM_134471	ENSMUSG00000028678	Kif2c	4930402F02Rik|ESTM5|Knsl6|MCAK|X83316	kinesin family member 2C	protein-coding
434	chr7	19588271	19588560	+	0	NA	promoter-TSS (NM_178757)	promoter-TSS (NM_178757)	-999	NM_178757	272359	Mm.274237	NM_178757	ENSMUSG00000044030	Irf2bp1	6330414O09Rik|C530033F24	interferon regulatory factor 2 binding protein 1	protein-coding
202	chr2	155183106	155183395	+	0	NA	promoter-TSS (NM_001004721)	promoter-TSS (NM_001004721)	-90	NM_001004721	228812	Mm.5434	NM_001004721	ENSMUSG00000038383	Pigu	5430426F17Rik|BC028278|Cdc91l1	phosphatidylinositol glycan anchor biosynthesis, class U	protein-coding
610	chr6	48505111	48505400	+	0	NA	intron (NM_177736, intron 1 of 2)	RLTR42|LTR|ERVK	457	NM_177736	243371	Mm.290764	NM_177736	ENSMUSG00000073096	Lrrc61	BC027309	leucine rich repeat containing 61	protein-coding
64	chr12	84938090	84938379	+	0	NA	promoter-TSS (NM_183154)	promoter-TSS (NM_183154)	-137	NM_183154	217695	Mm.59257	NM_183154	ENSMUSG00000042628	Zfyve1	DFCP1|G630053K23|TAFF1|ZNFN2A1|mKIAA1589	zinc finger, FYVE domain containing 1	protein-coding
59	chr6	85283428	85283717	+	0	NA	promoter-TSS (NM_178639)	promoter-TSS (NM_178639)	-156	NM_178639	94282	Mm.121485	NM_178639	ENSMUSG00000033720	Sfxn5	C230001H08Rik	sideroflexin 5	protein-coding
709	chr19	4961987	4962276	+	0	NA	promoter-TSS (NM_025553)	promoter-TSS (NM_025553)	-175	NM_025553	66419	Mm.28494	NM_025553	ENSMUSG00000024902	Mrpl11	2410001P07Rik|L11mt	mitochondrial ribosomal protein L11	protein-coding
654	chr2	31940329	31940618	+	0	NA	Intergenic	Intergenic	-1248	NM_175511	241303	Mm.250441	NM_175511	ENSMUSG00000050592	Fam78a	A130092J06Rik	family with sequence similarity 78, member A	protein-coding
721	chr11	117710331	117710620	+	0	NA	promoter-TSS (NM_009689)	promoter-TSS (NM_009689)	-76	NM_009689	11799	Mm.8552	NM_009689	ENSMUSG00000017716	Birc5	AAC-11|Api4|TIAP|survivin40	baculoviral IAP repeat-containing 5	protein-coding
53	chr9	90009498	90009787	+	0	NA	promoter-TSS (NM_024431)	promoter-TSS (NM_024431)	16	NM_001039147	21761	Mm.426209	NM_024431	ENSMUSG00000062270	Morf4l1	MORFRG15|MRG15|TEG-189|Tex189|mKIAA4002	mortality factor 4 like 1	protein-coding
678	chr7	107663238	107663527	+	0	NA	promoter-TSS (NM_153527)	promoter-TSS (NM_153527)	-58	NM_153527	69387	Mm.278554	NM_153527	ENSMUSG00000030708	Dnajb13	1700014P03Rik|Tsarg	DnaJ (Hsp40) related, subfamily B, member 13	protein-coding
433	chr11	115489512	115489801	+	0	NA	promoter-TSS (NM_001252396)	promoter-TSS (NM_001252396)	-47	NM_001252395	67283	Mm.383426	NM_026071	ENSMUSG00000020744	Slc25a19	2900089E13Rik|DNC|MUP1|TPC	solute carrier family 25 (mitochondrial thiamine pyrophosphate carrier), member 19	protein-coding
518	chr19	42007734	42008023	+	0	NA	promoter-TSS (NM_001164561)	promoter-TSS (NM_001164561)	-74	NM_025644	66583	Mm.289086	NM_025644	ENSMUSG00000034321	Exosc1	2610035C18Rik|2610104C07Rik|2610312F07Rik|AI447561	exosome component 1	protein-coding
756	chr4	139959152	139959441	+	0	NA	Intergenic	MLT1J1|LTR|MaLR	-156570	NM_198610	230868	Mm.298731	NM_198610	ENSMUSG00000040972	Igsf21	BC055811|Gm141	immunoglobulin superfamily, member 21	protein-coding
630	chr2	49474580	49474869	+	0	NA	promoter-TSS (NM_008449)	promoter-TSS (NM_008449)	-110	NM_008449	16574	Mm.256342	NM_008449	ENSMUSG00000026764	Kif5c	KINN|Khc|NKHC|NKHC2	kinesin family member 5C	protein-coding
806	chr14	21167221	21167510	+	0	NA	promoter-TSS (NM_001024512)	promoter-TSS (NM_001024512)	-19	NM_001177633	105428	Mm.206990	NM_172379	ENSMUSG00000039599	Fam149b	AA536717|AI428773|Fam149b1|mKIAA0974	family with sequence similarity 149, member B	protein-coding
275	chr7	88005531	88005820	+	0	NA	Intergenic	Intergenic	-1319	NM_009553	22691	Mm.358645	NM_009553	ENSMUSG00000038797	Zscan2	Zfp-29|Zfp29	zinc finger and SCAN domain containing 2	protein-coding
189	chr7	52003746	52004035	+	0	NA	promoter-TSS (NM_133945)	promoter-TSS (NM_133945)	97	NM_178734	243963	Mm.382935	NM_178734	ENSMUSG00000048012	Zfp473	D030014N22Rik|Znf473|zfp-100	zinc finger protein 473	protein-coding
722	chr5	20562092	20562381	+	0	NA	promoter-TSS (NM_011203)	promoter-TSS (NM_011203)	-621	NM_011203	19248	Mm.319117	NM_011203	ENSMUSG00000028771	Ptpn12	P19-PTP|PTP-P19|PTP-PEST|PTPG1	protein tyrosine phosphatase, non-receptor type 12	protein-coding
137	chr11	62602807	62603096	+	0	NA	promoter-TSS (NM_138949)	promoter-TSS (NM_138949)	-32	NM_138949	192651	Mm.168530	NM_138949	ENSMUSG00000047342	Zfp286	BC027023	zinc finger protein 286	protein-coding
201	chr2	120676300	120676589	+	0	NA	promoter-TSS (NM_080788)	promoter-TSS (NM_080788)	52	NR_038349	100502700	Mm.330516	NR_038349	ENSMUSG00000087519	AV039307	-	expressed sequence AV039307	ncRNA
707	chr6	119291548	119291837	+	0	NA	intron (NM_001033382, intron 29 of 37)	intron (NM_001033382, intron 29 of 37)	-10908	NM_172492	211187	Mm.121498	NM_172492	ENSMUSG00000055003	Lrtm2	A230084J22|AI841794	leucine-rich repeats and transmembrane domains 2	protein-coding
156	chr5	36100279	36100568	+	0	NA	promoter-TSS (NM_001177696)	promoter-TSS (NM_001177696)	-106	NM_001177697	231148	Mm.254446	NM_177678	ENSMUSG00000029095	Ablim2	AI606905|C230091L11	actin-binding LIM protein 2	protein-coding
766	chr10	61912426	61912715	+	0	NA	promoter-TSS (NM_181423)	promoter-TSS (NM_181423)	-129	NM_181423	338359	Mm.235898	NM_181423	ENSMUSG00000020079	Supv3l1	6330443E10Rik	suppressor of var1, 3-like 1 (S. cerevisiae)	protein-coding
163	chr2	70893619	70893908	+	0	NA	promoter-TSS (NM_001165982)	promoter-TSS (NM_001165982)	-38	NM_001165981	75763	Mm.281668	NM_198005	ENSMUSG00000041966	Dcaf17	2810055O12Rik|4833418A01Rik|A030004A10Rik|A930009G19Rik|AI448937	DDB1 and CUL4 associated factor 17	protein-coding
143	chr1	174412057	174412346	+	0	NA	promoter-TSS (NM_001145800)	promoter-TSS (NM_001145800)	-143	NM_001145800	93842	Mm.214530	NM_033608	ENSMUSG00000037995	Igsf9	644ETD8|Dasm1|Kiaa1355-hp|NRT1|Ncaml|mKIAA1355	immunoglobulin superfamily, member 9	protein-coding
102	chr14	62058771	62059060	+	0	NA	promoter-TSS (NM_008466)	promoter-TSS (NM_008466)	-131	NM_008466	16648	Mm.25548	NM_008466	ENSMUSG00000021929	Kpna3	IPOA4	karyopherin (importin) alpha 3	protein-coding
641	chr7	30092766	30093055	+	0	NA	intron (NM_013874, intron 1 of 11)	CpG	3886	NM_013874	29861	Mm.101885	NM_013874	ENSMUSG00000030584	Dpf1	Neud4	D4, zinc and double PHD fingers family 1	protein-coding
270	chr5	115722817	115723106	+	0	NA	promoter-TSS (NM_016698)	promoter-TSS (NM_016698)	-57	NM_016698	50849	Mm.30051	NM_016698	ENSMUSG00000041740	Rnf10	AA675014|RIE2|mKIAA0262	ring finger protein 10	protein-coding
839	chr12	107137781	107138070	+	0	NA	Intergenic	MLT1J|LTR|MaLR	-110548	NM_011705	22367	Mm.2981	NM_011705	ENSMUSG00000021115	Vrk1	51PK	vaccinia related kinase 1	protein-coding
604	chr17	26012225	26012514	+	0	NA	promoter-TSS (NM_026686)	promoter-TSS (NM_026686)	-76	NM_026686	68347	Mm.35098	NM_026686	ENSMUSG00000025731	0610011F06Rik	-	RIKEN cDNA 0610011F06 gene	protein-coding
247	chr6	121133685	121133974	+	0	NA	5' UTR (NM_028730, exon 1 of 5)	5' UTR (NM_028730, exon 1 of 5)	144	NM_028730	74043	Mm.491240	NM_028730	ENSMUSG00000067825	Pex26	4632428M11Rik	peroxisomal biogenesis factor 26	protein-coding
124	chr6	4036868	4037157	+	0	NA	promoter-TSS (NM_009748)	promoter-TSS (NM_009748)	-85	NM_009748	12068	Mm.286457	NM_009748	ENSMUSG00000032757	Bet1	AW555236|Bet-1	blocked early in transport 1 homolog (S. cerevisiae)	protein-coding
692	chr4	139642201	139642490	+	0	NA	intron (NM_198610, intron 3 of 9)	MLT1J|LTR|MaLR	-118404	NM_173427	242721	Mm.60400	NM_173427		Klhdc7a	B230308G19Rik	kelch domain containing 7A	protein-coding
526	chr17	11033013	11033302	+	0	NA	promoter-TSS (NM_016694)	promoter-TSS (NM_016694)	-93	NM_016694	50873	Mm.311110	NM_016694	ENSMUSG00000023826	Park2	PRKN	Parkinson disease (autosomal recessive, juvenile) 2, parkin	protein-coding
224	chr15	102993668	102993957	+	0	NA	promoter-TSS (NM_027885)	promoter-TSS (NM_027885)	-97	NM_027885	71726	Mm.254820	NM_027885		Smug1	1200013B09Rik|A930006H09Rik|C85220	single-strand selective monofunctional uracil DNA glycosylase	protein-coding
509	chr13	51303450	51303739	+	0	NA	Intergenic	Intergenic	37200	NM_029173	75124	Mm.179243	NM_029173	ENSMUSG00000021396	Nxnl2	4930519N16Rik|Rdcvf2	nucleoredoxin-like 2	protein-coding
354	chr3	95861672	95861961	+	0	NA	5' UTR (NM_013841, exon 1 of 15)	5' UTR (NM_013841, exon 1 of 15)	562	NM_013841	22365	Mm.263185	NM_013841	ENSMUSG00000015747	Vps45	AI462172|AW554165|mVps45	vacuolar protein sorting 45 (yeast)	protein-coding
399	chr14	99498952	99499241	+	0	NA	promoter-TSS (NM_028315)	promoter-TSS (NM_028315)	-107	NM_028315	72662	Mm.163339	NM_028315	ENSMUSG00000033166	Dis3	2810028N01Rik	DIS3 mitotic control homolog (S. cerevisiae)	protein-coding
439	chrX	159267416	159267705	+	0	NA	promoter-TSS (NM_001290777)	promoter-TSS (NM_001290777)	-174	NM_001290777	353170	Mm.270186	NM_178935	ENSMUSG00000038344	Txlng	4932441K18Rik|Fiat|Lrp	taxilin gamma	protein-coding
672	chr4	137860527	137860816	+	0	NA	promoter-TSS (NM_007838)	promoter-TSS (NM_007838)	18	NM_007838	13200	Mm.7236	NM_007838	ENSMUSG00000028757	Ddost	-	dolichyl-di-phosphooligosaccharide-protein glycotransferase	protein-coding
48	chr17	5491401	5491690	+	0	NA	Intergenic	Intergenic	-1055	NM_146073	224454	Mm.487663	NM_146073	ENSMUSG00000034265	Zdhhc14	B530001K09Rik|New1cp	zinc finger, DHHC domain containing 14	protein-coding
785	chr17	34066233	34066522	+	0	NA	promoter-TSS (NM_009059)	promoter-TSS (NM_009059)	-462	NM_009059	19732	Mm.43777	NM_009059	ENSMUSG00000041354	Rgl2	KE1.5|Rab2l|Rgt2|Rlf	ral guanine nucleotide dissociation stimulator-like 2	protein-coding
705	chr5	121995789	121996078	+	0	NA	promoter-TSS (NM_010765)	promoter-TSS (NM_010765)	-32	NM_010765	17165	Mm.272206	NM_010765	ENSMUSG00000029454	Mapkapk5	MK5|PRAK	MAP kinase-activated protein kinase 5	protein-coding
410	chr7	11080703	11080992	+	0	NA	promoter-TSS (NM_009577)	promoter-TSS (NM_009577)	-117	NM_009577	22775	Mm.49441	NM_009577	ENSMUSG00000030393	Zik1	-	zinc finger protein interacting with K protein 1	protein-coding
701	chrX	110299024	110299313	+	0	NA	promoter-TSS (NM_018818)	promoter-TSS (NM_018818)	-44	NM_018818	12662	Mm.257316	NM_018818	ENSMUSG00000025531	Chm	Rep-1	choroidermia (RAB escort protein 1)	protein-coding
585	chrX	96086224	96086513	+	0	NA	promoter-TSS (NM_052976)	promoter-TSS (NM_052976)	-44	NM_052976	94190	Mm.33536	NM_052976		Ophn1	C130037N19Rik|Wtgr	oligophrenin 1	protein-coding
448	chr4	126234221	126234510	+	0	NA	exon (NM_175554, exon 1 of 26)	exon (NM_175554, exon 1 of 26)	141	NM_175554	269582	Mm.243962	NM_175554	ENSMUSG00000042489	Clspn	B130025E01|C85083|E130314M08Rik	claspin	protein-coding
8	chr7	29551601	29551890	+	0	NA	promoter-TSS (NM_022432)	promoter-TSS (NM_022432)	-26	NM_001122766	64383	Mm.272443	NM_022432	ENSMUSG00000015149	Sirt2	5730427M03Rik|SIR2L2|Sir2l	sirtuin 2	protein-coding
404	chr5	31013907	31014196	+	0	NA	promoter-TSS (NM_023047)	promoter-TSS (NM_023047)	-217	NM_023047	65254	Mm.27732	NM_023047	ENSMUSG00000029168	Dpysl5	CRAM|CRMP-5|Crmp5	dihydropyrimidinase-like 5	protein-coding
791	chr2	151319807	151320096	+	0	NA	promoter-TSS (NM_001291074)	promoter-TSS (NM_001291074)	33	NM_001291074	386649	Mm.419479	NM_198326	ENSMUSG00000027455	Nsfl1c	Munc-18c|Stxbp3a|p47	NSFL1 (p97) cofactor (p47)	protein-coding
72	chr2	101726217	101726506	+	0	NA	promoter-TSS (NM_029635)	promoter-TSS (NM_029635)	-58	NM_029635	76501	Mm.330424	NM_029635	ENSMUSG00000027163	Commd9	1810029F08Rik|AA409293	COMM domain containing 9	protein-coding
773	chr13	21500376	21500665	+	0	NA	Intergenic	Intergenic	-5896	NM_023685	72739	Mm.296071	NM_023685	ENSMUSG00000021327	Zkscan3	2810435N07Rik|AA408594|AI132359|Skz1|Zf47|Zfp-47|Zfp306|Zfp307|mszf35	zinc finger with KRAB and SCAN domains 3	protein-coding
833	chr7	29177803	29178092	+	0	NA	promoter-TSS (NM_026042)	promoter-TSS (NM_026042)	-68	NM_019458	54624	Mm.7916	NM_019458	ENSMUSG00000003437	Paf1	5730511K23Rik|AA675045	Paf1, RNA polymerase II associated factor, homolog (S. cerevisiae)	protein-coding
281	chr13	67738604	67738893	+	0	NA	promoter-TSS (NM_183146)	promoter-TSS (NM_183146)	-58	NM_183146	212281	Mm.342918	NM_183146	ENSMUSG00000021510	Zfp729a	A530054K11Rik|Rslcan3	zinc finger protein 729a	protein-coding
52	chr10	42198177	42198466	+	0	NA	promoter-TSS (NM_145743)	promoter-TSS (NM_145743)	50	NM_145743	215951	Mm.89646	NM_145743	ENSMUSG00000038302	Lace1	CG8520	lactation elevated 1	protein-coding
537	chr1	9535173	9535462	+	0	NA	promoter-TSS (NM_021511)	promoter-TSS (NM_021511)	-172	NM_021511	59014	Mm.29061	NM_021511	ENSMUSG00000061024	Rrs1	5730466A07Rik|AA415037|D1Ertd701e|Rrr	RRS1 ribosome biogenesis regulator homolog (S. cerevisiae)	protein-coding
262	chr7	13007983	13008272	+	0	NA	promoter-TSS (NM_001033820)	promoter-TSS (NM_001033820)	-287	NM_001033820	619331	Mm.361832	NM_001033820	ENSMUSG00000034071	Zfp551	9630004E07Rik|Znf551	zinc fingr protein 551	protein-coding
771	chr19	55390508	55390797	+	0	NA	promoter-TSS (NM_025883)	promoter-TSS (NM_025883)	105	NM_016862	53611	Mm.258637	NM_016862		Vti1a	1110014F16Rik|1110018K19Rik|4921537J05Rik|MVti1|MVti1a|Vti1|Vti1-rp2	vesicle transport through interaction with t-SNAREs 1A	protein-coding
321	chr19	5106957	5107246	+	0	NA	promoter-TSS (NM_029576)	promoter-TSS (NM_029576)	-105	NM_029576	76308	Mm.182563	NM_029576	ENSMUSG00000024870	Rab1b	1110011F09Rik	RAB1B, member RAS oncogene family	protein-coding
13	chr15	12047321	12047610	+	0	NA	promoter-TSS (NM_011767)	promoter-TSS (NM_011767)	-141	NM_011767	22763	Mm.273496	NM_011767	ENSMUSG00000022201	Zfr	C920030H05Rik	zinc finger RNA binding protein	protein-coding
582	chr10	17954866	17955155	+	0	NA	promoter-TSS (NM_144820)	promoter-TSS (NM_144820)	-223	NM_144820	215814	Mm.296565	NM_144820	ENSMUSG00000059554	Ccdc28a	1700009P13Rik|AI480677	coiled-coil domain containing 28A	protein-coding
648	chr8	123700171	123700460	+	0	NA	Intergenic	MLT1J|LTR|MaLR	48730	NM_008024	14241	Mm.5111	NM_008024	ENSMUSG00000097084	Foxl1	FREAC7|Fkh6|fkh-6	forkhead box L1	protein-coding
152	chr8	98377324	98377613	+	0	NA	promoter-TSS (NM_172758)	promoter-TSS (NM_172758)	-77	NM_172758	234595	Mm.29267	NM_172758	ENSMUSG00000036534	Slc38a7	D430050E18	solute carrier family 38, member 7	protein-coding
81	chr7	13863906	13864195	+	0	NA	promoter-TSS (NM_010715)	promoter-TSS (NM_010715)	20	NM_177312	321008	Mm.458832	NM_177312	ENSMUSG00000070814	6330408A02Rik	-	RIKEN cDNA 6330408A02 gene	protein-coding
529	chr7	31001800	31002089	+	0	NA	Intergenic	Intergenic	15104	NM_025548	66411	Mm.27947	NM_025548	ENSMUSG00000006095	Tbcb	2410007D12Rik|AU041393|CG22|CKAPI|Ckap1	tubulin folding cofactor B	protein-coding
369	chr15	57865783	57866072	+	0	NA	promoter-TSS (NM_029418)	promoter-TSS (NM_029418)	-78	NM_029418	75758	Mm.455792	NM_029418	ENSMUSG00000101892	9130401M01Rik	AI849328	RIKEN cDNA 9130401M01 gene	protein-coding
351	chr5	108561574	108561863	+	0	NA	promoter-TSS (NM_028876)	promoter-TSS (NM_028876)	-108	NM_028876	73130	Mm.363960	NM_028876	ENSMUSG00000063406	Tmed5	3110020O18Rik|4432412D15Rik	transmembrane emp24 protein transport domain containing 5	protein-coding
308	chr19	14672528	14672817	+	0	NA	promoter-TSS (NM_011600)	promoter-TSS (NM_011600)	-199	NM_011600	21888	Mm.103638	NM_011600	ENSMUSG00000024642	Tle4	5730411M05Rik|AA792082|Bce-1|Bce1|ESTM13|ESTM14|Grg4|X83332|X83333|grg-4	transducin-like enhancer of split 4, homolog of Drosophila E(spl)	protein-coding
51	chr8	74967545	74967834	+	0	NA	promoter-TSS (NM_028170)	promoter-TSS (NM_028170)	-12	NM_028500	73316	Mm.196315	NM_028500	ENSMUSG00000019732	Calr3	1700031L01Rik|6330586I20Rik|Crt2|cspn	calreticulin 3	protein-coding
796	chr2	69560793	69561082	+	0	NA	promoter-TSS (NM_001081086)	promoter-TSS (NM_001081086)	-208	NM_001081086	228005	Mm.11815	NM_001081086	ENSMUSG00000042133	Ppig	AU019516|AU022200|B230312B02Rik|CYP|SRCyp	peptidyl-prolyl isomerase G (cyclophilin G)	protein-coding
94	chr6	35083692	35083981	+	0	NA	promoter-TSS (NM_001164414)	promoter-TSS (NM_001164414)	-99	NM_016877	53621	Mm.214525	NM_016877	ENSMUSG00000038784	Cnot4	Not4|Not4h|Not4hp	CCR4-NOT transcription complex, subunit 4	protein-coding
20	chr5	149740169	149740458	+	0	NA	promoter-TSS (NM_153572)	promoter-TSS (NM_153572)	-90	NM_153572	231912	Mm.397405	NM_153572		Katnal1	-	katanin p60 subunit A-like 1	protein-coding
558	chr7	20461405	20461694	+	0	NA	3' UTR (NM_177036, exon 7 of 7)	3' UTR (NM_177036, exon 7 of 7)	11765	NM_177036	319930	Mm.215839	NM_177036	ENSMUSG00000049848	Ceacam19	C130022P09Rik|CEAL1	carcinoembryonic antigen-related cell adhesion molecule 19	protein-coding
286	chr1	163807034	163807323	+	0	NA	promoter-TSS (NM_172645)	promoter-TSS (NM_172645)	-386	NM_172645	226551	Mm.170002	NM_172645	ENSMUSG00000040297	Suco	4732491B11|AI848100|AU016931|Opt	SUN domain containing ossification factor	protein-coding
522	chr2	112105507	112105796	+	0	NA	promoter-TSS (NM_133649)	promoter-TSS (NM_133649)	-820	NM_133649	107723	Mm.491155	NM_133648	ENSMUSG00000027130	Slc12a6	9530023I19Rik|KCC3|gaxp	solute carrier family 12, member 6	protein-coding
398	chr2	75819902	75820191	+	0	NA	promoter-TSS (NM_030188)	promoter-TSS (NM_030188)	-22	NM_030188	78802	Mm.282339	NM_030188		Ttc30a1	4930506L13Rik	tetratricopeptide repeat domain 30A1	protein-coding
853	chr10	62606060	62606349	+	0	NA	intron (NM_182992, intron 10 of 19)	ID_B1|SINE|B4	43300	NM_016864	53404	Mm.228661	NM_016864	ENSMUSG00000036816	Atoh7	Math5|bHLHa13	atonal homolog 7 (Drosophila)	protein-coding
101	chr7	99889852	99890141	+	0	NA	promoter-TSS (NM_029494)	promoter-TSS (NM_029494)	-27	NR_015510	666737	Mm.473620	NR_015510	ENSMUSG00000074024	4632427E13Rik	AU015482	RIKEN cDNA 4632427E13 gene	ncRNA
419	chr5	134790578	134790867	+	0	NA	promoter-TSS (NM_001080749)	promoter-TSS (NM_001080749)	-92	NM_001080749	14886	Mm.261570	NM_010365	ENSMUSG00000060261	Gtf2i	6030441I21Rik|BAP-135|Diws1t|GtfII-I|Spin|TFII-I|WBSCR6	general transcription factor II I	protein-coding
422	chr3	89192755	89193044	+	0	NA	intron (NM_009565, intron 1 of 2)	intron (NM_009565, intron 1 of 2)	-2887	NR_040403	545539	Mm.393389	NR_040403	ENSMUSG00000074466	Gm15417	ENSMUSG00000074466|OTTMUSG00000021274	predicted gene 15417	ncRNA
38	chr12	107022674	107022963	+	0	NA	promoter-TSS (NM_011112)	promoter-TSS (NM_011112)	-94	NM_011112	18789	Mm.255877	NM_011112	ENSMUSG00000021111	Papola	Pap|PapIII|Plap	poly (A) polymerase alpha	protein-coding
200	chr16	37539970	37540259	+	0	NA	promoter-TSS (NM_028812)	promoter-TSS (NM_028812)	134	NM_001042499	67657	Mm.28158	NM_026297	ENSMUSG00000022827	Rabl3	4930553C05Rik|AA958834	RAB, member RAS oncogene family-like 3	protein-coding
27	chr3	103718121	103718410	+	0	NA	5' UTR (NM_172684, exon 1 of 7)	5' UTR (NM_172684, exon 1 of 7)	222	NM_172684	229675	Mm.29366	NM_172684	ENSMUSG00000044098	Rsbn1	C230004D03Rik|E330004N01|Rosbin|Rsbn|Rsbp|mKIAA3002	rosbin, round spermatid basic protein 1	protein-coding
531	chr9	70054853	70055142	+	0	NA	promoter-TSS (NM_181072)	promoter-TSS (NM_181072)	-160	NM_181072	71602	Mm.249311	NM_181072	ENSMUSG00000032220	Myo1e	2310020N23Rik|9130023P14Rik|AA407778|myosin-1e|myr 3	myosin IE	protein-coding
121	chr6	142705005	142705294	+	0	NA	promoter-TSS (NM_009908)	promoter-TSS (NM_009908)	-57	NM_009908	12764	Mm.3820	NM_009908	ENSMUSG00000030282	Cmas	AW208911|CMPNeu5Ac|D6Bwg0250e	cytidine monophospho-N-acetylneuraminic acid synthetase	protein-coding
698	chr9	47135703	47135992	+	0	NA	Intergenic	MLT1J|LTR|MaLR	-202588	NM_018770	54725	Mm.234832	NM_018770	ENSMUSG00000032076	Cadm1	2900073G06Rik|3100001I08Rik|AI987920|Bl2|Igsf4|Igsf4a|Necl2|RA175|RA175A|RA175B|RA175C|RA175N|ST17|SgIGSF|SynCam|Tslc1	cell adhesion molecule 1	protein-coding
638	chr7	108575402	108575691	+	0	NA	intron (NM_001143848, intron 1 of 30)	intron (NM_001143848, intron 1 of 30)	5341	NM_001143848	207728	Mm.247564	NM_001008548	ENSMUSG00000030653	Pde2a	CGS-PDE|cGSPDE	phosphodiesterase 2A, cGMP-stimulated	protein-coding
68	chr7	31514413	31514702	+	0	NA	promoter-TSS (NM_027215)	promoter-TSS (NM_027215)	-4	NM_027215	69804	Mm.27499	NM_027215	ENSMUSG00000006315	Tmem147	2010004E11Rik|5033425B17Rik|Nifie14	transmembrane protein 147	protein-coding
209	chr16	3743527	3743816	+	0	NA	promoter-TSS (NM_148924)	promoter-TSS (NM_148924)	-428	NM_148924	74120	Mm.29081	NM_148924	ENSMUSG00000022529	Zfp263	1200014J04Rik|AI326880|AU020888|NT2|mFPM315	zinc finger protein 263	protein-coding
602	chr9	110310657	110310946	+	0	NA	promoter-TSS (NM_001081043)	promoter-TSS (NM_001081043)	-87	NM_001081043	104831	Mm.335477	NM_001081043	ENSMUSG00000036057	Ptpn23	AI462446|PTP-TD14	protein tyrosine phosphatase, non-receptor type 23	protein-coding
149	chr17	24769497	24769786	+	0	NA	promoter-TSS (NM_011647)	promoter-TSS (NM_011647)	14	NM_008743	18207	Mm.148315	NM_008743	ENSMUSG00000041429	Nthl1	Nth1|Octs3	nth (endonuclease III)-like 1 (E.coli)	protein-coding
464	chr7	48649048	48649337	+	0	NA	promoter-TSS (NM_001199330)	promoter-TSS (NM_001199330)	-443	NM_001199330	233168	Mm.379390	NM_183167	ENSMUSG00000056383	AI987944	-	expressed sequence AI987944	protein-coding
616	chr2	27395603	27395892	+	0	NA	Intergenic	CpG	25080	NM_080848	140858	Mm.28265	NM_080848	ENSMUSG00000026917	Wdr5	2410008O07Rik|AA408785|AA960360|Big|Big-3	WD repeat domain 5	protein-coding
148	chr7	138009130	138009419	+	0	NA	promoter-TSS (NM_133942)	promoter-TSS (NM_133942)	-150	NM_133942	101476	Mm.323554	NM_133942	ENSMUSG00000040268	Plekha1	AA960558|C920009D07Rik|TAPP1	pleckstrin homology domain containing, family A (phosphoinositide binding specific) member 1	protein-coding
372	chr13	99032882	99033171	+	0	NA	promoter-TSS (NM_001271390)	promoter-TSS (NM_001271390)	-5	NM_001271388	68558	Mm.209642	NM_023472	ENSMUSG00000021661	Ankra2	1110004M18Rik|Ankra	ankyrin repeat, family A (RFXANK-like), 2	protein-coding
573	chr3	90035332	90035621	+	0	NA	promoter-TSS (NM_206924)	promoter-TSS (NM_206924)	-43	NM_206924	23922	Mm.13912	NM_206924	ENSMUSG00000027937	Jtb	Gm622	jumping translocation breakpoint	protein-coding
364	chr10	126748607	126748896	+	0	NA	promoter-TSS (NM_001171582)	promoter-TSS (NM_001171582)	91	NM_001003913	216443	Mm.28173	NM_001003913	ENSMUSG00000040354	Mars	Metrs|Mtrns	methionine-tRNA synthetase	protein-coding
804	chr9	108199092	108199381	+	0	NA	promoter-TSS (NM_001013814)	promoter-TSS (NM_001013814)	-17	NM_001013814	434437	Mm.390225	NM_001013814		Amt	EG434437	aminomethyltransferase	protein-coding
9	chr9	72833145	72833434	+	0	NA	promoter-TSS (NM_001114328)	promoter-TSS (NM_001114328)	-22	NM_028181	72278	Mm.268475	NM_028181	ENSMUSG00000034563	Ccpg1	1700030B06Rik|1810073J13Rik|9430028F23Rik|AI426686|AI875170|CPR8|D9Ertd392e	cell cycle progression 1	protein-coding
291	chr7	3331855	3332144	+	0	NA	TTS (NM_011102)	TTS (NM_011102)	-4686	NM_133189	81904	Mm.214994	NM_133189		Cacng7	-	calcium channel, voltage-dependent, gamma subunit 7	protein-coding
25	chr5	31495370	31495659	+	0	NA	promoter-TSS (NM_153680)	promoter-TSS (NM_153680)	-2	NM_001127356	13667	Mm.29394	NM_010122	ENSMUSG00000029145	Eif2b4	Eif2b	eukaryotic translation initiation factor 2B, subunit 4 delta	protein-coding
110	chr7	6235263	6235552	+	0	NA	Intergenic	Intergenic	-2775	NM_001024928	384763	Mm.276279	NM_001024928	ENSMUSG00000054893	Zfp667	A830025F02Rik|Mip1|ZNF667	zinc finger protein 667	protein-coding
114	chr13	104968431	104968720	+	0	NA	promoter-TSS (NM_001093760)	promoter-TSS (NM_001093760)	-29	NM_001093759	66975	Mm.272541	NM_025879	ENSMUSG00000021711	Trappc13	2410002O22Rik|2610524F24Rik|AI451892|AU017229	trafficking protein particle complex 13	protein-coding
837	chr5	31829092	31829381	+	0	NA	promoter-TSS (NM_009206)	promoter-TSS (NM_009206)	-101	NM_028150	72195	Mm.164187	NM_028150	ENSMUSG00000053134	Supt7l	2610524B01Rik|6030455L14Rik	suppressor of Ty 7-like	protein-coding
390	chr1	134313800	134314089	+	0	NA	promoter-TSS (NM_172516)	promoter-TSS (NM_172516)	-86	NM_172516	213452	Mm.257120	NM_172516	ENSMUSG00000042046	Dstyk	A930019K20Rik|C430014H23Rik|C820013G01|Ripk5	dual serine/threonine and tyrosine protein kinase	protein-coding
278	chr2	144376446	144376735	+	0	NA	promoter-TSS (NM_015754)	promoter-TSS (NM_015754)	5	NM_015754	26450	Mm.440564	NM_015754	ENSMUSG00000027428	Rbbp9	Bog	retinoblastoma binding protein 9	protein-coding
467	chr11	75274635	75274924	+	0	NA	promoter-TSS (NR_030711)	promoter-TSS (NR_030711)	-262	NR_030711	100042498	Mm.482242	NR_030711	ENSMUSG00000085148	Mir22hg	2210403K04Rik|mir-22	Mir22 host gene (non-protein coding)	ncRNA
136	chr13	54691307	54691596	+	0	NA	promoter-TSS (NM_178605)	promoter-TSS (NM_178605)	-16	NM_178605	28126	Mm.439993	NM_178605	ENSMUSG00000025869	Nop16	AA409471|D13Wsu177e	NOP16 nucleolar protein	protein-coding
731	chr8	74998977	74999266	+	0	NA	promoter-TSS (NM_138585)	promoter-TSS (NM_138585)	11	NM_138585	27967	Mm.30136	NM_138585	ENSMUSG00000052488	Cherp	5730408I11Rik|D8Wsu96e|DAN16|Scaf6	calcium homeostasis endoplasmic reticulum protein	protein-coding
629	chr8	83404355	83404644	+	0	NA	promoter-TSS (NM_021356)	promoter-TSS (NM_021356)	-81	NM_001301298	14388	Mm.277409	NM_021356	ENSMUSG00000031714	Gab1	AA408973|AW107238	growth factor receptor bound protein 2-associated protein 1	protein-coding
786	chr1	37947178	37947467	+	0	NA	promoter-TSS (NM_026913)	promoter-TSS (NM_026913)	-66	NM_026913	69028	Mm.63984	NM_026913	ENSMUSG00000026088	Mitd1	1500032H18Rik	MIT, microtubule interacting and transport, domain containing 1	protein-coding
432	chr6	85019408	85019697	+	0	NA	promoter-TSS (NM_177077)	promoter-TSS (NM_177077)	-45	NM_177077	75914	Mm.159621	NM_177077	ENSMUSG00000033769	Exoc6b	4930569O18Rik|G430127E12Rik|Sec15b|Sec15l2|mKIAA0919	exocyst complex component 6B	protein-coding
79	chr14	11994390	11994679	+	0	NA	promoter-TSS (NM_010210)	promoter-TSS (NM_010210)	12	NM_010210	14198	Mm.397619	NM_010210	ENSMUSG00000060579	Fhit	AW045638|Fra14A2	fragile histidine triad gene	protein-coding
579	chrX	46641337	46641626	+	0	NA	promoter-TSS (NM_001271449)	promoter-TSS (NM_001271449)	-62	NM_001271447	209224	Mm.327730	NM_145951	ENSMUSG00000031109	Enox2	APK1|Cova1|tNOX	ecto-NOX disulfide-thiol exchanger 2	protein-coding
329	chr7	28516242	28516531	+	0	NA	promoter-TSS (NM_029531)	promoter-TSS (NM_029531)	-42	NM_009560	22718	Mm.66913	NM_009560		Zfp60	6330516O17Rik|AI426106|AI449354|Mfg-3|Mfg3	zinc finger protein 60	protein-coding
454	chrX	7829561	7829850	+	0	NA	promoter-TSS (NM_001290430)	promoter-TSS (NM_001290430)	-173	NM_001290430	54632	Mm.327529	NM_133991	ENSMUSG00000031171	Ftsj1	AI931847|Ftsj|Ftsjl|Sfc12	FtsJ homolog 1 (E. coli)	protein-coding
659	chr17	56408504	56408793	+	0	NA	TTS (NM_174989)	TTS (NM_174989)	7542	NM_174989	106759	Mm.203952	NM_174989	ENSMUSG00000047123	Ticam1	AW046014|AW547018|TICAM-1|TRIF	toll-like receptor adaptor molecule 1	protein-coding
328	chr11	96650270	96650559	+	0	NA	promoter-TSS (NM_007622)	promoter-TSS (NM_007622)	-36	NM_007622	12412	Mm.29055	NM_007622	ENSMUSG00000018666	Cbx1	Cbx|Cbx-rs2|E430007M08Rik|HP1B|Hp1beta|M31|MOD1	chromobox 1	protein-coding
446	chr15	81686479	81686768	+	0	NA	intron (NM_020507, intron 1 of 1)	CpG	2133	NM_020507	57259	Mm.323595	NM_020507	ENSMUSG00000048546	Tob2	2900090N22Rik|4930545K18Rik|AV071822|mKIAA1663	transducer of ERBB2, 2	protein-coding
7	chr12	88488501	88488790	+	0	NA	promoter-TSS (NM_010363)	promoter-TSS (NM_010363)	-12	NM_010363	14874	Mm.29652	NM_010363	ENSMUSG00000021033	Gstz1	MAAI	glutathione transferase zeta 1 (maleylacetoacetate isomerase)	protein-coding
139	chr11	60692228	60692517	+	0	NA	5' UTR (NM_001168507, exon 1 of 3)	5' UTR (NM_001168507, exon 1 of 3)	168	NM_001168507	216821	Mm.28063	NM_173453	ENSMUSG00000043284	Tmem11	5730466P16Rik|AA409091	transmembrane protein 11	protein-coding
740	chr17	56723912	56724201	+	0	NA	promoter-TSS (NM_001163300)	promoter-TSS (NM_001163300)	-50	NM_001029979	224902	Mm.214973	NM_001029979	ENSMUSG00000042625	Safb2	AA389433|AI255170|mKIAA0138	scaffold attachment factor B2	protein-coding
375	chr2	90893936	90894225	+	0	NA	promoter-TSS (NM_008948)	promoter-TSS (NM_008948)	-93	NM_008948	19182	Mm.289832	NM_008948	ENSMUSG00000002102	Psmc3	TBP-1	proteasome (prosome, macropain) 26S subunit, ATPase 3	protein-coding
65	chr7	30303562	30303851	+	0	NA	Intergenic	CpG	-13227	NM_001081028	74206	Mm.447042	NM_001081028	ENSMUSG00000030583	Sipa1l3	2610511M17Rik	signal-induced proliferation-associated 1 like 3	protein-coding
679	chr7	31208340	31208629	+	0	NA	5' UTR (NM_172142, exon 1 of 11)	5' UTR (NM_172142, exon 1 of 11)	161	NM_172142	243910	Mm.386878	NM_172142	ENSMUSG00000036931	Nfkbid	IkappaBNS	nuclear factor of kappa light polypeptide gene enhancer in B cells inhibitor, delta	protein-coding
306	chr13	97312285	97312574	+	0	NA	promoter-TSS (NM_001164222)	promoter-TSS (NM_001164222)	11	NM_012048	27015	Mm.89926	NM_012048	ENSMUSG00000021668	Polk	Dinb1	polymerase (DNA directed), kappa	protein-coding
227	chr11	78959910	78960199	+	0	NA	promoter-TSS (NM_013571)	promoter-TSS (NM_013571)	-198	NM_013571	16706	Mm.4745	NM_013571	ENSMUSG00000018334	Ksr1	AW492498|B-KSR1|D11Bhm183e|D11Bhm184e|Ksr|RSU2|hb	kinase suppressor of ras 1	protein-coding
312	chrX	45696663	45696952	+	0	NA	intron (NM_178782, intron 2 of 14)	intron (NM_178782, intron 2 of 14)	2272	NM_178782	320376	Mm.210146	NM_178782	ENSMUSG00000036959	Bcorl1	6720425J07Rik|B930011H20Rik	BCL6 co-repressor-like 1	protein-coding
767	chr4	155079112	155079401	+	0	NA	5' UTR (NM_026899, exon 1 of 5)	5' UTR (NM_026899, exon 1 of 5)	332	NM_026899	68991	Mm.294770	NM_026899	ENSMUSG00000029038	Ssu72	1190002E22Rik|1500011L16Rik|2610101M12Rik	Ssu72 RNA polymerase II CTD phosphatase homolog (yeast)	protein-coding
188	chr6	117812979	117813268	+	0	NA	promoter-TSS (NM_008616)	promoter-TSS (NM_008616)	28	NM_001001792	22685	Mm.249661	NM_008616	ENSMUSG00000042097	Zfp239	Mok-2|Mok2|Znf239	zinc finger protein 239	protein-coding
192	chr7	52409889	52410178	+	0	NA	promoter-TSS (NM_145954)	promoter-TSS (NM_145954)	-125	NM_145954	69748	Mm.82139	NM_145954		Aldh16a1	2410004H02Rik|AI452234|mFLJ00209	aldehyde dehydrogenase 16 family, member A1	protein-coding
498	chr1	44159192	44159481	+	0	NA	promoter-TSS (NM_029368)	promoter-TSS (NM_029368)	-103	NM_029368	75623	Mm.348017	NM_029368	ENSMUSG00000026049	Tex30	1700029F09Rik|3110030D08Rik	testis expressed 30	protein-coding
160	chr15	75760140	75760429	+	0	NA	promoter-TSS (NM_031201)	promoter-TSS (NM_031201)	-124	NM_031201	22122	Mm.22596	NM_031201	ENSMUSG00000022570	Tsta3	AI256181|FX|Tstap35b	tissue specific transplantation antigen P35B	protein-coding
765	chr18	34490620	34490909	+	0	NA	promoter-TSS (NM_025527)	promoter-TSS (NM_025527)	-35	NM_025527	66384	Mm.29452	NM_025527	ENSMUSG00000014504	Srp19	2310020D23Rik	signal recognition particle 19	protein-coding
546	chr3	87714876	87715165	+	0	NA	intron (NM_008231, intron 1 of 5)	intron (NM_008231, intron 1 of 5)	4777	NM_008231	15191	Mm.292208	NM_008231	ENSMUSG00000004897	Hdgf	AI118077|D3Ertd299e	hepatoma-derived growth factor	protein-coding
757	chr2	174289575	174289864	+	0	NA	promoter-TSS (NM_025983)	promoter-TSS (NM_025983)	-117	NM_025983	67126	Mm.20841	NM_025983	ENSMUSG00000016252	Atp5e	2410043G19Rik|ATPE|AV000645	ATP synthase, H+ transporting, mitochondrial F1 complex, epsilon subunit	protein-coding
857	chr17	35271906	35272195	+	0	NA	promoter-TSS (NM_001252469)	promoter-TSS (NM_001252469)	-73	NM_057171	224727	Mm.203962	NM_057171	ENSMUSG00000024392	Bag6	2410045D21Rik|AA408914|BAG-6|Bat3|D17H6S52E|G3|Scythe	BCL2-associated athanogene 6	protein-coding
294	chr9	88333837	88334126	+	0	NA	promoter-TSS (NM_172926)	promoter-TSS (NM_172926)	-192	NM_172926	244962	Mm.439873	NM_172926	ENSMUSG00000032422	Snx14	B830022K16|C330035N22Rik|YR-14	sorting nexin 14	protein-coding
478	chr7	27980631	27980920	+	0	NA	promoter-TSS (NM_001243888)	promoter-TSS (NM_001243888)	4	NM_001046637	53607	Mm.386890	NM_015782	ENSMUSG00000061479	Snrpa	C430021M15Rik|Rnu1a-1|Rnu1a1|U1-A|U1A	small nuclear ribonucleoprotein polypeptide A	protein-coding
429	chr11	80241904	80242193	+	0	NA	promoter-TSS (NM_178616)	promoter-TSS (NM_178616)	-69	NM_178616	69077	Mm.260539	NM_178616	ENSMUSG00000017428	Psmd11	1700089D09Rik|1810019E17Rik|2610024G20Rik|2810055C24Rik|C78232|P44.5|S9	proteasome (prosome, macropain) 26S subunit, non-ATPase, 11	protein-coding
55	chr4	151370289	151370578	+	0	NA	promoter-TSS (NM_172705)	promoter-TSS (NM_172705)	-145	NM_172705	230936	Mm.25582	NM_172705	ENSMUSG00000047777	Phf13	BC029632|Phf5|SPOC1	PHD finger protein 13	protein-coding
63	chr10	121063395	121063684	+	0	NA	promoter-TSS (NM_001081056)	promoter-TSS (NM_001081056)	-167	NM_001081056	73192	Mm.25042	NM_001081056	ENSMUSG00000034667	Xpot	1110004L07Rik|3110065H13Rik|AI452076|C79645|EXPORTIN-T	exportin, tRNA (nuclear export receptor for tRNAs)	protein-coding
212	chr1	33871335	33871624	+	0	NA	promoter-TSS (NM_001290699)	promoter-TSS (NM_001290699)	-39	NM_001290699	98403	Mm.289103	NM_133817	ENSMUSG00000042197	Zfp451	4930515K21Rik|4933435G09Rik|AI596398|COASTER|Kiaa0576-hp|Znf451|mKIAA1702	zinc finger protein 451	protein-coding
99	chr9	110019719	110020008	+	0	NA	5' UTR (NM_001252682, exon 1 of 23)	5' UTR (NM_001252682, exon 1 of 23)	257	NM_001252682	72831	Mm.276305	NM_133347	ENSMUSG00000032480	Dhx30	2810477H02Rik|C130058C04Rik|Ddx30|HELG|Ret-CoR	DEAH (Asp-Glu-Ala-His) box polypeptide 30	protein-coding
815	chr17	31649060	31649349	+	0	NA	exon (NM_021322, exon 1 of 11)	exon (NM_021322, exon 1 of 11)	228	NM_021322	57773	Mm.143771	NM_021322	ENSMUSG00000024037	Wdr4	AI415180|AI448349|D530049K22Rik	WD repeat domain 4	protein-coding
745	chr7	148211382	148211671	+	0	NA	Intergenic	RLTR42|LTR|ERVK	-8735	NM_001033632	213002	Mm.276440	NM_001033632	ENSMUSG00000059108	Ifitm6	A330075D07|Dspa2f|Fgls5|fragilis5	interferon induced transmembrane protein 6	protein-coding
703	chr1	157887824	157888113	+	0	NA	promoter-TSS (NM_001160181)	promoter-TSS (NM_001160181)	-23	NM_022329	240832	Mm.253335	NM_022329	ENSMUSG00000050565	Tor1aip2	1110020D10Rik|15kDa|A130072J07|AA103493|AW060462|AW610675|C77739|Ifrg15|Lull1	torsin A interacting protein 2	protein-coding
41	chr17	79135890	79136179	+	0	NA	promoter-TSS (NM_011500)	promoter-TSS (NM_011500)	-134	NM_011500	268980	Mm.311915	NM_011500	ENSMUSG00000024077	Strn	AU022939|D130055P19	striatin, calmodulin binding protein	protein-coding
661	chr13	67476637	67476926	+	0	NA	promoter-TSS (NM_001001186)	promoter-TSS (NM_001001186)	-82	NM_001001186	408065	Mm.461583	NM_001001186	ENSMUSG00000078995	Zfp456	BC065418|Rslcan-13	zinc finger protein 456	protein-coding
91	chr8	127245854	127246143	+	0	NA	promoter-TSS (NM_145607)	promoter-TSS (NM_145607)	-41	NM_026855	68865	Mm.22779	NM_026855	ENSMUSG00000031982	Arv1	1110067L22Rik|AI461928|AW121084	ARV1 homolog (yeast)	protein-coding
337	chr16	4879772	4880061	+	0	NA	promoter-TSS (NM_145359)	promoter-TSS (NM_145359)	-65	NM_145359	207740	Mm.268895	NM_145359		Ubald1	1500031H01Rik|BC013706|Fam100a	UBA-like domain containing 1	protein-coding
500	chr6	29417515	29417804	+	0	NA	promoter-TSS (NM_025381)	promoter-TSS (NM_025381)	-124	NM_025381	66144	Mm.371614	NM_025381	ENSMUSG00000004285	Atp6v1f	1110004G16Rik	ATPase, H+ transporting, lysosomal V1 subunit F	protein-coding
175	chr17	34077281	34077570	+	0	NA	promoter-TSS (NM_001185182)	promoter-TSS (NM_001185182)	-137	NM_010385	14976	Mm.2948	NM_010385	ENSMUSG00000024309	Pfdn6	H-2Ke2|H2-Ke2|Ke-2	prefoldin subunit 6	protein-coding
166	chr10	94964445	94964734	+	0	NA	promoter-TSS (NM_026065)	promoter-TSS (NM_026065)	-28	NM_026065	67270	Mm.30008	NM_026065	ENSMUSG00000062981	Mrpl42	2700009F22Rik|2900055D03Rik|D10Ertd322e|HSPC204|L31mt|MRP-L31|PTD007|Rpml31	mitochondrial ribosomal protein L42	protein-coding
476	chr11	100573658	100573947	+	0	NA	promoter-TSS (NM_020004)	promoter-TSS (NM_020004)	-21	NM_001038010	14534	Mm.218837	NM_020004	ENSMUSG00000020918	Kat2a	1110051E14Rik|AW212720|Gcn5|Gcn5l2|mmGCN5	K(lysine) acetyltransferase 2A	protein-coding
536	chr11	70265248	70265537	+	0	NA	promoter-TSS (NM_025397)	promoter-TSS (NM_025397)	-41	NM_025397	66172	Mm.46424	NM_025397	ENSMUSG00000018923	Med11	1110030J09Rik|AI465144|AW545069	mediator complex subunit 11	protein-coding
634	chr3	88986909	88987198	+	0	NA	promoter-TSS (NM_001014995)	promoter-TSS (NM_001014995)	-94	NM_001014995	68521	Mm.274708	NM_001014995	ENSMUSG00000032657	Fam189b	1110013L07Rik	family with sequence similarity 189, member B	protein-coding
74	chr19	6235793	6236082	+	0	NA	promoter-TSS (NM_198168)	promoter-TSS (NM_198168)	-97	NM_198168	225849	Mm.118076	NM_198168	ENSMUSG00000024777	Ppp2r5b	B'beta|BC026670	protein phosphatase 2, regulatory subunit B', beta	protein-coding
752	chr5	145529356	145529645	+	0	NA	promoter-TSS (NM_001081362)	promoter-TSS (NM_001081362)	-161	NM_001081362	100683	Mm.273570	NM_001081362	ENSMUSG00000045482	Trrap	AI481500	transformation/transcription domain-associated protein	protein-coding
607	chr8	11555620	11555909	+	0	NA	promoter-TSS (NM_011919)	promoter-TSS (NM_011919)	-302	NM_011919	26356	Mm.25709	NM_011919	ENSMUSG00000045969	Ing1	2610028J21Rik|AA407184|AI875420|mING1h|p33Ing1|p37Ing1b	inhibitor of growth family, member 1	protein-coding
164	chr5	115391988	115392277	+	0	NA	promoter-TSS (NM_028211)	promoter-TSS (NM_028211)	-79	NM_028211	72357	Mm.292672	NM_028211		2210016L21Rik	-	RIKEN cDNA 2210016L21 gene	protein-coding
689	chr7	13594962	13595251	+	0	NA	promoter-TSS (NM_001024699)	promoter-TSS (NM_001024699)	43	NM_001024699	232879	Mm.279272	NM_001024699	ENSMUSG00000049600	Zbtb45	BB161562|Gm157|Zfp499	zinc finger and BTB domain containing 45	protein-coding
368	chr1	155396776	155397065	+	0	NA	promoter-TSS (NM_028749)	promoter-TSS (NM_028749)	-76	NM_028749	74091	Mm.24887	NM_028749	ENSMUSG00000042684	Npl	0610033B02Rik	N-acetylneuraminate pyruvate lyase	protein-coding
384	chr11	45665209	45665498	+	0	NA	promoter-TSS (NM_001045520)	promoter-TSS (NM_001045520)	-113	NM_001045520	216705	Mm.169673	NM_001045520	ENSMUSG00000006169	Clint1	AI642036|AW537616|C530049I24Rik|Enth|Epn4|F630206G17Rik|mKIAA0171	clathrin interactor 1	protein-coding
733	chr7	128177934	128178223	+	0	NA	5' UTR (NM_021554, exon 1 of 5)	5' UTR (NM_021554, exon 1 of 5)	119	NM_021554	59052	Mm.29122	NM_021554	ENSMUSG00000030876	Mettl9	0610012D09Rik|AA517660|Drev|MNCb-5680	methyltransferase like 9	protein-coding
637	chr15	98702603	98702892	+	0	NA	Intergenic	CpG	-1111	NM_001033276	381022	Mm.264889	NM_001033276	ENSMUSG00000048154	Kmt2d	ALR|BC032281|BC058659|C430014K11Rik|KMT2B|Mll2|Mll4	lysine (K)-specific methyltransferase 2D	protein-coding
28	chr7	135605106	135605395	+	0	NA	promoter-TSS (NM_009383)	promoter-TSS (NM_009383)	-223	NM_009383	21843	Mm.242072	NM_009383	ENSMUSG00000030846	Tial1	5330433G13Rik|AL033329|TIAR|mTIAR	Tia1 cytotoxic granule-associated RNA binding protein-like 1	protein-coding
113	chr14	52639223	52639512	+	0	NA	promoter-TSS (NM_001253694)	promoter-TSS (NM_001253694)	21	NM_001253694	69890	Mm.475652	NM_027248	ENSMUSG00000049295	Zfp219	2010302A17Rik	zinc finger protein 219	protein-coding
675	chr16	8823959	8824248	+	0	NA	Intergenic	B3|SINE|B2	-6090	NM_001081400	69053	Mm.390868	NM_001081400	ENSMUSG00000022507	1810013L24Rik	1110017P05Rik|3010002C02Rik|AA792997|AW124177|Gm19906|R74903	RIKEN cDNA 1810013L24 gene	protein-coding
405	chr18	61008480	61008769	+	0	NA	promoter-TSS (NM_001198984)	promoter-TSS (NM_001198984)	-6	NM_011552	21453	Mm.486251	NM_011552	ENSMUSG00000024613	Tcof1	AA408847|AW209012|treacle	Treacher Collins Franceschetti syndrome 1, homolog	protein-coding
521	chr4	137295062	137295351	+	0	NA	Intergenic	MLT1J1|LTR|MaLR	27184	NM_001287172	11647	Mm.288186	NM_007431	ENSMUSG00000028766	Alpl	APTNAP|Akp-2|Akp2|TNAP|TNSALP	alkaline phosphatase, liver/bone/kidney	protein-coding
197	chr6	71859118	71859407	+	0	NA	promoter-TSS (NM_027275)	promoter-TSS (NM_027275)	215	NM_009088	20019	Mm.135581	NM_009088	ENSMUSG00000049553	Polr1a	194kDa|3010014K16Rik|RPA194|Rpo1-4|mRPA1	polymerase (RNA) I polypeptide A	protein-coding
808	chr4	132066403	132066692	+	0	NA	promoter-TSS (NM_144907)	promoter-TSS (NM_144907)	-176	NM_144907	230784	Mm.23608	NM_144907		Sesn2	HI95|SEST2|Ses2	sestrin 2	protein-coding
341	chr7	125855895	125856184	+	0	NA	promoter-TSS (NM_182995)	promoter-TSS (NM_182995)	-86	NM_182995	101565	Mm.23279	NM_182995	ENSMUSG00000033904	Ccp110	6330503K22Rik|AA415922|AI427129|AW557948|CP110	centriolar coiled coil protein 110	protein-coding
696	chr9	103965519	103965808	+	0	NA	promoter-TSS (NM_175324)	promoter-TSS (NM_175324)	-212	NM_025692	66663	Mm.224935	NM_025692	ENSMUSG00000032557	Uba5	5730525G14Rik|AW240750|Ube1dc1	ubiquitin-like modifier activating enzyme 5	protein-coding
280	chr7	53086168	53086457	+	0	NA	promoter-TSS (NM_153419)	promoter-TSS (NM_153419)	-153	NM_153419	101612	Mm.274847	NM_153419	ENSMUSG00000053801	Grwd1	A301|AI504353|Grwd|Wdr28	glutamate-rich WD repeat containing 1	protein-coding
597	chr7	30928515	30928804	+	0	NA	Intergenic	Intergenic	21692	NM_001081007	233060	Mm.443484	NM_001081007	ENSMUSG00000074220	Zfp382	5930415A09Rik|Znf382	zinc finger protein 382	protein-coding
239	chr13	14705279	14705568	+	0	NA	promoter-TSS (NM_008944)	promoter-TSS (NM_008944)	-86	NM_008944	19166	Mm.252255	NM_008944	ENSMUSG00000015671	Psma2	Lmpc3	proteasome (prosome, macropain) subunit, alpha type 2	protein-coding
316	chr17	25270150	25270439	+	0	NA	promoter-TSS (NM_011930)	promoter-TSS (NM_011930)	-45	NM_011930	26373	Mm.270587	NM_011930	ENSMUSG00000036636	Clcn7	AA409691|AW538136|ClC-7|D17Wsu51e	chloride channel, voltage-sensitive 7	protein-coding
115	chr4	43575253	43575542	+	0	NA	promoter-TSS (NM_013497)	promoter-TSS (NM_013497)	58	NM_011602	21894	Mm.208601	NM_011602	ENSMUSG00000028465	Tln1	Tln	talin 1	protein-coding
359	chr9	98502007	98502296	+	0	NA	promoter-TSS (NM_025485)	promoter-TSS (NM_025485)	-53	NM_025485	64655	Mm.17949	NM_025485	ENSMUSG00000032459	Mrps22	3100002P07Rik|Rpms22	mitochondrial ribosomal protein S22	protein-coding
295	chr4	116479908	116480197	+	0	NA	promoter-TSS (NM_001159581)	promoter-TSS (NM_001159581)	112	NM_026654	68276	Mm.30534	NM_026654	ENSMUSG00000028688	Toe1	4930584N22Rik|4933424D16Rik|AI413517	target of EGR1, member 1 (nuclear)	protein-coding
482	chr12	80398061	80398350	+	0	NA	promoter-TSS (NM_001252562)	promoter-TSS (NM_001252562)	-64	NM_009014	19363	Mm.341756	NM_009014	ENSMUSG00000059060	Rad51b	AI553500|R51H2|Rad51l1|mREC2	RAD51 homolog B	protein-coding
23	chr16	20426383	20426672	+	0	NA	promoter-TSS (NM_013790)	promoter-TSS (NM_013790)	-60	NM_013790	27416	Mm.20845	NM_013790	ENSMUSG00000022822	Abcc5	2900011L11Rik|AI132311|Abcc5a|Abcc5b|Mrp5	ATP-binding cassette, sub-family C (CFTR/MRP), member 5	protein-coding
790	chr19	31157250	31157539	+	0	NA	promoter-TSS (NM_031249)	promoter-TSS (NM_031249)	63	NM_031249	83410	Mm.22031	NM_031249	ENSMUSG00000053536	Cstf2t	64kDa|C77975|tCstF-64|tauCstF-64	cleavage stimulation factor, 3' pre-RNA subunit 2, tau	protein-coding
169	chr3	96962467	96962756	+	0	NA	promoter-TSS (NM_019800)	promoter-TSS (NM_019800)	-89	NM_019800	66659	Mm.101368	NM_019800	ENSMUSG00000028093	Acp6	5730559A09Rik|ACPL1|AU022842|mPACPL1	acid phosphatase 6, lysophosphatidic	protein-coding
609	chr13	54965518	54965807	+	0	NA	Intergenic	MLT1J|LTR|MaLR	74896	NM_028841	74257	Mm.32883	NM_028841	ENSMUSG00000025875	Tspan17	2210021G21Rik|AI047581|Fbxo23|Tm4sf17	tetraspanin 17	protein-coding
471	chr7	134968060	134968349	+	0	NA	promoter-TSS (NM_024414)	promoter-TSS (NM_024414)	-159	NM_024414	56216	Mm.439759	NM_024414	ENSMUSG00000030806	Stx1b	Stx1b2|Stx1bl|Syn1b	syntaxin 1B	protein-coding
759	chr17	36394746	36395035	+	0	NA	promoter-TSS (NM_026308)	promoter-TSS (NM_026308)	-99	NM_026308	67676	Mm.27131	NM_026308		Rpp21	0610037N01Rik	ribonuclease P 21 subunit	protein-coding
213	chr10	42221736	42222025	+	0	NA	promoter-TSS (NM_017472)	promoter-TSS (NM_017472)	20	NM_017472	54198	Mm.277870	NM_017472	ENSMUSG00000019804	Snx3	SDP3	sorting nexin 3	protein-coding
146	chr6	39542722	39543011	+	0	NA	intron (NM_026612, intron 1 of 3)	intron (NM_026612, intron 1 of 3)	284	NM_026612	68198	Mm.29415	NM_026612	ENSMUSG00000002416	Ndufb2	1810011O01Rik|8kDa|AGGG|AI325567|CI-AGGG	NADH dehydrogenase (ubiquinone) 1 beta subcomplex, 2	protein-coding
85	chr1	153275444	153275733	+	0	NA	promoter-TSS (NM_025819)	promoter-TSS (NM_025819)	-23	NM_025819	66875	Mm.290905	NM_025819	ENSMUSG00000052748	Swt1	1200016B10Rik|C1orf26	SWT1 RNA endoribonuclease homolog (S. cerevisiae)	protein-coding
424	chr7	31348175	31348464	+	0	NA	promoter-TSS (NM_170760)	promoter-TSS (NM_170760)	-40	NM_170760	233073	Mm.34790	NM_170760	ENSMUSG00000078765	U2af1l4	AA407033|AF419339|AI451269|AW553050|U2af26	U2 small nuclear RNA auxiliary factor 1-like 4	protein-coding
421	chr5	8368122	8368411	+	0	NA	promoter-TSS (NM_001098225)	promoter-TSS (NM_001098225)	-185	NM_001098225	11496	Mm.275895	NM_001007220	ENSMUSG00000040537	Adam22	2900022I03Rik|AI854032|MDC2	a disintegrin and metallopeptidase domain 22	protein-coding
362	chr7	48755113	48755402	+	0	NA	promoter-TSS (NM_001033530)	promoter-TSS (NM_001033530)	3	NM_001033530	101835	Mm.370336	NM_001033530	ENSMUSG00000074166	AW146154	AI451288	expressed sequence AW146154	protein-coding
301	chr16	13819083	13819372	+	0	NA	promoter-TSS (NM_010946)	promoter-TSS (NM_010946)	-143	NM_010946	18203	Mm.380410	NM_010946	ENSMUSG00000022681	Ntan1	-	N-terminal Asn amidase	protein-coding
499	chr15	76734293	76734582	+	0	NA	promoter-TSS (NM_012053)	promoter-TSS (NM_012053)	-64	NM_012053	26961	Mm.30066	NM_012053	ENSMUSG00000003970	Rpl8	-	ribosomal protein L8	protein-coding
619	chr9	81757093	81757382	+	0	NA	promoter-TSS (NM_175213)	promoter-TSS (NM_175213)	-114	NM_175213	75033	Mm.335329	NM_175213	ENSMUSG00000043289	Mei4	4930486G11Rik	meiosis-specific, MEI4 homolog (S. cerevisiae)	protein-coding
600	chr7	152094604	152094893	+	0	NA	Intergenic	Intergenic	-6351	NM_028184	72284	Mm.273049	NM_028184	ENSMUSG00000031072	Oraov1	2210010N10Rik|TAOS1	oral cancer overexpressed 1	protein-coding
450	chr10	80065517	80065806	+	0	NA	promoter-TSS (NM_019575)	promoter-TSS (NM_019575)	34	NM_019575	56214	Mm.273170	NM_019575	ENSMUSG00000078441	Scamp4	2410022D05Rik|AI448940|AU022392|AW742369|Sc4	secretory carrier membrane protein 4	protein-coding
760	chr11	60267892	60268181	+	0	NA	promoter-TSS (NM_021354)	promoter-TSS (NM_021354)	-83	NM_021354	13495	Mm.41803	NM_021354	ENSMUSG00000020537	Drg2	AI255295|AI461605	developmentally regulated GTP binding protein 2	protein-coding
754	chr6	120314078	120314367	+	0	NA	non-coding (NR_045558, exon 1 of 10)	non-coding (NR_045558, exon 1 of 10)	105	NM_145997	214899	Mm.404761	NM_145997	ENSMUSG00000030180	Kdm5a	AA409370|C76986|Jarid1a|RBP2|Rbbp2	lysine (K)-specific demethylase 5A	protein-coding
578	chr13	3633088	3633377	+	0	NA	promoter-TSS (NM_178283)	promoter-TSS (NM_178283)	-46	NM_178283	142688	Mm.253061	NM_178283	ENSMUSG00000033781	Asb13	2210015B19Rik|6430573K02Rik|Asb-13|C85285	ankyrin repeat and SOCS box-containing 13	protein-coding
494	chr4	129318254	129318543	+	0	NA	promoter-TSS (NM_001005506)	promoter-TSS (NM_001005506)	-89	NM_001199695	109658	Mm.268863	NM_001005506	ENSMUSG00000053841	Txlna	2600010N21Rik|AI425952|AW209241|Il14|Txln	taxilin alpha	protein-coding
21	chr4	147278796	147279085	+	0	NA	promoter-TSS (NM_001285921)	promoter-TSS (NM_001285921)	78	NM_001285921	170731	Mm.154312	NM_133201	ENSMUSG00000029020	Mfn2	D630023P19Rik|Fzo	mitofusin 2	protein-coding
768	chr4	65265806	65266095	+	0	NA	promoter-TSS (NM_053084)	promoter-TSS (NM_053084)	-70	NM_053084	69807	Mm.22786	NM_053084	ENSMUSG00000051675	Trim32	1810045E12Rik|3f3|BBS11|Zfp117	tripartite motif-containing 32	protein-coding
141	chr8	4677722	4678011	+	0	NA	Intergenic	CpG	64696	NM_145591	233987	Mm.102799	NM_145591		Zfp958	-	zinc finger protein 958	protein-coding
218	chr2	172847174	172847463	+	0	NA	promoter-TSS (NM_019547)	promoter-TSS (NM_019547)	-85	NM_019547	56190	Mm.485782	NM_019547	ENSMUSG00000027510	Rbm38	Rnpc1|Seb4|Seb4l	RNA binding motif protein 38	protein-coding
490	chr5	33200503	33200792	+	0	NA	Intergenic	Intergenic	-3768	NM_194340	215476	Mm.248721	NM_194340	ENSMUSG00000054280	Prr14l	6030436E02Rik|C330019G07Rik|Prl14l	proline rich 14-like	protein-coding
452	chr2	156817749	156818038	+	0	NA	promoter-TSS (NM_013865)	promoter-TSS (NM_013865)	-46	NM_180956	29812	Mm.279256	NM_013865	ENSMUSG00000027634	Ndrg3	4833415O14Rik|AI747193|Ndr3	N-myc downstream regulated gene 3	protein-coding
314	chr9	109777641	109777930	+	0	NA	promoter-TSS (NM_007658)	promoter-TSS (NM_007658)	-298	NM_007658	12530	Mm.307103	NM_007658	ENSMUSG00000032477	Cdc25a	D9Ertd393e	cell division cycle 25A	protein-coding
194	chr9	66767527	66767816	+	0	NA	promoter-TSS (NM_173413)	promoter-TSS (NM_173413)	-159	NM_173413	235442	Mm.260376	NM_173413	ENSMUSG00000036943	Rab8b	5930437D16|D330025I23Rik	RAB8B, member RAS oncogene family	protein-coding
242	chr4	131978298	131978587	+	0	NA	promoter-TSS (NM_001161797)	promoter-TSS (NM_001161797)	-81	NM_001161797	100169	Mm.158361	NM_175306	ENSMUSG00000066043	Phactr4	3110001B12Rik|AI527228|AW495572|C330013F19Rik|N28169|mKIAA4120	phosphatase and actin regulator 4	protein-coding
435	chr14	55711171	55711460	+	0	NA	promoter-TSS (NM_001039198)	promoter-TSS (NM_001039198)	-430	NM_001039198	239102	Mm.441113	NM_001039198	ENSMUSG00000040721	Zfhx2	ZFH-5	zinc finger homeobox 2	protein-coding
349	chr11	5442165	5442454	+	0	NA	promoter-TSS (NM_134033)	promoter-TSS (NM_134033)	-89	NM_134033	104479	Mm.210403	NM_134033	ENSMUSG00000020482	Ccdc117	1110004K02Rik|1700026O03Rik|AU018638|AU042822|AV173073|BC018601	coiled-coil domain containing 117	protein-coding
134	chr10	118677333	118677622	+	0	NA	promoter-TSS (NM_027994)	promoter-TSS (NM_027994)	-366	NM_027994	71902	Mm.203965	NM_027994	ENSMUSG00000020114	Cand1	2310038O07Rik|6330512O03Rik|AI195005|AI846556|D10Ertd516e|Tp120a|mKIAA0829	cullin associated and neddylation disassociated 1	protein-coding
770	chr1	57463297	57463586	+	0	NA	promoter-TSS (NM_001037742)	promoter-TSS (NM_001037742)	49	NM_001081181	68115	Mm.275428	NM_001081181		9430016H08Rik	AA409999|C78988	RIKEN cDNA 9430016H08 gene	protein-coding
560	chr9	21706016	21706305	+	0	NA	Intergenic	Intergenic	16405	NM_031874	19340	Mm.260157	NM_031874	ENSMUSG00000019066	Rab3d	C130057E11Rik	RAB3D, member RAS oncogene family	protein-coding
736	chr14	31292585	31292874	+	0	NA	promoter-TSS (NM_133761)	promoter-TSS (NM_133761)	-22	NM_133761	75901	Mm.28733	NM_133761	ENSMUSG00000021962	Dcp1a	1110066A22Rik|4930568L04Rik|AU019772|D14Ertd817e|Mitc1|SMIF	DCP1 decapping enzyme homolog A (S. cerevisiae)	protein-coding
228	chr8	3492960	3493249	+	0	NA	promoter-TSS (NM_080461)	promoter-TSS (NM_080461)	-34	NM_080461	140482	Mm.299073	NM_080461	ENSMUSG00000047264	Zfp358	Zfend	zinc finger protein 358	protein-coding
481	chr7	13495673	13495962	+	0	NA	Intergenic	Intergenic	-11843	NM_009095	20103	Mm.5291	NM_009095	ENSMUSG00000012848	Rps5	AA617411	ribosomal protein S5	protein-coding
357	chr7	19881196	19881485	+	0	NA	3' UTR (NM_013648, exon 10 of 10)	3' UTR (NM_013648, exon 10 of 10)	4922	NM_001025364	20167	Mm.24142	NM_013648	ENSMUSG00000030401	Rtn2	MMS10-P|Ms10p|NSPLI|Nspl1	reticulon 2 (Z-band associated protein)	protein-coding
750	chr17	25410561	25410850	+	0	NA	promoter-TSS (NR_027452)	promoter-TSS (NR_027452)	154	NM_001177609	22196	Mm.240044	NM_011665		Ube2i	5830467E05Rik|F830028O17Rik|UBC9|Ubce2i|Ubce9	ubiquitin-conjugating enzyme E2I	protein-coding
468	chr14	71167248	71167537	+	0	NA	promoter-TSS (NM_023045)	promoter-TSS (NM_023045)	-957	NM_023045	65246	Mm.152987	NM_023045	ENSMUSG00000022100	Xpo7	4930506C02Rik|BB164534|Ranbp16|mKIAA0745	exportin 7	protein-coding
388	chr7	28139162	28139451	+	0	NA	intron (NM_138676, intron 6 of 17)	intron (NM_138676, intron 6 of 17)	1721	NM_138676	192192	Mm.21297	NM_138676	ENSMUSG00000089832	Shkbp1	B930062H15Rik|Sb1	Sh3kbp1 binding protein 1	protein-coding
682	chr2	52716573	52716862	+	0	NA	promoter-TSS (NM_172409)	promoter-TSS (NM_172409)	-185	NM_172409	71409	Mm.394427	NM_172409	ENSMUSG00000036053	Fmnl2	5430425K04Rik|Man	formin-like 2	protein-coding
751	chr7	134920572	134920861	+	0	NA	promoter-TSS (NM_178029)	promoter-TSS (NM_178029)	-187	NM_178029	233904	Mm.435494	NM_010940	ENSMUSG00000042308	Setd1a	BC010250|KMT2F|Nsccn1|mKIAA0339|mNSC1	SET domain containing 1A	protein-coding
640	chr8	87558571	87558860	+	0	NA	Intergenic	Intergenic	-2099	NM_145390	212999	Mm.220357	NM_145390	ENSMUSG00000031691	Tnpo2	1110034O24Rik|AA414969|AI464345|AI852433|IPO3|Knpb2b|Kpnb2b|TRN2	transportin 2 (importin 3, karyopherin beta 2b)	protein-coding
229	chr13	70776903	70777192	+	0	NA	promoter-TSS (NM_144837)	promoter-TSS (NM_144837)	-535	NM_144837	218333	Mm.139738	NM_144837	ENSMUSG00000034525	Ice1	C77245|mKIAA0947	interactor of little elongation complex ELL subunit 1	protein-coding
290	chr12	4849896	4850185	+	0	NA	promoter-TSS (NM_001170858)	promoter-TSS (NM_001170858)	-69	NM_001170858	238037	Mm.146087	NM_173416	ENSMUSG00000051721	BC068281	A430092C04	cDNA sequence BC068281	protein-coding
132	chr1	152240205	152240494	+	0	NA	promoter-TSS (NM_001077237)	promoter-TSS (NM_001077237)	-164	NM_145511	226499	Mm.222093	NM_145511	ENSMUSG00000006010	BC003331	1810053E15Rik|Odr4|odr-4	cDNA sequence BC003331	protein-coding
516	chr11	53333032	53333321	+	0	NA	promoter-TSS (NM_001252333)	promoter-TSS (NM_001252333)	-62	NM_001252332	20362	Mm.274399	NM_033144	ENSMUSG00000018398	2017-09-08	AW046166|Sepl|mKIAA0202	septin 8	protein-coding
98	chr16	17508934	17509223	+	0	NA	promoter-TSS (NM_025808)	promoter-TSS (NM_025808)	14	NM_025808	66863	Mm.161726	NM_025808	ENSMUSG00000022761	Lztr1	1200003E21Rik|AI591627|AW550890	leucine-zipper-like transcriptional regulator, 1	protein-coding
261	chrX	7182412	7182701	+	0	NA	promoter-TSS (NM_138603)	promoter-TSS (NM_138603)	-10	NM_138603	54638	Mm.288192	NM_138603	ENSMUSG00000031143	Ccdc22	AI481216|DXImx40e|Ppp1r3f|Sfc22	coiled-coil domain containing 22	protein-coding
813	chr3	98186119	98186408	+	0	NA	promoter-TSS (NM_172863)	promoter-TSS (NM_172863)	-141	NM_172863	242109	Mm.358911	NM_172863	ENSMUSG00000050064	Zfp697	9430053K19|AI467503|Znf697	zinc finger protein 697	protein-coding
374	chr18	49991867	49992156	+	0	NA	promoter-TSS (NM_001081371)	promoter-TSS (NM_001081371)	-640	NM_001081371	240283	Mm.257790	NM_001081371	ENSMUSG00000037416	Dmxl1	C630007L23Rik|D030030C22	Dmx-like 1	protein-coding
103	chr7	134005208	134005497	+	0	NA	promoter-TSS (NM_172746)	promoter-TSS (NM_172746)	-134	NM_172746	233876	Mm.363427	NM_172746	ENSMUSG00000042606	Hirip3	B130036O03|C86302	HIRA interacting protein 3	protein-coding
339	chr10	80730737	80731026	+	0	NA	promoter-TSS (NM_018758)	promoter-TSS (NM_018758)	-36	NM_018758	57267	Mm.293931	NM_018758	ENSMUSG00000004931	Apba3	AW208791|Mint-3|X11gamma|lin-10|mint3	amyloid beta (A4) precursor protein-binding, family A, member 3	protein-coding
222	chr2	181316516	181316805	+	0	NA	promoter-TSS (NM_026765)	promoter-TSS (NM_026765)	18	NM_026765	68556	Mm.232400	NM_026765	ENSMUSG00000089917	Uckl1	1110007H10Rik|Urkl1	uridine-cytidine kinase 1-like 1	protein-coding
60	chr2	25877189	25877478	+	0	NA	promoter-TSS (NM_133835)	promoter-TSS (NM_133835)	-53	NM_133835	98766	Mm.247824	NM_133835	ENSMUSG00000036352	Ubac1	1110033G07Rik|AA407978|GBDR1|Gdbr1|Ubadc1	ubiquitin associated domain containing 1	protein-coding
155	chr8	63966370	63966659	+	0	NA	promoter-TSS (NM_145595)	promoter-TSS (NM_145595)	-17	NM_145595	234309	Mm.29059	NM_145595	ENSMUSG00000031641	Cbr4	A730083J17Rik|BC009118	carbonyl reductase 4	protein-coding
488	chr5	145964841	145965130	+	0	NA	promoter-TSS (NM_016683)	promoter-TSS (NM_016683)	-443	NM_016683	22757	Mm.332842	NM_016683	ENSMUSG00000055991	Zkscan5	AI132486|AI326970|Zfp95|hKraba1	zinc finger with KRAB and SCAN domains 5	protein-coding
120	chr2	145760560	145760849	+	0	NA	promoter-TSS (NM_025820)	promoter-TSS (NM_025820)	184	NM_175280	78774	Mm.136347	NM_175280	ENSMUSG00000037143	Cfap61	4930529M08Rik|BB178539|BC024760	cilia and flagella associated protein 61	protein-coding
483	chr6	135147904	135148193	+	0	NA	promoter-TSS (NM_028982)	promoter-TSS (NM_028982)	43	NM_028982	74525	Mm.34182	NM_028982	ENSMUSG00000030207	Fam234b	8430419L09Rik|Kiaa1467|mKIAA1467	family with sequence similarity 234, member B	protein-coding
17	chr14	57190605	57190894	+	0	NA	promoter-TSS (NM_001014996)	promoter-TSS (NM_001014996)	-66	NM_001014996	219103	Mm.212525	NM_001014996	ENSMUSG00000064128	Cenpj	4932437H03Rik|CPAP|Gm81|LAP|LIP1|Sas4	centromere protein J	protein-coding
304	chr13	35997761	35998050	+	0	NA	intron (NM_145938, intron 1 of 7)	intron (NM_145938, intron 1 of 7)	311	NM_145938	208366	Mm.35545	NM_145938		Rpp40	D8Bwg1265e|Rnasep1	ribonuclease P 40 subunit	protein-coding
84	chr7	24897143	24897432	+	0	NA	promoter-TSS (NM_021307)	promoter-TSS (NM_021307)	-52	NM_021307	57745	Mm.82678	NM_021307	ENSMUSG00000052675	Zfp112	Znf112|Znf228	zinc finger protein 112	protein-coding
6	chr18	89141118	89141407	+	0	NA	promoter-TSS (NM_175542)	promoter-TSS (NM_175542)	80	NM_175542	246102	Mm.772	NM_175542	ENSMUSG00000023066	Rttn	4921538A15Rik|AI666264|C530033I08Rik|D230040K24	rotatin	protein-coding
87	chr2	154899743	154900032	+	0	NA	intron (NM_016661, intron 1 of 9)	CpG	346	NM_016661	269378	Mm.330692	NM_016661	ENSMUSG00000027597	Ahcy	AA987153|AL024110|CuBP|SAHH	S-adenosylhomocysteine hydrolase	protein-coding
819	chr7	6107637	6107926	+	0	NA	promoter-TSS (NM_001013012)	promoter-TSS (NM_001013012)	-208	NM_001013012	67109	Mm.3254	NM_001013012	ENSMUSG00000046792	Zfp787	2210018M03Rik|Znf787	zinc finger protein 787	protein-coding
664	chr7	134888507	134888796	+	0	NA	Intergenic	Intergenic	-1638	NM_172748	233902	Mm.259353	NM_172748	ENSMUSG00000030811	Fbxl19	6030430O11|BC059812|Fbl19	F-box and leucine-rich repeat protein 19	protein-coding
352	chr5	34712204	34712493	+	0	NA	promoter-TSS (NM_001243123)	promoter-TSS (NM_001243123)	-234	NM_001243123	231128	Mm.286885	NM_001030306	ENSMUSG00000037210	Fam193a	-	family with sequence similarity 193, member A	protein-coding
569	chr2	91023414	91023703	+	0	NA	promoter-TSS (NM_001177719)	promoter-TSS (NM_001177719)	-354	NM_001177719	228355	Mm.36410	NM_145527	ENSMUSG00000040687	Madd	9630059K23Rik|IG20	MAP-kinase activating death domain	protein-coding
206	chr19	4257604	4257893	+	0	NA	Intergenic	Intergenic	6130	NR_105951	102465595		NR_105951	ENSMUSG00000099290	Mir6985	Gm27719|mmu-mir-6985	microRNA 6985	ncRNA
128	chr7	25039610	25039899	+	0	NA	promoter-TSS (NM_018791)	promoter-TSS (NM_018791)	-59	NM_018791	54678	Mm.468052	NM_018791		Zfp108	-	zinc finger protein 108	protein-coding
223	chr7	105805054	105805343	+	0	NA	promoter-TSS (NM_172280)	promoter-TSS (NM_172280)	-119	NM_172280	233545	Mm.387819	NM_172280	ENSMUSG00000035401	Emsy	2210018M11Rik|2310016L09Rik|AU019521|AU019557	EMSY, BRCA2-interacting transcriptional repressor	protein-coding
676	chr4	153516358	153516647	+	0	NA	promoter-TSS (NM_021499)	promoter-TSS (NM_021499)	21	NM_021499	59002	Mm.46508	NM_021499	ENSMUSG00000029029	Wrap73	2610044M17Rik|5330425N03Rik|Dd57|Wdr8	WD repeat containing, antisense to Trp73	protein-coding
789	chr3	53267426	53267715	+	0	NA	promoter-TSS (NM_172501)	promoter-TSS (NM_172501)	-169	NM_173382	212127	Mm.491292	NM_173382	ENSMUSG00000049504	Proser1	2810046L04Rik|9330161F11	proline and serine rich 1	protein-coding
331	chr7	30768600	30768889	+	0	NA	promoter-TSS (NM_001167873)	promoter-TSS (NM_001167873)	-230	NM_001167873	243905	Mm.322432	NM_001033355	ENSMUSG00000074221	Zfp568	C80731|Gm1691|chato	zinc finger protein 568	protein-coding
393	chr11	98636604	98636893	+	0	NA	promoter-TSS (NM_145434)	promoter-TSS (NM_145434)	-57	NM_145434	217166	Mm.390397	NM_145434	ENSMUSG00000020889	Nr1d1	A530070C09Rik|R75201	nuclear receptor subfamily 1, group D, member 1	protein-coding
729	chr19	14316664	14316953	+	0	NA	Intergenic	LTR33B|LTR|ERVL	323296	NM_001011850	258151	Mm.377361	NM_001011850	ENSMUSG00000062314	Olfr1505	MOR211-4P	olfactory receptor 1505	protein-coding
779	chr11	86570996	86571285	+	0	NA	promoter-TSS (NM_001003908)	promoter-TSS (NM_001003908)	-146	NM_001003908	67300	Mm.254588	NM_001003908	ENSMUSG00000047126	Cltc	3110065L21Rik|CHC|R74732	clathrin, heavy polypeptide (Hc)	protein-coding
442	chr3	146348313	146348602	+	0	NA	Intergenic	CpG	-34176	NM_029144	75015	Mm.250432	NM_029144	ENSMUSG00000048652	4930503B20Rik	1700013A07Rik|1700095G21Rik|4930483N21Rik|Gm1652|Samd13	RIKEN cDNA 4930503B20 gene	protein-coding
734	chr4	124391885	124392174	+	0	NA	promoter-TSS (NM_029157)	promoter-TSS (NM_029157)	-76	NM_029157	75062	Mm.25779	NM_029157	ENSMUSG00000028902	Sf3a3	4930512K19Rik|60kDa	splicing factor 3a, subunit 3	protein-coding
755	chr4	58956282	58956571	+	0	NA	promoter-TSS (NM_001099323)	promoter-TSS (NM_001099323)	-74	NM_001099323	100041581	Mm.463942	NM_001099323	ENSMUSG00000038630	Zkscan16	XM_143800|Zfp483	zinc finger with KRAB and SCAN domains 16	protein-coding
456	chr9	114843048	114843337	+	0	NA	promoter-TSS (NM_175380)	promoter-TSS (NM_175380)	-87	NM_175380	333433	Mm.38198	NM_175380	ENSMUSG00000050627	Gpd1l	2210409H23Rik|D9Ertd660e	glycerol-3-phosphate dehydrogenase 1-like	protein-coding
649	chrX	17149364	17149653	+	0	NA	promoter-TSS (NM_028058)	promoter-TSS (NM_028058)	-85	NM_028058	72018	Mm.41558	NM_028058	ENSMUSG00000025040	Fundc1	1500005J14Rik|1810033P05Rik	FUN14 domain containing 1	protein-coding
235	chr2	143998262	143998551	+	0	NA	TTS (NM_001033778)	TTS (NM_001033778)	16620	NM_001033778	433481	Mm.330630	NM_001033778		Gm5535	EG433481	predicted gene 5535	protein-coding
613	chr7	13547240	13547529	+	0	NA	Intergenic	Intergenic	-3829	NM_178732	243834	Mm.133086	NM_178732	ENSMUSG00000004500	Zfp324	A930002M05|D430030K24Rik|ZF5128	zinc finger protein 324	protein-coding
542	chr7	82262935	82263224	+	0	NA	intron (NM_153579, intron 12 of 12)	MLT1J|LTR|MaLR	190193	NM_001109753	64176	Mm.273082	NM_153579	ENSMUSG00000053025	Sv2b	A830038F04Rik|AI850768|mKIAA0735	synaptic vesicle glycoprotein 2 b	protein-coding
259	chr8	26629041	26629330	+	0	NA	promoter-TSS (NM_001079909)	promoter-TSS (NM_001079909)	-46	NM_001079908	14182	Mm.265716	NM_010206	ENSMUSG00000031565	Fgfr1	AW208770|Eask|FLG|Fgfr-1|Flt-2|Hspy|MFR|bFGF-R-1|c-fgr	fibroblast growth factor receptor 1	protein-coding
492	chr1	36364316	36364605	+	0	NA	promoter-TSS (NM_001290726)	promoter-TSS (NM_001290726)	-118	NM_001172205	214855	Mm.34316	NM_145996	ENSMUSG00000037447	Arid5a	D430024K22Rik|Mrf1	AT rich interactive domain 5A (MRF1-like)	protein-coding
635	chr2	84322097	84322386	+	0	NA	Intergenic	(CA)n|Simple_repeat|Simple_repeat	-5309	NM_001177320	21788	Mm.124316	NM_011576	ENSMUSG00000027082	Tfpi	A630013F22Rik|AW552122|EPI|LACI	tissue factor pathway inhibitor	protein-coding
475	chr13	67161951	67162240	+	0	NA	promoter-TSS (NM_001166218)	promoter-TSS (NM_001166218)	11	NM_001166218	78251	Mm.297247	NM_001166218	ENSMUSG00000090641	Zfp712	4921504N20Rik|mszf31|mszf89	zinc finger protein 712	protein-coding
333	chr6	86388158	86388447	+	0	NA	promoter-TSS (NM_001243742)	promoter-TSS (NM_001243742)	-90	NM_146170	232196	Mm.404040	NM_146170	ENSMUSG00000046679	C87436	-	expressed sequence C87436	protein-coding
712	chr11	69715072	69715361	+	0	NA	promoter-TSS (NM_001013414)	promoter-TSS (NM_001013414)	-102	NM_001291119	216860	Mm.268347	NM_001013414	ENSMUSG00000047284	Neurl4	-	neuralized E3 ubiquitin protein ligase 4	protein-coding
844	chr5	125028918	125029207	+	0	NA	promoter-TSS (NM_145371)	promoter-TSS (NM_145371)	4	NM_145371	209354	Mm.28839	NM_145371	ENSMUSG00000029388	Eif2b1	D5Ertd406e|EIF2BA	eukaryotic translation initiation factor 2B, subunit 1 (alpha)	protein-coding
668	chr2	74129535	74129824	+	0	NA	Intergenic	MLT1J2|LTR|MaLR	16095	NR_040501	73962	Mm.50289	NR_040501	ENSMUSG00000085405	4930441J16Rik	Astx1a|Astx1b|Astx1c	RIKEN cDNA 4930441J16 gene	ncRNA
326	chr8	109620353	109620642	+	0	NA	promoter-TSS (NM_001286200)	promoter-TSS (NM_001286200)	-52	NM_001286200	21750	Mm.6402	NM_009353	ENSMUSG00000031921	Terf2	TRF2	telomeric repeat binding factor 2	protein-coding
406	chr7	4453294	4453583	+	0	NA	promoter-TSS (NM_029834)	promoter-TSS (NM_029834)	-156	NM_029834	232807	Mm.360391	NM_029834	ENSMUSG00000019254	Ppp1r12c	2410197A17Rik|AI839747|B430101M08|Mbs85	protein phosphatase 1, regulatory (inhibitor) subunit 12C	protein-coding
67	chr7	30693330	30693619	+	0	NA	promoter-TSS (NM_001243908)	promoter-TSS (NM_001243908)	-62	NM_001243908	73729	Mm.333743	NM_001243908	ENSMUSG00000099689	Zfp383	1110003H10Rik	zinc finger protein 383	protein-coding
443	chr7	134856599	134856888	+	0	NA	intron (NM_001301283, intron 1 of 2)	intron (NM_001301283, intron 1 of 2)	292	NM_001301283	13019	Mm.389954	NM_007795	ENSMUSG00000042340	Ctf1	CT-1	cardiotrophin 1	protein-coding
40	chr12	80273500	80273789	+	0	NA	promoter-TSS (NM_016800)	promoter-TSS (NM_016800)	-199	NM_016800	53612	Mm.265929	NM_016800	ENSMUSG00000021124	Vti1b	AU015348|GES30|MVti1b|SNARE|Vti1-rp1	vesicle transport through interaction with t-SNAREs 1B	protein-coding
265	chr2	34657579	34657868	+	0	NA	Intergenic	Intergenic	-2291	NM_145522	227746	Mm.158705	NM_145522	ENSMUSG00000070953	Rabepk	8430412M01Rik|9530020D24Rik|AV073337|C87311|Rab9p40	Rab9 effector protein with kelch motifs	protein-coding
825	chr9	99537277	99537566	+	0	NA	intron (NM_028258, intron 1 of 15)	intron (NM_028258, intron 1 of 15)	7407	NM_028258	72507	Mm.221455	NM_028258	ENSMUSG00000037784	Dzip1l	2610524A10Rik|AI663976	DAZ interacting protein 1-like	protein-coding
378	chr7	133709810	133710099	+	0	NA	promoter-TSS (NM_146200)	promoter-TSS (NM_146200)	-74	NM_146200	56347	Mm.22776	NM_146200	ENSMUSG00000030738	Eif3c	110kDa|3230401O13Rik|Eif3s8|NIPIL(A3)|NipilA3|Xs|Xsl	eukaryotic translation initiation factor 3, subunit C	protein-coding
30	chr15	57723498	57723787	+	0	NA	intron (NM_024207, intron 1 of 7)	CpG	331	NM_024207	67819	Mm.289387	NM_024207	ENSMUSG00000022365	Derl1	1110021N07Rik|AI195141|AW551338|Derlin-1	Der1-like domain family, member 1	protein-coding
118	chr17	24664646	24664935	+	0	NA	promoter-TSS (NM_001172114)	promoter-TSS (NM_001172114)	93	NM_001172114	224619	Mm.275150	NM_153792	ENSMUSG00000052752	Traf7	RFWD1	TNF receptor-associated factor 7	protein-coding
428	chr12	111839344	111839633	+	0	NA	promoter-TSS (NM_030238)	promoter-TSS (NM_030238)	-117	NM_030238	13424	Mm.181430	NM_030238	ENSMUSG00000018707	Dync1h1	9930018I23Rik|AI894280|DHC1|DHC1a|DNCL|Dnchc1|Dnec1|Dnecl|Loa|MAP1C|P22|Swl|mKIAA0325	dynein cytoplasmic 1 heavy chain 1	protein-coding
835	chr9	58392639	58392928	+	0	NA	Intergenic	MLT1J|LTR|MaLR	-4036	NM_133983	102657	Mm.5356	NM_133983	ENSMUSG00000035914	Cd276	6030411F23Rik|AU016588|B7RP-2|B7h3	CD276 antigen	protein-coding
230	chr6	67216743	67217032	+	0	NA	promoter-TSS (NM_001113564)	promoter-TSS (NM_001113564)	-86	NM_025814	66870	Mm.240490	NM_025814		Serbp1	1200009K13Rik|9330147J08Rik|AL022786|Pairbp1	serpine1 mRNA binding protein 1	protein-coding
695	chr11	93829540	93829829	+	0	NA	5' UTR (NM_008704, exon 1 of 5)	5' UTR (NM_008704, exon 1 of 5)	151	NM_008704	18102	Mm.439702	NM_008704		Nme1	AL024257|NDPK-A|NM23-M1|NM23A	NME/NM23 nucleoside diphosphate kinase 1	protein-coding
820	chr2	128955258	128955547	+	0	NA	promoter-TSS (NM_025395)	promoter-TSS (NM_025395)	-34	NM_025395	66170	Mm.40621	NM_025395	ENSMUSG00000037938	Chchd5	1110027L01Rik|AW045710	coiled-coil-helix-coiled-coil-helix domain containing 5	protein-coding
2	chr11	69209355	69209644	+	0	NA	promoter-TSS (NM_001045525)	promoter-TSS (NM_001045525)	206	NM_030083	78304	Mm.45683	NM_030083		Naa38	1500034E06Rik|Lsmd1	N(alpha)-acetyltransferase 38, NatC auxiliary subunit	protein-coding
758	chr4	130415494	130415783	+	0	NA	Intergenic	Intergenic	-53611	NM_010686	16792	Mm.271868	NM_010686	ENSMUSG00000028581	Laptm5	E3	lysosomal-associated protein transmembrane 5	protein-coding
75	chr4	135841311	135841600	+	0	NA	promoter-TSS (NM_009557)	promoter-TSS (NM_009557)	-529	NM_009557	22704	Mm.1504	NM_009557	ENSMUSG00000051351	Zfp46	AI426962|Mlz-4|Zfp-46|Znf436	zinc finger protein 46	protein-coding
710	chr2	32208779	32209068	+	0	NA	promoter-TSS (NM_010065)	promoter-TSS (NM_010065)	-99	NM_010065	13429	Mm.44736	NM_010065	ENSMUSG00000026825	Dnm1	AI838169|Dnm|Ftfl|mKIAA4093	dynamin 1	protein-coding
71	chr12	77938593	77938882	+	0	NA	intron (NM_145927, intron 1 of 11)	CpG	283	NM_145927	110606	Mm.151174	NM_145927	ENSMUSG00000033373	Fntb	2010013E13Rik|AA409500	farnesyltransferase, CAAX box, beta	protein-coding
534	chrX	98449325	98449614	+	0	NA	promoter-TSS (NM_018789)	promoter-TSS (NM_018789)	-398	NM_018789	54601	Mm.240299	NM_018789	ENSMUSG00000042903	Foxo4	Afxh|Mllt7|afx	forkhead box O4	protein-coding
346	chr2	84567384	84567673	+	0	NA	promoter-TSS (NM_133840)	promoter-TSS (NM_133840)	-103	NM_133840	98985	Mm.21583	NM_133840	ENSMUSG00000027079	Clp1	AI462438|Heab	CLP1, cleavage and polyadenylation factor I subunit	protein-coding
681	chr2	26819895	26820184	+	0	NA	promoter-TSS (NM_207234)	promoter-TSS (NM_207234)	-133	NM_207234	227656	Mm.291874	NM_207234	ENSMUSG00000052406	Rexo4	Gm111|Xpmc2h	REX4, RNA exonuclease 4 homolog (S. cerevisiae)	protein-coding
744	chr19	46150278	46150567	+	0	NA	promoter-TSS (NM_001039352)	promoter-TSS (NM_001039352)	85	NM_001039352	70769	Mm.402190	NM_053086	ENSMUSG00000015176	Nolc1	NOPP130|NOPP140|P130	nucleolar and coiled-body phosphoprotein 1	protein-coding
217	chr2	166888469	166888758	+	0	NA	promoter-TSS (NM_001033196)	promoter-TSS (NM_001033196)	-98	NM_001033196	98999	Mm.297074	NM_001033196	ENSMUSG00000039501	Znfx1	AI481105|Astx3	zinc finger, NFX1-type containing 1	protein-coding
822	chr5	65782623	65782912	+	0	NA	promoter-TSS (NM_024471)	promoter-TSS (NM_024471)	31	NM_024471	79464	Mm.195776	NM_024471	ENSMUSG00000029199	Lias	2900022L22Rik|4933425M12Rik|7a5ex|C77512|LS|lip-syn	lipoic acid synthetase	protein-coding
272	chr19	46470168	46470457	+	0	NA	promoter-TSS (NM_016860)	promoter-TSS (NM_016860)	-87	NM_016860	54130	Mm.3118	NM_016860	ENSMUSG00000025228	Actr1a	Arp1|alpha-Arp1	ARP1 actin-related protein 1A, centractin alpha	protein-coding
292	chr3	138189956	138190245	+	0	NA	TTS (NR_035481)	TTS (NR_035481)	715	NR_035481	100316706		NR_035481	ENSMUSG00000088373	Mir1956	mir-1956|mmu-mir-1956	microRNA 1956	ncRNA
133	chr6	108162860	108163149	+	0	NA	promoter-TSS (NM_010585)	promoter-TSS (NM_010585)	-86	NM_010585	16438	Mm.227912	NM_010585	ENSMUSG00000030102	Itpr1	D6Pas2|ENSMUSG00000072853|Gm10429|IP3R1|InsP3R|Ip3r|Itpr-1|P400|Pcp-1|Pcp1|opt|wblo	inositol 1,4,5-trisphosphate receptor 1	protein-coding
832	chr4	119212009	119212298	+	0	NA	promoter-TSS (NM_001004178)	promoter-TSS (NM_001004178)	-113	NM_172699	230700	Mm.259227	NM_172699	ENSMUSG00000032998	Foxj3	C330039G02Rik|Fhd6	forkhead box J3	protein-coding
11	chr17	56395990	56396279	+	0	NA	promoter-TSS (NM_010192)	promoter-TSS (NM_010192)	-82	NM_010192	14154	Mm.290813	NM_010192	ENSMUSG00000043683	Fem1a	AW611390|Fem1aa	feminization 1 homolog a (C. elegans)	protein-coding
858	chr7	20250375	20250664	+	0	NA	promoter-TSS (NM_019649)	promoter-TSS (NM_019649)	-140	NM_019649	56457	Mm.290960	NM_019649	ENSMUSG00000002981	Clptm1	HS9|N14	cleft lip and palate associated transmembrane protein 1	protein-coding
343	chr3	90294859	90295148	+	0	NA	promoter-TSS (NM_133854)	promoter-TSS (NM_133854)	-68	NM_133854	20615	Mm.331182	NM_133854	ENSMUSG00000001018	Snapin	25kDa|AA407989|AV026596|Bloc1s7|Snap25bp|Snapap	SNAP-associated protein	protein-coding
90	chr7	31158611	31158900	+	0	NA	Intergenic	Intergenic	-10964	NM_175478	233067	Mm.23157	NM_175478	ENSMUSG00000036957	Lrfn3	A530045B06Rik|SALM4	leucine rich repeat and fibronectin type III domain containing 3	protein-coding
233	chr7	107375634	107375923	+	0	NA	promoter-TSS (NM_027629)	promoter-TSS (NM_027629)	-339	NM_027629	70974	Mm.440524	NM_027629	ENSMUSG00000030729	Pgm2l1	4931406N15Rik|AI553438|BM32A	phosphoglucomutase 2-like 1	protein-coding
747	chr1	63223373	63223662	+	0	NA	promoter-TSS (NM_001160039)	promoter-TSS (NM_001160039)	112	NM_018796	55949	Mm.2718	NM_018796	ENSMUSG00000025967	Eef1b2	2810017J07Rik|Eef1b	eukaryotic translation elongation factor 1 beta 2	protein-coding
279	chr19	7131068	7131357	+	0	NA	promoter-TSS (NM_134147)	promoter-TSS (NM_134147)	-46	NM_134147	107227	Mm.439977	NM_134147	ENSMUSG00000036278	Macrod1	AI604841|AW743046|D930010J01Rik|Lrp16	MACRO domain containing 1	protein-coding
624	chr2	152673441	152673730	+	0	NA	promoter-TSS (NM_028109)	promoter-TSS (NM_028109)	-115	NM_028109	72119	Mm.407737	NM_028109	ENSMUSG00000027469	Tpx2	2610005B21Rik|DIL2|REPP86|p100	TPX2, microtubule-associated protein homolog (Xenopus laevis)	protein-coding
250	chr19	46072934	46073223	+	0	NA	promoter-TSS (NM_198296)	promoter-TSS (NM_198296)	-100	NM_198296	71617	Mm.210949	NM_198296	ENSMUSG00000039901	9130011E15Rik	AI431055|AW050122	RIKEN cDNA 9130011E15 gene	protein-coding
591	chr10	12727928	12728217	+	0	NA	promoter-TSS (NM_175102)	promoter-TSS (NM_175102)	-184	NM_175102	66125	Mm.29743	NM_175102		Sf3b5	10kDa|1110005L13Rik|AU043053|Sf3b10	splicing factor 3b, subunit 5	protein-coding
523	chr5	5514748	5515037	+	0	NA	promoter-TSS (NM_001193661)	promoter-TSS (NM_001193661)	-43	NM_001193661	64945	Mm.40132	NM_022890	ENSMUSG00000046798	Cldn12	-	claudin 12	protein-coding
595	chr13	67829944	67830233	+	0	NA	promoter-TSS (NR_027969)	promoter-TSS (NR_027969)	22	NM_145622	235907	Mm.440123	NM_145622	ENSMUSG00000071281	Zfp65	KRAB5|Zfp71-rs1|pz114	zinc finger protein 65	protein-coding
119	chr1	193149619	193149908	+	0	NA	promoter-TSS (NM_025864)	promoter-TSS (NM_025864)	-81	NM_025864	66950	Mm.236300	NM_025864		Tmem206	2310028N02Rik|AI118576	transmembrane protein 206	protein-coding
665	chr7	88028174	88028463	+	0	NA	Intergenic	Intergenic	17837	NR_027976	71968	Mm.274226	NM_028026	ENSMUSG00000025722	Wdr73	1200011I23Rik|2410008B13Rik|AI848574|C85352	WD repeat domain 73	protein-coding
277	chr8	3516633	3516922	+	0	NA	intron (NM_015801, intron 2 of 33)	CpG	1393	NM_001122818	50767	Mm.23085	NM_015801	ENSMUSG00000004565	Pnpla6	AI661849|MSws|Nte	patatin-like phospholipase domain containing 6	protein-coding
484	chr16	98073389	98073678	+	0	NA	promoter-TSS (NM_144789)	promoter-TSS (NM_144789)	-699	NM_144789	114604	Mm.328741	NM_144789	ENSMUSG00000014039	Prdm15	C21orf83|E130018M06Rik|ORF62|Zfp298	PR domain containing 15	protein-coding
22	chr6	119988693	119988982	+	0	NA	promoter-TSS (NM_001199083)	promoter-TSS (NM_001199083)	-164	NM_001199084	232341	Mm.333349	NM_198703	ENSMUSG00000045962	Wnk1	6430573H23Rik|EG406236|Hsn2|Prkwnk1|mKIAA0344	WNK lysine deficient protein kinase 1	protein-coding
332	chr13	76235952	76236241	+	0	NA	promoter-TSS (NM_029847)	promoter-TSS (NM_029847)	12	NM_029847	77041	Mm.196399	NM_029847	ENSMUSG00000021592	Arsk	2810429K17Rik|4833414G15Rik	arylsulfatase K	protein-coding
438	chr4	124614134	124614423	+	0	NA	promoter-TSS (NM_026560)	promoter-TSS (NM_026560)	-14	NM_177573	194268	Mm.266907	NM_177573		9930104L06Rik	-	RIKEN cDNA 9930104L06 gene	protein-coding
86	chr4	116380896	116381185	+	0	NA	promoter-TSS (NM_025962)	promoter-TSS (NM_025962)	-50	NM_025962	67096	Mm.252785	NM_025962	ENSMUSG00000028690	Mmachc	1810037K07Rik	methylmalonic aciduria cblC type, with homocystinuria	protein-coding
730	chr11	51502320	51502609	+	0	NA	promoter-TSS (NM_025319)	promoter-TSS (NM_025319)	-328	NM_025319	66050	Mm.35693	NM_025319	ENSMUSG00000007777	0610009B22Rik	-	RIKEN cDNA 0610009B22 gene	protein-coding
489	chr11	77303494	77303783	+	0	NA	promoter-TSS (NM_172945)	promoter-TSS (NM_172945)	-458	NM_172945	268445	Mm.39296	NM_172945	ENSMUSG00000037907	Ankrd13b	AW124583|B930093C12Rik	ankyrin repeat domain 13b	protein-coding
510	chr5	143697319	143697608	+	0	NA	Intergenic	LTR33B|LTR|ERVL	-24571	NM_007984	14086	Mm.289707	NM_007984	ENSMUSG00000029581	Fscn1	AI663989|Fan1|fascin-1	fascin homolog 1, actin bundling protein (Strongylocentrotus purpuratus)	protein-coding
318	chr13	55694302	55694591	+	0	NA	promoter-TSS (NM_026211)	promoter-TSS (NM_026211)	-50	NM_026211	67511	Mm.45233	NM_026211	ENSMUSG00000058569	Tmed9	2400003B06Rik	transmembrane emp24 protein transport domain containing 9	protein-coding
802	chr2	166000567	166000856	+	0	NA	Intergenic	Intergenic	-19528	NM_028072	72043	Mm.1011	NM_028072	ENSMUSG00000006800	Sulf2	2010004N24Rik|AU020235|MSulf-2|mKIAA1247	sulfatase 2	protein-coding
842	chr3	144781506	144781795	+	0	NA	promoter-TSS (NM_001162539)	promoter-TSS (NM_001162539)	86	NM_025714	52184	Mm.259105	NM_025714	ENSMUSG00000028256	Odf2l	4733401D09Rik|9630045K08Rik|D3Ertd250e	outer dense fiber of sperm tails 2-like	protein-coding
122	chr5	31171765	31172054	+	0	NA	promoter-TSS (NM_144525)	promoter-TSS (NM_144525)	-111	NM_144525	68796	Mm.205169	NM_144525		Tmem214	1110039B18Rik|4921530J21Rik|AI841294|AU018742|C76280	transmembrane protein 214	protein-coding
772	chr9	60925045	60925334	+	0	NA	Intergenic	LTR33A|LTR|ERVL	28004	NR_105026	66785	Mm.158134	NR_105026		4933433G08Rik	-	RIKEN cDNA 4933433G08 gene	ncRNA
469	chr13	12350400	12350689	+	0	NA	promoter-TSS (NM_001081128)	promoter-TSS (NM_001081128)	-164	NM_001081128	238505	Mm.40335	NM_001081128	ENSMUSG00000021311	Mtr	AI894170|D830038K18Rik|MS	5-methyltetrahydrofolate-homocysteine methyltransferase	protein-coding
717	chr11	120657623	120657912	+	0	NA	promoter-TSS (NM_026824)	promoter-TSS (NM_026824)	-58	NM_026824	68730	Mm.180622	NM_026824	ENSMUSG00000025155	Dus1l	1110032N12Rik	dihydrouridine synthase 1-like (S. cerevisiae)	protein-coding
594	chr13	45450294	45450583	+	0	NA	Intergenic	MLT1J2|LTR|MaLR	-34673	NM_153789	218203	Mm.212855	NM_153789	ENSMUSG00000038175	Mylip	9430057C20Rik|Mir	myosin regulatory light chain interacting protein	protein-coding
182	chr2	32612681	32612970	+	0	NA	promoter-TSS (NM_152800)	promoter-TSS (NM_152800)	71	NR_045485	30933	Mm.200695	NM_152800	ENSMUSG00000009563	Tor2a	Prosalusin	torsin family 2, member A	protein-coding
797	chr16	29579314	29579603	+	0	NA	promoter-TSS (NM_133752)	promoter-TSS (NM_133752)	38	NM_133752	74143	Mm.274285	NM_133752	ENSMUSG00000038084	Opa1	1200011N24Rik|AI225888|AI847218|lilr3|mKIAA0567	optic atrophy 1	protein-coding
793	chr3	121977066	121977355	+	0	NA	promoter-TSS (NM_153806)	promoter-TSS (NM_153806)	-122	NM_153806	99480	Mm.398647	NM_153806	ENSMUSG00000039756	Dnttip2	4930588M11Rik|AA408582|AU014960|HSU15552	deoxynucleotidyltransferase, terminal, interacting protein 2	protein-coding
176	chr15	34424860	34425149	+	0	NA	promoter-TSS (NM_152894)	promoter-TSS (NM_152894)	-3	NM_008287	15473	Mm.491154	NM_008287	ENSMUSG00000022323	Hrsp12	HR12|HRP12	heat-responsive protein 12	protein-coding
687	chr14	63996810	63997099	+	0	NA	intron (NM_007549, intron 10 of 12)	MLT1J|LTR|MaLR	39070	NM_007549	12143	Mm.3962	NM_007549	ENSMUSG00000014453	Blk	-	B lymphoid kinase	protein-coding
501	chr1	74707960	74708249	+	0	NA	promoter-TSS (NM_001014974)	promoter-TSS (NM_001014974)	-224	NM_001014974	67534	Mm.260714	NM_001014974	ENSMUSG00000033257	Ttll4	4632407P03Rik|AI451681|mKIAA0173	tubulin tyrosine ligase-like family, member 4	protein-coding
700	chr9	62358313	62358602	+	0	NA	intron (NM_175484, intron 1 of 11)	intron (NM_175484, intron 1 of 11)	26394	NM_175484	235431	Mm.335229	NM_175484	ENSMUSG00000041729	Coro2b	CLIPINC|E130012P22Rik	coronin, actin binding protein, 2B	protein-coding
753	chr3	101010134	101010423	+	0	NA	Intergenic	LTR33A|LTR|ERVL	81584	NM_013486	12481	Mm.22842	NM_013486	ENSMUSG00000027863	Cd2	LFA-2|Ly-37|Ly37	CD2 antigen	protein-coding
305	chr14	55713505	55713794	+	0	NA	promoter-TSS (NM_153083)	promoter-TSS (NM_153083)	28	NM_153083	105663	Mm.319204	NM_153083	ENSMUSG00000045691	Thtpa	AW122966	thiamine triphosphatase	protein-coding
633	chr16	8637564	8637853	+	0	NA	promoter-TSS (NM_025708)	promoter-TSS (NM_025708)	86	NM_025708	66690	Mm.10068	NM_025708	ENSMUSG00000043140	Tmem186	2810440M13Rik|4432406C05Rik|AI648175|AW210586	transmembrane protein 186	protein-coding
728	chr10	74980522	74980811	+	0	NA	promoter-TSS (NM_026095)	promoter-TSS (NM_026095)	-121	NM_026095	67332	Mm.45151	NM_026095		Snrpd3	1700043E15Rik|2310009E13Rik|AW046420|SMD3	small nuclear ribonucleoprotein D3	protein-coding
392	chr15	85689877	85690166	+	0	NA	promoter-TSS (NM_013882)	promoter-TSS (NM_013882)	-116	NM_001168672	29870	Mm.20858	NM_013882	ENSMUSG00000022385	Gtse1	B99|Gtse-1	G two S phase expressed protein 1	protein-coding
401	chr2	30327394	30327683	+	0	NA	TTS (NM_030244)	TTS (NM_030244)	2181	NM_030244	72500	Mm.295464	NM_030244		Ier5l	2610524G09Rik	immediate early response 5-like	protein-coding
409	chr16	58670218	58670507	+	0	NA	promoter-TSS (NM_007757)	promoter-TSS (NM_007757)	41	NM_007757	12892	Mm.291519	NM_007757	ENSMUSG00000022742	Cpox	CPX|Cpo|HCP|cac|nct	coproporphyrinogen oxidase	protein-coding
795	chr19	3282831	3283120	+	0	NA	promoter-TSS (NM_172252)	promoter-TSS (NM_172252)	35	NM_009212	20589	Mm.3179	NM_009212		Ighmbp2	AEP|Catf1|RIPE3b1|Smbp-2|Smbp2|Smubp2|nmd|sma	immunoglobulin mu binding protein 2	protein-coding
524	chr9	45646471	45646760	+	0	NA	promoter-TSS (NM_011792)	promoter-TSS (NM_011792)	3	NM_011792	23821	Mm.24044	NM_011792	ENSMUSG00000032086	Bace1	ASP2|Bace|C76936	beta-site APP cleaving enzyme 1	protein-coding
801	chr14	66456007	66456296	+	0	NA	promoter-TSS (NM_145944)	promoter-TSS (NM_145944)	12	NM_145944	67179	Mm.214576	NM_145944	ENSMUSG00000022035	Ccdc25	2610528H13Rik|NSrp70	coiled-coil domain containing 25	protein-coding
330	chr6	117791071	117791360	+	0	NA	promoter-TSS (NM_177684)	promoter-TSS (NM_177684)	-45	NM_177684	232337	Mm.290847	NM_177684	ENSMUSG00000059689	Zfp637	AI646709|BC021601|Znf32	zinc finger protein 637	protein-coding
548	chr11	32432932	32433221	+	0	NA	promoter-TSS (NM_009288)	promoter-TSS (NM_009288)	-190	NM_009288	20868	Mm.8235	NM_009288	ENSMUSG00000020272	Stk10	Gek1|Lok|mKIAA4026	serine/threonine kinase 10	protein-coding
809	chr4	41418009	41418298	+	0	NA	intron (NM_025539, intron 1 of 2)	intron (NM_025539, intron 1 of 2)	5972	NM_025539	66401	Mm.28574	NM_025539	ENSMUSG00000028443	Nudt2	2310051L06Rik|AA939917|APAH1	nudix (nucleoside diphosphate linked moiety X)-type motif 2	protein-coding
543	chr17	56125739	56126028	+	0	NA	promoter-TSS (NM_183178)	promoter-TSS (NM_183178)	-51	NM_183178	240121	Mm.270660	NM_183178	ENSMUSG00000011589	Fsd1	-	fibronectin type 3 and SPRY domain-containing protein	protein-coding
171	chr15	102126503	102126792	+	0	NA	promoter-TSS (NM_001014976)	promoter-TSS (NM_001014976)	-77	NM_001014976	105988	Mm.288324	NM_001014976	ENSMUSG00000058290	Espl1	AL024103|AU045071|Cerp|ESP1|PRCE|SSE	extra spindle pole bodies 1, separase	protein-coding
302	chr19	5601679	5601968	+	0	NA	promoter-TSS (NM_026616)	promoter-TSS (NM_026616)	-50	NM_026616	68209	Mm.246200	NM_026616		Rnaseh2c	1500026D16Rik|AYP1	ribonuclease H2, subunit C	protein-coding
763	chr8	9977618	9977907	+	0	NA	promoter-TSS (NM_026868)	promoter-TSS (NM_026868)	45	NM_001081119	68904	Mm.142570	NM_026868	ENSMUSG00000040396	Abhd13	1110065L07Rik|AI463703|AI788994	abhydrolase domain containing 13	protein-coding
145	chr12	41172434	41172723	+	0	NA	promoter-TSS (NM_178845)	promoter-TSS (NM_178845)	-62	NM_172803	238130	Mm.341423	NM_172803	ENSMUSG00000035954	Dock4	5330406C03|6330411N01Rik|AF263288|C030023J22|mKIAA0716	dedicator of cytokinesis 4	protein-coding
583	chr13	67433354	67433643	+	0	NA	promoter-TSS (NM_177622)	promoter-TSS (NM_177622)	-2	NM_177622	218314	Mm.289695	NM_177622	ENSMUSG00000057842	Zfp595	A230042K10Rik|Rslcan23	zinc finger protein 595	protein-coding
181	chr18	75178243	75178532	+	0	NA	promoter-TSS (NM_027727)	promoter-TSS (NM_027727)	-39	NM_027727	69190	Mm.173826	NM_027727	ENSMUSG00000035765	Dym	1810041M12Rik|4933427L07Rik|C030019K18Rik	dymeclin	protein-coding
720	chr6	92191254	92191543	+	0	NA	TTS (NM_009426)	TTS (NM_009426)	3246	NM_009426	22044	Mm.1363	NM_009426	ENSMUSG00000005892	Trh	Pro-TRH|Trf	thyrotropin releasing hormone	protein-coding
412	chr10	79144570	79144859	+	0	NA	promoter-TSS (NM_177613)	promoter-TSS (NM_177613)	-226	NM_177613	216150	Mm.21981	NM_177613	ENSMUSG00000020307	Cdc34	AI327276|UBE2R1	cell division cycle 34	protein-coding
36	chr10	67011835	67012124	+	0	NA	promoter-TSS (NM_001005419)	promoter-TSS (NM_001005419)	-276	NM_001005419	211488	Mm.297250	NM_001005419	ENSMUSG00000057134	Ado	Gm237	2-aminoethanethiol (cysteamine) dioxygenase	protein-coding
186	chr11	102889637	102889926	+	0	NA	promoter-TSS (NM_008707)	promoter-TSS (NM_008707)	-95	NM_008707	18107	Mm.10265	NM_008707	ENSMUSG00000020936	Nmt1	AW536594	N-myristoyltransferase 1	protein-coding
173	chr5	110539022	110539311	+	0	NA	promoter-TSS (NM_001163996)	promoter-TSS (NM_001163996)	55	NM_001163996	675812	Mm.442122	NM_001163996	ENSMUSG00000023284	Zfp605	A830023I12Rik	zinc finger protein 605	protein-coding
851	chr5	108494497	108494786	+	0	NA	promoter-TSS (NM_001253877)	promoter-TSS (NM_001253877)	-52	NM_001253880	17765	Mm.257149	NM_013827	ENSMUSG00000029267	Mtf2	9230112N11Rik|AA537621|C76717|M96|Pcl2	metal response element binding transcription factor 2	protein-coding
643	chr15	84020306	84020595	+	0	NA	TTS (NM_054088)	TTS (NM_054088)	-2213	NM_178614	68653	Mm.290725	NM_178614	ENSMUSG00000022437	Samm50	1110030L07Rik	sorting and assembly machinery component 50 homolog (S. cerevisiae)	protein-coding
794	chr10	80024029	80024318	+	0	NA	5' UTR (NM_025852, exon 1 of 15)	5' UTR (NM_025852, exon 1 of 15)	132	NM_025852	66932	Mm.1116	NM_025852	ENSMUSG00000047417	Rexo1	1700021P10Rik|2610511M11Rik|AW050347|EloA-BP1|Tceb3bp1	REX1, RNA exonuclease 1 homolog (S. cerevisiae)	protein-coding
850	chr5	114550114	114550403	+	0	NA	promoter-TSS (NM_001033202)	promoter-TSS (NM_001033202)	-84	NM_001033202	100756	Mm.240421	NM_001033202		Usp30	6330590F17Rik|AI851327|D5Ertd483e	ubiquitin specific peptidase 30	protein-coding
639	chr5	111918143	111918432	+	0	NA	Intergenic	Intergenic	71101	NM_001081235	433938	Mm.332576	NM_001081235	ENSMUSG00000070576	Mn1	AA003644|AA009236	meningioma 1	protein-coding
436	chr19	41876632	41876921	+	0	NA	promoter-TSS (NM_001163495)	promoter-TSS (NM_001163495)	-202	NM_027667	71085	Mm.21646	NM_027667	ENSMUSG00000025154	Arhgap19	4933411B03Rik|AI120128|AW546831|mFLJ00368	Rho GTPase activating protein 19	protein-coding
646	chr11	31576715	31577004	+	0	NA	Intergenic	Intergenic	-4997	NM_001024919	69556	Mm.34183	NM_001024919	ENSMUSG00000044502	Bod1	2310022M17Rik|BOD2.1|Fam44b	biorientation of chromosomes in cell division 1	protein-coding
199	chr11	100389215	100389504	+	0	NA	promoter-TSS (NM_134037)	promoter-TSS (NM_134037)	-45	NM_001199296	104112	Mm.282039	NM_134037	ENSMUSG00000020917	Acly	A730098H14Rik|AW538652	ATP citrate lyase	protein-coding
826	chr7	109054408	109054697	+	0	NA	exon (NM_025605, exon 1 of 5)	exon (NM_025605, exon 1 of 5)	201	NM_025605	66508	Mm.30003	NM_025605	ENSMUSG00000030842	Lamtor1	2400001E08Rik|Pdro|p18	late endosomal/lysosomal adaptor, MAPK and MTOR activator 1	protein-coding
215	chr8	121868196	121868485	+	0	NA	promoter-TSS (NM_024219)	promoter-TSS (NM_024219)	-98	NM_024219	68196	Mm.358714	NM_024219	ENSMUSG00000031839	Hsbp1	0610007A03Rik|AA408769|Hsp25	heat shock factor binding protein 1	protein-coding
208	chr17	26122649	26122938	+	0	NA	Intergenic	CpG	-20343	NM_015830	50817	Mm.216072	NM_015830	ENSMUSG00000037326	Capn15	Solh	calpain 15	protein-coding
586	chr5	118863426	118863715	+	0	NA	Intergenic	MLT1J1|LTR|MaLR	-147158	NM_172424	76199	Mm.206238	NM_172424	ENSMUSG00000018076	Med13l	2210413I17Rik|6330591G05Rik|9030618F05Rik|Thrap2|Trap240L|mKIAA1025	mediator complex subunit 13-like	protein-coding
575	chr3	100725812	100726101	+	0	NA	promoter-TSS (NM_001165952)	promoter-TSS (NM_001165952)	-460	NM_001165953	229644	Mm.189351	NM_194343	ENSMUSG00000033233	Trim45	4921530N01Rik	tripartite motif-containing 45	protein-coding
836	chr19	53464835	53465124	+	0	NA	promoter-TSS (NM_172429)	promoter-TSS (NM_172429)	84	NM_172429	76479	Mm.313687	NM_172429	ENSMUSG00000025024	Smndc1	2410004J23Rik|4933440I19Rik	survival motor neuron domain containing 1	protein-coding
727	chrX	97689404	97689693	+	0	NA	promoter-TSS (NM_008784)	promoter-TSS (NM_008784)	-82	NM_008784	18518	Mm.7454	NM_008784	ENSMUSG00000031221	Igbp1	AI115586|AI662457|AW208785|C81413|Pc52|Tap42|p52	immunoglobulin (CD79A) binding protein 1	protein-coding
180	chr10	81033679	81033968	+	0	NA	Intergenic	CpG	-4209	NM_019725	21886	Mm.38608	NM_019725	ENSMUSG00000034771	Tle2	Grg2|mKIAA4188	transducin-like enhancer of split 2, homolog of Drosophila E(spl)	protein-coding
663	chr7	108459014	108459303	+	0	NA	Intergenic	Intergenic	-8556	NM_001111111	73683	Mm.275744	NM_001111111	ENSMUSG00000047767	Atg16l2	2410118P20Rik	autophagy related 16-like 2 (S. cerevisiae)	protein-coding
847	chr13	43266630	43266919	+	0	NA	promoter-TSS (NM_025935)	promoter-TSS (NM_025935)	96	NM_001252639	67046	Mm.269213	NM_025935	ENSMUSG00000021368	Tbc1d7	2610009C09Rik	TBC1 domain family, member 7	protein-coding
211	chr15	76470346	76470635	+	0	NA	promoter-TSS (NM_183091)	promoter-TSS (NM_183091)	-131	NM_183091	72749	Mm.358749	NM_183091	ENSMUSG00000059323	Tonsl	2810439M11Rik|Nfkbil2	tonsoku-like, DNA repair protein	protein-coding
513	chr19	38333126	38333415	+	0	NA	Intergenic	Intergenic	-6002	NM_020278	56839	Mm.298251	NM_020278		Lgi1	BB130740	leucine-rich repeat LGI family, member 1	protein-coding
479	chr4	155043139	155043428	+	0	NA	promoter-TSS (NM_145124)	promoter-TSS (NM_145124)	80	NM_001256108	76580	Mm.235738	NM_145124	ENSMUSG00000029060	Mib2	2210008I11Rik|Zzank1|skd	mindbomb homolog 2 (Drosophila)	protein-coding
778	chr2	90910411	90910700	+	0	NA	promoter-TSS (NR_110981)	promoter-TSS (NR_110981)	-83	NM_026721	68427	Mm.192375	NM_026721	ENSMUSG00000002105	Slc39a13	1100001L14Rik|AA387663|ZIP-13|ZIP13	solute carrier family 39 (metal ion transporter), member 13	protein-coding
12	chr16	43889824	43890113	+	0	NA	promoter-TSS (NM_029128)	promoter-TSS (NM_029128)	-47	NM_027801	212153	Mm.209835	NM_027801	ENSMUSG00000022701	Ccdc191	2610015P09Rik|8430422M09Rik|AU040712	coiled-coil domain containing 191	protein-coding
576	chr2	146337915	146338204	+	0	NA	promoter-TSS (NM_001033348)	promoter-TSS (NM_001033348)	-319	NM_001033348	241694	Mm.222310	NM_001033348	ENSMUSG00000037110	Ralgapa2	A230067G21Rik|AS250|BC053994|RGC2|pp250	Ral GTPase activating protein, alpha subunit 2 (catalytic)	protein-coding
572	chr4	114659360	114659649	+	0	NA	intron (NM_025647, intron 1 of 5)	CpG	329	NM_025647	66588	Mm.294159	NM_025647		Cmpk1	0610011D08Rik|CK|Cmpk|UMP-CMPk	cytidine monophosphate (UMP-CMP) kinase 1	protein-coding
596	chr19	6519541	6519830	+	0	NA	intron (NM_001205235, intron 21 of 21)	intron (NM_001205235, intron 21 of 21)	23385	NM_009203	20521	Mm.391146	NM_009203	ENSMUSG00000061742	Slc22a12	AI987855|OAT4L|Rst|Slc22al2|URAT1	solute carrier family 22 (organic anion/cation transporter), member 12	protein-coding
503	chr7	87390945	87391234	+	0	NA	promoter-TSS (NM_177765)	promoter-TSS (NM_177765)	-173	NM_177765	269954	Mm.276780	NM_177765	ENSMUSG00000045467	Ttll13	1700111A04Rik|4921538O11|BC024578	tubulin tyrosine ligase-like family, member 13	protein-coding
762	chr4	62186117	62186406	+	0	NA	promoter-TSS (NM_021498)	promoter-TSS (NM_021498)	-142	NM_177607	214106	Mm.73212	NM_177607	ENSMUSG00000058046	4933430I17Rik	bN189G18.7	RIKEN cDNA 4933430I17 gene	protein-coding
608	chr1	20810413	20810702	+	0	NA	promoter-TSS (NM_008563)	promoter-TSS (NM_008563)	-263	NM_008563	17215	Mm.4502	NM_008563	ENSMUSG00000041859	Mcm3	AL033361|C80350|Mcmd|P1|p1.m	minichromosome maintenance deficient 3 (S. cerevisiae)	protein-coding
18	chr19	5295436	5295725	+	0	NA	promoter-TSS (NM_030109)	promoter-TSS (NM_030109)	-125	NM_030109	319322	Mm.196532	NM_030109	ENSMUSG00000024853	Sf3b2	145kDa|2610311M13Rik|2810441F20Rik|B230398H18Rik|SAP145|SF3b1|SF3b145|SF3b150	splicing factor 3b, subunit 2	protein-coding
459	chr9	44291749	44292038	+	0	NA	Intergenic	Intergenic	-15326	NM_030256	80288	Mm.370270	NM_030256	ENSMUSG00000063382	Bcl9l	B9L|BC003321|BCL9-2|DLNB11	B cell CLL/lymphoma 9-like	protein-coding
157	chr4	41222353	41222642	+	0	NA	promoter-TSS (NM_026872)	promoter-TSS (NM_026872)	-329	NM_026872	68926	Mm.41864	NM_026872	ENSMUSG00000028433	Ubap2	1190005K07Rik|AA408600|AU045235|UBAP-2|mKIAA1491	ubiquitin-associated protein 2	protein-coding
130	chr17	57129617	57129906	+	0	NA	promoter-TSS (NM_017393)	promoter-TSS (NM_017393)	74	NM_017393	53895	Mm.287892	NM_017393	ENSMUSG00000002660	Clpp	AU019820|D17Wsu160e	caseinolytic mitochondrial matrix peptidase proteolytic subunit	protein-coding
69	chr8	86671629	86671918	+	0	NA	promoter-TSS (NM_001163752)	promoter-TSS (NM_001163752)	-121	NM_145970	212139	Mm.41424	NM_145970	ENSMUSG00000036686	Cc2d1a	BC016188|Freud-1|Tape	coiled-coil and C2 domain containing 1A	protein-coding
267	chr7	31373824	31374113	+	0	NA	promoter-TSS (NM_029274)	promoter-TSS (NM_029274)	-223	NM_001290573	75410	Mm.168688	NM_029274	ENSMUSG00000006307	Kmt2b	2610014H22Rik|Mll2|Wbp7|mKIAA0304	lysine (K)-specific methyltransferase 2B	protein-coding
743	chr7	26539629	26539918	+	0	NA	promoter-TSS (NM_178089)	promoter-TSS (NM_178089)	-34	NM_144922	232989	Mm.254223	NM_144922	ENSMUSG00000040725	Hnrnpul1	E130317O14Rik|E1B-AP5|E1BAP5|Hnrnpul|Hnrpul1	heterogeneous nuclear ribonucleoprotein U-like 1	protein-coding
287	chr7	135047458	135047747	+	0	NA	promoter-TSS (NM_009739)	promoter-TSS (NM_009739)	15	NM_009739	12041	Mm.425495	NM_009739	ENSMUSG00000030802	Bckdk	AI327402	branched chain ketoacid dehydrogenase kinase	protein-coding
142	chr19	42593076	42593365	+	0	NA	promoter-TSS (NM_177464)	promoter-TSS (NM_177464)	-75	NM_177464	52013	Mm.254169	NM_177464	ENSMUSG00000025184	R3hcc1l	1700036B12Rik|AI450607|C10orf28|D19Ertd386e|GIDRP86|Gidrp88	R3H domain and coiled-coil containing 1 like	protein-coding
567	chr12	107409626	107409915	+	0	NA	Intergenic	MLT1J|LTR|MaLR	161297	NM_001029844	22367	Mm.2981	NM_011705	ENSMUSG00000021115	Vrk1	51PK	vaccinia related kinase 1	protein-coding
764	chr9	56978382	56978671	+	0	NA	promoter-TSS (NM_028636)	promoter-TSS (NM_028636)	-58	NM_028636	73744	Mm.30110	NM_028636	ENSMUSG00000032295	Man2c1	1110025H24Rik	mannosidase, alpha, class 2C, member 1	protein-coding
370	chr17	35975195	35975484	+	0	NA	promoter-TSS (NM_011655)	promoter-TSS (NM_011655)	-93	NM_011655	22154	Mm.273538	NM_011655	ENSMUSG00000001525	Tubb5	AA408537|AI596182|B130022C14Rik|M(beta)5	tubulin, beta 5 class I	protein-coding
852	chr11	69572378	69572667	+	0	NA	promoter-TSS (NM_001291068)	promoter-TSS (NM_001291068)	-387	NM_001291068	20020	Mm.16533	NM_009089	ENSMUSG00000005198	Polr2a	220kDa|Rpb1|Rpo2-1	polymerase (RNA) II (DNA directed) polypeptide A	protein-coding
309	chr4	134024014	134024303	+	0	NA	promoter-TSS (NM_019641)	promoter-TSS (NM_019641)	-77	NM_019641	16765	Mm.378957	NM_019641	ENSMUSG00000028832	Stmn1	19k|Lag|Lap18|Op18|P18|P19|Pig|Pp17|Pp18|Pp19|Pr22|Smn	stathmin 1	protein-coding
855	chr10	86148097	86148386	+	0	NA	promoter-TSS (NR_015572)	promoter-TSS (NR_015572)	-31	NR_015572	66263	Mm.392261	NR_015572		1810014B01Rik	-	RIKEN cDNA 1810014B01 gene	pseudo
170	chr18	25327155	25327444	+	0	NA	promoter-TSS (NM_001033532)	promoter-TSS (NM_001033532)	79	NM_001142698	66648	Mm.263189	NM_001004361	ENSMUSG00000024269	Tpgs2	5730437P09Rik|5730494M16Rik|AI666318|Pgs2	tubulin polyglutamylase complex subunit 2	protein-coding
816	chr10	105278209	105278498	+	0	NA	promoter-TSS (NM_025602)	promoter-TSS (NM_025602)	83	NM_207522	216292	Mm.250875	NM_207522	ENSMUSG00000036009	Mettl25	-	methyltransferase like 25	protein-coding
300	chr2	29657963	29658252	+	0	NA	promoter-TSS (NM_011989)	promoter-TSS (NM_011989)	-93	NM_011989	26569	Mm.330113	NM_011989	ENSMUSG00000059316	Slc27a4	BB144259|FATP4	solute carrier family 27 (fatty acid transporter), member 4	protein-coding
268	chr5	104340209	104340498	+	0	NA	promoter-TSS (NM_178741)	promoter-TSS (NM_178741)	-105	NM_178741	246293	Mm.179871	NM_178741	ENSMUSG00000029312	Klhl8	2310001P09Rik|D5Ertd431e	kelch-like 8	protein-coding
324	chr12	56937075	56937364	+	0	NA	promoter-TSS (NM_001037756)	promoter-TSS (NM_001037756)	-134	NM_001037756	52592	Mm.24761	NM_027867	ENSMUSG00000012076	Brms1l	0710008O11Rik|AI159718|BRMS1|D12Ertd407e	breast cancer metastasis-suppressor 1-like	protein-coding
363	chr13	67229004	67229293	+	0	NA	promoter-TSS (NM_172392)	promoter-TSS (NM_172392)	-16	NM_172392	268670	Mm.56274	NM_172392	ENSMUSG00000057396	Zfp759	BC028265|Rslcan-8|Rslcan8	zinc finger protein 759	protein-coding
46	chr1	135557884	135558173	+	0	NA	promoter-TSS (NM_144530)	promoter-TSS (NM_144530)	-52	NM_001276767	70579	Mm.245357	NM_144530	ENSMUSG00000102976	Zc3h11a	1110003F06Rik|5730454B08Rik|G630041M05Rik|Zc3hdc11a|Zc3hh11a|mKIAA0663	zinc finger CCCH type containing 11A	protein-coding
289	chr13	67653880	67654169	+	0	NA	promoter-TSS (NM_001035231)	promoter-TSS (NM_001035231)	64	NM_001035231	212276	Mm.422831	NM_183145	ENSMUSG00000095432	Zfp748	KRAB-O|Rslcan20/21|Zfp208|mszf54	zinc finger protein 748	protein-coding
463	chr8	87489928	87490217	+	0	NA	promoter-TSS (NM_027187)	promoter-TSS (NM_027187)	-162	NM_027187	69724	Mm.182470	NM_027187	ENSMUSG00000052926	Rnaseh2a	2400006P09Rik|RNASEHI|RNHIA|RNHL	ribonuclease H2, large subunit	protein-coding
644	chr19	6118461	6118750	+	0	NA	promoter-TSS (NM_133678)	promoter-TSS (NM_133678)	-19	NM_133678	66406	Mm.303924	NM_133678	ENSMUSG00000024790	Sac3d1	2410004C24Rik|AU015683|shd1	SAC3 domain containing 1	protein-coding
246	chr15	75900110	75900399	+	0	NA	promoter-TSS (NM_134089)	promoter-TSS (NM_134089)	-94	NM_134089	105782	Mm.25568	NM_134089	ENSMUSG00000022568	Scrib	AI118201|CRIB|Crc|SCRIB1|Scrb1|mKIAA0147|vartul	scribbled homolog (Drosophila)	protein-coding
348	chr11	3439300	3439589	+	0	NA	promoter-TSS (NM_001159284)	promoter-TSS (NM_001159284)	-149	NM_001284429	29856	Mm.188516	NM_013870	ENSMUSG00000020439	Smtn	smsmo	smoothelin	protein-coding
667	chr8	112302331	112302620	+	0	NA	promoter-TSS (NM_001301211)	promoter-TSS (NM_001301211)	-8	NM_009677	11765	Mm.37210	NM_009677	ENSMUSG00000031731	Ap1g1	AA409002|AU041323|AW551707|Adtg|D8Ertd374e	adaptor protein complex AP-1, gamma 1 subunit	protein-coding
605	chr16	57231531	57231820	+	0	NA	promoter-TSS (NM_026254)	promoter-TSS (NM_026254)	-96	NM_026254	67581	Mm.257819	NM_026254	ENSMUSG00000022749	Tbc1d23	4930451A13Rik|AU015720|AU043671|AU043778|D030022P07Rik|W51689	TBC1 domain family, member 23	protein-coding
77	chr16	84835419	84835708	+	0	NA	5' UTR (NM_008065, exon 1 of 10)	5' UTR (NM_008065, exon 1 of 10)	194	NM_008065	14390	Mm.18974	NM_008065	ENSMUSG00000008976	Gabpa	GABPalpha	GA repeat binding protein, alpha	protein-coding
159	chr19	7568622	7568911	+	0	NA	promoter-TSS (NM_146091)	promoter-TSS (NM_146091)	-162	NM_146091	109168	Mm.264016	NM_146091	ENSMUSG00000024759	Atl3	4633402C03Rik|5730596K20Rik|AI465397|AW228836	atlastin GTPase 3	protein-coding
718	chr11	48630589	48630878	+	0	NA	5' UTR (NM_145377, exon 1 of 6)	5' UTR (NM_145377, exon 1 of 6)	160	NM_145377	211007	Mm.794	NM_145377	ENSMUSG00000040365	Trim41	AW552703|BC020156|R75223|RINCK	tripartite motif-containing 41	protein-coding
49	chr18	31919142	31919431	+	0	NA	promoter-TSS (NM_001242430)	promoter-TSS (NM_001242430)	-192	NM_153515	225339	Mm.290804	NM_153515	ENSMUSG00000041915	Ammecr1l	5430429D03Rik|AU022236|AU040755|AW111353|E230022H04Rik	AMME chromosomal region gene 1-like	protein-coding
502	chr7	6351185	6351474	+	0	NA	Intergenic	Intergenic	15301	NM_175247	22690	Mm.127014	NM_175247	ENSMUSG00000062861	Zfp28	2810438M17Rik|Zfp-28|mkr-5	zinc finger protein 28	protein-coding
10	chr11	98448471	98448760	+	0	NA	promoter-TSS (NM_025661)	promoter-TSS (NM_025661)	-56	NM_025661	66612	Mm.180546	NM_025661	ENSMUSG00000038150	Ormdl3	2810011N17Rik|AI315223	ORM1-like 3 (S. cerevisiae)	protein-coding
708	chr17	79420185	79420474	+	0	NA	promoter-TSS (NM_029239)	promoter-TSS (NM_029239)	-173	NM_001171004	75292	Mm.252776	NM_029239	ENSMUSG00000024070	Prkd3	4930557O20Rik|5730497N19Rik|PKD3|Pkcnu|Prkcn	protein kinase D3	protein-coding
283	chr5	137438031	137438320	+	0	NA	intron (NM_025562, intron 1 of 4)	intron (NM_025562, intron 1 of 4)	228	NM_025562	66437	Mm.25849	NM_025562	ENSMUSG00000019054	Fis1	2010003O14Rik|Ttc11	fission 1 (mitochondrial outer membrane) homolog (yeast)	protein-coding
413	chr4	117559906	117560195	+	0	NA	promoter-TSS (NM_033617)	promoter-TSS (NM_033617)	-116	NM_033617	114143	Mm.207052	NM_033617	ENSMUSG00000033379	Atp6v0b	2310024H13Rik|Atp6f|VMA16	ATPase, H+ transporting, lysosomal V0 subunit B	protein-coding
195	chr9	107790322	107790611	+	0	NA	promoter-TSS (NM_028369)	promoter-TSS (NM_028369)	6	NM_028369	72825	Mm.38037	NM_028369	ENSMUSG00000032583	Mon1a	2810468K17Rik	MON1 homolog A (yeast)	protein-coding
207	chr12	89598809	89599098	+	0	NA	promoter-TSS (NM_001277297)	promoter-TSS (NM_001277297)	-5	NM_001277297	72113	Mm.181387	NM_028105	ENSMUSG00000021044	Adck1	2610005A10Rik	aarF domain containing kinase 1	protein-coding
414	chr10	76495912	76496201	+	0	NA	promoter-TSS (NM_031196)	promoter-TSS (NM_031196)	99	NM_031196	20509	Mm.265060	NM_031196	ENSMUSG00000001436	Slc19a1	AI323572|RFC|RFC-1|RFC1	solute carrier family 19 (folate transporter), member 1	protein-coding
127	chr6	119338766	119339055	+	0	NA	intron (NM_197985, intron 1 of 7)	CpG	28591	NM_197985	68465	Mm.291826	NM_197985	ENSMUSG00000030168	Adipor2	1110001I14Rik|ADCR2|AI115388|AW554121|D6Ucla1e|Paqr2	adiponectin receptor 2	protein-coding
849	chr4	155177512	155177801	+	0	NA	promoter-TSS (NM_025570)	promoter-TSS (NM_025570)	-71	NM_025570	66448	Mm.23825	NM_025570	ENSMUSG00000029066	Mrpl20	2610008D01Rik|4930425I20Rik	mitochondrial ribosomal protein L20	protein-coding
535	chr5	149210377	149210666	+	0	NA	intron (NM_007513, intron 1 of 12)	intron (NM_007513, intron 1 of 12)	959	NM_007513	11987	Mm.275489	NM_007513	ENSMUSG00000041313	Slc7a1	4831426K01Rik|AI447493|Atrc-1|Atrc1|Cat1|Rec-1|Rev-1|mCAT-1	solute carrier family 7 (cationic amino acid transporter, y+ system), member 1	protein-coding
440	chr7	7089359	7089648	+	0	NA	promoter-TSS (NM_029584)	promoter-TSS (NM_029584)	-37	NM_029584	76373	Mm.159732	NM_029584	ENSMUSG00000063535	Zfp773	2810409K11Rik	zinc finger protein 773	protein-coding
282	chr3	19063092	19063381	+	0	NA	promoter-TSS (NM_028840)	promoter-TSS (NM_028840)	-171	NM_028840	74252	Mm.200383	NM_028840		Armc1	2310016N05Rik|2900046P06Rik|3110009G21Rik|AA409258|AW048872|Arcp|C330014L16Rik	armadillo repeat containing 1	protein-coding
179	chr5	125764374	125764663	+	0	NA	intron (NM_001205083, intron 10 of 10)	intron (NM_001205083, intron 10 of 10)	56946	NM_001205083	20778	Mm.282242	NM_016741	ENSMUSG00000037936	Scarb1	AI120173|CD36|Cd36l1|Cla-1|Cla1|D5Ertd460e|Hdlq1|Hlb398|SR-B1|SR-BI|SRBI|Srb1|mSR-BI	scavenger receptor class B, member 1	protein-coding
606	chr15	78258871	78259160	+	0	NA	promoter-TSS (NR_110357)	promoter-TSS (NR_110357)	21	NR_110357	72844	Mm.390816	NM_001081367	ENSMUSG00000033287	Kctd17	2900008M13Rik|AA414907|AW742389|N28155	potassium channel tetramerisation domain containing 17	protein-coding
29	chr13	44825996	44826285	+	0	NA	promoter-TSS (NM_001205044)	promoter-TSS (NM_001205044)	-3	NM_001205044	16468	Mm.25059	NM_021878	ENSMUSG00000038518	Jarid2	Jmj|jumonji	jumonji, AT rich interactive domain 2	protein-coding
158	chr19	53403691	53403980	+	0	NA	promoter-TSS (NM_010847)	promoter-TSS (NM_010847)	-68	NM_010847	17859	Mm.2154	NM_010847	ENSMUSG00000025025	Mxi1	ENSMUSG00000067085|Gm10197|Mad2|bHLHc11	MAX interactor 1, dimerization protein	protein-coding
549	chr18	32227065	32227354	+	0	NA	promoter-TSS (NM_173441)	promoter-TSS (NM_173441)	-179	NM_173441	73473	Mm.66853	NM_173441	ENSMUSG00000024384	Iws1	1700069O15Rik|3000008H23|AL117927|AW214353	IWS1 homolog (S. cerevisiae)	protein-coding
618	chr2	91042916	91043205	+	0	NA	promoter-TSS (NM_007387)	promoter-TSS (NM_007387)	-9	NM_007387	11432	Mm.45570	NM_007387	ENSMUSG00000002103	Acp2	Acp-2|LAP	acid phosphatase 2, lysosomal	protein-coding
724	chr4	45354775	45355064	+	0	NA	promoter-TSS (NM_153167)	promoter-TSS (NM_153167)	-54	NM_153167	242418	Mm.317668	NM_153167	ENSMUSG00000035572	Dcaf10	AA959934|Wdr32	DDB1 and CUL4 associated factor 10	protein-coding
396	chr4	43491027	43491316	+	0	NA	Intergenic	Intergenic	5410	NM_019436	54390	Mm.31775	NM_019436	ENSMUSG00000028460	Sit1	Sit	suppression inducing transmembrane adaptor 1	protein-coding
76	chr9	107444142	107444431	+	0	NA	promoter-TSS (NM_019720)	promoter-TSS (NM_019720)	-90	NM_019720	56368	Mm.24833	NM_019720	ENSMUSG00000037190	Cyb561d2	AW049681|Tsp10	cytochrome b-561 domain containing 2	protein-coding
214	chr7	30836256	30836545	+	0	NA	promoter-TSS (NM_011748)	promoter-TSS (NM_011748)	15	NM_011748	243906	Mm.347644	NM_011748		Zfp14	4732429I09Rik|Krox-9|Zfp-14|mKIAA1559	zinc finger protein 14	protein-coding
592	chr5	31482280	31482569	+	0	NA	promoter-TSS (NM_027901)	promoter-TSS (NM_027901)	93	NM_027901	71752	Mm.271923	NM_027901	ENSMUSG00000106864	Gtf3c2	1300004C11Rik|2610510G03Rik|AI225816|AU041069|TFIIIC110|mKIAA0011	general transcription factor IIIC, polypeptide 2, beta	protein-coding
843	chr1	171461542	171461831	+	0	NA	promoter-TSS (NM_023284)	promoter-TSS (NM_023284)	-91	NM_023284	66977	Mm.151315	NM_023284	ENSMUSG00000026683	Nuf2	2410003C07Rik|AU044112|C85691|Cdca1|NUF2R	NUF2, NDC80 kinetochore complex component, homolog (S. cerevisiae)	protein-coding
426	chr8	72696025	72696314	+	0	NA	promoter-TSS (NM_001293797)	promoter-TSS (NM_001293797)	-138	NM_145597	234371	Mm.23488	NM_145597	ENSMUSG00000002342	Tmem161a	AI428876|BB161850|BC021367	transmembrane protein 161A	protein-coding
219	chr5	23953540	23953829	+	0	NA	promoter-TSS (NM_022418)	promoter-TSS (NM_022418)	-20	NM_022418	64295	Mm.150098	NM_022418	ENSMUSG00000028958	Tmub1	2010004O20Rik|AB030183|Hops	transmembrane and ubiquitin-like domain containing 1	protein-coding
848	chr5	116678623	116678912	+	0	NA	intron (NM_177759, intron 1 of 13)	intron (NM_177759, intron 1 of 13)	60227	NM_177759	269693	Mm.10946	NM_177759		Ccdc60	AU018954|C130098D09	coiled-coil domain containing 60	protein-coding
491	chr4	34497603	34497892	+	0	NA	promoter-TSS (NM_001007589)	promoter-TSS (NM_001007589)	-117	NM_001007589	433693	Mm.389532	NM_026019	ENSMUSG00000028291	Akirin2	2700059D21Rik|AA114675|AA522011|AU019887|Akirin-2	akirin 2	protein-coding
621	chr13	67880426	67880715	+	0	NA	promoter-TSS (NM_028402)	promoter-TSS (NM_028402)	-60	NM_028402	72958	Mm.53849	NM_028402	ENSMUSG00000090659	Zfp493	2900054J07Rik|Rslcan12	zinc finger protein 493	protein-coding
3	chr4	94269923	94270212	+	0	NA	promoter-TSS (NM_172695)	promoter-TSS (NM_172695)	-129	NM_172695	18786	Mm.490101	NM_172695		Plaa	2410007N06|AI536418|AU018445|AW208417|D4Ertd618e|PLA2P|PLAP|Ufd3	phospholipase A2, activating protein	protein-coding
105	chr7	6296911	6297200	+	0	NA	Intergenic	Intergenic	-15019	NM_001033249	213011	Mm.333558	NM_001033249	ENSMUSG00000030443	Zfp583	BC056221|Znf583	zinc finger protein 583	protein-coding
313	chr17	56749221	56749510	+	0	NA	promoter-TSS (NM_153152)	promoter-TSS (NM_153152)	-171	NM_153152	224904	Mm.34002	NM_153152	ENSMUSG00000049760	2410015M20Rik	Mic13|QIL1|sr104	RIKEN cDNA 2410015M20 gene	protein-coding
780	chr17	80623576	80623865	+	0	NA	promoter-TSS (NM_026053)	promoter-TSS (NM_026053)	-109	NM_026053	67242	Mm.279985	NM_026053	ENSMUSG00000055760	Gemin6	2610019B15Rik|2810470M17Rik	gem (nuclear organelle) associated protein 6	protein-coding
651	chr6	91258051	91258340	+	0	NA	Intergenic	MLT1A1|LTR|MaLR	95437	NM_001081437	14115	Mm.249146	NM_007992	ENSMUSG00000064080	Fbln2	5730577E14Rik|FIBL-2	fibulin 2	protein-coding
800	chr15	74318088	74318377	+	0	NA	Intergenic	CpG	-28394	NM_174991	107831	Mm.43133	NM_174991	ENSMUSG00000034730	Adgrb1	B830018M07Rik|Bai1|R75078|mKIAA4089	adhesion G protein-coupled receptor B1	protein-coding
107	chr7	107520599	107520888	+	0	NA	promoter-TSS (NM_001017985)	promoter-TSS (NM_001017985)	0	NM_001017985	277939	Mm.276374	NM_001017985	ENSMUSG00000047248	C2cd3	AU020772	C2 calcium-dependent domain containing 3	protein-coding
702	chr17	34092662	34092951	+	0	NA	promoter-TSS (NM_011296)	promoter-TSS (NM_011296)	-21	NM_172620	224705	Mm.448614	NM_172620	ENSMUSG00000024319	Vps52	ARE1|D130068D18|D430041K17Rik|SAC2|Sacm2l|tclw5	vacuolar protein sorting 52 (yeast)	protein-coding
240	chr4	62069449	62069738	+	0	NA	promoter-TSS (NM_139291)	promoter-TSS (NM_139291)	64	NM_139291	66440	Mm.109930	NM_139291	ENSMUSG00000066149	Cdc26	2010012C09Rik	cell division cycle 26	protein-coding
563	chr8	97578834	97579123	+	0	NA	promoter-TSS (NM_001042715)	promoter-TSS (NM_001042715)	-25	NM_001042715	330830	Mm.277112	NM_001042715	ENSMUSG00000031786	Drc7	Ccdc135|Gm770|SRG-L|SRG-S	dynein regulatory complex subunit 7	protein-coding
323	chr10	99949962	99950251	+	0	NA	promoter-TSS (NM_146009)	promoter-TSS (NM_146009)	-125	NM_001033332	237500	Mm.296805	NM_001033332	ENSMUSG00000036676	Tmtc3	9130014E20Rik|B130008E12Rik|mSmile	transmembrane and tetratricopeptide repeat containing 3	protein-coding
144	chr11	95527961	95528250	+	0	NA	promoter-TSS (NM_008831)	promoter-TSS (NM_008831)	-166	NM_008831	18673	Mm.263862	NM_008831	ENSMUSG00000038845	Phb	Bap32	prohibitin	protein-coding
204	chr7	31337029	31337318	+	0	NA	intron (NM_183321, intron 1 of 11)	intron (NM_183321, intron 1 of 11)	118	NM_183321	333193	Mm.34885	NM_183321	ENSMUSG00000036864	Proser3	-	proline and serine rich 3	protein-coding
539	chr17	80526644	80526933	+	0	NA	promoter-TSS (NM_176963)	promoter-TSS (NM_176963)	-23	NM_176963	319625	Mm.29098	NM_176963	ENSMUSG00000035473	Galm	A530057M15Rik|AU015645|AU020959	galactose mutarotase	protein-coding
241	chr1	130140495	130140784	+	0	NA	promoter-TSS (NM_026390)	promoter-TSS (NM_026390)	-119	NM_026390	67812	Mm.293321	NM_026390	ENSMUSG00000026353	Ubxn4	1300013G12Rik|Ubxd2|mKIAA0242	UBX domain protein 4	protein-coding
486	chr4	117564593	117564882	+	0	NA	promoter-TSS (NM_026344)	promoter-TSS (NM_026344)	-129	NM_026344	67728	Mm.13823	NM_026344	ENSMUSG00000028540	Dph2	9130020C19Rik|AI467389|Dph2l2	DPH2 homolog (S. cerevisiae)	protein-coding
