# Supplementary material for: Mutations in Hcfc1 and Ronin result in an inborn error of cobalamin metabolism and ribosomopathy
Source: Nat Commun. 2022 Jan 10;13:134. doi: 10.1038/s41467-021-27759-7 (PMC8748873; doi:10.1038/s41467-021-27759-7)
Supplement: Supplementary file 3 — Supplementary Dataset 1–16 [file 41467_2021_27759_MOESM3_ESM.zip › SUPP DATA 7.xlsx]

## Sheet: Brain_specific_ChIP
PeakID (cmd=annotatePeaks.pl Aug_cutoff_Unique_Brain_RONIN_ChIP.txt mm9)	Chr	Start	End	Strand	Peak Score	Focus Ratio/Region Size	Annotation	Detailed Annotation	Distance to TSS	Nearest PromoterID	Entrez ID	Nearest Unigene	Nearest Refseq	Nearest Ensembl	Gene Name	Gene Alias	Gene Description	Gene Type
632	chr11	29071933	29072222	+	0	NA	promoter-TSS (NM_134034)	promoter-TSS (NM_134034)	-830	NM_134034	104570	Mm.276386	NM_134034	ENSMUSG00000020463	Smek2	AW011752|AW557776|Ppp4r3b|mKIAA1387	SMEK homolog 2, suppressor of mek1 (Dictyostelium)	protein-coding
690	chr7	52885823	52886112	+	0	NA	intron (NM_028544, intron 4 of 11)	intron (NM_028544, intron 4 of 11)	3060	NM_028544	69903	Mm.181396	NM_028544	ENSMUSG00000044562	Rasip1	1110025D03Rik|2610025P08Rik|AI853551|Rain	Ras interacting protein 1	protein-coding
73	chr6	29718029	29718318	+	0	NA	promoter-TSS (NM_021414)	promoter-TSS (NM_021414)	-270	NM_021414	74340	Mm.210899	NM_021414	ENSMUSG00000029772	Ahcyl2	4631427C17Rik|AI227036|Adohcyase3|mKIAA0828	S-adenosylhomocysteine hydrolase-like 2	protein-coding
761	chr7	6282784	6283073	+	0	NA	promoter-TSS (NM_001033249)	promoter-TSS (NM_001033249)	-892	NM_001033249	213011	Mm.333558	NM_001033249	ENSMUSG00000030443	Zfp583	BC056221|Znf583	zinc finger protein 583	protein-coding
848	chr5	116678623	116678912	+	0	NA	intron (NM_177759, intron 1 of 13)	intron (NM_177759, intron 1 of 13)	60227	NM_177759	269693	Mm.10946	NM_177759	ENSMUSG00000043913	Ccdc60	AU018954|C130098D09	coiled-coil domain containing 60	protein-coding
468	chr14	71167248	71167537	+	0	NA	promoter-TSS (NM_023045)	promoter-TSS (NM_023045)	-957	NM_023045	65246	Mm.152987	NM_023045	ENSMUSG00000022100	Xpo7	4930506C02Rik|BB164534|Ranbp16|mKIAA0745	exportin 7	protein-coding
578	chr13	3633088	3633377	+	0	NA	promoter-TSS (NM_001267724)	promoter-TSS (NM_001267724)	-46	NM_001267724	142688	Mm.253061	NM_178283	ENSMUSG00000033781	Asb13	2210015B19Rik|6430573K02Rik|Asb-13|C85285	ankyrin repeat and SOCS box-containing 13	protein-coding
319	chr4	132895384	132895673	+	0	NA	promoter-TSS (NM_199306)	promoter-TSS (NM_199306)	-298	NM_199306	230796	Mm.226576	NM_199306	ENSMUSG00000037622	Wdtc1	Gm695|adipose|adp	WD and tetratricopeptide repeats 1	protein-coding
645	chr7	3314518	3314807	+	0	NA	intron (NM_011102, intron 8 of 17)	intron (NM_011102, intron 8 of 17)	11004	NM_001291434	18752	Mm.7980	NM_011102	ENSMUSG00000078816	Prkcg	PKCgamma|Pkcc|Prkcc	protein kinase C, gamma	protein-coding
756	chr4	139959152	139959441	+	0	NA	Intergenic	MLT1J1|LTR|MaLR	-156570	NM_198610	230868	Mm.298731	NM_198610	ENSMUSG00000040972	Igsf21	BC055811|Gm141	immunoglobulin superfamily, member 21	protein-coding
192	chr7	52409889	52410178	+	0	NA	promoter-TSS (NM_145954)	promoter-TSS (NM_145954)	-125	NM_145954	69748	Mm.82139	NM_145954	ENSMUSG00000007833	Aldh16a1	2410004H02Rik|AI452234|mFLJ00209	aldehyde dehydrogenase 16 family, member A1	protein-coding
386	chr14	11993341	11993630	+	0	NA	intron (NM_010210, intron 1 of 8)	intron (NM_010210, intron 1 of 8)	1064	NM_010210	14198	Mm.397619	NM_010210	ENSMUSG00000060579	Fhit	AW045638|Fra14A2	fragile histidine triad gene	protein-coding
767	chr4	155079112	155079401	+	0	NA	5' UTR (NM_026899, exon 1 of 5)	5' UTR (NM_026899, exon 1 of 5)	332	NM_026899	68991	Mm.294770	NM_026899	ENSMUSG00000029038	Ssu72	1190002E22Rik|1500011L16Rik|2610101M12Rik	Ssu72 RNA polymerase II CTD phosphatase homolog (yeast)	protein-coding
55	chr4	151370289	151370578	+	0	NA	promoter-TSS (NM_172705)	promoter-TSS (NM_172705)	-145	NM_172705	230936	Mm.25582	NM_172705	ENSMUSG00000047777	Phf13	BC029632|Phf5|SPOC1	PHD finger protein 13	protein-coding
642	chr19	7025351	7025640	+	0	NA	intron (NM_001285453, intron 3 of 3)	intron (NM_001285453, intron 3 of 3)	8443	NM_001285453	12015	Mm.4387	NM_007522	ENSMUSG00000024959	Bad	AI325008|Bbc2	BCL2-associated agonist of cell death	protein-coding
195	chr9	107790322	107790611	+	0	NA	promoter-TSS (NM_028369)	promoter-TSS (NM_028369)	6	NM_028369	72825	Mm.38037	NM_028369	ENSMUSG00000032583	Mon1a	2810468K17Rik	MON1 homolog A, secretory traffciking associated	protein-coding
271	chr2	38781851	38782140	+	0	NA	promoter-TSS (NM_010264)	promoter-TSS (NM_010264)	-14	NM_010264	14536	Mm.439703	NM_010264	ENSMUSG00000063972	Nr6a1	1700113M01Rik|Gcnf|NCNF|RTR	nuclear receptor subfamily 6, group A, member 1	protein-coding
88	chr6	89545558	89545847	+	0	NA	promoter-TSS (NM_001167736)	promoter-TSS (NM_001167736)	-56	NM_025351	66098	Mm.20313	NM_025351	ENSMUSG00000030086	Chchd6	0710001P09Rik|1700021B03Rik	coiled-coil-helix-coiled-coil-helix domain containing 6	protein-coding
13	chr15	12047321	12047610	+	0	NA	promoter-TSS (NM_011767)	promoter-TSS (NM_011767)	-141	NM_011767	22763	Mm.273496	NM_011767	ENSMUSG00000022201	Zfr	C920030H05Rik	zinc finger RNA binding protein	protein-coding
160	chr15	75760140	75760429	+	0	NA	promoter-TSS (NM_031201)	promoter-TSS (NM_031201)	-124	NM_031201	22122	Mm.22596	NM_031201	ENSMUSG00000022570	Tsta3	AI256181|FX|Tstap35b	tissue specific transplantation antigen P35B	protein-coding
840	chr5	112423004	112423293	+	0	NA	Intergenic	MLT1J|LTR|MaLR	-212635	NR_045378	75569	Mm.243721	NR_045377	ENSMUSG00000101683	1700028D13Rik	-	RIKEN cDNA 1700028D13 gene	ncRNA
655	chr4	153201943	153202232	+	0	NA	Intergenic	MLT1J|LTR|MaLR	122498	NR_040670	407793	Mm.260950	NR_040670		BC039966	-	cDNA sequence BC039966	ncRNA
252	chr13	55464166	55464455	+	0	NA	promoter-TSS (NM_025828)	promoter-TSS (NM_025828)	-166	NM_025828	66890	Mm.38868	NM_025828	ENSMUSG00000021484	Lman2	1110003H06Rik|1300009F09Rik|AA408240|AL023023|AU040819|GP36B|VIP36	lectin, mannose-binding 2	protein-coding
640	chr8	87558571	87558860	+	0	NA	Intergenic	Intergenic	-2099	NM_145390	212999	Mm.220357	NM_145390	ENSMUSG00000031691	Tnpo2	1110034O24Rik|AA414969|AI464345|AI852433|IPO3|Knpb2b|Kpnb2b|TRN2	transportin 2 (importin 3, karyopherin beta 2b)	protein-coding
450	chr10	80065517	80065806	+	0	NA	promoter-TSS (NM_001100606)	promoter-TSS (NM_001100606)	34	NM_019575	56214	Mm.273170	NM_019575	ENSMUSG00000078441	Scamp4	2410022D05Rik|AI448940|AU022392|AW742369|Sc4	secretory carrier membrane protein 4	protein-coding
125	chr4	125879810	125880099	+	0	NA	promoter-TSS (NM_146153)	promoter-TSS (NM_146153)	0	NM_146153	230753	Mm.29813	NM_146153	ENSMUSG00000043962	Thrap3	9330151F09Rik|B230333E16Rik|Trap150	thyroid hormone receptor associated protein 3	protein-coding
705	chr5	121995789	121996078	+	0	NA	promoter-TSS (NM_010765)	promoter-TSS (NM_010765)	-32	NM_010765	17165	Mm.272206	NM_010765	ENSMUSG00000029454	Mapkapk5	MK5|PRAK	MAP kinase-activated protein kinase 5	protein-coding
315	chr2	31950901	31951190	+	0	NA	promoter-TSS (NM_145521)	promoter-TSS (NM_145521)	-126	NM_145521	227721	Mm.257236	NM_145521	ENSMUSG00000051373	Plpp7	D830019K17Rik|NET39|Ppapdc3	phospholipid phosphatase 7 (inactive)	protein-coding
805	chr2	48804523	48804812	+	0	NA	promoter-TSS (NM_029924)	promoter-TSS (NM_029924)	120	NR_033442	26428	Mm.291059	NM_011958	ENSMUSG00000026761	Orc4	Orc4P|Orc4l|mMmORC4	origin recognition complex, subunit 4	protein-coding
270	chr5	115722817	115723106	+	0	NA	promoter-TSS (NM_016698)	promoter-TSS (NM_016698)	-57	NM_016698	50849	Mm.30051	NM_016698	ENSMUSG00000041740	Rnf10	AA675014|RIE2|mKIAA0262	ring finger protein 10	protein-coding
74	chr19	6235793	6236082	+	0	NA	promoter-TSS (NM_198168)	promoter-TSS (NM_198168)	-97	NM_198168	225849	Mm.118076	NM_198168	ENSMUSG00000024777	Ppp2r5b	B'beta|BC026670	protein phosphatase 2, regulatory subunit B', beta	protein-coding
500	chr6	29417515	29417804	+	0	NA	promoter-TSS (NM_025381)	promoter-TSS (NM_025381)	-124	NM_025381	66144	Mm.371614	NM_025381	ENSMUSG00000004285	Atp6v1f	1110004G16Rik	ATPase, H+ transporting, lysosomal V1 subunit F	protein-coding
404	chr5	31013907	31014196	+	0	NA	promoter-TSS (NM_023047)	promoter-TSS (NM_023047)	-217	NM_023047	65254	Mm.27732	NM_023047	ENSMUSG00000029168	Dpysl5	CRAM|CRMP-5|Crmp5	dihydropyrimidinase-like 5	protein-coding
691	chr9	75458996	75459285	+	0	NA	promoter-TSS (NM_016711)	promoter-TSS (NM_016711)	-8	NM_016711	50876	Mm.291880	NM_016711	ENSMUSG00000032186	Tmod2	N-Tmod|NTMOD	tropomodulin 2	protein-coding
502	chr7	6351185	6351474	+	0	NA	Intergenic	Intergenic	15301	NM_175247	22690	Mm.127014	NM_175247	ENSMUSG00000062861	Zfp28	2810438M17Rik|Zfp-28|mkr-5	zinc finger protein 28	protein-coding
97	chr1	16647110	16647399	+	0	NA	promoter-TSS (NR_037998)	promoter-TSS (NR_037998)	-54	NM_001310470	67923	Mm.289248	NM_026456	ENSMUSG00000079658	Eloc	2610043E24Rik|2610301I15Rik|AA407206|AI987979|AW049146|Tceb1	elongin C	protein-coding
534	chrX	98449325	98449614	+	0	NA	promoter-TSS (NM_018789)	promoter-TSS (NM_018789)	-398	NM_018789	54601	Mm.240299	NM_018789	ENSMUSG00000042903	Foxo4	Afxh|Mllt7|afx	forkhead box O4	protein-coding
575	chr3	100725812	100726101	+	0	NA	promoter-TSS (NM_001165953)	promoter-TSS (NM_001165953)	-460	NM_194343	229644	Mm.189351	NM_194343	ENSMUSG00000033233	Trim45	4921530N01Rik	tripartite motif-containing 45	protein-coding
308	chr19	14672528	14672817	+	0	NA	promoter-TSS (NM_001302951)	promoter-TSS (NM_001302951)	1	NM_001302950	21888	Mm.103638	NM_011600	ENSMUSG00000024642	Tle4	5730411M05Rik|AA792082|Bce-1|Bce1|ESTM13|ESTM14|Grg4|X83332|X83333|grg-4	transducin-like enhancer of split 4	protein-coding
91	chr8	127245854	127246143	+	0	NA	promoter-TSS (NM_145607)	promoter-TSS (NM_145607)	-41	NM_026855	68865	Mm.22779	NM_026855	ENSMUSG00000031982	Arv1	1110067L22Rik|AI461928|AW121084	ARV1 homolog, fatty acid homeostasis modulator	protein-coding
261	chrX	7182412	7182701	+	0	NA	promoter-TSS (NM_138603)	promoter-TSS (NM_138603)	-10	NM_138603	54638	Mm.288192	NM_138603	ENSMUSG00000031143	Ccdc22	AI481216|DXImx40e|Ppp1r3f|Sfc22	coiled-coil domain containing 22	protein-coding
203	chr4	132567247	132567536	+	0	NA	promoter-TSS (NM_146155)	promoter-TSS (NM_146155)	-30	NM_146155	230793	Mm.31816	NM_146155	ENSMUSG00000037692	Ahdc1	D030015G18Rik	AT hook, DNA binding motif, containing 1	protein-coding
530	chr7	133630515	133630804	+	0	NA	promoter-TSS (NM_001163713)	promoter-TSS (NM_001163713)	-210	NM_001163713	233870	Mm.197829	NM_172745	ENSMUSG00000073838	Tufm	2300002G02Rik|C76308|C76389|EF-TuMT|EFTU	Tu translation elongation factor, mitochondrial	protein-coding
750	chr17	25410561	25410850	+	0	NA	promoter-TSS (NM_001177610)	promoter-TSS (NM_001177610)	154	NM_001177609	22196	Mm.240044	NM_011665	ENSMUSG00000015120	Ube2i	5830467E05Rik|F830028O17Rik|UBC9|Ubce2i|Ubce9	ubiquitin-conjugating enzyme E2I	protein-coding
218	chr2	172847174	172847463	+	0	NA	promoter-TSS (NM_019547)	promoter-TSS (NM_019547)	-85	NM_019547	56190	Mm.485782	NM_019547	ENSMUSG00000027510	Rbm38	Rnpc1|Seb4|Seb4l	RNA binding motif protein 38	protein-coding
349	chr11	5442165	5442454	+	0	NA	promoter-TSS (NM_134033)	promoter-TSS (NM_134033)	-89	NM_134033	104479	Mm.210403	NM_134033	ENSMUSG00000020482	Ccdc117	1110004K02Rik|1700026O03Rik|AU018638|AU042822|AV173073|BC018601	coiled-coil domain containing 117	protein-coding
730	chr11	51502320	51502609	+	0	NA	promoter-TSS (NM_025319)	promoter-TSS (NM_025319)	-328	NM_025319	66050	Mm.35693	NM_025319	ENSMUSG00000007777	0610009B22Rik	-	RIKEN cDNA 0610009B22 gene	protein-coding
654	chr2	31940329	31940618	+	0	NA	Intergenic	Intergenic	-1248	NM_175511	241303	Mm.250441	NM_175511	ENSMUSG00000050592	Fam78a	A130092J06Rik	family with sequence similarity 78, member A	protein-coding
22	chr6	119988693	119988982	+	0	NA	promoter-TSS (NM_001185020)	promoter-TSS (NM_001185020)	-164	NM_001199083	232341	Mm.333349	NM_198703	ENSMUSG00000045962	Wnk1	6430573H23Rik|EG406236|Hsn2|Prkwnk1|mKIAA0344	WNK lysine deficient protein kinase 1	protein-coding
591	chr10	12727928	12728217	+	0	NA	promoter-TSS (NM_175102)	promoter-TSS (NM_175102)	-184	NM_175102	66125	Mm.29743	NM_175102	ENSMUSG00000078348	Sf3b5	10kDa|1110005L13Rik|AU043053|Sf3b10	splicing factor 3b, subunit 5	protein-coding
556	chr17	45817468	45817757	+	0	NA	intron (NM_198167, intron 1 of 23)	intron (NM_198167, intron 1 of 23)	5555	NM_198167	224807	Mm.157904	NM_198167	ENSMUSG00000036026	Tmem63b	BC026370	transmembrane protein 63b	protein-coding
746	chr14	54873588	54873877	+	0	NA	promoter-TSS (NM_010015)	promoter-TSS (NM_010015)	-72	NM_001205181	105501	Mm.28771	NM_134076	ENSMUSG00000040997	Abhd4	1110035H23Rik|AI429574|Abh4	abhydrolase domain containing 4	protein-coding
204	chr7	31337029	31337318	+	0	NA	promoter-TSS (NR_128568)	promoter-TSS (NR_128568)	118	NM_183321	333193	Mm.34885	NM_183321	ENSMUSG00000036864	Proser3	-	proline and serine rich 3	protein-coding
522	chr2	112105507	112105796	+	0	NA	promoter-TSS (NM_133649)	promoter-TSS (NM_133649)	-820	NM_133649	107723	Mm.491155	NM_133648	ENSMUSG00000027130	Slc12a6	9530023I19Rik|KCC3|gaxp	solute carrier family 12, member 6	protein-coding
373	chr6	67118356	67118645	+	0	NA	Intergenic	Intergenic	-98473	NM_001113564	66870	Mm.240490	NM_025814	ENSMUSG00000036371	Serbp1	1200009K13Rik|9330147J08Rik|AL022786|Pairbp1	serpine1 mRNA binding protein 1	protein-coding
31	chr8	82163085	82163374	+	0	NA	promoter-TSS (NM_001081164)	promoter-TSS (NM_001081164)	-346	NM_001256033	73945	Mm.34348	NM_001081164	ENSMUSG00000036990	Otud4	4930431L18Rik|AI449692|D8Ertd69e|mKIAA1046	OTU domain containing 4	protein-coding
140	chr8	34752166	34752455	+	0	NA	intron (NM_178648, intron 1 of 7)	CpG	138	NM_178648	108159	Mm.29301	NM_178648	ENSMUSG00000052906	Ubxn8	D0H8S2298E|Rep-8|Rep8h|Ubxd6	UBX domain protein 8	protein-coding
167	chr13	107736977	107737266	+	0	NA	promoter-TSS (NM_025447)	promoter-TSS (NM_025447)	-88	NM_025447	66254	Mm.9563	NM_025447	ENSMUSG00000021692	Dimt1	1500031M22Rik|AV111347|Dimt1l	DIM1 dimethyladenosine transferase 1-like (S. cerevisiae)	protein-coding
329	chr7	28516242	28516531	+	0	NA	promoter-TSS (NM_009560)	promoter-TSS (NM_009560)	-42	NM_009560	22718	Mm.66913	NM_009560	ENSMUSG00000037640	Zfp60	6330516O17Rik|AI426106|AI449354|Mfg-3|Mfg3	zinc finger protein 60	protein-coding
168	chr9	22215722	22216011	+	0	NA	promoter-TSS (NM_026739)	promoter-TSS (NM_026739)	-155	NM_026739	68283	Mm.280669	NM_026739	ENSMUSG00000036411	9530077C05Rik	1110003N12Rik|Kiaa0895|mKIAA0895	RIKEN cDNA 9530077C05 gene	protein-coding
638	chr7	108575402	108575691	+	0	NA	intron (NM_001143848, intron 1 of 30)	intron (NM_001143848, intron 1 of 30)	5341	NM_001008548	207728	Mm.247564	NM_001008548	ENSMUSG00000030653	Pde2a	CGS-PDE|cGSPDE	phosphodiesterase 2A, cGMP-stimulated	protein-coding
720	chr6	92191254	92191543	+	0	NA	TTS (NM_009426)	TTS (NM_009426)	3246	NM_009426	22044	Mm.1363	NM_009426	ENSMUSG00000005892	Trh	Pro-TRH|Trf	thyrotropin releasing hormone	protein-coding
803	chr7	54051128	54051417	+	0	NA	promoter-TSS (NM_001005248)	promoter-TSS (NM_001005248)	-21	NM_001167864	246694	Mm.379442	NM_178742	ENSMUSG00000014418	Hps5	AI646796|AL022647|C85120|haze|hz|maroon|mr|ru-2|ru2	Hermansky-Pudlak syndrome 5	protein-coding
665	chr7	88028174	88028463	+	0	NA	Intergenic	Intergenic	17837	NM_028026	71968	Mm.274226	NM_028026	ENSMUSG00000025722	Wdr73	1200011I23Rik|2410008B13Rik|AI848574|C85352	WD repeat domain 73	protein-coding
510	chr5	143697319	143697608	+	0	NA	Intergenic	LTR33B|LTR|ERVL	-24571	NM_007984	14086	Mm.289707	NM_007984	ENSMUSG00000029581	Fscn1	AI663989|Fan1|fascin-1	fascin actin-bundling protein 1	protein-coding
395	chr9	34983515	34983804	+	0	NA	promoter-TSS (NM_027030)	promoter-TSS (NM_027030)	-87	NM_027030	69305	Mm.229110	NM_027030	ENSMUSG00000032040	Dcps	1700001E16Rik|AA408441	decapping enzyme, scavenger	protein-coding
1	chr9	123760929	123761218	+	0	NA	promoter-TSS (NM_148925)	promoter-TSS (NM_148925)	-53	NM_001110253	17281	Mm.252941	NM_148925	ENSMUSG00000025241	Fyco1	2810409M01Rik|Mem2|RUFY3|ZFYVE7	FYVE and coiled-coil domain containing 1	protein-coding
375	chr2	90893936	90894225	+	0	NA	promoter-TSS (NM_008948)	promoter-TSS (NM_008948)	-93	NM_008948	19182	Mm.289832	NM_008948	ENSMUSG00000002102	Psmc3	TBP-1	proteasome (prosome, macropain) 26S subunit, ATPase 3	protein-coding
292	chr3	138189956	138190245	+	0	NA	promoter-TSS (NM_001313980)	promoter-TSS (NM_001313980)	-132	NM_001313980	13684	Mm.3941	NM_007917	ENSMUSG00000028156	Eif4e	EG668879|Eif4e-ps|If4e|eIF-4E	eukaryotic translation initiation factor 4E	protein-coding
594	chr13	45450294	45450583	+	0	NA	Intergenic	MLT1J2|LTR|MaLR	-34673	NM_153789	218203	Mm.212855	NM_153789	ENSMUSG00000038175	Mylip	9430057C20Rik|Mir	myosin regulatory light chain interacting protein	protein-coding
46	chr1	135557884	135558173	+	0	NA	promoter-TSS (NM_001276767)	promoter-TSS (NM_001276767)	-52	NM_144530	70579	Mm.245357	NM_144530	ENSMUSG00000102976	Zc3h11a	1110003F06Rik|5730454B08Rik|G630041M05Rik|Zc3hdc11a|Zc3hh11a|mKIAA0663	zinc finger CCCH type containing 11A	protein-coding
8	chr7	29551601	29551890	+	0	NA	promoter-TSS (NM_010908)	promoter-TSS (NM_010908)	-26	NM_022432	64383	Mm.272443	NM_022432	ENSMUSG00000015149	Sirt2	5730427M03Rik|SIR2L2|Sir2l	sirtuin 2	protein-coding
402	chr8	114046023	114046312	+	0	NA	promoter-TSS (NM_001170742)	promoter-TSS (NM_001170742)	-160	NM_001170743	319481	Mm.247294	NM_176923	ENSMUSG00000031959	Wdr59	5430401O09Rik|Cdw12	WD repeat domain 59	protein-coding
17	chr14	57190605	57190894	+	0	NA	promoter-TSS (NM_001014996)	promoter-TSS (NM_001014996)	-66	NM_001014996	219103	Mm.212525	NM_001014996	ENSMUSG00000064128	Cenpj	4932437H03Rik|CPAP|Gm81|LAP|LIP1|Sas4	centromere protein J	protein-coding
227	chr11	78959910	78960199	+	0	NA	promoter-TSS (NM_013571)	promoter-TSS (NM_013571)	-198	NM_013571	16706	Mm.4745	NM_013571	ENSMUSG00000018334	Ksr1	AW492498|B-KSR1|D11Bhm183e|D11Bhm184e|Ksr|RSU2|hb	kinase suppressor of ras 1	protein-coding
819	chr7	6107637	6107926	+	0	NA	promoter-TSS (NM_001013012)	promoter-TSS (NM_001013012)	-208	NM_001013012	67109	Mm.3254	NM_001013012	ENSMUSG00000046792	Zfp787	2210018M03Rik|Znf787	zinc finger protein 787	protein-coding
121	chr6	142705005	142705294	+	0	NA	promoter-TSS (NM_009908)	promoter-TSS (NM_009908)	-57	NM_009908	12764	Mm.3820	NM_009908	ENSMUSG00000030282	Cmas	AW208911|CMPNeu5Ac|D6Bwg0250e	cytidine monophospho-N-acetylneuraminic acid synthetase	protein-coding
321	chr19	5106957	5107246	+	0	NA	promoter-TSS (NM_029576)	promoter-TSS (NM_029576)	-105	NM_029576	76308	Mm.182563	NM_029576	ENSMUSG00000024870	Rab1b	1110011F09Rik	RAB1B, member RAS oncogene family	protein-coding
101	chr7	99889852	99890141	+	0	NA	promoter-TSS (NR_015510)	promoter-TSS (NR_015510)	-27	NR_015510	666737	Mm.473620	NR_015510	ENSMUSG00000074024	4632427E13Rik	AU015482	RIKEN cDNA 4632427E13 gene	ncRNA
72	chr2	101726217	101726506	+	0	NA	promoter-TSS (NM_029635)	promoter-TSS (NM_029635)	-58	NM_029635	76501	Mm.330424	NM_029635	ENSMUSG00000027163	Commd9	1810029F08Rik|AA409293	COMM domain containing 9	protein-coding
499	chr15	76734293	76734582	+	0	NA	promoter-TSS (NM_012053)	promoter-TSS (NM_012053)	-64	NM_012053	26961	Mm.30066	NM_012053	ENSMUSG00000003970	Rpl8	-	ribosomal protein L8	protein-coding
757	chr2	174289575	174289864	+	0	NA	promoter-TSS (NM_025983)	promoter-TSS (NM_025983)	-117	NM_025983	67126	Mm.20841	NM_025983	ENSMUSG00000016252	Atp5e	2410043G19Rik|ATPE|AV000645	ATP synthase, H+ transporting, mitochondrial F1 complex, epsilon subunit	protein-coding
352	chr5	34712204	34712493	+	0	NA	promoter-TSS (NM_001243123)	promoter-TSS (NM_001243123)	-234	NM_001243123	231128	Mm.286885	NM_001030306	ENSMUSG00000037210	Fam193a	-	family with sequence similarity 193, member A	protein-coding
588	chr7	135381319	135381608	+	0	NA	promoter-TSS (NM_177001)	promoter-TSS (NM_177001)	82	NM_177001	100043133	Mm.183647	NM_177001	ENSMUSG00000062944	9130023H24Rik	GLI4	RIKEN cDNA 9130023H24 gene	protein-coding
137	chr11	62602807	62603096	+	0	NA	promoter-TSS (NM_138949)	promoter-TSS (NM_138949)	-32	NM_138949	192651	Mm.168530	NM_138949	ENSMUSG00000047342	Zfp286	BC027023	zinc finger protein 286	protein-coding
644	chr19	6118461	6118750	+	0	NA	promoter-TSS (NM_133678)	promoter-TSS (NM_133678)	-19	NM_133678	66406	Mm.303924	NM_133678	ENSMUSG00000024790	Sac3d1	2410004C24Rik|AU015683|shd1	SAC3 domain containing 1	protein-coding
269	chr5	136611837	136612126	+	0	NA	promoter-TSS (NM_027891)	promoter-TSS (NM_027891)	-34	NM_001347492	72041	Mm.486605	NM_028070	ENSMUSG00000039754	Alkbh4	2010004B12Rik|Abj4	alkB homolog 4, lysine demethylase	protein-coding
835	chr9	58392639	58392928	+	0	NA	Intergenic	MLT1J|LTR|MaLR	-4036	NM_133983	102657	Mm.5356	NM_133983	ENSMUSG00000035914	Cd276	6030411F23Rik|AU016588|B7RP-2|B7h3	CD276 antigen	protein-coding
165	chr7	108812028	108812317	+	0	NA	promoter-TSS (NM_009191)	promoter-TSS (NM_009191)	-110	NM_009191	20480	Mm.3990	NM_009191	ENSMUSG00000001829	Clpb	AL118244|Skd3	ClpB caseinolytic peptidase B	protein-coding
457	chr19	46764412	46764701	+	0	NA	exon (NM_025563, exon 1 of 5)	exon (NM_025563, exon 1 of 5)	160	NM_025563	66439	Mm.87163	NM_025563	ENSMUSG00000062376	Borcs7	2010012O05Rik|4930569L17Rik|AI413851|AI467257	BLOC-1 related complex subunit 7	protein-coding
606	chr15	78258871	78259160	+	0	NA	promoter-TSS (NM_001289671)	promoter-TSS (NM_001289671)	21	NM_001289671	72844	Mm.390816	NM_001081367	ENSMUSG00000033287	Kctd17	2900008M13Rik|AA414907|AW742389|N28155	potassium channel tetramerisation domain containing 17	protein-coding
312	chrX	45696663	45696952	+	0	NA	intron (NM_178782, intron 2 of 14)	intron (NM_178782, intron 2 of 14)	2272	NM_178782	320376	Mm.210146	NM_178782	ENSMUSG00000036959	Bcorl1	6720425J07Rik|B930011H20Rik	BCL6 co-repressor-like 1	protein-coding
405	chr18	61008480	61008769	+	0	NA	promoter-TSS (NM_001198984)	promoter-TSS (NM_001198984)	-6	NM_001198984	21453	Mm.486251	NM_011552	ENSMUSG00000024613	Tcof1	AA408847|AW209012|treacle	treacle ribosome biogenesis factor 1	protein-coding
506	chr4	61947268	61947557	+	0	NA	promoter-TSS (NM_025286)	promoter-TSS (NM_025286)	-51	NM_025286	20530	Mm.292539	NM_025286	ENSMUSG00000066152	Slc31a2	AI604396|CTR2	solute carrier family 31, member 2	protein-coding
587	chr2	144419577	144419866	+	0	NA	promoter-TSS (NM_001033297)	promoter-TSS (NM_001033297)	-80	NM_001033297	228715	Mm.27391	NM_001033297	ENSMUSG00000074754	Gm561	-	predicted gene 561	protein-coding
699	chr5	143996702	143996991	+	0	NA	promoter-TSS (NM_001289589)	promoter-TSS (NM_001289589)	4	NM_177681	231866	Mm.55211	NM_177681	ENSMUSG00000029587	Zfp12	C530015C18|Krox-7|Zfp-12|Znf12	zinc finger protein 12	protein-coding
431	chr13	64445544	64445833	+	0	NA	Intergenic	Intergenic	26140	NM_009984	13039	Mm.930	NM_009984	ENSMUSG00000021477	Ctsl	1190035F06Rik|CatL|Ctsl1|MEP|fs|nkt	cathepsin L	protein-coding
425	chr1	75241472	75241761	+	0	NA	3' UTR (NM_001159883, exon 9 of 9)	3' UTR (NM_001159883, exon 9 of 9)	8339	NM_001159885	56812	Mm.489660	NM_020266	ENSMUSG00000026203	Dnajb2	2700059H22Rik|Dnajb10|Hsj1|mDj8	DnaJ heat shock protein family (Hsp40) member B2	protein-coding
415	chr2	27331059	27331348	+	0	NA	promoter-TSS (NM_023336)	promoter-TSS (NM_023336)	-10	NM_001113573	67382	Mm.28721	NM_023336	ENSMUSG00000026918	Brd3	2410084F24Rik|AW060456|Fsrg2|ORFX|RINGL3	bromodomain containing 3	protein-coding
263	chr12	3364957	3365246	+	0	NA	promoter-TSS (NM_008445)	promoter-TSS (NM_008445)	-31	NM_008445	16570	Mm.7688	NM_008445	ENSMUSG00000020668	Kif3c	mKIAA4058	kinesin family member 3C	protein-coding
553	chr7	52347518	52347807	+	0	NA	promoter-TSS (NM_026555)	promoter-TSS (NM_026555)	-79	NM_026555	52377	Mm.29997	NM_026555	ENSMUSG00000019539	Rcn3	6030455P07Rik|D530026G20Rik|D7Ertd671e|RLP49	reticulocalbin 3, EF-hand calcium binding domain	protein-coding
366	chr3	89323736	89324025	+	0	NA	promoter-TSS (NM_080466)	promoter-TSS (NM_080466)	-206	NM_080466	140493	Mm.120250	NM_080466	ENSMUSG00000000794	Kcnn3	KCa2.3|SK3|SKCA3	potassium intermediate/small conductance calcium-activated channel, subfamily N, member 3	protein-coding
191	chr7	28764130	28764419	+	0	NA	promoter-TSS (NM_001081021)	promoter-TSS (NM_001081021)	-98	NM_001081021	338354	Mm.389873	NM_001081021	ENSMUSG00000063047	Zfp780b	B230208L21Rik	zinc finger protein 780B	protein-coding
684	chr7	31344746	31345035	+	0	NA	promoter-TSS (NM_001290569)	promoter-TSS (NM_001290569)	-225	NM_029377	75660	Mm.379242	NM_029377	ENSMUSG00000036845	Lin37	1810054G18Rik	lin-37 homolog (C. elegans)	protein-coding
696	chr9	103965519	103965808	+	0	NA	promoter-TSS (NM_025692)	promoter-TSS (NM_025692)	-212	NM_025692	66663	Mm.224935	NM_025692	ENSMUSG00000032557	Uba5	5730525G14Rik|AW240750|Ube1dc1	ubiquitin-like modifier activating enzyme 5	protein-coding
694	chr3	87733973	87734262	+	0	NA	promoter-TSS (NM_153562)	promoter-TSS (NM_153562)	0	NM_153562	229503	Mm.296008	NM_153562	ENSMUSG00000004896	Rrnad1	-	ribosomal RNA adenine dimethylase domain containing 1	protein-coding
576	chr2	146337915	146338204	+	0	NA	promoter-TSS (NM_001033348)	promoter-TSS (NM_001033348)	-319	NM_001033348	241694	Mm.222310	NM_001033348	ENSMUSG00000037110	Ralgapa2	A230067G21Rik|AS250|BC053994|RGC2|pp250	Ral GTPase activating protein, alpha subunit 2 (catalytic)	protein-coding
336	chr11	30886243	30886532	+	0	NA	promoter-TSS (NM_001290667)	promoter-TSS (NM_001290667)	-22	NM_001290667	68044	Mm.32656	NM_026527	ENSMUSG00000020309	Chac2	-	ChaC, cation transport regulator 2	protein-coding
351	chr5	108561574	108561863	+	0	NA	promoter-TSS (NM_028876)	promoter-TSS (NM_028876)	-108	NM_028876	73130	Mm.363960	NM_028876	ENSMUSG00000063406	Tmed5	3110020O18Rik|4432412D15Rik	transmembrane p24 trafficking protein 5	protein-coding
25	chr5	31495370	31495659	+	0	NA	promoter-TSS (NM_001127356)	promoter-TSS (NM_001127356)	-2	NM_010122	13667	Mm.29394	NM_010122	ENSMUSG00000029145	Eif2b4	Eif2b	eukaryotic translation initiation factor 2B, subunit 4 delta	protein-coding
193	chr10	93498397	93498686	+	0	NA	promoter-TSS (NM_001304572)	promoter-TSS (NM_001304572)	3	NM_001304575	215008	Mm.124177	NM_172538	ENSMUSG00000036099	Vezt	A630071D13Rik|AI848282	vezatin, adherens junctions transmembrane protein	protein-coding
81	chr7	13863906	13864195	+	0	NA	promoter-TSS (NM_010715)	promoter-TSS (NM_010715)	20	NM_177312	321008	Mm.458832	NM_177312	ENSMUSG00000070814	6330408A02Rik	-	RIKEN cDNA 6330408A02 gene	protein-coding
501	chr1	74707960	74708249	+	0	NA	promoter-TSS (NM_001014974)	promoter-TSS (NM_001014974)	-224	NM_001014974	67534	Mm.260714	NM_001014974	ENSMUSG00000033257	Ttll4	4632407P03Rik|AI451681|mKIAA0173	tubulin tyrosine ligase-like family, member 4	protein-coding
3	chr4	94269923	94270212	+	0	NA	promoter-TSS (NM_172695)	promoter-TSS (NM_172695)	-129	NM_172695	18786	Mm.490101	NM_172695	ENSMUSG00000028577	Plaa	2410007N06|AI536418|AU018445|AW208417|D4Ertd618e|PLA2P|PLAP|Ufd3	phospholipase A2, activating protein	protein-coding
379	chr16	17111261	17111550	+	0	NA	promoter-TSS (NM_001252444)	promoter-TSS (NM_001252444)	-60	NM_144954	66053	Mm.253614	NM_144954	ENSMUSG00000022771	Ppil2	0610009L05Rik|1700016N17Rik|4921520K19Rik|4930511F14Rik|AA589416|C130078A06Rik|CYC4	peptidylprolyl isomerase (cyclophilin)-like 2	protein-coding
557	chr2	30409357	30409646	+	0	NA	Intergenic	MLT1J1|LTR|MaLR	-41063	NM_030137	78617	Mm.40413	NM_030137	ENSMUSG00000047363	Cstad	9530039B02Rik	CSA-conditional, T cell activation-dependent protein	protein-coding
225	chr6	149137279	149137568	+	0	NA	promoter-TSS (NM_001113424)	promoter-TSS (NM_001113424)	-189	NM_001113424	232566	Mm.209147	NM_001113424	ENSMUSG00000068250	Amn1	5830467E07Rik|A230083D09|C730024G19Rik	antagonist of mitotic exit network 1	protein-coding
12	chr16	43889824	43890113	+	0	NA	promoter-TSS (NM_027801)	promoter-TSS (NM_027801)	-47	NM_027801	212153	Mm.209835	NM_027801	ENSMUSG00000022701	Ccdc191	2610015P09Rik|8430422M09Rik|AU040712	coiled-coil domain containing 191	protein-coding
526	chr17	11033013	11033302	+	0	NA	promoter-TSS (NM_001317726)	promoter-TSS (NM_001317726)	-68	NM_016694	50873	Mm.311110	NM_016694	ENSMUSG00000023826	Park2	PRKN	Parkinson disease (autosomal recessive, juvenile) 2, parkin	protein-coding
851	chr5	108494497	108494786	+	0	NA	promoter-TSS (NM_013827)	promoter-TSS (NM_013827)	-52	NM_001253880	17765	Mm.257149	NM_013827	ENSMUSG00000029267	Mtf2	9230112N11Rik|AA537621|C76717|M96|Pcl2	metal response element binding transcription factor 2	protein-coding
850	chr5	114550114	114550403	+	0	NA	promoter-TSS (NM_001033202)	promoter-TSS (NM_001033202)	-84	NM_001033202	100756	Mm.240421	NM_001033202	ENSMUSG00000029592	Usp30	6330590F17Rik|AI851327|D5Ertd483e	ubiquitin specific peptidase 30	protein-coding
171	chr15	102126503	102126792	+	0	NA	promoter-TSS (NM_001014976)	promoter-TSS (NM_001014976)	-77	NM_001014976	105988	Mm.288324	NM_001014976	ENSMUSG00000058290	Espl1	AL024103|AU045071|Cerp|ESP1|PRCE|SSE	extra spindle pole bodies 1, separase	protein-coding
741	chr9	44689397	44689686	+	0	NA	promoter-TSS (NM_001081049)	promoter-TSS (NM_001081049)	-184	NM_001081049	214162	Mm.2389	NM_001081049	ENSMUSG00000002028	Kmt2a	6430520K01|ALL-1|All1|Cxxc7|HRX|HTRX1|Mll|Mll1|mKIAA4050	lysine (K)-specific methyltransferase 2A	protein-coding
391	chr15	43701518	43701807	+	0	NA	promoter-TSS (NM_175502)	promoter-TSS (NM_175502)	-87	NM_175502	239408	Mm.41219	NM_175502	ENSMUSG00000054409	Tmem74	AA549547|B230382K22Rik	transmembrane protein 74	protein-coding
92	chr7	52793770	52794059	+	0	NA	intron (NM_148927, intron 8 of 19)	intron (NM_148927, intron 8 of 19)	12214	NM_148927	69217	Mm.274158	NM_148927	ENSMUSG00000040428	Plekha4	2410005C22Rik|C88169|Pepp1	pleckstrin homology domain containing, family A (phosphoinositide binding specific) member 4	protein-coding
35	chr15	53734048	53734337	+	0	NA	promoter-TSS (NM_177225)	promoter-TSS (NM_177225)	-201	NM_177225	320679	Mm.442455	NM_177225	ENSMUSG00000058656	Samd12	A830094I09Rik	sterile alpha motif domain containing 12	protein-coding
159	chr19	7568622	7568911	+	0	NA	promoter-TSS (NM_146091)	promoter-TSS (NM_146091)	-162	NM_146091	109168	Mm.264016	NM_146091	ENSMUSG00000024759	Atl3	4633402C03Rik|5730596K20Rik|AI465397|AW228836	atlastin GTPase 3	protein-coding
303	chr19	4163242	4163531	+	0	NA	promoter-TSS (NM_021485)	promoter-TSS (NM_021485)	-141	NM_021485	58988	Mm.271937	NM_021485	ENSMUSG00000024830	Rps6kb2	70kDa|S6K2	ribosomal protein S6 kinase, polypeptide 2	protein-coding
455	chr4	125091667	125091956	+	0	NA	Intergenic	MLT1J1|LTR|MaLR	-76264	NM_001081097	14807	Mm.40896	NM_001081097	ENSMUSG00000001985	Grik3	9630027E11|GluK3|GluR7-3|Glur-7|Glur7	glutamate receptor, ionotropic, kainate 3	protein-coding
559	chr13	67855900	67856189	+	0	NA	promoter-TSS (NM_001001130)	promoter-TSS (NM_001001130)	27	NM_001001130	22746	Mm.288396	NM_001001130	ENSMUSG00000058331	Zfp85	KRAB19|Rslcan2|Zfp71|Zfp85-rs1	zinc finger protein 85	protein-coding
614	chr13	67500557	67500846	+	0	NA	promoter-TSS (NM_001080941)	promoter-TSS (NM_001080941)	2	NM_001080941	72807	Mm.303790	NM_001080941	ENSMUSG00000078994	Zfp429	2810487A22Rik|AI929863|Rsl2	zinc finger protein 429	protein-coding
206	chr19	4257604	4257893	+	0	NA	Intergenic	Intergenic	6130	NR_105951	102465595		NR_105951	ENSMUSG00000099290	Mir6985	Gm27719|mmu-mir-6985	microRNA 6985	ncRNA
636	chr7	19457736	19458025	+	0	NA	Intergenic	Intergenic	-12159	NM_009402	21946	Mm.21855	NM_009402	ENSMUSG00000030413	Pglyrp1	PGRP|PGRP-S|Pglyrp|Tag7|Tasg7|Tnfsf3l	peptidoglycan recognition protein 1	protein-coding
254	chr3	94846434	94846723	+	0	NA	promoter-TSS (NM_008951)	promoter-TSS (NM_008951)	-42	NM_008951	19185	Mm.2261	NM_008951	ENSMUSG00000005625	Psmd4	Af1|Mcb1|angiocidin	proteasome (prosome, macropain) 26S subunit, non-ATPase, 4	protein-coding
789	chr3	53267426	53267715	+	0	NA	promoter-TSS (NM_172501)	promoter-TSS (NM_172501)	-169	NM_173382	212127	Mm.491292	NM_173382	ENSMUSG00000049504	Proser1	2810046L04Rik|9330161F11	proline and serine rich 1	protein-coding
837	chr5	31829092	31829381	+	0	NA	promoter-TSS (NM_009206)	promoter-TSS (NM_009206)	-101	NM_028150	72195	Mm.164187	NM_028150	ENSMUSG00000053134	Supt7l	2610524B01Rik|6030455L14Rik	suppressor of Ty 7-like	protein-coding
437	chr7	7074144	7074433	+	0	NA	promoter-TSS (NM_172738)	promoter-TSS (NM_172738)	-101	NM_172738	232853	Mm.23838	NM_172738	ENSMUSG00000062116	Zfp954	5730403M16Rik|8030437F07|AA123315	zinc finger protein 954	protein-coding
527	chr18	66047624	66047913	+	0	NA	Intergenic	MLT1N2|LTR|MaLR	14628	NM_175012	225642	Mm.20298	NM_175012	ENSMUSG00000024517	Grp	BLP	gastrin releasing peptide	protein-coding
503	chr7	87390945	87391234	+	0	NA	promoter-TSS (NM_177765)	promoter-TSS (NM_177765)	-173	NM_177765	269954	Mm.276780	NM_177765	ENSMUSG00000045467	Ttll13	1700111A04Rik|4921538O11|BC024578	tubulin tyrosine ligase-like family, member 13	protein-coding
223	chr7	105805054	105805343	+	0	NA	promoter-TSS (NM_172280)	promoter-TSS (NM_172280)	-119	NM_172280	233545	Mm.387819	NM_172280	ENSMUSG00000035401	Emsy	2210018M11Rik|2310016L09Rik|AU019521|AU019557	EMSY, BRCA2-interacting transcriptional repressor	protein-coding
180	chr10	81033679	81033968	+	0	NA	Intergenic	CpG	-4209	NM_019725	21886	Mm.38608	NM_019725	ENSMUSG00000034771	Tle2	Grg2|mKIAA4188	transducin-like enhancer of split 2	protein-coding
464	chr7	48649048	48649337	+	0	NA	promoter-TSS (NM_183167)	promoter-TSS (NM_183167)	-443	NM_001199330	233168	Mm.379390	NM_183167	ENSMUSG00000056383	AI987944	-	expressed sequence AI987944	protein-coding
334	chr13	54676296	54676585	+	0	NA	promoter-TSS (NM_019968)	promoter-TSS (NM_019968)	66	NM_019968	56795	Mm.89484	NM_019968	ENSMUSG00000025870	Arl10	Arl10a|Arm1	ADP-ribosylation factor-like 10	protein-coding
710	chr2	32208779	32209068	+	0	NA	promoter-TSS (NR_125959)	promoter-TSS (NR_125959)	-74	NM_001301737	13429	Mm.44736	NM_010065	ENSMUSG00000026825	Dnm1	AI838169|Dnm|Ftfl|mKIAA4093	dynamin 1	protein-coding
135	chr17	47639034	47639323	+	0	NA	promoter-TSS (NM_022015)	promoter-TSS (NM_022015)	58	NM_022015	63856	Mm.275901	NM_022015	ENSMUSG00000023980	Taf8	AW260255|Tbn	TATA-box binding protein associated factor 8	protein-coding
311	chr8	72566648	72566937	+	0	NA	promoter-TSS (NM_001167939)	promoter-TSS (NM_001167939)	80	NM_027481	70616	Mm.17665	NM_027481	ENSMUSG00000011306	Sugp1	5730496N02Rik|Sf4	SURP and G patch domain containing 1	protein-coding
345	chr2	22895680	22895969	+	0	NA	promoter-TSS (NM_007380)	promoter-TSS (NM_007380)	-63	NM_001331043	11308	Mm.205647	NM_007380	ENSMUSG00000058835	Abi1	E3B1|NAP1|Ssh3bp1|abi-1	abl-interactor 1	protein-coding
90	chr7	31158611	31158900	+	0	NA	Intergenic	Intergenic	-10964	NM_175478	233067	Mm.23157	NM_175478	ENSMUSG00000036957	Lrfn3	A530045B06Rik|SALM4	leucine rich repeat and fibronectin type III domain containing 3	protein-coding
620	chr19	6306090	6306379	+	0	NA	promoter-TSS (NM_001033342)	promoter-TSS (NM_001033342)	-223	NM_001033342	240505	Mm.329622	NM_001033342	ENSMUSG00000024769	Cdc42bpg	BC046418|MRCKgamma	CDC42 binding protein kinase gamma (DMPK-like)	protein-coding
771	chr19	55390508	55390797	+	0	NA	promoter-TSS (NM_025883)	promoter-TSS (NM_025883)	105	NM_001293685	53611	Mm.258637	NM_016862	ENSMUSG00000024983	Vti1a	1110014F16Rik|1110018K19Rik|4921537J05Rik|MVti1|MVti1a|Vti1|Vti1-rp2	vesicle transport through interaction with t-SNAREs 1A	protein-coding
703	chr1	157887824	157888113	+	0	NA	promoter-TSS (NM_001160181)	promoter-TSS (NM_001160181)	-23	NM_022329	240832	Mm.253335	NM_022329	ENSMUSG00000050565	Tor1aip2	1110020D10Rik|15kDa|A130072J07|AA103493|AW060462|AW610675|C77739|Ifrg15|Lull1	torsin A interacting protein 2	protein-coding
838	chr1	162143012	162143301	+	0	NA	promoter-TSS (NM_009786)	promoter-TSS (NM_009786)	-133	NM_009786	12301	Mm.10702	NM_009786	ENSMUSG00000014226	Cacybp	SIP	calcyclin binding protein	protein-coding
357	chr7	19881196	19881485	+	0	NA	3' UTR (NM_013648, exon 10 of 10)	3' UTR (NM_013648, exon 10 of 10)	4922	NM_001025364	20167	Mm.24142	NM_013648	ENSMUSG00000030401	Rtn2	MMS10-P|Ms10p|NSPLI|Nspl1	reticulon 2 (Z-band associated protein)	protein-coding
95	chr9	87150296	87150585	+	0	NA	promoter-TSS (NM_199316)	promoter-TSS (NM_199316)	-73	NM_199316	382090	Mm.335338	NM_199316	ENSMUSG00000056919	Cep162	4922501C03Rik|mKIAA1009	centrosomal protein 162	protein-coding
220	chr7	28474228	28474517	+	0	NA	promoter-TSS (NM_001112731)	promoter-TSS (NM_001112731)	13	NM_001112731	112415	Mm.145362	NM_198417	ENSMUSG00000057093	Zfp607b	C030039L03Rik	zinc finger protein 607B	protein-coding
394	chr16	91619144	91619433	+	0	NA	promoter-TSS (NM_001099738)	promoter-TSS (NM_001099738)	-44	NM_001099738	246738	Mm.101927	NM_138664	ENSMUSG00000039763	Dnajc28	BC020175|ORF28	DnaJ heat shock protein family (Hsp40) member C28	protein-coding
331	chr7	30768600	30768889	+	0	NA	promoter-TSS (NM_001033355)	promoter-TSS (NM_001033355)	-230	NM_001167873	243905	Mm.322432	NM_001033355	ENSMUSG00000074221	Zfp568	C80731|Gm1691|Znf568|chato	zinc finger protein 568	protein-coding
221	chr6	72548260	72548549	+	0	NA	promoter-TSS (NM_001253692)	promoter-TSS (NM_001253692)	3	NM_144917	232089	Mm.167232	NM_144917	ENSMUSG00000056698	Elmod3	AI844780|C330008I15Rik|RBM29|Rbed1	ELMO/CED-12 domain containing 3	protein-coding
508	chr7	140050736	140051025	+	0	NA	promoter-TSS (NM_198017)	promoter-TSS (NM_198017)	-28	NM_198017	109359	Mm.274824	NM_198017	ENSMUSG00000030965	Fam175b	AA589499|AI853413|Abro1|C430003P19Rik	family with sequence similarity 175, member B	protein-coding
421	chr5	8368122	8368411	+	0	NA	promoter-TSS (NM_001098225)	promoter-TSS (NM_001098225)	-106	NM_001007220	11496	Mm.275895	NM_001007220	ENSMUSG00000040537	Adam22	2900022I03Rik|AI854032|MDC2	a disintegrin and metallopeptidase domain 22	protein-coding
637	chr15	98702603	98702892	+	0	NA	Intergenic	CpG	-1111	NM_001033276	381022	Mm.264889	NM_001033276	ENSMUSG00000048154	Kmt2d	ALR|BC032281|BC058659|C430014K11Rik|KMT2B|Mll2|Mll4	lysine (K)-specific methyltransferase 2D	protein-coding
324	chr12	56937075	56937364	+	0	NA	promoter-TSS (NM_001037756)	promoter-TSS (NM_001037756)	-134	NM_001037756	52592	Mm.24761	NM_027867	ENSMUSG00000012076	Brms1l	0710008O11Rik|AI159718|BRMS1|D12Ertd407e	breast cancer metastasis-suppressor 1-like	protein-coding
108	chr6	70742108	70742397	+	0	NA	promoter-TSS (NM_009075)	promoter-TSS (NM_009075)	-83	NM_009075	19895	Mm.17905	NM_009075	ENSMUSG00000053604	Rpia	RPI	ribose 5-phosphate isomerase A	protein-coding
792	chr2	151566931	151567220	+	0	NA	promoter-TSS (NM_001305244)	promoter-TSS (NM_001305244)	-29	NM_212446	228769	Mm.146984	NM_144889	ENSMUSG00000032869	Psmf1	AW048666|BC012260|PI31	proteasome (prosome, macropain) inhibitor subunit 1	protein-coding
611	chr9	57758558	57758847	+	0	NA	promoter-TSS (NM_001122873)	promoter-TSS (NM_001122873)	-91	NM_027086	69459	Mm.41735	NM_027086	ENSMUSG00000055720	Ubl7	2300004C15Rik	ubiquitin-like 7 (bone marrow stromal cell-derived)	protein-coding
174	chr18	78006445	78006734	+	0	NA	promoter-TSS (NM_146089)	promoter-TSS (NM_146089)	-70	NM_146089	225745	Mm.39293	NM_146089	ENSMUSG00000041840	Haus1	BC024400|Ccdc5|HEI-C	HAUS augmin-like complex, subunit 1	protein-coding
120	chr2	145760560	145760849	+	0	NA	promoter-TSS (NM_025820)	promoter-TSS (NM_025820)	184	NM_175280	78774	Mm.136347	NM_175280	ENSMUSG00000037143	Cfap61	4930529M08Rik|BB178539|BC024760	cilia and flagella associated protein 61	protein-coding
603	chr13	67585027	67585316	+	0	NA	promoter-TSS (NM_001076791)	promoter-TSS (NM_001076791)	18	NM_001076791	408067	Mm.315879	NM_001076791	ENSMUSG00000059839	Zfp874b	9630025I21Rik|Rslcan16	zinc finger protein 874b	protein-coding
545	chr9	110897177	110897466	+	0	NA	Intergenic	Intergenic	-5104	NM_153100	235636	Mm.441138	NM_153100	ENSMUSG00000066319	Rtp3	Tmem7	receptor transporter protein 3	protein-coding
787	chr4	155366688	155366977	+	0	NA	promoter-TSS (NM_001302468)	promoter-TSS (NM_001302468)	-45	NM_080445	117592	Mm.440185	NM_080445	ENSMUSG00000050796	B3galt6	BB129894|GalTII	UDP-Gal:betaGal beta 1,3-galactosyltransferase, polypeptide 6	protein-coding
492	chr1	36364316	36364605	+	0	NA	promoter-TSS (NM_001172205)	promoter-TSS (NM_001172205)	-118	NR_033310	214855	Mm.34316	NM_145996	ENSMUSG00000037447	Arid5a	D430024K22Rik|Mrf1	AT rich interactive domain 5A (MRF1-like)	protein-coding
70	chr1	54307402	54307691	+	0	NA	promoter-TSS (NM_030025)	promoter-TSS (NM_030025)	19	NM_030025	78016	Mm.67455	NM_030025	ENSMUSG00000025983	Ccdc150	4930511H11Rik	coiled-coil domain containing 150	protein-coding
812	chr10	23507043	23507332	+	0	NA	promoter-TSS (NM_011295)	promoter-TSS (NM_011295)	-172	NM_011295	20042	Mm.371846	NM_011295	ENSMUSG00000061983	Rps12	-	ribosomal protein S12	protein-coding
376	chr19	37281798	37282087	+	0	NA	promoter-TSS (NM_001290827)	promoter-TSS (NM_001290827)	19	NM_198300	208922	Mm.391176	NM_198300	ENSMUSG00000039652	Cpeb3	4831444O18Rik|CPE-BP3|mKIAA0940	cytoplasmic polyadenylation element binding protein 3	protein-coding
726	chr4	127079846	127080135	+	0	NA	Intergenic	Intergenic	-44582	NM_010291	14622	Mm.26859	NM_010291	ENSMUSG00000042357	Gjb5	Cnx31.1|Cx31.1|Gjb-5	gap junction protein, beta 5	protein-coding
116	chr7	30738882	30739171	+	0	NA	Intergenic	CpG	-2114	NM_178384	72723	Mm.371648	NM_178384	ENSMUSG00000059975	Zfp74	2810054M15Rik|KRAB8|Zfp66|Znf569|mszf21|mszf77	zinc finger protein 74	protein-coding
564	chr9	107775006	107775295	+	0	NA	promoter-TSS (NM_011251)	promoter-TSS (NM_011251)	0	NM_011251	19654	Mm.139926	NM_011251	ENSMUSG00000032582	Rbm6	4930506F14Rik|Def-3|NY-LU-12|g16|mKIAA4015	RNA binding motif protein 6	protein-coding
613	chr7	13547240	13547529	+	0	NA	Intergenic	Intergenic	-3829	NM_178732	243834	Mm.133086	NM_178732	ENSMUSG00000004500	Zfp324	A930002M05|D430030K24Rik|ZF5128	zinc finger protein 324	protein-coding
306	chr13	97312285	97312574	+	0	NA	promoter-TSS (NM_023420)	promoter-TSS (NM_023420)	105	NM_012048	27015	Mm.89926	NM_012048	ENSMUSG00000021668	Polk	DINP|Dinb1	polymerase (DNA directed), kappa	protein-coding
335	chr11	117734661	117734950	+	0	NA	promoter-TSS (NM_027919)	promoter-TSS (NM_027919)	35	NM_027919	71776	Mm.3200	NM_027919	ENSMUSG00000017713	Tha1	1300017K07Rik|GLY1	threonine aldolase 1	protein-coding
565	chr12	3427613	3427902	+	0	NA	intron (NM_172421, intron 1 of 10)	intron (NM_172421, intron 1 of 10)	900	NM_001270988	75302	Mm.120475	NM_172421	ENSMUSG00000037486	Asxl2	4930556B16Rik|mKIAA1685	additional sex combs like 2 (Drosophila)	protein-coding
281	chr13	67738604	67738893	+	0	NA	promoter-TSS (NM_183146)	promoter-TSS (NM_183146)	-58	NM_183146	212281	Mm.342918	NM_183146	ENSMUSG00000021510	Zfp729a	A530054K11Rik|Rslcan3	zinc finger protein 729a	protein-coding
624	chr2	152673441	152673730	+	0	NA	promoter-TSS (NM_001141975)	promoter-TSS (NM_001141975)	-115	NM_001141976	72119	Mm.407737	NM_028109	ENSMUSG00000027469	Tpx2	2610005B21Rik|DIL2|REPP86|p100	TPX2, microtubule-associated	protein-coding
802	chr2	166000567	166000856	+	0	NA	Intergenic	Intergenic	-19528	NM_001252579	72043	Mm.1011	NM_028072	ENSMUSG00000006800	Sulf2	2010004N24Rik|AU020235|MSulf-2|mKIAA1247	sulfatase 2	protein-coding
784	chr2	93850803	93851092	+	0	NA	promoter-TSS (NM_026944)	promoter-TSS (NM_026944)	-60	NM_026944	69113	Mm.272498	NM_026944	ENSMUSG00000040174	Alkbh3	1700108H04Rik|1810020C19Rik|Abh3|mABH3	alkB homolog 3, alpha-ketoglutarate-dependent dioxygenase	protein-coding
348	chr11	3439300	3439589	+	0	NA	promoter-TSS (NM_001159284)	promoter-TSS (NM_001159284)	-149	NM_013870	29856	Mm.188516	NM_013870	ENSMUSG00000020439	Smtn	smsmo	smoothelin	protein-coding
555	chr19	5489232	5489521	+	0	NA	Intergenic	Intergenic	-1040	NM_027877	71711	Mm.27697	NM_027877	ENSMUSG00000024906	Mus81	1200008A18Rik|AI182501|AW045863	MUS81 structure-specific endonuclease subunit	protein-coding
622	chr14	58042657	58042946	+	0	NA	promoter-TSS (NM_009376)	promoter-TSS (NM_009376)	-107	NM_009376	21821	Mm.4653	NM_009376	ENSMUSG00000040040	Ift88	AW552028|Tg737|Tg737Rpw|TgN737Rpw|Ttc10|flexo|fxo|orpk|polaris	intraflagellar transport 88	protein-coding
346	chr2	84567384	84567673	+	0	NA	promoter-TSS (NM_133840)	promoter-TSS (NM_133840)	-103	NM_133840	98985	Mm.21583	NM_133840	ENSMUSG00000027079	Clp1	AI462438|Heab	CLP1, cleavage and polyadenylation factor I subunit	protein-coding
382	chr9	96696145	96696434	+	0	NA	Intergenic	Intergenic	30308	NR_102296	319707	Mm.392191	NR_102293	ENSMUSG00000101581	C430002N11Rik	-	RIKEN cDNA C430002N11 gene	ncRNA
688	chr18	77809350	77809639	+	0	NA	Intergenic	Intergenic	-5619	NM_001164504	225743	Mm.23293	NM_001164504	ENSMUSG00000025427	Rnf165	2900024M11Rik|AI427432|Akd2|Ark2c|G630064H08Rik|Gm96	ring finger protein 165	protein-coding
461	chr10	80380876	80381165	+	0	NA	promoter-TSS (NM_010722)	promoter-TSS (NM_010722)	-30	NM_010722	16907	Mm.7362	NM_010722	ENSMUSG00000062075	Lmnb2	-	lamin B2	protein-coding
834	chr11	70223439	70223728	+	0	NA	promoter-TSS (NM_029231)	promoter-TSS (NM_029231)	-50	NM_029231	75273	Mm.340601	NM_029231	ENSMUSG00000018921	Pelp1	4930563C04Rik|MNAR	proline, glutamic acid and leucine rich protein 1	protein-coding
543	chr17	56125739	56126028	+	0	NA	promoter-TSS (NM_183178)	promoter-TSS (NM_183178)	-51	NM_183178	240121	Mm.270660	NM_183178	ENSMUSG00000011589	Fsd1	-	fibronectin type 3 and SPRY domain-containing protein	protein-coding
818	chr11	6100160	6100449	+	0	NA	5' UTR (NM_173748, exon 1 of 6)	5' UTR (NM_173748, exon 1 of 6)	150	NM_173748	209586	Mm.25321	NM_173748	ENSMUSG00000053838	Nudcd3	AI427847|BC024322|mKIAA1068	NudC domain containing 3	protein-coding
476	chr11	100573658	100573947	+	0	NA	promoter-TSS (NM_001038010)	promoter-TSS (NM_001038010)	-21	NM_020004	14534	Mm.218837	NM_020004	ENSMUSG00000020918	Kat2a	1110051E14Rik|AW212720|Gcn5|Gcn5l2|mmGCN5	K(lysine) acetyltransferase 2A	protein-coding
406	chr7	4453294	4453583	+	0	NA	promoter-TSS (NM_029834)	promoter-TSS (NM_029834)	-156	NM_029834	232807	Mm.360391	NM_029834	ENSMUSG00000019254	Ppp1r12c	2410197A17Rik|AI839747|B430101M08|Mbs85	protein phosphatase 1, regulatory (inhibitor) subunit 12C	protein-coding
798	chr1	129670490	129670779	+	0	NA	promoter-TSS (NR_045298)	promoter-TSS (NR_045298)	-3	NR_045298	100502745	Mm.440061	NR_045298	ENSMUSG00000102014	2900009J06Rik	-	RIKEN cDNA 2900009J06 gene	ncRNA
422	chr3	89192755	89193044	+	0	NA	intron (NM_009565, intron 1 of 2)	intron (NM_009565, intron 1 of 2)	-2887	NR_040403	545539	Mm.393389	NR_040403	ENSMUSG00000074466	Gm15417	ENSMUSG00000074466|OTTMUSG00000021274	predicted gene 15417	ncRNA
332	chr13	76235952	76236241	+	0	NA	promoter-TSS (NM_029847)	promoter-TSS (NM_029847)	12	NM_029847	77041	Mm.196399	NM_029847	ENSMUSG00000021592	Arsk	2810429K17Rik|4833414G15Rik	arylsulfatase K	protein-coding
831	chr5	114221617	114221906	+	0	NA	promoter-TSS (NM_016926)	promoter-TSS (NM_016926)	-103	NM_016926	53890	Mm.29594	NM_016926	ENSMUSG00000018974	Sart3	AU045857|mKIAA0156	squamous cell carcinoma antigen recognized by T cells 3	protein-coding
253	chr12	119540478	119540767	+	0	NA	promoter-TSS (NM_001166385)	promoter-TSS (NM_001166385)	-709	NM_001166385	20688	Mm.34699	NM_009239	ENSMUSG00000025323	Sp4	5730497N03Rik|HF-1b|HF1-b	trans-acting transcription factor 4	protein-coding
548	chr11	32432932	32433221	+	0	NA	promoter-TSS (NM_009288)	promoter-TSS (NM_009288)	-190	NM_009288	20868	Mm.8235	NM_009288	ENSMUSG00000020272	Stk10	Gek1|Lok|mKIAA4026	serine/threonine kinase 10	protein-coding
21	chr4	147278796	147279085	+	0	NA	promoter-TSS (NM_001285921)	promoter-TSS (NM_001285921)	78	NM_001285920	170731	Mm.154312	NM_133201	ENSMUSG00000029020	Mfn2	D630023P19Rik|Fzo	mitofusin 2	protein-coding
164	chr5	115391988	115392277	+	0	NA	promoter-TSS (NM_028211)	promoter-TSS (NM_028211)	-79	NM_028211	72357	Mm.292672	NM_028211	ENSMUSG00000029559	2210016L21Rik	-	RIKEN cDNA 2210016L21 gene	protein-coding
845	chr5	112823480	112823769	+	0	NA	Intergenic	CpG	-2391	NM_028386	72898	Mm.151745	NM_028386	ENSMUSG00000029348	Asphd2	2900006N09Rik|9230106G13Rik	aspartate beta-hydroxylase domain containing 2	protein-coding
107	chr7	107520599	107520888	+	0	NA	promoter-TSS (NM_028292)	promoter-TSS (NM_028292)	0	NM_001017985	277939	Mm.276374	NM_001017985	ENSMUSG00000047248	C2cd3	AU020772	C2 calcium-dependent domain containing 3	protein-coding
681	chr2	26819895	26820184	+	0	NA	promoter-TSS (NM_207234)	promoter-TSS (NM_207234)	-133	NM_207234	227656	Mm.291874	NM_207234	ENSMUSG00000052406	Rexo4	Gm111|Rex4|Xpmc2h	REX4, 3'-5' exonuclease	protein-coding
634	chr3	88986909	88987198	+	0	NA	promoter-TSS (NM_001014995)	promoter-TSS (NM_001014995)	-94	NM_001014995	68521	Mm.274708	NM_001014995	ENSMUSG00000032657	Fam189b	1110013L07Rik	family with sequence similarity 189, member B	protein-coding
716	chrX	165110503	165110792	+	0	NA	intron (NM_010832, intron 1 of 11)	intron (NM_010832, intron 1 of 11)	1187	NM_010832	17692	Mm.24248	NM_010832	ENSMUSG00000031358	Msl3	AU018931|Msl31|Msl3l1	male-specific lethal 3 homolog (Drosophila)	protein-coding
66	chr7	13639691	13639980	+	0	NA	5' UTR (NM_001290452, exon 1 of 5)	5' UTR (NM_001290452, exon 1 of 5)	278	NM_001290452	109889	Mm.10103	NM_145819	ENSMUSG00000030380	Mzf1	Mzf-2|Mzf2|Zfp121|Zfp98|Znf42	myeloid zinc finger 1	protein-coding
535	chr5	149210377	149210666	+	0	NA	intron (NM_007513, intron 1 of 12)	intron (NM_007513, intron 1 of 12)	959	NM_007513	11987	Mm.275489	NM_007513	ENSMUSG00000041313	Slc7a1	4831426K01Rik|AI447493|Atrc-1|Atrc1|Cat1|Rec-1|Rev-1|mCAT-1	solute carrier family 7 (cationic amino acid transporter, y+ system), member 1	protein-coding
413	chr4	117559906	117560195	+	0	NA	promoter-TSS (NM_033617)	promoter-TSS (NM_033617)	-116	NM_033617	114143	Mm.207052	NM_033617	ENSMUSG00000033379	Atp6v0b	2310024H13Rik|Atp6f|VMA16	ATPase, H+ transporting, lysosomal V0 subunit B	protein-coding
299	chr2	31543594	31543883	+	0	NA	promoter-TSS (NM_001112703)	promoter-TSS (NM_001112703)	-319	NM_001112703	11350	Mm.1318	NM_009594	ENSMUSG00000026842	Abl1	AI325092|Abl|E430008G22Rik|c-Abl	c-abl oncogene 1, non-receptor tyrosine kinase	protein-coding
693	chr9	65907629	65907918	+	0	NA	promoter-TSS (NM_011149)	promoter-TSS (NM_011149)	-203	NM_011149	19035	Mm.335249	NM_011149	ENSMUSG00000032383	Ppib	AA408962|AA553318|AI844835|Cphn-2|Cphn2|CyP-20b	peptidylprolyl isomerase B	protein-coding
98	chr16	17508934	17509223	+	0	NA	promoter-TSS (NM_001331226)	promoter-TSS (NM_001331226)	-227	NM_001331226	66863	Mm.161726	NM_025808	ENSMUSG00000022761	Lztr1	1200003E21Rik|AI591627|AW550890	leucine-zipper-like transcriptional regulator, 1	protein-coding
668	chr2	74129535	74129824	+	0	NA	Intergenic	MLT1J2|LTR|MaLR	16095	NR_040501	73962	Mm.50289	NR_040501	ENSMUSG00000085405	4930441J16Rik	Astx1a|Astx1b|Astx1c	RIKEN cDNA 4930441J16 gene	ncRNA
542	chr7	82262935	82263224	+	0	NA	intron (NM_153579, intron 12 of 12)	MLT1J|LTR|MaLR	87982	NR_131122	75205	Mm.399304	NR_131122	ENSMUSG00000108803	4930533N22Rik	-	RIKEN cDNA 4930533N22 gene	ncRNA
337	chr16	4879772	4880061	+	0	NA	promoter-TSS (NM_145359)	promoter-TSS (NM_145359)	-65	NM_145359	207740	Mm.268895	NM_145359	ENSMUSG00000039568	Ubald1	1500031H01Rik|BC013706|Fam100a	UBA-like domain containing 1	protein-coding
304	chr13	35997761	35998050	+	0	NA	intron (NM_145938, intron 1 of 7)	intron (NM_145938, intron 1 of 7)	311	NM_145938	208366	Mm.35545	NM_145938	ENSMUSG00000021418	Rpp40	D8Bwg1265e|Rnasep1	ribonuclease P 40 subunit	protein-coding
76	chr9	107444142	107444431	+	0	NA	promoter-TSS (NM_019720)	promoter-TSS (NM_019720)	-90	NM_019720	56368	Mm.24833	NM_019720	ENSMUSG00000037190	Cyb561d2	AW049681|Tsp10	cytochrome b-561 domain containing 2	protein-coding
59	chr6	85283428	85283717	+	0	NA	promoter-TSS (NM_178639)	promoter-TSS (NM_178639)	-156	NM_178639	94282	Mm.121485	NM_178639	ENSMUSG00000033720	Sfxn5	C230001H08Rik	sideroflexin 5	protein-coding
487	chr13	67626989	67627278	+	0	NA	promoter-TSS (NM_133228)	promoter-TSS (NM_133228)	34	NM_133228	170763	Mm.491205	NM_133228	ENSMUSG00000097333	Zfp87	2210039O17Rik|4631412O18Rik|KRAB4|Mzf22|Zfp72	zinc finger protein 87	protein-coding
550	chr8	124197934	124198223	+	0	NA	Intergenic	MLT1J|LTR|MaLR	-22245	NM_080855	142682	Mm.103202	NM_080855	ENSMUSG00000061410	Zcchc14	AA792890|BDG29	zinc finger, CCHC domain containing 14	protein-coding
847	chr13	43266630	43266919	+	0	NA	promoter-TSS (NM_001252640)	promoter-TSS (NM_001252640)	96	NM_001252640	67046	Mm.269213	NM_025935	ENSMUSG00000021368	Tbc1d7	2610009C09Rik	TBC1 domain family, member 7	protein-coding
237	chr8	88016254	88016543	+	0	NA	promoter-TSS (NM_173866)	promoter-TSS (NM_173866)	-118	NM_173866	108682	Mm.200423	NM_173866	ENSMUSG00000031700	Gpt2	4631422C05Rik|ALT2|AU014768|AU041193|C87201	glutamic pyruvate transaminase (alanine aminotransferase) 2	protein-coding
561	chr11	100821977	100822266	+	0	NA	intron (NM_008986, intron 1 of 1)	intron (NM_008986, intron 1 of 1)	9810	NM_008986	19285	Mm.21864	NM_008986	ENSMUSG00000004044	Ptrf	2310075E07Rik|AW546441|Cav-p60|Cavin	polymerase I and transcript release factor	protein-coding
246	chr15	75900110	75900399	+	0	NA	promoter-TSS (NM_001310542)	promoter-TSS (NM_001310542)	-40	NM_134089	105782	Mm.25568	NM_134089	ENSMUSG00000022568	Scrib	AI118201|CRIB|Crc|SCRIB1|Scrb1|mKIAA0147|vartul	scribbled planar cell polarity	protein-coding
77	chr16	84835419	84835708	+	0	NA	promoter-TSS (NM_001302216)	promoter-TSS (NM_001302216)	194	NM_008065	14390	Mm.18974	NM_008065	ENSMUSG00000008976	Gabpa	GABPalpha	GA repeat binding protein, alpha	protein-coding
738	chr3	67357338	67357627	+	0	NA	Intergenic	Intergenic	-29208	NM_025813	66868	Mm.491153	NM_025813	ENSMUSG00000027775	Mfsd1	1200003O06Rik	major facilitator superfamily domain containing 1	protein-coding
781	chr3	132346872	132347161	+	0	NA	promoter-TSS (NM_007926)	promoter-TSS (NM_007926)	-92	NM_001163455	271981	Mm.257864	NM_173032	ENSMUSG00000028030	Tbck	1700120J03Rik|9430001M19|A630047E20Rik|C030007I09Rik|Tbckl	TBC1 domain containing kinase	protein-coding
143	chr1	174412057	174412346	+	0	NA	promoter-TSS (NM_001145800)	promoter-TSS (NM_001145800)	-143	NM_001145800	93842	Mm.214530	NM_033608	ENSMUSG00000037995	Igsf9	644ETD8|Dasm1|Kiaa1355-hp|NRT1|Ncaml|mKIAA1355	immunoglobulin superfamily, member 9	protein-coding
657	chr11	4060390	4060679	+	0	NA	promoter-TSS (NM_001164620)	promoter-TSS (NM_001164620)	177	NM_026175	67465	Mm.156914	NM_026175	ENSMUSG00000002129	Sf3a1	1200014H24Rik|5930416L09Rik|AI159724	splicing factor 3a, subunit 1	protein-coding
658	chr11	51618811	51619100	+	0	NA	Intergenic	RLTR42|LTR|ERVK	41790	NM_025535	66397	Mm.196592	NM_025535	ENSMUSG00000020386	Sar1b	2310075M17Rik|2900019I22Rik|CMRD|Sara1b|Sara2|Sarb	secretion associated Ras related GTPase 1B	protein-coding
739	chr8	89749597	89749886	+	0	NA	Intergenic	Intergenic	-25992	NR_040697	100038706	Mm.334690	NR_040697	ENSMUSG00000099207	Gm10637	ENSMUSG00000074176	predicted gene 10637	ncRNA
82	chr11	50729453	50729742	+	0	NA	promoter-TSS (NM_001044697)	promoter-TSS (NM_001044697)	81	NM_001294323	22678	Mm.259230	NM_009550	ENSMUSG00000049321	Zfp2	9930007F06Rik|Fnp-2|Zfp-2|mKR2|mkr-2|mszf87	zinc finger protein 2	protein-coding
721	chr11	117710331	117710620	+	0	NA	promoter-TSS (NM_001012273)	promoter-TSS (NM_001012273)	-76	NM_009689	11799	Mm.8552	NM_009689	ENSMUSG00000017716	Birc5	AAC-11|Api4|TIAP|survivin40	baculoviral IAP repeat-containing 5	protein-coding
170	chr18	25327155	25327444	+	0	NA	promoter-TSS (NM_001142698)	promoter-TSS (NM_001142698)	79	NM_001004361	66648	Mm.263189	NM_001004361	ENSMUSG00000024269	Tpgs2	5730437P09Rik|5730494M16Rik|AI666318|Pgs2	tubulin polyglutamylase complex subunit 2	protein-coding
717	chr11	120657623	120657912	+	0	NA	promoter-TSS (NM_026824)	promoter-TSS (NM_026824)	-58	NM_026824	68730	Mm.180622	NM_026824	ENSMUSG00000025155	Dus1l	1110032N12Rik	dihydrouridine synthase 1-like (S. cerevisiae)	protein-coding
662	chr13	67552455	67552744	+	0	NA	promoter-TSS (NM_177712)	promoter-TSS (NM_177712)	-39	NM_177712	238692	Mm.486478	NM_177712	ENSMUSG00000069206	Zfp874a	C330011K17Rik|Rslcan15|Zfp874	zinc finger protein 874a	protein-coding
839	chr12	107137781	107138070	+	0	NA	Intergenic	MLT1J|LTR|MaLR	-110548	NM_001029843	22367	Mm.2981	NM_011705	ENSMUSG00000021115	Vrk1	51PK	vaccinia related kinase 1	protein-coding
858	chr7	20250375	20250664	+	0	NA	promoter-TSS (NM_019649)	promoter-TSS (NM_019649)	-140	NM_019649	56457	Mm.290960	NM_019649	ENSMUSG00000002981	Clptm1	HS9|N14	cleft lip and palate associated transmembrane protein 1	protein-coding
562	chr13	67273942	67274231	+	0	NA	promoter-TSS (NM_001013769)	promoter-TSS (NM_001013769)	-32	NM_001013769	380855	Mm.284988	NM_001013769	ENSMUSG00000058900	Rsl1	rslcan-9	regulator of sex limited protein 1	protein-coding
294	chr9	88333837	88334126	+	0	NA	promoter-TSS (NM_172926)	promoter-TSS (NM_172926)	-192	NM_172926	244962	Mm.439873	NM_172926	ENSMUSG00000032422	Snx14	B830022K16|C330035N22Rik|YR-14	sorting nexin 14	protein-coding
490	chr5	33200503	33200792	+	0	NA	Intergenic	Intergenic	-3768	NM_194340	215476	Mm.248721	NM_194340	ENSMUSG00000054280	Prr14l	6030436E02Rik|C330019G07Rik|Prl14l	proline rich 14-like	protein-coding
456	chr9	114843048	114843337	+	0	NA	promoter-TSS (NM_175380)	promoter-TSS (NM_175380)	-87	NM_175380	333433	Mm.38198	NM_175380	ENSMUSG00000050627	Gpd1l	2210409H23Rik|D9Ertd660e	glycerol-3-phosphate dehydrogenase 1-like	protein-coding
103	chr7	134005208	134005497	+	0	NA	promoter-TSS (NM_172746)	promoter-TSS (NM_172746)	-134	NM_172746	233876	Mm.363427	NM_172746	ENSMUSG00000042606	Hirip3	B130036O03|C86302	HIRA interacting protein 3	protein-coding
494	chr4	129318254	129318543	+	0	NA	promoter-TSS (NM_001005506)	promoter-TSS (NM_001005506)	-89	NM_001199695	109658	Mm.268863	NM_001005506	ENSMUSG00000053841	Txlna	2600010N21Rik|AI425952|AW209241|Il14|Txln	taxilin alpha	protein-coding
580	chr5	34631087	34631376	+	0	NA	promoter-TSS (NM_001015039)	promoter-TSS (NM_001015039)	-258	NM_001015039	231125	Mm.113388	NM_001015039	ENSMUSG00000037224	Zfyve28	9630058O20Rik|Gm146|mKIAA1643	zinc finger, FYVE domain containing 28	protein-coding
131	chr19	60965847	60966136	+	0	NA	5' UTR (NM_018869, exon 1 of 16)	5' UTR (NM_018869, exon 1 of 16)	339	NM_018869	14773	Mm.279400	NM_018869	ENSMUSG00000003228	Grk5	Gprk5	G protein-coupled receptor kinase 5	protein-coding
420	chr8	13287884	13288173	+	0	NA	promoter-TSS (NM_001042651)	promoter-TSS (NM_001042651)	15	NM_172282	234076	Mm.219813	NM_172282	ENSMUSG00000038497	Tmco3	B230339H12Rik|C87304	transmembrane and coiled-coil domains 3	protein-coding
242	chr4	131978298	131978587	+	0	NA	promoter-TSS (NM_001161797)	promoter-TSS (NM_001161797)	-81	NM_175306	100169	Mm.158361	NM_175306	ENSMUSG00000066043	Phactr4	3110001B12Rik|AI527228|AW495572|C330013F19Rik|N28169|mKIAA4120	phosphatase and actin regulator 4	protein-coding
144	chr11	95527961	95528250	+	0	NA	promoter-TSS (NM_008831)	promoter-TSS (NM_008831)	-166	NM_008831	18673	Mm.263862	NM_008831	ENSMUSG00000038845	Phb	Bap32	prohibitin	protein-coding
745	chr7	148211382	148211671	+	0	NA	Intergenic	RLTR42|LTR|ERVK	-8735	NM_001033632	213002	Mm.276440	NM_001033632	ENSMUSG00000059108	Ifitm6	A330075D07|Dspa2f|Fgls5|fragilis5	interferon induced transmembrane protein 6	protein-coding
652	chr4	117169556	117169845	+	0	NA	promoter-TSS (NM_025739)	promoter-TSS (NM_025739)	-43	NM_025739	66743	Mm.318331	NM_025739	ENSMUSG00000028677	Rnf220	4732477A13|4931406I20Rik|5730503K05Rik|AV302541	ring finger protein 220	protein-coding
403	chr6	120307372	120307661	+	0	NA	promoter-TSS (NM_026028)	promoter-TSS (NM_026028)	-29	NM_026028	67200	Mm.45767	NM_026028	ENSMUSG00000030177	Ccdc77	2400002C23Rik|2700091N06Rik|AV168274	coiled-coil domain containing 77	protein-coding
592	chr5	31482280	31482569	+	0	NA	promoter-TSS (NM_027901)	promoter-TSS (NM_027901)	93	NM_027901	71752	Mm.271923	NM_027901	ENSMUSG00000101678	Gtf3c2	1300004C11Rik|2610510G03Rik|AI225816|AU041069|TFIIIC110|mKIAA0011	general transcription factor IIIC, polypeptide 2, beta	protein-coding
754	chr6	120314078	120314367	+	0	NA	non-coding (NR_045558, exon 1 of 10)	non-coding (NR_045558, exon 1 of 10)	105	NM_145997	214899	Mm.404761	NM_145997	ENSMUSG00000030180	Kdm5a	AA409370|C76986|Jarid1a|RBP2|Rbbp2	lysine (K)-specific demethylase 5A	protein-coding
141	chr8	4677722	4678011	+	0	NA	Intergenic	CpG	64696	NM_145591	233987	Mm.102799	NM_145591	ENSMUSG00000058748	Zfp958	-	zinc finger protein 958	protein-coding
797	chr16	29579314	29579603	+	0	NA	promoter-TSS (NM_001199177)	promoter-TSS (NM_001199177)	38	NM_001199177	74143	Mm.274285	NM_133752	ENSMUSG00000038084	Opa1	1200011N24Rik|AI225888|AI847218|lilr3|mKIAA0567	OPA1, mitochondrial dynamin like GTPase	protein-coding
465	chr7	50538257	50538546	+	0	NA	Intergenic	Intergenic	30230	NM_027264	69930	Mm.45367	NM_027264	ENSMUSG00000012640	Zfp715	2610041B18Rik|mszf15	zinc finger protein 715	protein-coding
551	chr5	31230340	31230629	+	0	NA	intron (NM_008439, intron 3 of 7)	intron (NM_008439, intron 3 of 7)	6552	NM_001310524	16548	Mm.22451	NM_008439	ENSMUSG00000029162	Khk	-	ketohexokinase	protein-coding
14	chr12	92622790	92623079	+	0	NA	promoter-TSS (NM_181815)	promoter-TSS (NM_181815)	-85	NM_181815	75216	Mm.312204	NM_181815	ENSMUSG00000061533	Cep128	4930534B04Rik|5430424K18Rik|AI449708|AI480494|E230024F20	centrosomal protein 128	protein-coding
446	chr15	81686479	81686768	+	0	NA	intron (NM_020507, intron 1 of 1)	CpG	2133	NM_020507	57259	Mm.323595	NM_020507	ENSMUSG00000048546	Tob2	2900090N22Rik|4930545K18Rik|AV071822|mKIAA1663	transducer of ERBB2, 2	protein-coding
178	chr1	91351045	91351334	+	0	NA	promoter-TSS (NM_178119)	promoter-TSS (NM_178119)	-197	NM_178119	347722	Mm.291135	NM_178119	ENSMUSG00000055013	Agap1	Centg2|Ggap1|R75364|mKIAA1099	ArfGAP with GTPase domain, ankyrin repeat and PH domain 1	protein-coding
7	chr12	88488501	88488790	+	0	NA	promoter-TSS (NM_001252556)	promoter-TSS (NM_001252556)	-12	NM_010363	14874	Mm.29652	NM_010363	ENSMUSG00000021033	Gstz1	MAAI	glutathione transferase zeta 1 (maleylacetoacetate isomerase)	protein-coding
766	chr10	61912426	61912715	+	0	NA	promoter-TSS (NM_181423)	promoter-TSS (NM_181423)	-129	NM_181423	338359	Mm.235898	NM_181423	ENSMUSG00000020079	Supv3l1	6330443E10Rik	suppressor of var1, 3-like 1 (S. cerevisiae)	protein-coding
286	chr1	163807034	163807323	+	0	NA	promoter-TSS (NM_172645)	promoter-TSS (NM_172645)	-386	NM_172645	226551	Mm.170002	NM_172645	ENSMUSG00000040297	Suco	4732491B11|AI848100|AU016931|Opt	SUN domain containing ossification factor	protein-coding
621	chr13	67880426	67880715	+	0	NA	promoter-TSS (NM_028402)	promoter-TSS (NM_028402)	-60	NM_028402	72958	Mm.53849	NM_028402	ENSMUSG00000090659	Zfp493	2900054J07Rik|Rslcan12	zinc finger protein 493	protein-coding
579	chrX	46641337	46641626	+	0	NA	promoter-TSS (NM_001271447)	promoter-TSS (NM_001271447)	-62	NM_001271450	209224	Mm.327730	NM_145951	ENSMUSG00000031109	Enox2	APK1|Cova1|tNOX	ecto-NOX disulfide-thiol exchanger 2	protein-coding
706	chr1	79772505	79772794	+	0	NA	promoter-TSS (NM_001081210)	promoter-TSS (NM_001081210)	56	NM_001081210	69163	Mm.238455	NM_001081210	ENSMUSG00000026248	Mrpl44	1810030E18Rik|5730593H20Rik|AI463302	mitochondrial ribosomal protein L44	protein-coding
853	chr10	62606060	62606349	+	0	NA	intron (NM_182992, intron 10 of 19)	ID_B1|SINE|B4	43300	NM_016864	53404	Mm.228661	NM_016864	ENSMUSG00000036816	Atoh7	Math5|bHLHa13	atonal bHLH transcription factor 7	protein-coding
438	chr4	124614134	124614423	+	0	NA	promoter-TSS (NM_026560)	promoter-TSS (NM_026560)	-14	NM_177573	194268	Mm.266907	NM_177573		9930104L06Rik	-	RIKEN cDNA 9930104L06 gene	protein-coding
788	chr16	84735390	84735679	+	0	NA	promoter-TSS (NM_017404)	promoter-TSS (NM_017404)	13	NM_017404	27393	Mm.103655	NM_017404	ENSMUSG00000022889	Mrpl39	C21orf8|MRP-L5|ORF22|Rpml5	mitochondrial ribosomal protein L39	protein-coding
615	chr13	74528121	74528410	+	0	NA	Intergenic	Intergenic	-14251	NM_001081680	238722	Mm.461254	NM_001081680	ENSMUSG00000069184	Zfp72	Zfp74	zinc finger protein 72	protein-coding
181	chr18	75178243	75178532	+	0	NA	promoter-TSS (NM_027727)	promoter-TSS (NM_027727)	-39	NM_027727	69190	Mm.173826	NM_027727	ENSMUSG00000035765	Dym	1810041M12Rik|4933427L07Rik|C030019K18Rik	dymeclin	protein-coding
505	chr6	48345566	48345855	+	0	NA	5' UTR (NM_133922, exon 1 of 18)	5' UTR (NM_133922, exon 1 of 18)	125	NM_133922	77827	Mm.107646	NM_133922	ENSMUSG00000042810	Krba1	A930040G15Rik|AI448780	KRAB-A domain containing 1	protein-coding
728	chr10	74980522	74980811	+	0	NA	promoter-TSS (NM_026095)	promoter-TSS (NM_026095)	51	NM_001347201	68778	Mm.29382	NM_175133	ENSMUSG00000033416	Gucd1	1110038D17Rik	guanylyl cyclase domain containing 1	protein-coding
833	chr7	29177803	29178092	+	0	NA	promoter-TSS (NM_026042)	promoter-TSS (NM_026042)	-68	NM_019458	54624	Mm.7916	NM_019458	ENSMUSG00000003437	Paf1	5730511K23Rik|AA675045	Paf1, RNA polymerase II complex component	protein-coding
649	chrX	17149364	17149653	+	0	NA	promoter-TSS (NM_001313746)	promoter-TSS (NM_001313746)	-57	NM_001313745	72018	Mm.41558	NM_028058	ENSMUSG00000025040	Fundc1	1500005J14Rik|1810033P05Rik	FUN14 domain containing 1	protein-coding
314	chr9	109777641	109777930	+	0	NA	promoter-TSS (NM_007658)	promoter-TSS (NM_007658)	-298	NM_007658	12530	Mm.307103	NM_007658	ENSMUSG00000032477	Cdc25a	D9Ertd393e	cell division cycle 25A	protein-coding
829	chr5	115608355	115608644	+	0	NA	promoter-TSS (NM_175403)	promoter-TSS (NM_175403)	-314	NM_175403	109154	Mm.153963	NM_175403	ENSMUSG00000048578	Mlec	2410014A08Rik|AI850530|ESTM19|X83352|mKIAA0152	malectin	protein-coding
217	chr2	166888469	166888758	+	0	NA	promoter-TSS (NM_001033196)	promoter-TSS (NM_001033196)	-98	NM_001033196	98999	Mm.297074	NM_001033196	ENSMUSG00000039501	Znfx1	AI481105|Astx3	zinc finger, NFX1-type containing 1	protein-coding
842	chr3	144781506	144781795	+	0	NA	promoter-TSS (NM_001162538)	promoter-TSS (NM_001162538)	86	NM_025714	52184	Mm.259105	NM_025714	ENSMUSG00000028256	Odf2l	4733401D09Rik|9630045K08Rik|D3Ertd250e	outer dense fiber of sperm tails 2-like	protein-coding
126	chr9	56995880	56996169	+	0	NA	Intergenic	Intergenic	-1183	NM_028347	72774	Mm.35749	NM_028347	ENSMUSG00000032298	Neil1	2810450N13Rik|Nei1	nei endonuclease VIII-like 1 (E. coli)	protein-coding
546	chr3	87714876	87715165	+	0	NA	intron (NM_001331052, intron 1 of 5)	intron (NM_001331052, intron 1 of 5)	4248	NM_001331052	15191	Mm.292208	NM_008231	ENSMUSG00000004897	Hdgf	AI118077|D3Ertd299e	hepatoma-derived growth factor	protein-coding
29	chr13	44825996	44826285	+	0	NA	promoter-TSS (NM_001205044)	promoter-TSS (NM_001205044)	-3	NM_001205044	16468	Mm.25059	NM_021878	ENSMUSG00000038518	Jarid2	Jmj|jumonji	jumonji, AT rich interactive domain 2	protein-coding
675	chr16	8823959	8824248	+	0	NA	Intergenic	B3|SINE|B2	-6090	NM_001081400	69053	Mm.390868	NM_001081400	ENSMUSG00000022507	1810013L24Rik	1110017P05Rik|3010002C02Rik|AA792997|AW124177|Gm19906|R74903	RIKEN cDNA 1810013L24 gene	protein-coding
244	chr8	73920615	73920904	+	0	NA	promoter-TSS (NM_026636)	promoter-TSS (NM_026636)	5	NM_026636	68251	Mm.21749	NM_026636	ENSMUSG00000031820	Babam1	5430437P03Rik|Merit40	BRISC and BRCA1 A complex member 1	protein-coding
552	chr4	58923943	58924232	+	0	NA	intron (NM_172381, intron 1 of 48)	intron (NM_172381, intron 1 of 48)	1510	NM_172381	230249	Mm.234801	NM_172381	ENSMUSG00000050812	AI314180	AW558785|BB181316|mKIAA0368	expressed sequence AI314180	protein-coding
536	chr11	70265248	70265537	+	0	NA	promoter-TSS (NM_025397)	promoter-TSS (NM_025397)	-41	NM_025397	66172	Mm.46424	NM_025397	ENSMUSG00000018923	Med11	1110030J09Rik|AI465144|AW545069	mediator complex subunit 11	protein-coding
387	chr7	17037949	17038238	+	0	NA	promoter-TSS (NM_026938)	promoter-TSS (NM_026938)	-35	NM_026938	69094	Mm.29633	NM_026938	ENSMUSG00000019158	Tmem160	1810008O21Rik	transmembrane protein 160	protein-coding
707	chr6	119291548	119291837	+	0	NA	intron (NM_001347427, intron 28 of 36)	intron (NM_001347427, intron 28 of 36)	-10908	NM_172492	211187	Mm.121498	NM_172492	ENSMUSG00000055003	Lrtm2	A230084J22|AI841794	leucine-rich repeats and transmembrane domains 2	protein-coding
724	chr4	45354775	45355064	+	0	NA	promoter-TSS (NM_153167)	promoter-TSS (NM_153167)	-54	NM_153167	242418	Mm.317668	NM_153167	ENSMUSG00000035572	Dcaf10	AA959934|Wdr32	DDB1 and CUL4 associated factor 10	protein-coding
676	chr4	153516358	153516647	+	0	NA	promoter-TSS (NM_021499)	promoter-TSS (NM_021499)	21	NM_021499	59002	Mm.46508	NM_021499	ENSMUSG00000029029	Wrap73	2610044M17Rik|5330425N03Rik|Dd57|Wdr8	WD repeat containing, antisense to Trp73	protein-coding
62	chr2	94018969	94019258	+	0	NA	Intergenic	Intergenic	-21047	NM_019657	56348	Mm.22505	NM_019657	ENSMUSG00000027195	Hsd17b12	2610510O05Rik|AI172963|KIK-I|Kik1	hydroxysteroid (17-beta) dehydrogenase 12	protein-coding
396	chr4	43491027	43491316	+	0	NA	Intergenic	Intergenic	5410	NM_019436	54390	Mm.31775	NM_019436	ENSMUSG00000028460	Sit1	Sit	suppression inducing transmembrane adaptor 1	protein-coding
255	chr3	110053813	110054102	+	0	NA	promoter-TSS (NR_024139)	promoter-TSS (NR_024139)	-40	NM_178891	99890	Mm.36115	NM_178891	ENSMUSG00000049300	Prmt6	AW124876|BB233495|Hrmt1l6	protein arginine N-methyltransferase 6	protein-coding
202	chr2	155183106	155183395	+	0	NA	promoter-TSS (NM_001004721)	promoter-TSS (NM_001004721)	-90	NM_001004721	228812	Mm.5434	NM_001004721	ENSMUSG00000038383	Pigu	5430426F17Rik|BC028278|Cdc91l1	phosphatidylinositol glycan anchor biosynthesis, class U	protein-coding
289	chr13	67653880	67654169	+	0	NA	promoter-TSS (NM_001035231)	promoter-TSS (NM_001035231)	64	NM_001035231	212276	Mm.422831	NM_183145	ENSMUSG00000095432	Zfp748	KRAB-O|Rslcan20/21|Zfp208|mszf54	zinc finger protein 748	protein-coding
347	chr8	107850024	107850313	+	0	NA	promoter-TSS (NM_177449)	promoter-TSS (NM_177449)	8	NM_177449	234684	Mm.381717	NM_177449	ENSMUSG00000041679	Lrrc29	A630024J02Rik|FBL9|FBXL9	leucine rich repeat containing 29	protein-coding
481	chr7	13495673	13495962	+	0	NA	Intergenic	Intergenic	-11843	NM_009095	20103	Mm.5291	NM_009095	ENSMUSG00000012848	Rps5	AA617411	ribosomal protein S5	protein-coding
804	chr9	108199092	108199381	+	0	NA	promoter-TSS (NM_001013814)	promoter-TSS (NM_001013814)	-17	NM_001013814	434437	Mm.390225	NM_001013814	ENSMUSG00000032607	Amt	EG434437	aminomethyltransferase	protein-coding
560	chr9	21706016	21706305	+	0	NA	Intergenic	Intergenic	16467	NM_031874	19340	Mm.260157	NM_031874	ENSMUSG00000019066	Rab3d	C130057E11Rik	RAB3D, member RAS oncogene family	protein-coding
785	chr17	34066233	34066522	+	0	NA	promoter-TSS (NM_009059)	promoter-TSS (NM_009059)	-462	NM_009059	19732	Mm.43777	NM_009059	ENSMUSG00000041354	Rgl2	KE1.5|Rab2l|Rgt2|Rlf	ral guanine nucleotide dissociation stimulator-like 2	protein-coding
528	chr4	41450277	41450566	+	0	NA	promoter-TSS (NM_001085515)	promoter-TSS (NM_001085515)	-313	NM_001085515	329828	Mm.27054	NM_001085515	ENSMUSG00000046312	AI464131	AA408153|AI604836|Gm762|Kiaa1161|NET37	expressed sequence AI464131	protein-coding
574	chr13	91062472	91062761	+	0	NA	promoter-TSS (NM_024175)	promoter-TSS (NM_024175)	-111	NM_024175	66475	Mm.306302	NM_024175	ENSMUSG00000049517	Rps23	2410044J15Rik	ribosomal protein S23	protein-coding
793	chr3	121977066	121977355	+	0	NA	promoter-TSS (NM_153806)	promoter-TSS (NM_153806)	-122	NM_153806	99480	Mm.398647	NM_153806	ENSMUSG00000039756	Dnttip2	4930588M11Rik|AA408582|AU014960|HSU15552	deoxynucleotidyltransferase, terminal, interacting protein 2	protein-coding
626	chr12	80309712	80310001	+	0	NA	promoter-TSS (NM_001313971)	promoter-TSS (NM_001313971)	-44	NM_001313971	77974	Mm.274373	NM_030017	ENSMUSG00000021123	Rdh12	-	retinol dehydrogenase 12	protein-coding
392	chr15	85689877	85690166	+	0	NA	promoter-TSS (NM_001168672)	promoter-TSS (NM_001168672)	-116	NM_001168672	29870	Mm.20858	NM_013882	ENSMUSG00000022385	Gtse1	B99|Gtse-1	G two S phase expressed protein 1	protein-coding
355	chr7	30638518	30638807	+	0	NA	promoter-TSS (NM_173738)	promoter-TSS (NM_173738)	5	NM_173738	233057	Mm.296864	NM_173738	ENSMUSG00000050855	Zfp940	-	zinc finger protein 940	protein-coding
158	chr19	53403691	53403980	+	0	NA	promoter-TSS (NM_010847)	promoter-TSS (NM_010847)	-68	NM_010847	17859	Mm.2154	NM_010847	ENSMUSG00000025025	Mxi1	ENSMUSG00000067085|Gm10197|Mad2|bHLHc11	MAX interactor 1, dimerization protein	protein-coding
359	chr9	98502007	98502296	+	0	NA	promoter-TSS (NM_025485)	promoter-TSS (NM_025485)	-53	NM_025485	64655	Mm.17949	NM_025485	ENSMUSG00000032459	Mrps22	3100002P07Rik|Rpms22	mitochondrial ribosomal protein S22	protein-coding
42	chr7	148633137	148633426	+	0	NA	promoter-TSS (NM_026020)	promoter-TSS (NM_026020)	-268	NM_026020	67186	Mm.380435	NM_026020	ENSMUSG00000025508	Rplp2	2700049I22Rik	ribosomal protein, large P2	protein-coding
40	chr12	80273500	80273789	+	0	NA	promoter-TSS (NM_016800)	promoter-TSS (NM_016800)	-199	NM_016800	53612	Mm.265929	NM_016800	ENSMUSG00000021124	Vti1b	AU015348|GES30|MVti1b|SNARE|Vti1-rp1	vesicle transport through interaction with t-SNAREs 1B	protein-coding
418	chr10	94977553	94977842	+	0	NA	promoter-TSS (NM_080560)	promoter-TSS (NM_080560)	-99	NM_080560	93765	Mm.371667	NM_080560	ENSMUSG00000074781	Ube2n	1500026J17Rik|AL022654|BB101821|UBC13	ubiquitin-conjugating enzyme E2N	protein-coding
686	chr8	86661786	86662075	+	0	NA	intron (NM_145970, intron 14 of 28)	intron (NM_145970, intron 14 of 28)	9722	NM_145970	212139	Mm.41424	NM_145970	ENSMUSG00000036686	Cc2d1a	BC016188|Freud-1|Tape	coiled-coil and C2 domain containing 1A	protein-coding
498	chr1	44159192	44159481	+	0	NA	promoter-TSS (NM_029368)	promoter-TSS (NM_029368)	-103	NM_029368	75623	Mm.348017	NM_029368	ENSMUSG00000026049	Tex30	1700029F09Rik|3110030D08Rik	testis expressed 30	protein-coding
664	chr7	134888507	134888796	+	0	NA	Intergenic	Intergenic	-1638	NM_172748	233902	Mm.259353	NM_172748	ENSMUSG00000030811	Fbxl19	6030430O11|BC059812|Fbl19	F-box and leucine-rich repeat protein 19	protein-coding
725	chr13	101420963	101421252	+	0	NA	promoter-TSS (NM_001044371)	promoter-TSS (NM_001044371)	-91	NM_001044371	19356	Mm.248489	NM_011233	ENSMUSG00000021635	Rad17	MmRad24	RAD17 checkpoint clamp loader component	protein-coding
475	chr13	67161951	67162240	+	0	NA	promoter-TSS (NM_001166218)	promoter-TSS (NM_001166218)	11	NM_001166218	78251	Mm.297247	NM_001166218	ENSMUSG00000090641	Zfp712	4921504N20Rik|mszf31|mszf89	zinc finger protein 712	protein-coding
659	chr17	56408504	56408793	+	0	NA	TTS (NM_174989)	TTS (NM_174989)	7542	NM_174989	106759	Mm.203952	NM_174989	ENSMUSG00000047123	Ticam1	AW046014|AW547018|TICAM-1|TRIF	toll-like receptor adaptor molecule 1	protein-coding
132	chr1	152240205	152240494	+	0	NA	promoter-TSS (NM_145511)	promoter-TSS (NM_145511)	-164	NM_001077237	226499	Mm.222093	NM_145511	ENSMUSG00000006010	BC003331	1810053E15Rik|Odr4|odr-4	cDNA sequence BC003331	protein-coding
34	chr11	118280380	118280669	+	0	NA	promoter-TSS (NM_029502)	promoter-TSS (NM_029502)	-92	NM_001025618	76025	Mm.177551	NM_029502	ENSMUSG00000025575	Cant1	5830420C20Rik|Apy1h|D11Bwg0554e|Entpd8|SCAN-1|Shapy	calcium activated nucleotidase 1	protein-coding
198	chr1	59030262	59030551	+	0	NA	promoter-TSS (NM_172406)	promoter-TSS (NM_172406)	-9	NM_172656	227154	Mm.286006	NM_172656	ENSMUSG00000026027	Stradb	AA792893|Als2cr2|B830008M19|D1Ucla2|ILPIP|ILPIPA|PRO1038|Papk|Syradb	STE20-related kinase adaptor beta	protein-coding
444	chrX	57657931	57658220	+	0	NA	promoter-TSS (NM_001037863)	promoter-TSS (NM_001037863)	-919	NM_001037863	320940	Mm.490394	NM_001001798	ENSMUSG00000062949	Atp11c	A330005H02Rik|AI315324|Ig	ATPase, class VI, type 11C	protein-coding
583	chr13	67433354	67433643	+	0	NA	promoter-TSS (NM_177622)	promoter-TSS (NM_177622)	-2	NM_177622	218314	Mm.289695	NM_177622	ENSMUSG00000057842	Zfp595	A230042K10Rik|Rslcan23	zinc finger protein 595	protein-coding
779	chr11	86570996	86571285	+	0	NA	promoter-TSS (NM_001003908)	promoter-TSS (NM_001003908)	-146	NM_001003908	67300	Mm.254588	NM_001003908	ENSMUSG00000047126	Cltc	3110065L21Rik|CHC|R74732	clathrin, heavy polypeptide (Hc)	protein-coding
117	chr1	95239919	95240208	+	0	NA	promoter-TSS (NM_080850)	promoter-TSS (NM_080850)	-159	NM_023200	66385	Mm.88704	NM_023200	ENSMUSG00000026275	Ppp1r7	2310014J01Rik|SDS22	protein phosphatase 1, regulatory (inhibitor) subunit 7	protein-coding
283	chr5	137438031	137438320	+	0	NA	intron (NM_025562, intron 1 of 4)	intron (NM_025562, intron 1 of 4)	228	NM_025562	66437	Mm.25849	NM_025562	ENSMUSG00000019054	Fis1	2010003O14Rik|Ttc11	fission, mitochondrial 1	protein-coding
610	chr6	48505111	48505400	+	0	NA	intron (NM_177736, intron 1 of 2)	RLTR42|LTR|ERVK	457	NM_177736	243371	Mm.290764	NM_177736	ENSMUSG00000073096	Lrrc61	BC027309	leucine rich repeat containing 61	protein-coding
153	chr7	52765824	52766113	+	0	NA	promoter-TSS (NM_008749)	promoter-TSS (NM_008749)	-190	NM_008749	18220	Mm.258923	NM_008749	ENSMUSG00000030824	Nucb1	B230337F23Rik|C77483|Calnuc|MTEST82|Nucb	nucleobindin 1	protein-coding
796	chr2	69560793	69561082	+	0	NA	promoter-TSS (NM_001081086)	promoter-TSS (NM_001081086)	-208	NM_001081086	228005	Mm.11815	NM_001081086	ENSMUSG00000042133	Ppig	AU019516|AU022200|B230312B02Rik|CYP|SRCyp	peptidyl-prolyl isomerase G (cyclophilin G)	protein-coding
196	chr7	25101555	25101844	+	0	NA	promoter-TSS (NM_001199321)	promoter-TSS (NM_001199321)	-14	NM_009568	22756	Mm.295762	NM_009568	ENSMUSG00000074282	Zfp94	-	zinc finger protein 94	protein-coding
398	chr2	75819902	75820191	+	0	NA	promoter-TSS (NM_030188)	promoter-TSS (NM_030188)	-22	NM_030188	78802	Mm.282339	NM_030188	ENSMUSG00000075271	Ttc30a1	4930506L13Rik	tetratricopeptide repeat domain 30A1	protein-coding
774	chr15	81230368	81230657	+	0	NA	promoter-TSS (NM_133726)	promoter-TSS (NM_133726)	-56	NM_001347075	321003	Mm.390833	NM_177310	ENSMUSG00000022401	Xpnpep3	APP3|E430012M05Rik	X-prolyl aminopeptidase 3, mitochondrial	protein-coding
825	chr9	99537277	99537566	+	0	NA	intron (NM_001311142, intron 1 of 15)	intron (NM_001311142, intron 1 of 15)	7424	NM_001311142	72507	Mm.221455	NM_028258	ENSMUSG00000037784	Dzip1l	2610524A10Rik|AI663976	DAZ interacting protein 1-like	protein-coding
172	chr7	52271579	52271868	+	0	NA	promoter-TSS (NM_001008422)	promoter-TSS (NM_001008422)	-104	NM_001008422	233208	Mm.28298	NM_001008422	ENSMUSG00000038406	Scaf1	AI480556|SR-A1	SR-related CTD-associated factor 1	protein-coding
646	chr11	31576715	31577004	+	0	NA	Intergenic	Intergenic	-4997	NM_001024919	69556	Mm.34183	NM_001024919	ENSMUSG00000044502	Bod1	2310022M17Rik|BOD2.1|Fam44b	biorientation of chromosomes in cell division 1	protein-coding
701	chrX	110299024	110299313	+	0	NA	promoter-TSS (NM_018818)	promoter-TSS (NM_018818)	-44	NM_018818	12662	Mm.257316	NM_018818	ENSMUSG00000025531	Chm	Rep-1	choroidermia (RAB escort protein 1)	protein-coding
855	chr10	86148097	86148386	+	0	NA	promoter-TSS (NR_015572)	promoter-TSS (NR_015572)	-31	NR_015572	66263	Mm.392261	NR_015572		1810014B01Rik	-	RIKEN cDNA 1810014B01 gene	pseudo
219	chr5	23953540	23953829	+	0	NA	promoter-TSS (NM_022418)	promoter-TSS (NM_022418)	-20	NM_022418	64295	Mm.150098	NM_022418	ENSMUSG00000028958	Tmub1	2010004O20Rik|AB030183|Hops	transmembrane and ubiquitin-like domain containing 1	protein-coding
63	chr10	121063395	121063684	+	0	NA	promoter-TSS (NM_001081056)	promoter-TSS (NM_001081056)	-167	NM_001081056	73192	Mm.25042	NM_001081056	ENSMUSG00000034667	Xpot	1110004L07Rik|3110065H13Rik|AI452076|C79645|EXPORTIN-T	exportin, tRNA (nuclear export receptor for tRNAs)	protein-coding
639	chr5	111918143	111918432	+	0	NA	Intergenic	Intergenic	71101	NM_001081235	433938	Mm.332576	NM_001081235	ENSMUSG00000070576	Mn1	AA003644|AA009236	meningioma 1	protein-coding
643	chr15	84020306	84020595	+	0	NA	TTS (NM_054088)	TTS (NM_054088)	-2213	NM_178614	68653	Mm.290725	NM_178614	ENSMUSG00000022437	Samm50	1110030L07Rik	SAMM50 sorting and assembly machinery component	protein-coding
462	chr7	11066245	11066534	+	0	NA	Intergenic	Intergenic	14341	NM_009577	22775	Mm.49441	NM_009577	ENSMUSG00000030393	Zik1	-	zinc finger protein interacting with K protein 1	protein-coding
669	chr10	127986202	127986491	+	0	NA	promoter-TSS (NM_018860)	promoter-TSS (NM_018860)	-122	NM_018860	67945	Mm.290786	NM_018860	ENSMUSG00000093674	Rpl41	1810055P16Rik|2210411K19Rik	ribosomal protein L41	protein-coding
110	chr7	6235263	6235552	+	0	NA	Intergenic	Intergenic	-2775	NM_001024928	384763	Mm.276279	NM_001024928	ENSMUSG00000054893	Zfp667	A830025F02Rik|Mip1|ZNF667	zinc finger protein 667	protein-coding
216	chr8	72826394	72826683	+	0	NA	promoter-TSS (NM_021538)	promoter-TSS (NM_021538)	-146	NM_021538	59042	Mm.28668	NM_021538	ENSMUSG00000055681	Cope	1110005D17Rik|Cope1	coatomer protein complex, subunit epsilon	protein-coding
702	chr17	34092662	34092951	+	0	NA	promoter-TSS (NM_172620)	promoter-TSS (NM_172620)	-21	NM_172620	224705	Mm.448614	NM_172620	ENSMUSG00000024319	Vps52	ARE1|D130068D18|D430041K17Rik|SAC2|Sacm2l|tclw5	VPS52 GARP complex subunit	protein-coding
142	chr19	42593076	42593365	+	0	NA	promoter-TSS (NM_177464)	promoter-TSS (NM_177464)	-75	NM_177464	52013	Mm.254169	NM_177464	ENSMUSG00000025184	R3hcc1l	1700036B12Rik|AI450607|C10orf28|D19Ertd386e|GIDRP86|Gidrp88	R3H domain and coiled-coil containing 1 like	protein-coding
370	chr17	35975195	35975484	+	0	NA	promoter-TSS (NM_011655)	promoter-TSS (NM_011655)	-93	NM_011655	22154	Mm.273538	NM_011655	ENSMUSG00000001525	Tubb5	AA408537|AI596182|B130022C14Rik|M(beta)5	tubulin, beta 5 class I	protein-coding
268	chr5	104340209	104340498	+	0	NA	promoter-TSS (NM_178741)	promoter-TSS (NM_178741)	-105	NM_178741	246293	Mm.179871	NM_178741	ENSMUSG00000029312	Klhl8	2310001P09Rik|D5Ertd431e	kelch-like 8	protein-coding
293	chr8	86590241	86590530	+	0	NA	promoter-TSS (NM_009055)	promoter-TSS (NM_009055)	-350	NM_009055	19724	Mm.7892	NM_009055	ENSMUSG00000031706	Rfx1	AI047719|AI385641	regulatory factor X, 1 (influences HLA class II expression)	protein-coding
663	chr7	108459014	108459303	+	0	NA	Intergenic	Intergenic	-8556	NM_001111111	73683	Mm.275744	NM_001111111	ENSMUSG00000047767	Atg16l2	2410118P20Rik	autophagy related 16-like 2 (S. cerevisiae)	protein-coding
248	chr11	60512968	60513257	+	0	NA	promoter-TSS (NM_001159404)	promoter-TSS (NM_001159404)	-80	NM_008502	16897	Mm.285453	NM_008502	ENSMUSG00000020536	Llgl1	AI325176|Lgl1|Llglh|Mgl1	lethal giant larvae homolog 1 (Drosophila)	protein-coding
173	chr5	110539022	110539311	+	0	NA	promoter-TSS (NM_001163996)	promoter-TSS (NM_001163996)	55	NM_001163996	675812	Mm.442122	NM_001163996	ENSMUSG00000023284	Zfp605	A830023I12Rik	zinc finger protein 605	protein-coding
808	chr4	132066403	132066692	+	0	NA	promoter-TSS (NM_144907)	promoter-TSS (NM_144907)	-176	NM_144907	230784	Mm.23608	NM_144907	ENSMUSG00000028893	Sesn2	HI95|SEST2|Ses2	sestrin 2	protein-coding
175	chr17	34077281	34077570	+	0	NA	promoter-TSS (NM_010385)	promoter-TSS (NM_010385)	-137	NM_010385	14976	Mm.2948	NM_010385	ENSMUSG00000024309	Pfdn6	H-2Ke2|H2-Ke2|Ke-2	prefoldin subunit 6	protein-coding
627	chr19	47125297	47125586	+	0	NA	promoter-TSS (NM_027654)	promoter-TSS (NM_027654)	-45	NM_027654	71041	Mm.35413	NM_027654	ENSMUSG00000025050	Pcgf6	4933407A11Rik|AI604840|MBLR|Rnf134	polycomb group ring finger 6	protein-coding
222	chr2	181316516	181316805	+	0	NA	promoter-TSS (NM_026765)	promoter-TSS (NM_026765)	18	NM_026765	68556	Mm.232400	NM_026765	ENSMUSG00000089917	Uckl1	1110007H10Rik|Urkl1	uridine-cytidine kinase 1-like 1	protein-coding
43	chr6	81915748	81916037	+	0	NA	promoter-TSS (NM_026490)	promoter-TSS (NM_026490)	51	NM_026490	56284	Mm.276293	NM_026490	ENSMUSG00000030045	Mrpl19	9030416F12Rik|9130412E02Rik|D6Ertd157e|MRP-L15|RLX1|Rpml15	mitochondrial ribosomal protein L19	protein-coding
736	chr14	31292585	31292874	+	0	NA	promoter-TSS (NM_133761)	promoter-TSS (NM_133761)	-22	NM_133761	75901	Mm.28733	NM_133761	ENSMUSG00000021962	Dcp1a	1110066A22Rik|4930568L04Rik|AU019772|D14Ertd817e|Mitc1|SMIF	decapping mRNA 1A	protein-coding
722	chr5	20562092	20562381	+	0	NA	promoter-TSS (NM_011203)	promoter-TSS (NM_011203)	-621	NM_011203	19248	Mm.319117	NM_011203	ENSMUSG00000028771	Ptpn12	P19-PTP|PTP-P19|PTP-PEST|PTPG1	protein tyrosine phosphatase, non-receptor type 12	protein-coding
10	chr11	98448471	98448760	+	0	NA	promoter-TSS (NM_025661)	promoter-TSS (NM_025661)	-56	NM_025661	66612	Mm.180546	NM_025661	ENSMUSG00000038150	Ormdl3	2810011N17Rik|AI315223	ORM1-like 3 (S. cerevisiae)	protein-coding
511	chr2	181414800	181415089	+	0	NA	promoter-TSS (NM_009326)	promoter-TSS (NM_009326)	-71	NM_009326	21400	Mm.24245	NM_009326	ENSMUSG00000059540	Tcea2	AI326274|S-II-T1|SII-T1|Tceat	transcription elongation factor A (SII), 2	protein-coding
369	chr15	57865783	57866072	+	0	NA	promoter-TSS (NM_029418)	promoter-TSS (NM_029418)	-78	NM_029418	75758	Mm.455792	NM_029418	ENSMUSG00000101892	9130401M01Rik	AI849328	RIKEN cDNA 9130401M01 gene	protein-coding
401	chr2	30327394	30327683	+	0	NA	TTS (NM_030244)	TTS (NM_030244)	2181	NM_030244	72500	Mm.295464	NM_030244	ENSMUSG00000089762	Ier5l	2610524G09Rik	immediate early response 5-like	protein-coding
573	chr3	90035332	90035621	+	0	NA	promoter-TSS (NM_206924)	promoter-TSS (NM_206924)	-43	NM_206924	23922	Mm.13912	NM_206924	ENSMUSG00000027937	Jtb	Gm622	jumping translocation breakpoint	protein-coding
567	chr12	107409626	107409915	+	0	NA	Intergenic	MLT1J|LTR|MaLR	161297	NM_001029844	22367	Mm.2981	NM_011705	ENSMUSG00000021115	Vrk1	51PK	vaccinia related kinase 1	protein-coding
729	chr19	14316664	14316953	+	0	NA	Intergenic	LTR33B|LTR|ERVL	323296	NM_001011850	258151	Mm.377361	NM_001011850	ENSMUSG00000062314	Olfr1505	MOR211-4P	olfactory receptor 1505	protein-coding
89	chr6	30254510	30254799	+	0	NA	promoter-TSS (NM_001169576)	promoter-TSS (NM_001169576)	-115	NM_001169576	22214	Mm.332967	NM_009459	ENSMUSG00000039159	Ube2h	1500009C23Rik|AI181839|AI326965|AI462483|AW227540|E2-20K|Gid3|N28148|Ubc8	ubiquitin-conjugating enzyme E2H	protein-coding
414	chr10	76495912	76496201	+	0	NA	promoter-TSS (NM_031196)	promoter-TSS (NM_031196)	99	NM_031196	20509	Mm.265060	NM_031196	ENSMUSG00000001436	Slc19a1	AI323572|RFC|RFC-1|RFC1	solute carrier family 19 (folate transporter), member 1	protein-coding
354	chr3	95861672	95861961	+	0	NA	5' UTR (NM_013841, exon 1 of 15)	5' UTR (NM_013841, exon 1 of 15)	562	NM_013841	22365	Mm.263185	NM_013841	ENSMUSG00000015747	Vps45	AI462172|AW554165|mVps45	vacuolar protein sorting 45	protein-coding
412	chr10	79144570	79144859	+	0	NA	promoter-TSS (NM_177613)	promoter-TSS (NM_177613)	-226	NM_177613	216150	Mm.21981	NM_177613	ENSMUSG00000020307	Cdc34	AI327276|UBE2R1	cell division cycle 34	protein-coding
820	chr2	128955258	128955547	+	0	NA	promoter-TSS (NM_025395)	promoter-TSS (NM_025395)	-34	NM_025395	66170	Mm.40621	NM_025395	ENSMUSG00000037938	Chchd5	1110027L01Rik|AW045710	coiled-coil-helix-coiled-coil-helix domain containing 5	protein-coding
277	chr8	3516633	3516922	+	0	NA	intron (NM_001122818, intron 3 of 34)	CpG	1393	NM_015801	50767	Mm.23085	NM_015801	ENSMUSG00000004565	Pnpla6	AI661849|MSws|Nte	patatin-like phospholipase domain containing 6	protein-coding
477	chr10	127759260	127759549	+	0	NA	promoter-TSS (NM_019953)	promoter-TSS (NM_019953)	-111	NM_019953	56530	Mm.44220	NM_019953	ENSMUSG00000025381	Cnpy2	5330432A10Rik|AW229003|D10Bwg1546e|Tmem4|Zsig9	canopy FGF signaling regulator 2	protein-coding
597	chr7	30928515	30928804	+	0	NA	Intergenic	Intergenic	21692	NM_001081007	233060	Mm.443484	NM_001081007	ENSMUSG00000074220	Zfp382	5930415A09Rik|Znf382	zinc finger protein 382	protein-coding
524	chr9	45646471	45646760	+	0	NA	promoter-TSS (NM_001145947)	promoter-TSS (NM_001145947)	-13	NM_001145947	23821	Mm.24044	NM_011792	ENSMUSG00000032086	Bace1	ASP2|Bace|C76936	beta-site APP cleaving enzyme 1	protein-coding
251	chr11	70817910	70818199	+	0	NA	promoter-TSS (NM_178367)	promoter-TSS (NM_178367)	-120	NM_178367	216877	Mm.35399	NM_178367	ENSMUSG00000040620	Dhx33	3110057P17Rik|9430096J02Rik|Ddx33	DEAH (Asp-Glu-Ala-His) box polypeptide 33	protein-coding
759	chr17	36394746	36395035	+	0	NA	promoter-TSS (NM_026308)	promoter-TSS (NM_026308)	-99	NM_026308	67676	Mm.27131	NM_026308	ENSMUSG00000024446	Rpp21	0610037N01Rik	ribonuclease P 21 subunit	protein-coding
515	chr4	128287178	128287467	+	0	NA	promoter-TSS (NM_177758)	promoter-TSS (NM_177758)	20	NM_177758	269585	Mm.153291	NM_177758	ENSMUSG00000061894	Zscan20	C130001F22|Zfp31|Zkscan20	zinc finger and SCAN domains 20	protein-coding
482	chr12	80398061	80398350	+	0	NA	promoter-TSS (NM_001008550)	promoter-TSS (NM_001008550)	-64	NM_009014	19363	Mm.341756	NM_009014	ENSMUSG00000059060	Rad51b	AI553500|R51H2|Rad51l1|mREC2	RAD51 paralog B	protein-coding
749	chr1	154749963	154750252	+	0	NA	promoter-TSS (NM_001005507)	promoter-TSS (NM_001005507)	-331	NM_001005507	226517	Mm.270775	NM_001005507	ENSMUSG00000042772	Smg7	9430023P16Rik|mKIAA0250	Smg-7 homolog, nonsense mediated mRNA decay factor (C. elegans)	protein-coding
166	chr10	94964445	94964734	+	0	NA	promoter-TSS (NM_026065)	promoter-TSS (NM_026065)	-28	NM_026065	67270	Mm.30008	NM_026065	ENSMUSG00000062981	Mrpl42	2700009F22Rik|2900055D03Rik|D10Ertd322e|HSPC204|L31mt|MRP-L31|PTD007|Rpml31	mitochondrial ribosomal protein L42	protein-coding
786	chr1	37947178	37947467	+	0	NA	promoter-TSS (NM_026913)	promoter-TSS (NM_026913)	-66	NM_026913	69028	Mm.63984	NM_026913	ENSMUSG00000026088	Mitd1	1500032H18Rik	MIT, microtubule interacting and transport, domain containing 1	protein-coding
24	chr5	24083204	24083493	+	0	NA	promoter-TSS (NM_001190443)	promoter-TSS (NM_001190443)	-63	NM_013853	27407	Mm.21629	NM_013853	ENSMUSG00000028953	Abcf2	0710005O05Rik|Drr3|E430001O06	ATP-binding cassette, sub-family F (GCN20), member 2	protein-coding
770	chr1	57463297	57463586	+	0	NA	promoter-TSS (NM_001037742)	promoter-TSS (NM_001037742)	49	NM_001081181	68115	Mm.275428	NM_001081181	ENSMUSG00000025971	Maip1	9430016H08Rik|AA409999|C78988	matrix AAA peptidase interacting protein 1	protein-coding
445	chr9	90165596	90165885	+	0	NA	promoter-TSS (NM_194334)	promoter-TSS (NM_194334)	-133	NM_194334	67016	Mm.335347	NM_194334	ENSMUSG00000037410	Tbc1d2b	1810061M12Rik|AI480956|AV021536|AV023399|AW491493|mKIAA1055	TBC1 domain family, member 2B	protein-coding
538	chr15	96001829	96002118	+	0	NA	Intergenic	Intergenic	-11258	NR_028311	100043335	Mm.247464	NR_028311		Gm4371	EG667874|Gm8854	eukaryotic translation initiation factor 3, subunit I pseudogene	pseudo
309	chr4	134024014	134024303	+	0	NA	promoter-TSS (NM_019641)	promoter-TSS (NM_019641)	-77	NM_019641	16765	Mm.378957	NM_019641	ENSMUSG00000028832	Stmn1	19k|Lag|Lap18|Op18|P18|P19|Pig|Pp17|Pp18|Pp19|Pr22|Smn	stathmin 1	protein-coding
682	chr2	52716573	52716862	+	0	NA	promoter-TSS (NM_172409)	promoter-TSS (NM_172409)	-185	NM_172409	71409	Mm.394427	NM_172409	ENSMUSG00000036053	Fmnl2	5430425K04Rik|Man	formin-like 2	protein-coding
236	chr13	48608739	48609028	+	0	NA	promoter-TSS (NM_001164575)	promoter-TSS (NM_001164575)	-78	NM_001164576	67911	Mm.251375	NM_026450	ENSMUSG00000050954	Zfp169	1700025J14Rik|4930429A13Rik|BE688704	zinc finger protein 169	protein-coding
9	chr9	72833145	72833434	+	0	NA	promoter-TSS (NM_001198789)	promoter-TSS (NM_001198789)	-22	NM_001286546	72278	Mm.268475	NM_028181	ENSMUSG00000034563	Ccpg1	1700030B06Rik|1810073J13Rik|9430028F23Rik|AI426686|AI875170|CPR8|D9Ertd392e	cell cycle progression 1	protein-coding
625	chr8	108583160	108583449	+	0	NA	promoter-TSS (NM_010901)	promoter-TSS (NM_010901)	-199	NM_010901	18021	Mm.383185	NM_010901	ENSMUSG00000031902	Nfatc3	C80703|D8Ertd281e|NFAT4|NFATx	nuclear factor of activated T cells, cytoplasmic, calcineurin dependent 3	protein-coding
470	chr13	67295343	67295632	+	0	NA	promoter-TSS (NM_001048204)	promoter-TSS (NM_001048204)	45	NM_001048204	218311	Mm.82396	NM_183156	ENSMUSG00000051037	Zfp455	3732412P20Rik|Rslcan-10	zinc finger protein 455	protein-coding
256	chr7	30552105	30552394	+	0	NA	Intergenic	Intergenic	-1322	NM_023750	74352	Mm.251083	NM_023750	ENSMUSG00000046185	Zfp84	2210410P13Rik|4633401C23Rik|AI415447|BB081605|C86188|KRAB18|Zfp69	zinc finger protein 84	protein-coding
114	chr13	104968431	104968720	+	0	NA	promoter-TSS (NR_003546)	promoter-TSS (NR_003546)	-29	NM_001093759	66975	Mm.272541	NM_025879	ENSMUSG00000021711	Trappc13	2410002O22Rik|2610524F24Rik|AI451892|AU017229	trafficking protein particle complex 13	protein-coding
600	chr7	152094604	152094893	+	0	NA	Intergenic	Intergenic	-6257	NM_001347537	72284	Mm.273049	NM_028184	ENSMUSG00000031072	Oraov1	2210010N10Rik|TAOS1	oral cancer overexpressed 1	protein-coding
599	chr4	128488703	128488992	+	0	NA	Intergenic	MLT1J1|LTR|MaLR	-5491	NM_001081098	230761	Mm.22616	NM_001081098	ENSMUSG00000028799	Zfp362	-	zinc finger protein 362	protein-coding
537	chr1	9535173	9535462	+	0	NA	promoter-TSS (NM_021511)	promoter-TSS (NM_021511)	-172	NM_021511	59014	Mm.29061	NM_021511	ENSMUSG00000061024	Rrs1	5730466A07Rik|AA415037|D1Ertd701e|Rrr	ribosome biogenesis regulator 1	protein-coding
673	chr13	67182332	67182621	+	0	NA	promoter-TSS (NM_001012448)	promoter-TSS (NM_001012448)	5	NM_001292066	432769	Mm.458849	NM_001012325	ENSMUSG00000058883	Zfp708	Rslcan11	zinc finger protein 708	protein-coding
228	chr8	3492960	3493249	+	0	NA	promoter-TSS (NM_080461)	promoter-TSS (NM_080461)	-34	NM_080461	140482	Mm.299073	NM_080461	ENSMUSG00000047264	Zfp358	Zfend	zinc finger protein 358	protein-coding
428	chr12	111839344	111839633	+	0	NA	promoter-TSS (NM_030238)	promoter-TSS (NM_030238)	-117	NM_030238	13424	Mm.181430	NM_030238	ENSMUSG00000018707	Dync1h1	9930018I23Rik|AI894280|DHC1|DHC1a|DNCL|Dnchc1|Dnec1|Dnecl|Loa|MAP1C|P22|Swl|mKIAA0325	dynein cytoplasmic 1 heavy chain 1	protein-coding
162	chr18	75857294	75857583	+	0	NA	promoter-TSS (NM_201354)	promoter-TSS (NM_201354)	-88	NM_201354	269037	Mm.36745	NM_201354	ENSMUSG00000052928	Ctif	Gm672	CBP80/20-dependent translation initiation factor	protein-coding
118	chr17	24664646	24664935	+	0	NA	promoter-TSS (NM_001172113)	promoter-TSS (NM_001172113)	93	NM_001172114	224619	Mm.275150	NM_153792	ENSMUSG00000052752	Traf7	RFWD1	TNF receptor-associated factor 7	protein-coding
68	chr7	31514413	31514702	+	0	NA	promoter-TSS (NM_027215)	promoter-TSS (NM_027215)	-4	NM_027215	69804	Mm.27499	NM_027215	ENSMUSG00000006315	Tmem147	2010004E11Rik|5033425B17Rik|Nifie14	transmembrane protein 147	protein-coding
389	chr19	12870559	12870848	+	0	NA	promoter-TSS (NM_053009)	promoter-TSS (NM_053009)	-90	NR_024093	664779	Mm.290924	NM_001039718	ENSMUSG00000024695	Gm44505	Zfp91-Cntf|Zfp91Cntf	predicted readthrough transcript (NMD candidate), 44505	ncRNA
361	chr2	155555021	155555310	+	0	NA	promoter-TSS (NM_145537)	promoter-TSS (NM_145537)	46	NM_145537	108687	Mm.273706	NM_145537	ENSMUSG00000038312	Edem2	9530090G24Rik|AI327354	ER degradation enhancer, mannosidase alpha-like 2	protein-coding
775	chr2	152052090	152052379	+	0	NA	promoter-TSS (NM_007788)	promoter-TSS (NM_007788)	-342	NM_007788	12995	Mm.23692	NM_007788	ENSMUSG00000074698	Csnk2a1	Csnk2a1-rs4	casein kinase 2, alpha 1 polypeptide	protein-coding
708	chr17	79420185	79420474	+	0	NA	promoter-TSS (NM_001171004)	promoter-TSS (NM_001171004)	-173	NM_001171004	75292	Mm.252776	NM_029239	ENSMUSG00000024070	Prkd3	4930557O20Rik|5730497N19Rik|PKD3|Pkcnu|Prkcn	protein kinase D3	protein-coding
177	chr11	20991043	20991332	+	0	NA	promoter-TSS (NM_023324)	promoter-TSS (NM_023324)	-140	NM_023324	67245	Mm.28957	NM_023324	ENSMUSG00000020134	Peli1	2810468L03Rik|A930031K15Rik|AA409794|AI586297|D11Ertd676e	pellino 1	protein-coding
272	chr19	46470168	46470457	+	0	NA	promoter-TSS (NM_016860)	promoter-TSS (NM_016860)	-87	NM_016860	54130	Mm.3118	NM_016860	ENSMUSG00000025228	Actr1a	Arp1|alpha-Arp1	ARP1 actin-related protein 1A, centractin alpha	protein-coding
631	chr16	17911368	17911657	+	0	NA	promoter-TSS (NM_022408)	promoter-TSS (NM_022408)	-71	NM_022408	27886	Mm.256480	NM_022408	ENSMUSG00000003527	Dgcr14	AI462402|D16H22S1269E|Dgcr1|Dgsi|ES2|Es2el	DiGeorge syndrome critical region gene 14	protein-coding
773	chr13	21500376	21500665	+	0	NA	Intergenic	Intergenic	-5896	NM_023685	72739	Mm.296071	NM_023685	ENSMUSG00000021327	Zkscan3	2810435N07Rik|AA408594|AI132359|Skz1|Zf47|Zfp-47|Zfp306|Zfp307|mszf35	zinc finger with KRAB and SCAN domains 3	protein-coding
424	chr7	31348175	31348464	+	0	NA	promoter-TSS (NM_025498)	promoter-TSS (NM_025498)	-40	NM_170760	233073	Mm.34790	NM_170760	ENSMUSG00000078765	U2af1l4	AA407033|AF419339|AI451269|AW553050|U2af26	U2 small nuclear RNA auxiliary factor 1-like 4	protein-coding
378	chr7	133709810	133710099	+	0	NA	promoter-TSS (NM_146200)	promoter-TSS (NM_146200)	-74	NM_146200	56347	Mm.22776	NM_146200	ENSMUSG00000030738	Eif3c	110kDa|3230401O13Rik|Eif3s8|NIPIL(A3)|NipilA3|Xs|Xsl	eukaryotic translation initiation factor 3, subunit C	protein-coding
466	chr3	19794553	19794842	+	0	NA	promoter-TSS (NR_027985)	promoter-TSS (NR_027985)	-174	NR_027985	70808	Mm.427103	NR_027985	ENSMUSG00000048106	4632415L05Rik	AI662792	RRS1 ribosome biogenesis regulator homolog pseudogene	pseudo
104	chr16	4789801	4790090	+	0	NA	promoter-TSS (NM_025670)	promoter-TSS (NM_025670)	-10	NM_025670	66626	Mm.157648	NM_025670	ENSMUSG00000004071	Cdip1	2700048O17Rik|5730403B10Rik|AU018521|AW742692|CDIP	cell death inducing Trp53 target 1	protein-coding
189	chr7	52003746	52004035	+	0	NA	promoter-TSS (NM_133945)	promoter-TSS (NM_133945)	97	NM_178734	243963	Mm.382935	NM_178734	ENSMUSG00000048012	Zfp473	D030014N22Rik|Znf473|zfp-100	zinc finger protein 473	protein-coding
449	chr10	70747950	70748239	+	0	NA	promoter-TSS (NM_145420)	promoter-TSS (NM_145420)	-84	NM_145420	216080	Mm.270530	NM_145420	ENSMUSG00000019927	Ube2d1	UBCH5	ubiquitin-conjugating enzyme E2D 1	protein-coding
541	chr10	62849117	62849406	+	0	NA	promoter-TSS (NM_013888)	promoter-TSS (NM_013888)	-50	NM_013888	30045	Mm.32550	NM_013888	ENSMUSG00000036764	Dnajc12	Jdp1|mJDP1	DnaJ heat shock protein family (Hsp40) member C12	protein-coding
439	chrX	159267416	159267705	+	0	NA	promoter-TSS (NM_001290776)	promoter-TSS (NM_001290776)	-174	NM_001290777	353170	Mm.270186	NM_178935	ENSMUSG00000038344	Txlng	4932441K18Rik|Fiat|Lrp	taxilin gamma	protein-coding
491	chr4	34497603	34497892	+	0	NA	promoter-TSS (NM_001007589)	promoter-TSS (NM_001007589)	-117	NM_001007589	433693	Mm.389532	NM_026019	ENSMUSG00000028291	Akirin2	2700059D21Rik|AA114675|AA522011|AU019887|Akirin-2	akirin 2	protein-coding
341	chr7	125855895	125856184	+	0	NA	promoter-TSS (NM_182995)	promoter-TSS (NM_182995)	-86	NM_182995	101565	Mm.23279	NM_182995	ENSMUSG00000033904	Ccp110	6330503K22Rik|AA415922|AI427129|AW557948|CP110	centriolar coiled coil protein 110	protein-coding
764	chr9	56978382	56978671	+	0	NA	promoter-TSS (NM_028636)	promoter-TSS (NM_028636)	-58	NM_028636	73744	Mm.30110	NM_028636	ENSMUSG00000032295	Man2c1	1110025H24Rik	mannosidase, alpha, class 2C, member 1	protein-coding
704	chr9	18096462	18096751	+	0	NA	promoter-TSS (NM_025844)	promoter-TSS (NM_025844)	-105	NM_025844	66917	Mm.103534	NM_025844	ENSMUSG00000001774	Chordc1	1110001O09Rik|AA409036|Chp-1|morgana	cysteine and histidine-rich domain (CHORD)-containing, zinc-binding protein 1	protein-coding
762	chr4	62186117	62186406	+	0	NA	promoter-TSS (NM_177607)	promoter-TSS (NM_177607)	-142	NM_177607	214106	Mm.73212	NM_177607	ENSMUSG00000058046	4933430I17Rik	bN189G18.7	RIKEN cDNA 4933430I17 gene	protein-coding
232	chr13	65379963	65380252	+	0	NA	promoter-TSS (NM_178364)	promoter-TSS (NM_178364)	-55	NM_178364	170936	Mm.151546	NM_178364	ENSMUSG00000021514	Zfp369	B930030B22Rik|D230020H11Rik|NRIF2	zinc finger protein 369	protein-coding
823	chr5	119666184	119666473	+	0	NA	Intergenic	LTR33A|LTR|ERVL	-16301	NR_046033	665194	Mm.491047	NR_046033	ENSMUSG00000107334	Gm7538	EG665194	predicted gene 7538	ncRNA
155	chr8	63966370	63966659	+	0	NA	promoter-TSS (NM_145595)	promoter-TSS (NM_145595)	-17	NM_145595	234309	Mm.29059	NM_145595	ENSMUSG00000031641	Cbr4	A730083J17Rik|BC009118	carbonyl reductase 4	protein-coding
32	chrX	72919531	72919820	+	0	NA	Intergenic	Intergenic	90363	NR_029443	74396	Mm.162493	NR_029443	ENSMUSG00000087396	4933407K13Rik	A130080L05Rik	RIKEN cDNA 4933407K13 gene	ncRNA
393	chr11	98636604	98636893	+	0	NA	promoter-TSS (NM_145434)	promoter-TSS (NM_145434)	-57	NM_145434	217166	Mm.390397	NM_145434	ENSMUSG00000020889	Nr1d1	A530070C09Rik|R75201	nuclear receptor subfamily 1, group D, member 1	protein-coding
317	chr7	107007380	107007669	+	0	NA	promoter-TSS (NM_025668)	promoter-TSS (NM_025668)	-131	NM_025668	66624	Mm.30043	NM_025668	ENSMUSG00000035227	Spcs2	5730406I15Rik|AA408713|mKIAA0102	signal peptidase complex subunit 2 homolog (S. cerevisiae)	protein-coding
849	chr4	155177512	155177801	+	0	NA	promoter-TSS (NM_025570)	promoter-TSS (NM_025570)	-71	NM_025570	66448	Mm.23825	NM_025570	ENSMUSG00000029066	Mrpl20	2610008D01Rik|4930425I20Rik	mitochondrial ribosomal protein L20	protein-coding
748	chr8	124353369	124353658	+	0	NA	promoter-TSS (NM_145605)	promoter-TSS (NM_145605)	-44	NM_145605	234825	Mm.209329	NM_145605	ENSMUSG00000040263	Klhdc4	AA408426|AV352552|BC012312|G430025P05Rik	kelch domain containing 4	protein-coding
512	chr9	74885274	74885563	+	0	NA	promoter-TSS (NM_001142655)	promoter-TSS (NM_001142655)	-3	NM_001142655	59046	Mm.247837	NM_021548	ENSMUSG00000007656	Arpp19	19kDa|2700024H10Rik|ARPP-19|AW559096|Arpp12	cAMP-regulated phosphoprotein 19	protein-coding
152	chr8	98377324	98377613	+	0	NA	promoter-TSS (NM_172758)	promoter-TSS (NM_172758)	-77	NM_172758	234595	Mm.29267	NM_172758	ENSMUSG00000036534	Slc38a7	D430050E18	solute carrier family 38, member 7	protein-coding
747	chr1	63223373	63223662	+	0	NA	promoter-TSS (NM_001160038)	promoter-TSS (NM_001160038)	112	NM_018796	55949	Mm.2718	NM_018796	ENSMUSG00000025967	Eef1b2	2810017J07Rik|Eef1b	eukaryotic translation elongation factor 1 beta 2	protein-coding
648	chr8	123700171	123700460	+	0	NA	Intergenic	MLT1J|LTR|MaLR	48730	NM_008024	14241	Mm.5111	NM_008024	ENSMUSG00000097084	Foxl1	FREAC7|Fkh6|fkh-6	forkhead box L1	protein-coding
852	chr11	69572378	69572667	+	0	NA	promoter-TSS (NM_001291068)	promoter-TSS (NM_001291068)	-387	NM_001291068	20020	Mm.16533	NM_009089	ENSMUSG00000005198	Polr2a	220kDa|Rpb1|Rpo2-1	polymerase (RNA) II (DNA directed) polypeptide A	protein-coding
790	chr19	31157250	31157539	+	0	NA	promoter-TSS (NM_031249)	promoter-TSS (NM_031249)	63	NM_031249	83410	Mm.22031	NM_031249	ENSMUSG00000053536	Cstf2t	64kDa|C77975|tCstF-64|tauCstF-64	cleavage stimulation factor, 3' pre-RNA subunit 2, tau	protein-coding
794	chr10	80024029	80024318	+	0	NA	5' UTR (NM_025852, exon 1 of 15)	5' UTR (NM_025852, exon 1 of 15)	132	NM_025852	66932	Mm.1116	NM_025852	ENSMUSG00000047417	Rexo1	1700021P10Rik|2610511M11Rik|AW050347|EloA-BP1|Rex1|Tceb3bp1	REX1, RNA exonuclease 1	protein-coding
832	chr4	119212009	119212298	+	0	NA	promoter-TSS (NM_001004178)	promoter-TSS (NM_001004178)	-113	NM_001290696	230700	Mm.259227	NM_172699	ENSMUSG00000032998	Foxj3	C330039G02Rik|Fhd6	forkhead box J3	protein-coding
822	chr5	65782623	65782912	+	0	NA	promoter-TSS (NM_011292)	promoter-TSS (NM_011292)	31	NM_001310612	79464	Mm.195776	NM_024471	ENSMUSG00000029199	Lias	2900022L22Rik|4933425M12Rik|7a5ex|C77512|LS|lip-syn	lipoic acid synthetase	protein-coding
257	chr7	30644797	30645086	+	0	NA	promoter-TSS (NM_172740)	promoter-TSS (NM_172740)	-57	NM_172740	233058	Mm.297657	NM_172740	ENSMUSG00000058402	Zfp420	B230119D13|B230312I18Rik|mszf59-1|mszf70	zinc finger protein 420	protein-coding
57	chr15	44259344	44259633	+	0	NA	promoter-TSS (NM_175009)	promoter-TSS (NM_175009)	-169	NM_175009	223527	Mm.291828	NM_175009	ENSMUSG00000022338	Eny2	1810057B09Rik|6720481I12|DC6|Ey2	enhancer of yellow 2 homolog (Drosophila)	protein-coding
602	chr9	110310657	110310946	+	0	NA	promoter-TSS (NM_001081043)	promoter-TSS (NM_001081043)	-87	NM_001081043	104831	Mm.335477	NM_001081043	ENSMUSG00000036057	Ptpn23	AI462446|PTP-TD14	protein tyrosine phosphatase, non-receptor type 23	protein-coding
752	chr5	145529356	145529645	+	0	NA	promoter-TSS (NM_001081362)	promoter-TSS (NM_001081362)	-161	NM_001081362	100683	Mm.273570	NM_001081362	ENSMUSG00000045482	Trrap	AI481500	transformation/transcription domain-associated protein	protein-coding
224	chr15	102993668	102993957	+	0	NA	promoter-TSS (NM_027885)	promoter-TSS (NM_027885)	-97	NM_027885	71726	Mm.254820	NM_027885	ENSMUSG00000036061	Smug1	1200013B09Rik|A930006H09Rik|C85220	single-strand selective monofunctional uracil DNA glycosylase	protein-coding
714	chr15	5135482	5135771	+	0	NA	promoter-TSS (NM_026213)	promoter-TSS (NM_026213)	66	NM_026213	67515	Mm.254979	NM_026213	ENSMUSG00000022151	Ttc33	2410099M07Rik|2900001O04Rik|AI507072|AW538342|Osrf	tetratricopeptide repeat domain 33	protein-coding
609	chr13	54965518	54965807	+	0	NA	Intergenic	MLT1J|LTR|MaLR	74896	NM_028841	74257	Mm.32883	NM_028841	ENSMUSG00000025875	Tspan17	2210021G21Rik|AI047581|Fbxo23|Tm4sf17	tetraspanin 17	protein-coding
122	chr5	31171765	31172054	+	0	NA	promoter-TSS (NM_144525)	promoter-TSS (NM_144525)	-111	NM_144525	68796	Mm.205169	NM_144525	ENSMUSG00000038828	Tmem214	1110039B18Rik|4921530J21Rik|AI841294|AU018742|C76280	transmembrane protein 214	protein-coding
495	chr13	67461396	67461685	+	0	NA	promoter-TSS (NM_001038651)	promoter-TSS (NM_001038651)	-32	NM_001038651	629016	Mm.440800	NM_001038651	ENSMUSG00000098905	Zfp953	E130120F12Rik	zinc finger protein 953	protein-coding
765	chr18	34490620	34490909	+	0	NA	promoter-TSS (NM_025527)	promoter-TSS (NM_025527)	-35	NM_025527	66384	Mm.29452	NM_025527	ENSMUSG00000014504	Srp19	2310020D23Rik	signal recognition particle 19	protein-coding
45	chr13	54570122	54570411	+	0	NA	promoter-TSS (NM_028597)	promoter-TSS (NM_028597)	-65	NM_028597	73666	Mm.292487	NM_028597	ENSMUSG00000025872	Thoc3	2410044K02Rik|AL033344	THO complex 3	protein-coding
241	chr1	130140495	130140784	+	0	NA	promoter-TSS (NM_026390)	promoter-TSS (NM_026390)	-119	NM_026390	67812	Mm.293321	NM_026390	ENSMUSG00000026353	Ubxn4	1300013G12Rik|Ubxd2|mKIAA0242	UBX domain protein 4	protein-coding
75	chr4	135841311	135841600	+	0	NA	promoter-TSS (NM_009557)	promoter-TSS (NM_009557)	-529	NM_009557	22704	Mm.1504	NM_009557	ENSMUSG00000051351	Zfp46	AI426962|Mlz-4|Zfp-46|Znf436	zinc finger protein 46	protein-coding
409	chr16	58670218	58670507	+	0	NA	promoter-TSS (NM_007757)	promoter-TSS (NM_007757)	41	NM_007757	12892	Mm.291519	NM_007757	ENSMUSG00000022742	Cpox	CPX|Cpo|HCP|cac|nct	coproporphyrinogen oxidase	protein-coding
197	chr6	71859118	71859407	+	0	NA	promoter-TSS (NM_027275)	promoter-TSS (NM_027275)	215	NM_009088	20019	Mm.135581	NM_009088	ENSMUSG00000049553	Polr1a	194kDa|3010014K16Rik|RPA194|Rpo1-4|mRPA1	polymerase (RNA) I polypeptide A	protein-coding
816	chr10	105278209	105278498	+	0	NA	promoter-TSS (NM_207522)	promoter-TSS (NM_207522)	83	NM_207522	216292	Mm.250875	NM_207522	ENSMUSG00000036009	Mettl25	-	methyltransferase like 25	protein-coding
830	chr11	104411575	104411864	+	0	NA	promoter-TSS (NM_010858)	promoter-TSS (NM_010858)	215	NM_001285988	217232	Mm.89845	NM_145436	ENSMUSG00000020687	Cdc27	AI452358|APC3|BC023187	cell division cycle 27	protein-coding
758	chr4	130415494	130415783	+	0	NA	Intergenic	Intergenic	-53611	NM_010686	16792	Mm.271868	NM_010686	ENSMUSG00000028581	Laptm5	E3	lysosomal-associated protein transmembrane 5	protein-coding
544	chr7	53038892	53039181	+	0	NA	promoter-TSS (NM_001005511)	promoter-TSS (NM_001005511)	-281	NM_001005511	381983	Mm.44928	NM_001005511	ENSMUSG00000062044	Lmtk3	BC059845|aatyk3	lemur tyrosine kinase 3	protein-coding
480	chrX	34650363	34650652	+	0	NA	promoter-TSS (NM_026573)	promoter-TSS (NM_026573)	-190	NM_026573	68134	Mm.271160	NM_026573	ENSMUSG00000036572	Upf3b	5730594O13Rik|AI317193|AW541158|RENT3B|UPF3X	UPF3 regulator of nonsense transcripts homolog B (yeast)	protein-coding
410	chr7	11080703	11080992	+	0	NA	promoter-TSS (NM_009577)	promoter-TSS (NM_009577)	-117	NM_009577	22775	Mm.49441	NM_009577	ENSMUSG00000030393	Zik1	-	zinc finger protein interacting with K protein 1	protein-coding
267	chr7	31373824	31374113	+	0	NA	promoter-TSS (NM_001290573)	promoter-TSS (NM_001290573)	-223	NM_029274	75410	Mm.168688	NM_029274	ENSMUSG00000006307	Kmt2b	2610014H22Rik|Mll2|Wbp7|mKIAA0304	lysine (K)-specific methyltransferase 2B	protein-coding
235	chr2	143998262	143998551	+	0	NA	TTS (NR_136884)	TTS (NR_136884)	16620	NR_136884	433481	Mm.330630	NR_136884	ENSMUSG00000074758	Gm5535	EG433481	predicted gene 5535	ncRNA
249	chr9	117949424	117949713	+	0	NA	promoter-TSS (NM_001048146)	promoter-TSS (NM_001048146)	-72	NM_001048146	27215	Mm.92705	NM_013727	ENSMUSG00000039285	Azi2	AA410145|AZ2	5-azacytidine induced gene 2	protein-coding
742	chr6	86476217	86476506	+	0	NA	promoter-TSS (NM_011865)	promoter-TSS (NM_011865)	-202	NM_011865	23983	Mm.274146	NM_011865	ENSMUSG00000051695	Pcbp1	WBP17|[a]CP-1|alphaCP-1|hnRNP E1	poly(rC) binding protein 1	protein-coding
136	chr13	54691307	54691596	+	0	NA	promoter-TSS (NM_178605)	promoter-TSS (NM_178605)	-16	NM_178605	28126	Mm.439993	NM_178605	ENSMUSG00000025869	Nop16	AA409471|D13Wsu177e	NOP16 nucleolar protein	protein-coding
586	chr5	118863426	118863715	+	0	NA	Intergenic	MLT1J1|LTR|MaLR	-147158	NM_172424	76199	Mm.206238	NM_172424	ENSMUSG00000018076	Med13l	2210413I17Rik|6330591G05Rik|9030618F05Rik|Thrap2|Trap240L|mKIAA1025	mediator complex subunit 13-like	protein-coding
156	chr5	36100279	36100568	+	0	NA	promoter-TSS (NM_001177696)	promoter-TSS (NM_001177696)	-106	NM_177678	231148	Mm.254446	NM_177678	ENSMUSG00000029095	Ablim2	AI606905|C230091L11	actin-binding LIM protein 2	protein-coding
709	chr19	4961987	4962276	+	0	NA	promoter-TSS (NM_025553)	promoter-TSS (NM_025553)	-175	NM_025553	66419	Mm.28494	NM_025553	ENSMUSG00000024902	Mrpl11	2410001P07Rik|L11mt	mitochondrial ribosomal protein L11	protein-coding
262	chr7	13007983	13008272	+	0	NA	promoter-TSS (NM_001033820)	promoter-TSS (NM_001033820)	-287	NM_001033820	619331	Mm.361832	NM_001033820	ENSMUSG00000034071	Zfp551	9630004E07Rik|Znf551	zinc fingr protein 551	protein-coding
279	chr19	7131068	7131357	+	0	NA	promoter-TSS (NM_134147)	promoter-TSS (NM_134147)	-46	NM_134147	107227	Mm.439977	NM_134147	ENSMUSG00000036278	Macrod1	AI604841|AW743046|D930010J01Rik|Lrp16	MACRO domain containing 1	protein-coding
737	chr13	67931811	67932100	+	0	NA	promoter-TSS (NR_045194)	promoter-TSS (NR_045194)	-33	NR_045194	320163	Mm.444711	NR_045194	ENSMUSG00000097276	4930525G20Rik	-	RIKEN cDNA 4930525G20 gene	ncRNA
520	chr2	30446410	30446699	+	0	NA	Intergenic	MLT1J2|LTR|MaLR	-4010	NM_030137	78617	Mm.40413	NM_030137	ENSMUSG00000047363	Cstad	9530039B02Rik	CSA-conditional, T cell activation-dependent protein	protein-coding
139	chr11	60692228	60692517	+	0	NA	5' UTR (NM_001168507, exon 1 of 3)	5' UTR (NM_001168507, exon 1 of 3)	168	NM_173453	216821	Mm.28063	NM_173453	ENSMUSG00000043284	Tmem11	5730466P16Rik|AA409091	transmembrane protein 11	protein-coding
619	chr9	81757093	81757382	+	0	NA	promoter-TSS (NM_175213)	promoter-TSS (NM_175213)	-114	NM_175213	75033	Mm.335329	NM_175213	ENSMUSG00000043289	Mei4	4930486G11Rik	meiotic double-stranded break formation protein 4	protein-coding
612	chr19	10651654	10651943	+	0	NA	promoter-TSS (NM_028411)	promoter-TSS (NM_028411)	78	NR_126092	72982	Mm.391194	NM_028411	ENSMUSG00000024666	Tmem138	1700113I01Rik|2900055D14Rik	transmembrane protein 138	protein-coding
128	chr7	25039610	25039899	+	0	NA	promoter-TSS (NM_018791)	promoter-TSS (NM_018791)	-59	NM_018791	54678	Mm.468052	NM_018791	ENSMUSG00000030486	Zfp108	-	zinc finger protein 108	protein-coding
601	chr2	31153327	31153616	+	0	NA	Intergenic	Intergenic	52028	NM_019681	14299	Mm.249318	NM_019681	ENSMUSG00000062661	Ncs1	9430075O15Rik|A730032G13Rik|AI836659|Freq|Mfreq|NCS-1	neuronal calcium sensor 1	protein-coding
163	chr2	70893619	70893908	+	0	NA	promoter-TSS (NM_001165980)	promoter-TSS (NM_001165980)	-38	NM_001165981	75763	Mm.281668	NM_198005	ENSMUSG00000041966	Dcaf17	2810055O12Rik|4833418A01Rik|A030004A10Rik|A930009G19Rik|AI448937	DDB1 and CUL4 associated factor 17	protein-coding
84	chr7	24897143	24897432	+	0	NA	promoter-TSS (NM_021307)	promoter-TSS (NM_021307)	-52	NM_021307	57745	Mm.82678	NM_021307	ENSMUSG00000052675	Zfp112	Znf112|Znf228	zinc finger protein 112	protein-coding
585	chrX	96086224	96086513	+	0	NA	promoter-TSS (NM_001313755)	promoter-TSS (NM_001313755)	-4	NM_001313754	94190	Mm.33536	NM_052976	ENSMUSG00000031214	Ophn1	C130037N19Rik|Wtgr	oligophrenin 1	protein-coding
115	chr4	43575253	43575542	+	0	NA	promoter-TSS (NM_013497)	promoter-TSS (NM_013497)	58	NM_011602	21894	Mm.208601	NM_011602	ENSMUSG00000028465	Tln1	Tln	talin 1	protein-coding
509	chr13	51303450	51303739	+	0	NA	Intergenic	Intergenic	-5159	NR_132443	667728		NR_132443		Hist1h2al	EG667728	histone cluster 1, H2al	pseudo
856	chr4	148000631	148000920	+	0	NA	intron (NR_131120, intron 1 of 7)	CpG	330	NM_001003899	230908	Mm.22453	NM_145556	ENSMUSG00000041459	Tardbp	1190002A23Rik|C85084|TDP-43|Tdp43	TAR DNA binding protein	protein-coding
302	chr19	5601679	5601968	+	0	NA	promoter-TSS (NM_026616)	promoter-TSS (NM_026616)	-50	NM_026616	68209	Mm.246200	NM_026616	ENSMUSG00000024925	Rnaseh2c	1500026D16Rik|AYP1	ribonuclease H2, subunit C	protein-coding
577	chr13	22036733	22037022	+	0	NA	promoter-TSS (NM_183014)	promoter-TSS (NM_183014)	-86	NM_183014	193452	Mm.187446	NM_183014	ENSMUSG00000006720	Zfp184	4930500C15Rik	zinc finger protein 184 (Kruppel-like)	protein-coding
843	chr1	171461542	171461831	+	0	NA	promoter-TSS (NM_023284)	promoter-TSS (NM_023284)	-91	NM_023284	66977	Mm.151315	NM_023284	ENSMUSG00000026683	Nuf2	2410003C07Rik|AU044112|C85691|Cdca1|NUF2R	NUF2, NDC80 kinetochore complex component	protein-coding
154	chr11	116029435	116029724	+	0	NA	promoter-TSS (NM_172571)	promoter-TSS (NM_172571)	-87	NM_172571	217335	Mm.35241	NM_172571	ENSMUSG00000020776	Fbf1	1110033G01Rik|5930413D20|mKIAA1863	Fas (TNFRSF6) binding factor 1	protein-coding
273	chr4	53208968	53209257	+	0	NA	Intergenic	Intergenic	-36345	NM_013454	11303	Mm.277376	NM_013454	ENSMUSG00000015243	Abca1	ABC-1|Abc1	ATP-binding cassette, sub-family A (ABC1), member 1	protein-coding
384	chr11	45665209	45665498	+	0	NA	promoter-TSS (NM_001045520)	promoter-TSS (NM_001045520)	-113	NM_001045520	216705	Mm.169673	NM_001045520	ENSMUSG00000006169	Clint1	AI642036|AW537616|C530049I24Rik|Enth|Epn4|F630206G17Rik|mKIAA0171	clathrin interactor 1	protein-coding
28	chr7	135605106	135605395	+	0	NA	promoter-TSS (NM_009383)	promoter-TSS (NM_009383)	-63	NM_001347640	21843	Mm.242072	NM_009383	ENSMUSG00000030846	Tial1	5330433G13Rik|AL033329|TIAR|mTIAR	Tia1 cytotoxic granule-associated RNA binding protein-like 1	protein-coding
740	chr17	56723912	56724201	+	0	NA	promoter-TSS (NM_001029979)	promoter-TSS (NM_001029979)	-50	NM_001029979	224902	Mm.214973	NM_001029979	ENSMUSG00000042625	Safb2	AA389433|AI255170|mKIAA0138	scaffold attachment factor B2	protein-coding
650	chr7	123477622	123477911	+	0	NA	promoter-TSS (NM_026533)	promoter-TSS (NM_026533)	-62	NM_026533	68052	Mm.14798	NM_026533	ENSMUSG00000090862	Rps13	2700063M04Rik	ribosomal protein S13	protein-coding
554	chr6	39327587	39327876	+	0	NA	promoter-TSS (NM_028123)	promoter-TSS (NM_028123)	-25	NM_028123	72144	Mm.482167	NM_028123	ENSMUSG00000029924	Slc37a3	2610507O21Rik|AU044904	solute carrier family 37 (glycerol-3-phosphate transporter), member 3	protein-coding
776	chr19	38298575	38298864	+	0	NA	promoter-TSS (NM_001081075)	promoter-TSS (NM_001081075)	-97	NM_001081075	70567	Mm.30607	NM_001081075	ENSMUSG00000054237	Fra10ac1	5730455O13Rik|AI448293	FRA10AC1 homolog (human)	protein-coding
187	chr11	50745047	50745336	+	0	NA	promoter-TSS (NM_013744)	promoter-TSS (NM_013744)	-54	NM_013744	27274	Mm.74670	NM_013744	ENSMUSG00000020335	Zfp354b	Kid2|Tcf17l1|Znf354b	zinc finger protein 354B	protein-coding
385	chr4	125773673	125773962	+	0	NA	promoter-TSS (NM_001163266)	promoter-TSS (NM_001163266)	-80	NM_001163266	116748	Mm.41865	NM_138721	ENSMUSG00000050188	Lsm10	-	U7 snRNP-specific Sm-like protein LSM10	protein-coding
26	chr4	83063399	83063688	+	0	NA	promoter-TSS (NM_029949)	promoter-TSS (NM_029949)	-105	NM_029949	77634	Mm.271985	NM_029949	ENSMUSG00000028483	Snapc3	1810020H02Rik|4930558A07Rik|5031401C21Rik|AI414457|E030018J20Rik	small nuclear RNA activating complex, polypeptide 3	protein-coding
572	chr4	114659360	114659649	+	0	NA	intron (NM_025647, intron 1 of 5)	CpG	329	NM_025647	66588	Mm.294159	NM_025647	ENSMUSG00000028719	Cmpk1	0610011D08Rik|CK|Cmpk|UMP-CMPk	cytidine monophosphate (UMP-CMP) kinase 1	protein-coding
744	chr19	46150278	46150567	+	0	NA	promoter-TSS (NM_001039351)	promoter-TSS (NM_001039351)	85	NM_001039353	70769	Mm.402190	NM_053086	ENSMUSG00000015176	Nolc1	NOPP130|NOPP140|P130	nucleolar and coiled-body phosphoprotein 1	protein-coding
836	chr19	53464835	53465124	+	0	NA	promoter-TSS (NM_172429)	promoter-TSS (NM_172429)	84	NM_172429	76479	Mm.313687	NM_172429	ENSMUSG00000025024	Smndc1	2410004J23Rik|4933440I19Rik	survival motor neuron domain containing 1	protein-coding
463	chr8	87489928	87490217	+	0	NA	promoter-TSS (NM_027187)	promoter-TSS (NM_027187)	-162	NM_027187	69724	Mm.182470	NM_027187	ENSMUSG00000052926	Rnaseh2a	2400006P09Rik|RNASEHI|RNHIA|RNHL	ribonuclease H2, large subunit	protein-coding
629	chr8	83404355	83404644	+	0	NA	promoter-TSS (NM_001301298)	promoter-TSS (NM_001301298)	-81	NM_001301298	14388	Mm.277409	NM_021356	ENSMUSG00000031714	Gab1	AA408973|AW107238	growth factor receptor bound protein 2-associated protein 1	protein-coding
826	chr7	109054408	109054697	+	0	NA	exon (NM_025605, exon 1 of 5)	exon (NM_025605, exon 1 of 5)	201	NM_025605	66508	Mm.30003	NM_025605	ENSMUSG00000030842	Lamtor1	2400001E08Rik|Pdro|p18	late endosomal/lysosomal adaptor, MAPK and MTOR activator 1	protein-coding
65	chr7	30303562	30303851	+	0	NA	Intergenic	CpG	-13227	NM_001081028	74206	Mm.447042	NM_001081028	ENSMUSG00000030583	Sipa1l3	2610511M17Rik	signal-induced proliferation-associated 1 like 3	protein-coding
827	chr14	78603899	78604188	+	0	NA	Intergenic	Intergenic	-12758	NR_035499	100316715		NR_035499	ENSMUSG00000087932	Mir1971	mmu-mir-1971	microRNA 1971	ncRNA
184	chr11	35582854	35583143	+	0	NA	promoter-TSS (NM_145962)	promoter-TSS (NM_145962)	1	NM_145962	211347	Mm.255044	NM_145962	ENSMUSG00000018846	Pank3	-	pantothenate kinase 3	protein-coding
760	chr11	60267892	60268181	+	0	NA	promoter-TSS (NM_021354)	promoter-TSS (NM_021354)	-83	NM_021354	13495	Mm.41803	NM_021354	ENSMUSG00000020537	Drg2	AI255295|AI461605	developmentally regulated GTP binding protein 2	protein-coding
381	chr10	127935629	127935918	+	0	NA	promoter-TSS (NM_172259)	promoter-TSS (NM_172259)	-32	NM_172259	216459	Mm.291688	NM_172259	ENSMUSG00000039824	Myl6b	5730437E04Rik|BC037527|MLC1SA	myosin, light polypeptide 6B	protein-coding
672	chr4	137860527	137860816	+	0	NA	promoter-TSS (NM_007838)	promoter-TSS (NM_007838)	18	NM_007838	13200	Mm.7236	NM_007838	ENSMUSG00000028757	Ddost	-	dolichyl-di-phosphooligosaccharide-protein glycotransferase	protein-coding
238	chr2	127410364	127410653	+	0	NA	promoter-TSS (NM_001111029)	promoter-TSS (NM_001111029)	-95	NM_001111029	72180	Mm.46715	NM_028141	ENSMUSG00000034800	Zfp661	2810405K07Rik|A1-5|Znf2	zinc finger protein 661	protein-coding
151	chr5	34125291	34125580	+	0	NA	promoter-TSS (NM_019694)	promoter-TSS (NM_019694)	-82	NM_019694	56384	Mm.260538	NM_019694	ENSMUSG00000005299	Letm1	-	leucine zipper-EF-hand containing transmembrane protein 1	protein-coding
83	chr10	79132367	79132656	+	0	NA	exon (NM_148934, exon 1 of 2)	exon (NM_148934, exon 1 of 2)	356	NM_148934	110012	Mm.22623	NM_148934	ENSMUSG00000020308	Tpgs1	AV005629|Gm16517|Gtrgeo22|PGs1	tubulin polyglutamylase complex subunit 1	protein-coding
678	chr7	107663238	107663527	+	0	NA	promoter-TSS (NM_153527)	promoter-TSS (NM_153527)	-58	NM_153527	69387	Mm.278554	NM_153527	ENSMUSG00000030708	Dnajb13	1700014P03Rik|Tsarg	DnaJ heat shock protein family (Hsp40) member B13	protein-coding
190	chr4	74924079	74924368	+	0	NA	promoter-TSS (NM_025849)	promoter-TSS (NM_025849)	-33	NM_025849	66928	Mm.24332	NM_025849	ENSMUSG00000028398	Tmem261	1700027K24Rik|3110001D03Rik	transmembrane protein 261	protein-coding
436	chr19	41876632	41876921	+	0	NA	promoter-TSS (NM_001163495)	promoter-TSS (NM_001163495)	-202	NM_001163495	71085	Mm.21646	NM_027667	ENSMUSG00000025154	Arhgap19	4933411B03Rik|AI120128|AW546831|mFLJ00368	Rho GTPase activating protein 19	protein-coding
80	chr10	114821702	114821991	+	0	NA	promoter-TSS (NM_025780)	promoter-TSS (NM_025780)	-169	NM_001033261	216345	Mm.207621	NM_001033261	ENSMUSG00000034163	Zfc3h1	BC033596|Ccdc131|Psrc2	zinc finger, C3H1-type containing	protein-coding
419	chr5	134790578	134790867	+	0	NA	promoter-TSS (NM_010365)	promoter-TSS (NM_010365)	-92	NM_001080747	14886	Mm.261570	NM_010365	ENSMUSG00000060261	Gtf2i	6030441I21Rik|BAP-135|Diws1t|GtfII-I|Spin|TFII-I|WBSCR6	general transcription factor II I	protein-coding
540	chr11	43561410	43561699	+	0	NA	promoter-TSS (NM_133795)	promoter-TSS (NM_133795)	-79	NM_133795	66827	Mm.271974	NM_133795	ENSMUSG00000041278	Ttc1	4833412C19Rik|C79328|TPR1	tetratricopeptide repeat domain 1	protein-coding
751	chr7	134920572	134920861	+	0	NA	promoter-TSS (NM_178029)	promoter-TSS (NM_178029)	-187	NM_178029	233904	Mm.435494	NM_010940	ENSMUSG00000042308	Setd1a	BC010250|KMT2F|Nsccn1|mKIAA0339|mNSC1	SET domain containing 1A	protein-coding
23	chr16	20426383	20426672	+	0	NA	promoter-TSS (NM_176839)	promoter-TSS (NM_176839)	-60	NM_013790	27416	Mm.20845	NM_013790	ENSMUSG00000022822	Abcc5	2900011L11Rik|AI132311|Abcc5a|Abcc5b|Mrp5	ATP-binding cassette, sub-family C (CFTR/MRP), member 5	protein-coding
280	chr7	53086168	53086457	+	0	NA	promoter-TSS (NM_153419)	promoter-TSS (NM_153419)	-153	NM_153419	101612	Mm.274847	NM_153419	ENSMUSG00000053801	Grwd1	A301|AI504353|Grwd|Wdr28	glutamate-rich WD repeat containing 1	protein-coding
795	chr19	3282831	3283120	+	0	NA	promoter-TSS (NM_001347420)	promoter-TSS (NM_001347420)	35	NM_009212	20589	Mm.3179	NM_009212	ENSMUSG00000024831	Ighmbp2	AEP|Catf1|RIPE3b1|Smbp-2|Smbp2|Smubp2|nmd|sma	immunoglobulin mu binding protein 2	protein-coding
37	chr11	60230516	60230805	+	0	NA	promoter-TSS (NM_145427)	promoter-TSS (NM_145427)	13	NM_025757	66771	Mm.29950	NM_025757	ENSMUSG00000018415	Gid4	4933439F18Rik	GID complex subunit 4, VID24 homolog	protein-coding
734	chr4	124391885	124392174	+	0	NA	promoter-TSS (NM_029157)	promoter-TSS (NM_029157)	-76	NM_029157	75062	Mm.25779	NM_029157	ENSMUSG00000028902	Sf3a3	4930512K19Rik|60kDa	splicing factor 3a, subunit 3	protein-coding
374	chr18	49991867	49992156	+	0	NA	promoter-TSS (NM_001081371)	promoter-TSS (NM_001081371)	-640	NM_001081371	240283	Mm.257790	NM_001081371	ENSMUSG00000037416	Dmxl1	C630007L23Rik|D030030C22	Dmx-like 1	protein-coding
399	chr14	99498952	99499241	+	0	NA	promoter-TSS (NM_028315)	promoter-TSS (NM_028315)	-107	NM_028315	72662	Mm.163339	NM_028315	ENSMUSG00000033166	Dis3	2810028N01Rik	DIS3 homolog, exosome endoribonuclease and 3'-5' exoribonuclease	protein-coding
660	chr4	133658263	133658552	+	0	NA	promoter-TSS (NM_026257)	promoter-TSS (NM_026257)	-91	NM_026257	67586	Mm.282029	NM_026257	ENSMUSG00000012126	Ubxn11	4930506L07Rik|D4Bwg1540e|Soc|Soci|Ubxd5	UBX domain protein 11	protein-coding
207	chr12	89598809	89599098	+	0	NA	promoter-TSS (NM_001277296)	promoter-TSS (NM_001277296)	-5	NM_001277297	72113	Mm.181387	NM_028105	ENSMUSG00000021044	Adck1	2610005A10Rik	aarF domain containing kinase 1	protein-coding
298	chr13	67407255	67407544	+	0	NA	promoter-TSS (NM_001003666)	promoter-TSS (NM_001003666)	-51	NM_001003666	431706	Mm.439456	NM_001003666	ENSMUSG00000055341	Zfp457	Rslcan-6	zinc finger protein 457	protein-coding
719	chr11	98543813	98544102	+	0	NA	promoter-TSS (NM_009439)	promoter-TSS (NM_009439)	89	NM_009439	22123	Mm.12194	NM_009439	ENSMUSG00000017221	Psmd3	AI255837|AntP91a|D11Bwg1349e|Psd3|Tstap91a	proteasome (prosome, macropain) 26S subunit, non-ATPase, 3	protein-coding
297	chr11	78349612	78349901	+	0	NA	promoter-TSS (NM_018854)	promoter-TSS (NM_018854)	6	NM_001159392	21927	Mm.386774	NM_009395	ENSMUSG00000017615	Tnfaip1	Bacurd2|Edp-1|Edp1|Tnfip1	tumor necrosis factor, alpha-induced protein 1 (endothelial)	protein-coding
310	chr8	113426236	113426525	+	0	NA	promoter-TSS (NM_172283)	promoter-TSS (NM_172283)	8	NR_052009	234730	Mm.102591	NM_172283	ENSMUSG00000033703	Fuk	1110046B12Rik|AI303278	fucokinase	protein-coding
323	chr10	99949962	99950251	+	0	NA	promoter-TSS (NM_001110013)	promoter-TSS (NM_001110013)	-125	NM_001033332	237500	Mm.296805	NM_001033332	ENSMUSG00000036676	Tmtc3	9130014E20Rik|B130008E12Rik|mSmile	transmembrane and tetratricopeptide repeat containing 3	protein-coding
459	chr9	44291749	44292038	+	0	NA	Intergenic	Intergenic	-15326	NM_030256	80288	Mm.370270	NM_030256	ENSMUSG00000063382	Bcl9l	B9L|BC003321|BCL9-2|DLNB11	B cell CLL/lymphoma 9-like	protein-coding
558	chr7	20461405	20461694	+	0	NA	3' UTR (NM_177036, exon 7 of 7)	3' UTR (NM_177036, exon 7 of 7)	11765	NM_177036	319930	Mm.215839	NM_177036	ENSMUSG00000049848	Ceacam19	C130022P09Rik|CEAL1	carcinoembryonic antigen-related cell adhesion molecule 19	protein-coding
857	chr17	35271906	35272195	+	0	NA	promoter-TSS (NM_001252468)	promoter-TSS (NM_001252468)	-73	NM_001252468	224727	Mm.203962	NM_057171	ENSMUSG00000024392	Bag6	2410045D21Rik|AA408914|BAG-6|Bat3|D17H6S52E|G3|Scythe	BCL2-associated athanogene 6	protein-coding
400	chr8	59966588	59966877	+	0	NA	promoter-TSS (NM_021788)	promoter-TSS (NM_021788)	-28	NR_126555	78353	Mm.426240	NR_126553	ENSMUSG00000096917	2500002B13Rik	-	RIKEN cDNA 2500002B13 gene	ncRNA
700	chr9	62358313	62358602	+	0	NA	intron (NM_175484, intron 1 of 11)	intron (NM_175484, intron 1 of 11)	26394	NM_175484	235431	Mm.335229	NM_175484	ENSMUSG00000041729	Coro2b	CLIPINC|E130012P22Rik	coronin, actin binding protein, 2B	protein-coding
423	chr11	58120392	58120681	+	0	NA	promoter-TSS (NM_001040686)	promoter-TSS (NM_001040686)	-35	NM_182996	103836	Mm.41440	NM_182996	ENSMUSG00000037243	Zfp692	AI746306|AI839920|Zfp692-ps|Znf692	zinc finger protein 692	protein-coding
680	chrX	7305515	7305804	+	0	NA	promoter-TSS (NM_138602)	promoter-TSS (NM_138602)	-38	NM_138602	54637	Mm.28850	NM_138602	ENSMUSG00000031149	Praf2	AA986329|C78013|DXImx39e|JM4|Sfc20	PRA1 domain family 2	protein-coding
651	chr6	91258051	91258340	+	0	NA	Intergenic	MLT1A1|LTR|MaLR	95437	NM_007992	14115	Mm.249146	NM_007992	ENSMUSG00000064080	Fbln2	5730577E14Rik|FIBL-2	fibulin 2	protein-coding
67	chr7	30693330	30693619	+	0	NA	promoter-TSS (NM_001243908)	promoter-TSS (NM_001243908)	-62	NM_001243908	73729	Mm.333743	NM_001243908	ENSMUSG00000099689	Zfp383	1110003H10Rik	zinc finger protein 383	protein-coding
633	chr16	8637564	8637853	+	0	NA	promoter-TSS (NM_025708)	promoter-TSS (NM_025708)	86	NM_025708	66690	Mm.10068	NM_025708	ENSMUSG00000043140	Tmem186	2810440M13Rik|4432406C05Rik|AI648175|AW210586	transmembrane protein 186	protein-coding
743	chr7	26539629	26539918	+	0	NA	promoter-TSS (NM_144922)	promoter-TSS (NM_144922)	-34	NM_144922	232989	Mm.254223	NM_144922	ENSMUSG00000040725	Hnrnpul1	E130317O14Rik|E1B-AP5|E1BAP5|Hnrnpul|Hnrpul1	heterogeneous nuclear ribonucleoprotein U-like 1	protein-coding
27	chr3	103718121	103718410	+	0	NA	5' UTR (NM_172684, exon 1 of 7)	5' UTR (NM_172684, exon 1 of 7)	222	NM_172684	229675	Mm.29366	NM_172684	ENSMUSG00000044098	Rsbn1	C230004D03Rik|E330004N01|Rosbin|Rsbn|Rsbp|mKIAA3002	rosbin, round spermatid basic protein 1	protein-coding
598	chr2	154959061	154959350	+	0	NA	promoter-TSS (NM_008395)	promoter-TSS (NM_008395)	-12	NM_001243712	16396	Mm.208286	NM_008395	ENSMUSG00000027598	Itch	6720481N21Rik|8030492O04Rik|A130065M08|AIP4|C230047C07Rik	itchy, E3 ubiquitin protein ligase	protein-coding
50	chr7	30879743	30880032	+	0	NA	promoter-TSS (NM_011981)	promoter-TSS (NM_011981)	-208	NM_011981	26466	Mm.195092	NM_011981	ENSMUSG00000049421	Zfp260	AI480997|Ozrf1|PEX1|Zfp63|Znf260	zinc finger protein 260	protein-coding
441	chr1	183080891	183081180	+	0	NA	promoter-TSS (NM_030131)	promoter-TSS (NM_030131)	-27	NM_030131	98417	Mm.38229	NM_030131	ENSMUSG00000062169	Cnih4	AI647760|AW050376|CNIH-4|D530030D03Rik|E430023H19Rik|HSPC163	cornichon family AMPA receptor auxiliary protein 4	protein-coding
47	chr1	16094740	16095029	+	0	NA	promoter-TSS (NM_011291)	promoter-TSS (NM_011291)	-370	NM_011291	19989	Mm.319659	NM_011291	ENSMUSG00000043716	Rpl7	Rpl7a|Surf-3	ribosomal protein L7	protein-coding
563	chr8	97578834	97579123	+	0	NA	promoter-TSS (NM_001042715)	promoter-TSS (NM_001042715)	-25	NM_001042715	330830	Mm.277112	NM_001042715	ENSMUSG00000031786	Drc7	Ccdc135|Gm770|SRG-L|SRG-S	dynein regulatory complex subunit 7	protein-coding
517	chr3	65196482	65196771	+	0	NA	promoter-TSS (NM_026155)	promoter-TSS (NM_026155)	-151	NM_026155	67437	Mm.232728	NM_026155	ENSMUSG00000027828	Ssr3	0610038P07Rik|AL022999|AU022074|AW553833|TRAPG	signal sequence receptor, gamma	protein-coding
86	chr4	116380896	116381185	+	0	NA	promoter-TSS (NM_025962)	promoter-TSS (NM_025962)	-50	NM_025962	67096	Mm.252785	NM_025962	ENSMUSG00000028690	Mmachc	1810037K07Rik|CblC	methylmalonic aciduria cblC type, with homocystinuria	protein-coding
647	chr19	37450546	37450835	+	0	NA	promoter-TSS (NM_010615)	promoter-TSS (NM_010615)	-203	NM_010615	16551	Mm.42203	NM_010615	ENSMUSG00000012443	Kif11	Eg5|Kif8|Kifl1|Knsl1	kinesin family member 11	protein-coding
469	chr13	12350400	12350689	+	0	NA	promoter-TSS (NM_001081128)	promoter-TSS (NM_001081128)	-164	NM_001081128	238505	Mm.40335	NM_001081128	ENSMUSG00000021311	Mtr	AI894170|D830038K18Rik|MS	5-methyltetrahydrofolate-homocysteine methyltransferase	protein-coding
274	chr7	30600847	30601136	+	0	NA	promoter-TSS (NM_001145880)	promoter-TSS (NM_001145880)	-100	NM_146185	233056	Mm.224766	NM_146185	ENSMUSG00000011427	Zfp790	6330581L23Rik	zinc finger protein 790	protein-coding
683	chr2	166553702	166553991	+	0	NA	Intergenic	MLT1J1|LTR|MaLR	-14514	NM_177782	277360	Mm.34420	NM_177782	ENSMUSG00000039621	Prex1	G630042G04|P-REX1|Setd6	phosphatidylinositol-3,4,5-trisphosphate-dependent Rac exchange factor 1	protein-coding
531	chr9	70054853	70055142	+	0	NA	promoter-TSS (NM_181072)	promoter-TSS (NM_181072)	-160	NM_181072	71602	Mm.249311	NM_181072	ENSMUSG00000032220	Myo1e	2310020N23Rik|9130023P14Rik|AA407778|myosin-1e|myr 3	myosin IE	protein-coding
87	chr2	154899743	154900032	+	0	NA	intron (NM_016661, intron 1 of 9)	CpG	346	NM_016661	269378	Mm.330692	NM_016661	ENSMUSG00000027597	Ahcy	AA987153|AL024110|CuBP|SAHH	S-adenosylhomocysteine hydrolase	protein-coding
226	chr8	74066685	74066974	+	0	NA	promoter-TSS (NM_028617)	promoter-TSS (NM_028617)	0	NM_028617	73711	Mm.307770	NM_028617	ENSMUSG00000031813	Mvb12a	1110012M11Rik|Fam125a	multivesicular body subunit 12A	protein-coding
596	chr19	6519541	6519830	+	0	NA	intron (NM_020253, intron 22 of 22)	intron (NM_020253, intron 22 of 22)	23385	NM_009203	20521	Mm.391146	NM_009203	ENSMUSG00000061742	Slc22a12	AI987855|OAT4L|Rst|Slc22al2|URAT1	solute carrier family 22 (organic anion/cation transporter), member 12	protein-coding
316	chr17	25270150	25270439	+	0	NA	promoter-TSS (NM_011930)	promoter-TSS (NM_011930)	-42	NM_011930	26373	Mm.270587	NM_011930	ENSMUSG00000036636	Clcn7	ClC-7|D17Wsu51e	chloride channel, voltage-sensitive 7	protein-coding
4	chr4	98860589	98860878	+	0	NA	promoter-TSS (NM_001145967)	promoter-TSS (NM_001145967)	-105	NM_001145967	242557	Mm.241663	NM_175029	ENSMUSG00000028550	Atg4c	Apg4-C|Apg4c|Atg4cl|Autl1	autophagy related 4C, cysteine peptidase	protein-coding
800	chr15	74318088	74318377	+	0	NA	promoter-TSS (NR_144499)	promoter-TSS (NR_144499)	-156	NR_144499	102634630		NR_144499		Gm32168	-	predicted gene, 32168	ncRNA
473	chr11	101140159	101140448	+	0	NA	promoter-TSS (NM_026618)	promoter-TSS (NM_026618)	-41	NM_026618	52469	Mm.52	NM_026618	ENSMUSG00000017188	Coa3	1810033A19Rik|Ccdc56|D11Ertd99e|HSPC009	cytochrome C oxidase assembly factor 3	protein-coding
199	chr11	100389215	100389504	+	0	NA	promoter-TSS (NM_001199296)	promoter-TSS (NM_001199296)	-45	NM_001199296	104112	Mm.282039	NM_134037	ENSMUSG00000020917	Acly	A730098H14Rik|AW538652	ATP citrate lyase	protein-coding
433	chr11	115489512	115489801	+	0	NA	promoter-TSS (NM_001252384)	promoter-TSS (NM_001252384)	-47	NM_001252395	67283	Mm.383426	NM_026071	ENSMUSG00000020744	Slc25a19	2900089E13Rik|DNC|MUP1|TPC	solute carrier family 25 (mitochondrial thiamine pyrophosphate carrier), member 19	protein-coding
618	chr2	91042916	91043205	+	0	NA	promoter-TSS (NM_007387)	promoter-TSS (NM_007387)	-9	NM_007387	11432	Mm.45570	NM_007387	ENSMUSG00000002103	Acp2	Acp-2|LAP	acid phosphatase 2, lysosomal	protein-coding
407	chr9	107489836	107490125	+	0	NA	promoter-TSS (NM_025903)	promoter-TSS (NM_025903)	-69	NM_025903	15983	Mm.215335	NM_025903	ENSMUSG00000010048	Ifrd2	1810034A24Rik|AA470234|AI838527|SKMc15	interferon-related developmental regulator 2	protein-coding
129	chr7	25757633	25757922	+	0	NA	promoter-TSS (NM_010261)	promoter-TSS (NM_010261)	-30	NM_010261	14470	Mm.22473	NM_010261	ENSMUSG00000003380	Rabac1	2310040I06Rik|Gbpap1|PRA1|prenylin	Rab acceptor 1 (prenylated)	protein-coding
590	chr10	83006439	83006728	+	0	NA	promoter-TSS (NM_001033375)	promoter-TSS (NM_001033375)	-103	NM_001033375	319277	Mm.491194	NM_001033375	ENSMUSG00000034560	Washc4	A230046K03Rik|AA589518|Kiaa1033|mKIAA1033	WASH complex subunit 4	protein-coding
429	chr11	80241904	80242193	+	0	NA	promoter-TSS (NM_178616)	promoter-TSS (NM_178616)	-69	NM_178616	69077	Mm.260539	NM_178616	ENSMUSG00000017428	Psmd11	1700089D09Rik|1810019E17Rik|2610024G20Rik|2810055C24Rik|C78232|P44.5|S9	proteasome (prosome, macropain) 26S subunit, non-ATPase, 11	protein-coding
275	chr7	88005531	88005820	+	0	NA	Intergenic	Intergenic	-1319	NM_009553	22691	Mm.358645	NM_009553	ENSMUSG00000038797	Zscan2	Zfp-29|Zfp29	zinc finger and SCAN domain containing 2	protein-coding
338	chr10	45297481	45297770	+	0	NA	promoter-TSS (NM_172473)	promoter-TSS (NM_172473)	-10	NM_172473	209462	Mm.458633	NM_172473	ENSMUSG00000038822	Hace1	1700042J16Rik|A730034A22Rik|BC025474	HECT domain and ankyrin repeat containing, E3 ubiquitin protein ligase 1	protein-coding
356	chr4	117222672	117222961	+	0	NA	promoter-TSS (NM_001285901)	promoter-TSS (NM_001285901)	-113	NM_001285901	140546	Mm.235891	NM_080469	ENSMUSG00000033423	Eri3	PINT1|Prnpip1	exoribonuclease 3	protein-coding
2	chr11	69209355	69209644	+	0	NA	promoter-TSS (NM_001045525)	promoter-TSS (NM_001045525)	206	NM_030083	78304	Mm.45683	NM_030083	ENSMUSG00000059278	Naa38	1500034E06Rik|Lsmd1	N(alpha)-acetyltransferase 38, NatC auxiliary subunit	protein-coding
440	chr7	7089359	7089648	+	0	NA	promoter-TSS (NM_029584)	promoter-TSS (NM_029584)	-37	NM_029584	76373	Mm.159732	NM_029584	ENSMUSG00000063535	Zfp773	2810409K11Rik	zinc finger protein 773	protein-coding
772	chr9	60925045	60925334	+	0	NA	Intergenic	LTR33A|LTR|ERVL	28004	NR_105026	66785	Mm.158134	NR_105026	ENSMUSG00000111807	4933433G08Rik	-	RIKEN cDNA 4933433G08 gene	ncRNA
811	chr6	31140990	31141279	+	0	NA	intron (NR_110470, intron 1 of 2)	LTR33C|LTR|ERVL	27340	NR_110469	232685	Mm.443019	NM_144555	ENSMUSG00000044471	Lncpint	Lincpint|MNCb-1768|Pint|linc-Pint	long non-protein coding RNA, Trp53 induced transcript	ncRNA
388	chr7	28139162	28139451	+	0	NA	intron (NM_138676, intron 6 of 17)	intron (NM_138676, intron 6 of 17)	1721	NM_138676	192192	Mm.21297	NM_138676	ENSMUSG00000089832	Shkbp1	B930062H15Rik|Sb1	Sh3kbp1 binding protein 1	protein-coding
416	chr10	127805981	127806270	+	0	NA	5' UTR (NM_001081040, exon 1 of 5)	5' UTR (NM_001081040, exon 1 of 5)	968	NM_001081040	210582	Mm.296876	NM_001081040	ENSMUSG00000039914	Coq10a	Gm1	coenzyme Q10A	protein-coding
11	chr17	56395990	56396279	+	0	NA	promoter-TSS (NM_010192)	promoter-TSS (NM_010192)	-82	NM_010192	14154	Mm.290813	NM_010192	ENSMUSG00000043683	Fem1a	AW611390|Fem1aa	feminization 1 homolog a (C. elegans)	protein-coding
188	chr6	117812979	117813268	+	0	NA	promoter-TSS (NM_001001792)	promoter-TSS (NM_001001792)	28	NM_001001792	22685	Mm.249661	NM_008616	ENSMUSG00000042097	Zfp239	Mok-2|Mok2|Znf239	zinc finger protein 239	protein-coding
288	chr7	26052734	26053023	+	0	NA	intron (NM_001302811, intron 1 of 20)	intron (NM_001302811, intron 1 of 20)	160	NM_001302811	71722	Mm.28833	NM_027882	ENSMUSG00000005442	Cic	1200010B10Rik|mKIAA0306	capicua transcriptional repressor	protein-coding
507	chr13	97975025	97975314	+	0	NA	Intergenic	LTR33B|LTR|ERVL	-6857	NM_010422	15212	Mm.27816	NM_010422	ENSMUSG00000021665	Hexb	-	hexosaminidase B	protein-coding
112	chr2	165817954	165818243	+	0	NA	promoter-TSS (NM_008679)	promoter-TSS (NM_008679)	-39	NM_008679	17979	Mm.469663	NM_008679	ENSMUSG00000027678	Ncoa3	2010305B15Rik|AW321064|Actr|Aib1|KAT13B|Rac3|Src3|Tram-1|Tram1|bHLHe42|p/Cip|pCip	nuclear receptor coactivator 3	protein-coding
532	chr19	5490302	5490591	+	0	NA	promoter-TSS (NM_007687)	promoter-TSS (NM_007687)	-9	NM_007687	12631	Mm.329655	NM_007687	ENSMUSG00000056201	Cfl1	AA959946|Cof	cofilin 1, non-muscle	protein-coding
230	chr6	67216743	67217032	+	0	NA	promoter-TSS (NM_025814)	promoter-TSS (NM_025814)	-86	NM_001113564	66870	Mm.240490	NM_025814	ENSMUSG00000036371	Serbp1	1200009K13Rik|9330147J08Rik|AL022786|Pairbp1	serpine1 mRNA binding protein 1	protein-coding
301	chr16	13819083	13819372	+	0	NA	promoter-TSS (NM_001346106)	promoter-TSS (NM_001346106)	-117	NM_001346107	18203	Mm.380410	NM_010946	ENSMUSG00000022681	Ntan1	PNAA|PNAD	N-terminal Asn amidase	protein-coding
432	chr6	85019408	85019697	+	0	NA	promoter-TSS (NM_177077)	promoter-TSS (NM_177077)	-45	NM_177077	75914	Mm.159621	NM_177077	ENSMUSG00000033769	Exoc6b	4930569O18Rik|G430127E12Rik|Sec15b|Sec15l2|mKIAA0919	exocyst complex component 6B	protein-coding
442	chr3	146348313	146348602	+	0	NA	Intergenic	CpG	-34176	NM_029144	75015	Mm.250432	NM_029144	ENSMUSG00000048652	4930503B20Rik	1700013A07Rik|1700095G21Rik|4930483N21Rik|Gm1652|Samd13	RIKEN cDNA 4930503B20 gene	protein-coding
30	chr15	57723498	57723787	+	0	NA	intron (NM_024207, intron 1 of 7)	CpG	331	NM_024207	67819	Mm.289387	NM_024207	ENSMUSG00000022365	Derl1	1110021N07Rik|AI195141|AW551338|Derlin-1	Der1-like domain family, member 1	protein-coding
777	chr9	20385674	20385963	+	0	NA	promoter-TSS (NM_172919)	promoter-TSS (NM_172919)	46	NM_172919	244721	Mm.86627	NM_172919	ENSMUSG00000058192	Zfp846	2210010B09Rik|9130221F13|Znf846	zinc finger protein 846	protein-coding
817	chr19	6084804	6085093	+	0	NA	promoter-TSS (NM_024231)	promoter-TSS (NM_024231)	-57	NM_024231	81909	Mm.289471	NM_024231	ENSMUSG00000024792	Zfpl1	1500015B20Rik	zinc finger like protein 1	protein-coding
52	chr10	42198177	42198466	+	0	NA	promoter-TSS (NM_145743)	promoter-TSS (NM_145743)	50	NM_145743	215951	Mm.89646	NM_145743	ENSMUSG00000038302	Lace1	CG8520	lactation elevated 1	protein-coding
169	chr3	96962467	96962756	+	0	NA	promoter-TSS (NM_019800)	promoter-TSS (NM_019800)	-89	NM_019800	66659	Mm.101368	NM_019800	ENSMUSG00000028093	Acp6	5730559A09Rik|ACPL1|AU022842|mPACPL1	acid phosphatase 6, lysophosphatidic	protein-coding
276	chr7	52894198	52894487	+	0	NA	3' UTR (NM_028544, exon 12 of 12)	3' UTR (NM_028544, exon 12 of 12)	-1005	NM_172418	74490	Mm.107442	NM_172418	ENSMUSG00000042918	Mamstr	2810022D01Rik|5430432N15Rik|AW743872|Mastr	MEF2 activating motif and SAP domain containing transcriptional regulator	protein-coding
134	chr10	118677333	118677622	+	0	NA	promoter-TSS (NM_027994)	promoter-TSS (NM_027994)	-366	NM_027994	71902	Mm.203965	NM_027994	ENSMUSG00000020114	Cand1	2310038O07Rik|6330512O03Rik|AI195005|AI846556|D10Ertd516e|Tp120a|mKIAA0829	cullin associated and neddylation disassociated 1	protein-coding
471	chr7	134968060	134968349	+	0	NA	promoter-TSS (NM_024414)	promoter-TSS (NM_024414)	-159	NM_024414	56216	Mm.439759	NM_024414	ENSMUSG00000030806	Stx1b	Stx1b2|Stx1bl|Syn1b	syntaxin 1B	protein-coding
467	chr11	75274635	75274924	+	0	NA	promoter-TSS (NR_030711)	promoter-TSS (NR_030711)	-262	NR_030711	100042498	Mm.482242	NR_030711	ENSMUSG00000085148	Mir22hg	2210403K04Rik|mir-22	Mir22 host gene (non-protein coding)	ncRNA
360	chr14	21526397	21526686	+	0	NA	promoter-TSS (NM_001252081)	promoter-TSS (NM_001252081)	-233	NM_001252081	268721	Mm.275082	NM_027996	ENSMUSG00000021819	Zswim8	2310021P13Rik|4832404P21Rik|Kiaa0913|mKIAA0913	zinc finger SWIM-type containing 8	protein-coding
149	chr17	24769497	24769786	+	0	NA	promoter-TSS (NM_008743)	promoter-TSS (NM_008743)	14	NM_008743	18207	Mm.148315	NM_008743	ENSMUSG00000041429	Nthl1	Nth1|Octs3	nth (endonuclease III)-like 1 (E.coli)	protein-coding
364	chr10	126748607	126748896	+	0	NA	promoter-TSS (NM_001171582)	promoter-TSS (NM_001171582)	91	NM_001171582	216443	Mm.28173	NM_001003913	ENSMUSG00000040354	Mars	Metrs|Mtrns	methionine-tRNA synthetase	protein-coding
245	chr15	9070009	9070298	+	0	NA	promoter-TSS (NM_013787)	promoter-TSS (NM_013787)	57	NM_013787	27401	Mm.35584	NM_013787	ENSMUSG00000054115	Skp2	4930500A04Rik|FBXL1|FWD1|p45	S-phase kinase-associated protein 2 (p45)	protein-coding
715	chr7	4744374	4744663	+	0	NA	promoter-TSS (NM_009081)	promoter-TSS (NM_009081)	-49	NM_009081	19943	Mm.379002	NM_009081	ENSMUSG00000030432	Rpl28	D7Wsu21e	ribosomal protein L28	protein-coding
377	chr2	32568211	32568500	+	0	NA	promoter-TSS (NR_037217)	promoter-TSS (NR_037217)	-51	NM_130860	107951	Mm.27557	NM_130860	ENSMUSG00000009555	Cdk9	PITALRE	cyclin-dependent kinase 9 (CDC2-related kinase)	protein-coding
479	chr4	155043139	155043428	+	0	NA	promoter-TSS (NM_001256107)	promoter-TSS (NM_001256107)	80	NM_001256107	76580	Mm.235738	NM_145124	ENSMUSG00000029060	Mib2	2210008I11Rik|Zzank1|skd	mindbomb E3 ubiquitin protein ligase 2	protein-coding
635	chr2	84322097	84322386	+	0	NA	Intergenic	(CA)n|Simple_repeat|Simple_repeat	-5309	NM_001177320	21788	Mm.124316	NM_011576	ENSMUSG00000027082	Tfpi	A630013F22Rik|AW552122|EPI|LACI	tissue factor pathway inhibitor	protein-coding
328	chr11	96650270	96650559	+	0	NA	promoter-TSS (NM_007622)	promoter-TSS (NM_007622)	-36	NM_007622	12412	Mm.29055	NM_007622	ENSMUSG00000018666	Cbx1	Cbx|Cbx-rs2|E430007M08Rik|HP1B|Hp1beta|M31|MOD1	chromobox 1	protein-coding
145	chr12	41172434	41172723	+	0	NA	promoter-TSS (NM_172575)	promoter-TSS (NM_172575)	-62	NM_172803	238130	Mm.341423	NM_172803	ENSMUSG00000035954	Dock4	5330406C03|6330411N01Rik|AF263288|C030023J22|mKIAA0716	dedicator of cytokinesis 4	protein-coding
266	chr7	6335748	6336037	+	0	NA	promoter-TSS (NM_175247)	promoter-TSS (NM_175247)	-136	NM_175247	22690	Mm.127014	NM_175247	ENSMUSG00000062861	Zfp28	2810438M17Rik|Zfp-28|mkr-5	zinc finger protein 28	protein-coding
630	chr2	49474580	49474869	+	0	NA	promoter-TSS (NM_008449)	promoter-TSS (NM_008449)	-110	NM_008449	16574	Mm.256342	NM_008449	ENSMUSG00000026764	Kif5c	KINN|Khc|NKHC|NKHC2	kinesin family member 5C	protein-coding
430	chr14	66452860	66453149	+	0	NA	promoter-TSS (NM_028039)	promoter-TSS (NM_028039)	-198	NM_028039	71988	Mm.249280	NM_028039	ENSMUSG00000022034	Esco2	2410004I17Rik|D030072L07Rik	establishment of sister chromatid cohesion N-acetyltransferase 2	protein-coding
846	chr1	192886650	192886939	+	0	NA	promoter-TSS (NM_001163421)	promoter-TSS (NM_001163421)	17	NM_001163421	68972	Mm.237188	NM_026895	ENSMUSG00000026632	Tatdn3	1500010M24Rik	TatD DNase domain containing 3	protein-coding
307	chr18	24178717	24179006	+	0	NA	intron (NM_021559, intron 1 of 3)	CpG	411	NM_021559	59057	Mm.417427	NM_021559	ENSMUSG00000051469	Zfp24	3526401F17Rik|5033419P20Rik|AI480505|AI642085|AL024422|KOX17|ZF-12|Zfp191|Znf191|Znf24|Znp191	zinc finger protein 24	protein-coding
157	chr4	41222353	41222642	+	0	NA	promoter-TSS (NM_026872)	promoter-TSS (NM_026872)	-329	NM_026872	68926	Mm.41864	NM_026872	ENSMUSG00000028433	Ubap2	1190005K07Rik|AA408600|AU045235|UBAP-2|mKIAA1491	ubiquitin-associated protein 2	protein-coding
343	chr3	90294859	90295148	+	0	NA	promoter-TSS (NM_133854)	promoter-TSS (NM_133854)	-68	NM_133854	20615	Mm.331182	NM_133854	ENSMUSG00000001018	Snapin	25kDa|AA407989|AV026596|Bloc1s7|Snap25bp|Snapap	SNAP-associated protein	protein-coding
259	chr8	26629041	26629330	+	0	NA	promoter-TSS (NM_010206)	promoter-TSS (NM_010206)	-46	NM_010206	14182	Mm.265716	NM_010206	ENSMUSG00000031565	Fgfr1	AW208770|Eask|FGFR-I|FLG|Fgfr-1|Flt-2|Hspy|MFR|bFGF-R-1|c-fgr	fibroblast growth factor receptor 1	protein-coding
841	chr11	119352681	119352970	+	0	NA	promoter-TSS (NM_177394)	promoter-TSS (NM_177394)	-109	NM_177394	338371	Mm.271946	NM_177394	ENSMUSG00000039850	Endov	A730011L01Rik	endonuclease V	protein-coding
313	chr17	56749221	56749510	+	0	NA	promoter-TSS (NM_153152)	promoter-TSS (NM_153152)	-171	NM_153152	224904	Mm.34002	NM_153152	ENSMUSG00000049760	2410015M20Rik	Mic13|QIL1|sr104	RIKEN cDNA 2410015M20 gene	protein-coding
791	chr2	151319807	151320096	+	0	NA	promoter-TSS (NM_001291074)	promoter-TSS (NM_001291074)	33	NM_001291074	386649	Mm.419479	NM_198326	ENSMUSG00000027455	Nsfl1c	Munc-18c|Stxbp3a|p47	NSFL1 (p97) cofactor (p47)	protein-coding
667	chr8	112302331	112302620	+	0	NA	promoter-TSS (NM_001301211)	promoter-TSS (NM_001301211)	-8	NM_009677	11765	Mm.37210	NM_009677	ENSMUSG00000031731	Ap1g1	AA409002|AU041323|AW551707|Adtg|D8Ertd374e	adaptor protein complex AP-1, gamma 1 subunit	protein-coding
325	chr11	102994439	102994728	+	0	NA	promoter-TSS (NM_001130516)	promoter-TSS (NM_001130516)	-70	NM_001130516	71059	Mm.273871	NM_027658	ENSMUSG00000043372	Hexim2	4933402L21Rik	hexamethylene bis-acetamide inducible 2	protein-coding
854	chr16	21778388	21778677	+	0	NA	intron (NM_023737, intron 1 of 6)	MLT1J|LTR|MaLR	9375	NM_023737	74147	Mm.28100	NM_023737	ENSMUSG00000022853	Ehhadh	1300002P22Rik|HD|L-PBE|LBFP|LBP|MFP|MFP1|PBFE	enoyl-Coenzyme A, hydratase/3-hydroxyacyl Coenzyme A dehydrogenase	protein-coding
408	chr7	53041553	53041842	+	0	NA	intron (NM_001290990, intron 1 of 14)	intron (NM_001290990, intron 1 of 14)	947	NM_001290990	381983	Mm.44928	NM_001005511	ENSMUSG00000062044	Lmtk3	BC059845|aatyk3	lemur tyrosine kinase 3	protein-coding
201	chr2	120676300	120676589	+	0	NA	promoter-TSS (NR_038349)	promoter-TSS (NR_038349)	52	NR_038349	100502700	Mm.330516	NR_038349	ENSMUSG00000087519	AV039307	-	expressed sequence AV039307	ncRNA
344	chr5	67651707	67651996	+	0	NA	promoter-TSS (NM_001285452)	promoter-TSS (NM_001285452)	47	NM_030108	67878	Mm.23217	NM_028975	ENSMUSG00000037720	Tmem33	1110006G02Rik|1600019D15Rik|2410089A21Rik|2700052H22Rik|5430406L04Rik|AA388285|AI314185|AI426615|db83	transmembrane protein 33	protein-coding
718	chr11	48630589	48630878	+	0	NA	5' UTR (NM_145377, exon 1 of 6)	5' UTR (NM_145377, exon 1 of 6)	160	NM_145377	211007	Mm.794	NM_145377	ENSMUSG00000040365	Trim41	AW552703|BC020156|R75223|RINCK	tripartite motif-containing 41	protein-coding
533	chr17	59152647	59152936	+	0	NA	promoter-TSS (NM_026497)	promoter-TSS (NM_026497)	-46	NM_026497	67993	Mm.36507	NM_026497	ENSMUSG00000024228	Nudt12	0610016O18Rik	nudix (nucleoside diphosphate linked moiety X)-type motif 12	protein-coding
547	chr19	45005950	45006239	+	0	NA	intron (NM_001081225, intron 1 of 19)	intron (NM_001081225, intron 1 of 19)	485	NM_001081225	226151	Mm.212609	NM_172638	ENSMUSG00000036097	Fam178a	3632432H19|6030443O07Rik|AU014917|Slf2	family with sequence similarity 178, member A	protein-coding
712	chr11	69715072	69715361	+	0	NA	promoter-TSS (NM_001316698)	promoter-TSS (NM_001316698)	-102	NM_001291118	216860	Mm.268347	NM_001013414	ENSMUSG00000047284	Neurl4	-	neuralized E3 ubiquitin protein ligase 4	protein-coding
287	chr7	135047458	135047747	+	0	NA	promoter-TSS (NM_009739)	promoter-TSS (NM_009739)	15	NM_009739	12041	Mm.425495	NM_009739	ENSMUSG00000030802	Bckdk	AI327402	branched chain ketoacid dehydrogenase kinase	protein-coding
15	chr11	116714827	116715116	+	0	NA	promoter-TSS (NM_011358)	promoter-TSS (NM_011358)	-358	NM_178620	69900	Mm.348004	NM_178620	ENSMUSG00000020818	Mfsd11	2600014M03Rik	major facilitator superfamily domain containing 11	protein-coding
434	chr7	19588271	19588560	+	0	NA	promoter-TSS (NM_178757)	promoter-TSS (NM_178757)	-999	NM_178757	272359	Mm.274237	NM_178757	ENSMUSG00000044030	Irf2bp1	6330414O09Rik|C530033F24	interferon regulatory factor 2 binding protein 1	protein-coding
397	chr11	50701017	50701306	+	0	NA	promoter-TSS (NM_172794)	promoter-TSS (NM_172794)	-216	NM_172794	237758	Mm.74335	NM_172794	ENSMUSG00000048728	Zfp454	B230342N19	zinc finger protein 454	protein-coding
318	chr13	55694302	55694591	+	0	NA	promoter-TSS (NM_026211)	promoter-TSS (NM_026211)	-50	NM_026211	67511	Mm.45233	NM_026211	ENSMUSG00000058569	Tmed9	2400003B06Rik	transmembrane p24 trafficking protein 9	protein-coding
282	chr3	19063092	19063381	+	0	NA	promoter-TSS (NM_028840)	promoter-TSS (NM_028840)	-171	NM_028840	74252	Mm.200383	NM_028840	ENSMUSG00000027599	Armc1	2310016N05Rik|2900046P06Rik|3110009G21Rik|AA409258|AW048872|Arcp|C330014L16Rik	armadillo repeat containing 1	protein-coding
78	chr7	109213790	109214079	+	0	NA	promoter-TSS (NM_029211)	promoter-TSS (NM_029211)	-71	NR_104582	102443351	Mm.292904	NM_011644	ENSMUSG00000070425	Xntrpc	Xndr-trpc2	Xndc1-transient receptor potential cation channel, subfamily C, member 2 readthrough	protein-coding
71	chr12	77938593	77938882	+	0	NA	intron (NM_145927, intron 1 of 11)	CpG	283	NM_145927	110606	Mm.151174	NM_145927	ENSMUSG00000033373	Fntb	2010013E13Rik|AA409500	farnesyltransferase, CAAX box, beta	protein-coding
821	chrX	100812238	100812527	+	0	NA	intron (NR_028380, intron 1 of 10)	CpG	6711	NR_028380	78878	Mm.259724	NR_028380	ENSMUSG00000086370	Ftx	B230206F22Rik|BB219131|NCRNA00182|Thcytx	Ftx transcript, Xist regulator (non-protein coding)	ncRNA
581	chr15	57743442	57743731	+	0	NA	promoter-TSS (NM_001167679)	promoter-TSS (NM_001167679)	-168	NM_001081396	210544	Mm.390835	NM_199300	ENSMUSG00000022364	Tbc1d31	4B3|D330013L20Rik|Gm85|Wdr67	TBC1 domain family, member 31	protein-coding
6	chr18	89141118	89141407	+	0	NA	promoter-TSS (NR_105777)	promoter-TSS (NR_105777)	80	NM_175542	246102	Mm.772	NM_175542	ENSMUSG00000023066	Rttn	4921538A15Rik|AI666264|C530033I08Rik|D230040K24	rotatin	protein-coding
205	chr1	60154765	60155054	+	0	NA	promoter-TSS (NM_021312)	promoter-TSS (NM_021312)	69	NM_001199061	57750	Mm.281079	NM_021312	ENSMUSG00000026019	Wdr12	4933402C23Rik|Ytm1|Ytm1p	WD repeat domain 12	protein-coding
768	chr4	65265806	65266095	+	0	NA	promoter-TSS (NM_001161782)	promoter-TSS (NM_001161782)	-70	NM_053084	69807	Mm.22786	NM_053084	ENSMUSG00000051675	Trim32	1810045E12Rik|3f3|BBS11|Zfp117	tripartite motif-containing 32	protein-coding
518	chr19	42007734	42008023	+	0	NA	promoter-TSS (NM_023740)	promoter-TSS (NM_023740)	-74	NM_001320231	66583	Mm.289086	NM_025644	ENSMUSG00000034321	Exosc1	2610035C18Rik|2610104C07Rik|2610312F07Rik|AI447561	exosome component 1	protein-coding
290	chr12	4849896	4850185	+	0	NA	promoter-TSS (NM_001170858)	promoter-TSS (NM_001170858)	-69	NM_001170858	238037	Mm.146087	NM_173416	ENSMUSG00000051721	BC068281	A430092C04|Wdcp	cDNA sequence BC068281	protein-coding
56	chr1	95532212	95532501	+	0	NA	promoter-TSS (NM_021537)	promoter-TSS (NM_021537)	-52	NM_021537	59041	Mm.28761	NM_021537	ENSMUSG00000026277	Stk25	1500019J11Rik|AU018434|C86992|Ste20-like|Ysk1	serine/threonine kinase 25 (yeast)	protein-coding
322	chr1	89904888	89905177	+	0	NA	promoter-TSS (NM_001033291)	promoter-TSS (NM_001033291)	94	NM_001033291	227334	Mm.80484	NM_001033291	ENSMUSG00000005501	Usp40	B230215L03Rik|C730029K03	ubiquitin specific peptidase 40	protein-coding
810	chr8	82235485	82235774	+	0	NA	promoter-TSS (NM_026904)	promoter-TSS (NM_026904)	10	NM_015751	24015	Mm.5831	NM_015751	ENSMUSG00000058355	Abce1	C79080|Oabp|RLI|RNS41|Rnaseli	ATP-binding cassette, sub-family E (OABP), member 1	protein-coding
753	chr3	101010134	101010423	+	0	NA	Intergenic	LTR33A|LTR|ERVL	81584	NM_013486	12481	Mm.22842	NM_013486	ENSMUSG00000027863	Cd2	LFA-2|Ly-37|Ly37	CD2 antigen	protein-coding
124	chr6	4036868	4037157	+	0	NA	promoter-TSS (NM_009748)	promoter-TSS (NM_009748)	-85	NM_009748	12068	Mm.286457	NM_009748	ENSMUSG00000032757	Bet1	AW555236|Bet-1	Bet1 golgi vesicular membrane trafficking protein	protein-coding
733	chr7	128177934	128178223	+	0	NA	5' UTR (NM_021554, exon 1 of 5)	5' UTR (NM_021554, exon 1 of 5)	119	NM_021554	59052	Mm.29122	NM_021554	ENSMUSG00000030876	Mettl9	0610012D09Rik|AA517660|Drev|MNCb-5680	methyltransferase like 9	protein-coding
695	chr11	93829540	93829829	+	0	NA	5' UTR (NM_008704, exon 1 of 5)	5' UTR (NM_008704, exon 1 of 5)	151	NM_008704	18102	Mm.439702	NM_008704	ENSMUSG00000037601	Nme1	AL024257|NDPK-A|NM23-M1|NM23A	NME/NM23 nucleoside diphosphate kinase 1	protein-coding
333	chr6	86388158	86388447	+	0	NA	promoter-TSS (NM_146170)	promoter-TSS (NM_146170)	-90	NM_146170	232196	Mm.404040	NM_146170	ENSMUSG00000046679	C87436	-	expressed sequence C87436	protein-coding
458	chr7	31993137	31993426	+	0	NA	Intergenic	Intergenic	45904	NR_046062	100038516	Mm.387223	NR_046062	ENSMUSG00000100985	Gm10640	EG668322|ENSMUSG00000074193	predicted gene 10640	ncRNA
100	chr17	46817791	46818080	+	0	NA	promoter-TSS (NM_001163729)	promoter-TSS (NM_001163729)	0	NM_001277309	17256	Mm.329083	NM_010787	ENSMUSG00000002768	Mea1	Mea-1	male enhanced antigen 1	protein-coding
589	chr2	173901571	173901860	+	0	NA	promoter-TSS (NM_001102425)	promoter-TSS (NM_001102425)	-837	NM_001102425	228960	Mm.277977	NM_172675	ENSMUSG00000027522	Stx16	4930401D03|5430410K23Rik|6330500A18Rik|AI648908|AW553605|Syn16	syntaxin 16	protein-coding
113	chr14	52639223	52639512	+	0	NA	promoter-TSS (NM_001253694)	promoter-TSS (NM_001253694)	21	NM_001253694	69890	Mm.475652	NM_027248	ENSMUSG00000049295	Zfp219	2010302A17Rik	zinc finger protein 219	protein-coding
210	chr7	13420167	13420456	+	0	NA	5' UTR (NM_022981, exon 1 of 8)	5' UTR (NM_022981, exon 1 of 8)	152	NM_022981	65020	Mm.292297	NM_022981	ENSMUSG00000058638	Zfp110	2900024E01Rik|N28112|NRIF|Nrif1	zinc finger protein 110	protein-coding
783	chr7	107731357	107731646	+	0	NA	intron (NR_003559, intron 1 of 7)	CpG	143	NM_198831	52443	Mm.473730	NM_198831	ENSMUSG00000030706	Mrpl48	1810030E20Rik|2610028L11Rik|CGI-118|D4Ertd786e	mitochondrial ribosomal protein L48	protein-coding
326	chr8	109620353	109620642	+	0	NA	promoter-TSS (NM_001286200)	promoter-TSS (NM_001286200)	-52	NM_001083118	21750	Mm.6402	NM_009353	ENSMUSG00000031921	Terf2	TRF2	telomeric repeat binding factor 2	protein-coding
514	chr5	143942405	143942694	+	0	NA	promoter-TSS (NM_001045482)	promoter-TSS (NM_001045482)	-95	NM_001045482	57782	Mm.320419	NM_021326	ENSMUSG00000061898	Rbak	-	RB-associated KRAB zinc finger	protein-coding
493	chr4	108506154	108506443	+	0	NA	promoter-TSS (NM_027453)	promoter-TSS (NM_027453)	-109	NM_027453	70533	Mm.379178	NM_027453	ENSMUSG00000028568	Btf3l4	4632412E09Rik|5730434I03Rik|AI316863|AU022207|AW552446	basic transcription factor 3-like 4	protein-coding
780	chr17	80623576	80623865	+	0	NA	promoter-TSS (NM_026053)	promoter-TSS (NM_026053)	-109	NM_026053	67242	Mm.279985	NM_026053	ENSMUSG00000055760	Gemin6	2610019B15Rik|2810470M17Rik	gem (nuclear organelle) associated protein 6	protein-coding
698	chr9	47135703	47135992	+	0	NA	Intergenic	MLT1J|LTR|MaLR	-202406	NM_001310841	54725	Mm.234832	NM_018770	ENSMUSG00000032076	Cadm1	2900073G06Rik|3100001I08Rik|AI987920|Bl2|Igsf4|Igsf4a|Necl2|RA175|RA175A|RA175B|RA175C|RA175N|ST17|SgIGSF|SynCam|Tslc1	cell adhesion molecule 1	protein-coding
362	chr7	48755113	48755402	+	0	NA	promoter-TSS (NM_001033530)	promoter-TSS (NM_001033530)	3	NM_001033530	101835	Mm.370336	NM_001033530	ENSMUSG00000074166	AW146154	AI451288	expressed sequence AW146154	protein-coding
258	chr2	127073418	127073707	+	0	NA	promoter-TSS (NM_175145)	promoter-TSS (NM_175145)	-10	NM_025296	26371	Mm.45179	NM_025296	ENSMUSG00000003662	Ciao1	AW210570|Wdr39	cytosolic iron-sulfur protein assembly 1	protein-coding
653	chr13	51357082	51357371	+	0	NA	Intergenic	RLTR42|LTR|ERVK	-58791	NR_132443	667728		NR_132443		Hist1h2al	EG667728	histone cluster 1, H2al	pseudo
194	chr9	66767527	66767816	+	0	NA	promoter-TSS (NM_173413)	promoter-TSS (NM_173413)	-159	NM_173413	235442	Mm.260376	NM_173413	ENSMUSG00000036943	Rab8b	5930437D16|D330025I23Rik	RAB8B, member RAS oncogene family	protein-coding
569	chr2	91023414	91023703	+	0	NA	promoter-TSS (NM_001177719)	promoter-TSS (NM_001177719)	-354	NM_001177719	228355	Mm.36410	NM_145527	ENSMUSG00000040687	Madd	9630059K23Rik|IG20	MAP-kinase activating death domain	protein-coding
284	chr17	23939659	23939948	+	0	NA	promoter-TSS (NM_175229)	promoter-TSS (NM_175229)	-351	NM_175229	75956	Mm.5222	NM_175229	ENSMUSG00000039218	Srrm2	5033413A03Rik|AA410130|SRm300|mKIAA0324	serine/arginine repetitive matrix 2	protein-coding
99	chr9	110019719	110020008	+	0	NA	5' UTR (NM_001252682, exon 1 of 23)	5' UTR (NM_001252682, exon 1 of 23)	257	NM_001252682	72831	Mm.276305	NM_133347	ENSMUSG00000032480	Dhx30	2810477H02Rik|C130058C04Rik|Ddx30|HELG|Ret-CoR	DEAH (Asp-Glu-Ala-His) box polypeptide 30	protein-coding
656	chr8	26712485	26712774	+	0	NA	promoter-TSS (NM_001308482)	promoter-TSS (NM_001308482)	-127	NM_001308482	234135	Mm.217337	NM_001001735	ENSMUSG00000054823	Whsc1l1	6720429E03|A530023P05|AI528490|NSD3|WHISTLE	Wolf-Hirschhorn syndrome candidate 1-like 1 (human)	protein-coding
763	chr8	9977618	9977907	+	0	NA	promoter-TSS (NM_001081119)	promoter-TSS (NM_001081119)	45	NM_026868	68904	Mm.142570	NM_026868	ENSMUSG00000040396	Abhd13	1110065L07Rik|AI463703|AI788994	abhydrolase domain containing 13	protein-coding
689	chr7	13594962	13595251	+	0	NA	promoter-TSS (NM_001024699)	promoter-TSS (NM_001024699)	43	NM_001024699	232879	Mm.279272	NM_001024699	ENSMUSG00000049600	Zbtb45	BB161562|Gm157|Zfp499	zinc finger and BTB domain containing 45	protein-coding
339	chr10	80730737	80731026	+	0	NA	promoter-TSS (NM_018758)	promoter-TSS (NM_018758)	-36	NM_018758	57267	Mm.293931	NM_018758	ENSMUSG00000004931	Apba3	AW208791|Mint-3|X11gamma|lin-10|mint3	amyloid beta (A4) precursor protein-binding, family A, member 3	protein-coding
571	chr7	130521223	130521512	+	0	NA	promoter-TSS (NM_025304)	promoter-TSS (NM_025304)	-129	NM_025304	30949	Mm.260527	NM_025304	ENSMUSG00000030763	Lcmt1	AL033290|LCMT-1|Lcmt	leucine carboxyl methyltransferase 1	protein-coding
291	chr7	3331855	3332144	+	0	NA	TTS (NM_001291434)	TTS (NM_001291434)	-4686	NM_133189	81904	Mm.214994	NM_133189	ENSMUSG00000069806	Cacng7	-	calcium channel, voltage-dependent, gamma subunit 7	protein-coding
5	chr13	46823321	46823610	+	0	NA	promoter-TSS (NM_175749)	promoter-TSS (NM_175749)	-247	NM_175749	218210	Mm.255398	NM_175749	ENSMUSG00000021374	Nup153	B130015D15Rik|C88147	nucleoporin 153	protein-coding
278	chr2	144376446	144376735	+	0	NA	promoter-TSS (NM_015754)	promoter-TSS (NM_015754)	5	NM_015754	26450	Mm.440564	NM_015754	ENSMUSG00000027428	Rbbp9	Bog	retinoblastoma binding protein 9	protein-coding
211	chr15	76470346	76470635	+	0	NA	promoter-TSS (NM_183091)	promoter-TSS (NM_183091)	-131	NM_183091	72749	Mm.358749	NM_183091	ENSMUSG00000059323	Tonsl	2810439M11Rik|Nfkbil2	tonsoku-like, DNA repair protein	protein-coding
504	chr11	77997044	77997333	+	0	NA	promoter-TSS (NM_207523)	promoter-TSS (NM_207523)	-102	NM_207523	268449	Mm.22723	NM_207523	ENSMUSG00000058546	Rpl23a	BC029892|MDA20	ribosomal protein L23A	protein-coding
19	chr12	78063203	78063492	+	0	NA	promoter-TSS (NM_001146176)	promoter-TSS (NM_001146176)	-112	NM_001146176	17187	Mm.268548	NM_008558	ENSMUSG00000059436	Max	AA960152|AI875693|bHLHd4|bHLHd5|bHLHd6|bHLHd7|bHLHd8	Max protein	protein-coding
604	chr17	26012225	26012514	+	0	NA	promoter-TSS (NM_026686)	promoter-TSS (NM_026686)	-76	NM_026686	68347	Mm.35098	NM_026686	ENSMUSG00000025731	Mettl26	0610011F06Rik	methyltransferase like 26	protein-coding
51	chr8	74967545	74967834	+	0	NA	promoter-TSS (NM_028500)	promoter-TSS (NM_028500)	-12	NM_028500	73316	Mm.196315	NM_028500	ENSMUSG00000019732	Calr3	1700031L01Rik|6330586I20Rik|Crt2|cspn	calreticulin 3	protein-coding
485	chr1	134097266	134097555	+	0	NA	intron (NM_001311104, intron 1 of 4)	intron (NM_001311104, intron 1 of 4)	2745	NR_029777	723818		NR_029777	ENSMUSG00000065435	Mir135b	Mirn135b|mir-135b	microRNA 135b	ncRNA
568	chr8	94880104	94880393	+	0	NA	promoter-TSS (NR_033641)	promoter-TSS (NR_033641)	-229	NR_110452	71296	Mm.86664	NR_033641	ENSMUSG00000031736	Crnde	4933436C20Rik	colorectal neoplasia differentially expressed (non-protein coding)	ncRNA
85	chr1	153275444	153275733	+	0	NA	promoter-TSS (NM_025819)	promoter-TSS (NM_025819)	-23	NM_025819	66875	Mm.290905	NM_025819	ENSMUSG00000052748	Swt1	1200016B10Rik|C1orf26	SWT1 RNA endoribonuclease homolog (S. cerevisiae)	protein-coding
148	chr7	138009130	138009419	+	0	NA	promoter-TSS (NM_133942)	promoter-TSS (NM_133942)	36	NM_001346515	101476	Mm.323554	NM_133942	ENSMUSG00000040268	Plekha1	AA960558|C920009D07Rik|TAPP1	pleckstrin homology domain containing, family A (phosphoinositide binding specific) member 1	protein-coding
147	chr15	100325653	100325942	+	0	NA	promoter-TSS (NM_153407)	promoter-TSS (NM_153407)	-127	NM_153407	207785	Mm.294969	NM_153407	ENSMUSG00000044636	Csrnp2	CSRNP-2|Csnrp2|taip-12	cysteine-serine-rich nuclear protein 2	protein-coding
285	chrX	147603148	147603437	+	0	NA	Intergenic	Intergenic	-29329	NM_001271679	279561	Mm.441474	NM_001271678	ENSMUSG00000041245	Wnk3	Prkwnk3|Wnk3-ps	WNK lysine deficient protein kinase 3	protein-coding
828	chr17	27976887	27977176	+	0	NA	promoter-TSS (NM_011432)	promoter-TSS (NM_011432)	-1	NM_011432	20630	Mm.103949	NM_011432	ENSMUSG00000024217	Snrpc	Snrp1c|U1-C|U1C	U1 small nuclear ribonucleoprotein C	protein-coding
350	chr2	144284903	144285192	+	0	NA	promoter-TSS (NR_033459)	promoter-TSS (NR_033459)	31	NR_033459	668917	Mm.152805	NR_033459	ENSMUSG00000083674	Zfp133-ps	OTTMUSG00000003825|Zfp133	zinc finger protein 133, pseudogene	pseudo
38	chr12	107022674	107022963	+	0	NA	promoter-TSS (NM_001347440)	promoter-TSS (NM_001347440)	-89	NM_011112	18789	Mm.255877	NM_011112	ENSMUSG00000021111	Papola	Pap|PapIII|Plap	poly (A) polymerase alpha	protein-coding
623	chr16	17722838	17723127	+	0	NA	promoter-TSS (NM_001285886)	promoter-TSS (NM_001285886)	11	NM_001285886	94112	Mm.208970	NM_033609	ENSMUSG00000012114	Med15	A230074L19Rik|AW536074|Pcqap|mPcqap	mediator complex subunit 15	protein-coding
327	chr7	4397119	4397408	+	0	NA	promoter-TSS (NM_001290411)	promoter-TSS (NM_001290411)	-4	NM_175372	108841	Mm.413106	NM_175372	ENSMUSG00000008435	Rdh13	8430425D21Rik	retinol dehydrogenase 13 (all-trans and 9-cis)	protein-coding
214	chr7	30836256	30836545	+	0	NA	promoter-TSS (NM_011748)	promoter-TSS (NM_011748)	15	NM_011748	243906	Mm.347644	NM_011748	ENSMUSG00000053985	Zfp14	4732429I09Rik|Krox-9|Zfp-14|mKIAA1559	zinc finger protein 14	protein-coding
513	chr19	38333126	38333415	+	0	NA	Intergenic	Intergenic	-6002	NM_020278	56839	Mm.298251	NM_020278	ENSMUSG00000067242	Lgi1	BB130740	leucine-rich repeat LGI family, member 1	protein-coding
176	chr15	34424860	34425149	+	0	NA	promoter-TSS (NM_008287)	promoter-TSS (NM_008287)	-3	NM_008287	15473	Mm.491154	NM_008287	ENSMUSG00000022323	Rida	HR12|HRP12|Hrsp12	reactive intermediate imine deaminase A homolog	protein-coding
119	chr1	193149619	193149908	+	0	NA	promoter-TSS (NM_025864)	promoter-TSS (NM_025864)	-81	NM_025864	66950	Mm.236300	NM_025864	ENSMUSG00000026627	Tmem206	2310028N02Rik|AI118576	transmembrane protein 206	protein-coding
380	chr7	4675186	4675475	+	0	NA	intron (NM_001142792, intron 4 of 5)	intron (NM_001142792, intron 4 of 5)	1354	NM_001142792	330460	Mm.361851	NM_177887	ENSMUSG00000046456	Tmem150b	A630041N19|Tmem224	transmembrane protein 150B	protein-coding
417	chr7	19946311	19946600	+	0	NA	promoter-TSS (NM_001010836)	promoter-TSS (NM_001010836)	-110	NM_001010836	333654	Mm.333640	NM_001010836	ENSMUSG00000040734	Ppp1r13l	AV260376|IASPP|Nkip1|wa3	protein phosphatase 1, regulatory (inhibitor) subunit 13 like	protein-coding
390	chr1	134313800	134314089	+	0	NA	promoter-TSS (NM_172516)	promoter-TSS (NM_172516)	-86	NM_172516	213452	Mm.257120	NM_172516	ENSMUSG00000042046	Dstyk	A930019K20Rik|C430014H23Rik|C820013G01|Ripk5	dual serine/threonine and tyrosine protein kinase	protein-coding
670	chr1	58502016	58502305	+	0	NA	5' UTR (NM_001285826, exon 1 of 7)	5' UTR (NM_001285826, exon 1 of 7)	165	NM_022988	65102	Mm.340248	NM_022988	ENSMUSG00000026036	Nif3l1	1110030G24Rik	Ngg1 interacting factor 3-like 1 (S. pombe)	protein-coding
330	chr6	117791071	117791360	+	0	NA	promoter-TSS (NM_001346650)	promoter-TSS (NM_001346650)	16	NM_001346651	232337	Mm.290847	NM_177684	ENSMUSG00000059689	Zfp637	AI646709|BC021601|Znf32	zinc finger protein 637	protein-coding
723	chr7	19553056	19553345	+	0	NA	Intergenic	Intergenic	-19673	NM_194064	378430	Mm.277153	NM_194064	ENSMUSG00000051965	Nanos2	nos2	nanos homolog 2 (Drosophila)	protein-coding
806	chr14	21167221	21167510	+	0	NA	promoter-TSS (NM_027475)	promoter-TSS (NM_027475)	-19	NM_001024512	105428	Mm.206990	NM_172379	ENSMUSG00000039599	Fam149b	AA536717|AI428773|Fam149b1|mKIAA0974	family with sequence similarity 149, member B	protein-coding
447	chr2	165213709	165213998	+	0	NA	promoter-TSS (NM_178411)	promoter-TSS (NM_178411)	-94	NM_178411	228876	Mm.26316	NM_178411	ENSMUSG00000017667	Zfp334	D2Ertd535e	zinc finger protein 334	protein-coding
295	chr4	116479908	116480197	+	0	NA	promoter-TSS (NM_001159581)	promoter-TSS (NM_001159581)	112	NM_026654	68276	Mm.30534	NM_026654	ENSMUSG00000028688	Toe1	4930584N22Rik|4933424D16Rik|AI413517	target of EGR1, member 1 (nuclear)	protein-coding
61	chr10	80600031	80600320	+	0	NA	intron (NM_010731, intron 1 of 2)	CpG	1159	NM_010731	16969	Mm.20920	NM_010731	ENSMUSG00000035011	Zbtb7a	9030619K07Rik|9130006G12Rik|AI452336|FBI-1|Lrf|Pokemon|Zbtb7	zinc finger and BTB domain containing 7a	protein-coding
231	chr19	36157995	36158284	+	0	NA	promoter-TSS (NM_019428)	promoter-TSS (NM_019428)	-67	NM_019428	54364	Mm.277891	NM_019428	ENSMUSG00000024800	Rpp30	Rnasep2|TSG15	ribonuclease P/MRP 30 subunit	protein-coding
106	chr6	35127340	35127629	+	0	NA	promoter-TSS (NM_027513)	promoter-TSS (NM_027513)	-132	NM_027513	70699	Mm.261208	NM_027513	ENSMUSG00000038759	Nup205	3830404O05Rik|AV248391|mKIAA0225	nucleoporin 205	protein-coding
234	chr14	63455935	63456224	+	0	NA	promoter-TSS (NM_175546)	promoter-TSS (NM_175546)	-448	NM_175546	268752	Mm.1960	NM_175546	ENSMUSG00000014547	Wdfy2	5830485M08|B130024L21Rik|ProF|ZFYVE22	WD repeat and FYVE domain containing 2	protein-coding
427	chr5	122504439	122504728	+	0	NA	Intergenic	LTR33|LTR|ERVL	-4723	NM_001312908	13048	Mm.156172	NM_007804	ENSMUSG00000042589	Cux2	1700051K22Rik|Cutl2|Cux-2|ENSMUSG00000072641	cut-like homeobox 2	protein-coding
179	chr5	125764374	125764663	+	0	NA	intron (NM_016741, intron 10 of 12)	intron (NM_016741, intron 10 of 12)	56946	NM_001205082	20778	Mm.282242	NM_016741	ENSMUSG00000037936	Scarb1	AI120173|CD36|Cd36l1|Chohd1|Cla-1|Cla1|D5Ertd460e|Hdlq1|Hlb398|SR-B1|SR-BI|SRBI|Srb1|mSR-BI	scavenger receptor class B, member 1	protein-coding
358	chr6	33010298	33010587	+	0	NA	promoter-TSS (NM_025336)	promoter-TSS (NM_025336)	-290	NM_025336	66075	Mm.21501	NM_025336	ENSMUSG00000053768	Chchd3	0610041L09Rik|1700039J09Rik|AW558177	coiled-coil-helix-coiled-coil-helix domain containing 3	protein-coding
239	chr13	14705279	14705568	+	0	NA	promoter-TSS (NM_029271)	promoter-TSS (NM_029271)	-86	NM_008944	19166	Mm.252255	NM_008944	ENSMUSG00000015671	Psma2	Lmpc3	proteasome (prosome, macropain) subunit, alpha type 2	protein-coding
365	chr17	46620432	46620721	+	0	NA	intron (NM_001162864, intron 2 of 14)	intron (NM_001162864, intron 2 of 14)	4048	NM_001162864	106763	Mm.297613	NM_175351	ENSMUSG00000015599	Ttbk1	AU017937|AW048023|C330008L01Rik	tau tubulin kinase 1	protein-coding
755	chr4	58956282	58956571	+	0	NA	promoter-TSS (NM_001099323)	promoter-TSS (NM_001099323)	-74	NM_001099323	100041581	Mm.463942	NM_001099323	ENSMUSG00000038630	Zkscan16	XM_143800|Zfp483	zinc finger with KRAB and SCAN domains 16	protein-coding
496	chr19	7048788	7049077	+	0	NA	promoter-TSS (NM_008889)	promoter-TSS (NM_008889)	-606	NM_008889	18938	Mm.140	NM_008889	ENSMUSG00000056612	Ppp1r14b	AOM172|PHI-1|PLCB3N|Png	protein phosphatase 1, regulatory (inhibitor) subunit 14B	protein-coding
483	chr6	135147904	135148193	+	0	NA	promoter-TSS (NM_028982)	promoter-TSS (NM_028982)	43	NM_028982	74525	Mm.34182	NM_028982	ENSMUSG00000030207	Fam234b	8430419L09Rik|Kiaa1467|mKIAA1467	family with sequence similarity 234, member B	protein-coding
363	chr13	67229004	67229293	+	0	NA	promoter-TSS (NM_172392)	promoter-TSS (NM_172392)	-16	NM_172392	268670	Mm.56274	NM_172392	ENSMUSG00000057396	Zfp759	BC028265|Rslcan-8|Rslcan8	zinc finger protein 759	protein-coding
661	chr13	67476637	67476926	+	0	NA	promoter-TSS (NM_001001186)	promoter-TSS (NM_001001186)	-82	NM_001001186	408065	Mm.461583	NM_001001186	ENSMUSG00000078995	Zfp456	BC065418|Rslcan-13	zinc finger protein 456	protein-coding
769	chr8	124900362	124900651	+	0	NA	promoter-TSS (NM_001310650)	promoter-TSS (NM_001310650)	-3	NM_001310650	76014	Mm.241489	NM_001029993	ENSMUSG00000017478	Zc3h18	1190001B23Rik|5830416A07Rik|Nhn1	zinc finger CCCH-type containing 18	protein-coding
371	chr1	17135288	17135577	+	0	NA	promoter-TSS (NM_010267)	promoter-TSS (NM_010267)	-22	NM_010267	14545	Mm.18218	NM_010267	ENSMUSG00000025777	Gdap1	-	ganglioside-induced differentiation-associated-protein 1	protein-coding
539	chr17	80526644	80526933	+	0	NA	promoter-TSS (NM_176963)	promoter-TSS (NM_176963)	-23	NM_176963	319625	Mm.29098	NM_176963	ENSMUSG00000035473	Galm	A530057M15Rik|AU015645|AU020959	galactose mutarotase	protein-coding
497	chr11	95937232	95937521	+	0	NA	promoter-TSS (NM_001161419)	promoter-TSS (NM_001161419)	-368	NM_007506	11951	Mm.258	NM_007506	ENSMUSG00000006057	Atp5g1	-	ATP synthase, H+ transporting, mitochondrial F0 complex, subunit C1 (subunit 9)	protein-coding
64	chr12	84938090	84938379	+	0	NA	promoter-TSS (NM_183154)	promoter-TSS (NM_183154)	-137	NM_183154	217695	Mm.59257	NM_183154	ENSMUSG00000042628	Zfyve1	DFCP1|G630053K23|TAFF1|ZNFN2A1|mKIAA1589	zinc finger, FYVE domain containing 1	protein-coding
44	chr4	124418997	124419286	+	0	NA	promoter-TSS (NM_008385)	promoter-TSS (NM_008385)	47	NR_126474	16330	Mm.296202	NM_008385	ENSMUSG00000028894	Inpp5b	5PTase|AW260155|INPP5P	inositol polyphosphate-5-phosphatase B	protein-coding
372	chr13	99032882	99033171	+	0	NA	promoter-TSS (NM_178918)	promoter-TSS (NM_178918)	-5	NM_023472	68558	Mm.209642	NM_023472	ENSMUSG00000021661	Ankra2	1110004M18Rik|Ankra	ankyrin repeat, family A (RFXANK-like), 2	protein-coding
593	chrX	20235243	20235532	+	0	NA	promoter-TSS (NM_001276317)	promoter-TSS (NM_001276317)	-41	NM_001276316	22201	Mm.1104	NM_009457	ENSMUSG00000001924	Uba1	A1S9|Sbx|Ube-1|Ube1x	ubiquitin-like modifier activating enzyme 1	protein-coding
243	chr7	19589174	19589463	+	0	NA	promoter-TSS (NM_178757)	promoter-TSS (NM_178757)	-96	NM_178757	272359	Mm.274237	NM_178757	ENSMUSG00000044030	Irf2bp1	6330414O09Rik|C530033F24	interferon regulatory factor 2 binding protein 1	protein-coding
628	chr7	30088711	30089000	+	0	NA	promoter-TSS (NM_013874)	promoter-TSS (NM_013874)	-169	NM_013874	29861	Mm.101885	NM_013874	ENSMUSG00000030584	Dpf1	Neud4	D4, zinc and double PHD fingers family 1	protein-coding
200	chr16	37539970	37540259	+	0	NA	promoter-TSS (NM_028812)	promoter-TSS (NM_028812)	134	NM_001042499	67657	Mm.28158	NM_026297	ENSMUSG00000022827	Rabl3	4930553C05Rik|AA958834	RAB, member RAS oncogene family-like 3	protein-coding
411	chr5	31218375	31218664	+	0	NA	intron (NM_133918, intron 3 of 7)	intron (NM_133918, intron 3 of 7)	2360	NM_133918	100952	Mm.286375	NM_133918	ENSMUSG00000029163	Emilin1	5830419M17Rik|AW229038|BB105748|EMILIN-1|gp115	elastin microfibril interfacer 1	protein-coding
60	chr2	25877189	25877478	+	0	NA	promoter-TSS (NM_133835)	promoter-TSS (NM_133835)	-53	NM_133835	98766	Mm.247824	NM_133835	ENSMUSG00000036352	Ubac1	1110033G07Rik|AA407978|GBDR1|Gdbr1|Kpc2|Ubadc1	ubiquitin associated domain containing 1	protein-coding
516	chr11	53333032	53333321	+	0	NA	promoter-TSS (NM_033144)	promoter-TSS (NM_033144)	-62	NM_001252333	20362	Mm.274399	NM_033144	ENSMUSG00000018398	2020-09-08	AW046166|Sepl	septin 8	protein-coding
489	chr11	77303494	77303783	+	0	NA	promoter-TSS (NM_172945)	promoter-TSS (NM_172945)	-458	NM_172945	268445	Mm.39296	NM_172945	ENSMUSG00000037907	Ankrd13b	AW124583|B930093C12Rik	ankyrin repeat domain 13b	protein-coding
229	chr13	70776903	70777192	+	0	NA	promoter-TSS (NM_144837)	promoter-TSS (NM_144837)	-535	NM_144837	218333	Mm.139738	NM_144837	ENSMUSG00000034525	Ice1	C77245|mKIAA0947	interactor of little elongation complex ELL subunit 1	protein-coding
133	chr6	108162860	108163149	+	0	NA	promoter-TSS (NM_010585)	promoter-TSS (NM_010585)	-86	NM_010585	16438	Mm.227912	NM_010585	ENSMUSG00000030102	Itpr1	D6Pas2|ENSMUSG00000072853|Gm10429|IP3R 1|IP3R1|InsP3R|Ip3r|Itpr-1|P400|Pcp-1|Pcp1|insP3R1|opt|wblo	inositol 1,4,5-trisphosphate receptor 1	protein-coding
320	chr1	136852513	136852802	+	0	NA	promoter-TSS (NM_001081307)	promoter-TSS (NM_001081307)	-140	NM_001081307	329251	Mm.188709	NM_001081307	ENSMUSG00000073557	Ppp1r12b	1810037O03Rik|9530009M10Rik|AI132431|Mypt2	protein phosphatase 1, regulatory (inhibitor) subunit 12B	protein-coding
435	chr14	55711171	55711460	+	0	NA	promoter-TSS (NM_001039198)	promoter-TSS (NM_001039198)	-430	NM_001039198	239102	Mm.441113	NM_001039198	ENSMUSG00000040721	Zfhx2	ZFH-5	zinc finger homeobox 2	protein-coding
687	chr14	63996810	63997099	+	0	NA	intron (NM_007549, intron 10 of 12)	MLT1J|LTR|MaLR	39070	NM_007549	12143	Mm.3962	NM_007549	ENSMUSG00000014453	Blk	-	B lymphoid kinase	protein-coding
731	chr8	74998977	74999266	+	0	NA	promoter-TSS (NM_138585)	promoter-TSS (NM_138585)	11	NM_138585	27967	Mm.30136	NM_138585	ENSMUSG00000052488	Cherp	5730408I11Rik|D8Wsu96e|DAN16|Scaf6	calcium homeostasis endoplasmic reticulum protein	protein-coding
844	chr5	125028918	125029207	+	0	NA	promoter-TSS (NM_181410)	promoter-TSS (NM_181410)	78	NM_145371	209354	Mm.28839	NM_145371	ENSMUSG00000029388	Eif2b1	D5Ertd406e|EIF2BA	eukaryotic translation initiation factor 2B, subunit 1 (alpha)	protein-coding
250	chr19	46072934	46073223	+	0	NA	promoter-TSS (NM_198296)	promoter-TSS (NM_198296)	-100	NM_198296	71617	Mm.210949	NM_198296	ENSMUSG00000039901	9130011E15Rik	AI431055|AW050122	RIKEN cDNA 9130011E15 gene	protein-coding
452	chr2	156817749	156818038	+	0	NA	promoter-TSS (NM_013865)	promoter-TSS (NM_013865)	-46	NM_180956	29812	Mm.279256	NM_013865	ENSMUSG00000027634	Ndrg3	4833415O14Rik|AI747193|Ndr3	N-myc downstream regulated gene 3	protein-coding
529	chr7	31001800	31002089	+	0	NA	Intergenic	Intergenic	15104	NM_025548	66411	Mm.27947	NM_025548	ENSMUSG00000006095	Tbcb	2410007D12Rik|AU041393|CG22|CKAPI|Ckap1	tubulin folding cofactor B	protein-coding
799	chr6	29559689	29559978	+	0	NA	promoter-TSS (NM_177296)	promoter-TSS (NM_177296)	-226	NM_177296	320938	Mm.276381	NM_177296	ENSMUSG00000012535	Tnpo3	5730544L10Rik|C430013M08Rik|C81142|D6Ertd313e|Trn-SR|mKIAA4133	transportin 3	protein-coding
616	chr2	27395603	27395892	+	0	NA	Intergenic	CpG	25080	NM_080848	140858	Mm.28265	NM_080848	ENSMUSG00000026917	Wdr5	2410008O07Rik|AA408785|AA960360|Big|Big-3	WD repeat domain 5	protein-coding
814	chr2	32630989	32631278	+	0	NA	promoter-TSS (NM_001290563)	promoter-TSS (NM_001290563)	20	NM_001290563	338348	Mm.475130	NM_177384	ENSMUSG00000039021	Ttc16	1200002K10Rik	tetratricopeptide repeat domain 16	protein-coding
711	chr3	87710036	87710325	+	0	NA	promoter-TSS (NM_008231)	promoter-TSS (NM_008231)	-63	NM_008231	15191	Mm.292208	NM_008231	ENSMUSG00000004897	Hdgf	AI118077|D3Ertd299e	hepatoma-derived growth factor	protein-coding
671	chr5	88983204	88983493	+	0	NA	promoter-TSS (NM_023054)	promoter-TSS (NM_023054)	-160	NM_023054	65961	Mm.490364	NM_023054	ENSMUSG00000070697	Utp3	2400011K09Rik|AW557551|C87704|Crl1|Crlz1|Sas10	UTP3 small subunit processome component	protein-coding
41	chr17	79135890	79136179	+	0	NA	promoter-TSS (NM_011500)	promoter-TSS (NM_011500)	-134	NM_011500	268980	Mm.311915	NM_011500	ENSMUSG00000024077	Strn	AU022939|D130055P19	striatin, calmodulin binding protein	protein-coding
525	chr1	36360517	36360806	+	0	NA	Intergenic	Intergenic	-3917	NR_033310	214855	Mm.34316	NM_145996	ENSMUSG00000037447	Arid5a	D430024K22Rik|Mrf1	AT rich interactive domain 5A (MRF1-like)	protein-coding
105	chr7	6296911	6297200	+	0	NA	Intergenic	Intergenic	-15019	NM_001033249	213011	Mm.333558	NM_001033249	ENSMUSG00000030443	Zfp583	BC056221|Znf583	zinc finger protein 583	protein-coding
58	chr3	10440116	10440405	+	0	NA	promoter-TSS (NM_029068)	promoter-TSS (NM_029068)	-130	NM_029068	74718	Mm.440548	NM_029068	ENSMUSG00000027534	Snx16	4930522N22Rik|AI117577|AI747675	sorting nexin 16	protein-coding
472	chr11	20101188	20101477	+	0	NA	promoter-TSS (NM_008996)	promoter-TSS (NM_008996)	-273	NM_008996	19324	Mm.271944	NM_008996	ENSMUSG00000020149	Rab1a	Gtbp|Rab-1|Rab1|Ypt1|mKIAA3012	RAB1A, member RAS oncogene family	protein-coding
824	chr7	135175227	135175516	+	0	NA	Intergenic	Intergenic	27479	NM_001079932	434246	Mm.389924	NM_001079932	ENSMUSG00000042828	Trim72	BC067209|MG53	tripartite motif-containing 72	protein-coding
426	chr8	72696025	72696314	+	0	NA	promoter-TSS (NM_001293797)	promoter-TSS (NM_001293797)	-138	NR_122028	234371	Mm.23488	NM_145597	ENSMUSG00000002342	Tmem161a	AI428876|BB161850|BC021367	transmembrane protein 161A	protein-coding
608	chr1	20810413	20810702	+	0	NA	promoter-TSS (NM_008563)	promoter-TSS (NM_008563)	-263	NM_008563	17215	Mm.4502	NM_008563	ENSMUSG00000041859	Mcm3	AL033361|C80350|Mcmd|P1|p1.m	minichromosome maintenance complex component 3	protein-coding
79	chr14	11994390	11994679	+	0	NA	promoter-TSS (NM_001308285)	promoter-TSS (NM_001308285)	15	NM_010210	14198	Mm.397619	NM_010210	ENSMUSG00000060579	Fhit	AW045638|Fra14A2	fragile histidine triad gene	protein-coding
383	chr4	43023275	43023564	+	0	NA	promoter-TSS (NM_001163233)	promoter-TSS (NM_001163233)	-246	NM_001163233	60534	Mm.23122	NM_053081	ENSMUSG00000028453	Fancg	AU041407|Xrcc9	Fanconi anemia, complementation group G	protein-coding
18	chr19	5295436	5295725	+	0	NA	promoter-TSS (NM_030109)	promoter-TSS (NM_030109)	-125	NM_030109	319322	Mm.196532	NM_030109	ENSMUSG00000024853	Sf3b2	145kDa|2610311M13Rik|2810441F20Rik|B230398H18Rik|SAP145|SF3b1|SF3b145|SF3b150	splicing factor 3b, subunit 2	protein-coding
94	chr6	35083692	35083981	+	0	NA	promoter-TSS (NM_001164412)	promoter-TSS (NM_001164412)	-99	NM_001164412	53621	Mm.214525	NM_016877	ENSMUSG00000038784	Cnot4	Not4|Not4h|Not4hp	CCR4-NOT transcription complex, subunit 4	protein-coding
607	chr8	11555620	11555909	+	0	NA	promoter-TSS (NM_001302457)	promoter-TSS (NM_001302457)	2	NM_001302458	26356	Mm.25709	NM_011919	ENSMUSG00000045969	Ing1	2610028J21Rik|AA407184|AI875420|mING1h|p33Ing1|p37Ing1b	inhibitor of growth family, member 1	protein-coding
36	chr10	67011835	67012124	+	0	NA	promoter-TSS (NM_001005419)	promoter-TSS (NM_001005419)	-276	NM_001005419	211488	Mm.297250	NM_001005419	ENSMUSG00000057134	Ado	Gm237	2-aminoethanethiol (cysteamine) dioxygenase	protein-coding
265	chr2	34657579	34657868	+	0	NA	Intergenic	Intergenic	-2291	NM_145522	227746	Mm.158705	NM_145522	ENSMUSG00000070953	Rabepk	8430412M01Rik|9530020D24Rik|AV073337|C87311|Rab9p40	Rab9 effector protein with kelch motifs	protein-coding
697	chr7	112959689	112959978	+	0	NA	promoter-TSS (NM_025301)	promoter-TSS (NM_025301)	-232	NM_025301	27397	Mm.44225	NM_025301	ENSMUSG00000030879	Mrpl17	MRP-L26|Rpml26	mitochondrial ribosomal protein L17	protein-coding
33	chr4	116855111	116855400	+	0	NA	promoter-TSS (NM_134471)	promoter-TSS (NM_134471)	-26	NM_134471	73804	Mm.247651	NM_134471	ENSMUSG00000028678	Kif2c	4930402F02Rik|ESTM5|Knsl6|MCAK|X83316	kinesin family member 2C	protein-coding
213	chr10	42221736	42222025	+	0	NA	promoter-TSS (NM_017472)	promoter-TSS (NM_017472)	20	NM_017472	54198	Mm.277870	NM_017472	ENSMUSG00000019804	Snx3	SDP3	sorting nexin 3	protein-coding
183	chr2	148558104	148558393	+	0	NA	promoter-TSS (NM_019632)	promoter-TSS (NM_019632)	-92	NM_019632	17957	Mm.274308	NM_019632	ENSMUSG00000027438	Napb	Brp14|E161|I47|SNARE|b-SNAP	N-ethylmaleimide sensitive fusion protein attachment protein beta	protein-coding
474	chr13	67370003	67370292	+	0	NA	promoter-TSS (NM_001001152)	promoter-TSS (NM_001001152)	-143	NM_001001152	238690	Mm.306358	NM_001001152	ENSMUSG00000055480	Zfp458	BC062958|Rslcan-7|Znf728|mszf59-2	zinc finger protein 458	protein-coding
146	chr6	39542722	39543011	+	0	NA	intron (NM_026612, intron 1 of 3)	intron (NM_026612, intron 1 of 3)	284	NM_026612	68198	Mm.29415	NM_026612	ENSMUSG00000002416	Ndufb2	1810011O01Rik|8kDa|AGGG|AI325567|CI-AGGG	NADH dehydrogenase (ubiquinone) 1 beta subcomplex, 2	protein-coding
813	chr3	98186119	98186408	+	0	NA	promoter-TSS (NM_172863)	promoter-TSS (NM_172863)	-141	NM_172863	242109	Mm.358911	NM_172863	ENSMUSG00000050064	Zfp697	9430053K19|AI467503|Znf697	zinc finger protein 697	protein-coding
453	chr10	100051767	100052056	+	0	NA	promoter-TSS (NM_175128)	promoter-TSS (NM_175128)	-18	NM_175128	68281	Mm.268474	NM_175128	ENSMUSG00000046567	4930430F08Rik	4930571E09Rik|A730088G13Rik|AW551239|C430008C19Rik	RIKEN cDNA 4930430F08 gene	protein-coding
264	chr8	34495990	34496279	+	0	NA	promoter-TSS (NM_001098233)	promoter-TSS (NM_001098233)	-135	NM_011721	22427	Mm.228805	NM_011721	ENSMUSG00000031583	Wrn	AI846146	Werner syndrome homolog (human)	protein-coding
247	chr6	121133685	121133974	+	0	NA	non-coding (NR_130903, exon 1 of 7)	non-coding (NR_130903, exon 1 of 7)	144	NM_001304773	74043	Mm.491240	NM_028730	ENSMUSG00000067825	Pex26	4632428M11Rik	peroxisomal biogenesis factor 26	protein-coding
186	chr11	102889637	102889926	+	0	NA	promoter-TSS (NM_008707)	promoter-TSS (NM_008707)	-95	NM_008707	18107	Mm.10265	NM_008707	ENSMUSG00000020936	Nmt1	AW536594	N-myristoyltransferase 1	protein-coding
641	chr7	30092766	30093055	+	0	NA	intron (NM_013874, intron 1 of 11)	CpG	3886	NM_013874	29861	Mm.101885	NM_013874	ENSMUSG00000030584	Dpf1	Neud4	D4, zinc and double PHD fingers family 1	protein-coding
111	chr12	8647497	8647786	+	0	NA	Intergenic	Intergenic	-33299	NM_001160222	80913	Mm.341243	NM_030723	ENSMUSG00000020594	Pum2	5730503J23Rik|Pumm2	pumilio RNA-binding family member 2	protein-coding
342	chr6	120481313	120481602	+	0	NA	promoter-TSS (NM_144815)	promoter-TSS (NM_144815)	-140	NM_144815	214932	Mm.255322	NM_144815	ENSMUSG00000058979	Cecr5	A930002G03Rik	cat eye syndrome chromosome region, candidate 5	protein-coding
212	chr1	33871335	33871624	+	0	NA	promoter-TSS (NM_001290699)	promoter-TSS (NM_001290699)	-39	NM_001290699	98403	Mm.289103	NM_133817	ENSMUSG00000042197	Zfp451	4930515K21Rik|4933435G09Rik|AI596398|COASTER|Kiaa0576-hp|Znf451|mKIAA1702	zinc finger protein 451	protein-coding
93	chr3	90057966	90058255	+	0	NA	promoter-TSS (NM_028881)	promoter-TSS (NM_028881)	-93	NM_028881	74343	Mm.35627	NM_028881	ENSMUSG00000027936	Crtc2	4632407F12Rik|Torc2|mTORC2	CREB regulated transcription coactivator 2	protein-coding
809	chr4	41418009	41418298	+	0	NA	intron (NM_025539, intron 1 of 2)	intron (NM_025539, intron 1 of 2)	5972	NM_025539	66401	Mm.28574	NM_025539	ENSMUSG00000028443	Nudt2	2310051L06Rik|AA939917|APAH1	nudix (nucleoside diphosphate linked moiety X)-type motif 2	protein-coding
161	chr13	113450750	113451039	+	0	NA	promoter-TSS (NM_178746)	promoter-TSS (NM_178746)	-80	NM_178746	268706	Mm.40834	NM_175376	ENSMUSG00000047789	Slc38a9	4833412L08Rik|6720411P22Rik|9130023D20Rik|9430067K09Rik|A730092C09	solute carrier family 38, member 9	protein-coding
451	chr6	56874077	56874366	+	0	NA	promoter-TSS (NM_026004)	promoter-TSS (NM_026004)	-295	NM_026004	107569	Mm.158936	NM_026004	ENSMUSG00000029780	Nt5c3	1600024P05Rik|2610206B05Rik|3110004A18Rik|AI842776|Nt5c3a|Nt5y|PN-1|PN-I|PSN1|UMPH|Umph-1|Umph1|cN-III|lupin|p36	5'-nucleotidase, cytosolic III	protein-coding
478	chr7	27980631	27980920	+	0	NA	promoter-TSS (NM_001046637)	promoter-TSS (NM_001046637)	4	NM_001046637	53607	Mm.386890	NM_015782	ENSMUSG00000061479	Snrpa	C430021M15Rik|Rnu1a-1|Rnu1a1|U1-A|U1A	small nuclear ribonucleoprotein polypeptide A	protein-coding
138	chr7	13466406	13466695	+	0	NA	promoter-TSS (NM_153802)	promoter-TSS (NM_153802)	23	NM_153802	243833	Mm.293823	NM_153802	ENSMUSG00000060397	Zfp128	9630016P15Rik|Znf8|mZnf8	zinc finger protein 128	protein-coding
69	chr8	86671629	86671918	+	0	NA	promoter-TSS (NM_145970)	promoter-TSS (NM_145970)	-121	NM_145970	212139	Mm.41424	NM_145970	ENSMUSG00000036686	Cc2d1a	BC016188|Freud-1|Tape	coiled-coil and C2 domain containing 1A	protein-coding
49	chr18	31919142	31919431	+	0	NA	promoter-TSS (NM_153515)	promoter-TSS (NM_153515)	-192	NM_153515	225339	Mm.290804	NM_153515	ENSMUSG00000041915	Ammecr1l	5430429D03Rik|AU022236|AU040755|AW111353|E230022H04Rik	AMME chromosomal region gene 1-like	protein-coding
54	chr4	140542564	140542853	+	0	NA	promoter-TSS (NM_001164366)	promoter-TSS (NM_001164366)	-80	NM_029097	74772	Mm.205625	NM_029097	ENSMUSG00000036622	Atp13a2	1110012E06Rik|AA589443	ATPase type 13A2	protein-coding
488	chr5	145964841	145965130	+	0	NA	promoter-TSS (NM_001167944)	promoter-TSS (NM_001167944)	-443	NM_016683	22757	Mm.332842	NM_016683	ENSMUSG00000055991	Zkscan5	AI132486|AI326970|Zfp95|hKraba1	zinc finger with KRAB and SCAN domains 5	protein-coding
240	chr4	62069449	62069738	+	0	NA	promoter-TSS (NM_139291)	promoter-TSS (NM_139291)	64	NM_139291	66440	Mm.109930	NM_139291	ENSMUSG00000066149	Cdc26	2010012C09Rik	cell division cycle 26	protein-coding
209	chr16	3743527	3743816	+	0	NA	promoter-TSS (NM_148924)	promoter-TSS (NM_148924)	-428	NM_148924	74120	Mm.29081	NM_148924	ENSMUSG00000022529	Zfp263	1200014J04Rik|AI326880|AU020888|NT2|mFPM315	zinc finger protein 263	protein-coding
735	chr4	155317724	155318013	+	0	NA	promoter-TSS (NM_001039157)	promoter-TSS (NM_001039157)	-54	NM_021402	140499	Mm.371673	NM_021402	ENSMUSG00000023286	Ube2j2	1200007B18Rik|2400008G19Rik|5730472G04Rik|AL022923|NCUBE-2|Ubc6|Ubc6p	ubiquitin-conjugating enzyme E2J 2	protein-coding
674	chr8	117720777	117721066	+	0	NA	intron (NM_019573, intron 8 of 8)	MLT1J1|LTR|MaLR	509873	NM_001025577	17132	Mm.275549	NM_001025577	ENSMUSG00000055435	Maf	2810401A20Rik|A230108G15Rik|AW047063|c-maf	avian musculoaponeurotic fibrosarcoma oncogene homolog	protein-coding
16	chr5	23900297	23900586	+	0	NA	intron (NM_029020, intron 1 of 15)	intron (NM_029020, intron 1 of 15)	467	NM_029020	74610	Mm.283914	NM_029020	ENSMUSG00000028973	Abcb8	4833412N02Rik|AA409895	ATP-binding cassette, sub-family B (MDR/TAP), member 8	protein-coding
566	chr2	152788214	152788503	+	0	NA	intron (NM_001083618, intron 1 of 14)	intron (NM_001083618, intron 1 of 14)	137	NM_001083618	74711	Mm.44746	NM_029064	ENSMUSG00000074673	Ttll9	1700016F23Rik|4930509O20Rik|AW046572	tubulin tyrosine ligase-like family, member 9	protein-coding
782	chr17	27441690	27441979	+	0	NA	Intergenic	Intergenic	12206	NR_106073	102465700		NR_106073	ENSMUSG00000105142	Mir7214	mmu-mir-7214	microRNA 7214	ncRNA
150	chr11	32542507	32542796	+	0	NA	promoter-TSS (NM_001271347)	promoter-TSS (NM_001271347)	96	NM_134015	103583	Mm.28017	NM_134015	ENSMUSG00000020271	Fbxw11	2310065A07Rik|AA536858|BTRC2|BTRCP2|Fbxw1b|HOS	F-box and WD-40 domain protein 11	protein-coding
666	chr15	98697791	98698080	+	0	NA	intron (NM_001033276, intron 1 of 54)	intron (NM_001033276, intron 1 of 54)	3701	NM_001033276	381022	Mm.264889	NM_001033276	ENSMUSG00000048154	Kmt2d	ALR|BC032281|BC058659|C430014K11Rik|KMT2B|Mll2|Mll4	lysine (K)-specific methyltransferase 2D	protein-coding
296	chr11	69392773	69393062	+	0	NA	promoter-TSS (NM_144824)	promoter-TSS (NM_144824)	-91	NM_144824	216853	Mm.31586	NM_144824	ENSMUSG00000041346	Wrap53	BC021790|Wdr79	WD repeat containing, antisense to Trp53	protein-coding
521	chr4	137295062	137295351	+	0	NA	Intergenic	MLT1J1|LTR|MaLR	14830	NR_138592	110351	Mm.180763	NM_029563	ENSMUSG00000041351	Rap1gap	1300019I11Rik|2310004O14Rik|AI427470|ARPP-90|Gap|Rap1GAP1|Rap1ga1	Rap1 GTPase-activating protein	protein-coding
549	chr18	32227065	32227354	+	0	NA	promoter-TSS (NM_173441)	promoter-TSS (NM_173441)	-179	NM_173441	73473	Mm.66853	NM_173441	ENSMUSG00000024384	Iws1	1700069O15Rik|3000008H23|AL117927|AW214353	IWS1, SUPT6 interacting protein	protein-coding
130	chr17	57129617	57129906	+	0	NA	promoter-TSS (NM_017393)	promoter-TSS (NM_017393)	74	NM_017393	53895	Mm.287892	NM_017393	ENSMUSG00000002660	Clpp	AU019820|D17Wsu160e	caseinolytic mitochondrial matrix peptidase proteolytic subunit	protein-coding
340	chr7	52125323	52125612	+	0	NA	promoter-TSS (NM_133949)	promoter-TSS (NM_133949)	-309	NM_133949	84113	Mm.42855	NM_133949	ENSMUSG00000038502	Ptov1	1110030G05Rik|AU041779|Gcap3	prostate tumor over expressed gene 1	protein-coding
584	chr2	30555272	30555561	+	0	NA	Intergenic	MLT1J|LTR|MaLR	-21314	NR_037272	100526499		NR_037272	ENSMUSG00000093091	Mir3089	mir-3089|mmu-mir-3089	microRNA 3089	ncRNA
185	chr6	92133950	92134239	+	0	NA	promoter-TSS (NM_025578)	promoter-TSS (NM_025578)	-77	NM_025578	64658	Mm.87062	NM_025578	ENSMUSG00000014551	Mrps25	2810429N01Rik|Rpms25	mitochondrial ribosomal protein S25	protein-coding
353	chr6	134961465	134961754	+	0	NA	promoter-TSS (NM_026360)	promoter-TSS (NM_026360)	-21	NM_026360	67755	Mm.166524	NM_026360	ENSMUSG00000030204	Ddx47	4930588A18Rik|C77285	DEAD (Asp-Glu-Ala-Asp) box polypeptide 47	protein-coding
605	chr16	57231531	57231820	+	0	NA	promoter-TSS (NM_026254)	promoter-TSS (NM_026254)	-96	NM_026254	67581	Mm.257819	NM_026254	ENSMUSG00000022749	Tbc1d23	4930451A13Rik|AU015720|AU043671|AU043778|D030022P07Rik|W51689	TBC1 domain family, member 23	protein-coding
215	chr8	121868196	121868485	+	0	NA	promoter-TSS (NM_024219)	promoter-TSS (NM_024219)	-98	NM_024219	68196	Mm.358714	NM_024219	ENSMUSG00000031839	Hsbp1	0610007A03Rik|AA408769|Hsp25	heat shock factor binding protein 1	protein-coding
300	chr2	29657963	29658252	+	0	NA	promoter-TSS (NM_011989)	promoter-TSS (NM_011989)	-93	NM_011989	26569	Mm.330113	NM_011989	ENSMUSG00000059316	Slc27a4	BB144259|FATP4	solute carrier family 27 (fatty acid transporter), member 4	protein-coding
807	chr7	52252307	52252596	+	0	NA	promoter-TSS (NM_016849)	promoter-TSS (NM_016849)	498	NM_029410	75736	Mm.261006	NM_029410	ENSMUSG00000003190	Bcl2l12	2810475P17Rik|5430429M05Rik|Bcl-L12|Bcl2-L12	BCL2-like 12 (proline rich)	protein-coding
815	chr17	31649060	31649349	+	0	NA	exon (NM_021322, exon 1 of 11)	exon (NM_021322, exon 1 of 11)	228	NM_021322	57773	Mm.143771	NM_021322	ENSMUSG00000024037	Wdr4	AI415180|AI448349|D530049K22Rik	WD repeat domain 4	protein-coding
677	chr12	82633829	82634118	+	0	NA	promoter-TSS (NM_001309814)	promoter-TSS (NM_001309814)	-75	NR_132142	24071	Mm.279603	NM_025292	ENSMUSG00000090935	Synj2bp	AA409442|ARIP2|ActRIP4|D12Wsu118e|OMP25	synaptojanin 2 binding protein	protein-coding
448	chr4	126234221	126234510	+	0	NA	exon (NM_175554, exon 1 of 26)	exon (NM_175554, exon 1 of 26)	141	NM_175554	269582	Mm.243962	NM_175554	ENSMUSG00000042489	Clspn	B130025E01|C85083|E130314M08Rik	claspin	protein-coding
305	chr14	55713505	55713794	+	0	NA	promoter-TSS (NM_153083)	promoter-TSS (NM_153083)	28	NM_153083	105663	Mm.319204	NM_153083	ENSMUSG00000045691	Thtpa	AW122966	thiamine triphosphatase	protein-coding
127	chr6	119338766	119339055	+	0	NA	intron (NM_197985, intron 1 of 7)	CpG	28591	NM_197985	68465	Mm.291826	NM_197985	ENSMUSG00000030168	Adipor2	1110001I14Rik|ADCR2|AI115388|AW554121|D6Ucla1e|Paqr2	adiponectin receptor 2	protein-coding
732	chr1	99666571	99666860	+	0	NA	promoter-TSS (NM_173760)	promoter-TSS (NM_173760)	-34	NM_001310773	252876	Mm.86090	NM_026250	ENSMUSG00000026333	Gin1	4930429M06Rik|8430411H10Rik|Gin-1|Zh2c2	gypsy retrotransposon integrase 1	protein-coding
460	chr10	79727420	79727709	+	0	NA	promoter-TSS (NM_001122604)	promoter-TSS (NM_001122604)	-172	NM_133188	70248	Mm.148693	NM_133188	ENSMUSG00000069565	Dazap1	2410042M16Rik|mPrrp	DAZ associated protein 1	protein-coding
713	chr17	24210357	24210646	+	0	NA	promoter-TSS (NM_027008)	promoter-TSS (NM_027008)	-49	NM_027008	69259	Mm.28171	NM_027008	ENSMUSG00000016946	Kctd5	2610030N08Rik|mKIAA0176	potassium channel tetramerisation domain containing 5	protein-coding
484	chr16	98073389	98073678	+	0	NA	promoter-TSS (NM_144789)	promoter-TSS (NM_144789)	-699	NM_144789	114604	Mm.328741	NM_144789	ENSMUSG00000014039	Prdm15	C21orf83|E130018M06Rik|ORF62|Zfp298	PR domain containing 15	protein-coding
443	chr7	134856599	134856888	+	0	NA	intron (NM_001301283, intron 1 of 2)	intron (NM_001301283, intron 1 of 2)	292	NM_001301282	13019	Mm.389954	NM_007795	ENSMUSG00000042340	Ctf1	CT-1	cardiotrophin 1	protein-coding
523	chr5	5514748	5515037	+	0	NA	promoter-TSS (NM_001193660)	promoter-TSS (NM_001193660)	-43	NM_001193659	64945	Mm.40132	NM_022890	ENSMUSG00000046798	Cldn12	-	claudin 12	protein-coding
595	chr13	67829944	67830233	+	0	NA	promoter-TSS (NM_145622)	promoter-TSS (NM_145622)	22	NM_145622	235907	Mm.440123	NM_145622	ENSMUSG00000071281	Zfp65	KRAB5|Zfp71-rs1|pz114	zinc finger protein 65	protein-coding
53	chr9	90009498	90009787	+	0	NA	promoter-TSS (NM_001039147)	promoter-TSS (NM_001039147)	16	NM_001039147	21761	Mm.426209	NM_024431	ENSMUSG00000062270	Morf4l1	MORFRG15|MRG15|TEG-189|Tex189|mKIAA4002	mortality factor 4 like 1	protein-coding
109	chr11	69809041	69809330	+	0	NA	promoter-TSS (NM_001291125)	promoter-TSS (NM_001291125)	-83	NM_001291125	78246	Mm.20805	NM_030064	ENSMUSG00000018572	Phf23	2020-06-01	PHD finger protein 23	protein-coding
679	chr7	31208340	31208629	+	0	NA	5' UTR (NM_172142, exon 1 of 11)	5' UTR (NM_172142, exon 1 of 11)	161	NM_172142	243910	Mm.386878	NM_172142	ENSMUSG00000036931	Nfkbid	IkappaBNS	nuclear factor of kappa light polypeptide gene enhancer in B cells inhibitor, delta	protein-coding
39	chr16	55934608	55934897	+	0	NA	intron (NM_001159366, intron 1 of 4)	intron (NM_001159366, intron 1 of 4)	209	NM_001159365	74201	Mm.178427	NM_028815	ENSMUSG00000022604	Cep97	2810403B08Rik|4932439K18Rik|AA437768|E130116N02Rik|Lrriq2	centrosomal protein 97	protein-coding
519	chr5	147042383	147042672	+	0	NA	promoter-TSS (NM_153599)	promoter-TSS (NM_153599)	-724	NM_153599	264064	Mm.260576	NM_153599	ENSMUSG00000029635	Cdk8	-	cyclin-dependent kinase 8	protein-coding
617	chr4	154338487	154338776	+	0	NA	intron (NM_001305804, intron 1 of 19)	CpG	399	NM_001305804	269614	Mm.30042	NM_172990	ENSMUSG00000029056	Pank4	D030031I12Rik|R75150	pantothenate kinase 4	protein-coding
102	chr14	62058771	62059060	+	0	NA	promoter-TSS (NM_008466)	promoter-TSS (NM_008466)	-131	NM_008466	16648	Mm.25548	NM_008466	ENSMUSG00000021929	Kpna3	IPOA4	karyopherin (importin) alpha 3	protein-coding
368	chr1	155396776	155397065	+	0	NA	promoter-TSS (NM_028749)	promoter-TSS (NM_028749)	-76	NM_028749	74091	Mm.24887	NM_028749	ENSMUSG00000042684	Npl	0610033B02Rik	N-acetylneuraminate pyruvate lyase	protein-coding
20	chr5	149740169	149740458	+	0	NA	promoter-TSS (NM_153572)	promoter-TSS (NM_153572)	-90	NM_153572	231912	Mm.397405	NM_153572	ENSMUSG00000041298	Katnal1	-	katanin p60 subunit A-like 1	protein-coding
233	chr7	107375634	107375923	+	0	NA	promoter-TSS (NM_027629)	promoter-TSS (NM_027629)	-339	NM_027629	70974	Mm.440524	NM_027629	ENSMUSG00000030729	Pgm2l1	4931406N15Rik|AI553438|BM32A	phosphoglucomutase 2-like 1	protein-coding
727	chrX	97689404	97689693	+	0	NA	promoter-TSS (NM_008784)	promoter-TSS (NM_008784)	-82	NM_008784	18518	Mm.7454	NM_008784	ENSMUSG00000031221	Igbp1	AI115586|AI662457|AW208785|C81413|Pc52|Tap42|p52	immunoglobulin (CD79A) binding protein 1	protein-coding
367	chr13	67914601	67914890	+	0	NA	promoter-TSS (NM_198322)	promoter-TSS (NM_198322)	-8	NM_198322	212569	Mm.358842	NM_198322	ENSMUSG00000030446	Zfp273	6820416H06Rik|Rslcan1	zinc finger protein 273	protein-coding
48	chr17	5491401	5491690	+	0	NA	Intergenic	Intergenic	-1055	NM_146073	224454	Mm.487663	NM_146073	ENSMUSG00000034265	Zdhhc14	B530001K09Rik|New1cp	zinc finger, DHHC domain containing 14	protein-coding
692	chr4	139642201	139642490	+	0	NA	intron (NM_198610, intron 3 of 9)	MLT1J|LTR|MaLR	-118404	NM_173427	242721	Mm.60400	NM_173427	ENSMUSG00000078234	Klhdc7a	B230308G19Rik	kelch domain containing 7A	protein-coding
182	chr2	32612681	32612970	+	0	NA	promoter-TSS (NR_045485)	promoter-TSS (NR_045485)	71	NM_152800	30933	Mm.200695	NM_152800	ENSMUSG00000009563	Tor2a	Prosalusin	torsin family 2, member A	protein-coding
778	chr2	90910411	90910700	+	0	NA	promoter-TSS (NM_001290765)	promoter-TSS (NM_001290765)	-83	NR_110981	68427	Mm.192375	NM_026721	ENSMUSG00000002105	Slc39a13	1100001L14Rik|AA387663|ZIP-13|ZIP13	solute carrier family 39 (metal ion transporter), member 13	protein-coding
96	chr7	28259596	28259885	+	0	NA	intron (NM_133210, intron 1 of 1)	intron (NM_133210, intron 1 of 1)	881	NM_133210	170742	Mm.200120	NM_133210	ENSMUSG00000055200	Sertad3	AW124805|D1Mgi51|Rbt1|Sei3	SERTA domain containing 3	protein-coding
582	chr10	17954866	17955155	+	0	NA	promoter-TSS (NM_144820)	promoter-TSS (NM_144820)	-223	NM_001346751	215814	Mm.296565	NM_144820	ENSMUSG00000059554	Ccdc28a	1700009P13Rik|AI480677	coiled-coil domain containing 28A	protein-coding
801	chr14	66456007	66456296	+	0	NA	promoter-TSS (NM_145944)	promoter-TSS (NM_145944)	12	NM_145944	67179	Mm.214576	NM_145944	ENSMUSG00000022035	Ccdc25	2610528H13Rik|NSrp70	coiled-coil domain containing 25	protein-coding
123	chr8	114378183	114378472	+	0	NA	promoter-TSS (NM_011801)	promoter-TSS (NM_011801)	-117	NM_011801	23837	Mm.279437	NM_011801	ENSMUSG00000031954	Cfdp1	AA408409|Bcnt|Bucentaur|Cfdp|cp27	craniofacial development protein 1	protein-coding
685	chr4	138936245	138936534	+	0	NA	promoter-TSS (NM_001160319)	promoter-TSS (NM_001160319)	-185	NM_001160319	69116	Mm.271956	NM_001160319	ENSMUSG00000066036	Ubr4	1810009A16Rik|A930005E13Rik|D930005K06Rik|Gm1032|Gm1666|N28143|RBAF600|Zubr1|mKIAA0462|p600	ubiquitin protein ligase E3 component n-recognin 4	protein-coding
486	chr4	117564593	117564882	+	0	NA	promoter-TSS (NM_026344)	promoter-TSS (NM_026344)	-129	NM_026344	67728	Mm.13823	NM_026344	ENSMUSG00000028540	Dph2	9130020C19Rik|AI467389|Dph2l2	DPH2 homolog	protein-coding
454	chrX	7829561	7829850	+	0	NA	promoter-TSS (NM_001290430)	promoter-TSS (NM_001290430)	-173	NM_001290430	54632	Mm.327529	NM_133991	ENSMUSG00000031171	Ftsj1	AI931847|Ftsj|Ftsjl|Sfc12	FtsJ RNA methyltransferase homolog 1 (E. coli)	protein-coding
208	chr17	26122649	26122938	+	0	NA	promoter-TSS (NM_001347334)	promoter-TSS (NM_001347334)	26	NM_001347334	50817	Mm.216072	NM_015830	ENSMUSG00000037326	Capn15	Solh	calpain 15	protein-coding
260	chr18	68459778	68460067	+	0	NA	promoter-TSS (NM_153794)	promoter-TSS (NM_153794)	65	NM_153794	108654	Mm.125857	NM_153794	ENSMUSG00000038121	Fam210a	4933403F05Rik|AA987140|AV134576|AW491926	family with sequence similarity 210, member A	protein-coding
570	chr15	36539163	36539452	+	0	NA	promoter-TSS (NM_008774)	promoter-TSS (NM_008774)	-579	NM_008774	18458	Mm.371570	NM_008774	ENSMUSG00000022283	Pabpc1	PABP|Pabp1|PabpI|Pabpl1|ePAB	poly(A) binding protein, cytoplasmic 1	protein-coding

## Sheet: Genes
Gene Name
Smek2
Rasip1
Ahcyl2
Zfp583
Ccdc60
Xpo7
Asb13
Wdtc1
Prkcg
Igsf21
Aldh16a1
Fhit
Ssu72
Phf13
Bad
Mon1a
Nr6a1
Chchd6
Zfr
Tsta3
1700028D13Rik
BC039966
Lman2
Tnpo2
Scamp4
Thrap3
Mapkapk5
Plpp7
Orc4
Rnf10
Ppp2r5b
Atp6v1f
Dpysl5
Tmod2
Zfp28
Eloc
Foxo4
Trim45
Tle4
Arv1
Ccdc22
Ahdc1
Tufm
Ube2i
Rbm38
Ccdc117
0610009B22Rik
Fam78a
Wnk1
Sf3b5
Tmem63b
Abhd4
Proser3
Slc12a6
Serbp1
Otud4
Ubxn8
Dimt1
Zfp60
9530077C05Rik
Pde2a
Trh
Hps5
Wdr73
Fscn1
Dcps
Fyco1
Psmc3
Eif4e
Mylip
Zc3h11a
Sirt2
Wdr59
Cenpj
Ksr1
Zfp787
Cmas
Rab1b
4632427E13Rik
Commd9
Rpl8
Atp5e
Fam193a
9130023H24Rik
Zfp286
Sac3d1
Alkbh4
Cd276
Clpb
Borcs7
Kctd17
Bcorl1
Tcof1
Slc31a2
Gm561
Zfp12
Ctsl
Dnajb2
Brd3
Kif3c
Rcn3
Kcnn3
Zfp780b
Lin37
Uba5
Rrnad1
Ralgapa2
Chac2
Tmed5
Eif2b4
Vezt
6330408A02Rik
Ttll4
Plaa
Ppil2
Cstad
Amn1
Ccdc191
Park2
Mtf2
Usp30
Espl1
Kmt2a
Tmem74
Plekha4
Samd12
Atl3
Rps6kb2
Grik3
Zfp85
Zfp429
Mir6985
Pglyrp1
Psmd4
Proser1
Supt7l
Zfp954
Grp
Ttll13
Emsy
Tle2
AI987944
Arl10
Dnm1
Taf8
Sugp1
Abi1
Lrfn3
Cdc42bpg
Vti1a
Tor1aip2
Cacybp
Rtn2
Cep162
Zfp607b
Dnajc28
Zfp568
Elmod3
Fam175b
Adam22
Kmt2d
Brms1l
Rpia
Psmf1
Ubl7
Haus1
Cfap61
Zfp874b
Rtp3
B3galt6
Arid5a
Ccdc150
Rps12
Cpeb3
Gjb5
Zfp74
Rbm6
Zfp324
Polk
Tha1
Asxl2
Zfp729a
Tpx2
Sulf2
Alkbh3
Smtn
Mus81
Ift88
Clp1
C430002N11Rik
Rnf165
Lmnb2
Pelp1
Fsd1
Nudcd3
Kat2a
Ppp1r12c
2900009J06Rik
Gm15417
Arsk
Sart3
Sp4
Stk10
Mfn2
2210016L21Rik
Asphd2
C2cd3
Rexo4
Fam189b
Msl3
Mzf1
Slc7a1
Atp6v0b
Abl1
Ppib
Lztr1
4930441J16Rik
4930533N22Rik
Ubald1
Rpp40
Cyb561d2
Sfxn5
Zfp87
Zcchc14
Tbc1d7
Gpt2
Ptrf
Scrib
Gabpa
Mfsd1
Tbck
Igsf9
Sf3a1
Sar1b
Gm10637
Zfp2
Birc5
Tpgs2
Dus1l
Zfp874a
Vrk1
Clptm1
Rsl1
Snx14
Prr14l
Gpd1l
Hirip3
Txlna
Zfyve28
Grk5
Tmco3
Phactr4
Phb
Ifitm6
Rnf220
Ccdc77
Gtf3c2
Kdm5a
Zfp958
Opa1
Zfp715
Khk
Cep128
Tob2
Agap1
Gstz1
Supv3l1
Suco
Zfp493
Enox2
Mrpl44
Atoh7
9930104L06Rik
Mrpl39
Zfp72
Dym
Krba1
Gucd1
Paf1
Fundc1
Cdc25a
Mlec
Znfx1
Odf2l
Neil1
Hdgf
Jarid2
1810013L24Rik
Babam1
AI314180
Med11
Tmem160
Lrtm2
Dcaf10
Wrap73
Hsd17b12
Sit1
Prmt6
Pigu
Zfp748
Lrrc29
Rps5
Amt
Rab3d
Rgl2
AI464131
Rps23
Dnttip2
Rdh12
Gtse1
Zfp940
Mxi1
Mrps22
Rplp2
Vti1b
Ube2n
Cc2d1a
Tex30
Fbxl19
Rad17
Zfp712
Ticam1
BC003331
Cant1
Stradb
Atp11c
Zfp595
Cltc
Ppp1r7
Fis1
Lrrc61
Nucb1
Ppig
Zfp94
Ttc30a1
Xpnpep3
Dzip1l
Scaf1
Bod1
Chm
1810014B01Rik
Tmub1
Xpot
Mn1
Samm50
Zik1
Rpl41
Zfp667
Cope
Vps52
R3hcc1l
Tubb5
Klhl8
Rfx1
Atg16l2
Llgl1
Zfp605
Sesn2
Pfdn6
Pcgf6
Uckl1
Mrpl19
Dcp1a
Ptpn12
Ormdl3
Tcea2
9130401M01Rik
Ier5l
Jtb
Olfr1505
Ube2h
Slc19a1
Vps45
Cdc34
Chchd5
Pnpla6
Cnpy2
Zfp382
Bace1
Dhx33
Rpp21
Zscan20
Rad51b
Smg7
Mrpl42
Mitd1
Abcf2
Maip1
Tbc1d2b
Gm4371
Stmn1
Fmnl2
Zfp169
Ccpg1
Nfatc3
Zfp455
Zfp84
Trappc13
Oraov1
Zfp362
Rrs1
Zfp708
Zfp358
Dync1h1
Ctif
Traf7
Tmem147
Gm44505
Edem2
Csnk2a1
Prkd3
Peli1
Actr1a
Dgcr14
Zkscan3
U2af1l4
Eif3c
4632415L05Rik
Cdip1
Zfp473
Ube2d1
Dnajc12
Txlng
Akirin2
Ccp110
Man2c1
Chordc1
4933430I17Rik
Zfp369
Gm7538
Cbr4
4933407K13Rik
Nr1d1
Spcs2
Mrpl20
Klhdc4
Arpp19
Slc38a7
Eef1b2
Foxl1
Polr2a
Cstf2t
Rexo1
Foxj3
Lias
Zfp420
Eny2
Ptpn23
Trrap
Smug1
Ttc33
Tspan17
Tmem214
Zfp953
Srp19
Thoc3
Ubxn4
Zfp46
Cpox
Polr1a
Mettl25
Cdc27
Laptm5
Lmtk3
Upf3b
Kmt2b
Gm5535
Azi2
Pcbp1
Nop16
Med13l
Ablim2
Mrpl11
Zfp551
Macrod1
4930525G20Rik
Tmem11
Mei4
Tmem138
Zfp108
Ncs1
Dcaf17
Zfp112
Ophn1
Tln1
Hist1h2al
Tardbp
Rnaseh2c
Zfp184
Nuf2
Fbf1
Abca1
Clint1
Tial1
Safb2
Rps13
Slc37a3
Fra10ac1
Zfp354b
Lsm10
Snapc3
Cmpk1
Nolc1
Smndc1
Rnaseh2a
Gab1
Lamtor1
Sipa1l3
Mir1971
Pank3
Drg2
Myl6b
Ddost
Zfp661
Letm1
Tpgs1
Dnajb13
Tmem261
Arhgap19
Zfc3h1
Gtf2i
Ttc1
Setd1a
Abcc5
Grwd1
Ighmbp2
Gid4
Sf3a3
Dmxl1
Dis3
Ubxn11
Adck1
Zfp457
Psmd3
Tnfaip1
Fuk
Tmtc3
Bcl9l
Ceacam19
Bag6
2500002B13Rik
Coro2b
Zfp692
Praf2
Fbln2
Zfp383
Tmem186
Hnrnpul1
Rsbn1
Itch
Zfp260
Cnih4
Rpl7
Drc7
Ssr3
Mmachc
Kif11
Mtr
Zfp790
Prex1
Myo1e
Ahcy
Mvb12a
Slc22a12
Clcn7
Atg4c
Gm32168
Coa3
Acly
Slc25a19
Acp2
Ifrd2
Rabac1
Washc4
Psmd11
Zscan2
Hace1
Eri3
Naa38
Zfp773
4933433G08Rik
Lncpint
Shkbp1
Coq10a
Fem1a
Zfp239
Cic
Hexb
Ncoa3
Cfl1
Ntan1
Exoc6b
4930503B20Rik
Derl1
Zfp846
Zfpl1
Lace1
Acp6
Mamstr
Cand1
Stx1b
Mir22hg
Zswim8
Nthl1
Mars
Skp2
Rpl28
Cdk9
Mib2
Tfpi
Cbx1
Dock4
Kif5c
Esco2
Tatdn3
Zfp24
Ubap2
Snapin
Fgfr1
Endov
2410015M20Rik
Nsfl1c
Ap1g1
Hexim2
Ehhadh
AV039307
Tmem33
Trim41
Nudt12
Fam178a
Neurl4
Bckdk
Mfsd11
Irf2bp1
Zfp454
Tmed9
Armc1
Xntrpc
Fntb
Ftx
Tbc1d31
Rttn
Wdr12
Trim32
Exosc1
BC068281
Stk25
Usp40
Abce1
Cd2
Bet1
Mettl9
Nme1
C87436
Gm10640
Mea1
Stx16
Zfp219
Zfp110
Mrpl48
Terf2
Rbak
Btf3l4
Gemin6
Cadm1
AW146154
Ciao1
Rab8b
Madd
Srrm2
Dhx30
Whsc1l1
Abhd13
Zbtb45
Apba3
Lcmt1
Cacng7
Nup153
Rbbp9
Tonsl
Rpl23a
Max
Mettl26
Calr3
Mir135b
Crnde
Swt1
Plekha1
Csrnp2
Wnk3
Snrpc
Zfp133-ps
Papola
Med15
Rdh13
Zfp14
Lgi1
Rida
Tmem206
Tmem150b
Ppp1r13l
Dstyk
Nif3l1
Zfp637
Nanos2
Fam149b
Zfp334
Toe1
Zbtb7a
Rpp30
Nup205
Wdfy2
Cux2
Scarb1
Chchd3
Psma2
Ttbk1
Zkscan16
Ppp1r14b
Fam234b
Zfp759
Zfp456
Zc3h18
Gdap1
Galm
Atp5g1
Zfyve1
Inpp5b
Ankra2
Uba1
Dpf1
Rabl3
Emilin1
Ubac1
2020-09-08
Ankrd13b
Ice1
Itpr1
Ppp1r12b
Zfhx2
Blk
Cherp
Eif2b1
9130011E15Rik
Ndrg3
Tbcb
Tnpo3
Wdr5
Ttc16
Utp3
Strn
Snx16
Rab1a
Trim72
Tmem161a
Mcm3
Fancg
Sf3b2
Cnot4
Ing1
Ado
Rabepk
Mrpl17
Kif2c
Snx3
Napb
Zfp458
Ndufb2
Zfp697
4930430F08Rik
Wrn
Pex26
Nmt1
Pum2
Cecr5
Zfp451
Crtc2
Nudt2
Slc38a9
Nt5c3
Snrpa
Zfp128
Ammecr1l
Atp13a2
Zkscan5
Cdc26
Zfp263
Ube2j2
Maf
Abcb8
Ttll9
Mir7214
Fbxw11
Wrap53
Rap1gap
Iws1
Clpp
Ptov1
Mir3089
Mrps25
Ddx47
Tbc1d23
Hsbp1
Slc27a4
Bcl2l12
Wdr4
Synj2bp
Clspn
Thtpa
Adipor2
Gin1
Dazap1
Kctd5
Prdm15
Ctf1
Cldn12
Zfp65
Morf4l1
Phf23
Nfkbid
Cep97
Cdk8
Pank4
Kpna3
Npl
Katnal1
Pgm2l1
Igbp1
Zfp273
Zdhhc14
Klhdc7a
Tor2a
Slc39a13
Sertad3
Ccdc28a
Ccdc25
Cfdp1
Ubr4
Dph2
Ftsj1
Capn15
Fam210a
Pabpc1

## Sheet: GO_analysis
GroupID	Category	Term	Description	LogP	Log(q-value)	InTerm_InList	Genes	Symbols
1_Summary	GO Biological Processes	GO:0044257	cellular protein catabolic process	-12.1006	-7.94642	65/786	996,997,1213,1457,1515,2272,3300,4850,4983,5071,5582,5683,5702,5709,5710,5717,6502,6921,7126,7317,7321,7328,7329,7917,7993,8192,9373,9491,9572,22933,22954,23190,23291,23352,23392,23400,25930,26231,28952,29116,54442,54620,55230,55741,55968,57162,57333,57531,57563,79018,79139,79734,83590,83737,84749,84993,91544,93343,118424,123803,160418,196394,246184,246269,493829,7334,10422,55182,79754,79876,8423…	CDC27,CDC34,CLTC,CSNK2A1,CTSV,FHIT,DNAJB2,CNOT4,OPHN1,PRKN,PRKCG,PSMA2,PSMC3,PSMD3,PSMD4,PSMD11,SKP2,ELOC,TNFAIP1,UBA1,UBE2D1,UBE2H,UBE2I,BAG6,UBXN8,CLPP,PLAA,PSMF1,NR1D1,SIRT2,TRIM32,UBXN4,FBXW11,UBR4,ECPAS,ATP13A2,PTPN23,LRRC29,CCDC22,MYLIP,KCTD5,FBXL19,USP40,EDEM2,NSFL1C,PELI1,RCN3,HACE1,KLHL8,GID4,DERL1,KCTD17,TMUB1,ITCH,USP30,UBL7,UBXN11,MVB12A,UBE2J2,NTAN1,TMTC3,AMN1,CDC26,AFG1L,TRIM72,UBE2…
1_Member	GO Biological Processes	GO:0044257	cellular protein catabolic process	-12.1006	-7.94642	65/786	996,997,1213,1457,1515,2272,3300,4850,4983,5071,5582,5683,5702,5709,5710,5717,6502,6921,7126,7317,7321,7328,7329,7917,7993,8192,9373,9491,9572,22933,22954,23190,23291,23352,23392,23400,25930,26231,28952,29116,54442,54620,55230,55741,55968,57162,57333,57531,57563,79018,79139,79734,83590,83737,84749,84993,91544,93343,118424,123803,160418,196394,246184,246269,493829	CDC27,CDC34,CLTC,CSNK2A1,CTSV,FHIT,DNAJB2,CNOT4,OPHN1,PRKN,PRKCG,PSMA2,PSMC3,PSMD3,PSMD4,PSMD11,SKP2,ELOC,TNFAIP1,UBA1,UBE2D1,UBE2H,UBE2I,BAG6,UBXN8,CLPP,PLAA,PSMF1,NR1D1,SIRT2,TRIM32,UBXN4,FBXW11,UBR4,ECPAS,ATP13A2,PTPN23,LRRC29,CCDC22,MYLIP,KCTD5,FBXL19,USP40,EDEM2,NSFL1C,PELI1,RCN3,HACE1,KLHL8,GID4,DERL1,KCTD17,TMUB1,ITCH,USP30,UBL7,UBXN11,MVB12A,UBE2J2,NTAN1,TMTC3,AMN1,CDC26,AFG1L,TRIM72
1_Member	GO Biological Processes	GO:0051603	proteolysis involved in cellular protein catabolic process	-12.0848	-7.94642	62/729	996,997,1457,1515,2272,3300,4850,4983,5071,5582,5683,5702,5709,5710,5717,6502,6921,7126,7317,7321,7328,7329,7917,7993,8192,9373,9491,9572,22933,22954,23190,23291,23352,23392,25930,26231,28952,29116,54442,54620,55230,55741,55968,57162,57333,57531,57563,79018,79139,79734,83590,83737,84749,84993,91544,93343,118424,123803,160418,196394,246184,493829	CDC27,CDC34,CSNK2A1,CTSV,FHIT,DNAJB2,CNOT4,OPHN1,PRKN,PRKCG,PSMA2,PSMC3,PSMD3,PSMD4,PSMD11,SKP2,ELOC,TNFAIP1,UBA1,UBE2D1,UBE2H,UBE2I,BAG6,UBXN8,CLPP,PLAA,PSMF1,NR1D1,SIRT2,TRIM32,UBXN4,FBXW11,UBR4,ECPAS,PTPN23,LRRC29,CCDC22,MYLIP,KCTD5,FBXL19,USP40,EDEM2,NSFL1C,PELI1,RCN3,HACE1,KLHL8,GID4,DERL1,KCTD17,TMUB1,ITCH,USP30,UBL7,UBXN11,MVB12A,UBE2J2,NTAN1,TMTC3,AMN1,CDC26,TRIM72
1_Member	GO Biological Processes	GO:0006511	ubiquitin-dependent protein catabolic process	-11.1827	-7.28219	55/631	996,997,1457,2272,3300,4850,5071,5683,5702,5709,5710,5717,6502,6921,7126,7317,7321,7328,7329,7917,7993,9373,9491,22933,22954,23190,23291,23352,23392,25930,26231,28952,29116,54442,54620,55230,55741,55968,57162,57531,57563,79018,79139,79734,83590,83737,84749,84993,91544,93343,118424,123803,196394,246184,493829	CDC27,CDC34,CSNK2A1,FHIT,DNAJB2,CNOT4,PRKN,PSMA2,PSMC3,PSMD3,PSMD4,PSMD11,SKP2,ELOC,TNFAIP1,UBA1,UBE2D1,UBE2H,UBE2I,BAG6,UBXN8,PLAA,PSMF1,SIRT2,TRIM32,UBXN4,FBXW11,UBR4,ECPAS,PTPN23,LRRC29,CCDC22,MYLIP,KCTD5,FBXL19,USP40,EDEM2,NSFL1C,PELI1,HACE1,KLHL8,GID4,DERL1,KCTD17,TMUB1,ITCH,USP30,UBL7,UBXN11,MVB12A,UBE2J2,NTAN1,AMN1,CDC26,TRIM72
1_Member	GO Biological Processes	GO:0019941	modification-dependent protein catabolic process	-11.0226	-7.28219	55/637	996,997,1457,2272,3300,4850,5071,5683,5702,5709,5710,5717,6502,6921,7126,7317,7321,7328,7329,7917,7993,9373,9491,22933,22954,23190,23291,23352,23392,25930,26231,28952,29116,54442,54620,55230,55741,55968,57162,57531,57563,79018,79139,79734,83590,83737,84749,84993,91544,93343,118424,123803,196394,246184,493829	CDC27,CDC34,CSNK2A1,FHIT,DNAJB2,CNOT4,PRKN,PSMA2,PSMC3,PSMD3,PSMD4,PSMD11,SKP2,ELOC,TNFAIP1,UBA1,UBE2D1,UBE2H,UBE2I,BAG6,UBXN8,PLAA,PSMF1,SIRT2,TRIM32,UBXN4,FBXW11,UBR4,ECPAS,PTPN23,LRRC29,CCDC22,MYLIP,KCTD5,FBXL19,USP40,EDEM2,NSFL1C,PELI1,HACE1,KLHL8,GID4,DERL1,KCTD17,TMUB1,ITCH,USP30,UBL7,UBXN11,MVB12A,UBE2J2,NTAN1,AMN1,CDC26,TRIM72
1_Member	GO Biological Processes	GO:0043632	modification-dependent macromolecule catabolic process	-10.7351	-7.07385	55/648	996,997,1457,2272,3300,4850,5071,5683,5702,5709,5710,5717,6502,6921,7126,7317,7321,7328,7329,7917,7993,9373,9491,22933,22954,23190,23291,23352,23392,25930,26231,28952,29116,54442,54620,55230,55741,55968,57162,57531,57563,79018,79139,79734,83590,83737,84749,84993,91544,93343,118424,123803,196394,246184,493829	CDC27,CDC34,CSNK2A1,FHIT,DNAJB2,CNOT4,PRKN,PSMA2,PSMC3,PSMD3,PSMD4,PSMD11,SKP2,ELOC,TNFAIP1,UBA1,UBE2D1,UBE2H,UBE2I,BAG6,UBXN8,PLAA,PSMF1,SIRT2,TRIM32,UBXN4,FBXW11,UBR4,ECPAS,PTPN23,LRRC29,CCDC22,MYLIP,KCTD5,FBXL19,USP40,EDEM2,NSFL1C,PELI1,HACE1,KLHL8,GID4,DERL1,KCTD17,TMUB1,ITCH,USP30,UBL7,UBXN11,MVB12A,UBE2J2,NTAN1,AMN1,CDC26,TRIM72
1_Member	GO Biological Processes	GO:0010498	proteasomal protein catabolic process	-9.7422	-6.14791	44/480	996,997,2272,3300,4983,5071,5582,5683,5702,5709,5710,5717,6502,7126,7321,7328,7917,7993,9373,9491,9572,22933,23190,23291,23392,26231,54442,54620,55741,55968,57162,57333,57531,79018,79139,79734,83590,83737,91544,118424,160418,196394,246184,493829	CDC27,CDC34,FHIT,DNAJB2,OPHN1,PRKN,PRKCG,PSMA2,PSMC3,PSMD3,PSMD4,PSMD11,SKP2,TNFAIP1,UBE2D1,UBE2H,BAG6,UBXN8,PLAA,PSMF1,NR1D1,SIRT2,UBXN4,FBXW11,ECPAS,LRRC29,KCTD5,FBXL19,EDEM2,NSFL1C,PELI1,RCN3,HACE1,GID4,DERL1,KCTD17,TMUB1,ITCH,UBXN11,UBE2J2,TMTC3,AMN1,CDC26,TRIM72
1_Member	GO Biological Processes	GO:0043161	proteasome-mediated ubiquitin-dependent protein catabolic process	-8.77266	-5.28753	39/423	996,997,2272,3300,5071,5683,5702,5709,5710,5717,6502,7126,7321,7328,7917,7993,9373,9491,22933,23190,23291,23392,26231,54442,54620,55741,55968,57162,57531,79018,79139,79734,83590,83737,91544,118424,196394,246184,493829	CDC27,CDC34,FHIT,DNAJB2,PRKN,PSMA2,PSMC3,PSMD3,PSMD4,PSMD11,SKP2,TNFAIP1,UBE2D1,UBE2H,BAG6,UBXN8,PLAA,PSMF1,SIRT2,UBXN4,FBXW11,ECPAS,LRRC29,KCTD5,FBXL19,EDEM2,NSFL1C,PELI1,HACE1,GID4,DERL1,KCTD17,TMUB1,ITCH,UBXN11,UBE2J2,AMN1,CDC26,TRIM72
1_Member	Reactome Gene Sets	R-HSA-983168	Antigen processing: Ubiquitination & Proteasome degradation	-7.94653	-4.54854	31/309	996,997,5071,5683,5702,5709,5710,5717,6502,6921,7317,7321,7328,7334,9491,10422,22954,23291,23352,29116,54620,55182,57531,79754,79876,83737,84231,90933,118424,142678,246184	CDC27,CDC34,PRKN,PSMA2,PSMC3,PSMD3,PSMD4,PSMD11,SKP2,ELOC,UBA1,UBE2D1,UBE2H,UBE2N,PSMF1,UBAC1,TRIM32,FBXW11,UBR4,MYLIP,FBXL19,RNF220,HACE1,ASB13,UBA5,ITCH,TRAF7,TRIM41,UBE2J2,MIB2,CDC26
1_Member	Reactome Gene Sets	R-HSA-983169	Class I MHC mediated antigen processing & presentation	-7.09064	-3.88171	33/373	996,997,1515,5071,5683,5702,5709,5710,5717,6502,6921,7317,7321,7328,7334,9491,10422,22954,23291,23352,29116,51128,54620,55182,57531,79754,79876,83737,84231,90933,118424,142678,246184	CDC27,CDC34,CTSV,PRKN,PSMA2,PSMC3,PSMD3,PSMD4,PSMD11,SKP2,ELOC,UBA1,UBE2D1,UBE2H,UBE2N,PSMF1,UBAC1,TRIM32,FBXW11,UBR4,MYLIP,SAR1B,FBXL19,RNF220,HACE1,ASB13,UBA5,ITCH,TRAF7,TRIM41,UBE2J2,MIB2,CDC26
1_Member	GO Molecular Functions	GO:0019787	ubiquitin-like protein transferase activity	-6.17148	-3.16347	33/409	996,997,4850,5071,6502,7126,7321,7328,7329,7334,9921,22954,23291,23352,23759,26036,26145,26231,26262,29116,55182,57162,57531,79018,83737,84231,84461,118424,142678,196394,400569,493829,494470	CDC27,CDC34,CNOT4,PRKN,SKP2,TNFAIP1,UBE2D1,UBE2H,UBE2I,UBE2N,RNF10,TRIM32,FBXW11,UBR4,PPIL2,ZNF451,IRF2BP1,LRRC29,TSPAN17,MYLIP,RNF220,PELI1,HACE1,GID4,ITCH,TRAF7,NEURL4,UBE2J2,MIB2,AMN1,MED11,TRIM72,RNF165
1_Member	GO Molecular Functions	GO:0004842	ubiquitin-protein transferase activity	-5.81645	-2.85419	31/385	996,997,4850,5071,6502,7126,7321,7328,7334,9921,22954,23291,23352,23759,26145,26231,26262,29116,55182,57162,57531,79018,83737,84231,84461,118424,142678,196394,400569,493829,494470	CDC27,CDC34,CNOT4,PRKN,SKP2,TNFAIP1,UBE2D1,UBE2H,UBE2N,RNF10,TRIM32,FBXW11,UBR4,PPIL2,IRF2BP1,LRRC29,TSPAN17,MYLIP,RNF220,PELI1,HACE1,GID4,ITCH,TRAF7,NEURL4,UBE2J2,MIB2,AMN1,MED11,TRIM72,RNF165
1_Member	GO Biological Processes	GO:0000209	protein polyubiquitination	-5.52353	-2.60267	27/320	996,997,5071,5683,5702,5709,5710,5717,6502,7321,7328,7334,9373,9491,22954,23291,23759,26145,29116,54620,57162,57531,83737,118424,142678,246184,494470	CDC27,CDC34,PRKN,PSMA2,PSMC3,PSMD3,PSMD4,PSMD11,SKP2,UBE2D1,UBE2H,UBE2N,PLAA,PSMF1,TRIM32,FBXW11,PPIL2,IRF2BP1,MYLIP,FBXL19,PELI1,HACE1,ITCH,UBE2J2,MIB2,CDC26,RNF165
1_Member	KEGG Pathway	hsa04120	Ubiquitin mediated proteolysis	-5.23894	-2.37934	16/137	996,997,5071,6502,6921,7317,7321,7328,7329,7334,22954,23291,23759,83737,118424,246184	CDC27,CDC34,PRKN,SKP2,ELOC,UBA1,UBE2D1,UBE2H,UBE2I,UBE2N,TRIM32,FBXW11,PPIL2,ITCH,UBE2J2,CDC26
1_Member	Reactome Gene Sets	R-HSA-1280218	Adaptive Immune System	-4.83889	-2.10811	46/760	164,640,996,997,1213,1515,1759,1778,3708,3797,3832,4775,5071,5526,5683,5702,5709,5710,5717,5909,6502,6921,7317,7321,7328,7334,9491,10121,10422,11004,22954,23291,23352,29116,51128,54620,55182,57531,79754,79876,83737,84231,90933,118424,142678,246184	AP1G1,BLK,CDC27,CDC34,CLTC,CTSV,DNM1,DYNC1H1,ITPR1,KIF3C,KIF11,NFATC3,PRKN,PPP2R5B,PSMA2,PSMC3,PSMD3,PSMD4,PSMD11,RAP1GAP,SKP2,ELOC,UBA1,UBE2D1,UBE2H,UBE2N,PSMF1,ACTR1A,UBAC1,KIF2C,TRIM32,FBXW11,UBR4,MYLIP,SAR1B,FBXL19,RNF220,HACE1,ASB13,UBA5,ITCH,TRAF7,TRIM41,UBE2J2,MIB2,CDC26
1_Member	GO Molecular Functions	GO:0061659	ubiquitin-like protein ligase activity	-3.6624	-1.34974	19/242	996,5071,6502,22954,23291,23759,26036,26145,29116,55182,57162,57531,79018,83737,84461,142678,400569,493829,494470	CDC27,PRKN,SKP2,TRIM32,FBXW11,PPIL2,ZNF451,IRF2BP1,MYLIP,RNF220,PELI1,HACE1,GID4,ITCH,NEURL4,MIB2,MED11,TRIM72,RNF165
1_Member	GO Molecular Functions	GO:0061630	ubiquitin protein ligase activity	-3.43865	-1.23747	18/232	996,5071,6502,22954,23291,23759,26145,29116,55182,57162,57531,79018,83737,84461,142678,400569,493829,494470	CDC27,PRKN,SKP2,TRIM32,FBXW11,PPIL2,IRF2BP1,MYLIP,RNF220,PELI1,HACE1,GID4,ITCH,NEURL4,MIB2,MED11,TRIM72,RNF165
2_Summary	GO Cellular Components	GO:1990234	transferase complex	-11.0432	-7.28219	62/771	996,1025,1121,1650,2342,2648,3720,4149,4172,4297,5071,5430,5927,6502,7126,7321,7329,7334,8085,8193,8216,8295,9739,9757,9913,10785,10933,10943,11091,22823,23038,23053,23291,25885,26231,26262,27043,27101,51341,54442,54620,54623,55832,56943,57169,57563,79018,79139,79269,79734,80067,83667,84108,84231,84316,94103,118424,129685,142678,196394,246184,400569	CDC27,CDK9,CHM,DDOST,FNTB,KAT2A,JARID2,MAX,MCM3,KMT2A,PRKN,POLR2A,KDM5A,SKP2,TNFAIP1,UBE2D1,UBE2I,UBE2N,KMT2D,DPF1,LZTR1,TRRAP,SETD1A,KMT2B,SUPT7L,WDR4,MORF4L1,MSL3,WDR5,MTF2,WDTC1,ZSWIM8,FBXW11,POLR1A,LRRC29,TSPAN17,PELP1,CACYBP,ZBTB7A,KCTD5,FBXL19,PAF1,CAND1,ENY2,ZNFX1,KLHL8,GID4,DERL1,DCAF10,KCTD17,DCAF17,SESN2,PCGF6,TRAF7,NAA38,ORMDL3,UBE2J2,TAF8,MIB2,AMN1,CDC26,MED11
2_Member	GO Cellular Components	GO:1990234	transferase complex	-11.0432	-7.28219	62/771	996,1025,1121,1650,2342,2648,3720,4149,4172,4297,5071,5430,5927,6502,7126,7321,7329,7334,8085,8193,8216,8295,9739,9757,9913,10785,10933,10943,11091,22823,23038,23053,23291,25885,26231,26262,27043,27101,51341,54442,54620,54623,55832,56943,57169,57563,79018,79139,79269,79734,80067,83667,84108,84231,84316,94103,118424,129685,142678,196394,246184,400569	CDC27,CDK9,CHM,DDOST,FNTB,KAT2A,JARID2,MAX,MCM3,KMT2A,PRKN,POLR2A,KDM5A,SKP2,TNFAIP1,UBE2D1,UBE2I,UBE2N,KMT2D,DPF1,LZTR1,TRRAP,SETD1A,KMT2B,SUPT7L,WDR4,MORF4L1,MSL3,WDR5,MTF2,WDTC1,ZSWIM8,FBXW11,POLR1A,LRRC29,TSPAN17,PELP1,CACYBP,ZBTB7A,KCTD5,FBXL19,PAF1,CAND1,ENY2,ZNFX1,KLHL8,GID4,DERL1,DCAF10,KCTD17,DCAF17,SESN2,PCGF6,TRAF7,NAA38,ORMDL3,UBE2J2,TAF8,MIB2,AMN1,CDC26,MED11
2_Member	GO Cellular Components	GO:0000151	ubiquitin ligase complex	-7.57704	-4.28379	29/286	996,5071,6502,7126,7321,7334,8216,23038,23053,23291,26231,26262,27101,54442,54620,55832,57563,79018,79139,79269,79734,80067,84108,84231,118424,142678,196394,246184,400569	CDC27,PRKN,SKP2,TNFAIP1,UBE2D1,UBE2N,LZTR1,WDTC1,ZSWIM8,FBXW11,LRRC29,TSPAN17,CACYBP,KCTD5,FBXL19,CAND1,KLHL8,GID4,DERL1,DCAF10,KCTD17,DCAF17,PCGF6,TRAF7,UBE2J2,MIB2,AMN1,CDC26,MED11
2_Member	GO Cellular Components	GO:0031461	cullin-RING ubiquitin ligase complex	-6.0908	-3.09858	19/163	996,5071,6502,7126,8216,23038,23053,23291,26231,27101,54442,54620,55832,57563,79269,79734,80067,196394,246184	CDC27,PRKN,SKP2,TNFAIP1,LZTR1,WDTC1,ZSWIM8,FBXW11,LRRC29,CACYBP,KCTD5,FBXL19,CAND1,KLHL8,DCAF10,KCTD17,DCAF17,AMN1,CDC26
2_Member	GO Cellular Components	GO:0019005	SCF ubiquitin ligase complex	-2.36479	-0.572876	7/66	5071,6502,23291,26231,27101,54620,196394	PRKN,SKP2,FBXW11,LRRC29,CACYBP,FBXL19,AMN1
3_Summary	Reactome Gene Sets	R-HSA-8953854	Metabolism of RNA	-9.59438	-6.05809	54/675	1977,4850,5093,5430,5683,5702,5709,5710,5717,6129,6132,6158,6181,6193,6206,6207,6228,9491,9877,9887,9972,10285,10291,10523,10556,10785,10799,10914,10946,10978,10992,11100,11260,22894,23165,23283,24140,25888,26986,27043,27292,28960,51013,51202,55759,55802,57050,57794,65109,79833,79897,83443,84321,84967,1025,8220,9667,9733,9967,22849,23435,29101,51341,54623,55544,55677,9360	EIF4E,CNOT4,PCBP1,POLR2A,PSMA2,PSMC3,PSMD3,PSMD4,PSMD11,RPL7,RPL8,RPL28,RPLP2,RPS5,RPS12,RPS13,RPS23,PSMF1,ZC3H11A,SMG7,NUP153,SMNDC1,SF3A1,CHERP,RPP30,WDR4,RPP40,PAPOLA,SF3A3,CLP1,SF3B2,HNRNPUL1,XPOT,DIS3,NUP205,CSTF2T,FTSJ1,ZNF473,PABPC1,PELP1,DIMT1,DCPS,EXOSC1,DDX47,WDR12,DCP1A,UTP3,SUGP1,UPF3B,GEMIN6,RPP21,SF3B5,THOC3,LSM10,CDK9,ESS2,SAFB2,SART3,THRAP3,CPEB3,TARDBP,SSU72,ZBTB7A,PAF1,RBM38,IWS…
3_Member	Reactome Gene Sets	R-HSA-8953854	Metabolism of RNA	-9.59438	-6.05809	54/675	1977,4850,5093,5430,5683,5702,5709,5710,5717,6129,6132,6158,6181,6193,6206,6207,6228,9491,9877,9887,9972,10285,10291,10523,10556,10785,10799,10914,10946,10978,10992,11100,11260,22894,23165,23283,24140,25888,26986,27043,27292,28960,51013,51202,55759,55802,57050,57794,65109,79833,79897,83443,84321,84967	EIF4E,CNOT4,PCBP1,POLR2A,PSMA2,PSMC3,PSMD3,PSMD4,PSMD11,RPL7,RPL8,RPL28,RPLP2,RPS5,RPS12,RPS13,RPS23,PSMF1,ZC3H11A,SMG7,NUP153,SMNDC1,SF3A1,CHERP,RPP30,WDR4,RPP40,PAPOLA,SF3A3,CLP1,SF3B2,HNRNPUL1,XPOT,DIS3,NUP205,CSTF2T,FTSJ1,ZNF473,PABPC1,PELP1,DIMT1,DCPS,EXOSC1,DDX47,WDR12,DCP1A,UTP3,SUGP1,UPF3B,GEMIN6,RPP21,SF3B5,THOC3,LSM10
3_Member	GO Biological Processes	GO:0006397	mRNA processing	-4.57892	-1.91769	34/508	1025,5093,5430,8220,9667,9733,9877,9967,10285,10291,10523,10914,10946,10978,10992,11100,22849,23283,23435,25888,26986,28960,29101,51202,51341,54623,55544,55677,57794,65109,79833,83443,84321,84967	CDK9,PCBP1,POLR2A,ESS2,SAFB2,SART3,ZC3H11A,THRAP3,SMNDC1,SF3A1,CHERP,PAPOLA,SF3A3,CLP1,SF3B2,HNRNPUL1,CPEB3,CSTF2T,TARDBP,ZNF473,PABPC1,DCPS,SSU72,DDX47,ZBTB7A,PAF1,RBM38,IWS1,SUGP1,UPF3B,GEMIN6,SF3B5,THOC3,LSM10
3_Member	GO Biological Processes	GO:0008380	RNA splicing	-3.93057	-1.52861	29/437	5093,5430,6207,8220,9360,9733,9967,10285,10291,10523,10914,10946,10978,10992,11100,23283,23435,26986,28960,51202,51341,55544,55677,57794,65109,79833,83443,84321,84967	PCBP1,POLR2A,RPS13,ESS2,PPIG,SART3,THRAP3,SMNDC1,SF3A1,CHERP,PAPOLA,SF3A3,CLP1,SF3B2,HNRNPUL1,CSTF2T,TARDBP,PABPC1,DCPS,DDX47,ZBTB7A,RBM38,IWS1,SUGP1,UPF3B,GEMIN6,SF3B5,THOC3,LSM10
3_Member	Reactome Gene Sets	R-HSA-72203	Processing of Capped Intron-Containing Pre-mRNA	-3.61683	-1.3178	19/244	1977,5093,5430,9877,9972,10285,10291,10523,10914,10946,10978,10992,11100,23165,23283,57794,65109,83443,84321	EIF4E,PCBP1,POLR2A,ZC3H11A,NUP153,SMNDC1,SF3A1,CHERP,PAPOLA,SF3A3,CLP1,SF3B2,HNRNPUL1,NUP205,CSTF2T,SUGP1,UPF3B,SF3B5,THOC3
3_Member	CORUM	CORUM:2755	17S U2 snRNP	-3.32194	-1.1726	6/33	10285,10291,10523,10946,10992,83443	SMNDC1,SF3A1,CHERP,SF3A3,SF3B2,SF3B5
3_Member	Reactome Gene Sets	R-HSA-72163	mRNA Splicing - Major Pathway	-2.74458	-0.810353	14/183	5093,5430,10285,10291,10523,10914,10946,10978,10992,11100,23283,57794,65109,83443	PCBP1,POLR2A,SMNDC1,SF3A1,CHERP,PAPOLA,SF3A3,CLP1,SF3B2,HNRNPUL1,CSTF2T,SUGP1,UPF3B,SF3B5
3_Member	Reactome Gene Sets	R-HSA-72172	mRNA Splicing	-2.5728	-0.703967	14/191	5093,5430,10285,10291,10523,10914,10946,10978,10992,11100,23283,57794,65109,83443	PCBP1,POLR2A,SMNDC1,SF3A1,CHERP,PAPOLA,SF3A3,CLP1,SF3B2,HNRNPUL1,CSTF2T,SUGP1,UPF3B,SF3B5
3_Member	GO Biological Processes	GO:0000377	RNA splicing, via transesterification reactions with bulged adenosine as nucleophile	-2.52395	-0.678253	21/347	5093,5430,8220,9733,9967,10285,10291,10523,10914,10946,10978,10992,11100,23283,26986,28960,51341,57794,65109,79833,83443	PCBP1,POLR2A,ESS2,SART3,THRAP3,SMNDC1,SF3A1,CHERP,PAPOLA,SF3A3,CLP1,SF3B2,HNRNPUL1,CSTF2T,PABPC1,DCPS,ZBTB7A,SUGP1,UPF3B,GEMIN6,SF3B5
3_Member	GO Biological Processes	GO:0000398	mRNA splicing, via spliceosome	-2.52395	-0.678253	21/347	5093,5430,8220,9733,9967,10285,10291,10523,10914,10946,10978,10992,11100,23283,26986,28960,51341,57794,65109,79833,83443	PCBP1,POLR2A,ESS2,SART3,THRAP3,SMNDC1,SF3A1,CHERP,PAPOLA,SF3A3,CLP1,SF3B2,HNRNPUL1,CSTF2T,PABPC1,DCPS,ZBTB7A,SUGP1,UPF3B,GEMIN6,SF3B5
3_Member	GO Biological Processes	GO:0000375	RNA splicing, via transesterification reactions	-2.48048	-0.649621	21/350	5093,5430,8220,9733,9967,10285,10291,10523,10914,10946,10978,10992,11100,23283,26986,28960,51341,57794,65109,79833,83443	PCBP1,POLR2A,ESS2,SART3,THRAP3,SMNDC1,SF3A1,CHERP,PAPOLA,SF3A3,CLP1,SF3B2,HNRNPUL1,CSTF2T,PABPC1,DCPS,ZBTB7A,SUGP1,UPF3B,GEMIN6,SF3B5
3_Member	GO Cellular Components	GO:0005686	U2 snRNP	-2.3639	-0.572876	4/22	10291,10946,10992,83443	SF3A1,SF3A3,SF3B2,SF3B5
4_Summary	Reactome Gene Sets	R-HSA-72766	Translation	-7.98178	-4.54854	30/291	1650,1933,1967,1977,4141,6129,6132,6158,6181,6193,6206,6207,6228,6728,6747,7284,8663,8890,9789,9801,26986,28977,51642,54148,55052,56945,63875,64432,65003,65080,1802,1819,3508,6059,6199,6949,8550,9811,10247,22849,23369,23435,24140,28958,56919,65109,83667,220064,339345,494143,1072,3925,10490,11004,22974,23557,29767,57231,63908,79142,79443,83743,516,4708,6832,10295,25813,54927,84303,90871,125988,151…	DDOST,EEF1B2,EIF2B1,EIF4E,MARS1,RPL7,RPL8,RPL28,RPLP2,RPS5,RPS12,RPS13,RPS23,SRP19,SSR3,TUFM,EIF3C,EIF2B4,SPCS2,MRPL19,PABPC1,MRPL42,MRPL48,MRPL39,MRPL20,MRPS22,MRPL17,MRPS25,MRPL11,MRPL44,DPH2,DRG2,IGHMBP2,ABCE1,RPS6KB2,TCOF1,MAPKAPK5,CTIF,RIDA,CPEB3,PUM2,TARDBP,FTSJ1,COA3,DHX33,UPF3B,SESN2,LTO1,NANOS2,CHAC2,CFL1,STMN1,VTI1B,KIF2C,TPX2,SNAPIN,TMOD2,SNX14,NAPB,PHF23,FYCO1,GRWD1,ATP5MC1,NDUFB2,SUP…
4_Member	Reactome Gene Sets	R-HSA-72766	Translation	-7.98178	-4.54854	30/291	1650,1933,1967,1977,4141,6129,6132,6158,6181,6193,6206,6207,6228,6728,6747,7284,8663,8890,9789,9801,26986,28977,51642,54148,55052,56945,63875,64432,65003,65080	DDOST,EEF1B2,EIF2B1,EIF4E,MARS1,RPL7,RPL8,RPL28,RPLP2,RPS5,RPS12,RPS13,RPS23,SRP19,SSR3,TUFM,EIF3C,EIF2B4,SPCS2,MRPL19,PABPC1,MRPL42,MRPL48,MRPL39,MRPL20,MRPS22,MRPL17,MRPS25,MRPL11,MRPL44
4_Member	GO Biological Processes	GO:0006412	translation	-5.04786	-2.25193	45/723	1802,1819,1933,1967,1977,3508,4141,6059,6129,6132,6158,6181,6193,6199,6206,6207,6228,6949,7284,8550,8663,8890,9801,9811,10247,22849,23369,23435,24140,26986,28958,28977,51642,54148,55052,56919,56945,63875,64432,65003,65080,65109,83667,220064,339345	DPH2,DRG2,EEF1B2,EIF2B1,EIF4E,IGHMBP2,MARS1,ABCE1,RPL7,RPL8,RPL28,RPLP2,RPS5,RPS6KB2,RPS12,RPS13,RPS23,TCOF1,TUFM,MAPKAPK5,EIF3C,EIF2B4,MRPL19,CTIF,RIDA,CPEB3,PUM2,TARDBP,FTSJ1,PABPC1,COA3,MRPL42,MRPL48,MRPL39,MRPL20,DHX33,MRPS22,MRPL17,MRPS25,MRPL11,MRPL44,UPF3B,SESN2,LTO1,NANOS2
4_Member	GO Biological Processes	GO:0043043	peptide biosynthetic process	-4.99887	-2.22225	46/749	1802,1819,1933,1967,1977,3508,4141,6059,6129,6132,6158,6181,6193,6199,6206,6207,6228,6949,7284,8550,8663,8890,9801,9811,10247,22849,23369,23435,24140,26986,28958,28977,51642,54148,55052,56919,56945,63875,64432,65003,65080,65109,83667,220064,339345,494143	DPH2,DRG2,EEF1B2,EIF2B1,EIF4E,IGHMBP2,MARS1,ABCE1,RPL7,RPL8,RPL28,RPLP2,RPS5,RPS6KB2,RPS12,RPS13,RPS23,TCOF1,TUFM,MAPKAPK5,EIF3C,EIF2B4,MRPL19,CTIF,RIDA,CPEB3,PUM2,TARDBP,FTSJ1,PABPC1,COA3,MRPL42,MRPL48,MRPL39,MRPL20,DHX33,MRPS22,MRPL17,MRPS25,MRPL11,MRPL44,UPF3B,SESN2,LTO1,NANOS2,CHAC2
4_Member	GO Biological Processes	GO:0006414	translational elongation	-4.64994	-1.96665	15/136	1802,1933,6181,7284,9801,22849,28977,51642,54148,55052,56945,63875,64432,65003,65080	DPH2,EEF1B2,RPLP2,TUFM,MRPL19,CPEB3,MRPL42,MRPL48,MRPL39,MRPL20,MRPS22,MRPL17,MRPS25,MRPL11,MRPL44
4_Member	GO Cellular Components	GO:0044391	ribosomal subunit	-4.12846	-1.65287	17/186	6129,6132,6158,6181,6193,6206,6207,6228,9801,28977,51642,54148,55052,56945,63875,65003,65080	RPL7,RPL8,RPL28,RPLP2,RPS5,RPS12,RPS13,RPS23,MRPL19,MRPL42,MRPL48,MRPL39,MRPL20,MRPS22,MRPL17,MRPL11,MRPL44
4_Member	Reactome Gene Sets	R-HSA-5389840	Mitochondrial translation elongation	-4.10158	-1.63532	11/87	7284,9801,28977,51642,54148,55052,56945,63875,64432,65003,65080	TUFM,MRPL19,MRPL42,MRPL48,MRPL39,MRPL20,MRPS22,MRPL17,MRPS25,MRPL11,MRPL44
4_Member	GO Biological Processes	GO:0070125	mitochondrial translational elongation	-4.01064	-1.57559	11/89	7284,9801,28977,51642,54148,55052,56945,63875,64432,65003,65080	TUFM,MRPL19,MRPL42,MRPL48,MRPL39,MRPL20,MRPS22,MRPL17,MRPS25,MRPL11,MRPL44
4_Member	CORUM	CORUM:324	39S ribosomal subunit, mitochondrial	-3.97874	-1.55582	8/48	9801,28977,51642,54148,55052,63875,65003,65080	MRPL19,MRPL42,MRPL48,MRPL39,MRPL20,MRPL17,MRPL11,MRPL44
4_Member	CORUM	CORUM:320	55S ribosome, mitochondrial	-3.87858	-1.48842	10/77	9801,28977,51642,54148,55052,56945,63875,64432,65003,65080	MRPL19,MRPL42,MRPL48,MRPL39,MRPL20,MRPS22,MRPL17,MRPS25,MRPL11,MRPL44
4_Member	Reactome Gene Sets	R-HSA-5368287	Mitochondrial translation	-3.83678	-1.46186	11/93	7284,9801,28977,51642,54148,55052,56945,63875,64432,65003,65080	TUFM,MRPL19,MRPL42,MRPL48,MRPL39,MRPL20,MRPS22,MRPL17,MRPS25,MRPL11,MRPL44
4_Member	GO Molecular Functions	GO:0003735	structural constituent of ribosome	-3.7752	-1.42573	15/162	6129,6132,6158,6181,6193,6206,6207,6228,9801,28977,55052,56945,63875,64432,65003	RPL7,RPL8,RPL28,RPLP2,RPS5,RPS12,RPS13,RPS23,MRPL19,MRPL42,MRPL20,MRPS22,MRPL17,MRPS25,MRPL11
4_Member	GO Cellular Components	GO:0015934	large ribosomal subunit	-3.57478	-1.29975	12/116	6129,6132,6158,6181,9801,28977,51642,54148,55052,63875,65003,65080	RPL7,RPL8,RPL28,RPLP2,MRPL19,MRPL42,MRPL48,MRPL39,MRPL20,MRPL17,MRPL11,MRPL44
4_Member	GO Cellular Components	GO:0005840	ribosome	-3.5533	-1.29048	18/227	6129,6132,6158,6181,6193,6206,6207,6228,9801,28977,51642,54148,55052,56945,63875,64432,65003,65080	RPL7,RPL8,RPL28,RPLP2,RPS5,RPS12,RPS13,RPS23,MRPL19,MRPL42,MRPL48,MRPL39,MRPL20,MRPS22,MRPL17,MRPS25,MRPL11,MRPL44
4_Member	GO Cellular Components	GO:0000315	organellar large ribosomal subunit	-3.44398	-1.23747	8/57	9801,28977,51642,54148,55052,63875,65003,65080	MRPL19,MRPL42,MRPL48,MRPL39,MRPL20,MRPL17,MRPL11,MRPL44
4_Member	GO Cellular Components	GO:0005762	mitochondrial large ribosomal subunit	-3.44398	-1.23747	8/57	9801,28977,51642,54148,55052,63875,65003,65080	MRPL19,MRPL42,MRPL48,MRPL39,MRPL20,MRPL17,MRPL11,MRPL44
4_Member	Reactome Gene Sets	R-HSA-5368286	Mitochondrial translation initiation	-3.4373	-1.23747	10/87	9801,28977,51642,54148,55052,56945,63875,64432,65003,65080	MRPL19,MRPL42,MRPL48,MRPL39,MRPL20,MRPS22,MRPL17,MRPS25,MRPL11,MRPL44
4_Member	Reactome Gene Sets	R-HSA-5419276	Mitochondrial translation termination	-3.4373	-1.23747	10/87	9801,28977,51642,54148,55052,56945,63875,64432,65003,65080	MRPL19,MRPL42,MRPL48,MRPL39,MRPL20,MRPS22,MRPL17,MRPS25,MRPL11,MRPL44
4_Member	GO Biological Processes	GO:0006415	translational termination	-3.37112	-1.2059	11/105	6059,9801,28977,51642,54148,55052,56945,63875,64432,65003,65080	ABCE1,MRPL19,MRPL42,MRPL48,MRPL39,MRPL20,MRPS22,MRPL17,MRPS25,MRPL11,MRPL44
4_Member	GO Biological Processes	GO:0070126	mitochondrial translational termination	-3.35724	-1.19987	10/89	9801,28977,51642,54148,55052,56945,63875,64432,65003,65080	MRPL19,MRPL42,MRPL48,MRPL39,MRPL20,MRPS22,MRPL17,MRPS25,MRPL11,MRPL44
4_Member	GO Biological Processes	GO:0032984	protein-containing complex disassembly	-3.35595	-1.19987	23/340	1072,3925,6059,9801,10490,11004,22974,23557,28977,29767,51642,54148,55052,56945,57231,63875,63908,64432,65003,65080,79142,79443,83743	CFL1,STMN1,ABCE1,MRPL19,VTI1B,KIF2C,TPX2,SNAPIN,MRPL42,TMOD2,MRPL48,MRPL39,MRPL20,MRPS22,SNX14,MRPL17,NAPB,MRPS25,MRPL11,MRPL44,PHF23,FYCO1,GRWD1
4_Member	GO Biological Processes	GO:0043624	cellular protein complex disassembly	-3.21565	-1.09884	17/222	1072,3925,6059,9801,11004,22974,28977,29767,51642,54148,55052,56945,63875,63908,64432,65003,65080	CFL1,STMN1,ABCE1,MRPL19,KIF2C,TPX2,MRPL42,TMOD2,MRPL48,MRPL39,MRPL20,MRPS22,MRPL17,NAPB,MRPS25,MRPL11,MRPL44
4_Member	GO Cellular Components	GO:0098798	mitochondrial protein complex	-3.13307	-1.04782	19/267	516,4708,6832,9801,10295,25813,28958,28977,51642,54148,54927,55052,56945,63875,65003,65080,84303,90871,125988	ATP5MC1,NDUFB2,SUPV3L1,MRPL19,BCKDK,SAMM50,COA3,MRPL42,MRPL48,MRPL39,CHCHD3,MRPL20,MRPS22,MRPL17,MRPL11,MRPL44,CHCHD6,DMAC1,MICOS13
4_Member	GO Biological Processes	GO:0022411	cellular component disassembly	-3.0928	-1.03	32/562	1072,1515,3925,5071,6059,6624,7443,9801,9927,10490,11004,22974,23400,23557,28977,29767,51024,51642,54148,55052,56945,57231,63875,63908,64432,65003,65080,79142,79443,83743,84749,139341	CFL1,CTSV,STMN1,PRKN,ABCE1,FSCN1,VRK1,MRPL19,MFN2,VTI1B,KIF2C,TPX2,ATP13A2,SNAPIN,MRPL42,TMOD2,FIS1,MRPL48,MRPL39,MRPL20,MRPS22,SNX14,MRPL17,NAPB,MRPS25,MRPL11,MRPL44,PHF23,FYCO1,GRWD1,USP30,FUNDC1
4_Member	GO Biological Processes	GO:0032543	mitochondrial translation	-2.97871	-0.969087	12/135	7284,9801,28958,28977,51642,54148,55052,56945,63875,64432,65003,65080	TUFM,MRPL19,COA3,MRPL42,MRPL48,MRPL39,MRPL20,MRPS22,MRPL17,MRPS25,MRPL11,MRPL44
4_Member	GO Cellular Components	GO:0000313	organellar ribosome	-2.81824	-0.863161	9/87	9801,28977,51642,54148,55052,56945,63875,65003,65080	MRPL19,MRPL42,MRPL48,MRPL39,MRPL20,MRPS22,MRPL17,MRPL11,MRPL44
4_Member	GO Cellular Components	GO:0005761	mitochondrial ribosome	-2.81824	-0.863161	9/87	9801,28977,51642,54148,55052,56945,63875,65003,65080	MRPL19,MRPL42,MRPL48,MRPL39,MRPL20,MRPS22,MRPL17,MRPL11,MRPL44
4_Member	GO Biological Processes	GO:0140053	mitochondrial gene expression	-2.70031	-0.777439	13/165	6832,7284,9801,28958,28977,51642,54148,55052,56945,63875,64432,65003,65080	SUPV3L1,TUFM,MRPL19,COA3,MRPL42,MRPL48,MRPL39,MRPL20,MRPS22,MRPL17,MRPS25,MRPL11,MRPL44
4_Member	KEGG Pathway	hsa03010	Ribosome	-2.51835	-0.678253	12/153	6129,6132,6158,6181,6193,6206,6207,6228,9801,55052,63875,65003	RPL7,RPL8,RPL28,RPLP2,RPS5,RPS12,RPS13,RPS23,MRPL19,MRPL20,MRPL17,MRPL11
4_Member	GO Cellular Components	GO:0005759	mitochondrial matrix	-2.42894	-0.613841	26/472	275,318,2954,5138,6059,6832,7284,8192,9801,10247,10295,11019,22907,27292,28977,51205,51642,54148,55052,56945,63875,65003,65080,79568,84706,84869	AMT,NUDT2,GSTZ1,PDE2A,ABCE1,SUPV3L1,TUFM,CLPP,MRPL19,RIDA,BCKDK,LIAS,DHX30,DIMT1,MRPL42,ACP6,MRPL48,MRPL39,MRPL20,MRPS22,MRPL17,MRPL11,MRPL44,MAIP1,GPT2,CBR4
5_Summary	GO Biological Processes	GO:0006402	mRNA catabolic process	-7.69044	-4.33024	34/370	4850,5683,5702,5709,5710,5717,6129,6132,6158,6181,6193,6206,6207,6228,6832,9491,9811,9887,9967,10247,22849,22894,23369,23435,26135,26986,28960,51013,55544,55802,59284,65109,83594,339345,191,4913,5138,9972,10535,23165,23583,51251,51341,57109,79033,79661,80198,84153,283209,56896,949,2954,1025,9667,9733,10914,54623,55677,1977,5093,7073,22907,203068	CNOT4,PSMA2,PSMC3,PSMD3,PSMD4,PSMD11,RPL7,RPL8,RPL28,RPLP2,RPS5,RPS12,RPS13,RPS23,SUPV3L1,PSMF1,CTIF,SMG7,THRAP3,RIDA,CPEB3,DIS3,PUM2,TARDBP,SERBP1,PABPC1,DCPS,EXOSC1,RBM38,DCP1A,CACNG7,UPF3B,NUDT12,NANOS2,AHCY,NTHL1,PDE2A,NUP153,RNASEH2A,NUP205,SMUG1,NT5C3A,ZBTB7A,REXO4,ERI3,NEIL1,MUS81,RNASEH2C,PGM2L1,DPYSL5,SCARB1,GSTZ1,CDK9,SAFB2,SART3,PAPOLA,PAF1,IWS1,EIF4E,PCBP1,TIAL1,DHX30,TUBB
5_Member	GO Biological Processes	GO:0006402	mRNA catabolic process	-7.69044	-4.33024	34/370	4850,5683,5702,5709,5710,5717,6129,6132,6158,6181,6193,6206,6207,6228,6832,9491,9811,9887,9967,10247,22849,22894,23369,23435,26135,26986,28960,51013,55544,55802,59284,65109,83594,339345	CNOT4,PSMA2,PSMC3,PSMD3,PSMD4,PSMD11,RPL7,RPL8,RPL28,RPLP2,RPS5,RPS12,RPS13,RPS23,SUPV3L1,PSMF1,CTIF,SMG7,THRAP3,RIDA,CPEB3,DIS3,PUM2,TARDBP,SERBP1,PABPC1,DCPS,EXOSC1,RBM38,DCP1A,CACNG7,UPF3B,NUDT12,NANOS2
5_Member	GO Biological Processes	GO:0034655	nucleobase-containing compound catabolic process	-7.62388	-4.29844	49/664	191,4850,4913,5138,5683,5702,5709,5710,5717,6129,6132,6158,6181,6193,6206,6207,6228,6832,9491,9811,9887,9967,9972,10247,10535,22849,22894,23165,23369,23435,23583,26135,26986,28960,51013,51251,51341,55544,55802,57109,59284,65109,79033,79661,80198,83594,84153,283209,339345	AHCY,CNOT4,NTHL1,PDE2A,PSMA2,PSMC3,PSMD3,PSMD4,PSMD11,RPL7,RPL8,RPL28,RPLP2,RPS5,RPS12,RPS13,RPS23,SUPV3L1,PSMF1,CTIF,SMG7,THRAP3,NUP153,RIDA,RNASEH2A,CPEB3,DIS3,NUP205,PUM2,TARDBP,SMUG1,SERBP1,PABPC1,DCPS,EXOSC1,NT5C3A,ZBTB7A,RBM38,DCP1A,REXO4,CACNG7,UPF3B,ERI3,NEIL1,MUS81,NUDT12,RNASEH2C,PGM2L1,NANOS2
5_Member	GO Biological Processes	GO:0006401	RNA catabolic process	-7.54066	-4.27737	36/412	4850,5683,5702,5709,5710,5717,6129,6132,6158,6181,6193,6206,6207,6228,6832,9491,9811,9887,9967,10247,10535,22849,22894,23369,23435,26135,26986,28960,51013,55544,55802,59284,65109,83594,84153,339345	CNOT4,PSMA2,PSMC3,PSMD3,PSMD4,PSMD11,RPL7,RPL8,RPL28,RPLP2,RPS5,RPS12,RPS13,RPS23,SUPV3L1,PSMF1,CTIF,SMG7,THRAP3,RIDA,RNASEH2A,CPEB3,DIS3,PUM2,TARDBP,SERBP1,PABPC1,DCPS,EXOSC1,RBM38,DCP1A,CACNG7,UPF3B,NUDT12,RNASEH2C,NANOS2
5_Member	GO Biological Processes	GO:0046700	heterocycle catabolic process	-6.99692	-3.83997	50/717	191,4850,4913,5138,5683,5702,5709,5710,5717,6129,6132,6158,6181,6193,6206,6207,6228,6832,9491,9811,9887,9967,9972,10247,10535,22849,22894,23165,23369,23435,23583,26135,26986,28960,51013,51251,51341,55544,55802,56896,57109,59284,65109,79033,79661,80198,83594,84153,283209,339345	AHCY,CNOT4,NTHL1,PDE2A,PSMA2,PSMC3,PSMD3,PSMD4,PSMD11,RPL7,RPL8,RPL28,RPLP2,RPS5,RPS12,RPS13,RPS23,SUPV3L1,PSMF1,CTIF,SMG7,THRAP3,NUP153,RIDA,RNASEH2A,CPEB3,DIS3,NUP205,PUM2,TARDBP,SMUG1,SERBP1,PABPC1,DCPS,EXOSC1,NT5C3A,ZBTB7A,RBM38,DCP1A,DPYSL5,REXO4,CACNG7,UPF3B,ERI3,NEIL1,MUS81,NUDT12,RNASEH2C,PGM2L1,NANOS2
5_Member	GO Biological Processes	GO:0044270	cellular nitrogen compound catabolic process	-6.97832	-3.83997	50/718	191,4850,4913,5138,5683,5702,5709,5710,5717,6129,6132,6158,6181,6193,6206,6207,6228,6832,9491,9811,9887,9967,9972,10247,10535,22849,22894,23165,23369,23435,23583,26135,26986,28960,51013,51251,51341,55544,55802,56896,57109,59284,65109,79033,79661,80198,83594,84153,283209,339345	AHCY,CNOT4,NTHL1,PDE2A,PSMA2,PSMC3,PSMD3,PSMD4,PSMD11,RPL7,RPL8,RPL28,RPLP2,RPS5,RPS12,RPS13,RPS23,SUPV3L1,PSMF1,CTIF,SMG7,THRAP3,NUP153,RIDA,RNASEH2A,CPEB3,DIS3,NUP205,PUM2,TARDBP,SMUG1,SERBP1,PABPC1,DCPS,EXOSC1,NT5C3A,ZBTB7A,RBM38,DCP1A,DPYSL5,REXO4,CACNG7,UPF3B,ERI3,NEIL1,MUS81,NUDT12,RNASEH2C,PGM2L1,NANOS2
5_Member	GO Biological Processes	GO:1901361	organic cyclic compound catabolic process	-6.85004	-3.73543	52/768	191,949,2954,4850,4913,5138,5683,5702,5709,5710,5717,6129,6132,6158,6181,6193,6206,6207,6228,6832,9491,9811,9887,9967,9972,10247,10535,22849,22894,23165,23369,23435,23583,26135,26986,28960,51013,51251,51341,55544,55802,56896,57109,59284,65109,79033,79661,80198,83594,84153,283209,339345	AHCY,SCARB1,GSTZ1,CNOT4,NTHL1,PDE2A,PSMA2,PSMC3,PSMD3,PSMD4,PSMD11,RPL7,RPL8,RPL28,RPLP2,RPS5,RPS12,RPS13,RPS23,SUPV3L1,PSMF1,CTIF,SMG7,THRAP3,NUP153,RIDA,RNASEH2A,CPEB3,DIS3,NUP205,PUM2,TARDBP,SMUG1,SERBP1,PABPC1,DCPS,EXOSC1,NT5C3A,ZBTB7A,RBM38,DCP1A,DPYSL5,REXO4,CACNG7,UPF3B,ERI3,NEIL1,MUS81,NUDT12,RNASEH2C,PGM2L1,NANOS2
5_Member	GO Biological Processes	GO:0019439	aromatic compound catabolic process	-6.75862	-3.68097	50/730	191,2954,4850,4913,5138,5683,5702,5709,5710,5717,6129,6132,6158,6181,6193,6206,6207,6228,6832,9491,9811,9887,9967,9972,10247,10535,22849,22894,23165,23369,23435,23583,26135,26986,28960,51013,51251,51341,55544,55802,57109,59284,65109,79033,79661,80198,83594,84153,283209,339345	AHCY,GSTZ1,CNOT4,NTHL1,PDE2A,PSMA2,PSMC3,PSMD3,PSMD4,PSMD11,RPL7,RPL8,RPL28,RPLP2,RPS5,RPS12,RPS13,RPS23,SUPV3L1,PSMF1,CTIF,SMG7,THRAP3,NUP153,RIDA,RNASEH2A,CPEB3,DIS3,NUP205,PUM2,TARDBP,SMUG1,SERBP1,PABPC1,DCPS,EXOSC1,NT5C3A,ZBTB7A,RBM38,DCP1A,REXO4,CACNG7,UPF3B,ERI3,NEIL1,MUS81,NUDT12,RNASEH2C,PGM2L1,NANOS2
5_Member	GO Biological Processes	GO:0043488	regulation of mRNA stability	-4.92721	-2.15992	18/178	5683,5702,5709,5710,5717,9491,9967,10247,22849,22894,23369,23435,26135,26986,51013,55544,55802,59284	PSMA2,PSMC3,PSMD3,PSMD4,PSMD11,PSMF1,THRAP3,RIDA,CPEB3,DIS3,PUM2,TARDBP,SERBP1,PABPC1,EXOSC1,RBM38,DCP1A,CACNG7
5_Member	GO Biological Processes	GO:1903311	regulation of mRNA metabolic process	-4.85954	-2.11035	26/328	1025,5683,5702,5709,5710,5717,9491,9667,9733,9967,10247,10914,22849,22894,23369,23435,26135,26986,51013,51341,54623,55544,55677,55802,59284,339345	CDK9,PSMA2,PSMC3,PSMD3,PSMD4,PSMD11,PSMF1,SAFB2,SART3,THRAP3,RIDA,PAPOLA,CPEB3,DIS3,PUM2,TARDBP,SERBP1,PABPC1,EXOSC1,ZBTB7A,PAF1,RBM38,IWS1,DCP1A,CACNG7,NANOS2
5_Member	GO Biological Processes	GO:0061013	regulation of mRNA catabolic process	-4.77744	-2.07046	19/200	5683,5702,5709,5710,5717,9491,9967,10247,22849,22894,23369,23435,26135,26986,51013,55544,55802,59284,339345	PSMA2,PSMC3,PSMD3,PSMD4,PSMD11,PSMF1,THRAP3,RIDA,CPEB3,DIS3,PUM2,TARDBP,SERBP1,PABPC1,EXOSC1,RBM38,DCP1A,CACNG7,NANOS2
5_Member	GO Biological Processes	GO:0043487	regulation of RNA stability	-4.63517	-1.96665	18/187	5683,5702,5709,5710,5717,9491,9967,10247,22849,22894,23369,23435,26135,26986,51013,55544,55802,59284	PSMA2,PSMC3,PSMD3,PSMD4,PSMD11,PSMF1,THRAP3,RIDA,CPEB3,DIS3,PUM2,TARDBP,SERBP1,PABPC1,EXOSC1,RBM38,DCP1A,CACNG7
5_Member	GO Cellular Components	GO:0035770	ribonucleoprotein granule	-2.22423	-0.483507	15/231	1025,1977,5093,5683,5702,6158,7073,22907,23369,23435,26986,28960,55802,203068,339345	CDK9,EIF4E,PCBP1,PSMA2,PSMC3,RPL28,TIAL1,DHX30,PUM2,TARDBP,PABPC1,DCPS,DCP1A,TUBB,NANOS2
5_Member	GO Cellular Components	GO:0036464	cytoplasmic ribonucleoprotein granule	-2.02187	-0.360642	14/221	1025,1977,5093,5683,5702,6158,7073,23369,23435,26986,28960,55802,203068,339345	CDK9,EIF4E,PCBP1,PSMA2,PSMC3,RPL28,TIAL1,PUM2,TARDBP,PABPC1,DCPS,DCP1A,TUBB,NANOS2
6_Summary	GO Biological Processes	GO:0051640	organelle localization	-7.11369	-3.88171	51/732	1759,1778,2648,3797,3800,3996,4643,4976,5071,5582,5861,6059,8675,9545,9700,9738,9927,10121,10244,10282,10490,10494,11004,11311,22832,23212,23233,23413,23513,23557,23621,26005,51128,51762,54732,55004,55333,55773,55835,55968,63908,79443,79598,81876,83540,85302,91272,91978,112755,115106,203068	DNM1,DYNC1H1,KAT2A,KIF3C,KIF5C,LLGL1,MYO1E,OPA1,PRKN,PRKCG,RAB1A,ABCE1,STX16,RAB3D,ESPL1,CCP110,MFN2,ACTR1A,RABEPK,BET1,VTI1B,STK25,KIF2C,VPS45,CEP162,RRS1,EXOC6B,NCS1,SCRIB,SNAPIN,BACE1,C2CD3,SAR1B,RAB8B,TMED9,LAMTOR1,SYNJ2BP,TBC1D23,CENPJ,NSFL1C,NAPB,FYCO1,CEP97,RAB1B,NUF2,FBF1,BOD1,TPGS1,STX1B,HAUS1,TUBB
6_Member	GO Biological Processes	GO:0051640	organelle localization	-7.11369	-3.88171	51/732	1759,1778,2648,3797,3800,3996,4643,4976,5071,5582,5861,6059,8675,9545,9700,9738,9927,10121,10244,10282,10490,10494,11004,11311,22832,23212,23233,23413,23513,23557,23621,26005,51128,51762,54732,55004,55333,55773,55835,55968,63908,79443,79598,81876,83540,85302,91272,91978,112755,115106,203068	DNM1,DYNC1H1,KAT2A,KIF3C,KIF5C,LLGL1,MYO1E,OPA1,PRKN,PRKCG,RAB1A,ABCE1,STX16,RAB3D,ESPL1,CCP110,MFN2,ACTR1A,RABEPK,BET1,VTI1B,STK25,KIF2C,VPS45,CEP162,RRS1,EXOC6B,NCS1,SCRIB,SNAPIN,BACE1,C2CD3,SAR1B,RAB8B,TMED9,LAMTOR1,SYNJ2BP,TBC1D23,CENPJ,NSFL1C,NAPB,FYCO1,CEP97,RAB1B,NUF2,FBF1,BOD1,TPGS1,STX1B,HAUS1,TUBB
6_Member	GO Biological Processes	GO:0051656	establishment of organelle localization	-3.12379	-1.0437	31/536	1759,1778,3797,3800,3996,4643,4976,5071,5582,5861,6059,9700,10121,10282,10494,11004,23212,23413,23513,23557,23621,51128,54732,55773,55968,63908,79443,81876,83540,91272,112755	DNM1,DYNC1H1,KIF3C,KIF5C,LLGL1,MYO1E,OPA1,PRKN,PRKCG,RAB1A,ABCE1,ESPL1,ACTR1A,BET1,STK25,KIF2C,RRS1,NCS1,SCRIB,SNAPIN,BACE1,SAR1B,TMED9,TBC1D23,NSFL1C,NAPB,FYCO1,RAB1B,NUF2,BOD1,STX1B
6_Member	GO Biological Processes	GO:0051648	vesicle localization	-2.42266	-0.612319	20/331	1759,1778,3800,4643,5071,5582,5861,10282,23413,23513,23557,23621,51128,54732,55773,63908,79443,81876,91978,112755	DNM1,DYNC1H1,KIF5C,MYO1E,PRKN,PRKCG,RAB1A,BET1,NCS1,SCRIB,SNAPIN,BACE1,SAR1B,TMED9,TBC1D23,NAPB,FYCO1,RAB1B,TPGS1,STX1B
6_Member	GO Biological Processes	GO:0051650	establishment of vesicle localization	-2.30653	-0.533665	19/316	1759,1778,3800,4643,5071,5582,5861,10282,23413,23513,23557,23621,51128,54732,55773,63908,79443,81876,112755	DNM1,DYNC1H1,KIF5C,MYO1E,PRKN,PRKCG,RAB1A,BET1,NCS1,SCRIB,SNAPIN,BACE1,SAR1B,TMED9,TBC1D23,NAPB,FYCO1,RAB1B,STX1B
7_Summary	Reactome Gene Sets	R-HSA-1640170	Cell Cycle	-7.03004	-3.84594	48/673	25,332,993,996,1457,1778,4149,4172,5000,5526,5683,5702,5709,5710,5717,5861,5884,6502,7014,7321,7329,7334,7443,7486,9491,9700,9738,9972,10121,10776,11004,22933,22974,23165,23291,29086,51451,51512,55135,55835,55957,63967,81876,83540,115106,157570,203068,246184,2648,4303,5071,8295,8724,9733,23172,54726,55230,55252,56943,83737,84749,6921,11091,23038,23369,28952,29099,54620,55527,55832,79269,79754,800…	ABL1,BIRC5,CDC25A,CDC27,CSNK2A1,DYNC1H1,MAX,MCM3,ORC4,PPP2R5B,PSMA2,PSMC3,PSMD3,PSMD4,PSMD11,RAB1A,RAD17,SKP2,TERF2,UBE2D1,UBE2I,UBE2N,VRK1,WRN,PSMF1,ESPL1,CCP110,NUP153,ACTR1A,ARPP19,KIF2C,SIRT2,TPX2,NUP205,FBXW11,BABAM1,LCMT1,GTSE1,WRAP53,CENPJ,LIN37,CLSPN,RAB1B,NUF2,HAUS1,ESCO2,TUBB,CDC26,KAT2A,FOXO4,PRKN,TRRAP,SNX3,SART3,ABRAXAS2,OTUD4,USP40,ASXL2,ENY2,ITCH,USP30,ELOC,WDR5,WDTC1,PUM2,CCDC22,C…
7_Member	Reactome Gene Sets	R-HSA-1640170	Cell Cycle	-7.03004	-3.84594	48/673	25,332,993,996,1457,1778,4149,4172,5000,5526,5683,5702,5709,5710,5717,5861,5884,6502,7014,7321,7329,7334,7443,7486,9491,9700,9738,9972,10121,10776,11004,22933,22974,23165,23291,29086,51451,51512,55135,55835,55957,63967,81876,83540,115106,157570,203068,246184	ABL1,BIRC5,CDC25A,CDC27,CSNK2A1,DYNC1H1,MAX,MCM3,ORC4,PPP2R5B,PSMA2,PSMC3,PSMD3,PSMD4,PSMD11,RAB1A,RAD17,SKP2,TERF2,UBE2D1,UBE2I,UBE2N,VRK1,WRN,PSMF1,ESPL1,CCP110,NUP153,ACTR1A,ARPP19,KIF2C,SIRT2,TPX2,NUP205,FBXW11,BABAM1,LCMT1,GTSE1,WRAP53,CENPJ,LIN37,CLSPN,RAB1B,NUF2,HAUS1,ESCO2,TUBB,CDC26
7_Member	Reactome Gene Sets	R-HSA-69278	Cell Cycle, Mitotic	-6.38297	-3.33752	41/560	25,332,993,996,1457,1778,4149,4172,5000,5526,5683,5702,5709,5710,5717,5861,6502,7321,7329,7443,9491,9700,9738,9972,10121,10776,11004,22933,22974,23165,23291,51451,51512,55835,55957,81876,83540,115106,157570,203068,246184	ABL1,BIRC5,CDC25A,CDC27,CSNK2A1,DYNC1H1,MAX,MCM3,ORC4,PPP2R5B,PSMA2,PSMC3,PSMD3,PSMD4,PSMD11,RAB1A,SKP2,UBE2D1,UBE2I,VRK1,PSMF1,ESPL1,CCP110,NUP153,ACTR1A,ARPP19,KIF2C,SIRT2,TPX2,NUP205,FBXW11,LCMT1,GTSE1,CENPJ,LIN37,RAB1B,NUF2,HAUS1,ESCO2,TUBB,CDC26
7_Member	GO Biological Processes	GO:0016579	protein deubiquitination	-5.48547	-2.57757	25/284	993,2648,4303,5071,5683,5702,5709,5710,5717,6502,7321,8295,8724,9491,9733,9738,23172,29086,54726,55230,55252,56943,63967,83737,84749	CDC25A,KAT2A,FOXO4,PRKN,PSMA2,PSMC3,PSMD3,PSMD4,PSMD11,SKP2,UBE2D1,TRRAP,SNX3,PSMF1,SART3,CCP110,ABRAXAS2,BABAM1,OTUD4,USP40,ASXL2,ENY2,CLSPN,ITCH,USP30
7_Member	Reactome Gene Sets	R-HSA-8951664	Neddylation	-5.35945	-2.47638	22/234	332,5683,5702,5709,5710,5717,6502,6921,7321,9491,11091,23038,23291,23369,28952,29099,54620,55527,55832,79269,79754,80067	BIRC5,PSMA2,PSMC3,PSMD3,PSMD4,PSMD11,SKP2,ELOC,UBE2D1,PSMF1,WDR5,WDTC1,FBXW11,PUM2,CCDC22,COMMD9,FBXL19,FEM1A,CAND1,DCAF10,ASB13,DCAF17
7_Member	GO Biological Processes	GO:0044839	cell cycle G2/M phase transition	-5.33618	-2.46501	24/271	993,1778,4303,5683,5702,5709,5710,5717,5884,5890,6502,9491,9738,10121,10776,22974,23291,29086,51451,51512,55835,63967,115106,203068	CDC25A,DYNC1H1,FOXO4,PSMA2,PSMC3,PSMD3,PSMD4,PSMD11,RAD17,RAD51B,SKP2,PSMF1,CCP110,ACTR1A,ARPP19,TPX2,FBXW11,BABAM1,LCMT1,GTSE1,CENPJ,CLSPN,HAUS1,TUBB
7_Member	GO Biological Processes	GO:0070646	protein modification by small protein removal	-5.06714	-2.26123	25/300	993,2648,4303,5071,5683,5702,5709,5710,5717,6502,7321,8295,8724,9491,9733,9738,23172,29086,54726,55230,55252,56943,63967,83737,84749	CDC25A,KAT2A,FOXO4,PRKN,PSMA2,PSMC3,PSMD3,PSMD4,PSMD11,SKP2,UBE2D1,TRRAP,SNX3,PSMF1,SART3,CCP110,ABRAXAS2,BABAM1,OTUD4,USP40,ASXL2,ENY2,CLSPN,ITCH,USP30
7_Member	GO Biological Processes	GO:0000086	G2/M transition of mitotic cell cycle	-4.84602	-2.10811	22/252	993,1778,4303,5683,5702,5709,5710,5717,5884,5890,6502,9491,9738,10121,10776,22974,23291,51451,55835,63967,115106,203068	CDC25A,DYNC1H1,FOXO4,PSMA2,PSMC3,PSMD3,PSMD4,PSMD11,RAD17,RAD51B,SKP2,PSMF1,CCP110,ACTR1A,ARPP19,TPX2,FBXW11,LCMT1,CENPJ,CLSPN,HAUS1,TUBB
7_Member	GO Biological Processes	GO:1902749	regulation of cell cycle G2/M phase transition	-4.83149	-2.10811	20/216	993,1778,4303,5683,5702,5709,5710,5717,5884,5890,9491,9738,10121,22974,29086,51512,55835,63967,115106,203068	CDC25A,DYNC1H1,FOXO4,PSMA2,PSMC3,PSMD3,PSMD4,PSMD11,RAD17,RAD51B,PSMF1,CCP110,ACTR1A,TPX2,BABAM1,GTSE1,CENPJ,CLSPN,HAUS1,TUBB
7_Member	Reactome Gene Sets	R-HSA-69052	Switching of origins to a post-replicative state	-4.65624	-1.96665	12/90	996,4172,5000,5683,5702,5709,5710,5717,6502,7321,9491,246184	CDC27,MCM3,ORC4,PSMA2,PSMC3,PSMD3,PSMD4,PSMD11,SKP2,UBE2D1,PSMF1,CDC26
7_Member	Reactome Gene Sets	R-HSA-69275	G2/M Transition	-4.36299	-1.74864	18/196	993,1778,5683,5702,5709,5710,5717,9491,9738,10121,22974,23291,51451,51512,55835,55957,115106,203068	CDC25A,DYNC1H1,PSMA2,PSMC3,PSMD3,PSMD4,PSMD11,PSMF1,CCP110,ACTR1A,TPX2,FBXW11,LCMT1,GTSE1,CENPJ,LIN37,HAUS1,TUBB
7_Member	GO Biological Processes	GO:0010564	regulation of cell cycle process	-4.35882	-1.74864	46/795	993,996,1025,1213,1457,1778,2260,2648,3832,4149,4303,4850,5526,5683,5702,5709,5710,5717,5884,5890,7014,7321,9491,9700,9738,10121,22933,22974,26973,29086,51451,51512,54623,55719,55787,55835,55968,63967,79187,79598,84108,84967,115106,203068,246184,339345	CDC25A,CDC27,CDK9,CLTC,CSNK2A1,DYNC1H1,FGFR1,KAT2A,KIF11,MAX,FOXO4,CNOT4,PPP2R5B,PSMA2,PSMC3,PSMD3,PSMD4,PSMD11,RAD17,RAD51B,TERF2,UBE2D1,PSMF1,ESPL1,CCP110,ACTR1A,SIRT2,TPX2,CHORDC1,BABAM1,LCMT1,GTSE1,PAF1,SLF2,TXLNG,CENPJ,NSFL1C,CLSPN,FSD1,CEP97,PCGF6,LSM10,HAUS1,TUBB,CDC26,NANOS2
7_Member	Reactome Gene Sets	R-HSA-69242	S Phase	-4.35551	-1.74864	16/161	993,996,4149,4172,5000,5683,5702,5709,5710,5717,6502,7321,9491,55957,157570,246184	CDC25A,CDC27,MAX,MCM3,ORC4,PSMA2,PSMC3,PSMD3,PSMD4,PSMD11,SKP2,UBE2D1,PSMF1,LIN37,ESCO2,CDC26
7_Member	Reactome Gene Sets	R-HSA-453274	Mitotic G2-G2/M phases	-4.305	-1.72345	18/198	993,1778,5683,5702,5709,5710,5717,9491,9738,10121,22974,23291,51451,51512,55835,55957,115106,203068	CDC25A,DYNC1H1,PSMA2,PSMC3,PSMD3,PSMD4,PSMD11,PSMF1,CCP110,ACTR1A,TPX2,FBXW11,LCMT1,GTSE1,CENPJ,LIN37,HAUS1,TUBB
7_Member	Reactome Gene Sets	R-HSA-69620	Cell Cycle Checkpoints	-4.3047	-1.72345	23/293	332,993,996,1778,4172,5000,5526,5683,5702,5709,5710,5717,5884,7321,7334,7486,9491,11004,29086,51512,63967,83540,246184	BIRC5,CDC25A,CDC27,DYNC1H1,MCM3,ORC4,PPP2R5B,PSMA2,PSMC3,PSMD3,PSMD4,PSMD11,RAD17,UBE2D1,UBE2N,WRN,PSMF1,KIF2C,BABAM1,GTSE1,CLSPN,NUF2,CDC26
7_Member	Reactome Gene Sets	R-HSA-68886	M Phase	-4.28731	-1.72345	29/417	332,996,1457,1778,5526,5683,5702,5709,5710,5717,5861,7321,7329,7443,9491,9700,9738,9972,10121,10776,11004,22933,23165,55835,81876,83540,115106,203068,246184	BIRC5,CDC27,CSNK2A1,DYNC1H1,PPP2R5B,PSMA2,PSMC3,PSMD3,PSMD4,PSMD11,RAB1A,UBE2D1,UBE2I,VRK1,PSMF1,ESPL1,CCP110,NUP153,ACTR1A,ARPP19,KIF2C,SIRT2,NUP205,CENPJ,RAB1B,NUF2,HAUS1,TUBB,CDC26
7_Member	GO Biological Processes	GO:0010389	regulation of G2/M transition of mitotic cell cycle	-4.27634	-1.72345	18/199	993,1778,4303,5683,5702,5709,5710,5717,5884,5890,9491,9738,10121,22974,55835,63967,115106,203068	CDC25A,DYNC1H1,FOXO4,PSMA2,PSMC3,PSMD3,PSMD4,PSMD11,RAD17,RAD51B,PSMF1,CCP110,ACTR1A,TPX2,CENPJ,CLSPN,HAUS1,TUBB
7_Member	Reactome Gene Sets	R-HSA-5607764	CLEC7A (Dectin-1) signaling	-4.15246	-1.65287	12/101	997,3708,4775,5683,5702,5709,5710,5717,7321,7334,9491,23291	CDC34,ITPR1,NFATC3,PSMA2,PSMC3,PSMD3,PSMD4,PSMD11,UBE2D1,UBE2N,PSMF1,FBXW11
7_Member	GO Biological Processes	GO:0007346	regulation of mitotic cell cycle	-4.13421	-1.65287	42/718	25,993,996,1025,1213,1778,1977,2260,3832,4303,4850,5683,5702,5709,5710,5717,5884,5890,6793,7321,9491,9700,9738,10121,10494,22933,22974,23513,51451,51512,55437,55719,55835,55968,63967,79187,79598,80198,84967,115106,203068,246184	ABL1,CDC25A,CDC27,CDK9,CLTC,DYNC1H1,EIF4E,FGFR1,KIF11,FOXO4,CNOT4,PSMA2,PSMC3,PSMD3,PSMD4,PSMD11,RAD17,RAD51B,STK10,UBE2D1,PSMF1,ESPL1,CCP110,ACTR1A,STK25,SIRT2,TPX2,SCRIB,LCMT1,GTSE1,STRADB,SLF2,CENPJ,NSFL1C,CLSPN,FSD1,CEP97,MUS81,LSM10,HAUS1,TUBB,CDC26
7_Member	GO Biological Processes	GO:1902036	regulation of hematopoietic stem cell differentiation	-4.12899	-1.65287	10/72	25,4297,5683,5702,5709,5710,5717,9491,9739,83737	ABL1,KMT2A,PSMA2,PSMC3,PSMD3,PSMD4,PSMD11,PSMF1,SETD1A,ITCH
7_Member	Reactome Gene Sets	R-HSA-174178	APC/C:Cdh1 mediated degradation of Cdc20 and other APC/C:Cdh1 targeted proteins in late mitosis/earl	-4.12899	-1.65287	10/72	996,5683,5702,5709,5710,5717,6502,7321,9491,246184	CDC27,PSMA2,PSMC3,PSMD3,PSMD4,PSMD11,SKP2,UBE2D1,PSMF1,CDC26
7_Member	GO Cellular Components	GO:1905368	peptidase complex	-3.9662	-1.54801	11/90	3300,5683,5702,5709,5710,5717,8295,9491,9789,23392,56943	DNAJB2,PSMA2,PSMC3,PSMD3,PSMD4,PSMD11,TRRAP,PSMF1,SPCS2,ECPAS,ENY2
7_Member	Reactome Gene Sets	R-HSA-174084	Autodegradation of Cdh1 by Cdh1:APC/C	-3.86775	-1.48467	9/63	996,5683,5702,5709,5710,5717,7321,9491,246184	CDC27,PSMA2,PSMC3,PSMD3,PSMD4,PSMD11,UBE2D1,PSMF1,CDC26
7_Member	Reactome Gene Sets	R-HSA-68882	Mitotic Anaphase	-3.8267	-1.4555	19/235	332,996,1778,5526,5683,5702,5709,5710,5717,7321,7329,7443,9491,9700,11004,22933,23165,83540,246184	BIRC5,CDC27,DYNC1H1,PPP2R5B,PSMA2,PSMC3,PSMD3,PSMD4,PSMD11,UBE2D1,UBE2I,VRK1,PSMF1,ESPL1,KIF2C,SIRT2,NUP205,NUF2,CDC26
7_Member	Reactome Gene Sets	R-HSA-2555396	Mitotic Metaphase and Anaphase	-3.80276	-1.4435	19/236	332,996,1778,5526,5683,5702,5709,5710,5717,7321,7329,7443,9491,9700,11004,22933,23165,83540,246184	BIRC5,CDC27,DYNC1H1,PPP2R5B,PSMA2,PSMC3,PSMD3,PSMD4,PSMD11,UBE2D1,UBE2I,VRK1,PSMF1,ESPL1,KIF2C,SIRT2,NUP205,NUF2,CDC26
7_Member	GO Biological Processes	GO:0043687	post-translational protein modification	-3.69625	-1.36462	25/364	1121,4924,5479,5683,5702,5709,5710,5717,5861,6502,6921,9491,11091,23038,23291,28952,51451,54620,55527,55832,79269,79754,80067,81876,157570	CHM,NUCB1,PPIB,PSMA2,PSMC3,PSMD3,PSMD4,PSMD11,RAB1A,SKP2,ELOC,PSMF1,WDR5,WDTC1,FBXW11,CCDC22,LCMT1,FBXL19,FEM1A,CAND1,DCAF10,ASB13,DCAF17,RAB1B,ESCO2
7_Member	Reactome Gene Sets	R-HSA-174154	APC/C:Cdc20 mediated degradation of Securin	-3.65879	-1.34974	9/67	996,5683,5702,5709,5710,5717,7321,9491,246184	CDC27,PSMA2,PSMC3,PSMD3,PSMD4,PSMD11,UBE2D1,PSMF1,CDC26
7_Member	Reactome Gene Sets	R-HSA-2871837	FCERI mediated NF-kB activation	-3.64889	-1.34305	10/82	997,5683,5702,5709,5710,5717,7321,7334,9491,23291	CDC34,PSMA2,PSMC3,PSMD3,PSMD4,PSMD11,UBE2D1,UBE2N,PSMF1,FBXW11
7_Member	GO Biological Processes	GO:0044770	cell cycle phase transition	-3.6122	-1.3178	37/640	993,996,997,1778,1977,4149,4172,4303,4850,5000,5683,5702,5709,5710,5717,5884,5890,6502,7321,9491,9700,9738,10121,10776,22933,22974,23291,29086,51451,51512,54623,55835,63967,84967,115106,203068,246184	CDC25A,CDC27,CDC34,DYNC1H1,EIF4E,MAX,MCM3,FOXO4,CNOT4,ORC4,PSMA2,PSMC3,PSMD3,PSMD4,PSMD11,RAD17,RAD51B,SKP2,UBE2D1,PSMF1,ESPL1,CCP110,ACTR1A,ARPP19,SIRT2,TPX2,FBXW11,BABAM1,LCMT1,GTSE1,PAF1,CENPJ,CLSPN,LSM10,HAUS1,TUBB,CDC26
7_Member	Reactome Gene Sets	R-HSA-69202	Cyclin E associated events during G1/S transition	-3.6052	-1.3178	10/83	993,4149,5683,5702,5709,5710,5717,6502,9491,55957	CDC25A,MAX,PSMA2,PSMC3,PSMD3,PSMD4,PSMD11,SKP2,PSMF1,LIN37
7_Member	GO Biological Processes	GO:0002244	hematopoietic progenitor cell differentiation	-3.60185	-1.3178	15/168	25,4297,5683,5702,5709,5710,5717,9491,9739,23094,23212,51205,83737,91298,157570	ABL1,KMT2A,PSMA2,PSMC3,PSMD3,PSMD4,PSMD11,PSMF1,SETD1A,SIPA1L3,RRS1,ACP6,ITCH,C12orf29,ESCO2
7_Member	Reactome Gene Sets	R-HSA-69481	G2/M Checkpoints	-3.60185	-1.3178	15/168	993,4172,5000,5683,5702,5709,5710,5717,5884,7334,7486,9491,29086,51512,63967	CDC25A,MCM3,ORC4,PSMA2,PSMC3,PSMD3,PSMD4,PSMD11,RAD17,UBE2N,WRN,PSMF1,BABAM1,GTSE1,CLSPN
7_Member	GO Biological Processes	GO:0044772	mitotic cell cycle phase transition	-3.5876	-1.30959	35/595	993,996,997,1778,1977,4149,4172,4303,4850,5000,5683,5702,5709,5710,5717,5884,5890,6502,7321,9491,9700,9738,10121,10776,22933,22974,23291,51451,51512,55835,63967,84967,115106,203068,246184	CDC25A,CDC27,CDC34,DYNC1H1,EIF4E,MAX,MCM3,FOXO4,CNOT4,ORC4,PSMA2,PSMC3,PSMD3,PSMD4,PSMD11,RAD17,RAD51B,SKP2,UBE2D1,PSMF1,ESPL1,CCP110,ACTR1A,ARPP19,SIRT2,TPX2,FBXW11,LCMT1,GTSE1,CENPJ,CLSPN,LSM10,HAUS1,TUBB,CDC26
7_Member	GO Biological Processes	GO:0060218	hematopoietic stem cell differentiation	-3.56221	-1.2931	10/84	25,4297,5683,5702,5709,5710,5717,9491,9739,83737	ABL1,KMT2A,PSMA2,PSMC3,PSMD3,PSMD4,PSMD11,PSMF1,SETD1A,ITCH
7_Member	GO Biological Processes	GO:1901532	regulation of hematopoietic progenitor cell differentiation	-3.51991	-1.27983	10/85	25,4297,5683,5702,5709,5710,5717,9491,9739,83737	ABL1,KMT2A,PSMA2,PSMC3,PSMD3,PSMD4,PSMD11,PSMF1,SETD1A,ITCH
7_Member	Reactome Gene Sets	R-HSA-69656	Cyclin A:Cdk2-associated events at S phase entry	-3.51991	-1.27983	10/85	993,4149,5683,5702,5709,5710,5717,6502,9491,55957	CDC25A,MAX,PSMA2,PSMC3,PSMD3,PSMD4,PSMD11,SKP2,PSMF1,LIN37
7_Member	Reactome Gene Sets	R-HSA-174143	APC/C-mediated degradation of cell cycle proteins	-3.47828	-1.25708	10/86	996,5683,5702,5709,5710,5717,6502,7321,9491,246184	CDC27,PSMA2,PSMC3,PSMD3,PSMD4,PSMD11,SKP2,UBE2D1,PSMF1,CDC26
7_Member	Reactome Gene Sets	R-HSA-453276	Regulation of mitotic cell cycle	-3.47828	-1.25708	10/86	996,5683,5702,5709,5710,5717,6502,7321,9491,246184	CDC27,PSMA2,PSMC3,PSMD3,PSMD4,PSMD11,SKP2,UBE2D1,PSMF1,CDC26
7_Member	Reactome Gene Sets	R-HSA-69239	Synthesis of DNA	-3.47167	-1.25501	12/119	996,4172,5000,5683,5702,5709,5710,5717,6502,7321,9491,246184	CDC27,MCM3,ORC4,PSMA2,PSMC3,PSMD3,PSMD4,PSMD11,SKP2,UBE2D1,PSMF1,CDC26
7_Member	Reactome Gene Sets	R-HSA-68949	Orc1 removal from chromatin	-3.46563	-1.25156	9/71	4172,5000,5683,5702,5709,5710,5717,6502,9491	MCM3,ORC4,PSMA2,PSMC3,PSMD3,PSMD4,PSMD11,SKP2,PSMF1
7_Member	Reactome Gene Sets	R-HSA-174184	Cdc20:Phospho-APC/C mediated degradation of Cyclin A	-3.41959	-1.2335	9/72	996,5683,5702,5709,5710,5717,7321,9491,246184	CDC27,PSMA2,PSMC3,PSMD3,PSMD4,PSMD11,UBE2D1,PSMF1,CDC26
7_Member	Reactome Gene Sets	R-HSA-69017	CDK-mediated phosphorylation and removal of Cdc6	-3.41959	-1.2335	9/72	996,5683,5702,5709,5710,5717,7321,9491,246184	CDC27,PSMA2,PSMC3,PSMD3,PSMD4,PSMD11,UBE2D1,PSMF1,CDC26
7_Member	Reactome Gene Sets	R-HSA-450531	Regulation of mRNA stability by proteins that bind AU-rich elements	-3.39696	-1.22267	10/88	5683,5702,5709,5710,5717,9491,22894,26986,51013,55802	PSMA2,PSMC3,PSMD3,PSMD4,PSMD11,PSMF1,DIS3,PABPC1,EXOSC1,DCP1A
7_Member	Reactome Gene Sets	R-HSA-179419	APC:Cdc20 mediated degradation of cell cycle proteins prior to satisfation of the cell cycle checkpo	-3.37439	-1.2059	9/73	996,5683,5702,5709,5710,5717,7321,9491,246184	CDC27,PSMA2,PSMC3,PSMD3,PSMD4,PSMD11,UBE2D1,PSMF1,CDC26
7_Member	Reactome Gene Sets	R-HSA-176409	APC/C:Cdc20 mediated degradation of mitotic proteins	-3.28643	-1.14371	9/75	996,5683,5702,5709,5710,5717,7321,9491,246184	CDC27,PSMA2,PSMC3,PSMD3,PSMD4,PSMD11,UBE2D1,PSMF1,CDC26
7_Member	Reactome Gene Sets	R-HSA-176814	Activation of APC/C and APC/C:Cdc20 mediated degradation of mitotic proteins	-3.24362	-1.10744	9/76	996,5683,5702,5709,5710,5717,7321,9491,246184	CDC27,PSMA2,PSMC3,PSMD3,PSMD4,PSMD11,UBE2D1,PSMF1,CDC26
7_Member	Reactome Gene Sets	R-HSA-69306	DNA Replication	-3.21394	-1.09884	12/127	996,4172,5000,5683,5702,5709,5710,5717,6502,7321,9491,246184	CDC27,MCM3,ORC4,PSMA2,PSMC3,PSMD3,PSMD4,PSMD11,SKP2,UBE2D1,PSMF1,CDC26
7_Member	GO Biological Processes	GO:1901987	regulation of cell cycle phase transition	-3.15575	-1.05523	29/487	993,996,1778,4303,4850,5683,5702,5709,5710,5717,5884,5890,7321,9491,9700,9738,10121,22933,22974,29086,51451,51512,54623,55835,63967,84967,115106,203068,246184	CDC25A,CDC27,DYNC1H1,FOXO4,CNOT4,PSMA2,PSMC3,PSMD3,PSMD4,PSMD11,RAD17,RAD51B,UBE2D1,PSMF1,ESPL1,CCP110,ACTR1A,SIRT2,TPX2,BABAM1,LCMT1,GTSE1,PAF1,CENPJ,CLSPN,LSM10,HAUS1,TUBB,CDC26
7_Member	GO Cellular Components	GO:0000502	proteasome complex	-3.14492	-1.05189	8/63	3300,5683,5702,5709,5710,5717,9491,23392	DNAJB2,PSMA2,PSMC3,PSMD3,PSMD4,PSMD11,PSMF1,ECPAS
7_Member	GO Biological Processes	GO:0031146	SCF-dependent proteasomal ubiquitin-dependent protein catabolic process	-3.13118	-1.04782	10/95	5683,5702,5709,5710,5717,6502,9491,23291,26231,196394	PSMA2,PSMC3,PSMD3,PSMD4,PSMD11,SKP2,PSMF1,FBXW11,LRRC29,AMN1
7_Member	Reactome Gene Sets	R-HSA-453279	Mitotic G1 phase and G1/S transition	-3.10414	-1.03225	13/149	25,993,4149,4172,5000,5683,5702,5709,5710,5717,6502,9491,55957	ABL1,CDC25A,MAX,MCM3,ORC4,PSMA2,PSMC3,PSMD3,PSMD4,PSMD11,SKP2,PSMF1,LIN37
7_Member	GO Cellular Components	GO:1905369	endopeptidase complex	-3.09872	-1.03225	8/64	3300,5683,5702,5709,5710,5717,9491,23392	DNAJB2,PSMA2,PSMC3,PSMD3,PSMD4,PSMD11,PSMF1,ECPAS
7_Member	Reactome Gene Sets	R-HSA-69206	G1/S Transition	-3.09369	-1.03	12/131	993,4149,4172,5000,5683,5702,5709,5710,5717,6502,9491,55957	CDC25A,MAX,MCM3,ORC4,PSMA2,PSMC3,PSMD3,PSMD4,PSMD11,SKP2,PSMF1,LIN37
7_Member	Reactome Gene Sets	R-HSA-176408	Regulation of APC/C activators between G1/S and early anaphase	-3.07971	-1.02415	9/80	996,5683,5702,5709,5710,5717,7321,9491,246184	CDC27,PSMA2,PSMC3,PSMD3,PSMD4,PSMD11,UBE2D1,PSMF1,CDC26
7_Member	GO Biological Processes	GO:1901990	regulation of mitotic cell cycle phase transition	-3.0407	-1.00249	27/449	993,996,1778,4303,4850,5683,5702,5709,5710,5717,5884,5890,7321,9491,9700,9738,10121,22933,22974,51451,51512,55835,63967,84967,115106,203068,246184	CDC25A,CDC27,DYNC1H1,FOXO4,CNOT4,PSMA2,PSMC3,PSMD3,PSMD4,PSMD11,RAD17,RAD51B,UBE2D1,PSMF1,ESPL1,CCP110,ACTR1A,SIRT2,TPX2,LCMT1,GTSE1,CENPJ,CLSPN,LSM10,HAUS1,TUBB,CDC26
7_Member	GO Biological Processes	GO:0031145	anaphase-promoting complex-dependent catabolic process	-3.04047	-1.00249	9/81	996,5683,5702,5709,5710,5717,7321,9491,246184	CDC27,PSMA2,PSMC3,PSMD3,PSMD4,PSMD11,UBE2D1,PSMF1,CDC26
7_Member	Reactome Gene Sets	R-HSA-2467813	Separation of Sister Chromatids	-3.03854	-1.00228	15/190	332,996,1778,5526,5683,5702,5709,5710,5717,7321,9491,9700,11004,83540,246184	BIRC5,CDC27,DYNC1H1,PPP2R5B,PSMA2,PSMC3,PSMD3,PSMD4,PSMD11,UBE2D1,PSMF1,ESPL1,KIF2C,NUF2,CDC26
7_Member	Reactome Gene Sets	R-HSA-202424	Downstream TCR signaling	-3.02545	-0.992607	10/98	997,5683,5702,5709,5710,5717,7321,7334,9491,23291	CDC34,PSMA2,PSMC3,PSMD3,PSMD4,PSMD11,UBE2D1,UBE2N,PSMF1,FBXW11
7_Member	Reactome Gene Sets	R-HSA-1234176	Oxygen-dependent proline hydroxylation of Hypoxia-inducible Factor Alpha	-3.00913	-0.98756	8/66	5683,5702,5709,5710,5717,6921,7321,9491	PSMA2,PSMC3,PSMD3,PSMD4,PSMD11,ELOC,UBE2D1,PSMF1
7_Member	Reactome Gene Sets	R-HSA-2454202	Fc epsilon receptor (FCERI) signaling	-3.00698	-0.98756	12/134	997,3708,4775,5683,5702,5709,5710,5717,7321,7334,9491,23291	CDC34,ITPR1,NFATC3,PSMA2,PSMC3,PSMD3,PSMD4,PSMD11,UBE2D1,UBE2N,PSMF1,FBXW11
7_Member	Reactome Gene Sets	R-HSA-5688426	Deubiquitination	-2.97049	-0.964552	20/297	993,2648,4303,5071,5683,5702,5709,5710,5717,6502,7321,8295,8724,9491,9738,23172,29086,55252,63967,84749	CDC25A,KAT2A,FOXO4,PRKN,PSMA2,PSMC3,PSMD3,PSMD4,PSMD11,SKP2,UBE2D1,TRRAP,SNX3,PSMF1,CCP110,ABRAXAS2,BABAM1,ASXL2,CLSPN,USP30
7_Member	Reactome Gene Sets	R-HSA-69601	Ubiquitin Mediated Degradation of Phosphorylated Cdc25A	-2.96777	-0.964552	7/52	993,5683,5702,5709,5710,5717,9491	CDC25A,PSMA2,PSMC3,PSMD3,PSMD4,PSMD11,PSMF1
7_Member	Reactome Gene Sets	R-HSA-69610	p53-Independent DNA Damage Response	-2.96777	-0.964552	7/52	993,5683,5702,5709,5710,5717,9491	CDC25A,PSMA2,PSMC3,PSMD3,PSMD4,PSMD11,PSMF1
7_Member	Reactome Gene Sets	R-HSA-69613	p53-Independent G1/S DNA damage checkpoint	-2.96777	-0.964552	7/52	993,5683,5702,5709,5710,5717,9491	CDC25A,PSMA2,PSMC3,PSMD3,PSMD4,PSMD11,PSMF1
7_Member	Reactome Gene Sets	R-HSA-195253	Degradation of beta-catenin by the destruction complex	-2.96394	-0.963892	9/83	5526,5683,5702,5709,5710,5717,7089,7091,9491	PPP2R5B,PSMA2,PSMC3,PSMD3,PSMD4,PSMD11,TLE2,TLE4,PSMF1
7_Member	GO Biological Processes	GO:0070498	interleukin-1-mediated signaling pathway	-2.95745	-0.95898	10/100	5683,5702,5709,5710,5717,7334,9491,23291,54726,57162	PSMA2,PSMC3,PSMD3,PSMD4,PSMD11,UBE2N,PSMF1,FBXW11,OTUD4,PELI1
7_Member	Reactome Gene Sets	R-HSA-68867	Assembly of the pre-replicative complex	-2.9231	-0.93397	8/68	4172,5000,5683,5702,5709,5710,5717,9491	MCM3,ORC4,PSMA2,PSMC3,PSMD3,PSMD4,PSMD11,PSMF1
7_Member	Reactome Gene Sets	R-HSA-169911	Regulation of Apoptosis	-2.91787	-0.930272	7/53	4976,5683,5702,5709,5710,5717,9491	OPA1,PSMA2,PSMC3,PSMD3,PSMD4,PSMD11,PSMF1
7_Member	Reactome Gene Sets	R-HSA-8878171	Transcriptional regulation by RUNX1	-2.86177	-0.88178	17/239	25,640,1457,1515,4297,5683,5702,5709,5710,5717,8085,9491,9739,9757,11091,55170,83737	ABL1,BLK,CSNK2A1,CTSV,KMT2A,PSMA2,PSMC3,PSMD3,PSMD4,PSMD11,KMT2D,PSMF1,SETD1A,KMT2B,WDR5,PRMT6,ITCH
7_Member	Reactome Gene Sets	R-HSA-180585	Vif-mediated degradation of APOBEC3G	-2.82166	-0.863161	7/55	5683,5702,5709,5710,5717,6921,9491	PSMA2,PSMC3,PSMD3,PSMD4,PSMD11,ELOC,PSMF1
7_Member	Reactome Gene Sets	R-HSA-450408	AUF1 (hnRNP D0) binds and destabilizes mRNA	-2.77526	-0.834193	7/56	5683,5702,5709,5710,5717,9491,26986	PSMA2,PSMC3,PSMD3,PSMD4,PSMD11,PSMF1,PABPC1
7_Member	Reactome Gene Sets	R-HSA-5621481	C-type lectin receptors (CLRs)	-2.76327	-0.827679	12/143	997,3708,4775,5683,5702,5709,5710,5717,7321,7334,9491,23291	CDC34,ITPR1,NFATC3,PSMA2,PSMC3,PSMD3,PSMD4,PSMD11,UBE2D1,UBE2N,PSMF1,FBXW11
7_Member	GO Biological Processes	GO:1902750	negative regulation of cell cycle G2/M phase transition	-2.73388	-0.80236	10/107	4303,5683,5702,5709,5710,5717,5884,9491,29086,63967	FOXO4,PSMA2,PSMC3,PSMD3,PSMD4,PSMD11,RAD17,PSMF1,BABAM1,CLSPN
7_Member	Reactome Gene Sets	R-HSA-4086400	PCP/CE pathway	-2.64874	-0.748329	9/92	1213,5582,5683,5702,5709,5710,5717,9491,23513	CLTC,PRKCG,PSMA2,PSMC3,PSMD3,PSMD4,PSMD11,PSMF1,SCRIB
7_Member	Reactome Gene Sets	R-HSA-1234174	Cellular response to hypoxia	-2.64697	-0.748329	8/75	5683,5702,5709,5710,5717,6921,7321,9491	PSMA2,PSMC3,PSMD3,PSMD4,PSMD11,ELOC,UBE2D1,PSMF1
7_Member	Reactome Gene Sets	R-HSA-5676590	NIK-->noncanonical NF-kB signaling	-2.6424	-0.748329	7/59	5683,5702,5709,5710,5717,9491,23291	PSMA2,PSMC3,PSMD3,PSMD4,PSMD11,PSMF1,FBXW11
7_Member	Reactome Gene Sets	R-HSA-68827	CDT1 association with the CDC6:ORC:origin complex	-2.6424	-0.748329	7/59	5000,5683,5702,5709,5710,5717,9491	ORC4,PSMA2,PSMC3,PSMD3,PSMD4,PSMD11,PSMF1
7_Member	Reactome Gene Sets	R-HSA-187577	SCF(Skp2)-mediated degradation of p27/p21	-2.6001	-0.718224	7/60	5683,5702,5709,5710,5717,6502,9491	PSMA2,PSMC3,PSMD3,PSMD4,PSMD11,SKP2,PSMF1
7_Member	Reactome Gene Sets	R-HSA-5607761	Dectin-1 mediated noncanonical NF-kB signaling	-2.6001	-0.718224	7/60	5683,5702,5709,5710,5717,9491,23291	PSMA2,PSMC3,PSMD3,PSMD4,PSMD11,PSMF1,FBXW11
7_Member	Reactome Gene Sets	R-HSA-5610780	Degradation of GLI1 by the proteasome	-2.6001	-0.718224	7/60	5683,5702,5709,5710,5717,9491,83737	PSMA2,PSMC3,PSMD3,PSMD4,PSMD11,PSMF1,ITCH
7_Member	KEGG Pathway	hsa03050	Proteasome	-2.59232	-0.71165	6/45	5683,5702,5709,5710,5717,9491	PSMA2,PSMC3,PSMD3,PSMD4,PSMD11,PSMF1
7_Member	Reactome Gene Sets	R-HSA-983705	Signaling by the B Cell Receptor (BCR)	-2.58669	-0.709603	10/112	640,3708,4775,5683,5702,5709,5710,5717,9491,23291	BLK,ITPR1,NFATC3,PSMA2,PSMC3,PSMD3,PSMD4,PSMD11,PSMF1,FBXW11
7_Member	GO Biological Processes	GO:0061418	regulation of transcription from RNA polymerase II promoter in response to hypoxia	-2.57448	-0.703967	8/77	5683,5702,5709,5710,5717,6921,9491,22933	PSMA2,PSMC3,PSMD3,PSMD4,PSMD11,ELOC,PSMF1,SIRT2
7_Member	Reactome Gene Sets	R-HSA-5619084	ABC transporter disorders	-2.57448	-0.703967	8/77	19,5683,5702,5709,5710,5717,9491,79139	ABCA1,PSMA2,PSMC3,PSMD3,PSMD4,PSMD11,PSMF1,DERL1
7_Member	Reactome Gene Sets	R-HSA-5678895	Defective CFTR causes cystic fibrosis	-2.55873	-0.693377	7/61	5683,5702,5709,5710,5717,9491,79139	PSMA2,PSMC3,PSMD3,PSMD4,PSMD11,PSMF1,DERL1
7_Member	GO Biological Processes	GO:0010972	negative regulation of G2/M transition of mitotic cell cycle	-2.55315	-0.692409	9/95	4303,5683,5702,5709,5710,5717,5884,9491,63967	FOXO4,PSMA2,PSMC3,PSMD3,PSMD4,PSMD11,RAD17,PSMF1,CLSPN
7_Member	CORUM	CORUM:32	PA700 complex	-2.52146	-0.678253	4/20	5702,5709,5710,5717	PSMC3,PSMD3,PSMD4,PSMD11
7_Member	Reactome Gene Sets	R-HSA-5619115	Disorders of transmembrane transporters	-2.47749	-0.648768	13/175	19,5683,5702,5709,5710,5717,9491,9972,9990,10999,23165,79139,116085	ABCA1,PSMA2,PSMC3,PSMD3,PSMD4,PSMD11,PSMF1,NUP153,SLC12A6,SLC27A4,NUP205,DERL1,SLC22A12
7_Member	Reactome Gene Sets	R-HSA-162909	Host Interactions of HIV factors	-2.4544	-0.632017	11/136	164,1025,5683,5702,5709,5710,5717,6921,9491,9972,23165	AP1G1,CDK9,PSMA2,PSMC3,PSMD3,PSMD4,PSMD11,ELOC,PSMF1,NUP153,NUP205
7_Member	GO Cellular Components	GO:0005838	proteasome regulatory particle	-2.44037	-0.62169	4/21	5702,5709,5710,5717	PSMC3,PSMD3,PSMD4,PSMD11
7_Member	Reactome Gene Sets	R-HSA-4608870	Asymmetric localization of PCP proteins	-2.43989	-0.62169	7/64	5683,5702,5709,5710,5717,9491,23513	PSMA2,PSMC3,PSMD3,PSMD4,PSMD11,PSMF1,SCRIB
7_Member	Reactome Gene Sets	R-HSA-5689880	Ub-specific processing proteases	-2.41777	-0.608818	15/220	993,2648,4303,5683,5702,5709,5710,5717,6502,8295,8724,9491,9738,63967,84749	CDC25A,KAT2A,FOXO4,PSMA2,PSMC3,PSMD3,PSMD4,PSMD11,SKP2,TRRAP,SNX3,PSMF1,CCP110,CLSPN,USP30
7_Member	GO Biological Processes	GO:2000736	regulation of stem cell differentiation	-2.39609	-0.594203	10/119	25,4297,5683,5702,5709,5710,5717,9491,9739,83737	ABL1,KMT2A,PSMA2,PSMC3,PSMD3,PSMD4,PSMD11,PSMF1,SETD1A,ITCH
7_Member	GO Biological Processes	GO:0010948	negative regulation of cell cycle process	-2.38171	-0.582815	21/357	1025,2648,4149,4303,4850,5526,5683,5702,5709,5710,5717,5884,7014,9491,9700,29086,51451,51512,63967,84108,339345	CDK9,KAT2A,MAX,FOXO4,CNOT4,PPP2R5B,PSMA2,PSMC3,PSMD3,PSMD4,PSMD11,RAD17,TERF2,PSMF1,ESPL1,BABAM1,LCMT1,GTSE1,CLSPN,PCGF6,NANOS2
7_Member	Reactome Gene Sets	R-HSA-1168372	Downstream signaling events of B Cell Receptor (BCR)	-2.37182	-0.574908	8/83	4775,5683,5702,5709,5710,5717,9491,23291	NFATC3,PSMA2,PSMC3,PSMD3,PSMD4,PSMD11,PSMF1,FBXW11
7_Member	Reactome Gene Sets	R-HSA-202403	TCR signaling	-2.37022	-0.574297	10/120	997,5683,5702,5709,5710,5717,7321,7334,9491,23291	CDC34,PSMA2,PSMC3,PSMD3,PSMD4,PSMD11,UBE2D1,UBE2N,PSMF1,FBXW11
7_Member	Reactome Gene Sets	R-HSA-1236978	Cross-presentation of soluble exogenous antigens (endosomes)	-2.35879	-0.570567	6/50	5683,5702,5709,5710,5717,9491	PSMA2,PSMC3,PSMD3,PSMD4,PSMD11,PSMF1
7_Member	Reactome Gene Sets	R-HSA-211733	Regulation of activated PAK-2p34 by proteasome mediated degradation	-2.35879	-0.570567	6/50	5683,5702,5709,5710,5717,9491	PSMA2,PSMC3,PSMD3,PSMD4,PSMD11,PSMF1
7_Member	Reactome Gene Sets	R-HSA-446652	Interleukin-1 family signaling	-2.35867	-0.570567	11/140	5683,5702,5709,5710,5717,5782,7334,9491,23291,25930,57162	PSMA2,PSMC3,PSMD3,PSMD4,PSMD11,PTPN12,UBE2N,PSMF1,FBXW11,PTPN23,PELI1
7_Member	GO Biological Processes	GO:0050852	T cell receptor signaling pathway	-2.35484	-0.56771	14/202	25,1967,5683,5702,5709,5710,5717,7334,8890,9491,23291,65125,80381,84807	ABL1,EIF2B1,PSMA2,PSMC3,PSMD3,PSMD4,PSMD11,UBE2N,EIF2B4,PSMF1,FBXW11,WNK1,CD276,NFKBID
7_Member	GO Biological Processes	GO:0030177	positive regulation of Wnt signaling pathway	-2.33327	-0.549986	13/182	25,1457,5683,5702,5709,5710,5717,9491,55182,55959,57664,63977,65125	ABL1,CSNK2A1,PSMA2,PSMC3,PSMD3,PSMD4,PSMD11,PSMF1,RNF220,SULF2,PLEKHA4,PRDM15,WNK1
7_Member	Reactome Gene Sets	R-HSA-1169091	Activation of NF-kappaB in B cells	-2.32839	-0.547974	7/67	5683,5702,5709,5710,5717,9491,23291	PSMA2,PSMC3,PSMD3,PSMD4,PSMD11,PSMF1,FBXW11
7_Member	Reactome Gene Sets	R-HSA-382556	ABC-family proteins mediated transport	-2.31816	-0.540589	9/103	5683,5702,5709,5710,5717,9491,10057,11194,79139	PSMA2,PSMC3,PSMD3,PSMD4,PSMD11,PSMF1,ABCC5,ABCB8,DERL1
7_Member	Reactome Gene Sets	R-HSA-9020702	Interleukin-1 signaling	-2.31816	-0.540589	9/103	5683,5702,5709,5710,5717,7334,9491,23291,57162	PSMA2,PSMC3,PSMD3,PSMD4,PSMD11,UBE2N,PSMF1,FBXW11,PELI1
7_Member	Reactome Gene Sets	R-HSA-350562	Regulation of ornithine decarboxylase (ODC)	-2.31576	-0.539815	6/51	5683,5702,5709,5710,5717,9491	PSMA2,PSMC3,PSMD3,PSMD4,PSMD11,PSMF1
7_Member	CORUM	CORUM:193	PA700-20S-PA28 complex	-2.31456	-0.539815	5/36	5683,5702,5709,5710,5717	PSMA2,PSMC3,PSMD3,PSMD4,PSMD11
7_Member	Reactome Gene Sets	R-HSA-69002	DNA Replication Pre-Initiation	-2.30879	-0.534995	8/85	4172,5000,5683,5702,5709,5710,5717,9491	MCM3,ORC4,PSMA2,PSMC3,PSMD3,PSMD4,PSMD11,PSMF1
7_Member	Reactome Gene Sets	R-HSA-69615	G1/S DNA Damage Checkpoints	-2.29273	-0.526145	7/68	993,5683,5702,5709,5710,5717,9491	CDC25A,PSMA2,PSMC3,PSMD3,PSMD4,PSMD11,PSMF1
7_Member	Reactome Gene Sets	R-HSA-180534	Vpu mediated degradation of CD4	-2.27382	-0.519038	6/52	5683,5702,5709,5710,5717,9491	PSMA2,PSMC3,PSMD3,PSMD4,PSMD11,PSMF1
7_Member	Reactome Gene Sets	R-HSA-349425	Autodegradation of the E3 ubiquitin ligase COP1	-2.27382	-0.519038	6/52	5683,5702,5709,5710,5717,9491	PSMA2,PSMC3,PSMD3,PSMD4,PSMD11,PSMF1
7_Member	Reactome Gene Sets	R-HSA-75815	Ubiquitin-dependent degradation of Cyclin D	-2.27382	-0.519038	6/52	5683,5702,5709,5710,5717,9491	PSMA2,PSMC3,PSMD3,PSMD4,PSMD11,PSMF1
7_Member	Reactome Gene Sets	R-HSA-8948751	Regulation of PTEN stability and activity	-2.25778	-0.509485	7/69	1457,5683,5702,5709,5710,5717,9491	CSNK2A1,PSMA2,PSMC3,PSMD3,PSMD4,PSMD11,PSMF1
7_Member	GO Biological Processes	GO:1903706	regulation of hemopoiesis	-2.25422	-0.506805	26/487	25,572,914,1209,2551,2648,4297,4830,4850,5683,5702,5709,5710,5717,8085,8993,9491,9739,9757,10766,11091,54623,55170,83737,84807,286410	ABL1,BAD,CD2,CLPTM1,GABPA,KAT2A,KMT2A,NME1,CNOT4,PSMA2,PSMC3,PSMD3,PSMD4,PSMD11,KMT2D,PGLYRP1,PSMF1,SETD1A,KMT2B,TOB2,WDR5,PAF1,PRMT6,ITCH,NFKBID,ATP11C
7_Member	GO Cellular Components	GO:0022624	proteasome accessory complex	-2.22305	-0.483507	4/24	5702,5709,5710,5717	PSMC3,PSMD3,PSMD4,PSMD11
7_Member	Reactome Gene Sets	R-HSA-8854050	FBXL7 down-regulates AURKA during mitotic entry and in early mitosis	-2.19309	-0.461283	6/54	5683,5702,5709,5710,5717,9491	PSMA2,PSMC3,PSMD3,PSMD4,PSMD11,PSMF1
7_Member	Reactome Gene Sets	R-HSA-9604323	Negative regulation of NOTCH4 signaling	-2.19309	-0.461283	6/54	5683,5702,5709,5710,5717,9491	PSMA2,PSMC3,PSMD3,PSMD4,PSMD11,PSMF1
7_Member	Reactome Gene Sets	R-HSA-5687128	MAPK6/MAPK4 signaling	-2.18886	-0.458751	8/89	5683,5702,5709,5710,5717,8202,8550,9491	PSMA2,PSMC3,PSMD3,PSMD4,PSMD11,NCOA3,MAPKAPK5,PSMF1
7_Member	GO Biological Processes	GO:0060071	Wnt signaling pathway, planar cell polarity pathway	-2.18441	-0.455148	9/108	25,1213,5683,5702,5709,5710,5717,9491,57664	ABL1,CLTC,PSMA2,PSMC3,PSMD3,PSMD4,PSMD11,PSMF1,PLEKHA4
7_Member	GO Biological Processes	GO:0062012	regulation of small molecule metabolic process	-2.18032	-0.451899	25/469	572,1213,2648,2954,3795,5071,5683,5702,5709,5710,5717,9491,9572,9972,10776,10999,11091,23038,23165,51341,51451,57223,64801,79602,83667	BAD,CLTC,KAT2A,GSTZ1,KHK,PRKN,PSMA2,PSMC3,PSMD3,PSMD4,PSMD11,PSMF1,NR1D1,NUP153,ARPP19,SLC27A4,WDR5,WDTC1,NUP205,ZBTB7A,LCMT1,PPP4R3B,ARV1,ADIPOR2,SESN2
7_Member	GO Biological Processes	GO:0090263	positive regulation of canonical Wnt signaling pathway	-2.1794	-0.451826	11/148	5683,5702,5709,5710,5717,9491,55182,55959,57664,63977,65125	PSMA2,PSMC3,PSMD3,PSMD4,PSMD11,PSMF1,RNF220,SULF2,PLEKHA4,PRDM15,WNK1
7_Member	GO Biological Processes	GO:0043248	proteasome assembly	-2.16968	-0.448803	3/13	5710,5717,23392	PSMD4,PSMD11,ECPAS
7_Member	Reactome Gene Sets	R-HSA-174113	SCF-beta-TrCP mediated degradation of Emi1	-2.15422	-0.443189	6/55	5683,5702,5709,5710,5717,9491	PSMA2,PSMC3,PSMD3,PSMD4,PSMD11,PSMF1
7_Member	Reactome Gene Sets	R-HSA-4641257	Degradation of AXIN	-2.15422	-0.443189	6/55	5683,5702,5709,5710,5717,9491	PSMA2,PSMC3,PSMD3,PSMD4,PSMD11,PSMF1
7_Member	Reactome Gene Sets	R-HSA-8941858	Regulation of RUNX3 expression and activity	-2.15422	-0.443189	6/55	5683,5702,5709,5710,5717,9491	PSMA2,PSMC3,PSMD3,PSMD4,PSMD11,PSMF1
7_Member	GO Biological Processes	GO:0048863	stem cell differentiation	-2.14926	-0.439046	16/258	25,1072,3720,4297,4303,5683,5702,5709,5710,5717,6949,9491,9739,22823,65979,83737	ABL1,CFL1,JARID2,KMT2A,FOXO4,PSMA2,PSMC3,PSMD3,PSMD4,PSMD11,TCOF1,PSMF1,SETD1A,MTF2,PHACTR4,ITCH
7_Member	Reactome Gene Sets	R-HSA-5663202	Diseases of signal transduction by growth factor receptors and second messengers	-2.1441	-0.435505	21/375	572,1024,2260,2549,2648,4303,5245,5430,5526,5683,5702,5709,5710,5717,5782,6199,6801,7094,8844,9491,142678	BAD,CDK8,FGFR1,GAB1,KAT2A,FOXO4,PHB,POLR2A,PPP2R5B,PSMA2,PSMC3,PSMD3,PSMD4,PSMD11,PTPN12,RPS6KB2,STRN,TLN1,KSR1,PSMF1,MIB2
7_Member	GO Biological Processes	GO:0090175	regulation of establishment of planar polarity	-2.13346	-0.427184	9/110	25,1213,5683,5702,5709,5710,5717,9491,57664	ABL1,CLTC,PSMA2,PSMC3,PSMD3,PSMD4,PSMD11,PSMF1,PLEKHA4
7_Member	Reactome Gene Sets	R-HSA-8939902	Regulation of RUNX2 expression and activity	-2.12473	-0.421748	7/73	5683,5702,5709,5710,5717,6502,9491	PSMA2,PSMC3,PSMD3,PSMD4,PSMD11,SKP2,PSMF1
7_Member	Reactome Gene Sets	R-HSA-9006925	Intracellular signaling by second messengers	-2.11929	-0.418622	18/306	572,1457,2260,2549,3708,4303,5526,5582,5683,5702,5709,5710,5717,6199,6801,9491,55004,153129	BAD,CSNK2A1,FGFR1,GAB1,ITPR1,FOXO4,PPP2R5B,PRKCG,PSMA2,PSMC3,PSMD3,PSMD4,PSMD11,RPS6KB2,STRN,PSMF1,LAMTOR1,SLC38A9
7_Member	Reactome Gene Sets	R-HSA-5362768	Hh mutants that don't undergo autocatalytic processing are degraded by ERAD	-2.11628	-0.418622	6/56	5683,5702,5709,5710,5717,9491	PSMA2,PSMC3,PSMD3,PSMD4,PSMD11,PSMF1
7_Member	GO Biological Processes	GO:0198738	cell-cell signaling by wnt	-2.09083	-0.401236	27/527	25,1213,1457,2300,2869,5071,5683,5702,5709,5710,5717,6801,7089,7091,7443,8724,9491,23291,25930,54623,55182,55959,57664,63977,64897,65125,283149	ABL1,CLTC,CSNK2A1,FOXL1,GRK5,PRKN,PSMA2,PSMC3,PSMD3,PSMD4,PSMD11,STRN,TLE2,TLE4,VRK1,SNX3,PSMF1,FBXW11,PTPN23,PAF1,RNF220,SULF2,PLEKHA4,PRDM15,C12orf43,WNK1,BCL9L
7_Member	Reactome Gene Sets	R-HSA-195721	Signaling by WNT	-2.08506	-0.401236	19/332	1213,1457,3708,5526,5582,5683,5702,5709,5710,5717,7089,7091,8085,8295,8724,9491,23513,50999,283149	CLTC,CSNK2A1,ITPR1,PPP2R5B,PRKCG,PSMA2,PSMC3,PSMD3,PSMD4,PSMD11,TLE2,TLE4,KMT2D,TRRAP,SNX3,PSMF1,SCRIB,TMED5,BCL9L
7_Member	Reactome Gene Sets	R-HSA-4641258	Degradation of DVL	-2.07925	-0.401236	6/57	5683,5702,5709,5710,5717,9491	PSMA2,PSMC3,PSMD3,PSMD4,PSMD11,PSMF1
7_Member	Reactome Gene Sets	R-HSA-69541	Stabilization of p53	-2.07925	-0.401236	6/57	5683,5702,5709,5710,5717,9491	PSMA2,PSMC3,PSMD3,PSMD4,PSMD11,PSMF1
7_Member	Reactome Gene Sets	R-HSA-1257604	PIP3 activates AKT signaling	-2.05822	-0.388215	16/264	572,1457,2260,2549,4303,5526,5683,5702,5709,5710,5717,6199,6801,9491,55004,153129	BAD,CSNK2A1,FGFR1,GAB1,FOXO4,PPP2R5B,PSMA2,PSMC3,PSMD3,PSMD4,PSMD11,RPS6KB2,STRN,PSMF1,LAMTOR1,SLC38A9
7_Member	Reactome Gene Sets	R-HSA-351202	Metabolism of polyamines	-2.00776	-0.348702	6/59	5683,5702,5709,5710,5717,9491	PSMA2,PSMC3,PSMD3,PSMD4,PSMD11,PSMF1
7_Member	Reactome Gene Sets	R-HSA-5387390	Hh mutants abrogate ligand secretion	-2.00776	-0.348702	6/59	5683,5702,5709,5710,5717,9491	PSMA2,PSMC3,PSMD3,PSMD4,PSMD11,PSMF1
7_Member	Reactome Gene Sets	R-HSA-8852276	The role of GTSE1 in G2/M progression after G2 checkpoint	-2.00154	-0.344307	7/77	5683,5702,5709,5710,5717,9491,51512	PSMA2,PSMC3,PSMD3,PSMD4,PSMD11,PSMF1,GTSE1
8_Summary	GO Cellular Components	GO:0005815	microtubule organizing center	-6.83238	-3.73543	52/769	996,1778,2648,4172,4830,6525,7486,7559,8100,9654,9700,9738,10121,10899,11004,22832,22933,23172,23291,23352,23392,25914,25930,26005,29901,49856,51256,54862,55561,55835,55968,57223,57489,65109,79187,79598,79661,83590,84056,84318,84461,85302,91272,91978,92104,93343,93594,112755,115106,145508,164395,199221,8675,8724,9545,10244,10490,11311,23233,51762,203068,516,2551,3797,8834,9572,25813,54927,84303,1…	CDC27,DYNC1H1,KAT2A,MCM3,NME1,SMTN,WRN,ZNF12,IFT88,TTLL4,ESPL1,CCP110,ACTR1A,JTB,KIF2C,CEP162,SIRT2,ABRAXAS2,FBXW11,UBR4,ECPAS,RTTN,PTPN23,C2CD3,SAC3D1,WRAP73,TBC1D7,CC2D1A,CDC42BPG,CENPJ,NSFL1C,PPP4R3B,ODF2L,UPF3B,FSD1,CEP97,NEIL1,TMUB1,KATNAL1,CCDC77,NEURL4,FBF1,BOD1,TPGS1,TTC30A,MVB12A,TBC1D31,STX1B,HAUS1,CEP128,TTLL9,DZIP1L,STX16,SNX3,RAB3D,RABEPK,VTI1B,VPS45,EXOC6B,RAB8B,TUBB,ATP5MC1,GABPA,K…
8_Member	GO Cellular Components	GO:0005815	microtubule organizing center	-6.83238	-3.73543	52/769	996,1778,2648,4172,4830,6525,7486,7559,8100,9654,9700,9738,10121,10899,11004,22832,22933,23172,23291,23352,23392,25914,25930,26005,29901,49856,51256,54862,55561,55835,55968,57223,57489,65109,79187,79598,79661,83590,84056,84318,84461,85302,91272,91978,92104,93343,93594,112755,115106,145508,164395,199221	CDC27,DYNC1H1,KAT2A,MCM3,NME1,SMTN,WRN,ZNF12,IFT88,TTLL4,ESPL1,CCP110,ACTR1A,JTB,KIF2C,CEP162,SIRT2,ABRAXAS2,FBXW11,UBR4,ECPAS,RTTN,PTPN23,C2CD3,SAC3D1,WRAP73,TBC1D7,CC2D1A,CDC42BPG,CENPJ,NSFL1C,PPP4R3B,ODF2L,UPF3B,FSD1,CEP97,NEIL1,TMUB1,KATNAL1,CCDC77,NEURL4,FBF1,BOD1,TPGS1,TTC30A,MVB12A,TBC1D31,STX1B,HAUS1,CEP128,TTLL9,DZIP1L
8_Member	GO Biological Processes	GO:0022406	membrane docking	-5.40411	-2.5088	19/181	1778,8675,8724,9545,9738,10121,10244,10490,11311,22832,23233,26005,51762,55835,79598,85302,112755,115106,203068	DYNC1H1,STX16,SNX3,RAB3D,CCP110,ACTR1A,RABEPK,VTI1B,VPS45,CEP162,EXOC6B,C2CD3,RAB8B,CENPJ,CEP97,FBF1,STX1B,HAUS1,TUBB
8_Member	GO Cellular Components	GO:0005813	centrosome	-5.19347	-2.34516	39/581	996,1778,2648,4172,4830,7486,7559,8100,9700,9738,10121,10899,11004,22832,22933,23172,23291,23352,23392,25914,26005,29901,49856,55561,55835,55968,57223,57489,65109,79187,79598,84056,84318,85302,91272,91978,93343,93594,115106	CDC27,DYNC1H1,KAT2A,MCM3,NME1,WRN,ZNF12,IFT88,ESPL1,CCP110,ACTR1A,JTB,KIF2C,CEP162,SIRT2,ABRAXAS2,FBXW11,UBR4,ECPAS,RTTN,C2CD3,SAC3D1,WRAP73,CDC42BPG,CENPJ,NSFL1C,PPP4R3B,ODF2L,UPF3B,FSD1,CEP97,KATNAL1,CCDC77,FBF1,BOD1,TPGS1,MVB12A,TBC1D31,HAUS1
8_Member	GO Biological Processes	GO:0140056	organelle localization by membrane tethering	-5.13399	-2.31751	18/172	1778,8675,9545,9738,10121,10244,10490,11311,22832,23233,26005,51762,55835,79598,85302,112755,115106,203068	DYNC1H1,STX16,RAB3D,CCP110,ACTR1A,RABEPK,VTI1B,VPS45,CEP162,EXOC6B,C2CD3,RAB8B,CENPJ,CEP97,FBF1,STX1B,HAUS1,TUBB
8_Member	GO Cellular Components	GO:0005814	centriole	-3.81647	-1.44898	14/143	8100,9738,10121,22832,22933,25914,26005,49856,55835,57489,84461,85302,145508,199221	IFT88,CCP110,ACTR1A,CEP162,SIRT2,RTTN,C2CD3,WRAP73,CENPJ,ODF2L,NEURL4,FBF1,CEP128,DZIP1L
8_Member	Reactome Gene Sets	R-HSA-1852241	Organelle biogenesis and maintenance	-3.8001	-1.4435	22/296	516,1778,2551,3797,8100,8834,9572,9738,10121,22832,25813,26005,54927,55835,79598,84303,85302,92104,115106,125988,200186,203068	ATP5MC1,DYNC1H1,GABPA,KIF3C,IFT88,TMEM11,NR1D1,CCP110,ACTR1A,CEP162,SAMM50,C2CD3,CHCHD3,CENPJ,CEP97,CHCHD6,FBF1,TTC30A,HAUS1,MICOS13,CRTC2,TUBB
8_Member	GO Biological Processes	GO:0044782	cilium organization	-3.66446	-1.34974	27/409	1778,3797,5861,8100,9738,10121,22832,23102,23386,25914,25930,26005,49856,51256,51524,51762,55835,57489,79598,79734,85302,91978,92104,115106,199221,203068,374407	DYNC1H1,KIF3C,RAB1A,IFT88,CCP110,ACTR1A,CEP162,TBC1D2B,NUDCD3,RTTN,PTPN23,C2CD3,WRAP73,TBC1D7,TMEM138,RAB8B,CENPJ,ODF2L,CEP97,KCTD17,FBF1,TPGS1,TTC30A,HAUS1,DZIP1L,TUBB,DNAJB13
8_Member	GO Cellular Components	GO:0036064	ciliary basal body	-3.5465	-1.29048	13/134	8100,9654,25914,25930,26005,49856,51256,55835,57489,85302,92104,164395,199221	IFT88,TTLL4,RTTN,PTPN23,C2CD3,WRAP73,TBC1D7,CENPJ,ODF2L,FBF1,TTC30A,TTLL9,DZIP1L
8_Member	GO Biological Processes	GO:0060271	cilium assembly	-3.23385	-1.10575	25/391	1778,3797,5861,8100,9738,10121,22832,23102,23386,25930,26005,49856,51256,51524,51762,55835,57489,79598,79734,85302,91978,115106,199221,203068,374407	DYNC1H1,KIF3C,RAB1A,IFT88,CCP110,ACTR1A,CEP162,TBC1D2B,NUDCD3,PTPN23,C2CD3,WRAP73,TBC1D7,TMEM138,RAB8B,CENPJ,ODF2L,CEP97,KCTD17,FBF1,TPGS1,HAUS1,DZIP1L,TUBB,DNAJB13
8_Member	GO Biological Processes	GO:0097711	ciliary basal body-plasma membrane docking	-3.13118	-1.04782	10/95	1778,9738,10121,22832,26005,55835,79598,85302,115106,203068	DYNC1H1,CCP110,ACTR1A,CEP162,C2CD3,CENPJ,CEP97,FBF1,HAUS1,TUBB
8_Member	Reactome Gene Sets	R-HSA-5620912	Anchoring of the basal body to the plasma membrane	-3.02545	-0.992607	10/98	1778,9738,10121,22832,26005,55835,79598,85302,115106,203068	DYNC1H1,CCP110,ACTR1A,CEP162,C2CD3,CENPJ,CEP97,FBF1,HAUS1,TUBB
8_Member	GO Cellular Components	GO:0044450	microtubule organizing center part	-2.67247	-0.763286	17/249	8100,9738,10121,22832,22933,25914,26005,49856,55561,55835,57489,65109,79598,84461,85302,145508,199221	IFT88,CCP110,ACTR1A,CEP162,SIRT2,RTTN,C2CD3,WRAP73,CDC42BPG,CENPJ,ODF2L,UPF3B,CEP97,NEURL4,FBF1,CEP128,DZIP1L
8_Member	GO Biological Processes	GO:0120031	plasma membrane bounded cell projection assembly	-2.21759	-0.478915	30/590	25,1778,3797,4983,5861,5909,6624,8100,9738,10121,22832,23102,23386,25930,26005,49856,51256,51524,51762,55835,57489,79598,79734,84448,85302,91978,115106,199221,203068,374407	ABL1,DYNC1H1,KIF3C,OPHN1,RAB1A,RAP1GAP,FSCN1,IFT88,CCP110,ACTR1A,CEP162,TBC1D2B,NUDCD3,PTPN23,C2CD3,WRAP73,TBC1D7,TMEM138,RAB8B,CENPJ,ODF2L,CEP97,KCTD17,ABLIM2,FBF1,TPGS1,HAUS1,DZIP1L,TUBB,DNAJB13
8_Member	Reactome Gene Sets	R-HSA-8854518	AURKA Activation by TPX2	-2.12473	-0.421748	7/73	1778,9738,10121,22974,55835,115106,203068	DYNC1H1,CCP110,ACTR1A,TPX2,CENPJ,HAUS1,TUBB
8_Member	GO Biological Processes	GO:0030031	cell projection assembly	-2.09	-0.401236	30/603	25,1778,3797,4983,5861,5909,6624,8100,9738,10121,22832,23102,23386,25930,26005,49856,51256,51524,51762,55835,57489,79598,79734,84448,85302,91978,115106,199221,203068,374407	ABL1,DYNC1H1,KIF3C,OPHN1,RAB1A,RAP1GAP,FSCN1,IFT88,CCP110,ACTR1A,CEP162,TBC1D2B,NUDCD3,PTPN23,C2CD3,WRAP73,TBC1D7,TMEM138,RAB8B,CENPJ,ODF2L,CEP97,KCTD17,ABLIM2,FBF1,TPGS1,HAUS1,DZIP1L,TUBB,DNAJB13
9_Summary	GO Biological Processes	GO:0031503	protein-containing complex localization	-6.37896	-3.33752	27/289	332,1759,1977,3797,3800,4983,6059,7014,8100,9211,9877,9887,9972,11260,23165,23212,23513,23557,53616,55333,55677,56943,59284,65109,84321,92104,112755,1967,7329,8663,8890,10556,10799,26986,79833,79897,23039,51512,55437,55135,60386,3839,23435,23534,30000	BIRC5,DNM1,EIF4E,KIF3C,KIF5C,OPHN1,ABCE1,TERF2,IFT88,LGI1,ZC3H11A,SMG7,NUP153,XPOT,NUP205,RRS1,SCRIB,SNAPIN,ADAM22,SYNJ2BP,IWS1,ENY2,CACNG7,UPF3B,THOC3,TTC30A,STX1B,EIF2B1,UBE2I,EIF3C,EIF2B4,RPP30,RPP40,PABPC1,GEMIN6,RPP21,XPO7,GTSE1,STRADB,WRAP53,SLC25A19,KPNA3,TARDBP,TNPO3,TNPO2
9_Member	GO Biological Processes	GO:0031503	protein-containing complex localization	-6.37896	-3.33752	27/289	332,1759,1977,3797,3800,4983,6059,7014,8100,9211,9877,9887,9972,11260,23165,23212,23513,23557,53616,55333,55677,56943,59284,65109,84321,92104,112755	BIRC5,DNM1,EIF4E,KIF3C,KIF5C,OPHN1,ABCE1,TERF2,IFT88,LGI1,ZC3H11A,SMG7,NUP153,XPOT,NUP205,RRS1,SCRIB,SNAPIN,ADAM22,SYNJ2BP,IWS1,ENY2,CACNG7,UPF3B,THOC3,TTC30A,STX1B
9_Member	KEGG Pathway	hsa03013	RNA transport	-3.51859	-1.27983	15/171	1967,1977,7329,8663,8890,9972,10556,10799,11260,23165,26986,65109,79833,79897,84321	EIF2B1,EIF4E,UBE2I,EIF3C,EIF2B4,NUP153,RPP30,RPP40,XPOT,NUP205,PABPC1,UPF3B,GEMIN6,RPP21,THOC3
9_Member	GO Biological Processes	GO:0006611	protein export from nucleus	-3.23126	-1.10575	15/182	1977,6059,9877,9887,9972,11260,23039,23165,23212,51512,55437,55677,56943,65109,84321	EIF4E,ABCE1,ZC3H11A,SMG7,NUP153,XPOT,XPO7,NUP205,RRS1,GTSE1,STRADB,IWS1,ENY2,UPF3B,THOC3
9_Member	GO Biological Processes	GO:0071426	ribonucleoprotein complex export from nucleus	-3.15314	-1.05523	12/129	1977,6059,9877,9887,9972,11260,23165,23212,55677,56943,65109,84321	EIF4E,ABCE1,ZC3H11A,SMG7,NUP153,XPOT,NUP205,RRS1,IWS1,ENY2,UPF3B,THOC3
9_Member	GO Biological Processes	GO:0071166	ribonucleoprotein complex localization	-3.12325	-1.0437	12/130	1977,6059,9877,9887,9972,11260,23165,23212,55677,56943,65109,84321	EIF4E,ABCE1,ZC3H11A,SMG7,NUP153,XPOT,NUP205,RRS1,IWS1,ENY2,UPF3B,THOC3
9_Member	GO Biological Processes	GO:0050657	nucleic acid transport	-2.83643	-0.863161	15/199	1977,3800,6059,7014,9877,9887,9972,11260,23039,23165,23212,55677,56943,65109,84321	EIF4E,KIF5C,ABCE1,TERF2,ZC3H11A,SMG7,NUP153,XPOT,XPO7,NUP205,RRS1,IWS1,ENY2,UPF3B,THOC3
9_Member	GO Biological Processes	GO:0050658	RNA transport	-2.83643	-0.863161	15/199	1977,3800,6059,7014,9877,9887,9972,11260,23039,23165,23212,55677,56943,65109,84321	EIF4E,KIF5C,ABCE1,TERF2,ZC3H11A,SMG7,NUP153,XPOT,XPO7,NUP205,RRS1,IWS1,ENY2,UPF3B,THOC3
9_Member	GO Biological Processes	GO:0051168	nuclear export	-2.79349	-0.846872	15/201	1977,6059,9877,9887,9972,11260,23039,23165,23212,51512,55437,55677,56943,65109,84321	EIF4E,ABCE1,ZC3H11A,SMG7,NUP153,XPOT,XPO7,NUP205,RRS1,GTSE1,STRADB,IWS1,ENY2,UPF3B,THOC3
9_Member	GO Biological Processes	GO:0006405	RNA export from nucleus	-2.7892	-0.845364	12/142	1977,6059,9877,9887,9972,11260,23165,23212,55677,56943,65109,84321	EIF4E,ABCE1,ZC3H11A,SMG7,NUP153,XPOT,NUP205,RRS1,IWS1,ENY2,UPF3B,THOC3
9_Member	GO Biological Processes	GO:0051236	establishment of RNA localization	-2.77228	-0.833957	15/202	1977,3800,6059,7014,9877,9887,9972,11260,23039,23165,23212,55677,56943,65109,84321	EIF4E,KIF5C,ABCE1,TERF2,ZC3H11A,SMG7,NUP153,XPOT,XPO7,NUP205,RRS1,IWS1,ENY2,UPF3B,THOC3
9_Member	GO Biological Processes	GO:0006403	RNA localization	-2.51805	-0.678253	16/236	1977,3800,6059,7014,9877,9887,9972,11260,23039,23165,23212,55135,55677,56943,65109,84321	EIF4E,KIF5C,ABCE1,TERF2,ZC3H11A,SMG7,NUP153,XPOT,XPO7,NUP205,RRS1,WRAP53,IWS1,ENY2,UPF3B,THOC3
9_Member	GO Biological Processes	GO:0015931	nucleobase-containing compound transport	-2.34326	-0.559014	16/246	1977,3800,6059,7014,9877,9887,9972,11260,23039,23165,23212,55677,56943,60386,65109,84321	EIF4E,KIF5C,ABCE1,TERF2,ZC3H11A,SMG7,NUP153,XPOT,XPO7,NUP205,RRS1,IWS1,ENY2,SLC25A19,UPF3B,THOC3
9_Member	GO Biological Processes	GO:0006913	nucleocytoplasmic transport	-2.13344	-0.427184	20/352	1977,3839,6059,9877,9887,9972,11260,23039,23165,23212,23435,23534,30000,51512,55437,55677,56943,65109,79833,84321	EIF4E,KPNA3,ABCE1,ZC3H11A,SMG7,NUP153,XPOT,XPO7,NUP205,RRS1,TARDBP,TNPO3,TNPO2,GTSE1,STRADB,IWS1,ENY2,UPF3B,GEMIN6,THOC3
9_Member	GO Biological Processes	GO:0051028	mRNA transport	-2.0954	-0.403634	11/152	1977,3800,9877,9887,9972,23039,23165,55677,56943,65109,84321	EIF4E,KIF5C,ZC3H11A,SMG7,NUP153,XPO7,NUP205,IWS1,ENY2,UPF3B,THOC3
9_Member	GO Biological Processes	GO:0051169	nuclear transport	-2.09483	-0.403634	20/355	1977,3839,6059,9877,9887,9972,11260,23039,23165,23212,23435,23534,30000,51512,55437,55677,56943,65109,79833,84321	EIF4E,KPNA3,ABCE1,ZC3H11A,SMG7,NUP153,XPOT,XPO7,NUP205,RRS1,TARDBP,TNPO3,TNPO2,GTSE1,STRADB,IWS1,ENY2,UPF3B,GEMIN6,THOC3
9_Member	GO Biological Processes	GO:0006406	mRNA export from nucleus	-2.08389	-0.401236	9/112	1977,9877,9887,9972,23165,55677,56943,65109,84321	EIF4E,ZC3H11A,SMG7,NUP153,NUP205,IWS1,ENY2,UPF3B,THOC3
9_Member	GO Biological Processes	GO:0071427	mRNA-containing ribonucleoprotein complex export from nucleus	-2.08389	-0.401236	9/112	1977,9877,9887,9972,23165,55677,56943,65109,84321	EIF4E,ZC3H11A,SMG7,NUP153,NUP205,IWS1,ENY2,UPF3B,THOC3
10_Summary	GO Biological Processes	GO:0008053	mitochondrial fusion	-6.24728	-3.22287	8/25	4976,5071,9927,51024,54332,54927,57143,84749,8675,10282,10490,23557,51762,112755,143187,1759	OPA1,PRKN,MFN2,FIS1,GDAP1,CHCHD3,ADCK1,USP30,STX16,BET1,VTI1B,SNAPIN,RAB8B,STX1B,VTI1A,DNM1
10_Member	GO Biological Processes	GO:0008053	mitochondrial fusion	-6.24728	-3.22287	8/25	4976,5071,9927,51024,54332,54927,57143,84749	OPA1,PRKN,MFN2,FIS1,GDAP1,CHCHD3,ADCK1,USP30
10_Member	GO Biological Processes	GO:0048284	organelle fusion	-4.80565	-2.09055	15/132	4976,5071,8675,9927,10282,10490,23557,51024,51762,54332,54927,57143,84749,112755,143187	OPA1,PRKN,STX16,MFN2,BET1,VTI1B,SNAPIN,FIS1,RAB8B,GDAP1,CHCHD3,ADCK1,USP30,STX1B,VTI1A
10_Member	GO Biological Processes	GO:0010635	regulation of mitochondrial fusion	-2.51666	-0.678253	3/10	4976,5071,57143	OPA1,PRKN,ADCK1
10_Member	GO Biological Processes	GO:0000266	mitochondrial fission	-2.11676	-0.418622	5/40	1759,4976,5071,51024,54332	DNM1,OPA1,PRKN,FIS1,GDAP1
11_Summary	GO Biological Processes	GO:0007007	inner mitochondrial membrane organization	-6.02661	-3.04963	10/45	516,3954,4976,8834,25813,54927,57143,79568,84303,125988,9927,28958,51024,54332,55333,60386,94097,139341,572,1759,2189,2551,2648,4708,4836,5071,5138,5245,6832,23400,55170,83667,84749,90871,118424,246269,1371,4830,9801,11194,28977,51642,54148,55052,56945,63875,64432,65003,65080,93058,112724,84269,8675,10282,55670,91252,153129,3708,84823,9572,200186	ATP5MC1,LETM1,OPA1,TMEM11,SAMM50,CHCHD3,ADCK1,MAIP1,CHCHD6,MICOS13,MFN2,COA3,FIS1,GDAP1,SYNJ2BP,SLC25A19,SFXN5,FUNDC1,BAD,DNM1,FANCG,GABPA,KAT2A,NDUFB2,NMT1,PRKN,PDE2A,PHB,SUPV3L1,ATP13A2,PRMT6,SESN2,USP30,DMAC1,UBE2J2,AFG1L,CPOX,NME1,MRPL19,ABCB8,MRPL42,MRPL48,MRPL39,MRPL20,MRPS22,MRPL17,MRPS25,MRPL11,MRPL44,COQ10A,RDH13,CHCHD5,STX16,BET1,PEX26,SLC39A13,SLC38A9,ITPR1,LMNB2,NR1D1,CRTC2
11_Member	GO Biological Processes	GO:0007007	inner mitochondrial membrane organization	-6.02661	-3.04963	10/45	516,3954,4976,8834,25813,54927,57143,79568,84303,125988	ATP5MC1,LETM1,OPA1,TMEM11,SAMM50,CHCHD3,ADCK1,MAIP1,CHCHD6,MICOS13
11_Member	GO Cellular Components	GO:0098573	intrinsic component of mitochondrial membrane	-5.13364	-2.31751	12/81	8834,9927,28958,51024,54332,54927,55333,60386,84303,94097,125988,139341	TMEM11,MFN2,COA3,FIS1,GDAP1,CHCHD3,SYNJ2BP,SLC25A19,CHCHD6,SFXN5,MICOS13,FUNDC1
11_Member	GO Cellular Components	GO:0032592	integral component of mitochondrial membrane	-4.44321	-1.80317	11/80	8834,28958,51024,54332,54927,55333,60386,84303,94097,125988,139341	TMEM11,COA3,FIS1,GDAP1,CHCHD3,SYNJ2BP,SLC25A19,CHCHD6,SFXN5,MICOS13,FUNDC1
11_Member	GO Biological Processes	GO:0042407	cristae formation	-4.15335	-1.65287	7/34	516,3954,25813,54927,57143,84303,125988	ATP5MC1,LETM1,SAMM50,CHCHD3,ADCK1,CHCHD6,MICOS13
11_Member	GO Biological Processes	GO:0007005	mitochondrion organization	-4.06969	-1.61843	34/539	516,572,1759,2189,2551,2648,3954,4708,4836,4976,5071,5138,5245,6832,8834,9927,23400,25813,28958,51024,54332,54927,55170,55333,57143,79568,83667,84303,84749,90871,118424,125988,139341,246269	ATP5MC1,BAD,DNM1,FANCG,GABPA,KAT2A,LETM1,NDUFB2,NMT1,OPA1,PRKN,PDE2A,PHB,SUPV3L1,TMEM11,MFN2,ATP13A2,SAMM50,COA3,FIS1,GDAP1,CHCHD3,PRMT6,SYNJ2BP,ADCK1,MAIP1,SESN2,CHCHD6,USP30,DMAC1,UBE2J2,MICOS13,FUNDC1,AFG1L
11_Member	CORUM	CORUM:6249	MIB complex	-3.59153	-1.31051	4/11	25813,54927,84303,125988	SAMM50,CHCHD3,CHCHD6,MICOS13
11_Member	GO Cellular Components	GO:0031966	mitochondrial membrane	-3.56491	-1.2931	40/715	516,572,1371,1759,3954,4708,4830,4976,5138,5245,8834,9801,9927,11194,25813,28958,28977,51024,51642,54148,54332,54927,55052,55333,56945,60386,63875,64432,65003,65080,79568,84303,84749,90871,93058,94097,112724,125988,139341,246269	ATP5MC1,BAD,CPOX,DNM1,LETM1,NDUFB2,NME1,OPA1,PDE2A,PHB,TMEM11,MRPL19,MFN2,ABCB8,SAMM50,COA3,MRPL42,FIS1,MRPL48,MRPL39,GDAP1,CHCHD3,MRPL20,SYNJ2BP,MRPS22,SLC25A19,MRPL17,MRPS25,MRPL11,MRPL44,MAIP1,CHCHD6,USP30,DMAC1,COQ10A,SFXN5,RDH13,MICOS13,FUNDC1,AFG1L
11_Member	GO Biological Processes	GO:0007006	mitochondrial membrane organization	-3.5465	-1.29048	13/134	516,572,3954,4836,4976,8834,9927,25813,54927,57143,79568,84303,125988	ATP5MC1,BAD,LETM1,NMT1,OPA1,TMEM11,MFN2,SAMM50,CHCHD3,ADCK1,MAIP1,CHCHD6,MICOS13
11_Member	Reactome Gene Sets	R-HSA-8949613	Cristae formation	-3.47635	-1.25708	6/31	516,8834,25813,54927,84303,125988	ATP5MC1,TMEM11,SAMM50,CHCHD3,CHCHD6,MICOS13
11_Member	GO Cellular Components	GO:0005740	mitochondrial envelope	-3.36546	-1.20255	41/756	516,572,1371,1759,3954,4708,4830,4976,5138,5245,8834,9801,9927,11194,25813,28958,28977,51024,51642,54148,54332,54927,55052,55333,56945,60386,63875,64432,65003,65080,79568,84269,84303,84749,90871,93058,94097,112724,125988,139341,246269	ATP5MC1,BAD,CPOX,DNM1,LETM1,NDUFB2,NME1,OPA1,PDE2A,PHB,TMEM11,MRPL19,MFN2,ABCB8,SAMM50,COA3,MRPL42,FIS1,MRPL48,MRPL39,GDAP1,CHCHD3,MRPL20,SYNJ2BP,MRPS22,SLC25A19,MRPL17,MRPS25,MRPL11,MRPL44,MAIP1,CHCHD5,CHCHD6,USP30,DMAC1,COQ10A,SFXN5,RDH13,MICOS13,FUNDC1,AFG1L
11_Member	GO Cellular Components	GO:0005743	mitochondrial inner membrane	-3.24074	-1.10671	29/481	516,1371,3954,4708,4976,5138,5245,8834,9801,11194,28958,28977,51642,54148,54927,55052,56945,60386,63875,64432,65003,65080,79568,84303,90871,93058,94097,112724,125988	ATP5MC1,CPOX,LETM1,NDUFB2,OPA1,PDE2A,PHB,TMEM11,MRPL19,ABCB8,COA3,MRPL42,MRPL48,MRPL39,CHCHD3,MRPL20,MRPS22,SLC25A19,MRPL17,MRPS25,MRPL11,MRPL44,MAIP1,CHCHD6,DMAC1,COQ10A,SFXN5,RDH13,MICOS13
11_Member	GO Cellular Components	GO:0031301	integral component of organelle membrane	-3.17176	-1.06482	17/224	8675,8834,10282,23400,28958,51024,54332,54927,55333,55670,60386,84303,91252,94097,125988,139341,153129	STX16,TMEM11,BET1,ATP13A2,COA3,FIS1,GDAP1,CHCHD3,SYNJ2BP,PEX26,SLC25A19,CHCHD6,SLC39A13,SFXN5,MICOS13,FUNDC1,SLC38A9
11_Member	GO Cellular Components	GO:0031300	intrinsic component of organelle membrane	-3.11733	-1.03967	18/247	8675,8834,9927,10282,23400,28958,51024,54332,54927,55333,55670,60386,84303,91252,94097,125988,139341,153129	STX16,TMEM11,MFN2,BET1,ATP13A2,COA3,FIS1,GDAP1,CHCHD3,SYNJ2BP,PEX26,SLC25A19,CHCHD6,SLC39A13,SFXN5,MICOS13,FUNDC1,SLC38A9
11_Member	GO Cellular Components	GO:0031304	intrinsic component of mitochondrial inner membrane	-3.07143	-1.01944	7/50	8834,28958,54927,60386,84303,94097,125988	TMEM11,COA3,CHCHD3,SLC25A19,CHCHD6,SFXN5,MICOS13
11_Member	GO Cellular Components	GO:0031305	integral component of mitochondrial inner membrane	-3.07143	-1.01944	7/50	8834,28958,54927,60386,84303,94097,125988	TMEM11,COA3,CHCHD3,SLC25A19,CHCHD6,SFXN5,MICOS13
11_Member	GO Cellular Components	GO:0019866	organelle inner membrane	-3.05844	-1.01273	31/541	516,1371,3708,3954,4708,4976,5138,5245,8834,9801,11194,28958,28977,51642,54148,54927,55052,56945,60386,63875,64432,65003,65080,79568,84303,84823,90871,93058,94097,112724,125988	ATP5MC1,CPOX,ITPR1,LETM1,NDUFB2,OPA1,PDE2A,PHB,TMEM11,MRPL19,ABCB8,COA3,MRPL42,MRPL48,MRPL39,CHCHD3,MRPL20,MRPS22,SLC25A19,MRPL17,MRPS25,MRPL11,MRPL44,MAIP1,CHCHD6,LMNB2,DMAC1,COQ10A,SFXN5,RDH13,MICOS13
11_Member	CORUM	CORUM:6255	MICOS complex	-3.02142	-0.991973	3/7	54927,84303,125988	CHCHD3,CHCHD6,MICOS13
11_Member	GO Cellular Components	GO:0044455	mitochondrial membrane part	-2.82285	-0.863161	17/241	516,4708,4976,8834,9927,25813,28958,51024,54332,54927,55333,60386,84303,90871,94097,125988,139341	ATP5MC1,NDUFB2,OPA1,TMEM11,MFN2,SAMM50,COA3,FIS1,GDAP1,CHCHD3,SYNJ2BP,SLC25A19,CHCHD6,DMAC1,SFXN5,MICOS13,FUNDC1
11_Member	GO Cellular Components	GO:0061617	MICOS complex	-2.66146	-0.757375	3/9	54927,84303,125988	CHCHD3,CHCHD6,MICOS13
11_Member	Reactome Gene Sets	R-HSA-1592230	Mitochondrial biogenesis	-2.55315	-0.692409	9/95	516,2551,8834,9572,25813,54927,84303,125988,200186	ATP5MC1,GABPA,TMEM11,NR1D1,SAMM50,CHCHD3,CHCHD6,MICOS13,CRTC2
12_Summary	GO Biological Processes	GO:0006914	autophagy	-5.62687	-2.69264	37/515	25,533,572,1213,1457,1977,3708,5071,5861,8100,9373,9927,10490,22933,23400,23557,51024,53349,54922,55004,55968,57231,79142,79443,80317,81876,83667,84749,84938,89849,93343,139341,143187,148022,153129,157753,284417,19,53,3074,1778,7334	ABL1,ATP6V0B,BAD,CLTC,CSNK2A1,EIF4E,ITPR1,PRKN,RAB1A,IFT88,PLAA,MFN2,VTI1B,SIRT2,ATP13A2,SNAPIN,FIS1,ZFYVE1,RASIP1,LAMTOR1,NSFL1C,SNX14,PHF23,FYCO1,ZKSCAN3,RAB1B,SESN2,USP30,ATG4C,ATG16L2,MVB12A,FUNDC1,VTI1A,TICAM1,SLC38A9,TMEM74,TMEM150B,ABCA1,ACP2,HEXB,DYNC1H1,UBE2N
12_Member	GO Biological Processes	GO:0006914	autophagy	-5.62687	-2.69264	37/515	25,533,572,1213,1457,1977,3708,5071,5861,8100,9373,9927,10490,22933,23400,23557,51024,53349,54922,55004,55968,57231,79142,79443,80317,81876,83667,84749,84938,89849,93343,139341,143187,148022,153129,157753,284417	ABL1,ATP6V0B,BAD,CLTC,CSNK2A1,EIF4E,ITPR1,PRKN,RAB1A,IFT88,PLAA,MFN2,VTI1B,SIRT2,ATP13A2,SNAPIN,FIS1,ZFYVE1,RASIP1,LAMTOR1,NSFL1C,SNX14,PHF23,FYCO1,ZKSCAN3,RAB1B,SESN2,USP30,ATG4C,ATG16L2,MVB12A,FUNDC1,VTI1A,TICAM1,SLC38A9,TMEM74,TMEM150B
12_Member	GO Biological Processes	GO:0061919	process utilizing autophagic mechanism	-5.62687	-2.69264	37/515	25,533,572,1213,1457,1977,3708,5071,5861,8100,9373,9927,10490,22933,23400,23557,51024,53349,54922,55004,55968,57231,79142,79443,80317,81876,83667,84749,84938,89849,93343,139341,143187,148022,153129,157753,284417	ABL1,ATP6V0B,BAD,CLTC,CSNK2A1,EIF4E,ITPR1,PRKN,RAB1A,IFT88,PLAA,MFN2,VTI1B,SIRT2,ATP13A2,SNAPIN,FIS1,ZFYVE1,RASIP1,LAMTOR1,NSFL1C,SNX14,PHF23,FYCO1,ZKSCAN3,RAB1B,SESN2,USP30,ATG4C,ATG16L2,MVB12A,FUNDC1,VTI1A,TICAM1,SLC38A9,TMEM74,TMEM150B
12_Member	GO Biological Processes	GO:0016236	macroautophagy	-4.55125	-1.8972	24/302	533,1457,5071,5861,8100,9373,9927,10490,23400,23557,53349,55004,55968,57231,79142,79443,81876,83667,84749,89849,93343,139341,153129,157753	ATP6V0B,CSNK2A1,PRKN,RAB1A,IFT88,PLAA,MFN2,VTI1B,ATP13A2,SNAPIN,ZFYVE1,LAMTOR1,NSFL1C,SNX14,PHF23,FYCO1,RAB1B,SESN2,USP30,ATG16L2,MVB12A,FUNDC1,SLC38A9,TMEM74
12_Member	GO Biological Processes	GO:0007033	vacuole organization	-3.25754	-1.11702	14/162	19,53,3074,5861,8100,9927,23400,23557,55004,55968,79142,80317,81876,89849	ABCA1,ACP2,HEXB,RAB1A,IFT88,MFN2,ATP13A2,SNAPIN,LAMTOR1,NSFL1C,PHF23,ZKSCAN3,RAB1B,ATG16L2
12_Member	GO Biological Processes	GO:0010506	regulation of autophagy	-2.72074	-0.794574	21/334	25,533,572,1977,3708,5071,8100,9927,22933,23400,54922,55004,79142,79443,80317,81876,83667,84749,148022,153129,284417	ABL1,ATP6V0B,BAD,EIF4E,ITPR1,PRKN,IFT88,MFN2,SIRT2,ATP13A2,RASIP1,LAMTOR1,PHF23,FYCO1,ZKSCAN3,RAB1B,SESN2,USP30,TICAM1,SLC38A9,TMEM150B
12_Member	Reactome Gene Sets	R-HSA-9612973	Autophagy	-2.56533	-0.698818	12/151	1457,1778,5071,7334,8100,9927,55004,84749,84938,93343,139341,153129	CSNK2A1,DYNC1H1,PRKN,UBE2N,IFT88,MFN2,LAMTOR1,USP30,ATG4C,MVB12A,FUNDC1,SLC38A9
12_Member	Reactome Gene Sets	R-HSA-1632852	Macroautophagy	-2.4544	-0.632017	11/136	1457,1778,5071,7334,8100,9927,55004,84749,84938,139341,153129	CSNK2A1,DYNC1H1,PRKN,UBE2N,IFT88,MFN2,LAMTOR1,USP30,ATG4C,FUNDC1,SLC38A9
12_Member	Reactome Gene Sets	R-HSA-9663891	Selective autophagy	-2.43704	-0.619869	8/81	1457,1778,5071,7334,8100,9927,84749,139341	CSNK2A1,DYNC1H1,PRKN,UBE2N,IFT88,MFN2,USP30,FUNDC1
12_Member	GO Biological Processes	GO:0016241	regulation of macroautophagy	-2.09667	-0.403634	12/173	533,5071,8100,9927,23400,55004,79142,79443,81876,83667,84749,153129	ATP6V0B,PRKN,IFT88,MFN2,ATP13A2,LAMTOR1,PHF23,FYCO1,RAB1B,SESN2,USP30,SLC38A9
13_Summary	Reactome Gene Sets	R-HSA-9010553	Regulation of expression of SLITs and ROBOs	-5.16945	-2.33213	18/171	5683,5702,5709,5710,5717,6129,6132,6158,6181,6193,6206,6207,6228,6921,9491,23053,26986,65109,4850,9811,9887,9967,22849,22894,28960,51013,55802,339345,572,1962,3839,4836,5071,6728,6747,7321,9789,9927,9972,10490,23435,23513,23534,25813,26262,30000,51024,51762,54332,55135,55670,64089,79568,84315,118424,143187,1967,1977,6059,6199,8663,8890,56919,220064,10556,10799,27043,27292,51202,55759,57050,79897,…	PSMA2,PSMC3,PSMD3,PSMD4,PSMD11,RPL7,RPL8,RPL28,RPLP2,RPS5,RPS12,RPS13,RPS23,ELOC,PSMF1,ZSWIM8,PABPC1,UPF3B,CNOT4,CTIF,SMG7,THRAP3,CPEB3,DIS3,DCPS,EXOSC1,DCP1A,NANOS2,BAD,EHHADH,KPNA3,NMT1,PRKN,SRP19,SSR3,UBE2D1,SPCS2,MFN2,NUP153,VTI1B,TARDBP,SCRIB,TNPO3,SAMM50,TSPAN17,TNPO2,FIS1,RAB8B,GDAP1,WRAP53,PEX26,SNX16,MAIP1,MON1A,UBE2J2,VTI1A,EIF2B1,EIF4E,ABCE1,RPS6KB2,EIF3C,EIF2B4,DHX33,LTO1,RPP30,RPP40,…
13_Member	Reactome Gene Sets	R-HSA-9010553	Regulation of expression of SLITs and ROBOs	-5.16945	-2.33213	18/171	5683,5702,5709,5710,5717,6129,6132,6158,6181,6193,6206,6207,6228,6921,9491,23053,26986,65109	PSMA2,PSMC3,PSMD3,PSMD4,PSMD11,RPL7,RPL8,RPL28,RPLP2,RPS5,RPS12,RPS13,RPS23,ELOC,PSMF1,ZSWIM8,PABPC1,UPF3B
13_Member	GO Biological Processes	GO:0000956	nuclear-transcribed mRNA catabolic process	-5.01233	-2.22616	20/210	4850,6129,6132,6158,6181,6193,6206,6207,6228,9811,9887,9967,22849,22894,26986,28960,51013,55802,65109,339345	CNOT4,RPL7,RPL8,RPL28,RPLP2,RPS5,RPS12,RPS13,RPS23,CTIF,SMG7,THRAP3,CPEB3,DIS3,PABPC1,DCPS,EXOSC1,DCP1A,UPF3B,NANOS2
13_Member	GO Biological Processes	GO:0072594	establishment of protein localization to organelle	-4.64043	-1.96665	36/548	572,1962,3839,4836,5071,6129,6132,6158,6181,6193,6206,6207,6228,6728,6747,7321,9789,9927,9972,10490,23435,23513,23534,25813,26262,30000,51024,51762,54332,55135,55670,64089,79568,84315,118424,143187	BAD,EHHADH,KPNA3,NMT1,PRKN,RPL7,RPL8,RPL28,RPLP2,RPS5,RPS12,RPS13,RPS23,SRP19,SSR3,UBE2D1,SPCS2,MFN2,NUP153,VTI1B,TARDBP,SCRIB,TNPO3,SAMM50,TSPAN17,TNPO2,FIS1,RAB8B,GDAP1,WRAP53,PEX26,SNX16,MAIP1,MON1A,UBE2J2,VTI1A
13_Member	GO Biological Processes	GO:0006413	translational initiation	-4.48164	-1.83465	18/192	1967,1977,6059,6129,6132,6158,6181,6193,6199,6206,6207,6228,8663,8890,9811,26986,56919,220064	EIF2B1,EIF4E,ABCE1,RPL7,RPL8,RPL28,RPLP2,RPS5,RPS6KB2,RPS12,RPS13,RPS23,EIF3C,EIF2B4,CTIF,PABPC1,DHX33,LTO1
13_Member	Reactome Gene Sets	R-HSA-8868773	rRNA processing in the nucleus and cytosol	-4.36299	-1.74864	18/196	6129,6132,6158,6181,6193,6206,6207,6228,10556,10799,22894,27043,27292,51013,51202,55759,57050,79897	RPL7,RPL8,RPL28,RPLP2,RPS5,RPS12,RPS13,RPS23,RPP30,RPP40,DIS3,PELP1,DIMT1,EXOSC1,DDX47,WDR12,UTP3,RPP21
13_Member	Reactome Gene Sets	R-HSA-376176	Signaling by ROBO receptors	-4.25952	-1.71223	19/218	25,5683,5702,5709,5710,5717,6129,6132,6158,6181,6193,6206,6207,6228,6921,9491,23053,26986,65109	ABL1,PSMA2,PSMC3,PSMD3,PSMD4,PSMD11,RPL7,RPL8,RPL28,RPLP2,RPS5,RPS12,RPS13,RPS23,ELOC,PSMF1,ZSWIM8,PABPC1,UPF3B
13_Member	Reactome Gene Sets	R-HSA-6791226	Major pathway of rRNA processing in the nucleolus and cytosol	-4.12846	-1.65287	17/186	6129,6132,6158,6181,6193,6206,6207,6228,10556,10799,22894,27043,51013,51202,55759,57050,79897	RPL7,RPL8,RPL28,RPLP2,RPS5,RPS12,RPS13,RPS23,RPP30,RPP40,DIS3,PELP1,EXOSC1,DDX47,WDR12,UTP3,RPP21
13_Member	GO Biological Processes	GO:0006605	protein targeting	-4.12313	-1.65224	29/426	1121,1962,4924,5071,6129,6132,6158,6181,6193,6206,6207,6228,6728,6747,7321,9789,9927,10490,25813,51024,51762,54332,55333,55670,64089,79683,84315,118424,143187	CHM,EHHADH,NUCB1,PRKN,RPL7,RPL8,RPL28,RPLP2,RPS5,RPS12,RPS13,RPS23,SRP19,SSR3,UBE2D1,SPCS2,MFN2,VTI1B,SAMM50,FIS1,RAB8B,GDAP1,SYNJ2BP,PEX26,SNX16,ZDHHC14,MON1A,UBE2J2,VTI1A
13_Member	Reactome Gene Sets	R-HSA-72312	rRNA processing	-4.08156	-1.6199	18/206	6129,6132,6158,6181,6193,6206,6207,6228,10556,10799,22894,27043,27292,51013,51202,55759,57050,79897	RPL7,RPL8,RPL28,RPLP2,RPS5,RPS12,RPS13,RPS23,RPP30,RPP40,DIS3,PELP1,DIMT1,EXOSC1,DDX47,WDR12,UTP3,RPP21
13_Member	Reactome Gene Sets	R-HSA-72613	Eukaryotic Translation Initiation	-4.06659	-1.61843	13/119	1967,1977,6129,6132,6158,6181,6193,6206,6207,6228,8663,8890,26986	EIF2B1,EIF4E,RPL7,RPL8,RPL28,RPLP2,RPS5,RPS12,RPS13,RPS23,EIF3C,EIF2B4,PABPC1
13_Member	Reactome Gene Sets	R-HSA-72737	Cap-dependent Translation Initiation	-4.06659	-1.61843	13/119	1967,1977,6129,6132,6158,6181,6193,6206,6207,6228,8663,8890,26986	EIF2B1,EIF4E,RPL7,RPL8,RPL28,RPLP2,RPS5,RPS12,RPS13,RPS23,EIF3C,EIF2B4,PABPC1
13_Member	GO Biological Processes	GO:0000184	nuclear-transcribed mRNA catabolic process, nonsense-mediated decay	-4.02909	-1.58847	13/120	6129,6132,6158,6181,6193,6206,6207,6228,9811,9887,26986,55802,65109	RPL7,RPL8,RPL28,RPLP2,RPS5,RPS12,RPS13,RPS23,CTIF,SMG7,PABPC1,DCP1A,UPF3B
13_Member	Reactome Gene Sets	R-HSA-1799339	SRP-dependent cotranslational protein targeting to membrane	-3.71826	-1.38268	12/112	1650,6129,6132,6158,6181,6193,6206,6207,6228,6728,6747,9789	DDOST,RPL7,RPL8,RPL28,RPLP2,RPS5,RPS12,RPS13,RPS23,SRP19,SSR3,SPCS2
13_Member	GO Cellular Components	GO:0044445	cytosolic part	-3.6624	-1.34974	19/242	1977,5582,6129,6132,6158,6181,6193,6206,6207,6228,7917,9391,11234,23325,23413,23557,56919,119032,148022	EIF4E,PRKCG,RPL7,RPL8,RPL28,RPLP2,RPS5,RPS12,RPS13,RPS23,BAG6,CIAO1,HPS5,WASHC4,NCS1,SNAPIN,DHX33,BORCS7,TICAM1
13_Member	Reactome Gene Sets	R-HSA-927802	Nonsense-Mediated Decay (NMD)	-3.60999	-1.3178	12/115	6129,6132,6158,6181,6193,6206,6207,6228,9887,26986,55802,65109	RPL7,RPL8,RPL28,RPLP2,RPS5,RPS12,RPS13,RPS23,SMG7,PABPC1,DCP1A,UPF3B
13_Member	Reactome Gene Sets	R-HSA-975957	Nonsense Mediated Decay (NMD) enhanced by the Exon Junction Complex (EJC)	-3.60999	-1.3178	12/115	6129,6132,6158,6181,6193,6206,6207,6228,9887,26986,55802,65109	RPL7,RPL8,RPL28,RPLP2,RPS5,RPS12,RPS13,RPS23,SMG7,PABPC1,DCP1A,UPF3B
13_Member	GO Biological Processes	GO:0019083	viral transcription	-3.35849	-1.19987	15/177	1025,5430,5702,6129,6132,6158,6181,6193,6206,6207,6228,9972,22954,23165,23435	CDK9,POLR2A,PSMC3,RPL7,RPL8,RPL28,RPLP2,RPS5,RPS12,RPS13,RPS23,NUP153,TRIM32,NUP205,TARDBP
13_Member	GO Biological Processes	GO:0045047	protein targeting to ER	-3.23205	-1.10575	11/109	6129,6132,6158,6181,6193,6206,6207,6228,6728,6747,9789	RPL7,RPL8,RPL28,RPLP2,RPS5,RPS12,RPS13,RPS23,SRP19,SSR3,SPCS2
13_Member	GO Biological Processes	GO:0090150	establishment of protein localization to membrane	-3.22174	-1.09914	22/326	572,1121,4836,6129,6132,6158,6181,6193,6206,6207,6228,6728,6747,7917,23513,25813,51024,51762,55670,79568,79683,112755	BAD,CHM,NMT1,RPL7,RPL8,RPL28,RPLP2,RPS5,RPS12,RPS13,RPS23,SRP19,SSR3,BAG6,SCRIB,SAMM50,FIS1,RAB8B,PEX26,MAIP1,ZDHHC14,STX1B
13_Member	Reactome Gene Sets	R-HSA-156827	L13a-mediated translational silencing of Ceruloplasmin expression	-3.16519	-1.06227	11/111	1977,6129,6132,6158,6181,6193,6206,6207,6228,8663,26986	EIF4E,RPL7,RPL8,RPL28,RPLP2,RPS5,RPS12,RPS13,RPS23,EIF3C,PABPC1
13_Member	Reactome Gene Sets	R-HSA-71291	Metabolism of amino acids and derivatives	-3.14989	-1.0549	24/374	191,275,2954,4141,4548,5683,5702,5709,5710,5717,6129,6132,6158,6181,6193,6206,6207,6228,9491,10247,10295,11019,84706,84890	AHCY,AMT,GSTZ1,MARS1,MTR,PSMA2,PSMC3,PSMD3,PSMD4,PSMD11,RPL7,RPL8,RPL28,RPLP2,RPS5,RPS12,RPS13,RPS23,PSMF1,RIDA,BCKDK,LIAS,GPT2,ADO
13_Member	GO Biological Processes	GO:0006614	SRP-dependent cotranslational protein targeting to membrane	-3.13118	-1.04782	10/95	6129,6132,6158,6181,6193,6206,6207,6228,6728,6747	RPL7,RPL8,RPL28,RPLP2,RPS5,RPS12,RPS13,RPS23,SRP19,SSR3
13_Member	GO Biological Processes	GO:0072599	establishment of protein localization to endoplasmic reticulum	-3.10002	-1.03225	11/113	6129,6132,6158,6181,6193,6206,6207,6228,6728,6747,9789	RPL7,RPL8,RPL28,RPLP2,RPS5,RPS12,RPS13,RPS23,SRP19,SSR3,SPCS2
13_Member	GO Biological Processes	GO:0006613	cotranslational protein targeting to membrane	-2.99121	-0.976709	10/99	6129,6132,6158,6181,6193,6206,6207,6228,6728,6747	RPL7,RPL8,RPL28,RPLP2,RPS5,RPS12,RPS13,RPS23,SRP19,SSR3
13_Member	GO Biological Processes	GO:0006612	protein targeting to membrane	-2.94688	-0.951544	15/194	1121,6129,6132,6158,6181,6193,6206,6207,6228,6728,6747,51024,51762,55670,79683	CHM,RPL7,RPL8,RPL28,RPLP2,RPS5,RPS12,RPS13,RPS23,SRP19,SSR3,FIS1,RAB8B,PEX26,ZDHHC14
13_Member	GO Biological Processes	GO:0019080	viral gene expression	-2.94688	-0.951544	15/194	1025,5430,5702,6129,6132,6158,6181,6193,6206,6207,6228,9972,22954,23165,23435	CDK9,POLR2A,PSMC3,RPL7,RPL8,RPL28,RPLP2,RPS5,RPS12,RPS13,RPS23,NUP153,TRIM32,NUP205,TARDBP
13_Member	Reactome Gene Sets	R-HSA-2262752	Cellular responses to stress	-2.81086	-0.85894	32/585	318,533,996,1778,3281,5683,5702,5709,5710,5717,6129,6132,6158,6181,6193,6206,6207,6228,6921,7014,7321,8550,9296,9491,9972,10121,23165,55004,79726,83667,153129,246184	NUDT2,ATP6V0B,CDC27,DYNC1H1,HSBP1,PSMA2,PSMC3,PSMD3,PSMD4,PSMD11,RPL7,RPL8,RPL28,RPLP2,RPS5,RPS12,RPS13,RPS23,ELOC,TERF2,UBE2D1,MAPKAPK5,ATP6V1F,PSMF1,NUP153,ACTR1A,NUP205,LAMTOR1,WDR59,SESN2,SLC38A9,CDC26
13_Member	Reactome Gene Sets	R-HSA-72649	Translation initiation complex formation	-2.68567	-0.772633	7/58	1977,6193,6206,6207,6228,8663,26986	EIF4E,RPS5,RPS12,RPS13,RPS23,EIF3C,PABPC1
13_Member	Reactome Gene Sets	R-HSA-168255	Influenza Infection	-2.67708	-0.766618	13/166	1213,3839,5430,6129,6132,6158,6181,6193,6206,6207,6228,9972,23165	CLTC,KPNA3,POLR2A,RPL7,RPL8,RPL28,RPLP2,RPS5,RPS12,RPS13,RPS23,NUP153,NUP205
13_Member	Reactome Gene Sets	R-HSA-8953897	Cellular responses to external stimuli	-2.65029	-0.748329	32/599	318,533,996,1778,3281,5683,5702,5709,5710,5717,6129,6132,6158,6181,6193,6206,6207,6228,6921,7014,7321,8550,9296,9491,9972,10121,23165,55004,79726,83667,153129,246184	NUDT2,ATP6V0B,CDC27,DYNC1H1,HSBP1,PSMA2,PSMC3,PSMD3,PSMD4,PSMD11,RPL7,RPL8,RPL28,RPLP2,RPS5,RPS12,RPS13,RPS23,ELOC,TERF2,UBE2D1,MAPKAPK5,ATP6V1F,PSMF1,NUP153,ACTR1A,NUP205,LAMTOR1,WDR59,SESN2,SLC38A9,CDC26
13_Member	Reactome Gene Sets	R-HSA-72662	Activation of the mRNA upon binding of the cap-binding complex and eIFs, and subsequent binding to 4	-2.6424	-0.748329	7/59	1977,6193,6206,6207,6228,8663,26986	EIF4E,RPS5,RPS12,RPS13,RPS23,EIF3C,PABPC1
13_Member	GO Biological Processes	GO:0072657	protein localization to membrane	-2.63516	-0.742322	33/625	572,1121,1213,4836,5071,6129,6132,6158,6181,6193,6206,6207,6228,6728,6747,7917,9211,9545,10490,23513,23759,25813,26262,51024,51762,53616,55333,55670,59284,65267,79568,79683,112755	BAD,CHM,CLTC,NMT1,PRKN,RPL7,RPL8,RPL28,RPLP2,RPS5,RPS12,RPS13,RPS23,SRP19,SSR3,BAG6,LGI1,RAB3D,VTI1B,SCRIB,PPIL2,SAMM50,TSPAN17,FIS1,RAB8B,ADAM22,SYNJ2BP,PEX26,CACNG7,WNK3,MAIP1,ZDHHC14,STX1B
13_Member	Reactome Gene Sets	R-HSA-156842	Eukaryotic Translation Elongation	-2.61639	-0.726011	9/93	1933,6129,6132,6158,6181,6193,6206,6207,6228	EEF1B2,RPL7,RPL8,RPL28,RPLP2,RPS5,RPS12,RPS13,RPS23
13_Member	Reactome Gene Sets	R-HSA-72706	GTP hydrolysis and joining of the 60S ribosomal subunit	-2.58669	-0.709603	10/112	1977,6129,6132,6158,6181,6193,6206,6207,6228,8663	EIF4E,RPL7,RPL8,RPL28,RPLP2,RPS5,RPS12,RPS13,RPS23,EIF3C
13_Member	Reactome Gene Sets	R-HSA-975956	Nonsense Mediated Decay (NMD) independent of the Exon Junction Complex (EJC)	-2.55315	-0.692409	9/95	6129,6132,6158,6181,6193,6206,6207,6228,26986	RPL7,RPL8,RPL28,RPLP2,RPS5,RPS12,RPS13,RPS23,PABPC1
13_Member	CORUM	CORUM:306	Ribosome, cytoplasmic	-2.4705	-0.644958	8/80	6129,6132,6158,6181,6193,6206,6207,6228	RPL7,RPL8,RPL28,RPLP2,RPS5,RPS12,RPS13,RPS23
13_Member	Reactome Gene Sets	R-HSA-2408522	Selenoamino acid metabolism	-2.42229	-0.612319	10/118	191,4141,6129,6132,6158,6181,6193,6206,6207,6228	AHCY,MARS1,RPL7,RPL8,RPL28,RPLP2,RPS5,RPS12,RPS13,RPS23
13_Member	GO Biological Processes	GO:0070972	protein localization to endoplasmic reticulum	-2.3822	-0.582815	11/139	6129,6132,6158,6181,6193,6206,6207,6228,6728,6747,9789	RPL7,RPL8,RPL28,RPLP2,RPS5,RPS12,RPS13,RPS23,SRP19,SSR3,SPCS2
13_Member	Reactome Gene Sets	R-HSA-72689	Formation of a pool of free 40S subunits	-2.37436	-0.576457	9/101	6129,6132,6158,6181,6193,6206,6207,6228,8663	RPL7,RPL8,RPL28,RPLP2,RPS5,RPS12,RPS13,RPS23,EIF3C
13_Member	Reactome Gene Sets	R-HSA-422475	Axon guidance	-2.35342	-0.567254	29/552	25,1072,1213,1457,1759,2260,2549,5683,5702,5709,5710,5717,5909,6129,6132,6158,6181,6193,6206,6207,6228,6921,7094,9491,23053,26986,56896,65109,84448	ABL1,CFL1,CLTC,CSNK2A1,DNM1,FGFR1,GAB1,PSMA2,PSMC3,PSMD3,PSMD4,PSMD11,RAP1GAP,RPL7,RPL8,RPL28,RPLP2,RPS5,RPS12,RPS13,RPS23,ELOC,TLN1,PSMF1,ZSWIM8,PABPC1,DPYSL5,UPF3B,ABLIM2
13_Member	CORUM	CORUM:3055	Nop56p-associated pre-rRNA complex	-2.29065	-0.52613	9/104	6129,6132,6158,6181,6206,6207,6228,6949,7284	RPL7,RPL8,RPL28,RPLP2,RPS12,RPS13,RPS23,TCOF1,TUFM
13_Member	Reactome Gene Sets	R-HSA-168273	Influenza Viral RNA Transcription and Replication	-2.24481	-0.500907	11/145	5430,6129,6132,6158,6181,6193,6206,6207,6228,9972,23165	POLR2A,RPL7,RPL8,RPL28,RPLP2,RPS5,RPS12,RPS13,RPS23,NUP153,NUP205
13_Member	Reactome Gene Sets	R-HSA-156902	Peptide chain elongation	-2.18886	-0.458751	8/89	6129,6132,6158,6181,6193,6206,6207,6228	RPL7,RPL8,RPL28,RPLP2,RPS5,RPS12,RPS13,RPS23
13_Member	Reactome Gene Sets	R-HSA-9675108	Nervous system development	-2.09551	-0.403634	29/577	25,1072,1213,1457,1759,2260,2549,5683,5702,5709,5710,5717,5909,6129,6132,6158,6181,6193,6206,6207,6228,6921,7094,9491,23053,26986,56896,65109,84448	ABL1,CFL1,CLTC,CSNK2A1,DNM1,FGFR1,GAB1,PSMA2,PSMC3,PSMD3,PSMD4,PSMD11,RAP1GAP,RPL7,RPL8,RPL28,RPLP2,RPS5,RPS12,RPS13,RPS23,ELOC,TLN1,PSMF1,ZSWIM8,PABPC1,DPYSL5,UPF3B,ABLIM2
13_Member	Reactome Gene Sets	R-HSA-2408557	Selenocysteine synthesis	-2.07646	-0.401236	8/93	6129,6132,6158,6181,6193,6206,6207,6228	RPL7,RPL8,RPL28,RPLP2,RPS5,RPS12,RPS13,RPS23
13_Member	Reactome Gene Sets	R-HSA-72764	Eukaryotic Translation Termination	-2.07646	-0.401236	8/93	6129,6132,6158,6181,6193,6206,6207,6228	RPL7,RPL8,RPL28,RPLP2,RPS5,RPS12,RPS13,RPS23
13_Member	Reactome Gene Sets	R-HSA-72702	Ribosomal scanning and start codon recognition	-2.04308	-0.377491	6/58	1977,6193,6206,6207,6228,8663	EIF4E,RPS5,RPS12,RPS13,RPS23,EIF3C
14_Summary	GO Biological Processes	GO:0044648	histone H3-K4 dimethylation	-4.87981	-2.12167	4/6	4297,8085,9739,9757,1025,2648,3720,5927,7334,9733,10782,11091,22823,26036,54623,54904,55170,55677,5245,7443,8193,8202,8295,9913,10933,10943,22933,56943,84108,84312,200186,54784,996,7014,8550,9700,9887,51451,55719,246184,4149,27043,7329,7917,9972,11019,23165,10785,275,4548,24140,27292,51093,63977,84190,9545,191,2551,4850,10006,1962	KMT2A,KMT2D,SETD1A,KMT2B,CDK9,KAT2A,JARID2,KDM5A,UBE2N,SART3,ZNF274,WDR5,MTF2,ZNF451,PAF1,NSD3,PRMT6,IWS1,PHB,VRK1,DPF1,NCOA3,TRRAP,SUPT7L,MORF4L1,MSL3,SIRT2,ENY2,PCGF6,BRMS1L,CRTC2,ALKBH4,CDC27,TERF2,MAPKAPK5,ESPL1,SMG7,LCMT1,SLF2,CDC26,MAX,PELP1,UBE2I,BAG6,NUP153,LIAS,NUP205,WDR4,AMT,MTR,FTSJ1,DIMT1,RRNAD1,PRDM15,METTL25,RAB3D,AHCY,GABPA,CNOT4,ABI1,EHHADH
14_Member	GO Biological Processes	GO:0044648	histone H3-K4 dimethylation	-4.87981	-2.12167	4/6	4297,8085,9739,9757	KMT2A,KMT2D,SETD1A,KMT2B
14_Member	GO Biological Processes	GO:0031056	regulation of histone modification	-4.66364	-1.96665	16/152	1025,2648,3720,4297,5927,7334,9733,9757,10782,11091,22823,26036,54623,54904,55170,55677	CDK9,KAT2A,JARID2,KMT2A,KDM5A,UBE2N,SART3,KMT2B,ZNF274,WDR5,MTF2,ZNF451,PAF1,NSD3,PRMT6,IWS1
14_Member	GO Biological Processes	GO:0016570	histone modification	-4.31901	-1.72345	31/458	1025,2648,3720,4297,5245,5927,7334,7443,8085,8193,8202,8295,9733,9739,9757,9913,10782,10933,10943,11091,22823,22933,26036,54623,54904,55170,55677,56943,84108,84312,200186	CDK9,KAT2A,JARID2,KMT2A,PHB,KDM5A,UBE2N,VRK1,KMT2D,DPF1,NCOA3,TRRAP,SART3,SETD1A,KMT2B,SUPT7L,ZNF274,MORF4L1,MSL3,WDR5,MTF2,SIRT2,ZNF451,PAF1,NSD3,PRMT6,IWS1,ENY2,PCGF6,BRMS1L,CRTC2
14_Member	GO Biological Processes	GO:1902275	regulation of chromatin organization	-4.305	-1.72345	18/198	1025,2648,3720,4297,5927,7334,9733,9739,9757,10782,11091,22823,26036,54623,54784,54904,55170,55677	CDK9,KAT2A,JARID2,KMT2A,KDM5A,UBE2N,SART3,SETD1A,KMT2B,ZNF274,WDR5,MTF2,ZNF451,PAF1,ALKBH4,NSD3,PRMT6,IWS1
14_Member	GO Biological Processes	GO:0031060	regulation of histone methylation	-4.23565	-1.70693	10/70	3720,4297,9757,10782,11091,22823,54623,54904,55170,55677	JARID2,KMT2A,KMT2B,ZNF274,WDR5,MTF2,PAF1,NSD3,PRMT6,IWS1
14_Member	GO Biological Processes	GO:0097692	histone H3-K4 monomethylation	-4.23249	-1.70693	4/8	4297,8085,9739,9757	KMT2A,KMT2D,SETD1A,KMT2B
14_Member	GO Biological Processes	GO:0033044	regulation of chromosome organization	-4.19311	-1.67281	26/359	996,1025,2648,3720,4297,5927,7014,7334,8550,9700,9733,9739,9757,9887,10782,11091,22823,26036,51451,54623,54784,54904,55170,55677,55719,246184	CDC27,CDK9,KAT2A,JARID2,KMT2A,KDM5A,TERF2,UBE2N,MAPKAPK5,ESPL1,SART3,SETD1A,KMT2B,SMG7,ZNF274,WDR5,MTF2,ZNF451,LCMT1,PAF1,ALKBH4,NSD3,PRMT6,IWS1,SLF2,CDC26
14_Member	GO Molecular Functions	GO:0042800	histone methyltransferase activity (H3-K4 specific)	-4.02785	-1.58847	5/16	4297,8085,9739,9757,11091	KMT2A,KMT2D,SETD1A,KMT2B,WDR5
14_Member	GO Biological Processes	GO:0016569	covalent chromatin modification	-3.97817	-1.55582	31/478	1025,2648,3720,4297,5245,5927,7334,7443,8085,8193,8202,8295,9733,9739,9757,9913,10782,10933,10943,11091,22823,22933,26036,54623,54904,55170,55677,56943,84108,84312,200186	CDK9,KAT2A,JARID2,KMT2A,PHB,KDM5A,UBE2N,VRK1,KMT2D,DPF1,NCOA3,TRRAP,SART3,SETD1A,KMT2B,SUPT7L,ZNF274,MORF4L1,MSL3,WDR5,MTF2,SIRT2,ZNF451,PAF1,NSD3,PRMT6,IWS1,ENY2,PCGF6,BRMS1L,CRTC2
14_Member	GO Cellular Components	GO:0035097	histone methyltransferase complex	-3.87858	-1.48842	10/77	3720,4149,4297,5927,8085,9739,9757,11091,22823,27043	JARID2,MAX,KMT2A,KDM5A,KMT2D,SETD1A,KMT2B,WDR5,MTF2,PELP1
14_Member	CORUM	CORUM:1401	MOF complex	-3.77702	-1.42573	4/10	4297,8085,9739,11091	KMT2A,KMT2D,SETD1A,WDR5
14_Member	GO Biological Processes	GO:0018205	peptidyl-lysine modification	-3.481	-1.25708	26/398	2648,3720,4297,7329,7917,8085,8193,8202,8295,9739,9757,9913,9972,10782,10933,10943,11019,11091,22823,22933,23165,26036,54904,55170,55677,200186	KAT2A,JARID2,KMT2A,UBE2I,BAG6,KMT2D,DPF1,NCOA3,TRRAP,SETD1A,KMT2B,SUPT7L,NUP153,ZNF274,MORF4L1,MSL3,LIAS,WDR5,MTF2,SIRT2,NUP205,ZNF451,NSD3,PRMT6,IWS1,CRTC2
14_Member	GO Cellular Components	GO:0034708	methyltransferase complex	-3.37112	-1.2059	11/105	3720,4149,4297,5927,8085,9739,9757,10785,11091,22823,27043	JARID2,MAX,KMT2A,KDM5A,KMT2D,SETD1A,KMT2B,WDR4,WDR5,MTF2,PELP1
14_Member	GO Biological Processes	GO:0018023	peptidyl-lysine trimethylation	-3.18061	-1.06988	7/48	4297,8085,9739,9757,10782,54904,55677	KMT2A,KMT2D,SETD1A,KMT2B,ZNF274,NSD3,IWS1
14_Member	GO Biological Processes	GO:0031058	positive regulation of histone modification	-3.16746	-1.06254	10/94	1025,2648,3720,4297,7334,9733,11091,22823,54623,54904	CDK9,KAT2A,JARID2,KMT2A,UBE2N,SART3,WDR5,MTF2,PAF1,NSD3
14_Member	GO Biological Processes	GO:0034968	histone lysine methylation	-3.06805	-1.01783	11/114	3720,4297,8085,9739,9757,10782,11091,22823,54904,55170,55677	JARID2,KMT2A,KMT2D,SETD1A,KMT2B,ZNF274,WDR5,MTF2,NSD3,PRMT6,IWS1
14_Member	GO Molecular Functions	GO:0008168	methyltransferase activity	-2.88732	-0.90431	16/217	275,4297,4548,8085,9739,9757,10785,11091,24140,27292,51093,51451,54904,55170,63977,84190	AMT,KMT2A,MTR,KMT2D,SETD1A,KMT2B,WDR4,WDR5,FTSJ1,DIMT1,RRNAD1,LCMT1,NSD3,PRMT6,PRDM15,METTL25
14_Member	GO Biological Processes	GO:0016571	histone methylation	-2.86867	-0.887173	12/139	3720,4297,8085,9739,9757,10782,11091,22823,54623,54904,55170,55677	JARID2,KMT2A,KMT2D,SETD1A,KMT2B,ZNF274,WDR5,MTF2,PAF1,NSD3,PRMT6,IWS1
14_Member	GO Biological Processes	GO:0006479	protein methylation	-2.83503	-0.863161	14/179	3720,4297,8085,9545,9739,9757,10782,11091,22823,51451,54623,54904,55170,55677	JARID2,KMT2A,KMT2D,RAB3D,SETD1A,KMT2B,ZNF274,WDR5,MTF2,LCMT1,PAF1,NSD3,PRMT6,IWS1
14_Member	GO Biological Processes	GO:0008213	protein alkylation	-2.83503	-0.863161	14/179	3720,4297,8085,9545,9739,9757,10782,11091,22823,51451,54623,54904,55170,55677	JARID2,KMT2A,KMT2D,RAB3D,SETD1A,KMT2B,ZNF274,WDR5,MTF2,LCMT1,PAF1,NSD3,PRMT6,IWS1
14_Member	GO Molecular Functions	GO:0042054	histone methyltransferase activity	-2.82166	-0.863161	7/55	4297,8085,9739,9757,11091,54904,55170	KMT2A,KMT2D,SETD1A,KMT2B,WDR5,NSD3,PRMT6
14_Member	GO Biological Processes	GO:2001252	positive regulation of chromosome organization	-2.72246	-0.794962	14/184	996,1025,2648,3720,4297,7334,8550,9700,9733,11091,22823,54623,54904,55719	CDC27,CDK9,KAT2A,JARID2,KMT2A,UBE2N,MAPKAPK5,ESPL1,SART3,WDR5,MTF2,PAF1,NSD3,SLF2
14_Member	GO Biological Processes	GO:1905269	positive regulation of chromatin organization	-2.70366	-0.778824	10/108	1025,2648,3720,4297,7334,9733,11091,22823,54623,54904	CDK9,KAT2A,JARID2,KMT2A,UBE2N,SART3,WDR5,MTF2,PAF1,NSD3
14_Member	GO Biological Processes	GO:0031062	positive regulation of histone methylation	-2.6954	-0.777154	6/43	3720,4297,11091,22823,54623,54904	JARID2,KMT2A,WDR5,MTF2,PAF1,NSD3
14_Member	GO Molecular Functions	GO:0016741	transferase activity, transferring one-carbon groups	-2.66727	-0.760643	16/228	275,4297,4548,8085,9739,9757,10785,11091,24140,27292,51093,51451,54904,55170,63977,84190	AMT,KMT2A,MTR,KMT2D,SETD1A,KMT2B,WDR4,WDR5,FTSJ1,DIMT1,RRNAD1,LCMT1,NSD3,PRMT6,PRDM15,METTL25
14_Member	GO Molecular Functions	GO:0018024	histone-lysine N-methyltransferase activity	-2.6431	-0.748329	6/44	4297,8085,9739,9757,11091,54904	KMT2A,KMT2D,SETD1A,KMT2B,WDR5,NSD3
14_Member	GO Biological Processes	GO:0018022	peptidyl-lysine methylation	-2.63269	-0.741085	11/129	3720,4297,8085,9739,9757,10782,11091,22823,54904,55170,55677	JARID2,KMT2A,KMT2D,SETD1A,KMT2B,ZNF274,WDR5,MTF2,NSD3,PRMT6,IWS1
14_Member	GO Biological Processes	GO:0032259	methylation	-2.56712	-0.699449	22/367	191,3720,4297,4548,8085,9545,9739,9757,10782,10785,11091,22823,24140,27292,51093,51451,54623,54904,55170,55677,63977,84190	AHCY,JARID2,KMT2A,MTR,KMT2D,RAB3D,SETD1A,KMT2B,ZNF274,WDR4,WDR5,MTF2,FTSJ1,DIMT1,RRNAD1,LCMT1,PAF1,NSD3,PRMT6,IWS1,PRDM15,METTL25
14_Member	GO Biological Processes	GO:0080182	histone H3-K4 trimethylation	-2.52146	-0.678253	4/20	4297,8085,9739,9757	KMT2A,KMT2D,SETD1A,KMT2B
14_Member	GO Molecular Functions	GO:0008170	N-methyltransferase activity	-2.49179	-0.657711	9/97	4297,8085,9739,9757,11091,27292,51093,54904,55170	KMT2A,KMT2D,SETD1A,KMT2B,WDR5,DIMT1,RRNAD1,NSD3,PRMT6
14_Member	GO Molecular Functions	GO:0008757	S-adenosylmethionine-dependent methyltransferase activity	-2.47231	-0.644958	12/155	4297,8085,9739,9757,10785,11091,24140,27292,51093,51451,54904,55170	KMT2A,KMT2D,SETD1A,KMT2B,WDR4,WDR5,FTSJ1,DIMT1,RRNAD1,LCMT1,NSD3,PRMT6
14_Member	GO Biological Processes	GO:0030219	megakaryocyte differentiation	-2.43222	-0.616085	9/99	2551,4297,4850,8085,9739,9757,10006,11091,55170	GABPA,KMT2A,CNOT4,KMT2D,SETD1A,KMT2B,ABI1,WDR5,PRMT6
14_Member	GO Biological Processes	GO:0045652	regulation of megakaryocyte differentiation	-2.40415	-0.598079	8/82	2551,4297,4850,8085,9739,9757,11091,55170	GABPA,KMT2A,CNOT4,KMT2D,SETD1A,KMT2B,WDR5,PRMT6
14_Member	GO Biological Processes	GO:0018027	peptidyl-lysine dimethylation	-2.29158	-0.526145	4/23	4297,8085,9739,9757	KMT2A,KMT2D,SETD1A,KMT2B
14_Member	GO Molecular Functions	GO:0008276	protein methyltransferase activity	-2.24784	-0.502187	8/87	4297,8085,9739,9757,11091,51451,54904,55170	KMT2A,KMT2D,SETD1A,KMT2B,WDR5,LCMT1,NSD3,PRMT6
14_Member	GO Biological Processes	GO:0051568	histone H3-K4 methylation	-2.11628	-0.418622	6/56	4297,8085,9739,9757,11091,55170	KMT2A,KMT2D,SETD1A,KMT2B,WDR5,PRMT6
14_Member	GO Biological Processes	GO:0043414	macromolecule methylation	-2.09154	-0.401236	18/308	3720,4297,8085,9545,9739,9757,10782,10785,11091,22823,24140,27292,51093,51451,54623,54904,55170,55677	JARID2,KMT2A,KMT2D,RAB3D,SETD1A,KMT2B,ZNF274,WDR4,WDR5,MTF2,FTSJ1,DIMT1,RRNAD1,LCMT1,PAF1,NSD3,PRMT6,IWS1
14_Member	KEGG Pathway	hsa00310	Lysine degradation	-2.00776	-0.348702	6/59	1962,4297,8085,9739,9757,54904	EHHADH,KMT2A,KMT2D,SETD1A,KMT2B,NSD3
15_Summary	GO Cellular Components	GO:0016604	nuclear body	-4.38512	-1.75192	46/793	25,997,1025,2869,4149,4303,4796,5071,5093,6619,7014,7089,7329,7486,9360,9572,9667,9733,9739,9967,10285,10291,10933,10946,10992,23379,23435,25888,25930,26036,29086,51426,51762,55135,57109,57223,57455,57531,63977,79833,84321,84967,90933,114034,124245,124790	ABL1,CDC34,CDK9,GRK5,MAX,FOXO4,TONSL,PRKN,PCBP1,SNAPC3,TERF2,TLE2,UBE2I,WRN,PPIG,NR1D1,SAFB2,SART3,SETD1A,THRAP3,SMNDC1,SF3A1,MORF4L1,SF3A3,SF3B2,ICE1,TARDBP,ZNF473,PTPN23,ZNF451,BABAM1,POLK,RAB8B,WRAP53,REXO4,PPP4R3B,REXO1,HACE1,PRDM15,GEMIN6,THOC3,LSM10,TRIM41,TOE1,ZC3H18,HEXIM2
15_Member	GO Cellular Components	GO:0016604	nuclear body	-4.38512	-1.75192	46/793	25,997,1025,2869,4149,4303,4796,5071,5093,6619,7014,7089,7329,7486,9360,9572,9667,9733,9739,9967,10285,10291,10933,10946,10992,23379,23435,25888,25930,26036,29086,51426,51762,55135,57109,57223,57455,57531,63977,79833,84321,84967,90933,114034,124245,124790	ABL1,CDC34,CDK9,GRK5,MAX,FOXO4,TONSL,PRKN,PCBP1,SNAPC3,TERF2,TLE2,UBE2I,WRN,PPIG,NR1D1,SAFB2,SART3,SETD1A,THRAP3,SMNDC1,SF3A1,MORF4L1,SF3A3,SF3B2,ICE1,TARDBP,ZNF473,PTPN23,ZNF451,BABAM1,POLK,RAB8B,WRAP53,REXO4,PPP4R3B,REXO1,HACE1,PRDM15,GEMIN6,THOC3,LSM10,TRIM41,TOE1,ZC3H18,HEXIM2
15_Member	GO Cellular Components	GO:0016607	nuclear speck	-2.13232	-0.427184	22/400	997,2869,4303,5071,5093,7486,9360,9733,9739,9967,10285,10291,10933,10946,10992,23435,57109,57223,84321,114034,124245,124790	CDC34,GRK5,FOXO4,PRKN,PCBP1,WRN,PPIG,SART3,SETD1A,THRAP3,SMNDC1,SF3A1,MORF4L1,SF3A3,SF3B2,TARDBP,REXO4,PPP4R3B,THOC3,TOE1,ZC3H18,HEXIM2
16_Summary	GO Molecular Functions	GO:0004518	nuclease activity	-4.28659	-1.72345	19/217	4830,4913,7486,10247,10535,10556,10799,22894,28960,51013,57109,57455,65080,79033,79897,80198,114034,128387,284131,3508,4141,5430,6832,10785,22907,24140,25885,27292,51093,51202,51251,56919,64118,221120,23212,23283,51426,55802,101928601,9972,10978,11260,23165	NME1,NTHL1,WRN,RIDA,RNASEH2A,RPP30,RPP40,DIS3,DCPS,EXOSC1,REXO4,REXO1,MRPL44,ERI3,RPP21,MUS81,TOE1,TATDN3,ENDOV,IGHMBP2,MARS1,POLR2A,SUPV3L1,WDR4,DHX30,FTSJ1,POLR1A,DIMT1,RRNAD1,DDX47,NT5C3A,DHX33,DUS1L,ALKBH3,RRS1,CSTF2T,POLK,DCP1A,MEI4,NUP153,CLP1,XPOT,NUP205
16_Member	GO Molecular Functions	GO:0004518	nuclease activity	-4.28659	-1.72345	19/217	4830,4913,7486,10247,10535,10556,10799,22894,28960,51013,57109,57455,65080,79033,79897,80198,114034,128387,284131	NME1,NTHL1,WRN,RIDA,RNASEH2A,RPP30,RPP40,DIS3,DCPS,EXOSC1,REXO4,REXO1,MRPL44,ERI3,RPP21,MUS81,TOE1,TATDN3,ENDOV
16_Member	GO Molecular Functions	GO:0140098	catalytic activity, acting on RNA	-4.24806	-1.71177	27/377	3508,4141,5430,6832,10247,10535,10556,10785,10799,22894,22907,24140,25885,27292,28960,51013,51093,51202,51251,56919,64118,65080,79033,79897,114034,221120,284131	IGHMBP2,MARS1,POLR2A,SUPV3L1,RIDA,RNASEH2A,RPP30,WDR4,RPP40,DIS3,DHX30,FTSJ1,POLR1A,DIMT1,DCPS,EXOSC1,RRNAD1,DDX47,NT5C3A,DHX33,DUS1L,MRPL44,ERI3,RPP21,TOE1,ALKBH3,ENDOV
16_Member	GO Biological Processes	GO:0090305	nucleic acid phosphodiester bond hydrolysis	-3.95485	-1.54077	23/309	4913,7486,10247,10535,10556,10799,22894,23212,23283,28960,51013,51426,55802,57109,57455,65080,79033,79897,80198,114034,128387,284131,101928601	NTHL1,WRN,RIDA,RNASEH2A,RPP30,RPP40,DIS3,RRS1,CSTF2T,DCPS,EXOSC1,POLK,DCP1A,REXO4,REXO1,MRPL44,ERI3,RPP21,MUS81,TOE1,TATDN3,ENDOV,MEI4
16_Member	GO Cellular Components	GO:0005655	nucleolar ribonuclease P complex	-3.54517	-1.29048	3/5	10556,10799,79897	RPP30,RPP40,RPP21
16_Member	GO Molecular Functions	GO:0004540	ribonuclease activity	-3.40495	-1.22565	12/121	10247,10535,10556,10799,22894,28960,51013,65080,79033,79897,114034,284131	RIDA,RNASEH2A,RPP30,RPP40,DIS3,DCPS,EXOSC1,MRPL44,ERI3,RPP21,TOE1,ENDOV
16_Member	GO Biological Processes	GO:0090501	RNA phosphodiester bond hydrolysis	-3.39488	-1.22267	14/157	10247,10535,10556,10799,22894,23212,23283,28960,51013,65080,79033,79897,114034,284131	RIDA,RNASEH2A,RPP30,RPP40,DIS3,RRS1,CSTF2T,DCPS,EXOSC1,MRPL44,ERI3,RPP21,TOE1,ENDOV
16_Member	GO Molecular Functions	GO:0016891	endoribonuclease activity, producing 5'-phosphomonoesters	-3.24907	-1.11072	6/34	10535,10556,10799,65080,79897,284131	RNASEH2A,RPP30,RPP40,MRPL44,RPP21,ENDOV
16_Member	Reactome Gene Sets	R-HSA-6784531	tRNA processing in the nucleus	-2.72995	-0.79977	7/57	9972,10556,10799,10978,11260,23165,79897	NUP153,RPP30,RPP40,CLP1,XPOT,NUP205,RPP21
16_Member	GO Molecular Functions	GO:0004519	endonuclease activity	-2.68633	-0.772633	11/127	4913,10247,10535,10556,10799,22894,57109,65080,79897,80198,284131	NTHL1,RIDA,RNASEH2A,RPP30,RPP40,DIS3,REXO4,MRPL44,RPP21,MUS81,ENDOV
16_Member	GO Molecular Functions	GO:0016893	endonuclease activity, active with either ribo- or deoxyribonucleic acids and producing 5'-phosphomo	-2.54298	-0.684178	6/46	10535,10556,10799,65080,79897,284131	RNASEH2A,RPP30,RPP40,MRPL44,RPP21,ENDOV
16_Member	CORUM	CORUM:123	Rnase/Mrp complex	-2.51666	-0.678253	3/10	10556,10799,79897	RPP30,RPP40,RPP21
16_Member	GO Cellular Components	GO:0030681	multimeric ribonuclease P complex	-2.51666	-0.678253	3/10	10556,10799,79897	RPP30,RPP40,RPP21
16_Member	GO Molecular Functions	GO:0033204	ribonuclease P RNA binding	-2.51666	-0.678253	3/10	10556,10799,79897	RPP30,RPP40,RPP21
16_Member	GO Biological Processes	GO:0090502	RNA phosphodiester bond hydrolysis, endonucleolytic	-2.4705	-0.644958	8/80	10247,10535,10556,10799,23212,65080,79897,284131	RIDA,RNASEH2A,RPP30,RPP40,RRS1,MRPL44,RPP21,ENDOV
16_Member	GO Molecular Functions	GO:0004526	ribonuclease P activity	-2.38844	-0.587552	3/11	10556,10799,79897	RPP30,RPP40,RPP21
16_Member	GO Molecular Functions	GO:0004521	endoribonuclease activity	-2.36479	-0.572876	7/66	10247,10535,10556,10799,65080,79897,284131	RIDA,RNASEH2A,RPP30,RPP40,MRPL44,RPP21,ENDOV
16_Member	GO Biological Processes	GO:0001682	tRNA 5'-leader removal	-2.27357	-0.519038	3/12	10556,10799,79897	RPP30,RPP40,RPP21
16_Member	Reactome Gene Sets	R-HSA-72306	tRNA processing	-2.21042	-0.475187	9/107	9972,10556,10785,10799,10978,11260,23165,24140,79897	NUP153,RPP30,WDR4,RPP40,CLP1,XPOT,NUP205,FTSJ1,RPP21
16_Member	GO Cellular Components	GO:0030677	ribonuclease P complex	-2.16968	-0.448803	3/13	10556,10799,79897	RPP30,RPP40,RPP21
16_Member	GO Molecular Functions	GO:0004549	tRNA-specific ribonuclease activity	-2.07498	-0.401236	3/14	10556,10799,79897	RPP30,RPP40,RPP21
17_Summary	GO Biological Processes	GO:0031124	mRNA 3'-end processing	-4.28226	-1.72345	12/98	1025,9877,10914,10978,22849,23283,25888,26986,29101,54623,65109,84321,6832,79033,114034,5430,25885,84967,284119,5526,9887	CDK9,ZC3H11A,PAPOLA,CLP1,CPEB3,CSTF2T,ZNF473,PABPC1,SSU72,PAF1,UPF3B,THOC3,SUPV3L1,ERI3,TOE1,POLR2A,POLR1A,LSM10,CAVIN1,PPP2R5B,SMG7
17_Member	GO Biological Processes	GO:0031124	mRNA 3'-end processing	-4.28226	-1.72345	12/98	1025,9877,10914,10978,22849,23283,25888,26986,29101,54623,65109,84321	CDK9,ZC3H11A,PAPOLA,CLP1,CPEB3,CSTF2T,ZNF473,PABPC1,SSU72,PAF1,UPF3B,THOC3
17_Member	GO Biological Processes	GO:0031123	RNA 3'-end processing	-4.15188	-1.65287	15/150	1025,6832,9877,10914,10978,22849,23283,25888,26986,29101,54623,65109,79033,84321,114034	CDK9,SUPV3L1,ZC3H11A,PAPOLA,CLP1,CPEB3,CSTF2T,ZNF473,PABPC1,SSU72,PAF1,UPF3B,ERI3,THOC3,TOE1
17_Member	GO Biological Processes	GO:0006378	mRNA polyadenylation	-3.29581	-1.14868	7/46	1025,10914,10978,22849,26986,29101,54623	CDK9,PAPOLA,CLP1,CPEB3,PABPC1,SSU72,PAF1
17_Member	GO Biological Processes	GO:0006353	DNA-templated transcription, termination	-3.28643	-1.14371	9/75	5430,10914,10978,23283,25885,25888,29101,84967,284119	POLR2A,PAPOLA,CLP1,CSTF2T,POLR1A,ZNF473,SSU72,LSM10,CAVIN1
17_Member	GO Biological Processes	GO:0043631	RNA polyadenylation	-3.18061	-1.06988	7/48	1025,10914,10978,22849,26986,29101,54623	CDK9,PAPOLA,CLP1,CPEB3,PABPC1,SSU72,PAF1
17_Member	GO Biological Processes	GO:0006369	termination of RNA polymerase II transcription	-3.17884	-1.06988	6/35	10914,10978,23283,25888,29101,84967	PAPOLA,CLP1,CSTF2T,ZNF473,SSU72,LSM10
17_Member	Reactome Gene Sets	R-HSA-73856	RNA Polymerase II Transcription Termination	-2.96569	-0.964057	8/67	9877,10914,10978,23283,25888,65109,84321,84967	ZC3H11A,PAPOLA,CLP1,CSTF2T,ZNF473,UPF3B,THOC3,LSM10
17_Member	Reactome Gene Sets	R-HSA-75067	Processing of Capped Intronless Pre-mRNA	-2.80977	-0.85894	5/28	10914,10978,23283,25888,84967	PAPOLA,CLP1,CSTF2T,ZNF473,LSM10
17_Member	KEGG Pathway	hsa03015	mRNA surveillance pathway	-2.13176	-0.427184	8/91	5526,9887,10914,10978,23283,26986,29101,65109	PPP2R5B,SMG7,PAPOLA,CLP1,CSTF2T,PABPC1,SSU72,UPF3B
17_Member	Reactome Gene Sets	R-HSA-72187	mRNA 3'-end processing	-2.04308	-0.377491	6/58	9877,10914,10978,23283,65109,84321	ZC3H11A,PAPOLA,CLP1,CSTF2T,UPF3B,THOC3
18_Summary	Hallmark Gene Sets	M5893	HALLMARK MITOTIC SPINDLE	-4.27634	-1.72345	18/199	25,332,996,1778,3797,3832,3996,4643,4983,6624,9700,9732,10006,11004,22974,29901,55835,57580,1155,1213,1759,3800,3925,9545,9654,22832,22933,23172,25941,51512,54867,79187,84056,91272,91978,92104,115106,164395,203068,10121,49856,55968,79598,83540,2648,7443,9391,10899,10951,84942,85302,93627,112755,145508,993,1072,2260,7073,7329,8202,9738,10776,29086,54784,63977,129531,148479,246184,3476,4976,5861,70…	ABL1,BIRC5,CDC27,DYNC1H1,KIF3C,KIF11,LLGL1,MYO1E,OPHN1,FSCN1,ESPL1,DOCK4,ABI1,KIF2C,TPX2,SAC3D1,CENPJ,PREX1,TBCB,CLTC,DNM1,KIF5C,STMN1,RAB3D,TTLL4,CEP162,SIRT2,ABRAXAS2,TPGS2,GTSE1,TMEM214,FSD1,KATNAL1,BOD1,TPGS1,TTC30A,HAUS1,TTLL9,TUBB,ACTR1A,WRAP73,NSFL1C,CEP97,NUF2,KAT2A,VRK1,CIAO1,JTB,CBX1,WDR73,FBF1,TBCK,STX1B,CEP128,CDC25A,CFL1,FGFR1,TIAL1,UBE2I,NCOA3,CCP110,ARPP19,BABAM1,ALKBH4,PRDM15,MITD…
18_Member	Hallmark Gene Sets	M5893	HALLMARK MITOTIC SPINDLE	-4.27634	-1.72345	18/199	25,332,996,1778,3797,3832,3996,4643,4983,6624,9700,9732,10006,11004,22974,29901,55835,57580	ABL1,BIRC5,CDC27,DYNC1H1,KIF3C,KIF11,LLGL1,MYO1E,OPHN1,FSCN1,ESPL1,DOCK4,ABI1,KIF2C,TPX2,SAC3D1,CENPJ,PREX1
18_Member	GO Cellular Components	GO:0005874	microtubule	-4.17718	-1.66208	29/423	332,996,1155,1213,1759,1778,3797,3800,3832,3925,9545,9654,11004,22832,22933,22974,23172,25941,51512,54867,55835,79187,84056,91272,91978,92104,115106,164395,203068	BIRC5,CDC27,TBCB,CLTC,DNM1,DYNC1H1,KIF3C,KIF5C,KIF11,STMN1,RAB3D,TTLL4,KIF2C,CEP162,SIRT2,TPX2,ABRAXAS2,TPGS2,GTSE1,TMEM214,CENPJ,FSD1,KATNAL1,BOD1,TPGS1,TTC30A,HAUS1,TTLL9,TUBB
18_Member	GO Biological Processes	GO:1902850	microtubule cytoskeleton organization involved in mitosis	-3.9481	-1.5381	14/139	332,1213,1778,3832,3925,9700,10121,22974,23172,49856,55968,79187,79598,83540	BIRC5,CLTC,DYNC1H1,KIF11,STMN1,ESPL1,ACTR1A,TPX2,ABRAXAS2,WRAP73,NSFL1C,FSD1,CEP97,NUF2
18_Member	GO Cellular Components	GO:0005819	spindle	-3.80728	-1.4435	25/358	332,996,1213,2648,3832,7443,9391,9700,10899,10951,11004,22832,22933,22974,23172,29901,55968,84056,84942,85302,91272,93627,112755,115106,145508	BIRC5,CDC27,CLTC,KAT2A,KIF11,VRK1,CIAO1,ESPL1,JTB,CBX1,KIF2C,CEP162,SIRT2,TPX2,ABRAXAS2,SAC3D1,NSFL1C,KATNAL1,WDR73,FBF1,BOD1,TBCK,STX1B,HAUS1,CEP128
18_Member	GO Biological Processes	GO:0007051	spindle organization	-3.4363	-1.23747	16/193	332,1213,1778,3832,3925,9700,22974,23172,29901,49856,55835,79187,79598,83540,115106,203068	BIRC5,CLTC,DYNC1H1,KIF11,STMN1,ESPL1,TPX2,ABRAXAS2,SAC3D1,WRAP73,CENPJ,FSD1,CEP97,NUF2,HAUS1,TUBB
18_Member	GO Biological Processes	GO:0007052	mitotic spindle organization	-3.1324	-1.04782	11/112	332,1213,1778,3832,3925,22974,23172,49856,79187,79598,83540	BIRC5,CLTC,DYNC1H1,KIF11,STMN1,TPX2,ABRAXAS2,WRAP73,FSD1,CEP97,NUF2
18_Member	GO Biological Processes	GO:0051301	cell division	-3.10148	-1.03225	34/609	332,993,996,1072,1213,1778,2260,3832,3925,7073,7329,7443,8202,9700,9738,10776,10899,11004,22933,22974,23172,29086,29901,54784,55835,63977,79187,83540,91272,115106,129531,148479,203068,246184	BIRC5,CDC25A,CDC27,CFL1,CLTC,DYNC1H1,FGFR1,KIF11,STMN1,TIAL1,UBE2I,VRK1,NCOA3,ESPL1,CCP110,ARPP19,JTB,KIF2C,SIRT2,TPX2,ABRAXAS2,BABAM1,SAC3D1,ALKBH4,CENPJ,PRDM15,FSD1,NUF2,BOD1,HAUS1,MITD1,PHF13,TUBB,CDC26
18_Member	GO Biological Processes	GO:0007017	microtubule-based process	-3.05676	-1.01273	41/784	25,332,1213,1778,2648,3476,3797,3800,3832,3925,3996,4976,5861,7014,8100,9700,9738,10121,11004,22974,23172,23557,25914,26005,26973,29901,49856,51512,55835,55968,79187,79443,79598,83540,84056,84942,91978,92104,115106,203068,374407	ABL1,BIRC5,CLTC,DYNC1H1,KAT2A,IGBP1,KIF3C,KIF5C,KIF11,STMN1,LLGL1,OPA1,RAB1A,TERF2,IFT88,ESPL1,CCP110,ACTR1A,KIF2C,TPX2,ABRAXAS2,SNAPIN,RTTN,C2CD3,CHORDC1,SAC3D1,WRAP73,GTSE1,CENPJ,NSFL1C,FSD1,FYCO1,CEP97,NUF2,KATNAL1,WDR73,TPGS1,TTC30A,HAUS1,TUBB,DNAJB13
18_Member	GO Biological Processes	GO:0000226	microtubule cytoskeleton organization	-2.26838	-0.514738	30/585	25,332,1213,1778,2648,3832,3925,3996,9700,9738,10121,11004,22974,23172,25914,26005,26973,29901,49856,55835,55968,79187,79598,83540,84056,84942,91978,115106,203068,374407	ABL1,BIRC5,CLTC,DYNC1H1,KAT2A,KIF11,STMN1,LLGL1,ESPL1,CCP110,ACTR1A,KIF2C,TPX2,ABRAXAS2,RTTN,C2CD3,CHORDC1,SAC3D1,WRAP73,CENPJ,NSFL1C,FSD1,CEP97,NUF2,KATNAL1,WDR73,TPGS1,HAUS1,TUBB,DNAJB13
18_Member	GO Biological Processes	GO:0051225	spindle assembly	-2.19785	-0.46348	10/127	332,1778,3832,22974,23172,29901,49856,79598,115106,203068	BIRC5,DYNC1H1,KIF11,TPX2,ABRAXAS2,SAC3D1,WRAP73,CEP97,HAUS1,TUBB
18_Member	GO Biological Processes	GO:0060236	regulation of mitotic spindle organization	-2.11676	-0.418622	5/40	1213,1778,22974,79187,79598	CLTC,DYNC1H1,TPX2,FSD1,CEP97
19_Summary	GO Biological Processes	GO:1903320	regulation of protein modification by small protein conjugation or removal	-4.25356	-1.71181	20/237	25,1025,3300,5071,5582,5861,6502,7321,7329,7334,9373,9733,51256,54726,55527,57162,79139,79142,83737,148022,997,7328,57531	ABL1,CDK9,DNAJB2,PRKN,PRKCG,RAB1A,SKP2,UBE2D1,UBE2I,UBE2N,PLAA,SART3,TBC1D7,OTUD4,FEM1A,PELI1,DERL1,PHF23,ITCH,TICAM1,CDC34,UBE2H,HACE1
19_Member	GO Biological Processes	GO:1903320	regulation of protein modification by small protein conjugation or removal	-4.25356	-1.71181	20/237	25,1025,3300,5071,5582,5861,6502,7321,7329,7334,9373,9733,51256,54726,55527,57162,79139,79142,83737,148022	ABL1,CDK9,DNAJB2,PRKN,PRKCG,RAB1A,SKP2,UBE2D1,UBE2I,UBE2N,PLAA,SART3,TBC1D7,OTUD4,FEM1A,PELI1,DERL1,PHF23,ITCH,TICAM1
19_Member	GO Biological Processes	GO:0070936	protein K48-linked ubiquitination	-3.49783	-1.26528	8/56	997,5071,6502,7321,7328,57162,57531,83737	CDC34,PRKN,SKP2,UBE2D1,UBE2H,PELI1,HACE1,ITCH
19_Member	GO Biological Processes	GO:1903322	positive regulation of protein modification by small protein conjugation or removal	-3.42168	-1.2335	13/138	1025,5071,5861,6502,7321,7329,7334,9733,51256,57162,79139,79142,148022	CDK9,PRKN,RAB1A,SKP2,UBE2D1,UBE2I,UBE2N,SART3,TBC1D7,PELI1,DERL1,PHF23,TICAM1
19_Member	GO Biological Processes	GO:0031396	regulation of protein ubiquitination	-3.10377	-1.03225	16/207	25,1025,3300,5071,5582,5861,6502,7321,7334,9373,51256,55527,57162,79139,79142,148022	ABL1,CDK9,DNAJB2,PRKN,PRKCG,RAB1A,SKP2,UBE2D1,UBE2N,PLAA,TBC1D7,FEM1A,PELI1,DERL1,PHF23,TICAM1
19_Member	GO Biological Processes	GO:0031398	positive regulation of protein ubiquitination	-2.94409	-0.950316	11/118	1025,5071,5861,6502,7321,7334,51256,57162,79139,79142,148022	CDK9,PRKN,RAB1A,SKP2,UBE2D1,UBE2N,TBC1D7,PELI1,DERL1,PHF23,TICAM1
19_Member	GO Biological Processes	GO:1902916	positive regulation of protein polyubiquitination	-2.16968	-0.448803	3/13	5071,6502,7321	PRKN,SKP2,UBE2D1
19_Member	GO Biological Processes	GO:1902914	regulation of protein polyubiquitination	-2.15796	-0.443189	4/25	5071,6502,7321,9373	PRKN,SKP2,UBE2D1,PLAA
20_Summary	GO Molecular Functions	GO:0001227	DNA-binding transcription repressor activity, RNA polymerase II-specific	-4.00518	-1.5744	20/247	3720,4149,4601,4775,5071,7593,7728,8187,9572,10127,10865,23316,51222,51341,54862,54927,55657,80317,84108,84878	JARID2,MAX,MXI1,NFATC3,PRKN,MZF1,ZNF175,ZNF239,NR1D1,ZNF263,ARID5A,CUX2,ZNF219,ZBTB7A,CC2D1A,CHCHD3,ZNF692,ZKSCAN3,PCGF6,ZBTB45
20_Member	GO Molecular Functions	GO:0001227	DNA-binding transcription repressor activity, RNA polymerase II-specific	-4.00518	-1.5744	20/247	3720,4149,4601,4775,5071,7593,7728,8187,9572,10127,10865,23316,51222,51341,54862,54927,55657,80317,84108,84878	JARID2,MAX,MXI1,NFATC3,PRKN,MZF1,ZNF175,ZNF239,NR1D1,ZNF263,ARID5A,CUX2,ZNF219,ZBTB7A,CC2D1A,CHCHD3,ZNF692,ZKSCAN3,PCGF6,ZBTB45
