# Supplementary material for: Mutations in Hcfc1 and Ronin result in an inborn error of cobalamin metabolism and ribosomopathy
Source: Nat Commun. 2022 Jan 10;13:134. doi: 10.1038/s41467-021-27759-7 (PMC8748873; doi:10.1038/s41467-021-27759-7)
Supplement: Supplementary file 3 — Supplementary Dataset 1–16 [file 41467_2021_27759_MOESM3_ESM.zip › SUPP DATA 10.xlsx]

## Sheet: ronin_ssprof_all_wo539_volcanop
GeneID	GeneSymbol	GeneDescription	log2_Fold_Change	AveExpr	t	pValue	pAdj	B
11287	Pzp	pregnancy zone protein	-0.555002	5.58454	-2.1098	0.0486963	0.261396	-4.25378
11308	Abi1	abl-interactor 1	0.528872	5.24693	1.90913	0.0718311	0.302203	-4.58803
11363	Acadl	acyl-Coenzyme A dehydrogenase, long-chain	0.342394	6.18027	2.21287	0.0396549	0.239359	-4.07433
11364	Acadm	acyl-Coenzyme A dehydrogenase, medium chain	-0.140287	5.13695	-0.198076	0.84515	0.935642	-6.25514
11370	Acadvl	acyl-Coenzyme A dehydrogenase, very long chain	0.819407	5.80823	4.35906	0.000354749	0.0264091	0.27752
11409	Acads	acyl-Coenzyme A dehydrogenase, short chain	0.471036	5.5715	2.0078	0.059449	0.277862	-4.4263
11426	Macf1	microtubule-actin crosslinking factor 1	0.0384419	4.38459	0.111609	0.912332	0.960891	-6.26875
11428	Aco1	aconitase 1	1.06033	4.57113	1.89676	0.0735355	0.305938	-4.60794
11429	Aco2	aconitase 2, mitochondrial	0.205848	6.59635	2.29228	0.0337689	0.222584	-3.93278
11430	Acox1	acyl-Coenzyme A oxidase 1, palmitoyl	1.30111	4.15346	2.11597	0.0481066	0.259095	-4.24319
11431	Acp1	acid phosphatase 1, soluble	1.20324	5.55408	1.62401	0.12255	0.38711	-5.02521
11432	Acp2	acid phosphatase 2, lysosomal	0.335348	4.46518	0.391038	0.700222	0.857363	-6.19764
11459	Acta1	actin, alpha 1, skeletal muscle	6.82879	7.44461	2.06221	0.056713	0.275282	-4.35523
11461	Actb	actin, beta	-0.221608	8.67373	-1.02293	0.321089	0.591015	-5.75634
11464	Actc1	actin, alpha, cardiac muscle 1	0.952312	8.57464	0.815283	0.42746	0.681563	-5.94074
11465	Actg1	actin, gamma, cytoplasmic 1	-1.89608	7.40234	-0.626564	0.540241	0.760743	-6.0758
11475	Acta2	actin, alpha 2, smooth muscle, aorta	-0.0460172	8.95482	-0.770708	0.450581	0.698324	-5.97785
11502	Adam9	a disintegrin and metallopeptidase domain 9 (meltrin gamma)	1.16795	4.32834	3.5092	0.00241342	0.0612496	-1.52079
11518	Add1	adducin 1 (alpha)	1.02228	4.44869	1.22142	0.237217	0.506165	-5.54622
11532	Adh5	alcohol dehydrogenase 5 (class III), chi polypeptide	-0.123939	5.13332	-0.227629	0.822424	0.922804	-6.24876
11534	Adk	adenosine kinase	-0.232868	5.75347	-0.647062	0.525515	0.75234	-6.06457
11538	Adnp	activity-dependent neuroprotective protein	0.863574	4.16571	2.40534	0.0267738	0.201653	-3.72669
11544	Adprh	ADP-ribosylarginine hydrolase	0.552177	5.08668	1.77291	0.0926588	0.339042	-4.80236
11545	Parp1	poly (ADP-ribose) polymerase family, member 1	0.25381	5.29378	0.762416	0.455394	0.702571	-5.98411
11564	Adsl	adenylosuccinate lyase	0.739775	5.59791	2.84574	0.0105053	0.135179	-2.88101
11566	Adss	adenylosuccinate synthetase, non muscle	0.642114	5.8104	3.44348	0.00279741	0.0684038	-1.65843
11568	Aebp1	AE binding protein 1	-0.0279958	4.11204	-0.0419314	0.967001	0.982844	-6.27419
11593	Aga	aspartylglucosaminidase	0.920571	5.61333	1.4163	0.174314	0.450234	-5.30807
11605	Gla	galactosidase, alpha	-0.0931301	4.75797	-0.162707	0.872508	0.945303	-6.26163
11615	Gm4737	predicted gene 4737	0.473205	6.17367	3.37338	0.0032735	0.0756291	-1.80473
11632	Aip	aryl-hydrocarbon receptor-interacting protein	0.608716	4.33897	1.26755	0.220633	0.490567	-5.49248
11636	Ak1	adenylate kinase 1	0.526822	6.1263	1.37719	0.185654	0.456974	-5.35805
11637	Ak2	adenylate kinase 2	0.320918	6.53116	2.19429	0.0411615	0.242339	-4.10704
11651	Akt1	thymoma viral proto-oncogene 1	0.310103	4.80488	0.75073	0.462229	0.708415	-5.99283
11657	Alb	albumin	0.239013	5.23372	0.520589	0.608809	0.805812	-6.13827
11658	Alcam	activated leukocyte cell adhesion molecule	0.197804	4.63041	0.245489	0.808772	0.91593	-6.24448
11669	Aldh2	aldehyde dehydrogenase 2, mitochondrial	0.0924746	6.51324	0.8428	0.410072	0.668487	-5.92077
11671	Aldh3a2	aldehyde dehydrogenase family 3, subfamily A2	1.0883	4.89641	1.29751	0.210353	0.479375	-5.45668
11674	Aldoa	aldolase A, fructose-bisphosphate	-0.0116808	7.41436	-0.120907	0.905064	0.958572	-6.26765
11677	Akr1b3	aldo-keto reductase family 1, member B3 (aldose reductase)	0.248326	5.95473	1.30262	0.20864	0.478501	-5.45052
11736	Ankfy1	ankyrin repeat and FYVE domain containing 1	0.253564	4.84037	0.818437	0.423493	0.677966	-5.94059
11737	Anp32a	acidic (leucine-rich) nuclear phosphoprotein 32 family, member A	0.192877	6.34901	1.30238	0.208718	0.478501	-5.4508
11739	Slc25a4	solute carrier family 25 (mitochondrial carrier, adenine nucleotide translocator), member 4	0.166317	7.25915	2.20487	0.0402972	0.24071	-4.08843
11740	Slc25a5	solute carrier family 25 (mitochondrial carrier, adenine nucleotide translocator), member 5	0.311256	7.17582	2.48368	0.0227474	0.191771	-3.58097
11744	Anxa11	annexin A11	-0.177737	4.41205	-0.356672	0.725361	0.871265	-6.2106
11745	Anxa3	annexin A3	0.0910712	6.68146	0.800908	0.43332	0.685761	-5.95452
11746	Anxa4	annexin A4	-0.257198	5.40613	-0.801213	0.433148	0.685761	-5.95428
11747	Anxa5	annexin A5	0.153241	7.23604	1.37494	0.185525	0.456974	-5.361
11749	Anxa6	annexin A6	-0.127663	6.78849	-1.06632	0.299958	0.571592	-5.71436
11750	Anxa7	annexin A7	0.496147	5.86429	2.20942	0.0399304	0.240588	-4.08041
11752	Anxa8	annexin A8	-0.672536	5.11923	-0.727896	0.476092	0.718428	-6.00914
11757	Prdx3	peroxiredoxin 3	0.266361	6.18839	2.56001	0.0193771	0.185832	-3.43685
11758	Prdx6	peroxiredoxin 6	0.678818	6.62123	4.2117	0.000494364	0.0292826	-0.0346103
11764	Ap1b1	adaptor protein complex AP-1, beta 1 subunit	0.309409	5.57402	1.21953	0.237918	0.507013	-5.54839
11765	Ap1g1	adaptor protein complex AP-1, gamma 1 subunit	-0.722526	5.12728	-1.80689	0.0870211	0.329775	-4.74991
11767	Ap1m1	adaptor-related protein complex AP-1, mu subunit 1	-0.94192	5.01581	-2.21392	0.0395713	0.239285	-4.07248
11769	Ap1s1	adaptor protein complex AP-1, sigma 1	0.784619	5.07003	1.22295	0.236653	0.506038	-5.54447
11771	Ap2a1	adaptor-related protein complex 2, alpha 1 subunit	0.213802	5.73639	1.38907	0.181257	0.454427	-5.34305
11772	Ap2a2	adaptor-related protein complex 2, alpha 2 subunit	0.358441	6.18502	2.7146	0.0139436	0.155051	-3.1391
11773	Ap2m1	adaptor-related protein complex 2, mu 1 subunit	0.150092	6.10239	0.940749	0.358919	0.624612	-5.8357
11774	Ap3b1	adaptor-related protein complex 3, beta 1 subunit	-0.443348	5.17912	-1.76488	0.0940359	0.340838	-4.81465
11776	Ap3d1	adaptor-related protein complex 3, delta 1 subunit	0.168069	5.21499	0.724158	0.477999	0.719708	-6.01218
11777	Ap3s1	adaptor-related protein complex 3, sigma 1 subunit	0.640639	5.33137	0.857909	0.402285	0.662971	-5.90778
11783	Apaf1	apoptotic peptidase activating factor 1	1.56852	3.92216	1.85756	0.079173	0.318785	-4.67044
11792	Apex1	apurinic/apyrimidinic endonuclease 1	0.452943	6.36271	3.58426	0.0020383	0.0573807	-1.3631
11800	Api5	apoptosis inhibitor 5	0.391414	5.86603	2.7021	0.0143223	0.156797	-3.16344
11820	App	amyloid beta (A4) precursor protein	0.487321	5.0281	1.68577	0.108582	0.364843	-4.93364
11821	Aprt	adenine phosphoribosyl transferase	-0.00314473	5.94634	-0.0122543	0.990354	0.995776	-6.27501
11826	Aqp1	aquaporin 1	2.1333	4.89376	2.35053	0.0300361	0.213435	-3.82813
11834	Aqr	aquarius	0.410635	4.2967	0.867658	0.396663	0.658158	-5.89999
11837	Rplp0	ribosomal protein, large, P0	0.0833306	7.35817	1.14127	0.268271	0.544012	-5.63557
11840	Arf1	ADP-ribosylation factor 1	2.78296	6.38785	1.38776	0.185154	0.45675	-5.34437
11842	Arf3	ADP-ribosylation factor 3	-5.28853	5.83543	-2.88755	0.0110858	0.139179	-2.88202
11843	Arf4	ADP-ribosylation factor 4	0.128636	7.08797	1.19035	0.248914	0.520513	-5.58147
11844	Arf5	ADP-ribosylation factor 5	0.365088	6.66346	1.53223	0.142639	0.407366	-5.15323
11845	Arf6	ADP-ribosylation factor 6	0.496028	5.97715	3.24543	0.00435644	0.0856666	-2.07014
11848	Rhoa	ras homolog gene family, member A	0.281299	6.3744	1.25973	0.22338	0.491348	-5.50171
11857	Arhgdib	Rho, GDP dissociation inhibitor (GDI) beta	0.595082	6.59307	3.34188	0.00351258	0.0774247	-1.87027
11867	Arpc1b	actin related protein 2/3 complex, subunit 1B	0.0172714	6.69678	0.175926	0.862258	0.942743	-6.25935
11886	Asah1	N-acylsphingosine amidohydrolase 1	0.057214	6.13677	0.300313	0.767277	0.894667	-6.22932
11898	Ass1	argininosuccinate synthetase 1	0.683926	6.45412	3.53859	0.00225903	0.0600616	-1.4591
11907	Ate1	arginyltransferase 1	-2.06759	4.18897	-2.45706	0.0240472	0.195413	-3.63074
11927	Atox1	ATX1 (antioxidant protein 1) homolog 1 (yeast)	0.765278	5.14484	0.474178	0.641672	0.821235	-6.16071
11928	Atp1a1	ATPase, Na+/K+ transporting, alpha 1 polypeptide	0.118119	6.32189	1.1071	0.282395	0.556485	-5.67207
11931	Atp1b1	ATPase, Na+/K+ transporting, beta 1 polypeptide	1.60731	5.23221	2.97078	0.00799654	0.115967	-2.63089
11933	Atp1b3	ATPase, Na+/K+ transporting, beta 3 polypeptide	1.27746	4.47338	0.99197	0.334113	0.599828	-5.78771
11938	Atp2a2	ATPase, Ca++ transporting, cardiac muscle, slow twitch 2	-0.0251914	6.31955	-0.232513	0.818685	0.920927	-6.24762
11946	Atp5a1	ATP synthase, H+ transporting, mitochondrial F1 complex, alpha subunit 1	0.152812	7.34539	2.37487	0.0285126	0.207046	-3.78273
11947	Atp5b	ATP synthase, H+ transporting mitochondrial F1 complex, beta subunit	0.169382	7.52345	2.7448	0.0130675	0.149669	-3.08009
11949	Atp5c1	ATP synthase, H+ transporting, mitochondrial F1 complex, gamma polypeptide 1	0.143906	6.63248	1.00235	0.329064	0.594908	-5.77786
11950	Atp5f1	ATP synthase, H+ transporting, mitochondrial F0 complex, subunit B1	0.276076	6.48159	2.00985	0.0592131	0.277821	-4.42288
11957	Atp5j	ATP synthase, H+ transporting, mitochondrial F0 complex, subunit F	0.253843	6.9737	2.33944	0.0306669	0.213435	-3.84744
11958	Atp5k	ATP synthase, H+ transporting, mitochondrial F1F0 complex, subunit E	0.164967	6.83078	1.70319	0.105222	0.359279	-4.90777
11964	Atp6v1a	ATPase, H+ transporting, lysosomal V1 subunit A	0.44106	6.1574	4.07772	0.000668891	0.0337216	-0.318799
11966	Atp6v1b2	ATPase, H+ transporting, lysosomal V1 subunit B2	0.201454	6.15993	0.965884	0.346522	0.612067	-5.8125
11972	Atp6v0d1	ATPase, H+ transporting, lysosomal V0 subunit D1	0.434671	5.94916	3.43681	0.00283957	0.0689317	-1.67236
11973	Atp6v1e1	ATPase, H+ transporting, lysosomal V1 subunit E1	0.170103	5.93896	1.1451	0.266724	0.542846	-5.63142
11975	Atp6v0a1	ATPase, H+ transporting, lysosomal V0 subunit A1	0.362632	4.78236	0.777154	0.446862	0.696598	-5.97294
11983	Atpif1	ATPase inhibitory factor 1	0.191602	5.6525	0.253835	0.802699	0.91323	-6.2422
11987	Slc7a1	solute carrier family 7 (cationic amino acid transporter, y+ system), member 1	0.359681	4.88835	0.851266	0.405473	0.665523	-5.91375
11991	Hnrnpd	heterogeneous nuclear ribonucleoprotein D	0.297491	6.82387	4.24225	0.000461463	0.0286278	0.0301523
11993	Aup1	ancient ubiquitous protein 1	1.36583	4.45748	1.38911	0.181244	0.454427	-5.34299
11997	Akr1b7	aldo-keto reductase family 1, member B7	-0.861335	4.88597	-1.13092	0.272493	0.548589	-5.64673
12010	B2m	beta-2 microglobulin	0.213735	4.60572	0.129567	0.898393	0.957866	-6.26652
12015	Bad	BCL2-associated agonist of cell death	0.0503713	4.59474	0.0856604	0.932654	0.971212	-6.27135
12017	Bag1	BCL2-associated athanogene 1	-0.0507563	4.17963	-0.071492	0.943771	0.975512	-6.27248
12028	Bax	BCL2-associated X protein	0.0521633	6.19545	0.308674	0.761008	0.891702	-6.22675
12034	Phb2	prohibitin 2	0.426091	6.69506	3.1989	0.00483174	0.0894273	-2.16608
12035	Bcat1	branched chain aminotransferase 1, cytosolic	0.151368	5.73849	0.560439	0.581884	0.786816	-6.11671
12036	Bcat2	branched chain aminotransferase 2, mitochondrial	0.149889	5.14962	0.358185	0.724247	0.870239	-6.21006
12048	Bcl2l1	BCL2-like 1	0.939764	4.69142	1.19606	0.246731	0.518213	-5.57505
12091	Glb1	galactosidase, beta 1	0.190138	5.02208	0.603617	0.553406	0.771177	-6.09162
12111	Bgn	biglycan	0.182087	6.25837	1.55679	0.136411	0.401857	-5.11903
12181	Bop1	block of proliferation 1	0.883862	5.28184	2.97173	0.00797995	0.115967	-2.62898
12211	Birc6	baculoviral IAP repeat-containing 6	0.229024	4.26402	0.466641	0.646189	0.823266	-6.16499
12215	Bsg	basigin	-0.128019	5.35396	-0.348448	0.731426	0.874259	-6.21353
12237	Bub3	budding uninhibited by benzimidazoles 3 homolog (S. cerevisiae)	0.320701	6.197	2.09824	0.0498194	0.263059	-4.27359
12238	Commd3	COMM domain containing 3	0.0335257	5.29634	0.157945	0.876206	0.946868	-6.2624
12257	Tspo	translocator protein	1.22814	4.69859	1.61056	0.124155	0.38711	-5.04308
12261	C1qbp	complement component 1, q subcomponent binding protein	0.206576	6.59285	1.75429	0.0958799	0.342794	-4.83081
12268	C4b	complement component 4B (Chido blood group)	-0.117729	4.74383	-0.292691	0.773006	0.896976	-6.23161
12282	Hyou1	hypoxia up-regulated 1	0.176993	6.43556	2.20206	0.0405249	0.241153	-4.09337
12283	Cab39	calcium binding protein 39	-0.110278	4.91604	-0.298558	0.768594	0.895102	-6.22986
12301	Cacybp	calcyclin binding protein	0.412363	6.26566	2.29594	0.033518	0.221907	-3.92618
12304	Pdia4	protein disulfide isomerase associated 4	0.0814349	7.10997	1.01555	0.3229	0.591101	-5.76504
12306	Anxa2	annexin A2	0.120099	7.63213	1.77195	0.0928216	0.339042	-4.80383
12313	Calm1	calmodulin 1	-0.113994	7.01122	-1.32512	0.201215	0.472219	-5.42308
12314	Calm2	calmodulin 2	-0.113995	7.17871	-1.34265	0.19558	0.46741	-5.40145
12315	Calm3	calmodulin 3	-0.113994	7.06674	-1.33116	0.19926	0.472051	-5.41566
12317	Calr	calreticulin	0.190369	7.75633	2.53835	0.0202821	0.186662	-3.47795
12321	Calu	calumenin	0.0705292	7.66279	0.90586	0.376621	0.641919	-5.86698
12325	Camk2g	calcium/calmodulin-dependent protein kinase II gamma	-0.669416	5.6463	-2.41659	0.0261573	0.200106	-3.7059
12328	Caml	calcium modulating ligand	0.852727	4.20056	1.13142	0.272288	0.548505	-5.64619
12330	Canx	calnexin	0.170984	7.06284	2.04509	0.0552925	0.273463	-4.36385
12331	Cap1	CAP, adenylate cyclase-associated protein 1 (yeast)	-0.00659883	6.87387	-0.0791052	0.937796	0.972035	-6.2719
12332	Capg	capping protein (actin filament), gelsolin-like	-0.133748	6.40404	-0.768986	0.451579	0.698831	-5.97916
12333	Capn1	calpain 1	-0.308812	4.69752	-0.665507	0.513914	0.743676	-6.05254
12334	Capn2	calpain 2	0.286315	6.38856	2.41553	0.0262149	0.200106	-3.70787
12336	Capns1	calpain, small subunit 1	0.332618	6.46185	2.56066	0.0193503	0.185832	-3.43561
12340	Capza1	capping protein (actin filament) muscle Z-line, alpha 1	0.138518	6.84541	2.08024	0.0516152	0.263059	-4.30431
12343	Capza2	capping protein (actin filament) muscle Z-line, alpha 2	-0.00506875	6.78177	-0.0678974	0.946594	0.976861	-6.27274
12345	Capzb	capping protein (actin filament) muscle Z-line, beta	0.0187558	6.76234	0.167267	0.868969	0.944934	-6.26086
12359	Cat	catalase	0.0425501	5.67924	0.185842	0.854585	0.940493	-6.25753
12367	Casp3	caspase 3	2.1367	4.97863	2.82066	0.0110928	0.139179	-2.93073
12370	Casp8	caspase 8	-1.31219	5.63036	-1.38392	0.184945	0.45675	-5.34936
12380	Cast	calpastatin	0.0183752	6.21115	0.125824	0.901225	0.958189	-6.26703
12385	Ctnna1	catenin (cadherin associated protein), alpha 1	0.116173	6.24218	1.27971	0.216415	0.486664	-5.47804
12386	Ctnna2	catenin (cadherin associated protein), alpha 2	-0.0888696	4.967	-0.170059	0.866804	0.944697	-6.26038
12387	Ctnnb1	catenin (cadherin associated protein), beta 1	-0.0128301	5.7294	-0.0737279	0.942016	0.974387	-6.27232
12388	Ctnnd1	catenin (cadherin associated protein), delta 1	-0.124434	6.06887	-1.49558	0.151576	0.420696	-5.20309
12389	Cav1	caveolin 1, caveolae protein	0.373616	6.98977	3.30712	0.00379638	0.0799866	-1.94245
12400	Cbfb	core binding factor beta	-1.13701	4.94288	-0.918648	0.370773	0.636969	-5.85491
12406	Serpinh1	serine (or cysteine) peptidase inhibitor, clade H, member 1	0.0850003	7.97591	1.55005	0.138015	0.402403	-5.12841
12408	Cbr1	carbonyl reductase 1	0.385373	5.06363	0.600228	0.555614	0.772899	-6.09365
12412	Cbx1	chromobox 1	0.557245	5.94188	1.80876	0.0867195	0.329486	-4.747
12417	Cbx3	chromobox 3	0.237466	6.90694	1.55009	0.138005	0.402403	-5.12835
12419	Cbx5	chromobox 5	0.364336	5.70378	0.476708	0.639745	0.821103	-6.15965
12444	Ccnd2	cyclin D2	2.15542	3.99755	2.43227	0.0253199	0.199365	-3.67685
12461	Cct2	chaperonin containing Tcp1, subunit 2 (beta)	0.0436604	6.9521	0.561984	0.580852	0.786203	-6.11584
12462	Cct3	chaperonin containing Tcp1, subunit 3 (gamma)	0.0168112	6.94486	0.217355	0.830304	0.9244	-6.25108
12464	Cct4	chaperonin containing Tcp1, subunit 4 (delta)	0.0460985	6.85508	0.550207	0.588739	0.791364	-6.12239
12465	Cct5	chaperonin containing Tcp1, subunit 5 (epsilon)	0.0390277	6.75477	0.503469	0.620558	0.811425	-6.14705
12466	Cct6a	chaperonin containing Tcp1, subunit 6a (zeta)	0.0146521	6.92413	0.200112	0.84357	0.93451	-6.25474
12467	Cct6b	chaperonin containing Tcp1, subunit 6b (zeta)	0.0564842	5.99383	0.278168	0.783959	0.903677	-6.23581
12468	Cct7	chaperonin containing Tcp1, subunit 7 (eta)	0.121659	6.71317	1.46487	0.159694	0.435711	-5.24428
12469	Cct8	chaperonin containing Tcp1, subunit 8 (theta)	0.0830517	6.93158	1.2227	0.236746	0.506038	-5.54476
12476	Cd151	CD151 antigen	0.375126	4.9404	0.488147	0.631164	0.817001	-6.15468
12488	Cd2ap	CD2-associated protein	-1.26989	3.98085	-2.14632	0.0452975	0.255466	-4.19077
12492	Scarb2	scavenger receptor class B, member 2	0.571323	5.33204	2.10427	0.0492305	0.262197	-4.26326
12505	Cd44	CD44 antigen	0.372115	6.81991	3.42982	0.00288451	0.0695187	-1.68699
12512	Cd63	CD63 antigen	0.18465	6.76816	0.927751	0.365451	0.631387	-5.84747
12520	Cd81	CD81 antigen	0.570309	6.00353	2.04439	0.0553673	0.273463	-4.36501
12527	Cd9	CD9 antigen	-1.8195	5.58509	-2.20527	0.0416659	0.243597	-4.10142
12534	Cdk1	cyclin-dependent kinase 1	0.105894	5.8569	0.421362	0.678331	0.845704	-6.18522
12537	Cdk11b	cyclin-dependent kinase 11B	0.805529	4.69163	1.9461	0.0669467	0.291244	-4.52806
12539	Cdc37	cell division cycle 37	0.290198	6.38356	2.19122	0.0414159	0.243409	-4.11244
12540	Cdc42	cell division cycle 42	0.606855	6.43229	2.93913	0.00857056	0.121145	-2.69455
12549	Arhgap31	Rho GTPase activating protein 31	-0.358541	3.92564	-0.491861	0.628585	0.814923	-6.15285
12552	Cdh11	cadherin 11	-0.405751	5.3132	-1.97921	0.0628239	0.283217	-4.4737
12558	Cdh2	cadherin 2	0.474358	5.31119	1.61541	0.123095	0.38711	-5.03612
12566	Cdk2	cyclin-dependent kinase 2	1.43675	5.033	2.14137	0.0457453	0.256611	-4.19935
12567	Cdk4	cyclin-dependent kinase 4	0.508849	5.64123	2.57557	0.0187504	0.183666	-3.40722
12568	Cdk5	cyclin-dependent kinase 5	2.85814	4.63854	3.18765	0.00495411	0.0901971	-2.18924
12572	Cdk7	cyclin-dependent kinase 7	0.121456	4.33428	0.254143	0.80218	0.91323	-6.24229
12578	Cdkn2a	cyclin-dependent kinase inhibitor 2A	1.21312	4.51041	1.5054	0.149052	0.416557	-5.18978
12579	Cdkn2b	cyclin-dependent kinase inhibitor 2B (p15, inhibits CDK4)	0.577527	4.50975	0.824342	0.420215	0.675232	-5.93583
12583	Cdo1	cysteine dioxygenase 1, cytosolic	0.0408331	5.30682	0.0634706	0.950078	0.977098	-6.27303
12607	Cebpz	CCAAT/enhancer binding protein zeta	0.488302	4.58032	1.1942	0.247443	0.51884	-5.57715
12631	Cfl1	cofilin 1, non-muscle	0.0161755	7.77182	0.184695	0.855472	0.940776	-6.25775
12632	Cfl2	cofilin 2, muscle	0.176523	6.22198	0.964392	0.34725	0.612067	-5.81389
12696	Cirbp	cold inducible RNA binding protein	-0.494976	4.35665	-0.486487	0.632317	0.817238	-6.15549
12709	Ckb	creatine kinase, brain	-0.373376	6.32083	-2.2538	0.0365124	0.231032	-4.00171
12728	Clcn5	chloride channel 5	0.567911	4.04679	0.602536	0.55411	0.771837	-6.09227
12729	Clns1a	chloride channel, nucleotide-sensitive, 1A	0.785496	4.97358	1.05497	0.304982	0.574953	-5.72588
12751	Tpp1	tripeptidyl peptidase I	0.0144739	5.48031	0.0388316	0.969439	0.983532	-6.27431
12757	Clta	clathrin, light polypeptide (Lca)	0.000241259	6.95688	0.00256673	0.997979	0.999322	-6.27508
12764	Cmas	cytidine monophospho-N-acetylneuraminic acid synthetase	0.307331	4.13246	0.474112	0.640951	0.821103	-6.16146
12797	Cnn1	calponin 1	-0.107716	7.22226	-0.607924	0.550676	0.769813	-6.08894
12798	Cnn2	calponin 2	0.0785326	6.97302	0.900267	0.379513	0.643761	-5.87189
12814	Col11a1	collagen, type XI, alpha 1	0.244548	4.80537	0.362427	0.721128	0.867841	-6.20851
12816	Col12a1	collagen, type XII, alpha 1	0.737081	6.22082	4.64194	0.000188184	0.0212937	0.874049
12824	Col2a1	collagen, type II, alpha 1	0.269319	4.09337	0.177863	0.860807	0.942079	-6.25898
12825	Col3a1	collagen, type III, alpha 1	-0.627768	5.51559	-2.13901	0.0459601	0.256611	-4.20344
12826	Col4a1	collagen, type IV, alpha 1	0.0255027	5.01369	0.0742258	0.941625	0.974387	-6.27228
12827	Col4a2	collagen, type IV, alpha 2	0.0233235	4.43502	0.0609963	0.952014	0.977098	-6.27319
12831	Col5a1	collagen, type V, alpha 1	0.0593539	6.10254	0.452869	0.655893	0.831344	-6.17136
12832	Col5a2	collagen, type V, alpha 2	-0.162418	6.043	-1.82884	0.0835418	0.325424	-4.71567
12833	Col6a1	collagen, type VI, alpha 1	0.323934	5.40551	1.72218	0.101662	0.35368	-4.87935
12834	Col6a2	collagen, type VI, alpha 2	0.289097	4.9227	0.875245	0.392628	0.655463	-5.89354
12835	Col6a3	collagen, type VI, alpha 3	-0.299953	5.79779	-2.36139	0.0293155	0.210293	-3.80742
12836	Col7a1	collagen, type VII, alpha 1	0.267193	4.16161	0.472564	0.642034	0.821235	-6.1622
12842	Col1a1	collagen, type I, alpha 1	0.0185603	7.25195	0.183473	0.856417	0.940994	-6.25798
12843	Col1a2	collagen, type I, alpha 2	0.023361	6.87121	0.248808	0.806242	0.915252	-6.24365
12846	Comt	catechol-O-methyltransferase	1.00703	4.9332	1.79892	0.0883158	0.332476	-4.76227
12847	Copa	coatomer protein complex subunit alpha	0.0992932	6.4836	1.00416	0.328216	0.594908	-5.77612
12848	Cops2	COP9 (constitutive photomorphogenic) homolog, subunit 2 (Arabidopsis thaliana)	0.155501	5.78592	1.07815	0.294784	0.566634	-5.70224
12856	Cox17	cytochrome c oxidase assembly protein 17	2.3021	5.33934	1.99107	0.0631859	0.283364	-4.46316
12857	Cox4i1	cytochrome c oxidase subunit IV isoform 1	0.0267445	6.79388	0.312941	0.757815	0.89002	-6.22541
12858	Cox5a	cytochrome c oxidase subunit Va	0.120821	6.69093	1.35479	0.191749	0.464132	-5.38633
12859	Cox5b	cytochrome c oxidase subunit Vb	-0.172365	6.5671	-1.18458	0.251135	0.5219	-5.58794
12861	Cox6a1	cytochrome c oxidase subunit VIa polypeptide 1	0.294965	4.87833	0.187869	0.853204	0.940191	-6.25706
12864	Cox6c	cytochrome c oxidase subunit VIc	0.143983	6.54019	0.513462	0.613908	0.807457	-6.14174
12866	Cox7a2	cytochrome c oxidase subunit VIIa 2	0.0535039	6.79715	0.305393	0.763466	0.892145	-6.22777
12867	Cox7c	cytochrome c oxidase subunit VIIc	0.417492	6.25591	0.829449	0.418567	0.674134	-5.93044
12876	Cpe	carboxypeptidase E	0.354657	4.55551	0.905792	0.376657	0.641919	-5.86704
12892	Cpox	coproporphyrinogen oxidase	1.40513	4.59889	1.92703	0.0694276	0.298565	-4.55909
12894	Cpt1a	carnitine palmitoyltransferase 1a, liver	1.50223	3.96749	2.24264	0.0373456	0.231681	-4.02159
12896	Cpt2	carnitine palmitoyltransferase 2	0.0798593	4.92436	0.261796	0.796363	0.90902	-6.24029
12903	Crabp1	cellular retinoic acid binding protein I	0.651865	7.15843	3.14514	0.00557295	0.0919674	-2.29127
12912	Creb1	cAMP responsive element binding protein 1	1.5079	4.32742	1.60976	0.124328	0.38711	-5.04421
12927	Bcar1	breast cancer anti-estrogen resistance 1	-0.100683	4.29952	-0.20823	0.837318	0.929736	-6.25305
12928	Crk	v-crk sarcoma virus CT10 oncogene homolog (avian)	0.444147	5.73044	1.94765	0.0667479	0.290775	-4.52553
12929	Crkl	v-crk sarcoma virus CT10 oncogene homolog (avian)-like	0.22399	5.0577	0.466446	0.646325	0.823266	-6.16508
12931	Crlf1	cytokine receptor-like factor 1	-0.416721	4.56692	-0.49522	0.626258	0.813795	-6.15119
12934	Dpysl2	dihydropyrimidinase-like 2	0.179239	6.51769	1.37697	0.184907	0.45675	-5.35843
12955	Cryab	crystallin, alpha B	-0.542806	5.88862	-1.56164	0.135372	0.400635	-5.11233
12974	Cs	citrate synthase	0.303231	6.92712	3.68876	0.00161046	0.053404	-1.14284
12977	Csf1	colony stimulating factor 1 (macrophage)	-1.56995	4.5553	-2.68213	0.014948	0.160499	-3.20224
12988	Csk	c-src tyrosine kinase	0.226312	4.81074	0.46906	0.644491	0.822806	-6.16385
12995	Csnk2a1	casein kinase 2, alpha 1 polypeptide	0.331144	6.00347	1.84941	0.0803914	0.321758	-4.68332
13000	Csnk2a2	casein kinase 2, alpha prime polypeptide	0.169742	5.54883	0.568237	0.576686	0.783367	-6.11231
13001	Csnk2b	casein kinase 2, beta polypeptide	0.633214	5.62669	1.17997	0.253448	0.526268	-5.59272
13002	Dnajc5	DnaJ (Hsp40) homolog, subfamily C, member 5	-3.39998	4.80674	-3.69545	0.00158634	0.053404	-1.12872
13003	Vcan	versican	0.64605	4.0535	1.0624	0.301685	0.572657	-5.71835
13006	Smc3	structural maintenance of chromosomes 3	0.646361	4.97024	2.78146	0.0120745	0.146557	-3.00811
13007	Csrp1	cysteine and glycine-rich protein 1	-0.0760992	7.08223	-0.611692	0.548163	0.76752	-6.08672
13008	Csrp2	cysteine and glycine-rich protein 2	-0.667187	6.25956	-3.39419	0.00312441	0.0747627	-1.76136
13010	Cst3	cystatin C	0.997772	4.94895	1.30919	0.206448	0.476141	-5.44254
13014	Cstb	cystatin B	-0.0652622	6.02801	-0.0643442	0.949514	0.977098	-6.27296
13016	Ctbp1	C-terminal binding protein 1	0.135583	5.39097	0.641789	0.528859	0.75487	-6.06795
13017	Ctbp2	C-terminal binding protein 2	0.427219	5.37526	2.0115	0.0590247	0.277821	-4.42014
13026	Pcyt1a	phosphate cytidylyltransferase 1, choline, alpha isoform	-0.308041	4.75719	-0.296965	0.769816	0.895342	-6.23032
13030	Ctsb	cathepsin B	1.08851	5.85111	3.84185	0.00113975	0.0465629	-0.819031
13032	Ctsc	cathepsin C	1.70553	4.83094	2.24828	0.036922	0.231194	-4.01154
13033	Ctsd	cathepsin D	0.0677501	6.57707	0.606427	0.551578	0.770553	-6.08992
13039	Ctsl	cathepsin L	0.3779	5.79196	1.30738	0.207051	0.477043	-5.44474
13043	Cttn	cortactin	-0.0383986	6.80527	-0.400911	0.693064	0.851429	-6.19369
13046	Celf1	CUGBP, Elav-like family member 1	0.446988	5.41845	1.315	0.204528	0.475151	-5.43547
13047	Cux1	cut-like homeobox 1	0.990138	3.94808	1.23237	0.233197	0.503033	-5.53362
13063	Cycs	cytochrome c, somatic	0.0953842	7.07158	1.29868	0.209959	0.479375	-5.45527
13121	Cyp51	cytochrome P450, family 51	0.209072	6.10268	1.34291	0.195497	0.46741	-5.40113
13132	Dab2	disabled 2, mitogen-responsive phosphoprotein	-0.07788	5.10007	-0.223429	0.825643	0.923385	-6.24973
13135	Dad1	defender against cell death 1	-0.171056	6.40847	-1.21532	0.239482	0.509051	-5.55321
13138	Dag1	dystroglycan 1	-0.235105	4.37425	-0.662072	0.516063	0.745499	-6.05481
13144	Dapk3	death-associated protein kinase 3	1.05225	5.19079	3.29671	0.0038857	0.0808515	-1.96405
13167	Dbi	diazepam binding inhibitor	0.0184482	6.73912	0.131901	0.896483	0.957019	-6.26624
13169	Dbnl	drebrin-like	-0.191335	5.77487	-0.998926	0.330679	0.59641	-5.78117
13171	Dbt	dihydrolipoamide branched chain transacylase E2	-0.162618	4.35027	-0.340658	0.737187	0.877377	-6.21625
13175	Dclk1	doublecortin-like kinase 1	0.193359	4.4581	0.340209	0.73752	0.877377	-6.2164
13177	Eci1	enoyl-Coenzyme A delta isomerase 1	0.303567	5.64616	1.53663	0.14126	0.406785	-5.147
13185	Vps26c	Down syndrome critical region gene 3	0.448657	4.75308	0.584882	0.565671	0.779514	-6.10272
13191	Dctn1	dynactin 1	0.346871	5.63505	1.85228	0.0799606	0.321185	-4.67879
13194	Ddb1	damage specific DNA binding protein 1	0.157585	5.88046	1.31299	0.205191	0.475712	-5.43792
13196	Asap1	ArfGAP with SH3 domain, ankyrin repeat and PH domain1	1.12775	4.02029	1.92801	0.0692989	0.298395	-4.55751
13200	Ddost	dolichyl-di-phosphooligosaccharide-protein glycotransferase	0.0836352	6.46152	0.657686	0.518815	0.748076	-6.05768
13204	Dhx15	DEAH (Asp-Glu-Ala-His) box polypeptide 15	0.469378	6.108	3.16406	0.00522042	0.0916739	-2.23769
13205	Ddx3x	DEAD/H (Asp-Glu-Ala-Asp/His) box polypeptide 3, X-linked	0.492804	6.54962	5.12277	6.49364e-05	0.0127963	1.87439
13207	Ddx5	DEAD (Asp-Glu-Ala-Asp) box polypeptide 5	0.251575	6.83952	2.84465	0.0105303	0.135179	-2.88318
13209	Ddx6	DEAD (Asp-Glu-Ala-Asp) box polypeptide 6	0.104176	6.00959	0.826578	0.418978	0.674472	-5.93403
13211	Dhx9	DEAH (Asp-Glu-Ala-His) box polypeptide 9	0.190817	6.34885	2.38062	0.0281768	0.206204	-3.77218
13244	Degs1	degenerative spermatocyte homolog 1 (Drosophila)	0.274921	6.04923	1.21302	0.240337	0.510221	-5.55583
13346	Des	desmin	0.526882	6.07889	1.27906	0.217526	0.487107	-5.47841
13350	Dgat1	diacylglycerol O-acyltransferase 1	1.35688	4.70294	2.54572	0.01997	0.185832	-3.46399
13358	Slc25a1	solute carrier family 25 (mitochondrial carrier, citrate transporter), member 1	0.156755	5.67595	0.673268	0.509076	0.740835	-6.04739
13367	Diaph1	diaphanous homolog 1 (Drosophila)	-1.01527	3.86086	-1.35504	0.191671	0.464132	-5.38602
13382	Dld	dihydrolipoamide dehydrogenase	0.443813	5.49342	0.804231	0.431621	0.684951	-5.95171
13383	Dlg1	discs, large homolog 1 (Drosophila)	0.896049	4.75752	2.123	0.0474418	0.257644	-4.23108
13418	Dnajc1	DnaJ (Hsp40) homolog, subfamily C, member 1	0.0957234	4.66592	0.161989	0.873065	0.945303	-6.26174
13424	Dync1h1	dynein cytoplasmic 1 heavy chain 1	0.115721	6.30345	1.37739	0.184778	0.45675	-5.35789
13427	Dync1i2	dynein cytoplasmic 1 intermediate chain 2	0.109502	6.12137	0.968138	0.345425	0.611291	-5.81039
13429	Dnm1	dynamin 1	0.89964	4.79007	1.28201	0.215624	0.486664	-5.47529
13430	Dnm2	dynamin 2	0.121984	5.71289	0.884101	0.387952	0.652758	-5.88594
13433	Dnmt1	DNA methyltransferase (cytosine-5) 1	0.859533	4.86973	1.5851	0.129838	0.393269	-5.07928
13437	Dnpep	aspartyl aminopeptidase	-0.203367	6.13115	-1.37054	0.186871	0.457936	-5.36656
13445	Cdk2ap1	CDK2 (cyclin-dependent kinase 2)-associated protein 1	-0.178663	4.50705	-0.275946	0.785639	0.90474	-6.23643
13448	Dok1	docking protein 1	-0.260668	5.02863	-0.590324	0.562094	0.776401	-6.09953
13476	Reep5	receptor accessory protein 5	0.703005	6.35537	1.00946	0.327996	0.594908	-5.76886
13480	Dpm1	dolichol-phosphate (beta-D) mannosyltransferase 1	0.329381	5.69723	1.79314	0.0892656	0.334859	-4.77122
13486	Dr1	down-regulator of transcription 1	2.61138	4.63611	2.63226	0.0166259	0.170849	-3.29862
13494	Drg1	developmentally regulated GTP binding protein 1	0.177742	5.83932	1.21379	0.24005	0.509936	-5.55495
13495	Drg2	developmentally regulated GTP binding protein 2	-0.381488	5.12929	-0.732011	0.473306	0.71713	-6.00653
13518	Dst	dystonin	0.087785	3.28171	0.113838	0.910589	0.959872	-6.26849
13543	Dvl2	dishevelled 2, dsh homolog (Drosophila)	1.10046	4.02963	1.42619	0.170421	0.448317	-5.2952
13589	Mapre1	microtubule-associated protein, RP/EB family, member 1	0.12372	6.40294	0.777277	0.446791	0.696598	-5.97285
13601	Ecm1	extracellular matrix protein 1	-0.953616	4.41381	-1.97201	0.0637013	0.283668	-4.48558
13627	Eef1a1	eukaryotic translation elongation factor 1 alpha 1	0.191285	7.97474	2.84037	0.0106285	0.135899	-2.89167
13629	Eef2	eukaryotic translation elongation factor 2	0.0187327	7.25482	0.223367	0.82569	0.923385	-6.24974
13641	Efnb1	ephrin B1	-0.232157	4.35995	-0.305425	0.763442	0.892145	-6.22776
13642	Efnb2	ephrin B2	0.953468	4.7283	1.4733	0.157429	0.431578	-5.23304
13649	Egfr	epidermal growth factor receptor	-0.800001	4.62631	-1.6085	0.124606	0.387227	-5.04602
13660	Ehd1	EH-domain containing 1	0.107907	6.43629	0.900233	0.379531	0.643761	-5.87192
13665	Eif2s1	eukaryotic translation initiation factor 2, subunit 1 alpha	0.220193	6.72706	2.07971	0.0516696	0.263059	-4.30522
13667	Eif2b4	eukaryotic translation initiation factor 2B, subunit 4 delta	0.916627	4.70072	2.06957	0.0527076	0.26552	-4.32245
13669	Eif3a	eukaryotic translation initiation factor 3, subunit A	0.0297273	6.44989	0.373011	0.713366	0.863703	-6.20458
13680	Ddx19a	DEAD (Asp-Glu-Ala-Asp) box polypeptide 19a	0.328405	5.11179	0.598629	0.556657	0.773135	-6.09461
13681	Eif4a1	eukaryotic translation initiation factor 4A1	0.144102	7.35262	1.60415	0.125564	0.388043	-5.05222
13682	Eif4a2	eukaryotic translation initiation factor 4A2	-0.111742	5.66254	-0.66863	0.511963	0.741816	-6.05048
13684	Eif4e	eukaryotic translation initiation factor 4E	0.248103	6.52602	2.47814	0.0230125	0.191771	-3.59135
13685	Eif4ebp1	eukaryotic translation initiation factor 4E binding protein 1	0.5069	5.11569	0.276937	0.785373	0.90474	-6.23585
13690	Eif4g2	eukaryotic translation initiation factor 4, gamma 2	0.209897	5.91449	1.83207	0.0830408	0.325424	-4.71061
13722	Aimp1	aminoacyl tRNA synthetase complex-interacting multifunctional protein 1	0.0949543	6.43661	0.875127	0.392691	0.655463	-5.89364
13726	Emd	emerin	0.0661607	6.46952	0.66508	0.51418	0.743741	-6.05283
13800	Enah	enabled homolog (Drosophila)	0.327995	4.97624	0.661036	0.516712	0.746061	-6.05549
13806	Eno1	enolase 1, alpha non-neuron	0.0429157	7.52422	0.514566	0.61293	0.806826	-6.14139
13822	Epb41l2	erythrocyte membrane protein band 4.1 like 2	0.0273737	5.82487	0.179828	0.859236	0.940994	-6.25865
13823	Epb41l3	erythrocyte membrane protein band 4.1 like 3	0.152124	5.91511	0.944731	0.356935	0.624023	-5.83206
13830	Stom	stomatin	-0.638643	4.76648	-0.719498	0.480798	0.721021	-6.0155
13836	Epha2	Eph receptor A2	1.04041	5.02881	2.79075	0.0118344	0.145146	-2.9898
13849	Ephx1	epoxide hydrolase 1, microsomal	0.291667	6.32247	1.16845	0.257488	0.531148	-5.6058
13854	Epn1	epsin 1	0.0924995	3.85812	0.116138	0.908791	0.959184	-6.26822
13858	Eps15	epidermal growth factor receptor pathway substrate 15	-0.712414	4.55293	-2.05602	0.054124	0.269814	-4.34539
13859	Eps15l1	epidermal growth factor receptor pathway substrate 15-like 1	-0.0333961	5.17975	-0.166279	0.869736	0.944934	-6.26103
13860	Eps8	epidermal growth factor receptor pathway substrate 8	0.670299	4.76535	2.28978	0.0339413	0.222948	-3.93728
13877	Erh	enhancer of rudimentary homolog (Drosophila)	0.0866878	6.94818	0.986083	0.336775	0.602992	-5.79346
13885	Esd	esterase D/formylglutathione hydrolase	0.0161982	6.90061	0.136077	0.893226	0.955379	-6.26567
14004	Chchd2	coiled-coil-helix-coiled-coil-helix domain containing 2	0.66619	5.62159	1.14236	0.268545	0.544239	-5.63385
14007	Celf2	CUGBP, Elav-like family member 2	0.531058	4.39177	0.833999	0.414888	0.671762	-5.92799
14030	Ewsr1	Ewing sarcoma breakpoint region 1	0.117013	6.19651	0.845135	0.4088	0.667935	-5.91884
14057	Sfxn1	sideroflexin 1	0.615745	5.6426	2.12241	0.0474971	0.257644	-4.23209
14061	F2	coagulation factor II	0.755931	4.96298	0.970733	0.344165	0.610673	-5.80796
14066	F3	coagulation factor III	-0.245437	6.09066	-1.02455	0.318746	0.590247	-5.75622
14077	Fabp3	fatty acid binding protein 3, muscle and heart	2.10336	4.5986	2.5459	0.0199624	0.185832	-3.46365
14081	Acsl1	acyl-CoA synthetase long-chain family member 1	-1.58803	4.2885	-1.52302	0.144612	0.409509	-5.16572
14083	Ptk2	PTK2 protein tyrosine kinase 2	0.409388	4.18223	0.567937	0.576886	0.783367	-6.11248
14084	Faf1	Fas-associated factor 1	-0.518226	4.57671	-0.808	0.429327	0.682927	-5.94892
14085	Fah	fumarylacetoacetate hydrolase	1.20381	4.23049	1.46324	0.160134	0.435711	-5.24645
14086	Fscn1	fascin homolog 1, actin bundling protein (Strongylocentrotus purpuratus)	-0.0459393	6.61551	-0.389181	0.701572	0.858385	-6.19837
14104	Fasn	fatty acid synthase	0.0436277	6.33831	0.418075	0.680691	0.846756	-6.18661
14105	Srsf10	serine/arginine-rich splicing factor 10	-0.190826	5.82604	-0.739647	0.468768	0.713158	-6.00098
14107	Fat1	FAT tumor suppressor homolog 1 (Drosophila)	0.228795	5.0175	1.02794	0.317191	0.588693	-5.75288
14109	Fau	Finkel-Biskis-Reilly murine sarcoma virus (FBR-MuSV) ubiquitously expressed (fox derived)	0.0594882	7.33636	0.820584	0.422299	0.677123	-5.93886
14113	Fbl	fibrillarin	0.142391	6.50302	1.12531	0.2748	0.550454	-5.65273
14114	Fbln1	fibulin 1	-0.603766	5.00409	-0.943928	0.357335	0.624023	-5.83279
14115	Fbln2	fibulin 2	0.0528425	6.64787	0.424607	0.676005	0.844691	-6.18384
14118	Fbn1	fibrillin 1	0.33835	4.60515	0.727987	0.475708	0.71817	-6.00943
14137	Fdft1	farnesyl diphosphate farnesyl transferase 1	0.295301	4.57651	0.483292	0.634541	0.818842	-6.15705
14151	Fech	ferrochelatase	0.460078	5.15252	1.44873	0.164101	0.441321	-5.26566
14156	Fen1	flap structure specific endonuclease 1	0.110526	5.31882	0.499772	0.62311	0.812308	-6.14891
14187	Akr1b8	aldo-keto reductase family 1, member B8	0.122109	5.23295	0.393606	0.698358	0.855705	-6.19662
14194	Fh1	fumarate hydratase 1	0.365936	6.1973	3.00302	0.00745027	0.111921	-2.56583
14199	Fhl1	four and a half LIM domains 1	0.332891	6.3273	2.86634	0.0100455	0.133541	-2.84008
14200	Fhl2	four and a half LIM domains 2	0.869087	5.0774	0.845526	0.409135	0.667935	-5.91793
14201	Fhl3	four and a half LIM domains 3	0.100295	6.01117	0.434432	0.668984	0.840237	-6.17959
14208	Ppm1g	protein phosphatase 1G (formerly 2C), magnesium-dependent, gamma isoform	0.650042	5.44983	1.7367	0.0990118	0.347062	-4.85749
14211	Smc2	structural maintenance of chromosomes 2	1.29837	4.92844	3.1372	0.0055408	0.0919674	-2.29276
14218	Sh3pxd2a	SH3 and PX domains 2A	-0.346758	3.84931	-0.518963	0.60992	0.806118	-6.13911
14219	Ccn2	connective tissue growth factor	0.0564247	5.79876	0.326516	0.747688	0.8847	-6.22101
14225	Fkbp1a	FK506 binding protein 1a	-0.165211	6.77074	-0.866567	0.397245	0.658685	-5.90091
14227	Fkbp2	FK506 binding protein 2	0.341412	5.61286	0.50673	0.618734	0.809671	-6.14499
14228	Fkbp4	FK506 binding protein 4	0.6183	5.97443	3.67155	0.00167422	0.053404	-1.17917
14229	Fkbp5	FK506 binding protein 5	1.42799	4.02479	1.89337	0.074008	0.306275	-4.61337
14230	Fkbp10	FK506 binding protein 10	0.0152883	6.74794	0.169861	0.866958	0.944697	-6.26042
14231	Fkbp7	FK506 binding protein 7	-0.427375	5.6283	-1.08846	0.290327	0.563449	-5.69157
14232	Fkbp8	FK506 binding protein 8	0.890024	5.12159	2.54259	0.0201018	0.185946	-3.46991
14248	Flii	flightless I homolog (Drosophila)	-0.0694779	5.65235	-0.481375	0.635877	0.819749	-6.15797
14251	Flot1	flotillin 1	0.493962	5.48155	1.71657	0.102704	0.356313	-4.88778
14252	Flot2	flotillin 2	0.896552	4.83784	1.34857	0.193703	0.466272	-5.39409
14265	Fmr1	fragile X mental retardation syndrome 1	0.724805	5.22632	2.67686	0.0151175	0.161502	-3.21247
14268	Fn1	fibronectin 1	0.297894	7.50029	2.33046	0.0312368	0.213435	-3.86377
14272	Fnta	farnesyltransferase, CAAX box, alpha	1.42316	4.48012	2.42424	0.0257456	0.200106	-3.69175
14284	Fosl2	fos-like antigen 2	-0.0447744	4.6683	-0.0614339	0.95167	0.977098	-6.27316
14299	Ncs1	neuronal calcium sensor 1	-1.33262	4.62195	-1.45217	0.163154	0.440069	-5.26112
14314	Fstl1	follistatin-like 1	1.07782	5.18144	3.80456	0.00123994	0.0484145	-0.898004
14319	Fth1	ferritin heavy chain 1	-3.86128	4.63402	-5.5523	2.55839e-05	0.00612185	2.74759
14325	Ftl1	ferritin light chain 1	-0.463169	6.03802	-1.91058	0.0716338	0.301891	-4.5857
14359	Fxr1	fragile X mental retardation gene 1, autosomal homolog	0.280448	5.86797	1.87114	0.077178	0.315301	-4.64888
14376	Ganab	alpha glucosidase 2 alpha neutral subunit	0.192927	6.51738	2.43166	0.0253521	0.199365	-3.67799
14381	G6pdx	glucose-6-phosphate dehydrogenase X-linked	-0.0693891	5.57683	-0.317581	0.754349	0.887195	-6.22393
14387	Gaa	glucosidase, alpha, acid	-0.203983	5.69936	-0.76749	0.452446	0.699443	-5.98029
14433	Gapdh	glyceraldehyde-3-phosphate dehydrogenase	0.0993987	7.95633	1.25219	0.226054	0.493854	-5.51056
14450	Gart	phosphoribosylglycinamide formyltransferase	0.293343	5.60496	1.34844	0.193746	0.466272	-5.39426
14466	Gba	glucosidase, beta, acid	0.454582	5.61384	2.02242	0.0577867	0.277207	-4.40189
14467	Nipsnap2	glioblastoma amplified sequence	-0.0028153	4.31665	-0.00283684	0.997767	0.999322	-6.27508
14479	Usp15	ubiquitin specific peptidase 15	0.780586	4.60165	1.53687	0.1412	0.406785	-5.14666
14489	Mtpn	myotrophin	0.134978	6.90027	0.879532	0.39036	0.654829	-5.88987
14567	Gdi1	guanosine diphosphate (GDP) dissociation inhibitor 1	0.00152862	5.61214	0.00647886	0.9949	0.998325	-6.27506
14569	Gdi2	guanosine diphosphate (GDP) dissociation inhibitor 2	0.0165283	6.71061	0.129887	0.898053	0.957866	-6.2665
14571	Gpd2	glycerol phosphate dehydrogenase 2, mitochondrial	-0.0648649	5.81815	-0.442979	0.662902	0.8358	-6.17581
14583	Gfpt1	glutamine fructose-6-phosphate transaminase 1	-0.322904	5.53126	-1.50919	0.148088	0.41445	-5.18462
14595	B4galt1	UDP-Gal:betaGlcNAc beta 1,4- galactosyltransferase, polypeptide 1	1.00383	3.95473	0.934227	0.362184	0.628011	-5.84163
14609	Gja1	gap junction protein, alpha 1	1.55161	5.29586	4.64791	0.000185695	0.0212937	0.886578
14630	Gclm	glutamate-cysteine ligase, modifier subunit	0.310602	5.28641	0.831636	0.416188	0.672891	-5.92992
14635	Galk1	galactokinase 1	0.573695	5.57102	1.78587	0.0904725	0.336785	-4.78244
14660	Gls	glutaminase	0.33011	6.29222	4.2804	0.000423456	0.0278153	0.110987
14661	Glud1	glutamate dehydrogenase 1	0.291948	6.81995	4.71613	0.000159495	0.0212937	1.02967
14670	Gnl1	guanine nucleotide binding protein-like 1	-0.294392	4.10944	-0.303967	0.764535	0.892145	-6.22821
14672	Gna11	guanine nucleotide binding protein, alpha 11	0.812903	5.20278	1.9395	0.0677959	0.293812	-4.53882
14674	Gna13	guanine nucleotide binding protein, alpha 13	1.24673	5.68917	1.96889	0.0652204	0.287773	-4.49613
14678	Gnai2	guanine nucleotide binding protein (G protein), alpha inhibiting 2	0.344491	6.39891	3.86374	0.00108473	0.0448625	-0.772643
14679	Gnai3	guanine nucleotide binding protein (G protein), alpha inhibiting 3	0.222148	5.75579	1.65679	0.114372	0.375863	-4.97624
14682	Gnaq	guanine nucleotide binding protein, alpha q polypeptide	1.34936	4.63855	1.87761	0.076244	0.313012	-4.63858
14683	Gnas	GNAS (guanine nucleotide binding protein, alpha stimulating) complex locus	0.577105	5.94378	4.22881	0.000475659	0.028972	0.0016585
14688	Gnb1	guanine nucleotide binding protein (G protein), beta 1	-0.142377	6.14893	-0.109981	0.913851	0.960891	-6.26887
14693	Gnb2	guanine nucleotide binding protein (G protein), beta 2	-0.0932987	6.0677	-0.0614151	0.951823	0.977098	-6.27314
14694	Rack1	guanine nucleotide binding protein (G protein), beta polypeptide 2 like 1	0.0338927	7.28694	0.510996	0.61538	0.808123	-6.14323
14701	Gng12	guanine nucleotide binding protein (G protein), gamma 12	0.156088	6.62975	1.14646	0.266173	0.542715	-5.62994
14702	Gng2	guanine nucleotide binding protein (G protein), gamma 2	2.19026	4.66085	1.70107	0.106068	0.359535	-4.91167
14707	Gng5	guanine nucleotide binding protein (G protein), gamma 5	-0.0568566	5.06971	-0.0515347	0.959485	0.980844	-6.27373
14718	Got1	glutamic-oxaloacetic transaminase 1, soluble	-0.191986	5.93043	-1.38784	0.181624	0.454427	-5.34461
14719	Got2	glutamatic-oxaloacetic transaminase 2, mitochondrial	0.310932	6.7471	3.51649	0.00237421	0.0612496	-1.50551
14726	Pdpn	podoplanin	-0.671766	4.36339	-1.16649	0.258187	0.531936	-5.60801
14733	Gpc1	glypican 1	1.22424	4.49027	1.62221	0.121625	0.385837	-5.02637
14735	Gpc4	glypican 4	-0.638311	5.84731	-3.78773	0.00128799	0.0491541	-0.933631
14751	Gpi1	glucose phosphate isomerase 1	-0.161771	6.66907	-1.51325	0.147061	0.413069	-5.17909
14775	Gpx1	glutathione peroxidase 1	0.187935	5.06665	0.527911	0.603817	0.802076	-6.13442
14782	Gsr	glutathione reductase	2.60774	4.3977	2.99127	0.00764497	0.113261	-2.58956
14783	Grb10	growth factor receptor bound protein 10	-0.016369	5.56451	-0.0886682	0.930296	0.969661	-6.27108
14784	Grb2	growth factor receptor bound protein 2	0.520956	4.87776	0.753738	0.460464	0.707269	-5.9906
14789	P3h3	prolyl 3-hydroxylase 3	-1.18052	5.04214	-4.17172	0.000541015	0.0302066	-0.11939
14790	Grcc10	gene rich cluster, C10 gene	0.741556	4.71488	0.900652	0.379313	0.643761	-5.87155
14791	Emg1	EMG1 nucleolar protein homolog (S. cerevisiae)	1.42195	4.80462	2.42208	0.0258612	0.200106	-3.69575
14792	Lpcat3	lysophosphatidylcholine acyltransferase 3	-1.54559	5.0942	-2.89845	0.00936685	0.128077	-2.77603
14815	Nr3c1	nuclear receptor subfamily 3, group C, member 1	-0.939011	3.89847	-1.28073	0.216064	0.486664	-5.47682
14816	Grm1	glutamate receptor, metabotropic 1	0.538037	4.06358	1.42814	0.169865	0.448317	-5.29266
14824	Grn	granulin	0.0363754	3.99175	0.046919	0.963079	0.980844	-6.27396
14827	Pdia3	protein disulfide isomerase associated 3	0.161189	7.73223	2.4878	0.0225522	0.191771	-3.57324
14828	Hspa5	heat shock protein 5	-0.0521878	7.84599	-0.740905	0.468023	0.712458	-6.00006
14852	Gspt1	G1 to S phase transition 1	-0.0636401	5.90881	-0.383308	0.705847	0.860753	-6.20065
14854	Gss	glutathione synthetase	0.3803	4.93662	1.10162	0.284709	0.558417	-5.67783
14862	Gstm1	glutathione S-transferase, mu 1	-0.422634	5.09856	-0.681123	0.504205	0.735665	-6.04211
14863	Gstm2	glutathione S-transferase, mu 2	0.14974	5.01151	0.253295	0.802825	0.91323	-6.24251
14866	Gstm5	glutathione S-transferase, mu 5	0.30109	4.13292	0.262699	0.795677	0.90902	-6.24005
14870	Gstp1	glutathione S-transferase, pi 1	0.0220829	6.43342	0.15014	0.882274	0.949444	-6.26362
14873	Gsto1	glutathione S-transferase omega 1	0.42611	6.92892	3.57077	0.00210118	0.0575345	-1.39147
14886	Gtf2i	general transcription factor II I	-0.505833	4.72731	-1.37825	0.184518	0.45675	-5.35681
14897	Trip12	thyroid hormone receptor interactor 12	0.312643	4.4738	0.829204	0.417527	0.673951	-5.93189
14936	Gys1	glycogen synthase 1, muscle	-0.810382	4.79645	-2.42072	0.0259342	0.200106	-3.69826
14950	H13	histocompatibility 13	0.0201749	6.13994	0.101134	0.920529	0.965187	-6.26988
14957	Hist1h1d	histone cluster 1, H1d	0.18261	7.25023	1.52494	0.144135	0.409087	-5.16309
14958	H1f0	H1 histone family, member 0	0.13104	6.46589	1.00942	0.325755	0.594702	-5.77102
14964	H2-D1	histocompatibility 2, D region locus 1	-0.503976	3.46625	-0.559549	0.582479	0.786816	-6.1172
14976	Pfdn6	prefoldin subunit 6	0.608723	5.62996	0.649046	0.525303	0.75234	-6.06218
14977	Slc39a7	solute carrier family 39 (zinc transporter), member 7	-2.10536	5.12745	-3.14257	0.00547524	0.0919674	-2.28176
15015	H2-Q4	histocompatibility 2, Q region locus 4	0.518987	3.55669	0.65947	0.517695	0.74689	-6.05652
15040	H2-T23	histocompatibility 2, T region locus 23	0.308521	3.84722	0.378813	0.709126	0.861909	-6.20238
15077	Hist2h3c1	histone cluster 2, H3c1	0.272722	6.94542	1.32111	0.202702	0.472219	-5.42794
15078	H3f3a	H3 histone, family 3A	-0.695818	6.41319	-0.596407	0.559613	0.775325	-6.09437
15081	H3f3b	H3 histone, family 3B	-1.23138	6.42094	-1.13283	0.274685	0.550454	-5.6424
15107	Hadh	hydroxyacyl-Coenzyme A dehydrogenase	0.892728	4.99376	1.61393	0.123417	0.38711	-5.03825
15108	Hsd17b10	hydroxysteroid (17-beta) dehydrogenase 10	0.30939	6.47009	2.55617	0.0195348	0.185832	-3.44416
15115	Hars	histidyl-tRNA synthetase	-0.0494892	5.72235	-0.172253	0.865103	0.943917	-6.26
15122	Hba-a1	hemoglobin alpha, adult chain 1	0.459294	5.98804	2.49838	0.022058	0.191771	-3.55337
15129	Hbb-b1	hemoglobin, beta adult major chain	0.15919	5.33532	0.221835	0.826947	0.92345	-6.25004
15130	Hbb-b2	hemoglobin, beta adult minor chain	0.348163	5.13051	0.409833	0.686742	0.847986	-6.18994
15159	Hccs	holocytochrome c synthetase	1.13471	4.31047	1.59941	0.126616	0.389855	-5.05898
15161	Hcfc1	host cell factor C1	0.387518	4.73557	0.792556	0.438052	0.689091	-5.96105
15182	Hdac2	histone deacetylase 2	0.0733496	5.71462	0.181905	0.857639	0.940994	-6.25826
15185	Hdac6	histone deacetylase 6	-0.877608	4.24377	-1.82241	0.084548	0.326677	-4.72573
15191	Hdgf	hepatoma-derived growth factor	0.355861	6.71253	2.74875	0.0129569	0.149669	-3.07235
15193	Hdgfl2	hepatoma-derived growth factor, related protein 2	0.681826	5.09416	1.49458	0.151834	0.421064	-5.20444
15211	Hexa	hexosaminidase A	-0.36407	4.81473	-0.368922	0.716388	0.864742	-6.20609
15212	Hexb	hexosaminidase B	0.707685	4.84537	1.32427	0.201491	0.472219	-5.42412
15239	Hgs	HGF-regulated tyrosine kinase substrate	0.352915	5.13236	1.13497	0.270835	0.547223	-5.64237
15254	Hint1	histidine triad nucleotide binding protein 1	0.188539	6.38872	1.33339	0.19854	0.471181	-5.4129
15270	H2afx	H2A histone family, member X	-0.979682	6.89346	-0.423499	0.677843	0.845704	-6.1834
15275	Hk1	hexokinase 1	0.335612	5.78193	2.72656	0.01359	0.152777	-3.11575
15277	Hk2	hexokinase 2	-0.0566969	5.53806	-0.326512	0.747691	0.8847	-6.22102
15288	Hmbs	hydroxymethylbilane synthase	0.643367	4.41528	0.880255	0.389979	0.654829	-5.88925
15289	Hmgb1	high mobility group box 1	0.308743	7.27089	2.00738	0.059498	0.277862	-4.42701
15312	Hmgn1	high mobility group nucleosomal binding domain 1	0.455913	6.65049	2.32576	0.0315386	0.213435	-3.8723
15331	Hmgn2	high mobility group nucleosomal binding domain 2	0.10429	6.75574	0.378668	0.709446	0.861909	-6.20227
15354	Hmgb3	high mobility group box 3	-0.142514	5.14666	-0.141228	0.889304	0.953944	-6.26491
15356	Hmgcl	3-hydroxy-3-methylglutaryl-Coenzyme A lyase	0.786249	4.91924	1.63186	0.119562	0.381825	-5.01245
15361	Hmga1	high mobility group AT-hook 1	0.374325	6.72975	1.58231	0.13084	0.394174	-5.08353
15364	Hmga2	high mobility group AT-hook 2	0.351331	7.26835	2.08102	0.0516083	0.263059	-4.30349
15368	Hmox1	heme oxygenase 1	-0.299192	6.46206	-1.4249	0.170788	0.448317	-5.29689
15369	Hmox2	heme oxygenase 2	0.973853	5.58952	2.48013	0.0229166	0.191771	-3.58761
15374	Jpt1	hematological and neurological expressed sequence 1	0.172617	6.32703	0.817922	0.42378	0.677966	-5.941
15381	Hnrnpc	heterogeneous nuclear ribonucleoprotein C	0.256536	6.87501	3.34315	0.00350262	0.0774247	-1.86763
15382	Hnrnpa1	heterogeneous nuclear ribonucleoprotein A1	0.0659325	7.28948	0.708505	0.487437	0.723809	-6.02327
15384	Hnrnpab	heterogeneous nuclear ribonucleoprotein A/B	0.108406	7.17138	1.3975	0.178749	0.454427	-5.33228
15387	Hnrnpk	heterogeneous nuclear ribonucleoprotein K	0.146884	7.22486	1.83091	0.0832204	0.325424	-4.71243
15388	Hnrnpl	heterogeneous nuclear ribonucleoprotein L	0.210577	6.95593	2.34509	0.0303136	0.213435	-3.83716
15441	Hp1bp3	heterochromatin protein 1, binding protein 3	0.188469	5.5842	0.989323	0.33523	0.601102	-5.79037
15452	Hprt	hypoxanthine guanine phosphoribosyl transferase	0.131206	5.76727	0.567056	0.577472	0.783845	-6.11298
15461	Hras	Harvey rat sarcoma virus oncogene	0.52868	5.33073	1.24477	0.228709	0.496969	-5.51923
15463	Agfg1	ArfGAP with FG repeats 1	0.0466969	5.12773	0.135002	0.894064	0.955379	-6.26582
15469	Prmt1	protein arginine N-methyltransferase 1	0.17272	6.67189	2.01828	0.0582534	0.277207	-4.40882
15481	Hspa8	heat shock protein 8	0.00748346	7.8623	0.0948484	0.925452	0.967321	-6.27051
15488	Hsd17b4	hydroxysteroid (17-beta) dehydrogenase 4	0.654498	5.83422	3.52649	0.00232136	0.0612328	-1.4845
15490	Hsd17b7	hydroxysteroid (17-beta) dehydrogenase 7	-0.321034	5.65636	-1.3611	0.189783	0.461375	-5.37844
15502	Dnaja1	DnaJ (Hsp40) homolog, subfamily A, member 1	0.20312	6.04764	1.35036	0.19314	0.466153	-5.39187
15505	Hsph1	heat shock 105kDa/110kDa protein 1	0.0563058	5.89827	0.414303	0.683401	0.847825	-6.18819
15507	Hspb1	heat shock protein 1	0.270121	6.99395	2.27019	0.0353193	0.226666	-3.97242
15510	Hspd1	heat shock protein 1 (chaperonin)	0.172323	7.42671	2.11922	0.0477984	0.25785	-4.2376
15511	Hspa1b	heat shock protein 1B	0.129512	6.9321	1.50277	0.149725	0.417426	-5.19335
15512	Hspa2	heat shock protein 2	-2.60197	4.70667	-1.20514	0.245128	0.516066	-5.56364
15516	Hsp90ab1	heat shock protein 90 alpha (cytosolic), class B member 1	0.0633209	7.71965	0.926481	0.366089	0.632164	-5.84862
15519	Hsp90aa1	heat shock protein 90, alpha (cytosolic), class A member 1	0.119059	7.45475	1.71478	0.103036	0.356582	-4.89045
15525	Hspa4	heat shock protein 4	0.0924217	6.74106	1.02152	0.320143	0.590247	-5.7592
15526	Hspa9	heat shock protein 9	0.154749	7.29794	2.01976	0.0580862	0.277207	-4.40635
15528	Hspe1	heat shock protein 1 (chaperonin 10)	0.205151	7.601	2.53002	0.0206407	0.186973	-3.49371
15530	Hspg2	perlecan (heparan sulfate proteoglycan 2)	0.317083	5.60313	1.51184	0.147418	0.413263	-5.18101
15547	Trmt2a	TRM2 tRNA methyltransferase 2A	1.53434	4.09617	2.02789	0.0571759	0.275993	-4.39274
15568	Elavl1	ELAV (embryonic lethal, abnormal vision)-like 1 (Hu antigen R)	0.224526	6.7684	2.32599	0.0315234	0.213435	-3.87187
15925	Ide	insulin degrading enzyme	0.314342	5.47996	1.47661	0.15655	0.42987	-5.22862
15926	Idh1	isocitrate dehydrogenase 1 (NADP+), soluble	0.0910829	6.00188	0.544444	0.592618	0.794058	-6.12554
15929	Idh3g	isocitrate dehydrogenase 3 (NAD+), gamma	0.328327	5.87793	3.29815	0.00387319	0.0808515	-1.96105
15944	Irgm1	immunity-related GTPase family M member 1	0.574741	5.00774	0.966912	0.346021	0.6117	-5.81154
16002	Igf2	insulin-like growth factor 2	2.36584	5.08829	3.74203	0.00142799	0.0524594	-1.03028
16004	Igf2r	insulin-like growth factor 2 receptor	0.545442	4.96543	1.63758	0.118355	0.380142	-5.00418
16007	Ccn1	cysteine rich protein 61	1.04957	4.55085	2.61616	0.0172048	0.17351	-3.32957
16195	Il6st	interleukin 6 signal transducer	-0.557631	4.48794	-1.20789	0.242259	0.513	-5.56167
16201	Ilf3	interleukin enhancer binding factor 3	0.0233315	6.01938	0.213871	0.83298	0.92584	-6.25185
16202	Ilk	integrin linked kinase	0.200942	6.14208	1.77455	0.0923796	0.339042	-4.79985
16210	Impact	impact, RWD domain protein	0.544671	5.34403	1.62435	0.121164	0.385584	-5.02328
16211	Kpnb1	karyopherin (importin) beta 1	0.165474	6.76995	2.32744	0.0314301	0.213435	-3.86924
16332	Inppl1	inositol polyphosphate phosphatase-like 1	-0.0763278	4.08862	-0.0909868	0.928478	0.968119	-6.27087
16341	Eif3e	eukaryotic translation initiation factor 3, subunit E	0.165293	6.44905	1.89304	0.0740545	0.306275	-4.61391
16396	Itch	itchy, E3 ubiquitin protein ligase	1.07264	4.01845	1.41529	0.173545	0.450234	-5.30935
16402	Itga5	integrin alpha 5 (fibronectin receptor alpha)	-0.115733	6.57637	-1.0206	0.320568	0.59038	-5.76011
16403	Itga6	integrin alpha 6	1.08657	3.99941	1.05976	0.302854	0.574025	-5.72103
16410	Itgav	integrin alpha V	0.510024	5.95186	4.37337	0.000343514	0.0264091	0.307798
16412	Itgb1	integrin beta 1 (fibronectin receptor beta)	0.109815	6.86973	1.53123	0.142583	0.407366	-5.15445
16414	Itgb2	integrin beta 2	-0.318103	4.04008	-0.627647	0.537883	0.760284	-6.07688
16416	Itgb3	integrin beta 3	0.684129	4.96332	0.581214	0.568469	0.779927	-6.10447
16418	Eif6	eukaryotic translation initiation factor 6	0.349817	6.23942	2.44951	0.0244283	0.197598	-3.64481
16419	Itgb5	integrin beta 5	1.10886	4.19141	2.27065	0.035287	0.226666	-3.97161
16421	Itgb7	integrin beta 7	-0.030061	3.9179	-0.0492253	0.961266	0.980844	-6.27385
16423	Cd47	CD47 antigen (Rh-related antigen, integrin-associated signal transducer)	1.59555	4.83205	2.83104	0.0108458	0.137627	-2.91017
16425	Itih2	inter-alpha trypsin inhibitor, heavy chain 2	0.279085	4.30192	0.511622	0.61495	0.807875	-6.1429
16426	Itih3	inter-alpha trypsin inhibitor, heavy chain 3	-0.274945	4.86639	-0.577342	0.570647	0.779927	-6.1071
16430	Stt3a	STT3, subunit of the oligosaccharyltransferase complex, homolog A (S. cerevisiae)	0.147637	6.16951	1.40683	0.176005	0.451868	-5.32029
16432	Itm2b	integral membrane protein 2B	1.18799	4.98666	1.83576	0.0824703	0.325413	-4.70481
16434	Itpa	inosine triphosphatase (nucleoside triphosphate pyrophosphatase)	-0.102523	5.19029	-0.22998	0.820623	0.921585	-6.24822
16440	Itpr3	inositol 1,4,5-triphosphate receptor 3	0.789137	4.41414	1.88457	0.0752488	0.310066	-4.62746
16443	Itsn1	intersectin 1 (SH3 domain protein 1A)	-0.454604	4.06826	-0.670982	0.510498	0.740906	-6.04891
16451	Jak1	Janus kinase 1	-1.07046	4.36854	-2.59383	0.0180397	0.178227	-3.37237
16476	Jun	jun proto-oncogene	0.94717	4.74189	1.38248	0.183237	0.454698	-5.35144
16480	Jup	junction plakoglobin	0.905492	4.72659	2.14335	0.0455658	0.256116	-4.19592
16549	Khsrp	KH-type splicing regulatory protein	0.207789	6.52539	1.58397	0.130095	0.393692	-5.08088
16560	Kif1a	kinesin family member 1A	-0.293917	4.32181	-0.670702	0.510672	0.740906	-6.0491
16563	Kif2a	kinesin family member 2A	0.258286	4.9942	0.94036	0.359113	0.624626	-5.83605
16573	Kif5b	kinesin family member 5B	0.139266	5.93711	1.13003	0.27286	0.548709	-5.64768
16580	Kifc5b	kinesin family member C5B	-0.733964	3.68909	-0.993965	0.333025	0.598194	-5.78593
16592	Fabp5	fatty acid binding protein 5, epidermal	-0.501666	6.4333	-2.43992	0.0249204	0.197686	-3.66264
16593	Klc1	kinesin light chain 1	-0.0814311	5.70198	-0.525978	0.605133	0.803167	-6.13544
16594	Klc2	kinesin light chain 2	1.17156	4.42947	1.38754	0.181716	0.454427	-5.34501
16646	Kpna1	karyopherin (importin) alpha 1	0.968764	5.2921	3.26662	0.00415554	0.0838836	-2.02635
16647	Kpna2	karyopherin (importin) alpha 2	0.266003	6.1947	2.25028	0.0367733	0.231191	-4.00799
16648	Kpna3	karyopherin (importin) alpha 3	0.401927	5.98145	2.41538	0.0262228	0.200106	-3.70814
16649	Kpna4	karyopherin (importin) alpha 4	0.19555	5.80195	0.62123	0.542005	0.761945	-6.08087
16650	Kpna6	karyopherin (importin) alpha 6	-0.108119	5.64008	-0.576081	0.571481	0.780292	-6.10782
16653	Kras	v-Ki-ras2 Kirsten rat sarcoma viral oncogene homolog	0.350817	5.52883	0.632094	0.535227	0.758814	-6.07389
16709	Ktn1	kinectin 1	0.494418	5.87494	3.26993	0.00412492	0.0838836	-2.01949
16765	Stmn1	stathmin 1	0.0641424	6.17991	0.267043	0.792381	0.908721	-6.23888
16777	Lamb1	laminin B1	0.424674	5.68258	2.43913	0.0249615	0.197686	-3.66411
16783	Lamp1	lysosomal-associated membrane protein 1	0.155035	6.43261	1.33321	0.198599	0.471181	-5.41313
16784	Lamp2	lysosomal-associated membrane protein 2	-0.00455607	6.36513	-0.0466677	0.963277	0.980844	-6.27397
16785	Rpsa	ribosomal protein SA	0.152677	7.43434	2.25014	0.0367835	0.231191	-4.00823
16796	Lasp1	LIM and SH3 protein 1	-0.0668598	7.18983	-0.672662	0.509452	0.740906	-6.04779
16800	Arhgef2	rho/rac guanine nucleotide exchange factor (GEF) 2	-0.0793597	5.17678	-0.328547	0.746176	0.884533	-6.22034
16801	Arhgef1	Rho guanine nucleotide exchange factor (GEF) 1	0.0596347	4.84419	0.195043	0.847479	0.936651	-6.25575
16828	Ldha	lactate dehydrogenase A	-0.256646	7.41257	-2.98951	0.0076747	0.113261	-2.59312
16832	Ldhb	lactate dehydrogenase B	-0.00879409	4.88326	-0.0145559	0.988542	0.995077	-6.27497
16834	Cog1	component of oligomeric golgi complex 1	0.304324	3.7002	0.555582	0.585133	0.788177	-6.11942
16835	Ldlr	low density lipoprotein receptor	-0.0506577	4.80954	-0.0815473	0.93588	0.971897	-6.2717
16852	Lgals1	lectin, galactose binding, soluble 1	0.237774	7.87386	4.38171	0.000337134	0.0264091	0.325434
16854	Lgals3	lectin, galactose binding, soluble 3	-0.101122	6.65241	-0.649562	0.523935	0.751797	-6.06296
16859	Lgals9	lectin, galactose binding, soluble 9	0.666775	4.46235	0.869522	0.395669	0.65716	-5.89841
16881	Lig1	ligase I, DNA, ATP-dependent	0.352552	4.04134	0.718113	0.481631	0.721021	-6.01649
16882	Lig3	ligase III, DNA, ATP-dependent	-0.820827	3.90595	-1.29463	0.211325	0.479767	-5.46016
16889	Lipa	lysosomal acid lipase A	0.18066	4.28503	0.22156	0.827076	0.92345	-6.25015
16898	Rps2	ribosomal protein S2	0.0503905	7.30885	0.653781	0.521273	0.749791	-6.06023
16905	Lmna	lamin A	0.185173	7.65618	2.32479	0.0316011	0.213435	-3.87405
16906	Lmnb1	lamin B1	0.254239	6.35828	1.60447	0.125493	0.388043	-5.05177
16907	Lmnb2	lamin B2	-1.51654	4.78343	-2.08685	0.0509491	0.263059	-4.29305
16913	Psmb8	proteasome (prosome, macropain) subunit, beta type 8 (large multifunctional peptidase 7)	-0.637769	4.79787	-0.937064	0.360762	0.627167	-5.83905
16948	Lox	lysyl oxidase	-0.834278	6.1384	-4.45723	0.000284534	0.0244971	0.485034
16949	Loxl1	lysyl oxidase-like 1	0.697612	4.86762	1.37231	0.186329	0.457936	-5.36433
16950	Loxl3	lysyl oxidase-like 3	0.372337	5.36258	1.99823	0.0605606	0.279062	-4.44222
16952	Anxa1	annexin A1	-0.132926	7.49225	-1.35507	0.191663	0.464132	-5.38599
16971	Lrp1	low density lipoprotein receptor-related protein 1	-0.117278	5.58738	-0.68551	0.501497	0.733931	-6.03914
16976	Lrpap1	low density lipoprotein receptor-related protein associated protein 1	-0.0905858	5.93323	-0.413215	0.684185	0.847825	-6.18864
16978	Lrrfip1	leucine rich repeat (in FLII) interacting protein 1	0.0529839	6.40263	0.498439	0.624031	0.812417	-6.14958
16985	Lsp1	lymphocyte specific 1	1.77919	4.8695	4.76789	0.000142145	0.0212937	1.138
16987	Lss	lanosterol synthase	0.103924	5.32711	0.298392	0.768719	0.895102	-6.22991
16993	Lta4h	leukotriene A4 hydrolase	0.703925	5.78702	4.31064	0.000395577	0.0275394	0.175044
17025	Alad	aminolevulinate, delta-, dehydratase	-0.25197	4.36105	-0.264779	0.794098	0.90902	-6.23949
17035	Lxn	latexin	1.89608	5.0272	1.95236	0.0666334	0.290654	-4.52003
17083	Tmed1	transmembrane emp24 domain containing 1	-0.440416	4.20649	-0.732349	0.473104	0.71713	-6.00628
17089	Lyar	Ly1 antibody reactive clone	0.832606	5.79364	1.99461	0.0612817	0.280077	-4.44978
17113	M6pr	mannose-6-phosphate receptor, cation dependent	0.666941	4.92874	1.4584	0.161449	0.436611	-5.25288
17117	Amacr	alpha-methylacyl-CoA racemase	0.869836	4.93835	2.71346	0.0139777	0.155051	-3.14132
17118	Marcks	myristoylated alanine rich protein kinase C substrate	-0.0160978	7.13316	-0.114493	0.910076	0.959872	-6.26842
17126	Smad2	SMAD family member 2	0.604942	4.71623	0.85067	0.405795	0.665727	-5.91425
17149	Magoh	mago-nashi homolog, proliferation-associated (Drosophila)	0.966458	5.87353	3.11513	0.0058183	0.0934244	-2.33791
17155	Man1a	mannosidase 1, alpha	-0.151787	4.39525	-0.18158	0.857881	0.940994	-6.25833
17158	Man2a1	mannosidase 2, alpha 1	-0.0327458	5.24003	-0.11664	0.908398	0.959184	-6.26816
17161	Maoa	monoamine oxidase A	0.357898	5.76599	1.34281	0.195529	0.46741	-5.40126
17169	Mark3	MAP/microtubule affinity regulating kinase 3	0.0180372	3.99079	0.0223266	0.982426	0.992499	-6.27483
17184	Matr3	matrin 3	0.378526	6.32875	3.62206	0.00187187	0.0550068	-1.28351
17192	Mbd3	methyl-CpG binding domain protein 3	-0.155282	4.89683	-0.414869	0.682995	0.847825	-6.18795
17215	Mcm3	minichromosome maintenance deficient 3 (S. cerevisiae)	0.756693	5.51424	4.26958	0.000433899	0.0279531	0.0880741
17216	Mcm2	minichromosome maintenance deficient 2 mitotin (S. cerevisiae)	0.708582	5.47899	3.2892	0.00395141	0.0817113	-1.97961
17217	Mcm4	minichromosome maintenance deficient 4 homolog (S. cerevisiae)	0.240866	5.34105	0.771215	0.450288	0.698324	-5.97747
17218	Mcm5	minichromosome maintenance deficient 5, cell division cycle 46 (S. cerevisiae)	0.768379	5.31524	3.16386	0.00522275	0.0916739	-2.2381
17219	Mcm6	minichromosome maintenance deficient 6 (MIS5 homolog, S. pombe) (S. cerevisiae)	0.0800982	5.44862	0.273607	0.787409	0.906156	-6.23708
17220	Mcm7	minichromosome maintenance deficient 7 (S. cerevisiae)	0.521658	5.68916	2.51507	0.0212996	0.190277	-3.52195
17222	Anapc1	anaphase promoting complex subunit 1	1.48585	3.97049	2.54918	0.0198246	0.185832	-3.45741
17250	Abcc1	ATP-binding cassette, sub-family C (CFTR/MRP), member 1	1.13025	4.26595	2.48141	0.0228557	0.191771	-3.58522
17252	Rdh11	retinol dehydrogenase 11	-0.447013	5.50578	-1.61639	0.122882	0.38711	-5.03471
17254	Slc3a2	solute carrier family 3 (activators of dibasic and neutral amino acid transport), member 2	-0.13776	6.25848	-1.01801	0.321762	0.591101	-5.76264
17274	Rab8a	RAB8A, member RAS oncogene family	1.85105	6.23849	4.27866	0.000498242	0.0292826	-0.013433
17281	Fyco1	FYVE and coiled-coil domain containing 1	-0.141176	3.73088	-0.122558	0.903775	0.958189	-6.26744
17304	Mfge8	milk fat globule-EGF factor 8 protein	1.10632	6.20898	3.7717	0.00135792	0.0505447	-0.979477
17308	Mgat1	mannoside acetylglucosaminyltransferase 1	-0.92619	4.46902	-1.36038	0.190005	0.46158	-5.37933
17319	Mif	macrophage migration inhibitory factor	0.0725217	6.72234	0.712192	0.485204	0.723093	-6.02067
17330	Minpp1	multiple inositol polyphosphate histidine phosphatase 1	0.138044	4.77334	0.411183	0.685648	0.847986	-6.18949
17345	Mki67	antigen identified by monoclonal antibody Ki 67	-0.431188	4.37724	-0.532605	0.600627	0.799087	-6.13193
17356	Afdn	myeloid/lymphoid or mixed-lineage leukemia (trithorax homolog, Drosophila); translocated to, 4	-0.744448	4.04691	-1.00285	0.32883	0.594908	-5.77738
17357	Marcksl1	MARCKS-like 1	0.291254	6.28651	1.86067	0.0787116	0.318459	-4.6655
17387	Mmp14	matrix metallopeptidase 14 (membrane-inserted)	0.406296	6.09103	2.37418	0.0285537	0.207046	-3.78401
17436	Me1	malic enzyme 1, NADP(+)-dependent, cytosolic	0.514663	5.85133	2.29155	0.0338195	0.222584	-3.9341
17448	Mdh2	malate dehydrogenase 2, NAD (mitochondrial)	0.185497	7.32899	2.12431	0.0473188	0.257644	-4.22882
17449	Mdh1	malate dehydrogenase 1, NAD (soluble)	-1.53275	5.89247	-11.6834	5.39324e-10	1.80673e-06	12.2595
17454	Mov10	Moloney leukemia virus 10	0.455546	4.47578	1.34792	0.193908	0.466325	-5.3949
17463	Psmd7	proteasome (prosome, macropain) 26S subunit, non-ATPase, 7	0.107131	6.4381	0.860789	0.40034	0.66186	-5.90579
17524	Mpp1	membrane protein, palmitoylated	1.12179	5.17523	2.53458	0.0204439	0.186973	-3.48509
17534	Mrc2	mannose receptor, C type 2	0.0689254	4.84332	0.13743	0.892171	0.955352	-6.26548
17535	Mre11a	meiotic recombination 11 homolog A (S. cerevisiae)	0.380761	4.34736	0.668904	0.511793	0.741816	-6.05029
17685	Msh2	mutS homolog 2 (E. coli)	1.1303	3.86536	1.56172	0.135246	0.400635	-5.11215
17688	Msh6	mutS homolog 6 (E. coli)	-0.0516396	3.97731	-0.0614524	0.951656	0.977098	-6.27316
17698	Msn	moesin	0.125152	7.41658	1.54904	0.138259	0.402403	-5.12982
17706	ATP8	ATP synthase F0 subunit 8	0.16483	6.56549	1.97256	0.0636337	0.283668	-4.48467
17708	COX1	cytochrome c oxidase subunit I	-0.364301	4.486	-0.372976	0.713393	0.863703	-6.2046
17709	COX2	cytochrome c oxidase subunit II	0.324045	6.60112	2.14847	0.0451041	0.255466	-4.18704
17710	COX3	cytochrome c oxidase subunit III	0.562664	4.42107	0.577402	0.570607	0.779927	-6.10706
17713	Grpel1	GrpE-like 1, mitochondrial	0.352765	6.28597	2.70372	0.0142727	0.156766	-3.16029
17721	ND5	NADH dehydrogenase subunit 5	-0.217207	4.13666	-0.281002	0.781818	0.903446	-6.23501
17754	Map1a	microtubule-associated protein 1 A	-0.880451	4.14791	-1.61107	0.124042	0.38711	-5.04234
17755	Map1b	microtubule-associated protein 1B	-0.102917	5.81499	-0.838879	0.412213	0.670133	-5.92399
17758	Map4	microtubule-associated protein 4	-0.0769071	6.59472	-0.973247	0.342947	0.610151	-5.8056
17760	Map6	microtubule-associated protein 6	-0.948971	4.88954	-1.43947	0.166672	0.444121	-5.27783
17768	Mthfd2	methylenetetrahydrofolate dehydrogenase (NAD+ dependent), methenyltetrahydrofolate cyclohydrolase	0.261994	5.75204	1.35165	0.192735	0.46551	-5.39026
17827	Mtx1	metaxin 1	0.613864	5.2567	1.82437	0.0842402	0.326591	-4.72266
17850	Mmut	methylmalonyl-Coenzyme A mutase	0.835437	4.26707	1.17559	0.25462	0.528158	-5.59794
17855	Mvk	mevalonate kinase	-0.113701	4.61016	-0.137229	0.892327	0.955352	-6.26551
17876	Myef2	myelin basic protein expression factor 2, repressor	0.261515	5.7037	1.65	0.115765	0.37693	-4.98614
17880	Myh11	myosin, heavy polypeptide 11, smooth muscle	-1.03238	4.95672	-2.50134	0.0219216	0.191771	-3.5478
17886	Myh9	myosin, heavy polypeptide 9, non-muscle	0.11487	7.70916	2.45618	0.0240913	0.195413	-3.63238
17897	Myl3	myosin, light polypeptide 3	0.121616	6.54879	0.858035	0.40182	0.662775	-5.9081
17901	Myl1	myosin, light polypeptide 1	0.121616	6.59578	0.860105	0.400707	0.661917	-5.90636
17904	Myl6	myosin, light polypeptide 6, alkali, smooth muscle and non-muscle	0.00161963	7.88932	0.0361599	0.971541	0.985191	-6.27442
17910	Myo15	myosin XV	0.179035	5.35793	1.18497	0.250982	0.5219	-5.5875
17912	Myo1b	myosin IB	0.260392	5.02502	1.11853	0.277613	0.551887	-5.65997
17913	Myo1c	myosin IC	0.122338	6.49891	1.28897	0.213247	0.48334	-5.46696
17918	Myo5a	myosin VA	0.103624	4.2368	0.199299	0.844196	0.934895	-6.2549
17925	Myo9b	myosin IXb	0.363105	3.99877	0.749946	0.46269	0.708415	-5.99341
17931	Ppp1r12a	protein phosphatase 1, regulatory (inhibitor) subunit 12A	-0.0652389	5.55991	-0.380909	0.707596	0.861539	-6.20158
17937	Nab2	Ngfi-A binding protein 2	-0.021213	4.86064	-0.0475963	0.962546	0.980844	-6.27393
17938	Naca	nascent polypeptide-associated complex alpha polypeptide	-0.0223553	6.42227	-0.280219	0.782409	0.903638	-6.23523
17955	Nap1l4	nucleosome assembly protein 1-like 4	0.337184	6.23825	2.68468	0.0148668	0.160141	-3.1973
17966	Nbr1	neighbor of Brca1 gene 1	0.131281	4.06538	0.16963	0.867137	0.944697	-6.26046
17967	Ncam1	neural cell adhesion molecule 1	0.474492	6.33532	2.96161	0.00815896	0.117307	-2.64936
17975	Ncl	nucleolin	0.184568	7.38682	1.97859	0.0628994	0.283217	-4.47473
17991	Ndufa2	NADH dehydrogenase (ubiquinone) 1 alpha subcomplex, 2	-0.118404	5.73765	-0.493384	0.627529	0.814486	-6.1521
17992	Ndufa4	NADH dehydrogenase (ubiquinone) 1 alpha subcomplex, 4	0.227031	6.96663	1.8145	0.0858005	0.328493	-4.73807
17993	Ndufs4	NADH dehydrogenase (ubiquinone) Fe-S protein 4	0.316659	5.77355	0.975822	0.341702	0.608885	-5.80318
17995	Ndufv1	NADH dehydrogenase (ubiquinone) flavoprotein 1	0.262989	5.69686	1.39404	0.179774	0.454427	-5.3367
17999	Nedd4	neural precursor cell expressed, developmentally down-regulated 4	0.0618134	6.47381	0.531032	0.601695	0.799928	-6.13276
18000	2020-09-02	septin 2	0.110507	6.82054	1.4092	0.175313	0.451074	-5.31723
18008	Nes	nestin	0.610698	6.11297	5.65646	2.0475e-05	0.00571594	2.9559
18034	Nfkb2	nuclear factor of kappa light polypeptide gene enhancer in B cells 2, p49/p100	0.37487	3.90082	0.557723	0.5837	0.787289	-6.11822
18041	Nfs1	nitrogen fixation gene 1 (S. cerevisiae)	0.869354	4.34167	1.02357	0.319199	0.590247	-5.75719
18073	Nid1	nidogen 1	0.705555	5.19098	3.04701	0.00676274	0.103448	-2.47668
18100	Mrpl40	mitochondrial ribosomal protein L40	0.886124	4.51961	1.15866	0.261287	0.534378	-5.61662
18102	Nme1	NME/NM23 nucleoside diphosphate kinase 1	-0.0535311	7.14696	-0.532924	0.600411	0.799087	-6.13176
18103	Nme2	NME/NM23 nucleoside diphosphate kinase 2	0.184842	7.55988	1.99277	0.0612026	0.280077	-4.45127
18107	Nmt1	N-myristoyltransferase 1	0.233596	6.06113	1.39174	0.180458	0.454427	-5.33964
18108	Nmt2	N-myristoyltransferase 2	0.668185	4.45715	0.984952	0.337316	0.603637	-5.79453
18114	Rrp1	ribosomal RNA processing 1 homolog (S. cerevisiae)	0.768772	4.67762	1.57383	0.132421	0.396436	-5.09517
18117	Emc8	ER membrane protein complex subunit 8	0.435865	5.80684	2.45808	0.023996	0.195413	-3.62883
18129	Notch2	notch 2	0.469457	3.65794	0.522371	0.607592	0.804812	-6.13733
18139	Zfp638	zinc finger protein 638	0.0781093	3.95899	0.129779	0.898138	0.957866	-6.26652
18141	Nup50	nucleoporin 50	0.174654	5.20967	0.533086	0.6003	0.799087	-6.13167
18145	Npc1	Niemann-Pick type C1	0.387538	4.34713	0.524483	0.606151	0.804108	-6.13623
18148	Npm1	nucleophosmin 1	0.0399248	7.64155	0.369629	0.715843	0.864742	-6.20585
18150	Npm3	nucleoplasmin 3	0.163443	5.95149	0.836657	0.41343	0.670372	-5.92582
18176	Nras	neuroblastoma ras oncogene	0.528592	5.27008	1.23734	0.231389	0.50071	-5.52787
18186	Nrp1	neuropilin 1	0.0253681	5.66982	0.123585	0.902973	0.958189	-6.26732
18194	Nsdhl	NAD(P) dependent steroid dehydrogenase-like	0.408764	5.73657	2.28005	0.0346195	0.22569	-3.95476
18195	Nsf	N-ethylmaleimide sensitive fusion protein	-0.0336337	5.33074	-0.151809	0.880976	0.949444	-6.26337
18214	Ddr2	discoidin domain receptor family, member 2	-0.412316	4.39114	-0.870239	0.395287	0.65716	-5.8978
18220	Nucb1	nucleobindin 1	-0.19949	6.08401	-1.30117	0.209123	0.478853	-5.45226
18221	Nudc	nuclear distribution gene C homolog (Aspergillus)	0.138212	6.20365	1.11301	0.279914	0.553656	-5.66582
18223	Numbl	numb-like	0.594807	4.38122	0.908683	0.375168	0.640251	-5.86449
18226	Nup62	nucleoporin 62	0.257157	5.88619	1.49098	0.15277	0.422958	-5.2093
18230	Nxn	nucleoredoxin	0.275847	5.41044	1.1202	0.276918	0.551887	-5.65819
18242	Oat	ornithine aminotransferase	0.0970047	6.78074	1.18752	0.25	0.521151	-5.58464
18293	Ogdh	oxoglutarate (alpha-ketoglutarate) dehydrogenase (lipoamide)	0.334952	6.11111	2.74398	0.0130904	0.149669	-3.08169
18412	Sqstm1	sequestosome 1	0.301027	5.92322	1.51234	0.147292	0.413256	-5.18034
18414	Osmr	oncostatin M receptor	-0.323684	4.24339	-0.465407	0.647055	0.823569	-6.16557
18415	Hspa4l	heat shock protein 4 like	1.09775	4.22191	1.26229	0.222477	0.491271	-5.49869
18432	Mybbp1a	MYB binding protein (P160) 1a	0.219399	6.54397	1.77159	0.0928833	0.339042	-4.80438
18451	P4ha1	procollagen-proline, 2-oxoglutarate 4-dioxygenase (proline 4-hydroxylase), alpha 1 polypeptide	-0.217965	6.81257	-2.2315	0.0381947	0.234345	-4.04136
18452	P4ha2	procollagen-proline, 2-oxoglutarate 4-dioxygenase (proline 4-hydroxylase), alpha II polypeptide	-0.520767	6.27089	-2.85757	0.0102388	0.134403	-2.85751
18453	P4hb	prolyl 4-hydroxylase, beta polypeptide	-0.0416534	7.63691	-0.607597	0.550818	0.769813	-6.08921
18458	Pabpc1	poly(A) binding protein, cytoplasmic 1	0.204214	6.9097	3.19251	0.00490089	0.0901971	-2.17924
18472	Pafah1b1	platelet-activating factor acetylhydrolase, isoform 1b, subunit 1	-0.187696	5.96802	-1.65743	0.114242	0.375863	-4.9753
18475	Pafah1b2	platelet-activating factor acetylhydrolase, isoform 1b, subunit 2	0.015708	6.24208	0.123961	0.902679	0.958189	-6.26727
18476	Pafah1b3	platelet-activating factor acetylhydrolase, isoform 1b, subunit 3	0.22786	4.98605	0.419955	0.67934	0.845704	-6.18582
18477	Prdx1	peroxiredoxin 1	-0.0983502	7.54113	-1.10252	0.28433	0.55807	-5.67689
18479	Pak1	p21 protein (Cdc42/Rac)-activated kinase 1	1.12111	4.32659	1.12318	0.275684	0.550458	-5.65501
18483	Palm	paralemmin	1.55184	4.68947	2.47922	0.0229606	0.191771	-3.58933
18518	Igbp1	immunoglobulin (CD79A) binding protein 1	0.657108	4.73219	1.37388	0.185849	0.457117	-5.36234
18521	Pcbp2	poly(rC) binding protein 2	0.316589	6.60789	2.2062	0.0401897	0.24071	-4.08609
18536	Pcm1	pericentriolar material 1	-0.620002	3.86002	-1.39839	0.178484	0.454427	-5.33113
18537	Pcmt1	protein-L-isoaspartate (D-aspartate) O-methyltransferase 1	0.871693	5.19629	1.39096	0.180692	0.454427	-5.34064
18538	Pcna	proliferating cell nuclear antigen	0.192101	6.47614	1.15692	0.26198	0.535469	-5.61853
18542	Pcolce	procollagen C-endopeptidase enhancer protein	-0.0764365	5.91177	-0.560247	0.582012	0.786816	-6.11681
18570	Pdcd6	programmed cell death 6	-0.0409406	5.72241	-0.176938	0.861474	0.942193	-6.25917
18571	Pdcd6ip	programmed cell death 6 interacting protein	0.203356	6.07336	1.33095	0.199326	0.472051	-5.41591
18572	Pdcd11	programmed cell death 11	1.11672	5.00564	3.32322	0.00366226	0.0786447	-1.90905
18596	Pdgfrb	platelet derived growth factor receptor, beta polypeptide	-0.451607	5.27699	-1.7368	0.0989921	0.347062	-4.85732
18597	Pdha1	pyruvate dehydrogenase E1 alpha 1	0.557303	5.99045	3.64375	0.00178256	0.0541283	-1.2378
18605	Enpp1	ectonucleotide pyrophosphatase/phosphodiesterase 1	-0.457286	4.15638	-0.694649	0.495881	0.73021	-6.03289
18607	Pdpk1	3-phosphoinositide dependent protein kinase 1	1.10417	4.16926	1.86989	0.0773606	0.315662	-4.65088
18611	Pea15a	phosphoprotein enriched in astrocytes 15A	-0.153533	6.28626	-0.846971	0.407801	0.667058	-5.91732
18624	Pepd	peptidase D	-0.215401	4.74137	-0.292072	0.773472	0.897206	-6.23179
18637	Pfdn2	prefoldin 2	0.173978	6.1237	1.29672	0.210621	0.479454	-5.45764
18641	Pfkl	phosphofructokinase, liver, B-type	-0.680147	5.57515	-3.3799	0.00322606	0.0755755	-1.79115
18642	Pfkm	phosphofructokinase, muscle	0.396605	4.08089	0.426095	0.67494	0.844305	-6.1832
18643	Pfn1	profilin 1	0.00363969	7.61669	0.0338517	0.973357	0.986013	-6.2745
18645	Pfn2	profilin 2	0.578714	4.89619	0.590333	0.562167	0.776401	-6.09944
18648	Pgam1	phosphoglycerate mutase 1	-0.196656	7.26329	-1.64246	0.117331	0.37794	-4.9971
18655	Pgk1	phosphoglycerate kinase 1	-0.129052	7.24577	-1.36837	0.187537	0.458576	-5.3693
18673	Phb	prohibitin	0.321322	6.81348	3.32963	0.00361014	0.0780255	-1.89573
18674	Slc25a3	solute carrier family 25 (mitochondrial carrier, phosphate carrier), member 3	0.275149	7.09583	3.92935	0.000935275	0.0421324	-0.633572
18704	Pik3c2a	phosphatidylinositol 3-kinase, C2 domain containing, alpha polypeptide	0.0934344	4.01899	0.189779	0.851543	0.93995	-6.25678
18738	Pitpna	phosphatidylinositol transfer protein, alpha	-0.438035	5.53783	-1.48852	0.153411	0.423681	-5.21262
18746	Pkm	pyruvate kinase, muscle	-0.0271054	7.63413	-0.352204	0.728654	0.873029	-6.2122
18747	Prkaca	protein kinase, cAMP dependent, catalytic, alpha	0.211626	5.72711	0.774659	0.4483	0.69754	-5.97485
18749	Prkacb	protein kinase, cAMP dependent, catalytic, beta	0.241263	5.37741	1.2799	0.216351	0.486664	-5.47781
18764	Pkd2	polycystic kidney disease 2	-0.171534	4.34891	-0.225643	0.823946	0.923134	-6.24922
18783	Pla2g4a	phospholipase A2, group IVA (cytosolic, calcium-dependent)	-0.408044	5.43925	-1.61196	0.123847	0.38711	-5.04107
18786	Plaa	phospholipase A2, activating protein	0.266788	5.61569	1.55589	0.136623	0.401857	-5.12027
18787	Serpine1	serine (or cysteine) peptidase inhibitor, clade E, member 1	0.139939	6.09018	0.59797	0.557088	0.773412	-6.095
18789	Papola	poly (A) polymerase alpha	-0.410868	4.24763	-0.896925	0.381248	0.645752	-5.87482
18792	Plau	plasminogen activator, urokinase	0.0920713	4.06522	0.122469	0.903844	0.958189	-6.26746
18797	Plcb3	phospholipase C, beta 3	-0.398655	4.55469	-0.892804	0.383394	0.647785	-5.87841
18799	Plcd1	phospholipase C, delta 1	0.927731	4.85911	2.10725	0.0489422	0.261911	-4.25816
18807	Pld3	phospholipase D family, member 3	-0.0893432	5.57234	-0.312289	0.758302	0.890089	-6.22561
18810	Plec	plectin	0.144043	6.88362	1.68819	0.108109	0.364391	-4.93005
18813	Pa2g4	proliferation-associated 2G4	0.154052	6.79947	2.03684	0.0561889	0.274674	-4.37773
18822	Plod1	procollagen-lysine, 2-oxoglutarate 5-dioxygenase 1	-0.543204	5.57533	-2.41939	0.0260057	0.200106	-3.70072
18824	Plp2	proteolipid protein 2	1.27494	6.08668	1.49446	0.154854	0.426261	-5.20564
18826	Lcp1	lymphocyte cytosolic protein 1	-3.94499	4.36882	-4.67278	0.000175672	0.0212937	0.938781
18844	Plxna1	plexin A1	-0.154609	3.62672	-0.203683	0.840818	0.932696	-6.254
18854	Pml	promyelocytic leukemia	0.609034	4.55962	1.48901	0.153283	0.42368	-5.21196
18933	Prrx1	paired related homeobox 1	0.404589	4.64018	0.410271	0.686305	0.847986	-6.18987
18938	Ppp1r14b	protein phosphatase 1, regulatory (inhibitor) subunit 14B	0.506408	5.66055	1.00417	0.328584	0.594908	-5.77575
18949	Pnn	pinin	0.474369	5.47828	2.34325	0.030428	0.213435	-3.8405
18950	Pnp	purine-nucleoside phosphorylase	-0.067136	5.95435	-0.412305	0.68484	0.847825	-6.18902
18951	2020-09-05	septin 5	-0.0822999	5.12627	-0.225302	0.824207	0.923134	-6.2493
18984	Por	P450 (cytochrome) oxidoreductase	0.0571339	6.02997	0.349351	0.730759	0.874259	-6.21321
19012	Plpp1	phosphatidic acid phosphatase type 2A	-1.63535	4.75477	-1.64575	0.116665	0.37693	-4.99234
19025	Ctsa	cathepsin A	-0.0247986	5.66452	-0.0970722	0.92371	0.966816	-6.27029
19027	Sypl	synaptophysin-like protein	-0.0570003	5.1355	-0.194061	0.848237	0.936892	-6.25595
19035	Ppib	peptidylprolyl isomerase B	0.102368	7.37816	1.64894	0.115986	0.37693	-4.98769
19038	Ppic	peptidylprolyl isomerase C	-0.0369192	6.66019	-0.363044	0.720674	0.867814	-6.20829
19043	Ppm1b	protein phosphatase 1B, magnesium dependent, beta isoform	-0.755799	4.09805	-0.841191	0.410949	0.668941	-5.92209
19045	Ppp1ca	protein phosphatase 1, catalytic subunit, alpha isoform	0.0724074	6.28635	0.671688	0.510058	0.740906	-6.04844
19046	Ppp1cb	protein phosphatase 1, catalytic subunit, beta isoform	-0.560057	5.49267	-0.517579	0.61167	0.806826	-6.13905
19047	Ppp1cc	protein phosphatase 1, catalytic subunit, gamma isoform	-0.0356768	5.93227	-0.297025	0.769746	0.895342	-6.23032
19053	Ppp2cb	protein phosphatase 2 (formerly 2A), catalytic subunit, beta isoform	0.739015	6.2621	3.50064	0.00246033	0.0619707	-1.53874
19055	Ppp3ca	protein phosphatase 3, catalytic subunit, alpha isoform	1.4628	5.16615	1.41804	0.173824	0.450234	-5.30581
19056	Ppp3cb	protein phosphatase 3, catalytic subunit, beta isoform	-1.4786	4.50004	-1.16217	0.26006	0.533361	-5.61266
19058	Ppp3r1	protein phosphatase 3, regulatory subunit B, alpha isoform (calcineurin B, type I)	0.0690819	5.08682	0.119616	0.906073	0.958764	-6.26781
19060	Ppp5c	protein phosphatase 5, catalytic subunit	-0.0366458	4.86934	-0.0836828	0.934205	0.971897	-6.27152
19069	Nup88	nucleoporin 88	0.211176	4.33275	0.399913	0.693786	0.851726	-6.1941
19070	Mob4	MOB family member 4, phocein	0.0647766	5.4742	0.402154	0.692165	0.851429	-6.19319
19072	Prep	prolyl endopeptidase	0.261794	6.14503	2.19501	0.0411024	0.242339	-4.10578
19076	Prim2	DNA primase, p58 subunit	-0.351402	4.35748	-0.636834	0.532011	0.75711	-6.0711
19082	Prkag1	protein kinase, AMP-activated, gamma 1 non-catalytic subunit	0.209067	4.39745	0.240054	0.81292	0.918167	-6.24582
19084	Prkar1a	protein kinase, cAMP dependent regulatory, type I, alpha	0.0959574	5.90597	0.498155	0.624227	0.812417	-6.14972
19087	Prkar2a	protein kinase, cAMP dependent regulatory, type II alpha	0.636753	5.81076	3.55702	0.00216723	0.0580817	-1.42037
19088	Prkar2b	protein kinase, cAMP dependent regulatory, type II beta	-0.417507	5.47544	-2.17464	0.0428122	0.247705	-4.14147
19089	Prkcsh	protein kinase C substrate 80K-H	0.126254	6.72519	1.33872	0.196831	0.468978	-5.40632
19106	Eif2ak2	eukaryotic translation initiation factor 2-alpha kinase 2	0.427315	4.43295	0.784898	0.442419	0.692895	-5.96699
19134	Prpf4b	PRP4 pre-mRNA processing factor 4 homolog B (yeast)	0.817573	4.63834	1.64774	0.116235	0.37693	-4.98944
19139	Prps1	phosphoribosyl pyrophosphate synthetase 1	0.687148	5.39301	2.67474	0.015186	0.161502	-3.21657
19141	Lgmn	legumain	-0.131064	5.03821	-0.305425	0.763442	0.892145	-6.22776
19155	Npepps	aminopeptidase puromycin sensitive	0.0344053	5.80369	0.220819	0.827645	0.92345	-6.25031
19156	Psap	prosaposin	0.473844	4.98066	0.761483	0.455937	0.702571	-5.98481
19164	Psen1	presenilin 1	1.58729	4.27974	2.47828	0.0230058	0.191771	-3.59109
19166	Psma2	proteasome (prosome, macropain) subunit, alpha type 2	-0.107548	6.49659	-0.729087	0.47505	0.717999	-6.00864
19167	Psma3	proteasome (prosome, macropain) subunit, alpha type 3	0.201267	6.6301	1.69781	0.106251	0.359535	-4.91579
19170	Psmb1	proteasome (prosome, macropain) subunit, beta type 1	0.213304	6.58281	1.67353	0.110996	0.369986	-4.9517
19172	Psmb4	proteasome (prosome, macropain) subunit, beta type 4	-0.0462002	6.30511	-0.37817	0.709595	0.861909	-6.20263
19173	Psmb5	proteasome (prosome, macropain) subunit, beta type 5	0.258474	6.51851	1.93856	0.0679178	0.293959	-4.54035
19175	Psmb6	proteasome (prosome, macropain) subunit, beta type 6	0.167227	6.32404	0.951076	0.353789	0.621497	-5.82623
19177	Psmb7	proteasome (prosome, macropain) subunit, beta type 7	0.402552	6.26929	1.8413	0.0816217	0.323504	-4.69611
19179	Psmc1	protease (prosome, macropain) 26S subunit, ATPase 1	0.136674	6.49227	1.33008	0.199609	0.472051	-5.41699
19181	Psmc2	proteasome (prosome, macropain) 26S subunit, ATPase 2	0.0396216	6.44049	0.34947	0.730671	0.874259	-6.21317
19182	Psmc3	proteasome (prosome, macropain) 26S subunit, ATPase 3	0.143224	6.42189	1.45984	0.161057	0.43652	-5.25096
19184	Psmc5	protease (prosome, macropain) 26S subunit, ATPase 5	0.196062	6.56801	1.84513	0.0810384	0.322735	-4.69007
19185	Psmd4	proteasome (prosome, macropain) 26S subunit, non-ATPase, 4	0.125953	6.25484	1.01041	0.325293	0.594506	-5.77006
19186	Psme1	proteasome (prosome, macropain) activator subunit 1 (PA28 alpha)	0.0515247	5.75052	0.309271	0.760561	0.891702	-6.22656
19188	Psme2	proteasome (prosome, macropain) activator subunit 2 (PA28 beta)	0.150293	4.68968	0.446744	0.66023	0.834	-6.17413
19192	Psme3	proteaseome (prosome, macropain) activator subunit 3 (PA28 gamma, Ki)	0.0658301	6.02215	0.23184	0.819199	0.920927	-6.24778
19205	Ptbp1	polypyrimidine tract binding protein 1	0.220967	7.1109	3.21074	0.00470619	0.0885715	-2.1417
19223	Ptgis	prostaglandin I2 (prostacyclin) synthase	-0.58581	5.58779	-1.916	0.0709003	0.301314	-4.57695
19224	Ptgs1	prostaglandin-endoperoxide synthase 1	-1.71605	4.39943	-1.67673	0.110359	0.368966	-4.94698
19225	Ptgs2	prostaglandin-endoperoxide synthase 2	-0.651243	5.65524	-1.99149	0.0613543	0.280077	-4.4534
19230	Twf1	twinfilin, actin-binding protein, homolog 1 (Drosophila)	0.0689139	6.07504	0.709832	0.486633	0.723257	-6.02233
19231	Ptma	prothymosin alpha	-0.00257658	7.8565	-0.0203242	0.984002	0.992893	-6.27487
19240	Tmsb10	thymosin, beta 10	0.198139	7.95474	1.67792	0.110125	0.368917	-4.94523
19241	Tmsb4x	thymosin, beta 4, X chromosome	-0.0816183	8.10877	-0.550537	0.58868	0.791364	-6.12204
19244	Ptp4a2	protein tyrosine phosphatase 4a2	0.439581	4.70168	0.697688	0.494022	0.729706	-6.03079
19246	Ptpn1	protein tyrosine phosphatase, non-receptor type 1	0.924538	5.37962	3.61041	0.00192167	0.0554966	-1.30805
19247	Ptpn11	protein tyrosine phosphatase, non-receptor type 11	0.682771	4.92508	1.95125	0.066289	0.289564	-4.51963
19248	Ptpn12	protein tyrosine phosphatase, non-receptor type 12	0.429487	4.38338	0.480247	0.636664	0.819749	-6.15852
19255	Ptpn2	protein tyrosine phosphatase, non-receptor type 2	-0.879544	4.10637	-1.04819	0.30801	0.579031	-5.73271
19285	Cavin1	polymerase I and transcript release factor	0.32354	7.2357	4.28461	0.000419453	0.0278153	0.119921
19290	Pura	purine rich element binding protein A	0.434609	5.71219	1.63556	0.11878	0.380748	-5.0071
19291	Purb	purine rich element binding protein B	0.313465	5.82083	1.76159	0.0946044	0.340838	-4.81967
19294	Nectin2	poliovirus receptor-related 2	0.200056	4.57931	0.311233	0.759093	0.890392	-6.22594
19298	Pex19	peroxisomal biogenesis factor 19	-0.601241	4.88574	-1.06853	0.298987	0.570715	-5.71211
19299	Abcd3	ATP-binding cassette, sub-family D (ALD), member 3	-0.207455	5.22465	-0.800789	0.433387	0.685761	-5.95461
19303	Pxn	paxillin	0.363349	3.9987	0.571664	0.57441	0.781924	-6.11036
19305	Pex5	peroxisomal biogenesis factor 5	-0.605878	4.35623	-0.703056	0.490747	0.72756	-6.02707
19317	Qk	quaking	0.128183	4.99677	0.128154	0.899448	0.958189	-6.26672
19324	Rab1a	RAB1, member RAS oncogene family	0.242093	7.15339	2.49121	0.0223916	0.191771	-3.56683
19325	Rab10	RAB10, member RAS oncogene family	1.34751	6.55952	5.96717	1.08373e-05	0.00442205	3.55115
19326	Rab11b	RAB11B, member RAS oncogene family	0.0150053	6.72491	0.168473	0.868033	0.944697	-6.26066
19328	Rab12	RAB12, member RAS oncogene family	4.31955	4.74467	3.19772	0.00506399	0.0912063	-2.19689
19330	Rab18	RAB18, member RAS oncogene family	0.205123	6.50127	2.4427	0.0247769	0.197625	-3.65748
19335	Rab23	RAB23, member RAS oncogene family	0.732067	5.21411	2.38543	0.0278984	0.205405	-3.76334
19338	Rab33b	RAB33B, member RAS oncogene family	0.0410034	6.81959	0.633268	0.534286	0.758761	-6.07335
19341	Rab4a	RAB4A, member RAS oncogene family	3.6637	5.34228	1.85293	0.0829605	0.325424	-4.68741
19342	Rab4b	RAB4B, member RAS oncogene family	3.25957	5.10625	2.00916	0.0612906	0.280077	-4.43479
19344	Rab5b	RAB5B, member RAS oncogene family	0.413786	5.68886	1.9583	0.0654001	0.287898	-4.5081
19345	Rab5c	RAB5C, member RAS oncogene family	0.110949	6.57727	1.13971	0.268905	0.544639	-5.63726
19346	Rab6a	RAB6A, member RAS oncogene family	0.110062	6.95026	1.86186	0.0785371	0.318137	-4.66363
19349	Rab7	RAB7, member RAS oncogene family	0.192448	7.07276	3.71684	0.00151157	0.0528024	-1.08353
19353	Rac1	RAS-related C3 botulinum substrate 1	0.291757	6.13164	0.955136	0.351923	0.618868	-5.82235
19357	Rad21	RAD21 homolog (S. pombe)	0.735964	4.74928	2.0844	0.0511958	0.263059	-4.29724
19358	Rad23a	RAD23a homolog (S. cerevisiae)	1.16781	4.53709	1.08719	0.290874	0.563904	-5.69289
19359	Rad23b	RAD23b homolog (S. cerevisiae)	0.1994	6.64734	2.39119	0.0275691	0.204782	-3.75277
19360	Rad50	RAD50 homolog (S. cerevisiae)	-0.649834	3.9357	-1.05768	0.303777	0.574053	-5.72314
19376	Rab34	RAB34, member RAS oncogene family	0.598406	5.41805	2.75247	0.0128534	0.14951	-3.06506
19383	Raly	hnRNP-associated with lethal yellow	0.2363	6.45109	2.38383	0.027991	0.205636	-3.7663
19384	Ran	RAN, member RAS oncogene family	0.105725	7.28307	1.21651	0.239037	0.508752	-5.55185
19385	Ranbp1	RAN binding protein 1	0.0419267	6.95486	0.32242	0.750739	0.886372	-6.22236
19386	Ranbp2	RAN binding protein 2	0.25603	5.17972	1.11972	0.277117	0.551887	-5.6587
19387	Rangap1	RAN GTPase activating protein 1	0.328321	6.13275	2.53316	0.020505	0.186973	-3.48778
19646	Rbbp4	retinoblastoma binding protein 4	0.352686	6.52802	3.67677	0.00165461	0.053404	-1.16814
19647	Rbbp6	retinoblastoma binding protein 6	0.172674	3.92162	0.428416	0.67328	0.843398	-6.1822
19652	Rbm3	RNA binding motif protein 3	0.145228	7.17129	1.11224	0.280236	0.553656	-5.66664
19654	Rbm6	RNA binding motif protein 6	0.31809	4.15696	0.449703	0.658133	0.832078	-6.17279
19655	Rbmx	RNA binding motif protein, X chromosome	0.928898	4.77597	1.05758	0.30382	0.574053	-5.72324
19656	Rbmxl1	RNA binding motif protein, X linked-like-1	0.352052	6.33605	2.6614	0.0156249	0.165121	-3.24239
19663	Rbpms	RNA binding protein gene with multiple splicing	-0.298188	4.80683	-0.500179	0.622829	0.812308	-6.14871
19664	Rbpj	recombination signal binding protein for immunoglobulin kappa J region	0.192973	4.87232	0.26604	0.793142	0.909006	-6.23915
19672	Rcn1	reticulocalbin 1	0.162967	7.08189	1.36867	0.187443	0.458576	-5.36891
19684	Rdx	radixin	0.0416679	5.93486	0.224267	0.825	0.923385	-6.24953
19687	Rfc1	replication factor C (activator 1) 1	0.0539014	3.85574	0.0668607	0.947408	0.976861	-6.27281
19703	Renbp	renin binding protein	-0.719422	4.72247	-1.70678	0.104541	0.359073	-4.90242
19704	Upf1	UPF1 regulator of nonsense transcripts homolog (yeast)	0.134112	5.86588	0.902557	0.378327	0.643174	-5.86988
19707	Reps1	RalBP1 associated Eps domain containing protein	-0.615277	4.03544	-1.02183	0.319997	0.590247	-5.75889
19708	Dpf2	D4, zinc and double PHD fingers family 2	0.399042	4.95295	1.04462	0.309617	0.580749	-5.73629
19718	Rfc2	replication factor C (activator 1) 2	1.14541	4.60395	1.699	0.106022	0.359535	-4.91402
19744	Rheb	Ras homolog enriched in brain	-0.0908707	6.01568	-0.683756	0.502579	0.733931	-6.04033
19826	Rnps1	ribonucleic acid binding protein S1	0.244089	5.89127	1.29983	0.209573	0.479375	-5.45388
19877	Rock1	Rho-associated coiled-coil containing protein kinase 1	-0.36152	3.85902	-0.741976	0.467389	0.71203	-5.99928
19878	Rock2	Rho-associated coiled-coil containing protein kinase 2	0.12604	5.46656	0.604324	0.552945	0.771177	-6.09119
19896	Rpl10a	ribosomal protein L10A	0.0758305	7.45687	0.846567	0.408022	0.667092	-5.91765
19899	Rpl18	ribosomal protein L18	0.17409	7.70925	2.18444	0.0419818	0.24459	-4.12433
19921	Rpl19	ribosomal protein L19	0.172681	7.46529	1.61098	0.124063	0.38711	-5.04248
19933	Rpl21	ribosomal protein L21	0.16642	7.4789	1.43862	0.16691	0.444121	-5.27895
19934	Rpl22	ribosomal protein L22	0.0438776	7.35104	0.575913	0.571593	0.780292	-6.10792
19941	Rpl26	ribosomal protein L26	0.168833	7.45844	1.8408	0.0816968	0.323504	-4.69688
19942	Rpl27	ribosomal protein L27	0.0823936	7.26969	1.0166	0.322414	0.591101	-5.76402
19943	Rpl28	ribosomal protein L28	0.183249	7.25034	1.4342	0.168151	0.445653	-5.28474
19944	Rpl29	ribosomal protein L29	0.0712932	7.13075	0.80718	0.429788	0.683336	-5.94957
19946	Rpl30	ribosomal protein L30	-0.0398354	6.70155	-0.162492	0.872719	0.945303	-6.26164
19951	Rpl32	ribosomal protein L32	-0.253352	6.88792	-0.718407	0.482378	0.721414	-6.01528
19981	Rpl37a	ribosomal protein L37a	-0.241594	6.87479	-1.75838	0.0951633	0.340838	-4.82457
19982	Rpl36a	ribosomal protein L36A	0.199992	6.7874	1.26108	0.222905	0.491271	-5.50012
19988	Rpl6	ribosomal protein L6	0.137644	7.55355	1.79418	0.0890945	0.334604	-4.76962
19989	Rpl7	ribosomal protein L7	0.136995	7.53755	1.68637	0.108463	0.364812	-4.93275
20005	Rpl9	ribosomal protein L9	0.133596	7.01576	1.28782	0.213637	0.48373	-5.46834
20014	Rpn2	ribophorin II	0.309828	6.56971	2.15325	0.0446773	0.254973	-4.17874
20016	Polr1c	polymerase (RNA) I polypeptide C	0.547513	5.17615	2.65235	0.0159294	0.166761	-3.25988
20017	Polr1b	polymerase (RNA) I polypeptide B	-0.34066	4.01648	-0.388209	0.702279	0.858625	-6.19875
20019	Polr1a	polymerase (RNA) I polypeptide A	0.866054	3.9085	0.99987	0.330233	0.596378	-5.78026
20020	Polr2a	polymerase (RNA) II (DNA directed) polypeptide A	0.314213	4.40591	0.626954	0.538327	0.760284	-6.07731
20021	Polr2c	polymerase (RNA) II (DNA directed) polypeptide C	1.43874	4.84291	2.15444	0.0445713	0.254802	-4.17666
20022	Polr2j	polymerase (RNA) II (DNA directed) polypeptide J	0.279958	4.75584	0.314827	0.756406	0.889108	-6.22481
20024	Sub1	SUB1 homolog (S. cerevisiae)	0.358941	6.2557	1.22757	0.235227	0.506024	-5.539
20042	Rps12	ribosomal protein S12	0.0139521	7.00584	0.163649	0.871776	0.945303	-6.26147
20044	Rps14	ribosomal protein S14	0.12107	7.67305	1.52412	0.144341	0.409087	-5.16422
20054	Rps15	ribosomal protein S15	-0.00591122	7.10049	-0.0395887	0.968844	0.983225	-6.27428
20055	Rps16	ribosomal protein S16	0.142255	7.4789	2.04072	0.055765	0.274108	-4.37119
20068	Rps17	ribosomal protein S17	0.186642	7.33731	1.42168	0.171709	0.448317	-5.30108
20084	Rps18	ribosomal protein S18	0.0979275	7.57823	0.964823	0.347039	0.612067	-5.81349
20085	Rps19	ribosomal protein S19	0.132722	7.62095	1.57982	0.131042	0.394174	-5.08673
20088	Rps24	ribosomal protein S24	0.102724	7.28269	1.58836	0.129098	0.393269	-5.07467
20090	Rps29	ribosomal protein S29	0.992393	6.31541	1.05199	0.30897	0.579859	-5.72653
20091	Rps3a1	ribosomal protein S3A1	0.0548758	7.36907	0.574698	0.572398	0.780828	-6.10862
20102	Rps4x	ribosomal protein S4, X-linked	0.121725	7.3555	1.08515	0.291751	0.564215	-5.695
20103	Rps5	ribosomal protein S5	-0.0258585	7.03523	-0.182286	0.857335	0.940994	-6.2582
20104	Rps6	ribosomal protein S6	0.0606013	7.19089	0.942273	0.358159	0.624023	-5.83431
20112	Rps6ka2	ribosomal protein S6 kinase, polypeptide 2	0.609405	3.84279	1.11182	0.280414	0.553656	-5.66709
20115	Rps7	ribosomal protein S7	0.247978	7.38781	2.09548	0.0500915	0.263059	-4.27832
20116	Rps8	ribosomal protein S8	0.0882162	7.32116	1.33928	0.196652	0.468885	-5.40562
20130	Rras	Harvey rat sarcoma oncogene, subgroup R	0.719761	5.30667	1.13586	0.270631	0.547142	-5.64128
20133	Rrm1	ribonucleotide reductase M1	0.196206	5.22245	0.774718	0.448266	0.69754	-5.9748
20135	Rrm2	ribonucleotide reductase M2	-0.0564084	5.05612	-0.149619	0.882679	0.949575	-6.2637
20163	Rsu1	Ras suppressor protein 1	-0.129762	6.32799	-1.10248	0.284345	0.55807	-5.67692
20168	Rtn3	reticulon 3	0.0930708	5.84166	0.604301	0.552961	0.771177	-6.0912
20174	Ruvbl2	RuvB-like protein 2	0.160654	6.13647	1.31392	0.204885	0.475652	-5.43679
20194	S100a10	S100 calcium binding protein A10 (calpactin)	0.198729	6.72287	0.481412	0.636506	0.819749	-6.15734
20195	S100a11	S100 calcium binding protein A11	0.209746	6.87637	0.983619	0.338099	0.604393	-5.79566
20196	S100a13	S100 calcium binding protein A13	0.0474834	5.31089	0.0507115	0.960138	0.980844	-6.27377
20198	S100a4	S100 calcium binding protein A4	0.352907	7.5105	1.52016	0.146429	0.412334	-5.17018
20200	S100a6	S100 calcium binding protein A6 (calcyclin)	0.0178498	7.80662	0.127916	0.899598	0.958189	-6.26676
20218	Khdrbs1	KH domain containing, RNA binding, signal transduction associated 1	0.356804	6.65321	3.25189	0.00429425	0.0856295	-2.05681
20220	Sap18	Sin3-associated polypeptide 18	0.331904	5.4641	1.25609	0.224666	0.49227	-5.50598
20222	Sf3a2	splicing factor 3a, subunit 2	-0.235474	5.64328	-1.00982	0.325566	0.594682	-5.77063
20224	Sar1a	SAR1 gene homolog A (S. cerevisiae)	0.219017	6.58073	2.19489	0.041112	0.242339	-4.10598
20226	Sars	seryl-aminoacyl-tRNA synthetase	-0.0438269	6.19823	-0.272907	0.787939	0.906357	-6.23728
20227	Sart1	squamous cell carcinoma antigen recognized by T cells 1	0.723307	4.79723	1.97984	0.0627485	0.283217	-4.47267
20239	Atxn2	ataxin 2	0.114811	5.05634	0.4099	0.686572	0.847986	-6.19002
20250	Scd2	stearoyl-Coenzyme A desaturase 2	0.236493	5.29124	0.54963	0.589128	0.791364	-6.12271
20257	Stmn2	stathmin-like 2	1.02503	5.58275	1.56038	0.136631	0.401857	-5.11477
20280	Scp2	sterol carrier protein 2, liver	0.218241	5.60486	1.2331	0.232931	0.503033	-5.53278
20286	Zc3h7b	zinc finger CCCH type containing 7B	-0.570997	3.91724	-0.831958	0.416011	0.672891	-5.92965
20316	Sdf2	stromal cell derived factor 2	0.123901	5.55944	0.287701	0.776764	0.899571	-6.23308
20317	Serpinf1	serine (or cysteine) peptidase inhibitor, clade F, member 1	-1.44382	4.04188	-1.78499	0.0906194	0.336785	-4.7838
20320	Nptn	neuroplastin	0.794911	5.1343	1.97151	0.0637617	0.283668	-4.48639
20324	Cavin2	serum deprivation response	0.995671	6.52618	5.36112	3.86312e-05	0.00808841	2.36166
20333	Sec22b	SEC22 homolog B, vesicle trafficking protein	0.120416	6.57763	1.23697	0.231522	0.50071	-5.52829
20334	Sec23a	SEC23 homolog A, COPII coat complex component	-0.225937	6.16932	-1.89864	0.073274	0.305871	-4.60492
20335	Sec61g	SEC61, gamma subunit	0.184786	6.16792	0.695812	0.495169	0.72984	-6.03209
20336	Exoc4	exocyst complex component 4	0.527958	4.75033	1.94545	0.0670296	0.291244	-4.52912
20338	Sel1l	sel-1 suppressor of lin-12-like (C. elegans)	-0.0989835	4.29603	-0.181888	0.857643	0.940994	-6.25827
20340	Glg1	golgi apparatus protein 1	0.179199	4.51503	0.348338	0.731507	0.874259	-6.21357
20362	2020-09-08	septin 8	-0.284938	5.13845	-0.309098	0.76083	0.891702	-6.22652
20382	Srsf2	serine/arginine-rich splicing factor 2	0.211869	7.01431	1.92293	0.069972	0.299992	-4.56573
20383	Srsf3	serine/arginine-rich splicing factor 3	0.283538	7.1329	1.27958	0.217032	0.487107	-5.47794
20384	Srsf5	serine/arginine-rich splicing factor 5	0.0881707	6.66075	1.08559	0.291563	0.564215	-5.69455
20397	Sgpl1	sphingosine phosphate lyase 1	0.0419711	6.0252	0.294943	0.771311	0.895342	-6.23094
20401	Sh3bp1	SH3-domain binding protein 1	-0.292679	3.99829	-0.34024	0.737497	0.877377	-6.21639
20405	Sh3gl1	SH3-domain GRB2-like 1	-0.0235027	5.9325	-0.161397	0.873525	0.945495	-6.26184
20409	Ostf1	osteoclast stimulating factor 1	0.035258	5.97309	0.215052	0.832073	0.925754	-6.25159
20410	Sorbs3	sorbin and SH3 domain containing 3	0.968199	4.46048	1.84566	0.0809588	0.322735	-4.68924
20411	Sorbs1	sorbin and SH3 domain containing 1	-0.293621	5.46338	-0.945292	0.356656	0.624023	-5.83155
20416	Shc1	src homology 2 domain-containing transforming protein C1	-0.422318	4.52797	-0.849043	0.406677	0.66652	-5.9156
20430	Cyfip1	cytoplasmic FMR1 interacting protein 1	0.22856	5.42458	1.40995	0.175096	0.450862	-5.31627
20462	Tra2b	transformer 2 beta homolog (Drosophila)	0.198305	6.01833	1.12308	0.275722	0.550458	-5.65511
20479	Vps4b	vacuolar protein sorting 4b (yeast)	1.09882	4.84838	1.91195	0.0714479	0.301891	-4.58349
20498	Slc12a4	solute carrier family 12, member 4	1.084	4.56026	1.55301	0.137308	0.402403	-5.12429
20499	Slc12a7	solute carrier family 12, member 7	0.827521	4.21866	1.66696	0.112311	0.372148	-4.96135
20501	Slc16a1	solute carrier family 16 (monocarboxylic acid transporters), member 1	0.382481	4.49425	0.696604	0.494685	0.72984	-6.03154
20514	Slc1a5	solute carrier family 1 (neutral amino acid transporter), member 5	-0.965618	4.41398	-1.27655	0.217505	0.487107	-5.4818
20524	Slc25a17	solute carrier family 25 (mitochondrial carrier, peroxisomal membrane protein), member 17	0.253252	4.35562	0.268035	0.791629	0.908515	-6.23861
20525	Slc2a1	solute carrier family 2 (facilitated glucose transporter), member 1	-0.127616	5.94413	-0.932252	0.363177	0.629407	-5.84341
20539	Slc7a5	solute carrier family 7 (cationic amino acid transporter, y+ system), member 5	0.466885	5.28864	0.684114	0.502504	0.733931	-6.03993
20563	Slit2	slit homolog 2 (Drosophila)	1.35895	4.16391	2.41785	0.0260892	0.200106	-3.70358
20564	Slit3	slit homolog 3 (Drosophila)	1.09907	4.24959	2.19616	0.0410074	0.242339	-4.10375
20586	Smarca4	SWI/SNF related, matrix associated, actin dependent regulator of chromatin, subfamily a, member 4	1.1415	4.86708	2.77567	0.0122264	0.146804	-3.0195
20587	Smarcb1	SWI/SNF related, matrix associated, actin dependent regulator of chromatin, subfamily b, member 1	0.779408	4.75119	1.29783	0.210246	0.479375	-5.4563
20588	Smarcc1	SWI/SNF related, matrix associated, actin dependent regulator of chromatin, subfamily c, member 1	0.791906	5.38885	2.74501	0.0130615	0.149669	-3.07967
20595	Smn1	survival motor neuron 1	0.553347	4.79249	0.715039	0.483484	0.722101	-6.01866
20602	Ncor2	nuclear receptor co-repressor 2	0.328984	3.90178	0.560758	0.58167	0.786816	-6.11653
20619	Snap23	synaptosomal-associated protein 23	0.173599	5.51518	0.666207	0.513476	0.743365	-6.05208
20624	Eftud2	elongation factor Tu GTP binding domain containing 2	0.399862	5.82131	3.91394	0.000968416	0.0421324	-0.666245
20630	Snrpc	U1 small nuclear ribonucleoprotein C	1.01363	5.65005	1.26888	0.221868	0.491271	-5.49011
20637	Snrnp70	small nuclear ribonucleoprotein 70 (U1)	0.349857	6.36528	2.74807	0.0129757	0.149669	-3.07367
20638	Snrpb	small nuclear ribonucleoprotein B	0.239931	5.90735	1.44857	0.164145	0.441321	-5.26587
20639	Snrpb2	U2 small nuclear ribonucleoprotein B	0.0601718	6.06988	0.30445	0.764173	0.892145	-6.22806
20641	Snrpd1	small nuclear ribonucleoprotein D1	0.122091	6.93028	1.22653	0.235336	0.506024	-5.54036
20643	Snrpe	small nuclear ribonucleoprotein E	0.362974	6.61437	1.70971	0.103992	0.358439	-4.89805
20646	Snrpn	small nuclear ribonucleoprotein N	0.239924	5.81718	1.4251	0.17073	0.448317	-5.29662
20650	Sntb2	syntrophin, basic 2	-0.703432	4.27242	-0.860537	0.400475	0.66186	-5.906
20652	Soat1	sterol O-acyltransferase 1	-0.402864	5.70915	-2.33814	0.0307488	0.213435	-3.84981
20655	Sod1	superoxide dismutase 1, soluble	0.0942337	6.94431	0.862557	0.399391	0.660721	-5.9043
20656	Sod2	superoxide dismutase 2, mitochondrial	0.334405	6.00768	1.32256	0.202051	0.472219	-5.42623
20658	Son	Son DNA binding protein	-0.04175	4.88998	-0.111679	0.912277	0.960891	-6.26874
20683	Sp1	trans-acting transcription factor 1	-0.657944	4.47847	-0.930328	0.364147	0.629784	-5.84515
20692	Sparc	secreted acidic cysteine rich glycoprotein	-0.546704	6.09772	-2.47645	0.0230936	0.191936	-3.59451
20706	Serpinb9b	serine (or cysteine) peptidase inhibitor, clade B, member 9b	1.16542	4.40992	2.45996	0.0239024	0.1953	-3.62534
20719	Serpinb6a	serine (or cysteine) peptidase inhibitor, clade B, member 6a	-0.166684	6.56435	-1.33424	0.198266	0.471181	-5.41185
20740	Sptan1	spectrin alpha, non-erythrocytic 1	-0.0173338	6.65175	-0.248143	0.806749	0.915518	-6.24382
20742	Sptbn1	spectrin beta, non-erythrocytic 1	-0.0495751	6.65007	-0.656784	0.519383	0.748358	-6.05827
20750	Spp1	secreted phosphoprotein 1	1.52388	5.23486	3.6972	0.00158007	0.053404	-1.12501
20751	Spr	sepiapterin reductase	0.701848	5.49111	1.76894	0.0933377	0.340241	-4.80845
20773	Sptlc2	serine palmitoyltransferase, long chain base subunit 2	1.11671	4.43297	1.91052	0.0716427	0.301891	-4.5858
20775	Sqle	squalene epoxidase	-0.300749	4.66074	-0.842838	0.410051	0.668487	-5.92074
20779	Src	Rous sarcoma oncogene	1.07289	4.99702	3.21316	0.00468091	0.0885715	-2.13671
20810	Srm	spermidine synthase	0.0952412	6.29102	0.701907	0.491447	0.72756	-6.02787
20813	Srp14	signal recognition particle 14	-0.129155	6.0681	-1.29869	0.209956	0.479375	-5.45526
20815	Srpk1	serine/arginine-rich protein specific kinase 1	0.85223	5.22023	3.98079	0.00083263	0.0398473	-0.524456
20818	Srprb	signal recognition particle receptor, B subunit	0.34507	6.24514	2.76376	0.0125444	0.147452	-3.0429
20822	Ro60	TROVE domain family, member 2	-0.200786	4.28968	-0.373286	0.713165	0.863703	-6.20448
20823	Ssb	Sjogren syndrome antigen B	0.230786	6.55227	2.51641	0.0212395	0.190247	-3.51941
20826	Snu13	NHP2 non-histone chromosome protein 2-like 1 (S. cerevisiae)	0.136909	6.03044	0.758261	0.457817	0.704496	-5.98723
20832	Ssr4	signal sequence receptor, delta	0.068906	6.6069	0.611641	0.548196	0.76752	-6.08676
20833	Ssrp1	structure specific recognition protein 1	0.527272	5.96825	4.56767	0.000222161	0.0231806	0.71787
20843	Stag2	stromal antigen 2	1.517	3.98611	1.78756	0.0901909	0.336785	-4.77984
20844	Stam	signal transducing adaptor molecule (SH3 domain and ITAM motif) 1	1.46052	4.94736	2.03776	0.0560882	0.274674	-4.37618
20846	Stat1	signal transducer and activator of transcription 1	0.878056	4.22406	0.894363	0.382581	0.647296	-5.87705
20848	Stat3	signal transducer and activator of transcription 3	0.125434	5.38965	0.54124	0.594781	0.795098	-6.12728
20853	Stau1	staufen (RNA binding protein) homolog 1 (Drosophila)	0.42954	4.99039	1.42195	0.17163	0.448317	-5.30071
20866	Stim1	stromal interaction molecule 1	-0.600712	4.22658	-1.20181	0.244551	0.515574	-5.56857
20867	Stip1	stress-induced phosphoprotein 1	0.0930141	6.73219	1.06234	0.301713	0.572657	-5.71841
20874	Slk	STE20-like kinase	0.546181	4.70844	1.63065	0.11982	0.382281	-5.0142
20878	Aurka	aurora kinase A	-0.0118017	3.86968	-0.0177712	0.986011	0.994607	-6.27492
20901	Strap	serine/threonine kinase receptor associated protein	0.00426909	6.46875	0.0488117	0.961591	0.980844	-6.27387
20910	Stxbp1	syntaxin binding protein 1	-0.162813	4.41522	-0.217488	0.830201	0.9244	-6.25105
20912	Stxbp3	syntaxin binding protein 3	1.13283	4.10301	2.06468	0.0532152	0.267191	-4.33075
20916	Sucla2	succinate-Coenzyme A ligase, ADP-forming, beta subunit	0.213181	6.18091	2.13195	0.0466082	0.256769	-4.21564
20917	Suclg2	succinate-Coenzyme A ligase, GDP-forming, beta subunit	0.827439	5.36811	3.2665	0.00415662	0.0838836	-2.0266
20918	Eif1	eukaryotic translation initiation factor 1	0.141087	6.86509	1.27959	0.216457	0.486664	-5.47818
20924	Supt5	suppressor of Ty 5	0.5291	5.04304	2.38638	0.027844	0.205405	-3.76161
20926	Supt6	suppressor of Ty 6	0.0417186	4.83743	0.109754	0.913783	0.960891	-6.26896
20932	Surf4	surfeit gene 4	-0.084621	6.11579	-0.437941	0.666484	0.838424	-6.17805
20935	Surf6	surfeit gene 6	0.35176	4.96468	0.839138	0.412072	0.670133	-5.92378
20947	Swap70	SWA-70 protein	-0.27909	5.33265	-1.00751	0.326648	0.594908	-5.77288
20969	Sdc1	syndecan 1	0.0812145	4.7629	0.162049	0.873019	0.945303	-6.26173
20971	Sdc4	syndecan 4	0.000530734	4.48967	0.000640671	0.999496	0.999794	-6.27508
21345	Tagln	transgelin	-0.13588	7.77946	-1.99682	0.0607258	0.279439	-4.44456
21346	Tagln2	transgelin 2	0.377605	7.76008	5.70525	1.84543e-05	0.00562017	3.05298
21351	Taldo1	transaldolase 1	0.0330779	6.46563	0.266725	0.792622	0.908721	-6.23897
21366	Slc6a6	solute carrier family 6 (neurotransmitter transporter, taurine), member 6	-0.140406	4.82648	-0.246406	0.808073	0.91593	-6.24425
21371	Tbca	tubulin cofactor A	-0.210814	6.30756	-0.876532	0.391947	0.654873	-5.89244
21372	Tbl1x	transducin (beta)-like 1 X-linked	0.751337	4.89843	1.56977	0.133363	0.397019	-5.10087
21399	Tcea1	transcription elongation factor A (SII) 1	0.143189	5.7703	0.701492	0.4917	0.72756	-6.02816
21402	Skp1a	S-phase kinase-associated protein 1A	0.317327	6.2612	2.10906	0.0487678	0.261396	-4.25506
21429	Ubtf	upstream binding transcription factor, RNA polymerase I	-0.857502	4.40777	-1.0079	0.326462	0.594908	-5.77249
21453	Tcof1	Treacher Collins Franceschetti syndrome 1, homolog	0.140542	5.1394	0.398289	0.694962	0.852625	-6.19475
21454	Tcp1	t-complex protein 1	0.0622718	6.70402	0.746308	0.464831	0.710071	-5.9961
21648	Dynlt1b	dynein light chain Tctex-type 1B	-1.18818	4.96428	-1.39743	0.178848	0.454427	-5.33235
21672	Prdx2	peroxiredoxin 2	-0.0759762	6.89764	-0.762962	0.455076	0.702571	-5.9837
21681	Alyref	Aly/REF export factor	0.23466	6.65754	2.08029	0.0516107	0.263059	-4.30424
21753	Tes	testis derived transcript	-0.186824	5.61339	-0.914662	0.372101	0.638559	-5.85919
21761	Morf4l1	mortality factor 4 like 1	2.15933	4.05954	3.24834	0.00432831	0.0856666	-2.06413
21762	Psmd2	proteasome (prosome, macropain) 26S subunit, non-ATPase, 2	0.222653	6.41425	2.39168	0.0275408	0.204782	-3.75186
21767	Tex264	testis expressed gene 264	0.11926	4.76889	0.177294	0.861198	0.942193	-6.25911
21770	Ppp2r5d	protein phosphatase 2, regulatory subunit B', delta	0.931466	4.75684	1.31109	0.205818	0.476054	-5.44023
21771	Utp4	cirrhosis, autosomal recessive 1A (human)	0.267985	4.53365	0.511781	0.61484	0.807875	-6.14282
21787	Tfg	Trk-fused gene	-0.0287007	6.17413	-0.188193	0.852768	0.940191	-6.25709
21804	Tgfb1i1	transforming growth factor beta 1 induced transcript 1	-0.0857057	5.47522	-0.516205	0.611807	0.806826	-6.14054
21807	Tsc22d1	TSC22 domain family, member 1	0.0598003	4.67874	0.0703602	0.94466	0.975828	-6.27256
21817	Tgm2	transglutaminase 2, C polypeptide	0.0775259	4.98706	0.239351	0.813457	0.918464	-6.24599
21824	Thbd	thrombomodulin	-1.73898	4.24946	-2.06845	0.052823	0.265701	-4.32435
21825	Thbs1	thrombospondin 1	-0.0669354	6.87193	-0.761904	0.455692	0.702571	-5.9845
21826	Thbs2	thrombospondin 2	-0.356831	4.59164	-0.495974	0.625736	0.813432	-6.15081
21838	Thy1	thymus cell antigen 1, theta	0.673656	7.29019	4.24532	0.000458277	0.0286278	0.0366656
21843	Tial1	Tia1 cytotoxic granule-associated RNA binding protein-like 1	0.695162	5.4649	1.34585	0.194644	0.467005	-5.39746
21849	Trim28	tripartite motif-containing 28	0.287	6.57775	3.36143	0.00336228	0.0766233	-1.82961
21854	Timm17a	translocase of inner mitochondrial membrane 17a	2.3486	4.81418	2.77623	0.0122114	0.146804	-3.01838
21855	Timm17b	translocase of inner mitochondrial membrane 17b	1.37849	4.18221	1.32613	0.200888	0.472219	-5.42185
21856	Timm44	translocase of inner mitochondrial membrane 44	0.835002	5.30546	4.07407	0.000674432	0.0337216	-0.32655
21857	Timp1	tissue inhibitor of metalloproteinase 1	-0.888875	4.754	-0.61223	0.548261	0.76752	-6.08593
21858	Timp2	tissue inhibitor of metalloproteinase 2	-0.506595	4.6001	-0.851516	0.405337	0.665523	-5.91354
21871	Atp6v0a2	ATPase, H+ transporting, lysosomal V0 subunit A2	-0.130625	4.03906	-0.181586	0.857876	0.940994	-6.25833
21872	Tjp1	tight junction protein 1	0.571637	5.05446	2.34781	0.0301449	0.213435	-3.8322
21873	Tjp2	tight junction protein 2	0.523814	4.22156	1.10593	0.282889	0.55713	-5.6733
21877	Tk1	thymidine kinase 1	0.72759	4.28748	1.18994	0.24907	0.520513	-5.58193
21881	Tkt	transketolase	0.173754	6.92579	1.7257	0.101014	0.352498	-4.87407
21894	Tln1	talin 1	-0.0429496	6.65927	-0.597194	0.557595	0.773796	-6.09546
21917	Tmpo	thymopoietin	0.137697	6.46301	1.24141	0.229916	0.498524	-5.52314
21923	Tnc	tenascin C	0.398222	5.87679	1.81069	0.0864103	0.329486	-4.744
21933	Tnfrsf10b	tumor necrosis factor receptor superfamily, member 10b	0.461126	4.64116	1.12926	0.273176	0.548973	-5.64851
21961	Tns1	tensin 1	0.268442	5.42719	1.85758	0.0791697	0.318785	-4.6704
21968	Tom1	target of myb1 homolog (chicken)	-0.9308	4.9779	-1.35365	0.192106	0.464324	-5.38775
21969	Top1	topoisomerase (DNA) I	0.347929	5.81728	1.79134	0.0895623	0.334859	-4.77399
21973	Top2a	topoisomerase (DNA) II alpha	0.751897	5.14493	2.0342	0.0564785	0.274674	-4.38216
21974	Top2b	topoisomerase (DNA) II beta	0.422823	5.30926	2.22152	0.0389704	0.236935	-4.05904
21981	Ppp1r13b	protein phosphatase 1, regulatory (inhibitor) subunit 13B	0.18132	4.09036	0.189118	0.852053	0.940177	-6.25691
21982	Tmem165	transmembrane protein 165	0.311696	5.74457	1.80561	0.0872287	0.330188	-4.7519
21983	Tpbg	trophoblast glycoprotein	-1.33469	4.31605	-1.13752	0.269796	0.545783	-5.63962
21985	Tpd52	tumor protein D52	0.299848	6.04701	1.42518	0.170708	0.448317	-5.29652
21991	Tpi1	triosephosphate isomerase 1	0.0323219	7.02856	0.290221	0.774865	0.898511	-6.23234
22003	Tpm1	tropomyosin 1, alpha	0.0896114	8.1525	1.19513	0.247086	0.518634	-5.5761
22004	Tpm2	tropomyosin 2, beta	-0.217277	7.82072	-2.76593	0.0124859	0.147452	-3.03864
22019	Tpp2	tripeptidyl peptidase II	0.385495	6.02276	3.73284	0.00145793	0.0525168	-1.04971
22027	Hsp90b1	heat shock protein 90, beta (Grp94), member 1	-0.048344	7.70655	-0.402983	0.691566	0.851119	-6.19285
22042	Tfrc	transferrin receptor	0.311617	5.95625	1.59965	0.126563	0.389855	-5.05864
22063	Trpc1	transient receptor potential cation channel, subfamily C, member 1	0.138031	4.77292	0.231403	0.819534	0.920927	-6.24789
22070	Tpt1	tumor protein, translationally-controlled 1	0.043466	7.36964	0.405778	0.689546	0.850508	-6.19171
22088	Tsg101	tumor susceptibility gene 101	0.867865	5.04484	1.25194	0.226141	0.493854	-5.51085
22099	Tsn	translin	0.00975153	6.06634	0.0510111	0.959862	0.980844	-6.27376
22121	Rpl13a	ribosomal protein L13A	0.125463	7.21965	1.37498	0.185513	0.456974	-5.36095
22122	Tsta3	tissue specific transplantation antigen P35B	0.890014	5.02931	1.33337	0.198548	0.471181	-5.41294
22123	Psmd3	proteasome (prosome, macropain) 26S subunit, non-ATPase, 3	0.0898305	6.33154	0.811604	0.427307	0.681563	-5.94605
22138	Ttn	titin	1.12268	3.17704	1.90293	0.0726812	0.304733	-4.59803
22142	Tuba1a	tubulin, alpha 1A	0.102277	7.81474	1.05839	0.303462	0.574025	-5.72242
22143	Tuba1b	tubulin, alpha 1B	0.209615	7.79799	1.31976	0.203301	0.473286	-5.42955
22145	Tuba4a	tubulin, alpha 4A	3.36827	6.12843	1.07344	0.299766	0.571552	-5.70455
22151	Tubb2a	tubulin, beta 2A class IIA	0.193539	6.42703	0.273381	0.788125	0.906357	-6.23681
22152	Tubb3	tubulin, beta 3 class III	1.54605	5.8238	1.42062	0.174989	0.450862	-5.30253
22153	Tubb4a	tubulin, beta 4A class IVA	0.433527	6.5133	0.630525	0.537424	0.760284	-6.07361
22154	Tubb5	tubulin, beta 5 class I	0.166816	7.73202	1.38297	0.183091	0.454673	-5.35082
22158	Tulp3	tubby-like protein 3	0.0384408	4.71981	0.0997487	0.921614	0.966022	-6.27002
22166	Txn1	thioredoxin 1	0.0211326	7.08121	0.187294	0.853463	0.940191	-6.25726
22171	Tyms	thymidylate synthase	1.29595	4.29412	1.46187	0.160505	0.43573	-5.24827
22185	U2af2	U2 small nuclear ribonucleoprotein auxiliary factor (U2AF) 2	0.39059	6.53458	3.73812	0.00144068	0.0524594	-1.03856
22186	Uba52	ubiquitin A-52 residue ribosomal protein fusion product 1	-3.56714	5.83745	-1.24152	0.233168	0.503033	-5.52123
22187	Ubb	ubiquitin B	-1.56362	5.43743	-0.585834	0.566517	0.779747	-6.10065
22190	Ubc	ubiquitin C	-3.63386	5.21485	-1.55185	0.140863	0.406785	-5.12801
22192	Ube2m	ubiquitin-conjugating enzyme E2M	-0.191268	5.47752	-0.278878	0.78358	0.903638	-6.23551
22195	Ube2l3	ubiquitin-conjugating enzyme E2L 3	0.00300645	6.65745	0.0156026	0.987718	0.994845	-6.27496
22196	Ube2i	ubiquitin-conjugating enzyme E2I	0.42436	6.15989	2.11511	0.048188	0.259117	-4.24466
22200	Uba3	ubiquitin-like modifier activating enzyme 3	0.213788	5.04931	0.646175	0.526077	0.752502	-6.06514
22201	Uba1	ubiquitin-like modifier activating enzyme 1	0.203872	6.64034	1.99427	0.0610256	0.280077	-4.44879
22214	Ube2h	ubiquitin-conjugating enzyme E2H	-0.890805	4.7689	-1.016	0.322693	0.591101	-5.76461
22215	Ube3a	ubiquitin protein ligase E3A	-0.314654	4.25984	-0.487256	0.631783	0.817171	-6.15511
22218	Sumo1	small ubiquitin-like modifier 1	0.469457	5.72691	1.30546	0.207689	0.477912	-5.44707
22221	Ubp1	upstream binding protein 1	0.754823	4.06382	1.12392	0.275375	0.550458	-5.65422
22223	Uchl1	ubiquitin carboxy-terminal hydrolase L1	0.114342	5.69497	0.404992	0.690113	0.850894	-6.19203
22224	Usp10	ubiquitin specific peptidase 10	0.773688	4.40184	0.858123	0.401772	0.662775	-5.90802
22225	Usp5	ubiquitin specific peptidase 5 (isopeptidase T)	0.138737	5.98216	0.468217	0.645082	0.823111	-6.16425
22230	Ufd1	ubiquitin fusion degradation 1 like	0.36665	5.66161	2.01809	0.058275	0.277207	-4.40914
22235	Ugdh	UDP-glucose dehydrogenase	-0.416624	6.47925	-2.27449	0.0350129	0.225998	-3.96473
22240	Dpysl3	dihydropyrimidinase-like 3	1.09016	6.69667	8.70819	5.61991e-08	9.41335e-05	8.3327
22247	Umps	uridine monophosphate synthetase	0.510012	5.53119	1.67724	0.110258	0.368966	-4.94623
22258	Usp4	ubiquitin specific peptidase 4 (proto-oncogene)	0.438483	4.19507	0.781394	0.444426	0.694554	-5.96969
22272	Uqcrq	ubiquinol-cytochrome c reductase, complex III subunit VII	0.535372	5.42602	0.92304	0.367967	0.634338	-5.85157
22273	Uqcrc1	ubiquinol-cytochrome c reductase core protein 1	0.389218	6.03094	3.47196	0.00262413	0.0651172	-1.59884
22275	Urod	uroporphyrinogen decarboxylase	-0.191286	4.49064	-0.312723	0.757978	0.89002	-6.22547
22284	Usp9x	ubiquitin specific peptidase 9, X chromosome	0.0367939	4.94643	0.151111	0.881519	0.949444	-6.26347
22288	Utrn	utrophin	-0.172973	5.30011	-0.86955	0.395654	0.65716	-5.89838
22319	Vamp3	vesicle-associated membrane protein 3	0.258712	6.37583	2.72502	0.013635	0.152777	-3.11876
22320	Vamp8	vesicle-associated membrane protein 8	0.157806	4.62427	0.13895	0.890999	0.954868	-6.26526
22321	Vars	valyl-tRNA synthetase	0.261142	6.26503	2.40815	0.0266185	0.201653	-3.7215
22323	Vasp	vasodilator-stimulated phosphoprotein	0.12423	5.98277	0.778166	0.44628	0.696338	-5.97217
22327	Vbp1	von Hippel-Lindau binding protein 1	-0.523403	5.2257	-1.52944	0.143023	0.407421	-5.15691
22329	Vcam1	vascular cell adhesion molecule 1	0.176588	4.9308	0.459541	0.651183	0.828194	-6.1683
22330	Vcl	vinculin	0.00300901	7.02525	0.0356307	0.971957	0.985191	-6.27444
22333	Vdac1	voltage-dependent anion channel 1	0.181006	6.99958	1.80957	0.0865892	0.329486	-4.74574
22334	Vdac2	voltage-dependent anion channel 2	0.144906	6.96021	1.81043	0.0864519	0.329486	-4.74441
22335	Vdac3	voltage-dependent anion channel 3	0.117524	6.63498	0.999291	0.330506	0.59641	-5.78082
22350	Ezr	ezrin	1.15073	5.2188	2.4007	0.027032	0.202136	-3.73524
22352	Vim	vimentin	0.0422725	8.60296	0.68416	0.502329	0.733931	-6.04006
22365	Vps45	vacuolar protein sorting 45 (yeast)	0.546285	4.45397	1.15516	0.262681	0.536574	-5.62045
22375	Wars	tryptophanyl-tRNA synthetase	-0.0582813	5.81058	-0.347105	0.732418	0.874605	-6.214
22379	Fmnl3	formin-like 3	-0.593088	3.75424	-0.800475	0.433565	0.685761	-5.95486
22380	Wbp4	WW domain binding protein 4	1.03281	4.35115	1.4372	0.16731	0.444832	-5.28082
22384	Eif4h	eukaryotic translation initiation factor 4H	0.154766	6.3117	0.843879	0.409484	0.668178	-5.91988
22385	Baz1b	bromodomain adjacent to zinc finger domain, 1B	0.683253	4.60885	1.99995	0.0603597	0.278904	-4.43937
22388	Wdr1	WD repeat domain 1	0.00760299	6.99643	0.113961	0.910493	0.959872	-6.26848
22393	Wfs1	Wolfram syndrome 1 homolog (human)	-0.127423	4.34781	-0.254196	0.80214	0.91323	-6.24227
22428	Dctn6	dynactin 6	0.314423	4.84025	0.542309	0.594059	0.795063	-6.12671
22589	Atrx	alpha thalassemia/mental retardation syndrome X-linked homolog (human)	0.441849	3.99752	1.17271	0.255745	0.529577	-5.60114
22601	Yap1	yes-associated protein 1	0.0101025	5.87561	0.0624633	0.950862	0.977098	-6.2731
22608	Ybx1	Y box protein 1	0.089398	7.36888	0.783179	0.443403	0.693788	-5.96832
22612	Yes1	Yamaguchi sarcoma viral (v-yes) oncogene homolog 1	0.232384	4.36199	0.221084	0.827441	0.92345	-6.25025
22627	Ywhae	tyrosine 3-monooxygenase/tryptophan 5-monooxygenase activation protein, epsilon polypeptide	0.138147	7.2905	1.4388	0.16686	0.444121	-5.27871
22628	Ywhag	tyrosine 3-monooxygenase/tryptophan 5-monooxygenase activation protein, gamma polypeptide	-0.100791	7.14283	-1.02704	0.317603	0.58913	-5.75377
22629	Ywhah	tyrosine 3-monooxygenase/tryptophan 5-monooxygenase activation protein, eta polypeptide	0.149454	6.91604	1.38555	0.182313	0.454427	-5.34754
22630	Ywhaq	tyrosine 3-monooxygenase/tryptophan 5-monooxygenase activation protein, theta polypeptide	0.044271	6.95102	0.420308	0.679087	0.845704	-6.18567
22631	Ywhaz	tyrosine 3-monooxygenase/tryptophan 5-monooxygenase activation protein, zeta polypeptide	0.00431225	7.46141	0.0498342	0.960787	0.980844	-6.27382
22632	Yy1	YY1 transcription factor	-0.823478	4.19507	-0.964737	0.347081	0.612067	-5.81357
22668	Sf1	splicing factor 1	0.394931	5.98787	2.36523	0.0290846	0.209534	-3.80039
22680	Zfp207	zinc finger protein 207	1.40323	5.16436	1.83099	0.0834543	0.325424	-4.71302
22687	Zpr1	ZPR1 zinc finger	0.208665	4.78047	0.601187	0.554989	0.77274	-6.09308
22763	Zfr	zinc finger RNA binding protein	0.403859	4.91528	1.38812	0.18154	0.454427	-5.34426
22791	Dnajc2	DnaJ (Hsp40) homolog, subfamily C, member 2	0.428416	4.81665	1.17834	0.253551	0.526268	-5.59489
22793	Zyx	zyxin	-0.13761	6.84993	-1.75799	0.0952311	0.340838	-4.82516
23789	Coro1b	coronin, actin binding protein 1B	0.292673	5.95046	1.73671	0.0990089	0.347062	-4.85746
23790	Coro1c	coronin, actin binding protein 1C	0.542376	6.39949	4.17897	0.000532231	0.0302066	-0.104002
23802	Amfr	autocrine motility factor receptor	0.685621	4.02687	1.07152	0.297674	0.569834	-5.70904
23806	Arih1	ariadne ubiquitin-conjugating enzyme E2 binding protein homolog 1 (Drosophila)	0.335651	4.78458	0.785829	0.441886	0.692385	-5.96627
23808	Ash2l	ash2 (absent, small, or homeotic)-like (Drosophila)	-0.585148	4.0374	-0.916091	0.371371	0.637669	-5.85792
23825	Banf1	barrier to autointegration factor 1	0.0138961	5.80798	0.0629501	0.950479	0.977098	-6.27307
23827	Bpnt1	bisphosphate 3'-nucleotidase 1	-0.877418	4.7954	-1.43451	0.168064	0.445653	-5.28434
23837	Cfdp1	craniofacial development protein 1	-1.38326	5.22813	-2.28756	0.034095	0.223519	-3.94127
23856	Dido1	death inducer-obliterator 1	0.992012	3.75233	1.39971	0.178095	0.454394	-5.32944
23874	Farsb	phenylalanyl-tRNA synthetase, beta subunit	0.314393	5.71433	2.32846	0.0313646	0.213435	-3.86739
23879	Fxr2	fragile X mental retardation, autosomal homolog 2	0.774464	5.09862	1.97716	0.0630727	0.283364	-4.47709
23881	G3bp2	GTPase activating protein (SH3 domain) binding protein 2	0.10269	6.28431	0.857078	0.402334	0.662971	-5.9089
23888	Gpc6	glypican 6	0.0765993	4.81513	0.140501	0.889778	0.954147	-6.26505
23917	Impdh1	inosine 5'-phosphate dehydrogenase 1	-0.648211	4.75325	-0.989267	0.335257	0.601102	-5.79042
23918	Impdh2	inosine 5'-phosphate dehydrogenase 2	0.189666	6.37884	2.01088	0.0590951	0.277821	-4.42117
23942	Mta2	metastasis-associated gene family, member 2	-0.245036	5.15305	-0.770802	0.450527	0.698324	-5.97778
23943	Esyt1	extended synaptotagmin-like protein 1	0.196212	6.10814	1.91366	0.0712167	0.301613	-4.58073
23950	Dnajb6	DnaJ (Hsp40) homolog, subfamily B, member 6	0.604404	5.31847	1.8248	0.0841725	0.326591	-4.72199
23970	Pacsin2	protein kinase C and casein kinase substrate in neurons 2	0.0780277	5.70478	0.441867	0.663691	0.836481	-6.17631
23971	Papss1	3'-phosphoadenosine 5'-phosphosulfate synthase 1	0.175921	4.28159	0.195693	0.846977	0.936651	-6.25562
23972	Papss2	3'-phosphoadenosine 5'-phosphosulfate synthase 2	-0.329948	4.13022	-0.572786	0.573665	0.781924	-6.10971
23980	Pebp1	phosphatidylethanolamine binding protein 1	-0.0503418	6.66184	-0.454212	0.654944	0.830455	-6.17074
23983	Pcbp1	poly(rC) binding protein 1	0.307269	6.69066	2.36294	0.0292221	0.210073	-3.80458
23986	Eci2	enoyl-Coenzyme A delta isomerase 2	0.381833	4.98225	1.33701	0.197379	0.46995	-5.40844
23988	Pin1	protein (peptidyl-prolyl cis/trans isomerase) NIMA-interacting 1	-0.30669	4.95962	-0.376352	0.710924	0.862584	-6.20332
23996	Psmc4	proteasome (prosome, macropain) 26S subunit, ATPase, 4	-0.0559704	6.17026	-0.444525	0.661804	0.835644	-6.17512
23997	Psmd13	proteasome (prosome, macropain) 26S subunit, non-ATPase, 13	0.0139253	6.39602	0.131682	0.896653	0.957019	-6.26627
24010	Ik	IK cytokine	0.376098	5.14219	1.08229	0.292987	0.565384	-5.69796
24015	Abce1	ATP-binding cassette, sub-family E (OABP), member 1	-0.0532917	5.85991	-0.375639	0.711445	0.862904	-6.20359
24044	Scamp2	secretory carrier membrane protein 2	-0.244901	4.95903	-0.383095	0.706002	0.860753	-6.20074
24045	Scamp3	secretory carrier membrane protein 3	-0.0641596	5.46398	-0.179806	0.859254	0.940994	-6.25865
24059	Slco2a1	solute carrier organic anion transporter family, member 2a1	0.0765562	4.27789	0.0937666	0.9263	0.967664	-6.27061
24061	Smc1a	structural maintenance of chromosomes 1A	-0.245947	4.94404	-0.853555	0.404235	0.664902	-5.91185
24067	Srp54a	signal recognition particle 54A	0.517944	5.51022	1.71091	0.103762	0.358353	-4.89625
24070	Mpdu1	mannose-P-dolichol utilization defect 1	0.697207	4.49985	0.722146	0.479206	0.720685	-6.01361
24071	Synj2bp	synaptojanin 2 binding protein	0.320946	4.82939	0.72966	0.474708	0.717999	-6.00822
24128	Xrn2	5'-3' exoribonuclease 2	0.598603	5.21564	2.59736	0.0179053	0.17799	-3.36561
26357	Abcg2	ATP-binding cassette, sub-family G (WHITE), member 2	0.877196	4.65555	1.37696	0.184911	0.45675	-5.35845
26360	Angptl2	angiopoietin-like 2	0.870842	4.40427	1.79946	0.0882284	0.332476	-4.76144
26362	Axl	AXL receptor tyrosine kinase	0.258458	4.84175	0.307054	0.762221	0.892145	-6.22725
26364	Adgre5	adhesion G protein-coupled receptor E5	1.72242	4.82842	2.55067	0.0197625	0.185832	-3.45459
26383	Fto	fat mass and obesity associated	-0.139321	4.2255	-0.295313	0.771034	0.895342	-6.23083
26384	Gnpda1	glucosamine-6-phosphate deaminase 1	-0.394192	4.33372	-0.369216	0.716146	0.864742	-6.20601
26395	Map2k1	mitogen-activated protein kinase kinase 1	-0.134595	5.33863	-0.439855	0.665122	0.837399	-6.1772
26398	Map2k4	mitogen-activated protein kinase kinase 4	-0.14857	4.85523	-0.410114	0.686418	0.847986	-6.18993
26413	Mapk1	mitogen-activated protein kinase 1	-0.260711	6.08949	-1.74656	0.0972442	0.344364	-4.84254
26416	Mapk14	mitogen-activated protein kinase 14	0.466417	5.23621	1.80355	0.0875626	0.331057	-4.7551
26417	Mapk3	mitogen-activated protein kinase 3	-1.17331	4.87419	-2.98652	0.00772513	0.113505	-2.59915
26420	Mapk9	mitogen-activated protein kinase 9	0.969561	4.68826	1.10298	0.284134	0.55807	-5.6764
26432	Plod2	procollagen lysine, 2-oxoglutarate 5-dioxygenase 2	-0.342364	5.72814	-1.84641	0.0808443	0.322735	-4.68805
26433	Plod3	procollagen-lysine, 2-oxoglutarate 5-dioxygenase 3	-0.182638	6.34646	-1.75121	0.0964206	0.343561	-4.83548
26440	Psma1	proteasome (prosome, macropain) subunit, alpha type 1	0.0572092	6.64797	0.563829	0.579621	0.784855	-6.1148
26441	Psma4	proteasome (prosome, macropain) subunit, alpha type 4	0.181277	6.34393	1.32237	0.202112	0.472219	-5.42646
26442	Psma5	proteasome (prosome, macropain) subunit, alpha type 5	0.108448	6.72902	1.12588	0.274568	0.550454	-5.65213
26443	Psma6	proteasome (prosome, macropain) subunit, alpha type 6	0.195234	6.526	2.14976	0.0449885	0.255466	-4.1848
26444	Psma7	proteasome (prosome, macropain) subunit, alpha type 7	0.173996	6.81609	1.61567	0.123039	0.38711	-5.03576
26445	Psmb2	proteasome (prosome, macropain) subunit, beta type 2	0.0787389	6.5872	0.7717	0.450008	0.698324	-5.9771
26446	Psmb3	proteasome (prosome, macropain) subunit, beta type 3	0.074906	6.54516	0.756442	0.45888	0.705483	-5.98859
26451	Rpl27a	ribosomal protein L27A	0.0999041	7.40055	1.5786	0.131323	0.394204	-5.08846
26554	Cul3	cullin 3	0.0413248	5.04226	0.135446	0.893718	0.955379	-6.26576
26558	Homer3	homer homolog 3 (Drosophila)	-0.0269768	4.60823	-0.0434911	0.965775	0.981895	-6.27412
26569	Slc27a4	solute carrier family 27 (fatty acid transporter), member 4	-0.452712	4.24857	-0.65745	0.518964	0.748076	-6.05784
26572	Cops3	COP9 (constitutive photomorphogenic) homolog, subunit 3 (Arabidopsis thaliana)	0.382155	5.4374	1.43239	0.168663	0.446658	-5.28712
26611	Rcn2	reticulocalbin 2	0.0576149	6.85004	0.437041	0.667125	0.838914	-6.17844
26754	Cops5	COP9 (constitutive photomorphogenic) homolog, subunit 5 (Arabidopsis thaliana)	0.134308	5.64642	0.509372	0.616495	0.808637	-6.14406
26891	Cops4	COP9 (constitutive photomorphogenic) homolog, subunit 4 (Arabidopsis thaliana)	0.174627	5.72185	1.00641	0.32716	0.594908	-5.77394
26893	Cops6	COP9 (constitutive photomorphogenic) homolog, subunit 6 (Arabidopsis thaliana)	-0.485329	5.52716	-1.57092	0.133096	0.397019	-5.09926
26894	Cops7a	COP9 (constitutive photomorphogenic) homolog, subunit 7a (Arabidopsis thaliana)	-0.020855	5.67102	-0.0968032	0.92392	0.966816	-6.27032
26900	Ddx3y	DEAD (Asp-Glu-Ala-Asp) box polypeptide 3, Y-linked	-0.0680968	6.15198	-0.682046	0.503634	0.735153	-6.04149
26903	Dysf	dysferlin	-0.448378	3.97461	-0.632973	0.534474	0.758761	-6.07354
26905	Eif2s3x	eukaryotic translation initiation factor 2, subunit 3, structural gene X-linked	0.53208	6.41131	3.80351	0.00124288	0.0484145	-0.900225
26914	H2afy	H2A histone family, member Y	0.460916	6.46805	4.5554	0.000228346	0.0231806	0.692032
26921	Map4k4	mitogen-activated protein kinase kinase kinase kinase 4	-0.437441	4.48567	-0.596255	0.558208	0.774326	-6.09602
26922	Mecr	mitochondrial trans-2-enoyl-CoA reductase	-0.494696	4.49525	-0.474232	0.640867	0.821103	-6.1614
26926	Aifm1	apoptosis-inducing factor, mitochondrion-associated 1	0.479055	5.90898	3.15342	0.00534512	0.0916739	-2.25952
26931	Ppp2r5c	protein phosphatase 2, regulatory subunit B', gamma	0.699684	4.23605	1.58176	0.130599	0.39415	-5.084
26936	Mprip	myosin phosphatase Rho interacting protein	-0.111139	5.08818	-0.307866	0.761613	0.892099	-6.227
26940	Ecsit	ECSIT homolog (Drosophila)	1.32264	3.8246	3.07563	0.0063491	0.0993902	-2.41849
26941	Slc9a3r1	solute carrier family 9 (sodium/hydrogen exchanger), member 3 regulator 1	-1.1104	4.2004	-0.958531	0.350118	0.61634	-5.81934
26949	Vat1	vesicle amine transport protein 1 homolog (T californica)	0.208423	6.86763	2.44144	0.0248421	0.197675	-3.65983
26951	Zw10	zw10 kinetochore protein	1.30819	4.65554	2.01043	0.0591465	0.277821	-4.42191
26961	Rpl8	ribosomal protein L8	0.0886406	7.29218	0.586208	0.564799	0.778632	-6.10195
26965	Cul1	cullin 1	0.439614	5.09089	1.51309	0.147102	0.413069	-5.17931
26987	Eif4e2	eukaryotic translation initiation factor 4E member 2	-0.42035	4.98998	-1.67511	0.110681	0.3695	-4.94936
27041	G3bp1	GTPase activating protein (SH3 domain) binding protein 1	0.0450685	6.79089	0.331606	0.743902	0.882367	-6.21932
27050	Rps3	ribosomal protein S3	0.0365027	7.5066	0.510281	0.61587	0.808451	-6.14359
27053	Asns	asparagine synthetase	-0.0278107	6.05229	-0.21398	0.832896	0.92584	-6.25182
27054	Sec23b	SEC23 homolog B, COPII coat complex component	-0.115116	5.23321	-0.514191	0.613187	0.806826	-6.14158
27055	Fkbp9	FK506 binding protein 9	-0.00179132	6.49392	-0.0139581	0.989012	0.995251	-6.27498
27058	Srp9	signal recognition particle 9	-0.199059	5.61256	-0.430206	0.672056	0.842585	-6.18138
27060	Tcirg1	T cell, immune regulator 1, ATPase, H+ transporting, lysosomal V0 protein A3	1.54404	4.63423	2.79467	0.0117345	0.144524	-2.98207
27061	Bcap31	B cell receptor associated protein 31	0.0157911	6.37164	0.0769182	0.939512	0.972964	-6.27207
27096	Trappc3	trafficking protein particle complex 3	1.38751	5.1738	2.40532	0.0267752	0.201653	-3.72673
27176	Rpl7a	ribosomal protein L7A	0.143645	7.55227	1.96752	0.0642532	0.28472	-4.49297
27207	Rps11	ribosomal protein S11	0.0805963	7.22116	0.613782	0.54681	0.76677	-6.08545
27223	Trp53bp1	transformation related protein 53 binding protein 1	1.02299	3.92008	1.71577	0.102852	0.356313	-4.88897
27224	Eloa	transcription elongation factor B (SIII), polypeptide 3	1.1013	4.07489	2.04399	0.0554112	0.273463	-4.3657
27225	Ddx24	DEAD (Asp-Glu-Ala-Asp) box polypeptide 24	-0.16036	4.22586	-0.244081	0.809847	0.91593	-6.24483
27267	Cars	cysteinyl-tRNA synthetase	-0.165092	5.80435	-0.887204	0.386323	0.65088	-5.88326
27277	Golga5	golgi autoantigen, golgin subfamily a, 5	0.410189	4.91715	1.47088	0.158076	0.432997	-5.23627
27357	Gyg	glycogenin	-0.645809	4.85117	-0.87769	0.391334	0.654829	-5.89145
27366	Txnl4a	thioredoxin-like 4A	0.62195	4.47877	0.487733	0.631515	0.81714	-6.15482
27367	Rpl3	ribosomal protein L3	0.187653	7.39856	2.17961	0.0423886	0.246104	-4.13277
27370	Rps26	ribosomal protein S26	0.0757742	7.18965	1.10243	0.284366	0.55807	-5.67698
27373	Csnk1e	casein kinase 1, epsilon	0.179529	4.02422	0.14305	0.887793	0.953944	-6.26468
27374	Prmt5	protein arginine N-methyltransferase 5	0.380743	5.25122	1.38919	0.181222	0.454427	-5.3429
27376	Slc25a10	solute carrier family 25 (mitochondrial carrier, dicarboxylate transporter), member 10	1.22878	4.57545	2.23974	0.0375647	0.232355	-4.02673
27377	Yme1l1	YME1-like 1 (S. cerevisiae)	0.692124	4.83936	1.83635	0.0823793	0.325413	-4.70388
27398	Mrpl2	mitochondrial ribosomal protein L2	1.00336	4.38982	1.29261	0.21201	0.480862	-5.46259
27402	Pdhx	pyruvate dehydrogenase complex, component X	0.293537	4.88277	0.59374	0.559854	0.775325	-6.09751
27406	Abcf3	ATP-binding cassette, sub-family F (GCN20), member 3	0.977643	4.08359	1.16261	0.259723	0.533361	-5.61229
27407	Abcf2	ATP-binding cassette, sub-family F (GCN20), member 2	-0.0830608	5.86811	-0.523882	0.606561	0.804108	-6.13654
27419	Naglu	alpha-N-acetylglucosaminidase (Sanfilippo disease IIIB)	0.262673	4.17768	0.441465	0.663977	0.836526	-6.17649
27425	Atp5l	ATP synthase, H+ transporting, mitochondrial F0 complex, subunit G	0.251503	6.60593	2.14457	0.0454552	0.255924	-4.1938
27643	Ubl4a	ubiquitin-like 4A	0.446068	5.23517	2.20471	0.0403099	0.24071	-4.08871
27756	Lsm2	LSM2 homolog, U6 small nuclear RNA associated (S. cerevisiae)	0.365182	6.073	2.19866	0.0408029	0.241928	-4.09937
27784	Commd8	COMM domain containing 8	-0.88782	4.09451	-1.07526	0.29604	0.567678	-5.7052
27965	Spg21	spastic paraplegia 21 homolog (human)	-2.09117	4.21044	-2.89107	0.00951883	0.129396	-2.79077
27966	Rrp9	RRP9, small subunit (SSU) processome component, homolog (yeast)	0.453941	5.14617	1.77598	0.0921361	0.339042	-4.79765
27967	Cherp	calcium homeostasis endoplasmic reticulum protein	1.39504	4.79315	3.15014	0.00538416	0.0916739	-2.26625
27979	Eif3b	eukaryotic translation initiation factor 3, subunit B	0.228851	6.49343	2.64572	0.0161564	0.168086	-3.27269
27984	Efhd2	EF hand domain containing 2	0.0383034	5.50661	0.150903	0.88168	0.949444	-6.26351
27999	Fam3c	family with sequence similarity 3, member C	-0.17928	5.09031	-0.346886	0.73258	0.874605	-6.21408
28000	Prpf19	PRP19/PSO4 pre-mRNA processing factor 19 homolog (S. cerevisiae)	0.351493	6.19485	1.57515	0.132116	0.395875	-5.09331
28006	Washc2	family with sequence similarity 21	-0.546043	4.50232	-1.04406	0.309869	0.580896	-5.73685
28018	Ubfd1	ubiquitin family domain containing 1	-0.0800006	4.63426	-0.117354	0.907841	0.959087	-6.26808
28030	Gfm1	G elongation factor, mitochondrial 1	0.813321	5.16327	2.75248	0.0128531	0.14951	-3.06503
28035	Usp39	ubiquitin specific peptidase 39	0.523668	5.05816	1.51782	0.145912	0.412136	-5.17285
28036	Larp7	La ribonucleoprotein domain family, member 7	0.0087648	4.82628	0.0211721	0.983334	0.992818	-6.27485
28042	Selenoi	ethanolaminephosphotransferase 1 (CDP-ethanolamine-specific)	0.225812	5.23316	1.26978	0.219856	0.48938	-5.48984
28064	Yipf3	Yip1 domain family, member 3	1.20759	4.50252	1.28012	0.216273	0.486664	-5.47754
28080	Atp5o	ATP synthase, H+ transporting, mitochondrial F1 complex, O subunit	0.266722	6.71133	2.40294	0.0269071	0.201653	-3.73111
28084	Vps25	vacuolar protein sorting 25 (yeast)	-0.671519	4.19805	-0.698606	0.493461	0.729199	-6.03016
28088	Rtcb	RNA 2',3'-cyclic phosphate and 5'-OH ligase	0.22326	6.38016	2.25234	0.0366203	0.231032	-4.00431
28106	Mydgf	myeloid derived growth factor	0.430232	6.09849	1.65569	0.114596	0.375863	-4.97784
28114	Nsun2	NOL1/NOP2/Sun domain family member 2	0.492584	5.82623	3.31823	0.00370335	0.0790206	-1.91941
28126	Nop16	NOP16 nucleolar protein	1.09582	5.17418	0.991191	0.335361	0.601102	-5.78761
28169	Agpat3	1-acylglycerol-3-phosphate O-acyltransferase 3	-0.354017	4.22677	-0.493995	0.627106	0.814486	-6.1518
28185	Tomm70a	translocase of outer mitochondrial membrane 70 homolog A (yeast)	0.152378	5.69073	0.690117	0.498661	0.732155	-6.036
28200	Dhrs4	dehydrogenase/reductase (SDR family) member 4	0.499736	4.47558	0.744718	0.465769	0.710825	-5.99726
28295	Gatd3a	DNA segment, Chr 10, Johns Hopkins University 81 expressed	1.55946	5.28346	1.55638	0.13787	0.402403	-5.12052
29810	Bag3	BCL2-associated athanogene 3	-0.486012	5.7248	-2.6481	0.0160745	0.167755	-3.26809
29817	Igfbp7	insulin-like growth factor binding protein 7	0.128383	5.32098	0.50855	0.61706	0.809061	-6.14448
29856	Smtn	smoothelin	0.217655	4.84458	0.608717	0.550091	0.769439	-6.08853
29870	Gtse1	G two S phase expressed protein 1	2.29415	4.26775	2.69132	0.014657	0.15839	-3.18441
29875	Iqgap1	IQ motif containing GTPase activating protein 1	0.109547	6.82788	1.25122	0.226399	0.494095	-5.5117
29876	Clic4	chloride intracellular channel 4 (mitochondrial)	0.215419	6.34292	1.67481	0.11074	0.3695	-4.9498
30055	Timm13	translocase of inner mitochondrial membrane 13	0.203447	6.44631	1.75888	0.0950766	0.340838	-4.82381
30058	Timm8a1	translocase of inner mitochondrial membrane 8A1	1.02332	5.65673	1.57523	0.133316	0.397019	-5.09416
30795	Fkbp3	FK506 binding protein 3	0.386971	6.45431	2.44852	0.0244786	0.197598	-3.64665
30853	Mlf2	myeloid leukemia factor 2	-0.448786	4.97391	-0.710726	0.486091	0.723093	-6.02171
30877	Gnl3	guanine nucleotide binding protein-like 3 (nucleolar)	0.638132	5.37432	1.42067	0.171998	0.448317	-5.30238
30926	Glrx3	glutaredoxin 3	0.11865	6.39061	0.645389	0.526575	0.752892	-6.06564
30930	Vps26a	vacuolar protein sorting 26 homolog A (yeast)	0.220361	6.04464	1.76502	0.094012	0.340838	-4.81444
30932	Zfp330	zinc finger protein 330	-1.34332	4.11178	-1.4525	0.163062	0.440069	-5.26068
30934	Tor1b	torsin family 1, member B	-0.634887	4.80654	-1.25514	0.225005	0.492587	-5.50711
30948	Bin1	bridging integrator 1	-0.133839	5.76256	-0.551581	0.587817	0.790838	-6.12163
30960	Vapa	vesicle-associated membrane protein, associated protein A	0.275268	6.54892	1.44712	0.164545	0.442009	-5.26778
50492	Thop1	thimet oligopeptidase 1	0.438153	5.24756	1.38491	0.182505	0.454533	-5.34835
50493	Txnrd1	thioredoxin reductase 1	0.182393	6.09299	1.2257	0.23564	0.506024	-5.54131
50497	Hspa14	heat shock protein 14	0.404041	4.99221	1.25981	0.22335	0.491348	-5.50161
50527	Ero1l	ERO1-like (S. cerevisiae)	-0.342116	5.81057	-1.8314	0.083144	0.325424	-4.71166
50529	Mrps7	mitchondrial ribosomal protein S7	1.10054	4.66661	1.61575	0.123022	0.38711	-5.03564
50706	Postn	periostin, osteoblast specific factor	-0.102517	5.66995	-0.313089	0.757705	0.89002	-6.22536
50708	Hist1h1c	histone cluster 1, H1c	-0.0995654	7.06287	-0.724524	0.47778	0.719708	-6.01191
50709	Hist1h1e	histone cluster 1, H1e	0.249543	7.37442	1.73186	0.0998875	0.349658	-4.86478
50720	Sacs	sacsin	-0.738602	3.71775	-0.82862	0.41785	0.673951	-5.93237
50773	Nt5c	5',3'-nucleotidase, cytosolic	-0.313606	5.50091	-0.982221	0.338624	0.604542	-5.79713
50783	Lsm4	LSM4 homolog, U6 small nuclear RNA associated (S. cerevisiae)	0.350216	5.65681	1.50525	0.14909	0.416557	-5.18998
50790	Acsl4	acyl-CoA synthetase long-chain family member 4	-0.136743	5.12927	-0.470647	0.643377	0.822639	-6.1631
50797	Copb2	coatomer protein complex, subunit beta 2 (beta prime)	-0.029811	6.26508	-0.303905	0.764581	0.892145	-6.22823
50799	Slc25a13	solute carrier family 25 (mitochondrial carrier, adenine nucleotide translocator), member 13	0.762028	4.89607	2.02037	0.0580178	0.277207	-4.40533
50875	Tmod3	tropomodulin 3	0.258983	6.10898	1.10436	0.28355	0.55807	-5.67495
50876	Tmod2	tropomodulin 2	0.795083	5.41284	2.77041	0.0123659	0.147452	-3.02985
50884	Nckap1	NCK-associated protein 1	0.231677	5.0653	0.994966	0.33255	0.597917	-5.78497
50887	Hmgn5	high-mobility group nucleosome binding domain 5	0.102527	4.5356	0.232879	0.818405	0.920927	-6.24754
50907	Preb	prolactin regulatory element binding	-0.523548	4.38373	-0.518491	0.610243	0.806118	-6.13936
50911	Exosc9	exosome component 9	0.134087	4.70052	0.188563	0.852482	0.940191	-6.25701
50912	Exosc10	exosome component 10	1.65748	4.10381	2.34145	0.0305407	0.213435	-3.84378
50918	Myadm	myeloid-associated differentiation marker	0.264595	6.07059	2.40341	0.0268809	0.201653	-3.73024
50926	Hnrnpdl	heterogeneous nuclear ribonucleoprotein D-like	0.208897	6.11067	1.95517	0.0657935	0.28925	-4.51322
50927	Nasp	nuclear autoantigenic sperm protein (histone-binding)	0.798411	5.83161	2.56366	0.0192282	0.185832	-3.4299
50933	Uchl3	ubiquitin carboxyl-terminal esterase L3 (ubiquitin thiolesterase)	-0.276371	4.84593	-0.500074	0.622901	0.812308	-6.14876
50995	Uba2	ubiquitin-like modifier activating enzyme 2	0.488168	5.97345	3.23962	0.00441324	0.0859556	-2.08215
51786	Cpsf2	cleavage and polyadenylation specific factor 2	0.283258	4.0976	0.574616	0.572452	0.780828	-6.10867
51788	H2afz	H2A histone family, member Z	0.251912	7.98211	1.97195	0.0637112	0.283668	-4.48568
51792	Ppp2r1a	protein phosphatase 2, regulatory subunit A, alpha	0.42171	6.38724	3.8751	0.00105725	0.0442722	-0.748573
51793	Ddah2	dimethylarginine dimethylaminohydrolase 2	-1.91914	4.34169	-2.29251	0.0337532	0.222584	-3.93237
51796	Srrm1	serine/arginine repetitive matrix 1	0.47196	5.452	2.46511	0.0236469	0.194159	-3.61571
51797	Ctps	cytidine 5'-triphosphate synthase	0.140891	6.15336	1.16225	0.259865	0.533361	-5.61269
51810	Hnrnpu	heterogeneous nuclear ribonucleoprotein U	0.200058	6.97534	2.38553	0.0278928	0.205405	-3.76317
51886	Fubp1	far upstream element (FUSE) binding protein 1	0.264833	6.08268	1.40292	0.17715	0.453016	-5.32531
52009	Jpt2	hematological and neurological expressed 1-like	-0.0237411	5.44217	-0.0471478	0.962899	0.980844	-6.27395
52036	Ppp6r3	protein phosphatase 6, regulatory subunit 3	0.0234813	4.32061	0.0321879	0.974666	0.986742	-6.27455
52040	Ppp1r10	protein phosphatase 1, regulatory subunit 10	0.909367	4.21767	2.30956	0.0325999	0.217549	-3.90162
52055	Rab11fip5	RAB11 family interacting protein 5 (class I)	-0.304464	4.10037	-0.303978	0.764527	0.892145	-6.2282
52118	Pvr	poliovirus receptor	-0.0992772	5.73655	-0.636129	0.53246	0.757428	-6.07154
52202	Rbm34	RNA binding motif protein 34	-1.25261	4.27197	-1.85796	0.0791139	0.318785	-4.66981
52206	Anapc4	anaphase promoting complex subunit 4	0.900428	4.44352	2.35745	0.0295538	0.211221	-3.81462
52245	Commd2	COMM domain containing 2	0.429003	4.987	1.26451	0.221698	0.491271	-5.49607
52377	Rcn3	reticulocalbin 3, EF-hand calcium binding domain	-0.584155	7.00884	-4.63602	0.00019069	0.0212937	0.861603
52398	2020-09-11	septin 11	-0.0444719	6.85392	-0.578939	0.569592	0.779927	-6.10618
52440	Tax1bp1	Tax1 (human T cell leukemia virus type I) binding protein 1	0.0101973	4.72465	0.0111748	0.991203	0.995776	-6.27502
52502	Carhsp1	calcium regulated heat stable protein 1	0.783079	5.67726	2.01314	0.0588373	0.277821	-4.41741
52513	Ddx56	DEAD (Asp-Glu-Ala-Asp) box polypeptide 56	0.378291	4.51398	0.695758	0.495202	0.72984	-6.03213
52521	Zfp622	zinc finger protein 622	1.41888	4.2858	1.70231	0.105389	0.359279	-4.90908
52530	Nhp2	NHP2 ribonucleoprotein	0.644227	5.93057	3.92052	0.00095412	0.0421324	-0.652291
52538	Acaa2	acetyl-Coenzyme A acyltransferase 2 (mitochondrial 3-oxoacyl-Coenzyme A thiolase)	0.480531	5.9666	3.66692	0.00169181	0.053404	-1.18894
52551	Sgta	small glutamine-rich tetratricopeptide repeat (TPR)-containing, alpha	0.0757073	6.07415	0.486479	0.632323	0.817238	-6.15549
52563	Cdc23	CDC23 cell division cycle 23	0.105514	4.25968	0.150263	0.882178	0.949444	-6.2636
52585	Dhrs1	dehydrogenase/reductase (SDR family) member 1	1.0177	4.53337	1.00284	0.328835	0.594908	-5.77739
52633	Nit2	nitrilase family, member 2	1.20412	4.59709	1.41014	0.175039	0.450862	-5.31601
52635	Esyt2	extended synaptotagmin-like protein 2	-0.107325	5.97637	-0.623998	0.540225	0.760743	-6.07915
52637	Cisd1	CDGSH iron sulfur domain 1	0.0571679	5.78295	0.166779	0.869347	0.944934	-6.26094
52653	Nudcd2	NudC domain containing 2	0.118651	5.40239	0.195372	0.847262	0.936651	-6.25567
52690	Setd3	SET domain containing 3	0.512061	4.82333	1.26242	0.222432	0.491271	-5.49854
52696	Zwint	ZW10 interactor	-0.40605	4.40733	-0.444063	0.662131	0.835644	-6.17533
52700	Txndc17	thioredoxin domain containing 17	0.349387	5.86779	0.931097	0.363892	0.629669	-5.84432
52705	Krr1	KRR1, small subunit (SSU) processome component, homolog (yeast)	0.220434	4.52653	0.376755	0.710629	0.862539	-6.20317
52837	Tmx4	thioredoxin-related transmembrane protein 4	1.26135	4.12085	1.6189	0.12234	0.38711	-5.03112
52858	Cdipt	CDP-diacylglycerol--inositol 3-phosphatidyltransferase (phosphatidylinositol synthase)	-0.0815398	5.29955	-0.169463	0.867266	0.944697	-6.26049
52874	Pum3	DNA segment, Chr 19, Brigham & Women's Genetics 1357 expressed	0.550767	5.27566	1.53203	0.142386	0.407366	-5.15334
53312	Nub1	negative regulator of ubiquitin-like proteins 1	-0.31637	4.03665	-0.499476	0.623314	0.812308	-6.14906
53317	Plrg1	pleiotropic regulator 1, PRL1 homolog (Arabidopsis)	1.10973	5.00856	3.01179	0.00730803	0.110279	-2.54809
53319	Nxf1	nuclear RNA export factor 1	0.368313	5.11579	1.41591	0.173368	0.45022	-5.30856
53320	Folh1	folate hydrolase 1	-1.58996	4.62234	-1.23662	0.232028	0.50148	-5.52849
53322	Nucb2	nucleobindin 2	0.0277644	5.99053	0.141745	0.888809	0.953944	-6.26487
53323	Ube2k	ubiquitin-conjugating enzyme E2K	-0.0780471	5.88362	-0.257749	0.799437	0.911233	-6.24135
53328	Pgrmc1	progesterone receptor membrane component 1	0.19232	6.65668	1.70609	0.104672	0.359073	-4.90345
53331	Stx7	syntaxin 7	0.0691376	5.20985	0.228076	0.822081	0.922804	-6.24866
53333	Tomm40	translocase of outer mitochondrial membrane 40 homolog (yeast)	0.243725	6.19079	1.26172	0.222677	0.491271	-5.49936
53334	Gosr1	golgi SNAP receptor complex member 1	1.56798	4.63052	2.22831	0.0384415	0.235428	-4.04703
53356	Eif3g	eukaryotic translation initiation factor 3, subunit G	0.129787	6.42688	1.25419	0.22534	0.492748	-5.50821
53378	Sdcbp	syndecan binding protein	0.311088	5.07711	0.639698	0.530188	0.756121	-6.06928
53379	Hnrnpa2b1	heterogeneous nuclear ribonucleoprotein A2/B1	0.167226	7.59176	2.10447	0.049211	0.262197	-4.26292
53381	Prdx4	peroxiredoxin 4	-0.0186118	6.89375	-0.245877	0.808476	0.91593	-6.24438
53382	Txnl1	thioredoxin-like 1	0.134606	6.35647	0.871597	0.394565	0.65643	-5.89665
53413	Exoc7	exocyst complex component 7	-0.636242	3.76172	-0.795047	0.436637	0.687796	-5.95911
53414	Bysl	bystin-like	0.659989	5.13853	2.27822	0.0347484	0.22569	-3.95804
53416	Stk39	serine/threonine kinase 39	0.76672	4.3342	0.862939	0.399186	0.660709	-5.90398
53421	Sec61a1	Sec61 alpha 1 subunit (S. cerevisiae)	0.248539	6.09336	0.853335	0.404407	0.664902	-5.91197
53424	Tsnax	translin-associated factor X	-0.0360227	4.68639	-0.041344	0.967463	0.983015	-6.27421
53598	Dctn3	dynactin 3	-0.412561	4.56065	-0.420024	0.679291	0.845704	-6.18579
53600	Timm23	translocase of inner mitochondrial membrane 23	0.394002	5.26746	0.955241	0.351735	0.618861	-5.82239
53602	Hpcal1	hippocalcin-like 1	0.618067	5.55624	2.995	0.00758272	0.113261	-2.58204
53605	Nap1l1	nucleosome assembly protein 1-like 1	-0.0724875	6.95157	-0.783641	0.443138	0.693697	-5.96796
53607	Snrpa	small nuclear ribonucleoprotein polypeptide A	0.568426	6.20122	2.48804	0.0225407	0.191771	-3.57278
53610	Nono	non-POU-domain-containing, octamer binding protein	0.265839	6.69433	2.27509	0.03497	0.225998	-3.96365
53612	Vti1b	vesicle transport through interaction with t-SNAREs 1B	0.581868	4.77928	0.628203	0.537526	0.760284	-6.07653
53761	Prrc2a	proline-rich coiled-coil 2A	0.254462	4.82993	0.849394	0.406487	0.66652	-5.91531
53817	Ddx39b	DEAD (Asp-Glu-Ala-Asp) box polypeptide 39B	0.134446	6.43226	1.00774	0.326542	0.594908	-5.77266
53860	2020-09-09	septin 9	0.0755949	6.26725	0.580089	0.568832	0.779927	-6.10551
53861	Zranb2	zinc finger, RAN-binding domain containing 2	1.33784	4.75002	2.20114	0.0406001	0.241153	-4.095
53872	Caprin1	cell cycle associated protein 1	0.13034	6.76042	1.41857	0.1726	0.449078	-5.30511
53881	Slc5a3	solute carrier family 5 (inositol transporters), member 3	-0.146658	4.16251	-0.195566	0.847075	0.936651	-6.25565
53890	Sart3	squamous cell carcinoma antigen recognized by T cells 3	0.580734	4.69183	1.12452	0.275127	0.550458	-5.65358
53893	Nudt5	nudix (nucleoside diphosphate linked moiety X)-type motif 5	1.68489	4.74294	1.61666	0.122932	0.38711	-5.03445
53895	Clpp	caseinolytic mitochondrial matrix peptidase proteolytic subunit	0.469815	5.8985	3.34183	0.003513	0.0774247	-1.87038
53975	Ddx20	DEAD (Asp-Glu-Ala-Asp) box polypeptide 20	-1.43913	3.82298	-1.78462	0.0906805	0.336785	-4.78436
54124	Cks1b	CDC28 protein kinase 1b	-0.199883	4.58284	-0.271593	0.788933	0.906664	-6.23764
54127	Rps28	ribosomal protein S28	0.0979626	7.58885	1.40241	0.177301	0.453056	-5.32597
54128	Pmm2	phosphomannomutase 2	0.0402449	5.20456	0.153772	0.879449	0.948842	-6.26306
54130	Actr1a	ARP1 actin-related protein 1A, centractin alpha	0.0860017	6.3582	0.770178	0.450888	0.698324	-5.97826
54132	Pdlim1	PDZ and LIM domain 1 (elfin)	0.155555	6.94218	1.40351	0.176978	0.452924	-5.32456
54138	Atxn10	ataxin 10	0.511214	5.71192	2.11988	0.0477362	0.25785	-4.23646
54160	Copg2	coatomer protein complex, subunit gamma 2	-0.635138	3.99297	-0.913587	0.372652	0.638559	-5.86014
54161	Copg1	coatomer protein complex, subunit gamma 1	-0.0529367	6.49214	-0.540637	0.595188	0.795305	-6.12761
54170	Rragc	Ras-related GTP binding C	-0.1592	5.13932	-0.446988	0.660057	0.834	-6.17402
54189	Rabep1	rabaptin, RAB GTPase binding effector protein 1	0.217775	4.1203	0.493647	0.627347	0.814486	-6.15197
54196	Pabpn1	poly(A) binding protein, nuclear 1	0.327749	5.91209	1.36493	0.188595	0.459778	-5.37362
54198	Snx3	sorting nexin 3	0.261741	6.4037	1.77206	0.0928035	0.339042	-4.80366
54217	Rpl36	ribosomal protein L36	0.121804	7.35825	1.80915	0.0866567	0.329486	-4.74639
54325	Elovl1	elongation of very long chain fatty acids (FEN1/Elo2, SUR4/Elo3, yeast)-like 1	0.120486	5.15674	0.202087	0.842047	0.93375	-6.25433
54342	Gnpnat1	glucosamine-phosphate N-acetyltransferase 1	0.773785	4.50765	1.06937	0.298617	0.570334	-5.71124
54364	Rpp30	ribonuclease P/MRP 30 subunit	0.586097	4.37961	0.771687	0.450015	0.698324	-5.97711
54367	Zfp326	zinc finger protein 326	0.304865	5.2066	1.01151	0.324782	0.593897	-5.76899
54392	Ncapg	non-SMC condensin I complex, subunit G	0.328947	4.3766	0.553907	0.586256	0.789372	-6.12035
54399	Bet1l	blocked early in transport 1 homolog (S. cerevisiae)-like	0.317725	4.60203	0.443504	0.662529	0.835644	-6.17558
54401	Ywhab	tyrosine 3-monooxygenase/tryptophan 5-monooxygenase activation protein, beta polypeptide	-0.00094093	7.16298	-0.00880973	0.993065	0.996934	-6.27504
54411	Atp6ap1	ATPase, H+ transporting, lysosomal accessory protein 1	1.19064	4.76873	2.60893	0.0174712	0.175236	-3.34345
54451	Cpsf3	cleavage and polyadenylation specificity factor 3	1.34512	4.42543	2.58421	0.018411	0.18087	-3.39075
54473	Tollip	toll interacting protein	0.0432248	5.34818	0.165335	0.870468	0.944934	-6.26119
54519	Apbb1ip	amyloid beta (A4) precursor protein-binding, family B, member 1 interacting protein	-0.288017	4.72369	-0.400877	0.693088	0.851429	-6.19371
54609	Ubqln2	ubiquilin 2	0.0934414	6.15841	0.80947	0.428502	0.682588	-5.94775
54624	Paf1	Paf1, RNA polymerase II associated factor, homolog (S. cerevisiae)	0.399702	4.54914	0.798656	0.434593	0.686255	-5.95629
54633	Pqbp1	polyglutamine binding protein 1	-0.283968	5.02344	-0.387105	0.703082	0.859294	-6.19918
54637	Praf2	PRA1 domain family 2	-0.148432	5.98084	-0.928247	0.365196	0.631273	-5.84703
54638	Ccdc22	coiled-coil domain containing 22	0.145336	4.676	0.368256	0.716849	0.864742	-6.20636
54673	Sh3glb1	SH3-domain GRB2-like B1 (endophilin)	-0.0885131	5.76061	-0.557741	0.583687	0.787289	-6.11821
54683	Prdx5	peroxiredoxin 5	-0.216126	6.59549	-1.20992	0.241498	0.511911	-5.55937
54709	Eif3i	eukaryotic translation initiation factor 3, subunit I	0.0629385	6.4087	0.368902	0.716376	0.864742	-6.20612
55944	Eif3d	eukaryotic translation initiation factor 3, subunit D	0.38981	6.30264	2.3745	0.0285343	0.207046	-3.78341
55946	Ap3m1	adaptor-related protein complex 3, mu 1 subunit	0.0520568	5.36487	0.241118	0.812108	0.917868	-6.24556
55948	Sfn	stratifin	0.0764015	6.73021	0.467814	0.645365	0.823111	-6.16444
55949	Eef1b2	eukaryotic translation elongation factor 1 beta 2	-0.0364738	7.35764	-0.514393	0.613049	0.806826	-6.14148
55980	Impa1	inositol (myo)-1(or 4)-monophosphatase 1	0.0973871	5.61213	0.396959	0.695926	0.853038	-6.19528
55988	Snx12	sorting nexin 12	-0.113196	5.74647	-0.538111	0.596896	0.796654	-6.12898
55989	Nop58	NOP58 ribonucleoprotein	0.208843	6.30978	2.38838	0.0277295	0.205405	-3.75794
56040	Rplp1	ribosomal protein, large, P1	0.155757	7.39562	1.36544	0.18844	0.459778	-5.37298
56041	Uso1	USO1 vesicle docking factor	0.158496	6.00736	1.11328	0.279802	0.553656	-5.66554
56044	Rala	v-ral simian leukemia viral oncogene homolog A (ras related)	0.166186	5.83096	1.54345	0.139603	0.40491	-5.13757
56045	Samhd1	SAM domain and HD domain, 1	0.238537	5.57902	0.890701	0.384492	0.648565	-5.88023
56070	Tcerg1	transcription elongation regulator 1 (CA150)	0.641405	5.28267	3.06645	0.00647902	0.100485	-2.43717
56085	Ubqln1	ubiquilin 1	-0.00825227	6.21181	-0.0485367	0.961807	0.980844	-6.27388
56086	Set	SET nuclear oncogene	0.291296	7.27036	3.58054	0.00205548	0.0573821	-1.37094
56088	Psmg1	proteasome (prosome, macropain) assembly chaperone 1	0.38107	4.64231	0.625068	0.539537	0.760743	-6.07849
56095	Ftsj3	FtsJ homolog 3 (E. coli)	0.342398	5.42113	1.22044	0.237582	0.506619	-5.54735
56150	Mad2l1	MAD2 mitotic arrest deficient-like 1	-0.432536	4.62511	-0.474233	0.640866	0.821103	-6.1614
56174	Nagk	N-acetylglucosamine kinase	1.02383	4.33975	1.05538	0.304797	0.574953	-5.72546
56194	Prpf40a	PRP40 pre-mRNA processing factor 40 homolog A (yeast)	0.405935	5.40923	1.45897	0.161294	0.436611	-5.25212
56195	Ptbp2	polypyrimidine tract binding protein 2	0.151543	5.87329	0.844758	0.409005	0.667935	-5.91915
56200	Ddx21	DEAD (Asp-Glu-Ala-Asp) box polypeptide 21	0.171575	6.7318	1.5374	0.141072	0.406785	-5.14594
56205	Ensa	endosulfine alpha	-0.205426	4.52263	-0.279935	0.782624	0.903638	-6.23531
56207	Uchl5	ubiquitin carboxyl-terminal esterase L5	0.557238	5.40884	1.63469	0.118964	0.380748	-5.00837
56212	Rhog	ras homolog gene family, member G	0.0475867	5.80483	0.350974	0.729561	0.873804	-6.21264
56214	Scamp4	secretory carrier membrane protein 4	0.274621	4.76507	0.214209	0.832805	0.92584	-6.25173
56215	Acin1	apoptotic chromatin condensation inducer 1	0.227255	5.26961	0.942175	0.358208	0.624023	-5.8344
56228	Ube2j1	ubiquitin-conjugating enzyme E2J 1	-0.226629	5.44516	-1.29486	0.211246	0.479767	-5.45987
56248	Ak3	adenylate kinase 3	0.650955	5.34777	2.42191	0.0258704	0.200106	-3.69606
56258	Hnrnph2	heterogeneous nuclear ribonucleoprotein H2	-0.0799251	6.16598	-0.336393	0.740349	0.87932	-6.2177
56273	Pex14	peroxisomal biogenesis factor 14	0.643394	5.55665	2.69675	0.0144875	0.157222	-3.17385
56275	Rbm14	RNA binding motif protein 14	0.314322	5.9662	1.29446	0.211384	0.479767	-5.46036
56280	Mrpl37	mitochondrial ribosomal protein L37	-0.29419	4.47078	-0.583566	0.566538	0.779747	-6.10349
56282	Mrpl12	mitochondrial ribosomal protein L12	1.30518	6.03467	2.5757	0.0195815	0.185832	-3.42935
56284	Mrpl19	mitochondrial ribosomal protein L19	1.82369	4.43946	2.25983	0.036069	0.229717	-3.99094
56292	Naa10	N(alpha)-acetyltransferase 10, NatA catalytic subunit	0.522215	5.58376	1.54928	0.138199	0.402403	-5.12947
56294	Ptpn9	protein tyrosine phosphatase, non-receptor type 9	-0.875359	4.21474	-1.42753	0.170039	0.448317	-5.29346
56295	Higd1a	HIG1 domain family, member 1A	0.0923247	4.97361	0.0909607	0.928527	0.968119	-6.27087
56298	Atl2	atlastin GTPase 2	0.241615	4.53037	0.33136	0.744085	0.882367	-6.2194
56305	Pitpnb	phosphatidylinositol transfer protein, beta	0.451517	5.28684	1.42193	0.171635	0.448317	-5.30074
56307	Metap2	methionine aminopeptidase 2	0.557821	5.04787	1.42036	0.172087	0.448317	-5.30279
56309	Mycbp	c-myc binding protein	2.54987	5.18163	4.09446	0.000644075	0.0331946	-0.283276
56320	Dbn1	drebrin 1	0.0589693	6.57461	0.600506	0.555432	0.772899	-6.09348
56321	Aatf	apoptosis antagonizing transcription factor	0.975646	4.52134	2.4608	0.0238602	0.1953	-3.62375
56324	Stam2	signal transducing adaptor molecule (SH3 domain and ITAM motif) 2	-0.917889	4.65186	-1.19342	0.247738	0.519025	-5.57802
56327	Arl2	ADP-ribosylation factor-like 2	-2.71233	4.43805	-2.24391	0.0373143	0.231681	-4.02005
56330	Pdcd5	programmed cell death 5	0.254682	6.09495	1.3915	0.180532	0.454427	-5.33995
56334	Tmed2	transmembrane emp24 domain trafficking protein 2	0.608302	6.01705	1.53071	0.143389	0.407835	-5.15553
56336	B4galt5	UDP-Gal:betaGlcNAc beta 1,4-galactosyltransferase, polypeptide 5	-0.00881986	4.19979	-0.0167718	0.986798	0.994607	-6.27494
56347	Eif3c	eukaryotic translation initiation factor 3, subunit C	-0.234569	6.39867	-1.2584	0.223851	0.49206	-5.50328
56348	Hsd17b12	hydroxysteroid (17-beta) dehydrogenase 12	0.303102	6.39845	2.12125	0.0476065	0.257644	-4.23409
56350	Arl3	ADP-ribosylation factor-like 3	0.362983	5.42463	1.1639	0.25921	0.532811	-5.61087
56351	Ptges3	prostaglandin E synthase 3 (cytosolic)	0.0947392	6.56569	0.964237	0.347325	0.612067	-5.81404
56354	Dnajc7	DnaJ (Hsp40) homolog, subfamily C, member 7	-0.0599195	4.78719	-0.133476	0.895254	0.956346	-6.26602
56357	Ivd	isovaleryl coenzyme A dehydrogenase	0.741019	4.94089	2.43347	0.0252571	0.199365	-3.67463
56358	Copz2	coatomer protein complex, subunit zeta 2	-0.839775	5.5299	-1.5368	0.141585	0.406785	-5.14698
56360	Acot9	acyl-CoA thioesterase 9	0.707294	6.30683	5.74529	1.69498e-05	0.00562017	3.13239
56361	Pus1	pseudouridine synthase 1	0.366804	4.45627	0.685502	0.501501	0.733931	-6.03915
56367	Scoc	short coiled-coil protein	0.287772	5.37721	0.262269	0.796336	0.90902	-6.23996
56372	1110004F10Rik	RIKEN cDNA 1110004F10 gene	0.114159	5.96251	0.836722	0.413394	0.670372	-5.92576
56374	Tmem59	transmembrane protein 59	-1.05768	5.3219	-1.43096	0.169669	0.448317	-5.28902
56376	Pdlim5	PDZ and LIM domain 5	-0.141722	6.56966	-1.44537	0.16503	0.442183	-5.27009
56378	Arpc3	actin related protein 2/3 complex, subunit 3	0.206731	6.55795	1.39068	0.180777	0.454427	-5.341
56382	Rab9	RAB9, member RAS oncogene family	0.37745	4.71885	0.478551	0.637848	0.819749	-6.15934
56384	Letm1	leucine zipper-EF-hand containing transmembrane protein 1	-3.54796	4.75266	-6.23416	6.09793e-06	0.00340468	4.08388
56389	Stx5a	syntaxin 5A	0.642247	5.10519	2.40665	0.0267014	0.201653	-3.72427
56390	Sssca1	Sjogren's syndrome/scleroderma autoantigen 1 homolog (human)	0.960506	5.18832	1.98874	0.0616804	0.280747	-4.45795
56395	Tmem115	transmembrane protein 115	0.717078	4.80818	0.620097	0.542928	0.762604	-6.08136
56397	Morf4l2	mortality factor 4 like 2	0.271167	4.43804	0.409851	0.686608	0.847986	-6.19004
56398	Chp1	calcineurin-like EF hand protein 1	0.892524	5.07443	1.58975	0.128782	0.393269	-5.07269
56399	Akap8	A kinase (PRKA) anchor protein 8	0.388044	4.75198	0.496956	0.625056	0.81318	-6.15032
56401	P3h1	prolyl 3-hydroxylase 1	-0.120654	5.8706	-0.69617	0.49495	0.72984	-6.03184
56403	Syncrip	synaptotagmin binding, cytoplasmic RNA interacting protein	0.126842	6.71078	1.31784	0.203595	0.473642	-5.432
56418	Ykt6	YKT6 homolog (S. Cerevisiae)	-0.383625	5.41603	-1.1117	0.280464	0.553656	-5.66721
56420	Ppp4c	protein phosphatase 4, catalytic subunit	0.934534	4.42497	1.20975	0.241562	0.511911	-5.55956
56421	Pfkp	phosphofructokinase, platelet	0.00151299	5.10183	0.00467734	0.996318	0.998874	-6.27507
56424	Stub1	STIP1 homology and U-Box containing protein 1	0.894021	5.30486	1.80859	0.0867483	0.329486	-4.74728
56426	Pdcd10	programmed cell death 10	0.507537	5.42644	0.946181	0.356274	0.624023	-5.83067
56428	Mtch2	mitochondrial carrier homolog 2 (C. elegans)	0.511787	6.05284	4.37162	0.000344864	0.0264091	0.304108
56430	Clip1	CAP-GLY domain containing linker protein 1	0.675881	4.64389	2.03433	0.0564644	0.274674	-4.38195
56431	Dstn	destrin	0.0557493	7.04148	0.423685	0.676665	0.845201	-6.18423
56433	Vps29	vacuolar protein sorting 29 (S. pombe)	-0.179529	5.9944	-0.795838	0.436189	0.687796	-5.95849
56436	Adrm1	adhesion regulating molecule 1	-0.0829293	5.89952	-0.673828	0.508727	0.74065	-6.04701
56438	Rbx1	ring-box 1	1.0469	5.74953	1.02766	0.319489	0.590247	-5.75115
56440	Snx1	sorting nexin 1	0.130764	5.1889	0.475631	0.639888	0.821103	-6.16073
56442	Serinc1	serine incorporator 1	0.0271276	4.65579	0.0437259	0.96559	0.981895	-6.27411
56443	Arpc1a	actin related protein 2/3 complex, subunit 1A	0.410198	4.28281	0.852063	0.405042	0.665468	-5.91309
56444	Actr10	ARP10 actin-related protein 10	-0.0202363	4.63362	-0.030255	0.976187	0.987984	-6.27462
56445	Dnaja2	DnaJ (Hsp40) homolog, subfamily A, member 2	0.0284314	6.03682	0.187286	0.853469	0.940191	-6.25726
56447	Copz1	coatomer protein complex, subunit zeta 1	0.0655059	6.40482	0.320846	0.751912	0.886928	-6.22287
56449	Ybx3	Y box protein 3	0.328057	6.67501	1.7036	0.105144	0.359279	-4.90716
56451	Suclg1	succinate-CoA ligase, GDP-forming, alpha subunit	0.450424	6.0621	2.20158	0.0405645	0.241153	-4.09423
56454	Aldh18a1	aldehyde dehydrogenase 18 family, member A1	-0.020812	6.43104	-0.103611	0.91859	0.963455	-6.26962
56455	Dynll1	dynein light chain LC8-type 1	0.591114	5.41283	0.353875	0.728149	0.873029	-6.21105
56456	Actl6a	actin-like 6A	0.0425652	5.41472	0.121576	0.904542	0.958322	-6.26757
56457	Clptm1	cleft lip and palate associated transmembrane protein 1	0.112663	5.52782	0.427812	0.673712	0.843398	-6.18246
56459	Sae1	SUMO1 activating enzyme subunit 1	0.277583	6.05406	2.01662	0.0584414	0.277207	-4.4116
56462	Mtch1	mitochondrial carrier homolog 1 (C. elegans)	0.91731	4.77541	0.963352	0.347757	0.612506	-5.81486
56463	Snd1	staphylococcal nuclease and tudor domain containing 1	0.110378	6.86872	1.92586	0.0695827	0.298849	-4.56099
56473	Fads2	fatty acid desaturase 2	0.669889	4.84234	1.95954	0.0652448	0.287773	-4.50607
56491	Vapb	vesicle-associated membrane protein, associated protein B and C	0.237962	6.41503	1.92039	0.0703104	0.300163	-4.56984
56494	Gosr2	golgi SNAP receptor complex member 2	-1.25475	4.88503	-1.277	0.217526	0.487107	-5.48119
56495	Asna1	arsA arsenite transporter, ATP-binding, homolog 1 (bacterial)	0.0466185	5.79634	0.186118	0.854372	0.940493	-6.25748
56496	Tspan6	tetraspanin 6	-0.063498	4.60697	-0.0709024	0.944234	0.975689	-6.27252
56505	Ruvbl1	RuvB-like protein 1	0.303272	6.2727	2.9332	0.00868229	0.12119	-2.70644
56516	Rbms2	RNA binding motif, single stranded interacting protein 2	0.103421	5.80561	0.729265	0.474944	0.717999	-6.00851
56526	2020-09-06	septin 6	0.242917	5.18687	0.263519	0.795203	0.90902	-6.23974
56529	Sec11a	SEC11 homolog A, signal peptidase complex subunit	-0.0313561	5.62744	-0.117695	0.907574	0.959087	-6.26804
56530	Cnpy2	canopy 2 homolog (zebrafish)	-0.0775755	6.33776	-0.76398	0.454484	0.702269	-5.98294
56531	Ylpm1	YLP motif containing 1	0.356198	4.00982	0.474655	0.640571	0.821103	-6.1612
56532	Ripk3	receptor-interacting serine-threonine kinase 3	-0.270703	5.57693	-1.30496	0.207856	0.477912	-5.44767
56550	Ube2d2a	ubiquitin-conjugating enzyme E2D 2A	1.25018	5.6705	1.42876	0.171779	0.448317	-5.29198
56612	Pfdn5	prefoldin 5	0.573593	5.69321	3.33658	0.0035545	0.0778273	-1.8813
56637	Gsk3b	glycogen synthase kinase 3 beta	0.340716	5.32576	1.5828	0.130361	0.393846	-5.08253
56692	Lamtor3	late endosomal/lysosomal adaptor, MAPK and MTOR activator 3	0.916297	5.13308	0.650085	0.524523	0.752206	-6.06164
56693	Crtap	cartilage associated protein	-0.00295111	5.67167	-0.0162804	0.987184	0.994607	-6.27495
56698	Phax	phosphorylated adaptor for RNA export	-0.173557	4.13561	-0.181798	0.857712	0.940994	-6.25829
56702	Hist1h1b	histone cluster 1, H1b	0.100616	7.26261	0.647665	0.525134	0.75234	-6.06418
56709	Dnajb12	DnaJ (Hsp40) homolog, subfamily B, member 12	-0.0105856	4.22683	-0.0110304	0.991317	0.995776	-6.27502
56717	Mtor	mechanistic target of rapamycin (serine/threonine kinase)	-0.692316	3.7281	-1.09973	0.28551	0.559111	-5.67981
56722	Litaf	LPS-induced TN factor	1.3674	5.21363	1.83161	0.0834507	0.325424	-4.71232
56726	Sh3bgrl	SH3-binding domain glutamic acid-rich protein like	-0.154383	6.24948	-0.773402	0.449025	0.69802	-5.97581
56737	Alg2	asparagine-linked glycosylation 2 (alpha-1,3-mannosyltransferase)	0.890479	5.04072	2.44418	0.0247007	0.197625	-3.65473
56748	Nfu1	NFU1 iron-sulfur cluster scaffold homolog (S. cerevisiae)	1.20816	4.95146	1.41305	0.174274	0.450234	-5.31225
56752	Aldh9a1	aldehyde dehydrogenase 9, subfamily A1	-1.5206	4.2756	-1.839	0.0819728	0.324214	-4.69972
56758	Mbnl1	muscleblind-like 1 (Drosophila)	-0.354588	4.50666	-0.318684	0.753525	0.886967	-6.22357
56878	Rbms1	RNA binding motif, single stranded interacting protein 1	-0.404137	5.07837	-0.455489	0.654172	0.829808	-6.17004
57258	Xpo4	exportin 4	1.98173	3.90965	2.16915	0.043284	0.250002	-4.15105
57279	Slc25a20	solute carrier family 25 (mitochondrial carnitine/acylcarnitine translocase), member 20	-0.382757	4.45565	-0.412793	0.684488	0.847825	-6.18882
57294	Rps27	ribosomal protein S27	0.295035	6.77333	1.34584	0.194748	0.467005	-5.39745
57296	Psmd8	proteasome (prosome, macropain) 26S subunit, non-ATPase, 8	0.701218	6.22973	2.32	0.0321816	0.215187	-3.88643
57312	Mrps31	mitochondrial ribosomal protein S31	1.85699	4.54493	2.4878	0.0225522	0.191771	-3.57324
57315	Wdr46	WD repeat domain 46	1.28418	4.88868	3.16271	0.00523605	0.0916739	-2.24045
57317	Srsf4	serine/arginine-rich splicing factor 4	0.988724	5.28461	1.78128	0.0912418	0.33812	-4.78951
57320	Park7	Parkinson disease (autosomal recessive, early onset) 7	0.146608	6.01664	0.624613	0.539829	0.760743	-6.07877
57342	Parva	parvin, alpha	0.115738	6.28883	1.06409	0.300939	0.572484	-5.71663
57376	Smarce1	SWI/SNF related, matrix associated, actin dependent regulator of chromatin, subfamily e, member 1	0.819881	5.18154	3.11994	0.00575671	0.0931642	-2.32808
57377	Mogs	mannosyl-oligosaccharide glucosidase	0.4164	4.72512	1.04262	0.310519	0.581612	-5.7383
57423	Atp5j2	ATP synthase, H+ transporting, mitochondrial F0 complex, subunit F2	0.209919	6.61839	1.90645	0.0721977	0.303086	-4.59236
57741	Noc2l	nucleolar complex associated 2 homolog (S. cerevisiae)	0.263257	4.8753	0.517685	0.610795	0.80621	-6.13978
57750	Wdr12	WD repeat domain 12	0.940211	5.76512	6.14105	7.39134e-06	0.00353729	3.90534
57752	Tacc2	transforming, acidic coiled-coil containing protein 2	0.254496	3.94948	0.323012	0.750298	0.886283	-6.22217
57753	Noc3l	nucleolar complex associated 3 homolog (S. cerevisiae)	1.23305	4.34009	2.15178	0.0448086	0.255287	-4.1813
57808	Rpl35a	ribosomal protein L35A	0.0928253	7.23751	0.780103	0.445167	0.695249	-5.97068
57815	Spata5	spermatogenesis associated 5	0.229219	5.70396	1.23745	0.231349	0.50071	-5.52774
57869	Adck2	aarF domain containing kinase 2	-1.41041	4.45846	-1.29531	0.211094	0.479767	-5.45933
57874	Hacd3	3-hydroxyacyl-CoA dehydratase 3	0.98496	5.41327	3.26221	0.0041966	0.0841833	-2.03547
57915	Tbc1d1	TBC1 domain family, member 1	0.462612	3.89212	0.792225	0.43824	0.689091	-5.96131
58184	Cnot9	rcd1 (required for cell differentiation) homolog 1 (S. pombe)	2.18712	4.42635	3.01502	0.00725631	0.109994	-2.54155
58194	Sh3kbp1	SH3-domain kinase binding protein 1	-0.349915	5.9143	-1.83366	0.0827937	0.325424	-4.70811
58202	Nelfb	negative elongation factor complex member B	0.31606	4.12962	0.42798	0.673591	0.843398	-6.18239
58240	Hs1bp3	HCLS1 binding protein 3	0.677235	4.6817	0.920884	0.368928	0.635429	-5.85364
58244	Stx6	syntaxin 6	-1.35117	4.43727	-1.7047	0.104935	0.359073	-4.90552
58810	Akr1a1	aldo-keto reductase family 1, member A1 (aldehyde reductase)	-0.110058	6.10396	-0.666476	0.513308	0.743365	-6.0519
58875	Hibadh	3-hydroxyisobutyrate dehydrogenase	0.642879	5.58322	4.38717	0.00033302	0.0264091	0.336986
59001	Pole3	polymerase (DNA directed), epsilon 3 (p17 subunit)	0.257433	4.68889	0.372195	0.713964	0.86377	-6.20489
59008	Anapc5	anaphase-promoting complex subunit 5	1.59114	4.03848	2.76711	0.0124542	0.147452	-3.03632
59010	Sqor	sulfide quinone reductase-like (yeast)	-0.194621	4.17752	-0.216244	0.831157	0.925041	-6.25133
59013	Hnrnph1	heterogeneous nuclear ribonucleoprotein H1	0.378816	6.81556	3.23217	0.00448703	0.0868862	-2.09752
59014	Rrs1	RRS1 ribosome biogenesis regulator homolog (S. cerevisiae)	0.280766	5.64662	1.11865	0.27756	0.551887	-5.65983
59015	Nup160	nucleoporin 160	0.908026	4.88081	3.04326	0.00681896	0.103834	-2.4843
59021	Rab2a	RAB2A, member RAS oncogene family	0.110567	6.84274	1.68813	0.108121	0.364391	-4.93015
59022	Edf1	endothelial differentiation-related factor 1	0.11184	5.56484	0.348718	0.731226	0.874259	-6.21344
59025	Usp14	ubiquitin specific peptidase 14	0.0273729	6.25965	0.234255	0.817352	0.920689	-6.24721
59026	Huwe1	HECT, UBA and WWE domain containing 1	-0.73677	4.37457	-1.79884	0.0883295	0.332476	-4.7624
59027	Nampt	nicotinamide phosphoribosyltransferase	-0.925119	4.48526	-1.43944	0.166682	0.444121	-5.27788
59028	Rcl1	RNA terminal phosphate cyclase-like 1	0.598811	4.51879	0.747371	0.464205	0.709761	-5.99531
59029	Psmd14	proteasome (prosome, macropain) 26S subunit, non-ATPase, 14	0.448801	5.95545	2.03774	0.05609	0.274674	-4.37621
59035	Carm1	coactivator-associated arginine methyltransferase 1	0.632269	5.29297	2.25665	0.0363021	0.230326	-3.99662
59040	Rhot1	ras homolog gene family, member T1	0.360373	4.26902	0.625034	0.539559	0.760743	-6.07851
59042	Cope	coatomer protein complex, subunit epsilon	-0.179652	6.4131	-1.06962	0.298508	0.570334	-5.71099
59046	Arpp19	cAMP-regulated phosphoprotein 19	0.0132731	6.24821	0.0627684	0.950622	0.977098	-6.27308
59047	Pnkp	polynucleotide kinase 3'- phosphatase	0.614704	4.46662	1.31021	0.20611	0.476054	-5.4413
59050	Nsa2	NSA2 ribosome biogenesis homolog (S. cerevisiae)	0.733007	4.85927	0.672036	0.510046	0.740906	-6.04799
59054	Mrps30	mitochondrial ribosomal protein S30	0.842038	4.23438	1.00261	0.328945	0.594908	-5.77762
59069	Tpm3	tropomyosin 3, gamma	0.094857	7.81571	1.34457	0.194968	0.467199	-5.39906
59079	Erbin	Erbb2 interacting protein	0.240358	3.56735	0.491282	0.628987	0.815128	-6.15314
59287	Ncstn	nicastrin	0.809372	5.24191	1.82313	0.0844348	0.326624	-4.7246
59288	Dctn5	dynactin 5	-1.5779	4.63574	-1.49888	0.150723	0.419024	-5.19862
60315	Myg1	melanocyte proliferating gene 1	-0.286775	5.31175	-0.824951	0.419878	0.675232	-5.93534
60321	Wbp11	WW domain binding protein 11	0.555952	4.84297	1.01775	0.321882	0.591101	-5.76289
60365	Rbm8a	RNA binding motif protein 8a	0.398805	6.30243	1.71629	0.102755	0.356313	-4.88819
60507	Qtrt1	queuine tRNA-ribosyltransferase 1	0.890612	4.73376	1.8077	0.0868917	0.329657	-4.74866
60527	Fads3	fatty acid desaturase 3	0.32602	5.09425	0.504115	0.620113	0.811159	-6.14673
60532	Wtap	Wilms tumour 1-associating protein	0.208179	4.50762	0.231642	0.819351	0.920927	-6.24783
60595	Actn4	actinin alpha 4	0.0269686	7.46993	0.48979	0.630022	0.816154	-6.15387
63913	Fam129a	family with sequence similarity 129, member A	-1.20491	4.9009	-2.49883	0.0220375	0.191771	-3.55253
63958	Ube4b	ubiquitination factor E4B	0.348107	4.61097	1.09146	0.289038	0.562454	-5.68845
63985	Gmfb	glia maturation factor, beta	-0.242176	5.41223	-0.319814	0.752884	0.886967	-6.22306
64136	Sdf2l1	stromal cell-derived factor 2-like 1	1.34198	4.17686	1.1422	0.267895	0.543578	-5.63456
64138	Ctsz	cathepsin Z	0.109133	5.77263	0.580292	0.568698	0.779927	-6.10539
64143	Ralb	v-ral simian leukemia viral oncogene homolog B (ras related)	0.145159	6.06314	0.803192	0.432031	0.685277	-5.95272
64214	Rgs18	regulator of G-protein signaling 18	0.548783	4.31745	1.01667	0.322384	0.591101	-5.76396
64294	Itm2c	integral membrane protein 2C	-0.101418	5.0114	-0.164752	0.870921	0.94512	-6.26129
64340	Dhx38	DEAH (Asp-Glu-Ala-His) box polypeptide 38	-0.203929	3.73878	-0.343551	0.735046	0.876778	-6.21525
64652	Nisch	nischarin	0.462353	4.84881	1.58654	0.129508	0.393269	-5.07723
64655	Mrps22	mitochondrial ribosomal protein S22	1.07379	4.98735	2.76419	0.0125328	0.147452	-3.04206
64656	Mrps23	mitochondrial ribosomal protein S23	1.88408	5.1511	2.61742	0.017228	0.17351	-3.32926
64657	Mrps10	mitochondrial ribosomal protein S10	0.846878	4.86864	1.03755	0.312811	0.583148	-5.74335
64658	Mrps25	mitochondrial ribosomal protein S25	1.26279	4.77089	2.01837	0.0582431	0.277207	-4.40867
64704	Htra2	HtrA serine peptidase 2	0.995032	4.87944	1.56973	0.133373	0.397019	-5.10093
64934	Pes1	pescadillo homolog 1, containing BRCT domain (zebrafish)	0.178697	5.49451	0.70281	0.490898	0.72756	-6.02724
65019	Rpl23	ribosomal protein L23	0.175229	6.65834	1.91953	0.0704264	0.300163	-4.57124
65102	Nif3l1	Ngg1 interacting factor 3-like 1 (S. pombe)	0.358288	4.2612	0.416012	0.682173	0.847825	-6.18748
65106	Arl6ip5	ADP-ribosylation factor-like 6 interacting protein 5	0.428708	6.40751	4.06408	0.000689818	0.0339837	-0.347742
65111	Dap3	death associated protein 3	0.276849	5.20047	1.2746	0.21818	0.487936	-5.48412
65113	Ndfip1	Nedd4 family interacting protein 1	-0.591466	4.8346	-0.909784	0.374602	0.640045	-5.86351
65114	Vps35	vacuolar protein sorting 35	-0.0637567	6.31159	-0.577313	0.570666	0.779927	-6.10711
65246	Xpo7	exportin 7	0.863063	4.11832	1.53017	0.142844	0.407421	-5.15591
65961	Utp3	UTP3, small subunit (SSU) processome component, homolog (S. cerevisiae)	1.48302	4.99712	2.21526	0.0394648	0.239073	-4.07011
65962	Slc9a3r2	solute carrier family 9 (sodium/hydrogen exchanger), member 3 regulator 2	2.0921	4.19286	2.00674	0.0595709	0.277862	-4.42806
65963	Tmem176b	transmembrane protein 176B	0.640199	4.45611	1.21552	0.239407	0.509051	-5.55298
65964	Map3k20	sterile alpha motif and leucine zipper containing kinase AZK	0.837326	4.88831	1.58973	0.128787	0.393269	-5.07272
65967	Eefsec	eukaryotic elongation factor, selenocysteine-tRNA-specific	-0.158473	4.47443	-0.38262	0.706348	0.860774	-6.20092
65970	Lima1	LIM domain and actin binding 1	-0.27883	6.36491	-2.40486	0.0268008	0.201653	-3.72758
65973	Asph	aspartate-beta-hydroxylase	0.562078	6.35887	4.31431	0.000392323	0.0275394	0.182814
66043	Atp5d	ATP synthase, H+ transporting, mitochondrial F1 complex, delta subunit	0.209755	6.66931	1.42948	0.169486	0.448317	-5.29092
66046	Ndufb5	NADH dehydrogenase (ubiquinone) 1 beta subcomplex, 5	1.07168	5.12184	0.937956	0.361237	0.627343	-5.83731
66052	Sdhc	succinate dehydrogenase complex, subunit C, integral membrane protein	-0.0602754	5.54255	-0.2957	0.770743	0.895342	-6.23072
66054	Cndp2	CNDP dipeptidase 2 (metallopeptidase M20 family)	-0.191082	5.76128	-0.922503	0.368105	0.634338	-5.85219
66055	Sf3b6	splicing factor 3B, subunit 6	0.112169	5.63595	0.298951	0.768299	0.895102	-6.22974
66059	Krtcap2	keratinocyte associated protein 2	-0.731316	4.68622	-1.03385	0.314493	0.585958	-5.74703
66070	Cwc15	CWC15 homolog (S. cerevisiae)	0.807718	5.36935	1.68729	0.108284	0.364576	-4.93139
66071	Ethe1	ethylmalonic encephalopathy 1	1.08255	4.86139	1.72157	0.101775	0.35368	-4.88027
66073	Txndc12	thioredoxin domain containing 12 (endoplasmic reticulum)	0.00831945	6.0988	0.0668588	0.947409	0.976861	-6.27281
66074	Tmem167	transmembrane protein 167	0.416765	5.81631	2.39344	0.0274408	0.204737	-3.74862
66075	Chchd3	coiled-coil-helix-coiled-coil-helix domain containing 3	0.580095	6.04767	2.88977	0.00954591	0.129396	-2.79338
66085	Eif3f	eukaryotic translation initiation factor 3, subunit F	0.201065	6.5186	2.25302	0.0365702	0.231032	-4.00311
66087	Emc3	ER membrane protein complex subunit 3	0.402525	5.57362	1.8677	0.0776787	0.316574	-4.65435
66094	Lsm7	LSM7 homolog, U6 small nuclear RNA associated (S. cerevisiae)	-1.84247	4.77294	-2.23566	0.0378757	0.233671	-4.03399
66098	Chchd6	coiled-coil-helix-coiled-coil-helix domain containing 6	1.7015	4.16803	1.56808	0.133756	0.397589	-5.10324
66105	Ube2d3	ubiquitin-conjugating enzyme E2D 3	0.471097	5.88746	1.17304	0.255983	0.529651	-5.60053
66108	Ndufa9	NADH dehydrogenase (ubiquinone) 1 alpha subcomplex, 9	0.472745	5.56221	1.69931	0.105963	0.359535	-4.91355
66118	Sarnp	SAP domain containing ribonucleoprotein	0.256173	6.29909	1.48593	0.15409	0.425196	-5.21611
66120	Fkbp11	FK506 binding protein 11	1.59667	5.0001	2.63677	0.0164671	0.17013	-3.28993
66125	Sf3b5	splicing factor 3b, subunit 5	0.365095	5.99396	1.41326	0.174132	0.450234	-5.31198
66128	Mrps36	mitochondrial ribosomal protein S36	0.649427	6.22724	2.13989	0.0461868	0.256769	-4.20443
66141	Ifitm3	interferon induced transmembrane protein 3	0.241254	6.35226	0.593531	0.560572	0.775678	-6.09703
66143	Eef1e1	eukaryotic translation elongation factor 1 epsilon 1	0.406857	5.7434	1.81497	0.0857267	0.328493	-4.73734
66144	Atp6v1f	ATPase, H+ transporting, lysosomal V1 subunit F	-1.15365	5.32978	-2.1367	0.0461708	0.256769	-4.20742
66147	Necap2	NECAP endocytosis associated 2	1.23967	4.66722	1.26344	0.222072	0.491271	-5.49733
66152	Uqcr10	ubiquinol-cytochrome c reductase, complex III subunit X	0.369981	5.85729	0.571403	0.575304	0.782806	-6.10977
66154	Tmem14c	transmembrane protein 14C	2.01522	5.24508	1.42913	0.171757	0.448317	-5.29151
66162	Bola2	bolA-like 2 (E. coli)	-0.703296	4.97365	-1.10035	0.285251	0.559111	-5.67917
66163	Mrpl4	mitochondrial ribosomal protein L4	0.729074	4.77707	1.11978	0.277093	0.551887	-5.65864
66164	Nip7	nuclear import 7 homolog (S. cerevisiae)	1.19399	5.00445	1.68987	0.107781	0.364074	-4.92756
66165	Bccip	BRCA2 and CDKN1A interacting protein	0.77571	4.64158	1.26331	0.222118	0.491271	-5.49749
66171	Pgls	6-phosphogluconolactonase	-0.17313	5.91916	-0.830167	0.416997	0.673548	-5.93111
66180	P3h4	prolyl 3-hydroxylase family member 4 (non-enzymatic)	-0.528598	5.04312	-1.11997	0.277015	0.551887	-5.65844
66185	Virma	RIKEN cDNA 1110037F02 gene	-0.43399	3.6172	-0.737924	0.46979	0.714387	-6.00224
66191	Ier3ip1	immediate early response 3 interacting protein 1	0.0584071	6.22879	0.45707	0.652926	0.82954	-6.16943
66199	Commd4	COMM domain containing 4	-0.539237	4.51089	-0.514221	0.613167	0.806826	-6.14157
66201	Vta1	Vps20-associated 1 homolog (S. cerevisiae)	-0.406334	5.21932	-0.649521	0.52396	0.751797	-6.06298
66208	Nenf	neuron derived neurotrophic factor	0.162356	6.07992	1.02283	0.319536	0.590247	-5.75791
66209	Inip	INTS3 and NABP interacting protein	-0.950123	4.74855	-1.14601	0.266353	0.542751	-5.63043
66212	Sec61b	Sec61 beta subunit	0.147142	6.83935	0.897286	0.38106	0.645752	-5.8745
66218	Ndufb9	NADH dehydrogenase (ubiquinone) 1 beta subcomplex, 9	0.746469	4.62556	0.542998	0.593829	0.795063	-6.1261
66229	Rpl7l1	ribosomal protein L7-like 1	0.548835	5.62998	2.52851	0.0207066	0.186973	-3.49657
66234	Msmo1	methylsterol monoxygenase 1	0.252612	5.40151	0.638023	0.531253	0.75711	-6.07034
66235	Eif1ax	eukaryotic translation initiation factor 1A, X-linked	0.444224	6.26127	0.904446	0.378609	0.643174	-5.86692
66244	Nemf	nuclear export mediator factor	-0.892392	4.28585	-0.941289	0.35865	0.624468	-5.83521
66245	Hspbp1	HSPA (heat shock 70kDa) binding protein, cytoplasmic cochaperone 1	0.38428	4.47912	0.590612	0.561905	0.776401	-6.09936
66246	Osgep	O-sialoglycoprotein endopeptidase	0.828696	4.09876	1.07346	0.296827	0.568537	-5.70706
66248	Alg5	asparagine-linked glycosylation 5 (dolichyl-phosphate beta-glucosyltransferase)	0.723811	5.20549	1.16381	0.259248	0.532811	-5.61097
66249	Pno1	partner of NOB1 homolog (S. cerevisiae)	0.501197	5.30181	2.75379	0.0128169	0.14951	-3.06246
66251	Arfgap3	ADP-ribosylation factor GTPase activating protein 3	-0.320656	4.83182	-1.1323	0.271926	0.548106	-5.64524
66254	Dimt1	DIM1 dimethyladenosine transferase 1-like (S. cerevisiae)	-0.335347	4.77984	-0.45564	0.653935	0.829808	-6.17009
66258	Mrps17	mitochondrial ribosomal protein S17	3.26753	4.53608	3.06322	0.00652538	0.100737	-2.44374
66276	1810009A15Rik	RIKEN cDNA 1810009A15 gene	1.21884	5.03244	1.53492	0.141759	0.406935	-5.1494
66290	Atp6v1g1	ATPase, H+ transporting, lysosomal V1 subunit G1	0.288658	6.23066	2.04998	0.054767	0.272615	-4.3556
66292	Mrps21	mitochondrial ribosomal protein S21	0.188164	4.73704	0.122055	0.904254	0.95832	-6.26748
66310	Dpy30	dpy-30 homolog (C. elegans)	-0.508912	5.66566	-0.970211	0.34487	0.611278	-5.808
66314	Tpd52l2	tumor protein D52-like 2	0.0903707	6.38297	0.557342	0.583954	0.787289	-6.11844
66317	Wdr61	WD repeat domain 61	0.249107	5.36656	0.980825	0.339294	0.605237	-5.79845
66335	Atp6v1c1	ATPase, H+ transporting, lysosomal V1 subunit C1	0.203571	5.1457	0.874256	0.393152	0.655585	-5.89438
66354	Snw1	SNW domain containing 1	0.375778	5.5676	2.00383	0.0599085	0.278285	-4.43292
66362	Exosc3	exosome component 3	2.3662	4.73812	3.14973	0.00538906	0.0916739	-2.26709
66368	Rtca	RNA 3'-terminal phosphate cyclase	-0.373703	4.37559	-0.592979	0.560353	0.775678	-6.09796
66373	Lsm5	LSM5 homolog, U6 small nuclear RNA associated (S. cerevisiae)	0.176059	6.22198	1.54956	0.138134	0.402403	-5.1291
66374	2310011J03Rik	RIKEN cDNA 2310011J03 gene	0.911605	4.62256	1.0866	0.291124	0.564064	-5.69349
66375	Dhrs7	dehydrogenase/reductase (SDR family) member 7	-0.994709	4.27315	-1.07935	0.294261	0.566634	-5.701
66384	Srp19	signal recognition particle 19	-0.369673	5.62228	-0.621848	0.541993	0.761945	-6.08008
66385	Ppp1r7	protein phosphatase 1, regulatory (inhibitor) subunit 7	0.417544	5.17501	0.90929	0.374856	0.640045	-5.86395
66394	Nosip	nitric oxide synthase interacting protein	1.01701	4.43316	2.1242	0.0473293	0.257644	-4.22901
66395	Ahnak	AHNAK nucleoprotein (desmoyokin)	0.109945	7.37197	1.70213	0.105424	0.359279	-4.90935
66397	Sar1b	SAR1 gene homolog B (S. cerevisiae)	0.866989	5.10458	0.636512	0.533033	0.75778	-6.07044
66399	Tsfm	Ts translation elongation factor, mitochondrial	-0.00681118	5.40306	-0.0225248	0.98227	0.992499	-6.27482
66407	Mrps15	mitochondrial ribosomal protein S15	0.848282	4.27637	1.38331	0.182987	0.454673	-5.35038
66409	Rsl1d1	ribosomal L1 domain containing 1	0.323447	6.52649	3.87557	0.00105613	0.0442722	-0.74758
66411	Tbcb	tubulin folding cofactor B	-0.396738	5.2306	-0.712697	0.484899	0.723093	-6.02032
66413	Psmd6	proteasome (prosome, macropain) 26S subunit, non-ATPase, 6	0.209079	6.32389	2.42118	0.0259095	0.200106	-3.69741
66414	Ndufa12	NADH dehydrogenase (ubiquinone) 1 alpha subcomplex, 12	-0.0877312	5.48436	-0.246803	0.80777	0.91593	-6.24415
66416	Ndufa7	NADH dehydrogenase (ubiquinone) 1 alpha subcomplex, 7 (B14.5a)	-0.281129	5.62068	-0.322765	0.750903	0.886372	-6.22195
66419	Mrpl11	mitochondrial ribosomal protein L11	0.779319	4.88158	1.62142	0.121795	0.38601	-5.0275
66420	Polr2e	polymerase (RNA) II (DNA directed) polypeptide E	0.580859	5.46903	1.52445	0.144256	0.409087	-5.16376
66423	Coprs	coordinator of PRMT5, differentiation stimulator	-1.09604	4.34743	-1.22199	0.237007	0.506038	-5.54557
66427	Cyb5b	cytochrome b5 type B	0.211719	6.72396	1.60491	0.125396	0.388043	-5.05114
66437	Fis1	fission 1 (mitochondrial outer membrane) homolog (yeast)	0.00154977	6.041	0.0121061	0.99047	0.995776	-6.27501
66440	Cdc26	cell division cycle 26	0.114468	5.3214	0.307374	0.761982	0.892145	-6.22715
66441	Magohb	mago-nashi homolog B (Drosophila)	-1.53463	4.98607	-1.25187	0.227157	0.494783	-5.51042
66445	Cyc1	cytochrome c-1	0.404094	5.54954	2.22448	0.038739	0.236817	-4.0538
66446	Exosc7	exosome component 7	1.16285	4.54237	1.64328	0.117161	0.377757	-4.99592
66447	Mgst3	microsomal glutathione S-transferase 3	2.17401	4.48938	3.91426	0.000967708	0.0421324	-0.665559
66449	Pam16	presequence translocase-asssociated motor 16 homolog (S. cerevisiae)	0.523079	5.65936	1.97643	0.0631612	0.283364	-4.47829
66455	Cnpy4	canopy 4 homolog (zebrafish)	0.0940295	5.64783	0.425231	0.675558	0.844448	-6.18357
66461	Ptpmt1	protein tyrosine phosphatase, mitochondrial 1	-0.0949728	4.35775	-0.184838	0.855361	0.940776	-6.25772
66471	Anp32e	acidic (leucine-rich) nuclear phosphoprotein 32 family, member E	0.167034	6.00531	0.792042	0.438344	0.689091	-5.96146
66475	Rps23	ribosomal protein S23	0.225659	7.22007	2.32903	0.031328	0.213435	-3.86636
66477	Atp5md	upregulated during skeletal muscle growth 5	0.153087	6.67855	1.53168	0.142471	0.407366	-5.15382
66480	Rpl15	ribosomal protein L15	0.0486513	7.32933	0.736757	0.470482	0.714792	-6.00309
66481	Rps21	ribosomal protein S21	0.048371	7.17448	0.452123	0.656421	0.831698	-6.1717
66482	Exoc2	exocyst complex component 2	0.049706	3.86709	0.0630474	0.950403	0.977098	-6.27306
66483	Rpl36al	ribosomal protein L36A-like	0.199992	6.7874	1.26108	0.222905	0.491271	-5.50012
66489	Rpl35	ribosomal protein L35	0.205616	7.47093	1.25654	0.224681	0.49227	-5.50537
66491	Polr2l	polymerase (RNA) II (DNA directed) polypeptide L	2.65333	4.68966	1.99372	0.0616481	0.280747	-4.4526
66495	Ndufb3	NADH dehydrogenase (ubiquinone) 1 beta subcomplex 3	0.0138907	5.90302	0.0799407	0.93714	0.971957	-6.27183
66500	Slc30a7	solute carrier family 30 (zinc transporter), member 7	0.888961	4.57335	1.86668	0.0778282	0.316574	-4.65597
66508	Lamtor1	late endosomal/lysosomal adaptor, MAPK and MTOR activator 1	0.264323	5.57528	1.26028	0.223187	0.491348	-5.50106
66511	Chtop	chromatin target of PRMT1	0.85452	5.60922	1.99867	0.0605123	0.279062	-4.4415
66515	Cul7	cullin 7	-0.0353188	3.91992	-0.040112	0.968432	0.983189	-6.27426
66521	Rwdd1	RWD domain containing 1	-0.0326007	4.96097	-0.0297104	0.976628	0.988005	-6.27463
66525	Timm50	translocase of inner mitochondrial membrane 50	0.5412	5.85697	2.91615	0.00901193	0.125234	-2.74062
66536	Nipsnap3b	nipsnap homolog 3B (C. elegans)	-0.148235	5.29095	-0.277881	0.784176	0.903677	-6.23589
66538	Rps19bp1	ribosomal protein S19 binding protein 1	0.40267	5.17844	0.660741	0.516898	0.746061	-6.05568
66556	Drap1	Dr1 associated protein 1 (negative cofactor 2 alpha)	-0.403097	4.5827	-0.319055	0.753312	0.886967	-6.2234
66576	Uqcrh	ubiquinol-cytochrome c reductase hinge protein	2.01714	5.12595	2.66006	0.0157701	0.165611	-3.24841
66585	Snrnp40	small nuclear ribonucleoprotein 40 (U5)	0.96539	5.43676	1.91551	0.0709661	0.301314	-4.57774
66588	Cmpk1	cytidine monophosphate (UMP-CMP) kinase 1	0.478674	5.77661	2.15762	0.0442901	0.254062	-4.17114
66589	Ube2v1	ubiquitin-conjugating enzyme E2 variant 1	-0.532535	6.22963	-0.928344	0.366705	0.632575	-5.84536
66590	Farsa	phenylalanyl-tRNA synthetase, alpha subunit	0.191363	5.73233	1.02076	0.320494	0.59038	-5.75995
66592	Stoml2	stomatin (Epb7.2)-like 2	0.574071	6.04773	3.14957	0.00539097	0.0916739	-2.26742
66593	Diablo	diablo homolog (Drosophila)	-0.493252	4.37918	-0.649986	0.523666	0.751797	-6.06268
66594	Uqcr11	ubiquinol-cytochrome c reductase, complex III subunit XI	-0.164649	4.96639	-0.165722	0.870212	0.944934	-6.26111
66612	Ormdl3	ORM1-like 3 (S. cerevisiae)	1.25917	4.72569	1.58849	0.129069	0.393269	-5.07449
66615	Atg4b	autophagy related 4B, cysteine peptidase	1.00775	4.09946	1.61327	0.123561	0.38711	-5.03919
66616	Snx9	sorting nexin 9	0.389497	6.00066	2.14673	0.0452601	0.255466	-4.19005
66617	Ntmt1	N-terminal Xaa-Pro-Lys N-methyltransferase 1	-0.271123	4.69138	-0.588712	0.563152	0.777001	-6.10048
66624	Spcs2	signal peptidase complex subunit 2 homolog (S. cerevisiae)	0.0791846	6.13791	0.624758	0.539736	0.760743	-6.07868
66629	Golph3	golgi phosphoprotein 3	0.483231	5.07533	0.747583	0.46408	0.709761	-5.99516
66642	Ctnnbl1	catenin, beta like 1	0.972602	4.99919	2.95502	0.00827754	0.118349	-2.66261
66645	Pspc1	paraspeckle protein 1	0.0349905	5.35434	0.106659	0.916204	0.962471	-6.2693
66656	Eef1d	eukaryotic translation elongation factor 1 delta (guanine nucleotide exchange protein)	0.0212462	7.21842	0.320503	0.752168	0.886928	-6.22298
66660	Sltm	SAFB-like, transcription modulator	0.469152	4.95172	1.30537	0.20772	0.477912	-5.44718
66661	Srp72	signal recognition particle 72	0.193055	5.84851	1.55326	0.137248	0.402403	-5.12394
66663	Uba5	ubiquitin-like modifier activating enzyme 5	0.833314	4.63205	0.951904	0.35338	0.621104	-5.82547
66676	Tmed7	transmembrane emp24 protein transport domain containing 7	0.362581	5.3131	0.703027	0.490766	0.72756	-6.02709
66679	Rae1	RAE1 RNA export 1 homolog (S. pombe)	1.23831	5.24628	2.13377	0.0464402	0.256769	-4.21249
66681	Pgm1	phosphoglucomutase 1	-0.195263	4.85496	-0.259746	0.79792	0.909813	-6.24083
66682	Trappc5	trafficking protein particle complex 5	0.375414	4.50755	0.47278	0.641883	0.821235	-6.16209
66687	Tbc1d15	TBC1 domain family, member 15	0.633766	4.84614	2.12268	0.0474723	0.257644	-4.23164
66691	Gapvd1	GTPase activating protein and VPS9 domains 1	1.17763	4.08854	2.01188	0.0589807	0.277821	-4.4195
66694	Uqcrfs1	ubiquinol-cytochrome c reductase, Rieske iron-sulfur polypeptide 1	0.39417	5.78124	2.062	0.0534944	0.267872	-4.33528
66700	Chmp3	charged multivesicular body protein 3	0.0825099	4.48257	0.0816966	0.935763	0.971897	-6.27169
66701	Spryd4	SPRY domain containing 4	1.32351	4.62923	1.82936	0.083461	0.325424	-4.71485
66711	Sbds	Shwachman-Bodian-Diamond syndrome homolog (human)	-0.807745	5.04085	-1.63325	0.119268	0.381247	-5.01044
66713	Actr2	ARP2 actin-related protein 2	0.0111482	6.81781	0.1164	0.908586	0.959184	-6.26819
66734	Map1lc3a	microtubule-associated protein 1 light chain 3 alpha	-0.0454242	5.5928	-0.0875427	0.931201	0.970303	-6.27118
66736	Emc2	ER membrane protein complex subunit 2	0.0535955	5.76371	0.273761	0.787292	0.906156	-6.23704
66810	Rbm22	RNA binding motif protein 22	0.627767	4.33166	1.04713	0.308488	0.579605	-5.73378
66827	Ttc1	tetratricopeptide repeat domain 1	0.549094	4.66752	0.694281	0.496107	0.73021	-6.03314
66834	Acot13	acyl-CoA thioesterase 13	2.94689	5.13244	2.81583	0.0116918	0.144524	-2.96428
66841	Etfdh	electron transferring flavoprotein, dehydrogenase	0.79255	4.86874	1.27052	0.219597	0.48938	-5.48896
66849	Ppp1r2	protein phosphatase 1, regulatory (inhibitor) subunit 2	1.52422	5.42638	2.51354	0.0215952	0.190881	-3.53009
66861	Dnajc10	DnaJ (Hsp40) homolog, subfamily C, member 10	0.65486	5.24663	2.78922	0.0118738	0.145146	-2.99283
66865	Pmpca	peptidase (mitochondrial processing) alpha	1.11364	5.31873	5.01498	8.22814e-05	0.0145075	1.65201
66866	Nhlrc2	NHL repeat containing 2	-0.733954	4.05919	-0.819505	0.422899	0.677528	-5.93973
66870	Serbp1	serpine1 mRNA binding protein 1	0.0989333	7.18503	1.04166	0.310951	0.581612	-5.73925
66871	Cpne8	copine VIII	-0.259339	4.23594	-0.271752	0.788813	0.906664	-6.2376
66877	Crnkl1	Crn, crooked neck-like 1 (Drosophila)	0.92797	4.26208	1.64505	0.116792	0.37693	-4.99334
66881	Pcyox1	prenylcysteine oxidase 1	-0.212112	5.25154	-0.469246	0.64436	0.822806	-6.16377
66882	Bzw1	basic leucine zipper and W2 domains 1	0.317286	6.22461	1.69781	0.10625	0.359535	-4.91578
66885	Acadsb	acyl-Coenzyme A dehydrogenase, short/branched chain	1.3614	5.12135	3.21886	0.00462199	0.088478	-2.12498
66887	Lonp2	lon peptidase 2, peroxisomal	-0.233361	4.23302	-0.317361	0.754513	0.887195	-6.224
66890	Lman2	lectin, mannose-binding 2	-0.757925	5.30944	-1.00452	0.328517	0.594908	-5.77533
66899	Fip1l1	FIP1 like 1 (S. cerevisiae)	0.349375	5.19635	1.2987	0.209954	0.479375	-5.45525
66902	Mtap	methylthioadenosine phosphorylase	0.179941	6.15721	0.891389	0.384133	0.648284	-5.87964
66904	Pccb	propionyl Coenzyme A carboxylase, beta polypeptide	-0.453434	4.56848	-1.04205	0.310774	0.581612	-5.73886
66905	Plin3	perilipin 3	-0.0959341	5.45993	-0.20763	0.837779	0.929941	-6.25318
66912	Bzw2	basic leucine zipper and W2 domains 2	-0.0887559	5.38908	-0.373157	0.71326	0.863703	-6.20453
66914	Vps28	vacuolar protein sorting 28 (yeast)	0.0238937	4.67135	0.0279679	0.977986	0.988667	-6.27468
66916	Ndufb7	NADH dehydrogenase (ubiquinone) 1 beta subcomplex, 7	-0.273221	4.70275	-0.201062	0.842926	0.934106	-6.2545
66917	Chordc1	cysteine and histidine-rich domain (CHORD)-containing, zinc-binding protein 1	0.520476	5.269	0.794774	0.436904	0.687796	-5.9592
66921	Prpf38b	PRP38 pre-mRNA processing factor 38 (yeast) domain containing B	-1.48794	4.30551	-1.96975	0.0639777	0.283978	-4.48929
66922	Rras2	related RAS viral (r-ras) oncogene homolog 2	0.500794	6.08967	3.18975	0.00493101	0.0901971	-2.18491
66926	Trmt6	tRNA methyltransferase 6	0.95787	4.23194	1.00479	0.327921	0.594908	-5.77551
66942	Ddx18	DEAD (Asp-Glu-Ala-Asp) box polypeptide 18	0.476098	5.64189	2.48249	0.0228039	0.191771	-3.58319
66945	Sdha	succinate dehydrogenase complex, subunit A, flavoprotein (Fp)	0.301831	6.04462	1.87636	0.0764235	0.313364	-4.64057
66958	Tmx2	thioredoxin-related transmembrane protein 2	1.23746	4.42436	1.95921	0.0652858	0.287773	-4.5066
66964	Golt1b	golgi transport 1 homolog B (S. cerevisiae)	0.41676	5.78291	1.87561	0.076532	0.313425	-4.64177
66965	Ctu2	cytosolic thiouridylase subunit 2 homolog (S. pombe)	1.09684	4.51493	1.26741	0.220682	0.490567	-5.49264
66973	Mrps18b	mitochondrial ribosomal protein S18B	0.741474	4.4384	0.768289	0.451982	0.699049	-5.97969
66978	Luc7l	Luc7 homolog (S. cerevisiae)-like	1.11716	5.12829	1.70488	0.104901	0.359073	-4.90525
66988	Lap3	leucine aminopeptidase 3	0.28532	6.23851	2.60573	0.0175902	0.175902	-3.34958
66997	Psmd12	proteasome (prosome, macropain) 26S subunit, non-ATPase, 12	0.191452	6.2872	2.10286	0.0493678	0.262511	-4.26568
66998	Psmd5	proteasome (prosome, macropain) 26S subunit, non-ATPase, 5	0.260956	5.78458	1.39414	0.179745	0.454427	-5.33657
67003	Uqcrc2	ubiquinol cytochrome c reductase core protein 2	0.399461	6.39531	3.81062	0.00122306	0.0484145	-0.885161
67006	Cisd2	CDGSH iron sulfur domain 2	3.30814	4.78936	3.88716	0.00102884	0.0441874	-0.723027
67014	Riox2	myc induced nuclear antigen	-0.281397	4.30725	-0.39984	0.693839	0.851726	-6.19412
67025	Rpl11	ribosomal protein L11	0.0868717	7.23484	1.31247	0.205365	0.475775	-5.43856
67035	Dnajb4	DnaJ (Hsp40) homolog, subfamily B, member 4	0.56908	5.90005	2.85553	0.0102844	0.134403	-2.86158
67036	Mrpl45	mitochondrial ribosomal protein L45	0.406737	4.50616	0.722872	0.478771	0.720522	-6.0131
67039	Rbm25	RNA binding motif protein 25	0.291427	5.73879	1.44503	0.165126	0.442183	-5.27054
67040	Ddx17	DEAD (Asp-Glu-Ala-Asp) box polypeptide 17	0.41285	6.55195	4.4735	0.000274337	0.0244971	0.519372
67041	Oxct1	3-oxoacid CoA transferase 1	0.273426	6.4452	3.13544	0.00556237	0.0919674	-2.29635
67043	Syap1	synapse associated protein 1	-0.389289	5.54904	-1.19643	0.246592	0.518213	-5.57464
67054	Paics	phosphoribosylaminoimidazole carboxylase, phosphoribosylaminoribosylaminoimidazole, succinocarboxamide synthetase	0.389424	6.14029	2.01535	0.0585858	0.277207	-4.41372
67059	Ola1	Obg-like ATPase 1	0.135803	5.79641	0.805588	0.430682	0.683785	-5.95083
67068	Dynlrb1	dynein light chain roadblock-type 1	0.10983	6.4121	1.09248	0.288604	0.562454	-5.68739
67070	Lsm14a	LSM14 homolog A (SCD6, S. cerevisiae)	0.297532	4.99888	0.837386	0.41303	0.670372	-5.92522
67074	Mon2	MON2 homolog (yeast)	0.22298	3.97084	0.423224	0.676996	0.845299	-6.18443
67075	Magt1	magnesium transporter 1	1.89973	4.51844	2.00116	0.0602186	0.278636	-4.43736
67088	Cand2	cullin-associated and neddylation-dissociated 2 (putative)	1.04019	3.74165	1.2983	0.210088	0.479375	-5.45573
67089	Psmc6	proteasome (prosome, macropain) 26S subunit, ATPase, 6	0.231671	6.49116	2.3281	0.0313876	0.213435	-3.86804
67097	Rps10	ribosomal protein S10	0.00862039	7.35098	0.126452	0.900734	0.958189	-6.26695
67103	Ptgr1	prostaglandin reductase 1	1.21993	4.87753	1.09935	0.286088	0.559483	-5.67987
67115	Rpl14	ribosomal protein L14	0.19906	7.32497	1.89945	0.0731619	0.305871	-4.60362
67130	Ndufa6	NADH dehydrogenase (ubiquinone) 1 alpha subcomplex, 6 (B14)	-0.286087	5.26799	-0.910282	0.374346	0.640045	-5.86307
67134	Nop56	NOP56 ribonucleoprotein	0.128376	6.40361	1.41115	0.174747	0.450862	-5.31471
67144	Lrrc40	leucine rich repeat containing 40	1.2076	4.31497	1.59537	0.127518	0.392274	-5.06472
67145	Tomm34	translocase of outer mitochondrial membrane 34	0.539375	5.33287	1.61709	0.12273	0.38711	-5.03371
67151	Psmd9	proteasome (prosome, macropain) 26S subunit, non-ATPase, 9	-0.221982	5.37366	-0.720763	0.480037	0.721013	-6.0146
67154	Mtdh	metadherin	0.0591469	6.02905	0.338535	0.73876	0.87826	-6.21697
67160	Eef1g	eukaryotic translation elongation factor 1 gamma	0.0645385	7.3701	0.943025	0.357784	0.624023	-5.83362
67163	Ccdc47	coiled-coil domain containing 47	0.375996	5.81685	2.16446	0.0436904	0.251915	-4.15922
67166	Arl8b	ADP-ribosylation factor-like 8B	0.0616539	6.07214	0.412713	0.684546	0.847825	-6.18885
67169	Nradd	neurotrophin receptor associated death domain	-0.152295	5.54873	-0.544177	0.592799	0.794058	-6.12569
67180	Yipf5	Yip1 domain family, member 5	0.8217	5.28912	1.25011	0.226968	0.494694	-5.51291
67184	Ndufa13	NADH dehydrogenase (ubiquinone) 1 alpha subcomplex, 13	1.02856	5.50315	1.22646	0.236746	0.506038	-5.53963
67186	Rplp2	ribosomal protein, large P2	0.0795218	8.03492	1.03999	0.311706	0.58206	-5.74092
67199	Pfdn1	prefoldin 1	-0.535398	5.91093	-1.15213	0.264684	0.540008	-5.62319
67201	Glod4	glyoxalase domain containing 4	0.403084	5.2212	1.20378	0.243807	0.51473	-5.56634
67203	Nde1	nuclear distribution gene E homolog 1 (A nidulans)	0.496832	4.09378	0.635031	0.533161	0.75778	-6.07224
67204	Eif2s2	eukaryotic translation initiation factor 2, subunit 2 (beta)	0.129256	6.64799	1.57545	0.132047	0.395875	-5.09289
67207	Lsm1	LSM1 homolog, U6 small nuclear RNA associated (S. cerevisiae)	-0.636052	4.71384	-1.05882	0.303271	0.574025	-5.72199
67222	Srfbp1	serum response factor binding protein 1	0.190792	4.08302	0.235097	0.816708	0.920274	-6.24701
67223	Rrp15	ribosomal RNA processing 15 homolog (S. cerevisiae)	0.583345	4.26031	0.748075	0.46379	0.709761	-5.99479
67239	Rpf2	ribosome production factor 2 homolog (S. cerevisiae)	0.924149	5.41835	1.36411	0.189443	0.460882	-5.37455
67247	2020-03-02	mitochondrial amidoxime reducing component 2	1.35153	4.33385	1.55753	0.136234	0.401747	-5.11799
67248	Rpl39	ribosomal protein L39	0.50253	6.92131	0.827397	0.420458	0.675232	-5.93129
67268	Myl12a	myosin, light chain 12A, regulatory, non-sarcomeric	0.211916	7.4988	3.11063	0.00587648	0.0937438	-2.3471
67273	Ndufa10	NADH dehydrogenase (ubiquinone) 1 alpha subcomplex 10	0.215762	5.90585	1.18721	0.250119	0.521151	-5.58499
67291	Ccdc137	coiled-coil domain containing 137	-0.0186329	4.37997	-0.0205296	0.98384	0.992893	-6.27487
67299	Dock7	dedicator of cytokinesis 7	0.4427	4.49232	0.972474	0.343321	0.610469	-5.80633
67300	Cltc	clathrin, heavy polypeptide (Hc)	0.0242385	6.99199	0.385448	0.704288	0.859827	-6.19982
67305	Gpx7	glutathione peroxidase 7	-0.415591	5.81794	-1.54639	0.138895	0.403553	-5.13349
67308	Mrpl46	mitochondrial ribosomal protein L46	0.152255	4.60526	0.21861	0.82934	0.92394	-6.25081
67332	Snrpd3	small nuclear ribonucleoprotein D3	0.259257	6.59924	3.13054	0.00562312	0.0923275	-2.30639
67337	Cstf1	cleavage stimulation factor, 3' pre-RNA, subunit 1	0.804113	4.63799	0.887939	0.385938	0.650675	-5.88263
67391	Fundc2	FUN14 domain containing 2	1.1221	5.53551	1.34747	0.195615	0.46741	-5.3951
67397	Erp29	endoplasmic reticulum protein 29	0.119042	6.51318	1.19899	0.245617	0.51652	-5.57174
67398	Srpr	signal recognition particle receptor ('docking protein')	0.303406	5.44807	1.58271	0.130381	0.393846	-5.08265
67399	Pdlim7	PDZ and LIM domain 7	0.17185	6.60926	1.60062	0.126347	0.389744	-5.05726
67414	Mfn1	mitofusin 1	-0.138255	4.2965	-0.201505	0.842496	0.933938	-6.25445
67416	Armcx2	armadillo repeat containing, X-linked 2	0.86989	3.88876	1.16114	0.260302	0.533361	-5.6139
67420	Far1	fatty acyl CoA reductase 1	0.451564	5.37731	2.72782	0.0135533	0.152777	-3.1133
67427	Rps20	ribosomal protein S20	0.0399157	7.53652	0.462781	0.648902	0.825606	-6.16679
67429	Nudcd1	NudC domain containing 1	2.13569	4.16685	2.09742	0.0499006	0.263059	-4.27501
67437	Ssr3	signal sequence receptor, gamma	0.153325	6.1671	0.628696	0.537211	0.760284	-6.07622
67443	Map1lc3b	microtubule-associated protein 1 light chain 3 beta	0.283142	6.1855	1.68973	0.107809	0.364074	-4.92777
67454	Ikbip	IKBKB interacting protein	-0.113101	6.16046	-0.87718	0.391604	0.654844	-5.89188
67458	Ergic1	endoplasmic reticulum-golgi intermediate compartment (ERGIC) 1	0.212754	6.10579	0.946086	0.356262	0.624023	-5.83082
67459	Nvl	nuclear VCP-like	0.215392	4.52927	0.565913	0.578232	0.78456	-6.11362
67460	Decr1	2,4-dienoyl CoA reductase 1, mitochondrial	0.877751	5.52929	1.39404	0.18053	0.454427	-5.33664
67465	Sf3a1	splicing factor 3a, subunit 1	0.36198	5.85788	2.24837	0.0369159	0.231194	-4.01139
67474	Snap29	synaptosomal-associated protein 29	-0.126774	5.36518	-0.536978	0.597663	0.797359	-6.12958
67490	Ufl1	UFM1 specific ligase 1	-0.453411	4.42441	-1.17387	0.255291	0.529223	-5.59985
67500	Ccar1	cell division cycle and apoptosis regulator 1	0.541048	5.07419	2.02866	0.0570906	0.275979	-4.39145
67511	Tmed9	transmembrane emp24 protein transport domain containing 9	-0.00643477	6.10212	-0.0447465	0.964787	0.981785	-6.27406
67530	Uqcrb	ubiquinol-cytochrome c reductase binding protein	1.48602	5.67152	2.67188	0.0157207	0.165611	-3.23742
67532	Mfap1a	microfibrillar-associated protein 1A	0.138331	4.54509	0.172893	0.864607	0.943917	-6.25989
67533	Ppfibp1	PTPRF interacting protein, binding protein 1 (liprin beta 1)	-0.20101	5.54181	-1.11648	0.278464	0.552638	-5.66214
67568	Mrfap1	Morf4 family associated protein 1	-0.0589461	5.26646	-0.0598225	0.952986	0.977754	-6.27325
67604	Get4	golgi to ER traffic protein 4 homolog (S. cerevisiae)	0.172151	5.1744	0.599243	0.556256	0.772899	-6.09424
67605	Akt1s1	AKT1 substrate 1 (proline-rich)	0.0180486	5.46776	0.0542208	0.957339	0.98046	-6.27359
67619	Nob1	NIN1/RPN12 binding protein 1 homolog (S. cerevisiae)	-0.140605	4.39244	-0.178281	0.860434	0.941979	-6.25893
67622	Mxra7	matrix-remodelling associated 7	0.164825	5.91487	0.868518	0.396204	0.657723	-5.89926
67628	Anp32b	acidic (leucine-rich) nuclear phosphoprotein 32 family, member B	0.290216	6.55446	1.99139	0.0613661	0.280077	-4.45357
67655	Ctdp1	CTD (carboxy-terminal domain, RNA polymerase II, polypeptide A) phosphatase, subunit 1	0.256252	4.45038	0.612553	0.547605	0.76752	-6.0862
67665	Dctn4	dynactin 4	0.197672	5.01165	0.405851	0.689493	0.850508	-6.19168
67671	Rpl38	ribosomal protein L38	0.0315824	7.13906	0.231445	0.819502	0.920927	-6.24788
67673	Elob	transcription elongation factor B (SIII), polypeptide 2	0.0277286	6.33498	0.179888	0.85919	0.940994	-6.25864
67674	Trmt112	tRNA methyltransferase 11-2	0.461995	5.28663	0.595291	0.559101	0.775244	-6.09632
67678	Lsm3	LSM3 homolog, U6 small nuclear RNA associated (S. cerevisiae)	0.178294	6.20526	1.46428	0.159854	0.435711	-5.24507
67680	Sdhb	succinate dehydrogenase complex, subunit B, iron sulfur (Ip)	0.490869	6.17355	4.09586	0.000642046	0.0331946	-0.280312
67683	Pbdc1	polysaccharide biosynthesis domain containing 1	1.1697	5.04849	1.84116	0.081642	0.323504	-4.69632
67684	Luc7l3	LUC7-like 3 (S. cerevisiae)	0.305688	5.5674	1.58711	0.12938	0.393269	-5.07643
67693	Hypk	huntingtin interacting protein K	0.48983	5.94949	1.40745	0.176008	0.451868	-5.31948
67704	1810037I17Rik	RIKEN cDNA 1810037I17 gene	0.0942377	6.07651	0.641787	0.52886	0.75487	-6.06795
67724	Pop1	processing of precursor 1, ribonuclease P/MRP family, (S. cerevisiae)	0.378953	4.84981	1.02864	0.31687	0.588423	-5.75219
67726	Fam114a2	family with sequence similarity 114, member A2	0.884726	4.26038	1.15433	0.263015	0.536929	-5.62137
67738	Ppid	peptidylprolyl isomerase D (cyclophilin D)	0.24505	5.84762	1.07977	0.29408	0.566634	-5.70056
67755	Ddx47	DEAD (Asp-Glu-Ala-Asp) box polypeptide 47	0.79177	5.13039	2.91386	0.00905721	0.125234	-2.74522
67760	Slc38a2	solute carrier family 38, member 2	-0.544465	5.32295	-0.91136	0.37385	0.639958	-5.86206
67763	Prpsap1	phosphoribosyl pyrophosphate synthetase-associated protein 1	0.760865	4.98131	1.14511	0.266719	0.542846	-5.63141
67767	Jagn1	jagunal homolog 1 (Drosophila)	-0.0551064	5.88857	-0.384612	0.704897	0.860257	-6.20015
67771	Arpc5	actin related protein 2/3 complex, subunit 5	0.114122	6.78771	1.74687	0.0971895	0.344364	-4.84208
67776	Vwa5a	von Willebrand factor A domain containing 5A	-0.415041	4.49305	-0.683907	0.502485	0.733931	-6.04023
67781	Ilf2	interleukin enhancer binding factor 2	0.391496	6.23672	3.57421	0.00208498	0.0575345	-1.38425
67788	Sfr1	SWI5 dependent recombination repair 1	0.605016	5.26934	1.6612	0.113473	0.374601	-4.96978
67803	Limd2	LIM domain containing 2	0.279023	5.29601	0.886966	0.386448	0.65088	-5.88347
67804	Snx2	sorting nexin 2	0.103862	6.05947	1.06238	0.301693	0.572657	-5.71837
67808	Tprgl	transformation related protein 63 regulated like	-0.714027	4.50342	-0.751086	0.46202	0.708415	-5.99257
67811	Poldip2	polymerase (DNA-directed), delta interacting protein 2	1.73177	4.78196	2.96642	0.00807344	0.116578	-2.63968
67812	Ubxn4	UBX domain protein 4	0.389153	5.32424	1.39605	0.179177	0.454427	-5.33413
67819	Derl1	Der1-like domain family, member 1	0.112006	4.5954	0.12277	0.903609	0.958189	-6.26742
67826	Snap47	synaptosomal-associated protein, 47	-2.67812e-05	4.8967	-7.81523e-05	0.999938	0.999938	-6.27508
67830	Rer1	RER1 retention in endoplasmic reticulum 1 homolog (S. cerevisiae)	-0.113895	6.18359	-0.761518	0.455917	0.702571	-5.98479
67832	Brix1	BRX1, biogenesis of ribosomes, homolog (S. cerevisiae)	0.548176	5.46907	1.73846	0.0986944	0.347062	-4.85482
67834	Idh3a	isocitrate dehydrogenase 3 (NAD+) alpha	0.263856	6.61767	3.95982	0.000873043	0.0406208	-0.568948
67838	Dnajb11	DnaJ (Hsp40) homolog, subfamily B, member 11	-0.186188	6.22344	-1.09049	0.289454	0.562454	-5.68946
67841	Atg3	autophagy related 3	-0.504921	4.76766	-1.03853	0.312366	0.582963	-5.74237
67842	Nop9	NOP9 nucleolar protein	-0.00371951	4.68367	-0.00937173	0.992623	0.996788	-6.27504
67844	Rab32	RAB32, member RAS oncogene family	-0.749832	4.20822	-0.917286	0.370761	0.636969	-5.85685
67857	Ppp6c	protein phosphatase 6, catalytic subunit	0.0418199	4.38082	0.0618645	0.951332	0.977098	-6.27314
67861	Akr1b10	aldo-keto reductase family 1, member B10 (aldose reductase)	-0.333454	5.02612	-1.04129	0.311119	0.581612	-5.73962
67863	Slc25a11	solute carrier family 25 (mitochondrial carrier oxoglutarate carrier), member 11	-0.131309	5.68784	-0.501126	0.622175	0.812308	-6.14823
67864	Yipf4	Yip1 domain family, member 4	-0.0708694	4.43518	-0.0812756	0.936093	0.971897	-6.27172
67869	Paip2	polyadenylate-binding protein-interacting protein 2	-1.01673	4.74116	-1.89503	0.0737758	0.305938	-4.61071
67873	Mri1	methylthioribose-1-phosphate isomerase homolog (S. cerevisiae)	-0.0328018	4.37993	-0.0484365	0.961886	0.980844	-6.27389
67878	Tmem33	transmembrane protein 33	-0.323523	5.31859	-0.820371	0.422418	0.677123	-5.93904
67881	Mdp1	magnesium-dependent phosphatase 1	-0.462737	4.19178	-0.498977	0.623659	0.812308	-6.14931
67890	Ufm1	ubiquitin-fold modifier 1	-0.408248	6.40622	-2.42655	0.0256226	0.200106	-3.68747
67891	Rpl4	ribosomal protein L4	0.110028	7.48149	1.56637	0.134155	0.398068	-5.10563
67894	Fam45a	family with sequence similarity 45, member A	-1.29308	4.24514	-1.53611	0.141386	0.406785	-5.14772
67895	Ppa1	pyrophosphatase (inorganic) 1	0.193438	6.22533	1.75915	0.0950287	0.340838	-4.82339
67896	Ccdc80	coiled-coil domain containing 80	0.562512	4.0049	1.40481	0.176595	0.452771	-5.32288
[truncated: 1,351 more rows]
