# Supplementary material for: Mutations in Hcfc1 and Ronin result in an inborn error of cobalamin metabolism and ribosomopathy
Source: Nat Commun. 2022 Jan 10;13:134. doi: 10.1038/s41467-021-27759-7 (PMC8748873; doi:10.1038/s41467-021-27759-7)
Supplement: Supplementary file 3 — Supplementary Dataset 1–16 [file 41467_2021_27759_MOESM3_ESM.zip › SUPP DATA 1.xlsx]

## Sheet: Down_RNAseq_P<0.001
gene	baseMean	log2FoldChange	lfcSE	stat	pvalue	padj
Mtrf1	257.54	-3.96959	0.164505	-24.1306	1.19383e-128	1.85831e-124
Zfp72	202.237	-3.76982	0.1682	-22.4127	2.95958e-111	2.30344e-107
Mmachc	364.379	-2.08331	0.121627	-17.1287	9.06559e-66	4.70383e-62
Slc38a7	527.419	-1.78724	0.10659	-16.7675	4.21918e-63	1.31352e-59
Dnajc12	356.477	-2.01065	0.127065	-15.8237	2.13417e-56	5.53676e-53
Zfp239	244.975	-2.08658	0.132462	-15.7523	6.61915e-56	1.47191e-52
Asb13	453.725	-1.70865	0.116619	-14.6515	1.31808e-48	2.56466e-45
Zfp493	151.811	-2.26945	0.155273	-14.6159	2.22449e-48	3.84737e-45
Nat2	48.8312	-2.57137	0.196708	-13.072	4.75769e-39	6.73257e-36
Tfpi	428.036	-1.59516	0.122404	-13.032	8.05218e-39	1.0445e-35
Gpd1l	1758.38	-1.18187	0.0908681	-13.0065	1.12388e-38	1.34572e-35
Zfp773	320.773	-2.36622	0.194083	-12.1918	3.43587e-34	3.56551e-31
Nudt12	95.8174	-2.21037	0.183115	-12.0709	1.50415e-33	1.46335e-30
Thtpa	849.637	-1.09869	0.0927559	-11.845	2.28548e-32	2.09269e-29
Tcea2	438.698	-1.26724	0.109158	-11.6092	3.69986e-31	3.19956e-28
Ndufa3	2398.65	-1.02378	0.090585	-11.3019	1.28394e-29	1.05188e-26
Zfp85os	56.5059	-2.09522	0.190524	-10.9972	3.94382e-28	3.06947e-25
Plekhb1	252.236	-1.45836	0.133454	-10.9278	8.48347e-28	6.28827e-25
Cdc42bpg	112.987	-1.75178	0.16543	-10.5892	3.34273e-26	2.36513e-23
Letm1	1454.65	-0.976175	0.092229	-10.5843	3.5259e-26	2.38627e-23
Cox7b	7850.58	-0.898447	0.0854099	-10.5192	7.04424e-26	4.56878e-23
Zfp738	1334.27	-0.965781	0.0939233	-10.2827	8.4371e-25	5.25327e-22
Setmar	140.175	-1.52038	0.151274	-10.0505	9.14033e-24	5.47224e-21
Adam22	2314.84	-0.783921	0.0807352	-9.70979	2.73907e-22	1.57913e-19
Tmem160	381.964	-1.10579	0.119067	-9.28715	1.58468e-20	7.95712e-18
Gm17750	2472.74	-0.758034	0.0821267	-9.23005	2.70503e-20	1.31583e-17
mt-Rnr1	29898.9	-0.811627	0.0892744	-9.09138	9.77892e-20	4.61269e-17
Zfp111	337.539	-1.19512	0.131677	-9.0761	1.12538e-19	5.15227e-17
2010107E04Rik	5747.87	-0.772592	0.0852	-9.06798	1.21243e-19	5.39218e-17
Gm561	829.472	-0.935849	0.105021	-8.91107	5.05409e-19	2.12627e-16
Npl	200.508	-1.25127	0.140578	-8.9009	5.53938e-19	2.1786e-16
Myeov2	5777.43	-0.800867	0.0899878	-8.89973	5.59837e-19	2.1786e-16
Pfdn5	13614.3	-0.78712	0.0884152	-8.90254	5.45808e-19	2.1786e-16
Gm10736	9303.64	-0.850823	0.0957451	-8.88634	6.3157e-19	2.39781e-16
4933404O12Rik	214.415	-1.17816	0.132869	-8.86708	7.50906e-19	2.783e-16
Coa3	2988.11	-0.761547	0.0861876	-8.83593	9.92731e-19	3.59369e-16
Gm13215	1539.44	-0.927964	0.105179	-8.82269	1.11743e-18	3.86532e-16
Ndufa4	12119.3	-0.74636	0.0845937	-8.82288	1.11557e-18	3.86532e-16
Usmg5	8608.94	-0.747694	0.0849611	-8.80043	1.36296e-18	4.61214e-16
Zfp455	196.576	-1.2443	0.142711	-8.71907	2.80489e-18	8.91039e-16
Inpp5b	557.208	-0.842927	0.0972248	-8.66987	4.32609e-18	1.3468e-15
Sec61g	6630.52	-0.798832	0.0934354	-8.54957	1.2355e-17	3.77094e-15
Map2k6	814.813	-0.824506	0.0966445	-8.53133	1.44677e-17	4.24913e-15
Mrpl41	2594.67	-0.744153	0.0879618	-8.45996	2.6748e-17	7.71035e-15
Ppapdc3	178.497	-1.21703	0.144095	-8.44603	3.01374e-17	8.52942e-15
Tmsb4x	75649.1	-0.641725	0.0760464	-8.43859	3.21182e-17	8.92771e-15
Timm8b	3544.42	-0.731412	0.0869768	-8.40928	4.12532e-17	1.10715e-14
Rpl35	4087.53	-0.737794	0.0880224	-8.38189	5.20838e-17	1.35123e-14
Fabp7	33932.7	-0.659769	0.0787074	-8.38256	5.17904e-17	1.35123e-14
C1d	7684.86	-0.715324	0.0854615	-8.37013	5.75565e-17	1.46873e-14
Ndufs4	6035.42	-0.722051	0.0865038	-8.34705	6.99917e-17	1.75724e-14
Uqcc2	3173.63	-0.727344	0.0872655	-8.33484	7.76011e-17	1.91736e-14
4930525G20Rik	53.0274	-1.56662	0.189733	-8.25698	1.49408e-16	3.63388e-14
Uqcr10	3585.93	-0.743215	0.0900516	-8.25321	1.54192e-16	3.69254e-14
Chchd1	3279.05	-0.689634	0.0835913	-8.25007	1.58304e-16	3.73356e-14
S100a10	2293.71	-0.82775	0.100463	-8.23933	1.73177e-16	4.02339e-14
Rps12	32304.5	-0.744481	0.0911146	-8.17083	3.06288e-16	7.01128e-14
Ndufb6	2279.34	-0.739238	0.0917191	-8.0598	7.64183e-16	1.72395e-13
Rpl41	20427.2	-0.716705	0.0890838	-8.04528	8.60453e-16	1.9134e-13
Fopnl	3314.48	-0.720071	0.0895378	-8.04209	8.8319e-16	1.9363e-13
Dnajc15	1525.92	-0.841256	0.104994	-8.0124	1.12492e-15	2.43201e-13
Rpl22l1	4787.64	-0.806439	0.101512	-7.94425	1.95369e-15	4.16591e-13
Cox7a2	8908.1	-0.707153	0.0898639	-7.86916	3.5702e-15	7.50997e-13
Zscan22	239.833	-1.06319	0.135141	-7.86724	3.62546e-15	7.52453e-13
Gdap1	4688.32	-0.578964	0.0737274	-7.85276	4.06967e-15	8.33533e-13
Rpl34	18436.5	-0.702208	0.0894625	-7.84919	4.1872e-15	8.46468e-13
Polr2k	1783.03	-0.766806	0.0977789	-7.84224	4.42564e-15	8.832e-13
Tmem256	2287.93	-0.721818	0.092174	-7.83103	4.83888e-15	9.53443e-13
Pdcd10	3765.13	-0.690286	0.0886893	-7.78319	7.07175e-15	1.37479e-12
Vps29	6634.37	-0.644171	0.0827799	-7.78173	7.15393e-15	1.37479e-12
Zfp109	86.3717	-1.32565	0.170457	-7.77704	7.42418e-15	1.40933e-12
Rps27a-ps2	504.499	-0.862778	0.111048	-7.76944	7.88325e-15	1.47844e-12
Tma7	9230.98	-0.617842	0.0796707	-7.75494	8.83827e-15	1.61855e-12
Sec11c	1476.18	-0.679981	0.0877665	-7.74762	9.36295e-15	1.69469e-12
Rps25	31822.5	-0.709413	0.0919677	-7.71372	1.22205e-14	2.18649e-12
Snapin	916.64	-0.717432	0.0931504	-7.70187	1.34093e-14	2.37193e-12
Rps27a	31368.3	-0.681448	0.088518	-7.69842	1.37763e-14	2.40945e-12
Hspe1	6823.83	-0.676204	0.0879852	-7.68543	1.52485e-14	2.63732e-12
Gm10076	9965.95	-0.670611	0.0873857	-7.67415	1.66513e-14	2.84829e-12
1500035N22Rik	434.215	-0.883913	0.115734	-7.63743	2.21601e-14	3.74939e-12
Dpy30	2793.41	-0.665402	0.0880398	-7.55797	4.09401e-14	6.85241e-12
AI413582	777.982	-0.732845	0.097038	-7.55214	4.28158e-14	7.09012e-12
Dbi	9593.11	-0.671945	0.0890706	-7.54396	4.55924e-14	7.42481e-12
Bbip1	3258.14	-0.64819	0.0860941	-7.52885	5.11887e-14	8.13064e-12
Gm13268	358.939	-0.859494	0.114209	-7.52564	5.24642e-14	8.24906e-12
Hsbp1	14531.8	-0.586959	0.0780183	-7.52335	5.33921e-14	8.31102e-12
Nts	1216.57	-0.772846	0.102835	-7.51539	5.67425e-14	8.74509e-12
Ndufb4	1041.92	-0.822386	0.109598	-7.50363	6.20736e-14	9.46833e-12
Mettl26	438.199	-0.813435	0.108441	-7.50115	6.326e-14	9.46833e-12
Jtb	1219.91	-0.633105	0.0843883	-7.50229	6.27117e-14	9.46833e-12
Atp5l	6506.18	-0.605855	0.0813826	-7.44453	9.7288e-14	1.42866e-11
Tbca	6378.48	-0.571424	0.0771149	-7.41003	1.2627e-13	1.81992e-11
Macrod1	46.9211	-1.41578	0.191162	-7.40619	1.2998e-13	1.85622e-11
Rpl13a	37157	-0.64702	0.087416	-7.40161	1.34541e-13	1.90387e-11
Rpl17	42300	-0.580412	0.0784754	-7.3961	1.40238e-13	1.96661e-11
Sptssa	3483.26	-0.565668	0.076504	-7.39397	1.42513e-13	1.98067e-11
Synpr	3220.14	-0.783975	0.106123	-7.38744	1.49684e-13	2.06192e-11
Tac1	1219.54	-0.732008	0.0996772	-7.34378	2.07641e-13	2.81055e-11
Acot13	929.355	-0.729209	0.0994047	-7.33576	2.20464e-13	2.93311e-11
Zfp697	1186.15	-0.645403	0.0879685	-7.33674	2.18852e-13	2.93311e-11
Ube2v2	5605.86	-0.621856	0.0851597	-7.30223	2.83038e-13	3.70232e-11
Hnmt	442.78	-0.857117	0.117605	-7.28809	3.14382e-13	4.04436e-11
Atp5k	5648.3	-0.761713	0.104508	-7.28855	3.13299e-13	4.04436e-11
Ndufa11	3061.46	-0.637002	0.0875672	-7.27444	3.47868e-13	4.43845e-11
Cox7c	7495.78	-0.623871	0.0865567	-7.20765	5.69241e-13	7.20391e-11
Ndufa7	4803.08	-0.676032	0.0938702	-7.20178	5.94332e-13	7.46078e-11
1700001L19Rik	334.155	-0.861806	0.119835	-7.19161	6.40311e-13	7.91038e-11
Rps24	54233	-0.611557	0.0850954	-7.18672	6.63657e-13	8.13423e-11
Hprt	2873.12	-0.643977	0.0898286	-7.16896	7.55722e-13	9.18063e-11
Cox6c	7152.46	-0.623525	0.0869869	-7.16803	7.60826e-13	9.18063e-11
Snrpe	5092.6	-0.633075	0.0884938	-7.1539	8.43472e-13	1.00225e-10
Gm11478	881.156	-0.851681	0.119454	-7.12976	1.00541e-12	1.18563e-10
Snca	4506.47	-0.580275	0.0816043	-7.11084	1.15342e-12	1.34994e-10
Uqcrh	10429.5	-0.623395	0.0879339	-7.08936	1.34735e-12	1.56514e-10
Sumo1	8660.07	-0.562081	0.0796601	-7.056	1.71367e-12	1.97593e-10
Srp14	4590.15	-0.559529	0.0793495	-7.05146	1.77054e-12	2.02649e-10
Znhit3	1082.26	-0.692469	0.0982405	-7.04871	1.80585e-12	2.05181e-10
Acyp2	406.069	-0.863177	0.122653	-7.03758	1.95601e-12	2.20503e-10
Psma5	6741.54	-0.609255	0.086583	-7.03666	1.96903e-12	2.20503e-10
Tspan6	8295.75	-0.570069	0.081161	-7.02393	2.15713e-12	2.39842e-10
Immp1l	2404.41	-0.630965	0.0899726	-7.01286	2.335e-12	2.57777e-10
Pet100	734.149	-0.686751	0.0981484	-6.99706	2.61384e-12	2.86528e-10
Hba-a2	898.867	-0.864059	0.123662	-6.98726	2.80316e-12	3.05133e-10
Mgat4c	1403.34	-0.671388	0.096176	-6.98083	2.93448e-12	3.17209e-10
Pigp	2087	-0.672295	0.0965521	-6.96303	3.33035e-12	3.57519e-10
Rpl39-ps	440.143	-0.818099	0.117562	-6.95887	3.43019e-12	3.65715e-10
Tomm5	1842.33	-0.615501	0.0890473	-6.91207	4.7764e-12	5.05778e-10
Bckdk	786.447	-0.689948	0.0998488	-6.90993	4.84894e-12	5.09323e-10
Rps15a	37940.1	-0.605549	0.0876444	-6.90916	4.87531e-12	5.09323e-10
Sf3b6	5483.46	-0.601158	0.0870566	-6.90536	5.00754e-12	5.19649e-10
1810022K09Rik	2469.16	-0.634795	0.0919513	-6.9036	5.07005e-12	5.22652e-10
Mrpl20	3102.7	-0.592272	0.0861753	-6.87287	6.29215e-12	6.44365e-10
Rab9	1797.88	-0.586233	0.0853119	-6.87165	6.34648e-12	6.45682e-10
Cox4i1	8579.77	-0.598907	0.0873883	-6.8534	7.21155e-12	7.28928e-10
Gm3699	482.482	-0.901094	0.131591	-6.84768	7.50569e-12	7.53765e-10
Ctns	400.906	-0.828516	0.121294	-6.83062	8.45475e-12	8.39489e-10
Gtf2a2	3412.82	-0.596381	0.0873126	-6.83041	8.46716e-12	8.39489e-10
Apoo	1633.47	-0.616954	0.0904528	-6.82072	9.05844e-12	8.92428e-10
Gm7363	589.434	-0.828779	0.121582	-6.81664	9.31973e-12	9.12396e-10
Rps19	20966	-0.593042	0.0870276	-6.81441	9.46483e-12	9.2081e-10
Rps16	16625.4	-0.53906	0.0792478	-6.80222	1.03022e-11	9.96048e-10
Gm8186	3520.67	-0.640656	0.0947668	-6.76034	1.37667e-11	1.3228e-09
Gpx4	6307.26	-0.575308	0.0851137	-6.75929	1.38668e-11	1.32424e-09
Galm	37.3552	-1.32558	0.196354	-6.751	1.46834e-11	1.39367e-09
Atp5e	9978.8	-0.677721	0.100613	-6.73591	1.62907e-11	1.5276e-09
Lamtor5	2484.18	-0.561204	0.0833856	-6.73023	1.694e-11	1.57897e-09
Ndufb9	5518.89	-0.584328	0.0869038	-6.72385	1.76983e-11	1.63013e-09
Tm2d1	1910.52	-0.637066	0.094812	-6.71926	1.8265e-11	1.67243e-09
Stard3nl	4102.21	-0.533781	0.0794534	-6.71817	1.84022e-11	1.67514e-09
Sar1b	4414.91	-0.653748	0.0973235	-6.71727	1.85163e-11	1.67573e-09
Rpl12	23558.6	-0.573183	0.0853538	-6.71538	1.87574e-11	1.68773e-09
Psma6	9887.6	-0.614661	0.0917226	-6.7013	2.06578e-11	1.84804e-09
Sepw1	19141	-0.517281	0.0772792	-6.69366	2.17653e-11	1.93599e-09
Rpl34-ps1	489.52	-0.72052	0.107747	-6.68717	2.27528e-11	2.01233e-09
Mpc2	2888.07	-0.569297	0.0852313	-6.67943	2.39869e-11	2.1095e-09
Tmem29	2229.77	-0.652343	0.0977175	-6.67581	2.45876e-11	2.15017e-09
Gm14325	1382.76	-0.603816	0.0904913	-6.67264	2.5125e-11	2.18489e-09
Zkscan16	257.426	-0.809222	0.121731	-6.64763	2.97843e-11	2.57568e-09
Arhgdig	1291.31	-0.548235	0.0827805	-6.62276	3.52558e-11	2.99886e-09
2410015M20Rik	2313.71	-0.579768	0.0876062	-6.61789	3.64368e-11	3.08247e-09
Snrpert	1242.98	-0.671087	0.101598	-6.60531	3.96693e-11	3.3378e-09
Gm10177	156.126	-0.972418	0.147244	-6.60413	3.9987e-11	3.34644e-09
Rwdd2a	463.61	-0.78868	0.11968	-6.58993	4.40021e-11	3.66276e-09
Zfp9	1594.7	-0.583637	0.0886516	-6.58349	4.59517e-11	3.80471e-09
Psmc6	9226.26	-0.519094	0.0789752	-6.57287	4.93531e-11	4.06471e-09
Uqcrq	4166.12	-0.56752	0.0865165	-6.55967	5.39263e-11	4.41798e-09
Cib2	1249.93	-0.605923	0.0925052	-6.55015	5.74795e-11	4.68443e-09
Gm6030	256.613	-0.873583	0.13343	-6.54712	5.86575e-11	4.75553e-09
Cetn3	4099.16	-0.515786	0.0788401	-6.54218	6.063e-11	4.88998e-09
Nudt19	1656.88	-0.547779	0.0837509	-6.54057	6.12843e-11	4.91727e-09
Rpl38	8924.88	-0.594959	0.0910497	-6.53444	6.38478e-11	5.07069e-09
Bud31	3710.68	-0.579306	0.0886697	-6.53331	6.43335e-11	5.08332e-09
Snhg6	1141.47	-0.710539	0.108992	-6.51918	7.06913e-11	5.52955e-09
Gabrg1	1697.37	-0.62685	0.0965293	-6.49388	8.36554e-11	6.47851e-09
Zc4h2	2011.85	-0.528654	0.0814203	-6.4929	8.41998e-11	6.48839e-09
Med31	1212.34	-0.583062	0.0898375	-6.49019	8.57269e-11	6.57353e-09
Rps21	14790.6	-0.601449	0.0926932	-6.4886	8.66356e-11	6.61064e-09
Gm8430	254.515	-0.912521	0.14087	-6.47776	9.30962e-11	7.06895e-09
Scn2a1	3323.11	-0.528668	0.0816413	-6.47549	9.45029e-11	7.14093e-09
Gm5451	293.947	-0.869271	0.134265	-6.47431	9.52482e-11	7.16248e-09
Gm2000	570.298	-0.797232	0.123309	-6.46533	1.01078e-10	7.56435e-09
Araf	8868.51	-0.511375	0.0791039	-6.46459	1.01572e-10	7.56492e-09
Lsm7	2276.94	-0.532954	0.0825998	-6.45224	1.10208e-10	8.16901e-09
Cox6b1	10126.6	-0.559967	0.0868146	-6.45015	1.1174e-10	8.24337e-09
Cript	4415.5	-0.516521	0.0801515	-6.4443	1.16132e-10	8.52691e-09
Ndufs6	2952.02	-0.583864	0.0906612	-6.44007	1.19421e-10	8.72728e-09
Zfas1	2565.15	-0.630048	0.0978716	-6.43749	1.21465e-10	8.83514e-09
Mgst3	2608.42	-0.606338	0.0942325	-6.43448	1.23893e-10	8.92835e-09
Snrpg	3133.59	-0.597669	0.0930022	-6.42639	1.30668e-10	9.3732e-09
Commd3	3169.01	-0.589265	0.0917329	-6.4237	1.32998e-10	9.49655e-09
Atp5j2	7141.98	-0.582723	0.0908506	-6.41409	1.4167e-10	1.00696e-08
Snrnp25	910.13	-0.620066	0.0968395	-6.40303	1.52326e-10	1.07777e-08
Ndufaf5	1736.45	-0.594575	0.0930006	-6.39323	1.62414e-10	1.14395e-08
Atp5o	5287.26	-0.538345	0.0842469	-6.39009	1.65793e-10	1.16249e-08
Rpl32	28397.6	-0.579113	0.0906377	-6.38932	1.66628e-10	1.16311e-08
Elof1	3017.35	-0.572566	0.0896467	-6.38692	1.69264e-10	1.17623e-08
Gm6421	696.173	-0.671662	0.105231	-6.38274	1.73946e-10	1.2034e-08
Gm20501	161.134	-0.901866	0.141495	-6.37384	1.84352e-10	1.26415e-08
Rps27l	2343.08	-0.595016	0.093484	-6.3649	1.95421e-10	1.33418e-08
Chac2	713.919	-0.605674	0.0952135	-6.36122	2.00155e-10	1.36053e-08
Ppia	39317	-0.522021	0.082245	-6.34715	2.19335e-10	1.48442e-08
Rpl35a	14907.7	-0.564752	0.0890889	-6.33919	2.30973e-10	1.55642e-08
Ndufc2	5150.73	-0.521886	0.0823551	-6.33702	2.34245e-10	1.57166e-08
Txn1	5216.27	-0.525856	0.0830031	-6.33538	2.36761e-10	1.58172e-08
1500011K16Rik	558.67	-0.637571	0.100726	-6.32973	2.45586e-10	1.63367e-08
Gpx1	5601.21	-0.580219	0.0917783	-6.32196	2.5826e-10	1.70342e-08
Zfp418	132.006	-0.995797	0.157541	-6.32087	2.60091e-10	1.70826e-08
Rps13	17751.1	-0.557765	0.088407	-6.30906	2.80739e-10	1.83612e-08
Rab9b	1967.45	-0.537506	0.0857568	-6.2678	3.6618e-10	2.37498e-08
Timm10	1221.27	-0.59014	0.0942019	-6.26463	3.737e-10	2.4137e-08
Gm10269	319.358	-0.782468	0.124992	-6.26012	3.84683e-10	2.47437e-08
Rpl26	22949.5	-0.532306	0.0851171	-6.25381	4.00561e-10	2.5659e-08
Serp2	2042.6	-0.518873	0.08301	-6.25073	4.08527e-10	2.6062e-08
Psma3	10982.4	-0.54821	0.0877387	-6.24822	4.15166e-10	2.63775e-08
Gabarapl2	9713.59	-0.580848	0.0931282	-6.23709	4.45793e-10	2.82082e-08
Mt3	1584.91	-0.54576	0.087715	-6.22197	4.90958e-10	3.09403e-08
1810037I17Rik	2536.42	-0.552446	0.088859	-6.21711	5.06408e-10	3.17852e-08
H3f3a	18607.2	-0.531962	0.0855899	-6.21524	5.1246e-10	3.20359e-08
Dynlt3	1830.53	-0.510406	0.0821512	-6.213	5.19817e-10	3.23659e-08
Mal2	1012.79	-0.622996	0.100437	-6.20284	5.54516e-10	3.43888e-08
Timp4	437.588	-0.664788	0.107248	-6.19861	5.69647e-10	3.5187e-08
Tceb1	8609.96	-0.548111	0.0885054	-6.19296	5.90447e-10	3.63277e-08
Glra2	7346.76	-0.539484	0.0874457	-6.16936	6.85681e-10	4.18561e-08
Enox2	386.591	-0.797052	0.129459	-6.15677	7.42436e-10	4.51436e-08
Thyn1	751.373	-0.632142	0.10276	-6.15163	7.66912e-10	4.62704e-08
Pts	1871.83	-0.574251	0.0938197	-6.1208	9.31091e-10	5.59589e-08
Cox5b	6264.64	-0.508436	0.0831418	-6.11529	9.63836e-10	5.77041e-08
Rpa3	1404.58	-0.583091	0.0954903	-6.10629	1.01974e-09	6.0817e-08
Rpl9	39955.7	-0.582557	0.0954887	-6.10079	1.05546e-09	6.27071e-08
Atp5j	4622.78	-0.524038	0.0859886	-6.09427	1.09936e-09	6.5067e-08
Fam96a	2782.83	-0.528138	0.0867586	-6.08744	1.14731e-09	6.76476e-08
Zbtb8b	306.526	-0.720037	0.118747	-6.06365	1.33069e-09	7.81645e-08
1110059E24Rik	2339.57	-0.598901	0.0988281	-6.06003	1.36099e-09	7.9345e-08
Supt4a	2289.81	-0.585088	0.096602	-6.05669	1.3895e-09	8.07051e-08
Zfp110	1035.53	-0.589316	0.0973276	-6.05497	1.40446e-09	8.12707e-08
Hbb-bt	11351.1	-1.00538	0.166138	-6.05149	1.43515e-09	8.27391e-08
Rps7	40431.2	-0.520708	0.0862002	-6.04069	1.5346e-09	8.81463e-08
Gm5558	262.913	-0.809001	0.134032	-6.0359	1.5808e-09	9.04657e-08
Gm15421	395.574	-0.828565	0.137384	-6.03102	1.62926e-09	9.28977e-08
Ndufv2	6038.94	-0.511681	0.0848606	-6.02966	1.64301e-09	9.33396e-08
Prdx1	7053.12	-0.581746	0.0965591	-6.02476	1.69357e-09	9.55151e-08
Chchd6	2578.69	-0.5179	0.0859601	-6.02489	1.69223e-09	9.55151e-08
Zdhhc14	338.69	-0.733437	0.121838	-6.01979	1.74639e-09	9.81381e-08
Rpl10a	13289.6	-0.483936	0.0804751	-6.01348	1.81584e-09	1.01309e-07
Zfp65	1168.99	-0.513198	0.0854841	-6.00343	1.93189e-09	1.07399e-07
Lsm5	1543.32	-0.612701	0.102155	-5.99774	2.00083e-09	1.10836e-07
Gm10136	439.215	-0.72414	0.120778	-5.99561	2.02727e-09	1.11903e-07
Ttc30a1	422.498	-0.769242	0.128627	-5.98043	2.22556e-09	1.22413e-07
Mzt1	6681.38	-0.480059	0.0803404	-5.97531	2.29649e-09	1.2587e-07
Zfp954	616.153	-0.672575	0.112718	-5.9669	2.418e-09	1.32065e-07
Tmem208	1693.19	-0.585541	0.0981714	-5.96448	2.45421e-09	1.33574e-07
mt-Nd4l	309.847	-0.731326	0.122835	-5.95373	2.62099e-09	1.41661e-07
Rpl5	29236.3	-0.457757	0.0768821	-5.954	2.6166e-09	1.41661e-07
Cav2	954.302	-0.567877	0.0955745	-5.94172	2.82042e-09	1.51912e-07
Tmem70	1924.31	-0.485577	0.0819061	-5.92845	3.058e-09	1.64141e-07
mt-Rnr2	76059.6	-0.548236	0.0924943	-5.92724	3.08062e-09	1.64787e-07
Fmc1	1492.82	-0.584388	0.0987185	-5.91974	3.22456e-09	1.71896e-07
Zim1	1203.84	-0.551942	0.093323	-5.91432	3.33246e-09	1.76439e-07
Selt	11192.9	-0.466063	0.0788478	-5.91092	3.40205e-09	1.79513e-07
Gm11878	114.444	-0.943776	0.159803	-5.90587	3.50794e-09	1.83521e-07
Tomm7	2905.05	-0.534839	0.0905646	-5.90561	3.51338e-09	1.83521e-07
Atox1	1581.91	-0.521493	0.088335	-5.90359	3.5568e-09	1.84551e-07
Naa20	2464.66	-0.505242	0.0855813	-5.90365	3.55551e-09	1.84551e-07
Gt(ROSA)26Sor	966.544	-0.651036	0.11035	-5.89972	3.64118e-09	1.88301e-07
Rnf7	4424.31	-0.479558	0.0813129	-5.89768	3.68651e-09	1.90014e-07
Eef1e1	3798.24	-0.502418	0.0852127	-5.89605	3.72311e-09	1.91267e-07
Rpl39	10498.4	-0.570472	0.096828	-5.8916	3.82467e-09	1.95838e-07
Rpl31-ps12	439.237	-0.688234	0.117069	-5.87889	4.1303e-09	2.10794e-07
Med21	698.83	-0.575248	0.0980502	-5.86687	4.44101e-09	2.25911e-07
Atp6v0b	4701	-0.522021	0.0891158	-5.85779	4.69076e-09	2.37066e-07
Mrpl14	505.605	-0.625751	0.10693	-5.85198	4.85767e-09	2.44707e-07
Gm8773	272.468	-0.73841	0.126242	-5.84917	4.94031e-09	2.48067e-07
Rps3	40308.8	-0.49382	0.0844826	-5.84523	5.05868e-09	2.53194e-07
Skp1a	27586.3	-0.493496	0.0844874	-5.84107	5.18677e-09	2.58773e-07
Amt	888.103	-0.698789	0.119862	-5.82993	5.54506e-09	2.75765e-07
Mea1	3425.35	-0.48864	0.0838741	-5.82587	5.68166e-09	2.81658e-07
Tmem242	2836.89	-0.517539	0.0889479	-5.81845	5.9396e-09	2.93511e-07
S100a8	52.3191	-1.11634	0.192066	-5.81227	6.1632e-09	3.03596e-07
Fhit	115.719	-0.922887	0.158869	-5.80912	6.28031e-09	3.08389e-07
Actr6	1940.63	-0.531701	0.0917784	-5.79331	6.90111e-09	3.37807e-07
Cops5	5421.66	-0.464982	0.0803374	-5.78787	7.12847e-09	3.47842e-07
Rbm3	9625.19	-0.541232	0.0935811	-5.78356	7.31362e-09	3.55762e-07
Rpl36	14163.8	-0.505324	0.0873997	-5.78176	7.39221e-09	3.58465e-07
Gm2974	323.202	-0.722936	0.125064	-5.78052	7.44703e-09	3.60002e-07
Mrpl50	3921.11	-0.468981	0.0811441	-5.77961	7.4876e-09	3.60842e-07
Swi5	7979.73	-0.48491	0.0839387	-5.77695	7.60661e-09	3.64321e-07
Hint1	10309.2	-0.45583	0.0788986	-5.77742	7.58547e-09	3.64321e-07
Rpl19	10224.6	-0.499077	0.0864491	-5.77307	7.78406e-09	3.71677e-07
Commd2	2155.3	-0.588791	0.10212	-5.76569	8.13258e-09	3.87131e-07
Vbp1	7819.91	-0.52686	0.0914582	-5.76066	8.37851e-09	3.97621e-07
Atp5g3	11339.6	-0.469804	0.0816876	-5.75122	8.85994e-09	4.19191e-07
Sec61b	2388.85	-0.529988	0.0921621	-5.75061	8.89223e-09	4.19444e-07
Gm4604	479.385	-0.717171	0.124761	-5.74834	9.01221e-09	4.23819e-07
Ifit2	354.653	-0.6997	0.121761	-5.74652	9.10968e-09	4.27112e-07
Eef1b2	17149.1	-0.432693	0.0754207	-5.73706	9.63339e-09	4.50311e-07
Dynlt1a	627.245	-0.571576	0.0998615	-5.72368	1.04239e-08	4.85804e-07
Gm10123	6009.92	-0.492513	0.0861021	-5.7201	1.0646e-08	4.94672e-07
Romo1	2175.57	-0.519091	0.0908764	-5.71205	1.1162e-08	5.17107e-07
Tmem126a	1744.83	-0.533919	0.0935072	-5.70992	1.13028e-08	5.22074e-07
Gm8451	827.053	-0.598084	0.104831	-5.70523	1.16184e-08	5.35066e-07
Malsu1	618.639	-0.565157	0.0992017	-5.69705	1.21898e-08	5.59722e-07
Car8	1054.86	-0.591777	0.103947	-5.69308	1.24769e-08	5.71223e-07
Tmem14c	1858.66	-0.501577	0.0881141	-5.69236	1.25293e-08	5.7194e-07
Psma7	8066.56	-0.491158	0.086412	-5.68391	1.31649e-08	5.99195e-07
Zfp108	163.16	-0.836327	0.147396	-5.67401	1.39497e-08	6.33064e-07
Tmem147	2706.7	-0.494419	0.0872019	-5.66982	1.42948e-08	6.46841e-07
S100a16	683.266	-0.60109	0.106088	-5.66594	1.46219e-08	6.59722e-07
42993	9871.66	-0.519324	0.0917315	-5.66135	1.50187e-08	6.7567e-07
Tmem68	3056.33	-0.51373	0.0907753	-5.65936	1.51942e-08	6.81592e-07
Spcs1	3785.74	-0.526773	0.0932214	-5.65078	1.59725e-08	7.1445e-07
Rps8	30845.2	-0.443236	0.0785356	-5.64376	1.6638e-08	7.39963e-07
Akap7	1863.64	-0.493265	0.0874998	-5.63732	1.72712e-08	7.65936e-07
Ostc	3330.53	-0.466091	0.0827871	-5.63	1.80212e-08	7.96925e-07
Coa6	514.074	-0.583905	0.103823	-5.62405	1.86533e-08	8.22544e-07
Rpl38-ps2	2710.84	-0.593641	0.105577	-5.62282	1.87865e-08	8.23749e-07
Cnih1	4526.76	-0.50642	0.0900581	-5.62325	1.87395e-08	8.23749e-07
Ccdc53	631.852	-0.600102	0.106899	-5.61372	1.98024e-08	8.65854e-07
Fau	11090.7	-0.470661	0.0838816	-5.61102	2.01142e-08	8.77024e-07
Mrpl48	2470.66	-0.498209	0.0888164	-5.60943	2.02996e-08	8.82638e-07
Dram2	1977.26	-0.461157	0.0824299	-5.59453	2.21216e-08	9.59176e-07
Gm14410	918.189	-0.541936	0.0970423	-5.58454	2.34324e-08	1.01319e-06
Alas2	790.347	-0.692686	0.124199	-5.57725	2.44357e-08	1.05365e-06
Selk	6432.54	-0.481557	0.086392	-5.57409	2.48832e-08	1.06998e-06
Rpl10a-ps1	481.201	-0.659401	0.118321	-5.573	2.50394e-08	1.07373e-06
Thoc7	2473.24	-0.481413	0.0864739	-5.56715	2.58941e-08	1.10733e-06
Cstb	1145.21	-0.529448	0.0951406	-5.5649	2.62308e-08	1.11865e-06
Fkbp3	3322.68	-0.466629	0.0839421	-5.55894	2.71425e-08	1.15437e-06
Naca	26164.2	-0.500445	0.0900675	-5.55633	2.75501e-08	1.16851e-06
Mrps33	1329.02	-0.526032	0.0948169	-5.54787	2.89166e-08	1.22314e-06
Uqcr11	2510.23	-0.48974	0.0883281	-5.54456	2.947e-08	1.24317e-06
Atp5h	7969.43	-0.495887	0.0895385	-5.53826	3.05487e-08	1.28173e-06
Mgst1	686.936	-0.612194	0.110589	-5.53577	3.09856e-08	1.29309e-06
Dynlt1b	978.827	-0.60554	0.109491	-5.53049	3.19339e-08	1.32555e-06
Gm2830	242.047	-0.733525	0.133017	-5.51451	3.49747e-08	1.44792e-06
Zfp449	442.278	-0.597687	0.10875	-5.49598	3.88537e-08	1.60423e-06
Fabp3	1345.77	-0.442866	0.0806676	-5.49002	4.0189e-08	1.65498e-06
Lsm3	1531.75	-0.508704	0.0928795	-5.47703	4.32519e-08	1.77174e-06
Slc35g2	397.18	-0.643642	0.117552	-5.47537	4.36592e-08	1.77564e-06
Zfp958	1011.23	-0.480308	0.0877235	-5.47525	4.36895e-08	1.77564e-06
Dctn3	4023.57	-0.452127	0.0825711	-5.4756	4.36031e-08	1.77564e-06
Vti1b	3428.74	-0.410471	0.074988	-5.47382	4.40427e-08	1.78533e-06
Rpl15	23574.6	-0.427228	0.0782595	-5.45912	4.78489e-08	1.93459e-06
Dpm3	486.571	-0.587626	0.107659	-5.45822	4.80918e-08	1.93937e-06
Kctd17	1854.13	-0.438128	0.080284	-5.45723	4.8362e-08	1.94523e-06
Minos1	3737.47	-0.473346	0.0868334	-5.4512	5.00312e-08	2.00202e-06
Rps18-ps1	539.432	-0.64445	0.118311	-5.44709	5.12008e-08	2.04357e-06
Tmem141	584.809	-0.558414	0.10257	-5.44425	5.20254e-08	2.07117e-06
Extl2	865.027	-0.500874	0.0920725	-5.43999	5.3283e-08	2.11582e-06
Tsen15	980.044	-0.512238	0.0942225	-5.43647	5.43464e-08	2.1471e-06
Fam174a	719.542	-0.534963	0.0984597	-5.43332	5.53136e-08	2.17977e-06
Uqcrb	1279.12	-0.538086	0.0991116	-5.42909	5.66427e-08	2.22652e-06
Gm11942	356.241	-0.64878	0.119702	-5.41997	5.96085e-08	2.33719e-06
Nt5c3	3275.33	-0.434656	0.080253	-5.41607	6.09237e-08	2.38276e-06
Oxr1	4202.65	-0.442567	0.0818035	-5.41012	6.29813e-08	2.45706e-06
N6amt2	1045.29	-0.494583	0.0914854	-5.40614	6.43975e-08	2.50603e-06
Rap1b	8319.55	-0.408142	0.0755713	-5.40075	6.63632e-08	2.5633e-06
Atg12	6043.6	-0.43158	0.0799706	-5.39673	6.78648e-08	2.60836e-06
Atpif1	1566.91	-0.561482	0.104132	-5.39203	6.9666e-08	2.67099e-06
Pigx	2228.59	-0.449041	0.083301	-5.39058	7.02298e-08	2.68599e-06
Mrpl52	1514.32	-0.467186	0.0867069	-5.3881	7.12063e-08	2.71002e-06
Bola2	1150.99	-0.516069	0.0958143	-5.38614	7.1986e-08	2.73301e-06
Sccpdh	3524.85	-0.447206	0.0830822	-5.38268	7.33829e-08	2.77927e-06
Nit2	1196.68	-0.54851	0.101962	-5.37956	7.46697e-08	2.80852e-06
Gabra4	1074.24	-0.473715	0.0880492	-5.38011	7.44384e-08	2.80852e-06
Vsnl1	3338.58	-0.467094	0.0868287	-5.37949	7.46966e-08	2.80852e-06
Snhg8	707.75	-0.549936	0.102239	-5.37891	7.49394e-08	2.81086e-06
Acot9	1502.78	-0.515572	0.0958742	-5.37759	7.54912e-08	2.82475e-06
Rps18	25800.8	-0.459618	0.0855082	-5.37514	7.65248e-08	2.85656e-06
Cd9	1092.74	-0.538748	0.100306	-5.37107	7.82697e-08	2.90775e-06
Nop10	2576.04	-0.499598	0.093066	-5.36821	7.95224e-08	2.94025e-06
Pfdn1	3235.63	-0.478473	0.0891565	-5.36667	8.02058e-08	2.95849e-06
Bex4	2911.41	-0.437591	0.0815499	-5.36593	8.05341e-08	2.96358e-06
Zfp931	767.251	-0.576151	0.107414	-5.36382	8.14804e-08	2.99133e-06
Timm23	2694.81	-0.461923	0.0861254	-5.36338	8.16782e-08	2.99154e-06
Nipsnap3b	2782.2	-0.463582	0.0864492	-5.36248	8.2088e-08	2.99949e-06
Ndufb8	4878.55	-0.575654	0.107412	-5.35929	8.35489e-08	3.04572e-06
1700028P14Rik	39.0657	-1.03535	0.193497	-5.35075	8.75901e-08	3.18558e-06
Eif3m	5954.51	-0.443351	0.0828841	-5.34904	8.84213e-08	3.18841e-06
Mrpl32	1454.08	-0.443014	0.0829286	-5.34211	9.18717e-08	3.30271e-06
Rps15a-ps6	203.896	-0.78666	0.147403	-5.33678	9.46102e-08	3.39332e-06
Rpl31	18355.6	-0.419651	0.0788626	-5.32129	1.03032e-07	3.68689e-06
Tctex1d2	630.285	-0.563606	0.106145	-5.3098	1.09747e-07	3.91815e-06
Acyp1	844.66	-0.585861	0.110462	-5.30373	1.13461e-07	4.03227e-06
Nap1l5	6625.35	-0.422005	0.0795668	-5.30378	1.13428e-07	4.03227e-06
Erh	7369.59	-0.458867	0.086597	-5.29888	1.16513e-07	4.1313e-06
Tma7-ps	160.326	-0.782148	0.147684	-5.2961	1.18301e-07	4.18518e-06
Pno1	799.753	-0.507224	0.0958304	-5.29294	1.20367e-07	4.2486e-06
Pfdn4	951.042	-0.524331	0.0992496	-5.28296	1.27116e-07	4.47666e-06
Gm17102	107.535	-0.823013	0.156193	-5.2692	1.37017e-07	4.81445e-06
Rps13-ps1	219.435	-0.725698	0.137804	-5.26617	1.39298e-07	4.88358e-06
0610009B22Rik	1113.99	-0.463602	0.0880761	-5.26366	1.41219e-07	4.9377e-06
Ndufa1	2539.94	-0.480163	0.0912695	-5.26094	1.43321e-07	4.99089e-06
Fabp5	14897.4	-0.439558	0.0836022	-5.25773	1.45844e-07	5.06744e-06
Atp5f1	13850.2	-0.482738	0.0918658	-5.25482	1.4817e-07	5.12535e-06
Nenf	1189.61	-0.471724	0.0898676	-5.2491	1.52844e-07	5.26945e-06
Use1	2982.4	-0.440989	0.0840156	-5.2489	1.53012e-07	5.26945e-06
Anapc10	1221.18	-0.465245	0.0886894	-5.24577	1.55627e-07	5.34366e-06
Pkia	34884.4	-0.411216	0.0784244	-5.24348	1.57579e-07	5.39095e-06
Gm12338	230.129	-0.748367	0.14307	-5.23077	1.68803e-07	5.74965e-06
Ndufc1	1639.58	-0.425345	0.0813154	-5.2308	1.68779e-07	5.74965e-06
Ppih	1397.26	-0.506214	0.0968567	-5.22642	1.72822e-07	5.87368e-06
Rps17	19219.9	-0.432229	0.0827527	-5.22314	1.7591e-07	5.95405e-06
Mff	7333.1	-0.41848	0.0802018	-5.21783	1.81027e-07	6.09928e-06
Rac3	5732.33	-0.412585	0.079164	-5.21177	1.87048e-07	6.28852e-06
H2afz	13336.6	-0.427654	0.082176	-5.20412	1.94913e-07	6.52476e-06
Rpl17-ps10	361.644	-0.666455	0.128413	-5.18996	2.10344e-07	6.98126e-06
Pcbd1	401.933	-0.603282	0.116254	-5.18935	2.11028e-07	6.98907e-06
Sat1	1083.57	-0.511401	0.0985559	-5.18894	2.11491e-07	6.98953e-06
Ube2b	6104.96	-0.391646	0.0755519	-5.1838	2.17409e-07	7.10963e-06
Actr3b	1023.67	-0.483584	0.0934799	-5.17313	2.30203e-07	7.49654e-06
Itgb1bp1	1032.5	-0.517341	0.100024	-5.17217	2.31396e-07	7.50664e-06
Gm13493	221.408	-0.730385	0.141421	-5.1646	2.4096e-07	7.76559e-06
Bloc1s2	2409.21	-0.475527	0.0920696	-5.16486	2.40614e-07	7.76559e-06
Tha1	34.1825	-1.01044	0.19603	-5.15451	2.54299e-07	8.17854e-06
Gm4705	162.501	-0.782031	0.151748	-5.15348	2.55692e-07	8.20641e-06
Gm10224	211.564	-0.674535	0.13091	-5.15267	2.56802e-07	8.22506e-06
Pla2g7	993.808	-0.539579	0.104745	-5.15135	2.5862e-07	8.26628e-06
Txndc17	1788.24	-0.434263	0.0844431	-5.14268	2.70852e-07	8.60425e-06
Scg5	4851.5	-0.443917	0.0864894	-5.13261	2.85744e-07	9.05885e-06
2700060E02Rik	5552.27	-0.408367	0.0795842	-5.13125	2.8782e-07	9.10611e-06
Mkks	1306.47	-0.446371	0.0870857	-5.12566	2.96503e-07	9.34284e-06
Gtf2h5	5029.18	-0.419179	0.0818099	-5.12382	2.99401e-07	9.4151e-06
Mrps6	842.537	-0.497656	0.0972043	-5.11969	3.06035e-07	9.60432e-06
Gm15500	1062.19	-0.552648	0.108033	-5.11553	3.12866e-07	9.79893e-06
1500026H17Rik	167.376	-0.720415	0.140947	-5.11125	3.20035e-07	1.00034e-05
Gm1673	2017.17	-0.434428	0.0850378	-5.10864	3.24484e-07	1.01221e-05
Eif4a2	40718.3	-0.446588	0.0874499	-5.10679	3.27672e-07	1.02011e-05
Rpl27	12859	-0.459736	0.0901551	-5.09939	3.40756e-07	1.05661e-05
Ssr4	2191.27	-0.46039	0.0904928	-5.08759	3.62645e-07	1.12225e-05
Smim18	615.561	-0.562916	0.111092	-5.06712	4.0387e-07	1.23753e-05
Cpa2	157.896	-0.774327	0.152955	-5.06246	4.13878e-07	1.26075e-05
Ramp1	247.224	-0.647568	0.127912	-5.0626	4.13586e-07	1.26075e-05
Idi1	2393.66	-0.402807	0.0796267	-5.05869	4.22141e-07	1.28341e-05
Gm9844	1027.67	-0.498278	0.0985918	-5.05395	4.32764e-07	1.31314e-05
Ntan1	1689.87	-0.450727	0.089432	-5.03989	4.65811e-07	1.41066e-05
Rps20	12394.2	-0.400069	0.079773	-5.01509	5.30088e-07	1.59293e-05
6330403K07Rik	16261.6	-0.371688	0.0742003	-5.00925	5.46417e-07	1.63883e-05
Gm5963	196.143	-0.74241	0.148393	-5.00301	5.64424e-07	1.68958e-05
Rap1a	2842.21	-0.381207	0.0762154	-5.0017	5.68268e-07	1.69782e-05
Tmem128	1949.78	-0.47325	0.0947241	-4.99609	5.85057e-07	1.73798e-05
Rps25-ps1	182.582	-0.715248	0.143217	-4.99415	5.90949e-07	1.75214e-05
Rps14	30486.2	-0.420687	0.0842673	-4.99229	5.96685e-07	1.76578e-05
Gm13573	239.51	-0.697129	0.139879	-4.98381	6.23458e-07	1.84151e-05
Abhd12b	44.1477	-0.942161	0.18915	-4.98102	6.32491e-07	1.86113e-05
Cox14	1393.38	-0.453919	0.0911814	-4.9782	6.41789e-07	1.88492e-05
Prdx3	2086.78	-0.42107	0.0846005	-4.97715	6.45258e-07	1.89154e-05
C330018D20Rik	990.524	-0.526061	0.105796	-4.9724	6.61285e-07	1.93488e-05
Psmb6	7583.82	-0.415924	0.0837031	-4.96904	6.72864e-07	1.96507e-05
Guk1	2465.99	-0.438889	0.0883363	-4.96839	6.75096e-07	1.96789e-05
Gm11223	2656.12	-0.48365	0.0973599	-4.96765	6.77685e-07	1.97175e-05
Mocs2	2465.91	-0.390601	0.0787285	-4.96137	6.99981e-07	2.03282e-05
Smim8	701.425	-0.540613	0.10906	-4.95705	7.15734e-07	2.067e-05
Rgs10	728.926	-0.486634	0.0981777	-4.95667	7.17125e-07	2.06718e-05
Snhg1	2073.35	-0.528123	0.106584	-4.95499	7.23347e-07	2.08126e-05
Gm10154	156.383	-0.762826	0.154127	-4.94934	7.44664e-07	2.12687e-05
Gm10180	209.991	-0.735855	0.148676	-4.94939	7.44469e-07	2.12687e-05
Psmg4	656.841	-0.548875	0.110919	-4.94845	7.48073e-07	2.13269e-05
Gm10131	162.987	-0.707374	0.142968	-4.94777	7.50682e-07	2.13387e-05
Ndufaf6	490.676	-0.521617	0.105428	-4.94763	7.51226e-07	2.13387e-05
Tmem60	962.779	-0.434893	0.0879641	-4.94398	7.65434e-07	2.17026e-05
Mrpl54	865.583	-0.529292	0.107107	-4.94169	7.74476e-07	2.19191e-05
Ssna1	1795.45	-0.433525	0.0878748	-4.93344	8.07918e-07	2.28241e-05
Rps27	18431.4	-0.445539	0.0903199	-4.9329	8.10184e-07	2.28466e-05
Rit2	1776.11	-0.457082	0.0927451	-4.92836	8.29224e-07	2.33412e-05
Psma2	5736.99	-0.406872	0.0826087	-4.92529	8.42365e-07	2.36257e-05
Slc35b3	722.598	-0.539317	0.109598	-4.92085	8.61702e-07	2.41246e-05
Serf1	1084.58	-0.483926	0.0983754	-4.91918	8.69063e-07	2.4287e-05
Pex7	788.649	-0.5445	0.110843	-4.91233	8.99981e-07	2.51059e-05
Psmd10	1478.85	-0.496851	0.101161	-4.9115	9.03806e-07	2.51675e-05
Sdhd	4789.21	-0.47384	0.0965608	-4.90716	9.24029e-07	2.56847e-05
Rpl14	18987.3	-0.37587	0.0766164	-4.90587	9.30127e-07	2.58081e-05
Gm26623	169.471	-0.711326	0.145013	-4.90527	9.33003e-07	2.58418e-05
Brk1	4048.77	-0.424032	0.0866209	-4.89527	9.81724e-07	2.70949e-05
Uros	1396.21	-0.497414	0.10169	-4.89146	1.0009e-06	2.75753e-05
Gm10156	165.657	-0.709532	0.145305	-4.88306	1.04454e-06	2.86761e-05
Caml	2490.01	-0.413059	0.0846331	-4.88058	1.05773e-06	2.89869e-05
A230072C01Rik	563.353	-0.543261	0.111535	-4.87075	1.11177e-06	3.04145e-05
S100a9	44.3079	-0.944823	0.194008	-4.87003	1.11581e-06	3.04231e-05
Polr2h	1194.97	-0.448894	0.0922618	-4.86544	1.14203e-06	3.10241e-05
Ccnc	1861.13	-0.396863	0.0818879	-4.84641	1.25713e-06	3.37387e-05
Fundc2	2860.3	-0.460519	0.0950696	-4.84402	1.2724e-06	3.40898e-05
Esd	4909.08	-0.395132	0.0816172	-4.84129	1.29001e-06	3.45022e-05
Arpc5l	2421.09	-0.364087	0.0752135	-4.84071	1.29377e-06	3.45428e-05
mt-Nd4	31798.9	-0.438726	0.0906765	-4.83837	1.30907e-06	3.48325e-05
Stmn3	21284.6	-0.431074	0.0891968	-4.83284	1.34596e-06	3.57529e-05
Rab29	101.948	-0.763358	0.157988	-4.83176	1.35333e-06	3.58638e-05
Emc4	2113.7	-0.421829	0.0873072	-4.83155	1.35474e-06	3.58638e-05
Rps10-ps1	389.771	-0.606424	0.125593	-4.8285	1.37568e-06	3.62947e-05
Ap3s1	4377.24	-0.357377	0.0740269	-4.82766	1.38145e-06	3.63851e-05
mt-Nd5	58148.5	-0.45691	0.0947219	-4.8237	1.4092e-06	3.70533e-05
Ppp1r13l	56.5188	-0.897753	0.18634	-4.81783	1.45131e-06	3.79044e-05
Rpl17-ps4	165.137	-0.680027	0.141132	-4.81839	1.44722e-06	3.79044e-05
Ufc1	2836.11	-0.432632	0.0897871	-4.81842	1.44702e-06	3.79044e-05
Lsm1	1660.51	-0.427408	0.0887724	-4.81465	1.47455e-06	3.84469e-05
Meig1	89.3015	-0.812619	0.168835	-4.81311	1.48602e-06	3.86813e-05
Mob4	6705.27	-0.430601	0.0894801	-4.81226	1.49233e-06	3.87159e-05
Amn1	2035.99	-0.457941	0.0954159	-4.79942	1.59129e-06	4.10211e-05
Gm22303	69.4845	-0.899729	0.187735	-4.79255	1.64676e-06	4.23694e-05
Gm8292	227.896	-0.650361	0.135728	-4.79164	1.6542e-06	4.24905e-05
Snord104	278.29	-0.617925	0.128987	-4.79059	1.66289e-06	4.26433e-05
Prpf38a	3283.87	-0.424669	0.088672	-4.78921	1.67439e-06	4.28677e-05
4933407L21Rik	213.132	-0.663116	0.138511	-4.78745	1.68916e-06	4.30334e-05
H3f3a-ps1	376.91	-0.615317	0.128585	-4.78529	1.70737e-06	4.32848e-05
Tvp23b	1333.08	-0.409623	0.0855983	-4.78541	1.70635e-06	4.32848e-05
Scarna17	355.725	-0.551179	0.115248	-4.78256	1.73073e-06	4.38058e-05
Gm15795	78.5815	-0.833808	0.174418	-4.78052	1.74847e-06	4.41112e-05
Triqk	1075.8	-0.582516	0.121938	-4.77715	1.77796e-06	4.47827e-05
Atp5c1	11955.3	-0.416258	0.0871958	-4.77383	1.80751e-06	4.5413e-05
Ran	18716.8	-0.423406	0.0887438	-4.7711	1.83219e-06	4.58518e-05
Gm9493	341.557	-0.603689	0.126628	-4.76742	1.86602e-06	4.65487e-05
Nxph2	242.576	-0.610699	0.128314	-4.7594	1.94171e-06	4.82823e-05
Rpl17-ps5	283.775	-0.60404	0.127086	-4.753	2.00416e-06	4.96247e-05
Chmp2a	3625.98	-0.450636	0.094813	-4.75289	2.00526e-06	4.96247e-05
Ctla2a	308.01	-0.600386	0.126403	-4.74978	2.03639e-06	5.0315e-05
Gm8281	581.763	-0.545579	0.114923	-4.74734	2.06106e-06	5.08438e-05
Pex2	1598.02	-0.396656	0.08361	-4.74412	2.09411e-06	5.15773e-05
Rps3a3	347.426	-0.571116	0.120441	-4.74186	2.11762e-06	5.19918e-05
Gm4342	130.849	-0.785081	0.165619	-4.7403	2.13407e-06	5.23132e-05
Aldh1a1	460.718	-0.651606	0.13755	-4.73724	2.16652e-06	5.29419e-05
Atg4c	615.588	-0.449697	0.0951104	-4.72816	2.26565e-06	5.51048e-05
Rbbp9	1694.7	-0.41165	0.0872728	-4.71682	2.39557e-06	5.80833e-05
Rps23	17302.8	-0.397621	0.0845704	-4.70166	2.58052e-06	6.2084e-05
Prdx2	19449.1	-0.451612	0.0961058	-4.69912	2.61289e-06	6.27657e-05
Zfp114	95.6738	-0.794743	0.169142	-4.69867	2.61862e-06	6.28066e-05
Vstm5	631.02	-0.477415	0.101632	-4.69747	2.63397e-06	6.30776e-05
Rpl19-ps1	201.633	-0.65639	0.13983	-4.6942	2.67658e-06	6.39014e-05
Gm6863	374.694	-0.636886	0.135942	-4.68497	2.79999e-06	6.66433e-05
Atp6v1f	3389.29	-0.420637	0.0898591	-4.68107	2.85378e-06	6.78199e-05
Calml4	291.955	-0.619934	0.132641	-4.67379	2.9569e-06	6.98438e-05
Lyrm5	700.575	-0.465111	0.0995402	-4.67259	2.9742e-06	7.01459e-05
Tmub1	458.092	-0.475548	0.101819	-4.6705	3.00468e-06	7.07576e-05
1110065P20Rik	528.944	-0.47047	0.100753	-4.66953	3.01893e-06	7.09859e-05
Lmnb2	1224.32	-0.403109	0.0864107	-4.66503	3.08568e-06	7.2403e-05
Rplp1	20320.8	-0.379185	0.0813028	-4.66386	3.1033e-06	7.26406e-05
Nudt2	1071.54	-0.468779	0.100529	-4.66313	3.11439e-06	7.27907e-05
Ndufa5	2111.35	-0.391481	0.0840064	-4.66014	3.15998e-06	7.37455e-05
Echs1	3254.91	-0.449346	0.0964353	-4.65956	3.16887e-06	7.38422e-05
Bola3	370.259	-0.513397	0.110219	-4.65799	3.19313e-06	7.41854e-05
mt-Nd2	42560.5	-0.373679	0.0802198	-4.65819	3.19009e-06	7.41854e-05
Pomp	5739.17	-0.433921	0.0931793	-4.65684	3.21104e-06	7.44903e-05
Rps15a-ps3	249.252	-0.641671	0.137847	-4.65496	3.24048e-06	7.50615e-05
Cryzl1	2028.31	-0.384542	0.0826423	-4.65309	3.27002e-06	7.56331e-05
Hbb-bs	38880.5	-0.837921	0.180161	-4.65096	3.30398e-06	7.61923e-05
Tmem199	1433.56	-0.414008	0.0890256	-4.65044	3.31225e-06	7.62701e-05
Gm5644	171.595	-0.749675	0.161298	-4.64775	3.35572e-06	7.71568e-05
2810001G20Rik	660.814	-0.478157	0.102945	-4.64478	3.40431e-06	7.81586e-05
Psmd14	8447.81	-0.448529	0.0966658	-4.64	3.48411e-06	7.98728e-05
Pop5	642.508	-0.435211	0.094016	-4.62912	3.67225e-06	8.40622e-05
Timm21	885.206	-0.445683	0.0964095	-4.62281	3.78583e-06	8.64081e-05
Lrrc3b	327.42	-0.537973	0.116442	-4.62009	3.83568e-06	8.74175e-05
Calm2	41142.3	-0.358844	0.0777499	-4.61537	3.92403e-06	8.93003e-05
2410006H16Rik	1852.29	-0.475681	0.103182	-4.61011	4.02451e-06	9.10757e-05
Mrpl13	2400.3	-0.464187	0.100681	-4.61045	4.01789e-06	9.10757e-05
Sdhaf2	1798.31	-0.423152	0.0918619	-4.6064	4.09707e-06	9.25617e-05
Mrpl30	2483.08	-0.379766	0.0824594	-4.60549	4.11491e-06	9.28299e-05
Med6	1283.73	-0.460962	0.100099	-4.60504	4.12382e-06	9.28963e-05
Scoc	4017.28	-0.328925	0.0715165	-4.59929	4.23939e-06	9.50868e-05
Snap25	8001.16	-0.325485	0.0708101	-4.59659	4.29452e-06	9.60466e-05
Gm16238	165.818	-0.679969	0.148138	-4.5901	4.43033e-06	9.89419e-05
Higd1a	2146.2	-0.433582	0.0945091	-4.58773	4.48083e-06	9.99264e-05
Psma4	3208.1	-0.407097	0.0887753	-4.5857	4.52476e-06	0.000100762
Psma1	5422.52	-0.364687	0.0795343	-4.58528	4.53378e-06	0.000100818
Dnajc18	2256.33	-0.371126	0.080968	-4.58362	4.57002e-06	0.000101479
Commd6	1316.27	-0.406547	0.0887337	-4.58165	4.61327e-06	0.000102294
Gm11425	148.068	-0.757935	0.165491	-4.57993	4.65134e-06	0.000102991
Gm10275	404.678	-0.595943	0.130139	-4.57928	4.66589e-06	0.00010302
Uqcrc2	9436.42	-0.42498	0.0928411	-4.57749	4.7058e-06	0.000103754
Hscb	159.718	-0.689021	0.150658	-4.57341	4.79841e-06	0.000105497
Gm15772	537.965	-0.49084	0.107359	-4.57193	4.83244e-06	0.000106096
Pemt	52.8945	-0.857985	0.18775	-4.56982	4.88148e-06	0.000106871
Slirp	313.414	-0.609368	0.133417	-4.56741	4.93787e-06	0.000107869
Shisa4	1104.36	-0.408231	0.0893817	-4.56728	4.94092e-06	0.000107869
B3galnt1	2990.59	-0.425876	0.0932809	-4.56552	4.98256e-06	0.000108473
Gm19503	56.0983	-0.851437	0.186527	-4.5647	5.00217e-06	0.00010865
Gm12231	138.322	-0.713409	0.156292	-4.56459	5.00464e-06	0.00010865
Gm10222	142.382	-0.696662	0.152706	-4.5621	5.06437e-06	0.000109625
Kcnc3	762.96	-0.42805	0.0939465	-4.55631	5.2059e-06	0.000111927
Mrpl46	907.56	-0.451494	0.0991783	-4.55235	5.30509e-06	0.000113589
Gm13306	101.687	-0.750321	0.164855	-4.55139	5.32919e-06	0.000113792
Hddc2	904.146	-0.520386	0.114335	-4.55143	5.32822e-06	0.000113792
Deb1	1064.47	-0.428955	0.0942624	-4.55065	5.34816e-06	0.00011404
Gm13202	123.031	-0.702268	0.154337	-4.55023	5.35861e-06	0.000114107
Rps16-ps2	284.232	-0.600399	0.132019	-4.54783	5.42013e-06	0.000115102
Chchd2	7385.87	-0.379609	0.0835628	-4.5428	5.55109e-06	0.000117403
Ccl9	66.3071	-0.84132	0.185484	-4.53581	5.73828e-06	0.000120791
S100a1	224.507	-0.645036	0.1422	-4.53613	5.72964e-06	0.000120791
Slc15a2	611.411	-0.548764	0.120981	-4.53596	5.73409e-06	0.000120791
Cacybp	6716.35	-0.338378	0.074604	-4.53566	5.74232e-06	0.000120791
Btf3	8160.03	-0.378047	0.0833782	-4.53412	5.7843e-06	0.000121509
Fundc1	1955.59	-0.399422	0.0881213	-4.53263	5.82524e-06	0.000122205
Gm14586	350.995	-0.552177	0.121858	-4.53131	5.86198e-06	0.00012281
Cst3	5293.51	-0.352354	0.0777712	-4.53065	5.88027e-06	0.000123027
Gfap	96.1186	-0.808278	0.178534	-4.5273	5.97413e-06	0.000124656
Gm5292	53.3724	-0.870577	0.192475	-4.52307	6.09476e-06	0.000127003
A830018L16Rik	725.055	-0.506481	0.112046	-4.5203	6.17516e-06	0.000128334
Alkbh7	748.576	-0.468559	0.103738	-4.51678	6.27885e-06	0.000129969
Hebp1	289.537	-0.565078	0.12513	-4.51594	6.30363e-06	0.000130309
Ndufs8	2267.97	-0.41882	0.0928485	-4.51079	6.45869e-06	0.00013316
Snrpd1	4928.93	-0.436741	0.0968441	-4.50973	6.49102e-06	0.00013365
Sarnp	2731	-0.346821	0.0769127	-4.50928	6.5048e-06	0.000133757
Rpl9-ps7	250.972	-0.657648	0.145889	-4.50785	6.54865e-06	0.000134481
Gm3724	137.076	-0.736322	0.163473	-4.50426	6.66061e-06	0.0001366
Rpsa-ps10	504.054	-0.511414	0.113632	-4.5006	6.77631e-06	0.000138607
Rps24-ps3	243.993	-0.607243	0.135182	-4.49203	7.05486e-06	0.000144115
Polr2d	1956.13	-0.386745	0.0861546	-4.48897	7.15697e-06	0.00014601
Eif2s1	5313.4	-0.398013	0.0886853	-4.48793	7.192e-06	0.000146532
Gm6204	231.883	-0.655041	0.145972	-4.48745	7.20798e-06	0.000146666
Fbxo9	1861.64	-0.346178	0.0771621	-4.48637	7.24468e-06	0.00014722
Emc2	1702.14	-0.373908	0.0834016	-4.48322	7.35258e-06	0.000149218
mt-Nd6	16656.6	-0.478144	0.106733	-4.4798	7.47139e-06	0.000151432
Rbm7	2937.87	-0.410828	0.0917505	-4.47766	7.5465e-06	0.000152557
Atp5g1	4175.92	-0.347745	0.0776681	-4.47732	7.55848e-06	0.000152601
Gm6565	143.545	-0.646124	0.144645	-4.46696	7.93382e-06	0.000159558
Gm14494	122.943	-0.675753	0.151385	-4.46381	8.0514e-06	0.000161297
Nsmce1	1905.53	-0.44279	0.0991933	-4.4639	8.04793e-06	0.000161297
Ndufa12	3497.18	-0.37165	0.0832866	-4.46231	8.10818e-06	0.000162018
Mt2	161.963	-0.626207	0.140615	-4.45334	8.45457e-06	0.000168291
Atp5l2-ps	152.917	-0.718773	0.161473	-4.45135	8.53325e-06	0.00016964
Psmb10	579.807	-0.439872	0.0989057	-4.44739	8.69187e-06	0.000172573
Mrps21	1803.26	-0.379965	0.0854669	-4.44576	8.75811e-06	0.000173667
Gm12482	73.5099	-0.772244	0.174221	-4.43256	9.31192e-06	0.00018418
Plgrkt	1514.85	-0.40751	0.0919924	-4.42983	9.4308e-06	0.000186294
Arl1	6797.89	-0.404587	0.0914214	-4.42552	9.62118e-06	0.000189574
Ier3ip1	1299.54	-0.419567	0.094817	-4.42502	9.64353e-06	0.000189774
Cyb5a	2168.46	-0.349682	0.0791413	-4.41846	9.94076e-06	0.000195376
Npas1	194.539	-0.603214	0.136578	-4.41663	1.00251e-05	0.000196044
2610524H06Rik	628.971	-0.483233	0.109604	-4.40891	1.03891e-05	0.000202652
Ifrd1	1524.2	-0.377529	0.0856503	-4.4078	1.04427e-05	0.000203444
Isca2	1270.87	-0.439774	0.0998169	-4.40581	1.05391e-05	0.000205065
Magoh	2664.73	-0.435578	0.0988813	-4.40506	1.05755e-05	0.000205259
Snrnp27	1603.99	-0.417816	0.0948695	-4.40412	1.06216e-05	0.000205898
Defb11	91.4513	-0.748494	0.170124	-4.3997	1.08402e-05	0.000209612
Dynll1	10625	-0.35001	0.0795493	-4.39991	1.08298e-05	0.000209612
Tusc3	8323.95	-0.383219	0.0871308	-4.3982	1.09154e-05	0.000210804
Bod1	2972.22	-0.313853	0.0714432	-4.39304	1.11776e-05	0.000215069
Selm	728.833	-0.45541	0.103706	-4.39135	1.1265e-05	0.000216483
Fam229b	466.754	-0.485598	0.1106	-4.39057	1.13054e-05	0.000216991
Dctpp1	1370.33	-0.400192	0.0911568	-4.39015	1.13273e-05	0.000217144
Gm15710	398.763	-0.486892	0.110926	-4.38935	1.13688e-05	0.000217671
Tex30	438.005	-0.484923	0.110623	-4.38357	1.16752e-05	0.000222941
Bola1	473.967	-0.465428	0.106177	-4.38351	1.1678e-05	0.000222941
Mpc1	644.324	-0.425364	0.0970516	-4.38287	1.17128e-05	0.000223159
Ndufb11	2752.28	-0.369917	0.0844425	-4.3807	1.18301e-05	0.000224844
Gstz1	721.526	-0.481809	0.110144	-4.37434	1.218e-05	0.000231212
Fam105a	345.126	-0.505943	0.115709	-4.37255	1.22801e-05	0.000232546
Ccne2	920.624	-0.401403	0.0918389	-4.37073	1.23829e-05	0.000234207
Nme1	983.444	-0.42303	0.0967977	-4.37025	1.24102e-05	0.000234438
Med30	1151.08	-0.378362	0.086707	-4.36368	1.27891e-05	0.000240428
Tmem261	1467.46	-0.43363	0.0994027	-4.36236	1.28668e-05	0.000241598
mt-Atp8	746.184	-0.506301	0.116101	-4.36088	1.29541e-05	0.000242937
1110015O18Rik	1086.33	-0.388683	0.0891401	-4.36036	1.29849e-05	0.000242937
Rpl27a	20576.9	-0.377247	0.0865154	-4.36047	1.29785e-05	0.000242937
Trmt10b	892.081	-0.38299	0.0878482	-4.35968	1.30251e-05	0.000243396
Napsa	35.1276	-0.855598	0.196295	-4.35873	1.30817e-05	0.00024416
Mrpl33	364.043	-0.564966	0.129666	-4.35708	1.3181e-05	0.000245719
Vmp1	3500.78	-0.443487	0.101906	-4.35193	1.34945e-05	0.000250962
Spryd7	2469.12	-0.424895	0.0976626	-4.35064	1.35741e-05	0.000252141
Acer3	715.487	-0.416151	0.0957923	-4.3443	1.39721e-05	0.000258609
Psmb1	6530.99	-0.392576	0.0903943	-4.34293	1.40596e-05	0.000259919
mt-Co2	1721.56	-0.48716	0.112181	-4.34262	1.40796e-05	0.000259979
Ppp1r14c	1579.37	-0.356252	0.0820508	-4.34184	1.41291e-05	0.000260586
Tmsb10	102783	-0.366103	0.084363	-4.33962	1.42732e-05	0.000262619
Gm7867	91.8103	-0.76238	0.175736	-4.3382	1.43651e-05	0.000263999
Pifo	118.098	-0.72233	0.166565	-4.33662	1.44691e-05	0.000265597
Serf2	979.793	-0.426927	0.09847	-4.33561	1.45359e-05	0.000266509
Arpc5	9884.62	-0.343597	0.0793366	-4.33088	1.48517e-05	0.000271659
E130114P18Rik	835.876	-0.419614	0.0969538	-4.32798	1.50482e-05	0.000274607
Unc50	1642.14	-0.36738	0.0848951	-4.32746	1.5084e-05	0.000274939
2610042L04Rik	217.622	-0.596178	0.13778	-4.32704	1.51126e-05	0.000275137
Mdh1	6964.85	-0.324752	0.0750674	-4.32613	1.51749e-05	0.000275949
Ndufb3	2766.16	-0.430626	0.0995661	-4.32503	1.52515e-05	0.000276873
Ndufb5	1785.48	-0.421503	0.0974599	-4.32488	1.52613e-05	0.000276873
Rps19-ps6	138.821	-0.662428	0.153207	-4.32373	1.53413e-05	0.000278002
Trappc2	1451.96	-0.408792	0.0946523	-4.31888	1.56822e-05	0.000283848
Nxt2	1250	-0.449013	0.103987	-4.31797	1.57472e-05	0.000284448
Nip7	2301.7	-0.390275	0.0904427	-4.31517	1.59484e-05	0.000286666
Zcchc12	11353.2	-0.393688	0.0912535	-4.31423	1.60162e-05	0.000287553
Tomm22	3850.34	-0.332894	0.0771698	-4.31379	1.60476e-05	0.000287785
Ccdc58	636.747	-0.424003	0.0983493	-4.3112	1.62374e-05	0.000290853
Gm13532	116.756	-0.733182	0.170091	-4.31052	1.62868e-05	0.000291403
Trhr	155.928	-0.627444	0.145575	-4.3101	1.6318e-05	0.000291626
Ormdl1	1263.4	-0.491475	0.11406	-4.30893	1.64045e-05	0.000292836
Lyplal1	449.443	-0.49141	0.114119	-4.30611	1.66152e-05	0.00029558
Txndc9	3787.59	-0.334411	0.0776948	-4.30416	1.67621e-05	0.000297513
AI987944	292.781	-0.515151	0.119796	-4.30025	1.70607e-05	0.000302123
Atp6v1g1	7594	-0.393158	0.0915271	-4.29554	1.74269e-05	0.000308259
Kctd4	685.956	-0.445726	0.103793	-4.29437	1.75193e-05	0.000309192
Ift20	1956.34	-0.381121	0.0887492	-4.29436	1.75194e-05	0.000309192
Pstk	616.702	-0.477869	0.111403	-4.28954	1.79042e-05	0.000315267
Ndufb10	3703.66	-0.364305	0.0849649	-4.28772	1.8052e-05	0.000317152
Churc1	160.305	-0.65926	0.153986	-4.28131	1.85798e-05	0.000325011
Npm3	784.228	-0.42872	0.100152	-4.28071	1.86298e-05	0.000325468
Tstd3	368.676	-0.469073	0.109586	-4.28043	1.86535e-05	0.000325516
Mettl23	1269.06	-0.397688	0.0930993	-4.27165	1.94029e-05	0.000336707
Ctu1	493.989	-0.457751	0.107168	-4.27135	1.94292e-05	0.000336786
Gm6472	359.473	-0.511535	0.119849	-4.26815	1.97097e-05	0.000341269
Pdcd6	2316.25	-0.378809	0.0888279	-4.26453	2.0032e-05	0.000346465
Gm6142	198.897	-0.669713	0.15709	-4.26324	2.01487e-05	0.00034771
Ech1	1234.66	-0.387268	0.0908621	-4.26215	2.02468e-05	0.000349015
Epb41l4aos	360.011	-0.504401	0.118509	-4.25622	2.07913e-05	0.000357611
Timm9	1107.52	-0.410999	0.0966861	-4.25087	2.12946e-05	0.000365058
Ost4	727.218	-0.390958	0.0919663	-4.2511	2.12721e-05	0.000365058
Mpv17	474.186	-0.442544	0.104163	-4.24855	2.15154e-05	0.000368032
Slc25a14	1452.13	-0.385102	0.0906548	-4.248	2.15688e-05	0.000368539
Arl6	1356.1	-0.452346	0.106492	-4.24768	2.15993e-05	0.000368656
Rps19-ps4	58.9624	-0.807276	0.190081	-4.24702	2.16635e-05	0.000369096
Rps10	17915.6	-0.366115	0.0863003	-4.24234	2.21205e-05	0.000376314
Gm14539	64.8564	-0.749924	0.176851	-4.24042	2.23101e-05	0.000378299
Mcts1	2378.94	-0.363773	0.0857824	-4.24065	2.22876e-05	0.000378299
Ndufa8	3572.23	-0.371703	0.0876756	-4.23953	2.23991e-05	0.000379396
Rpl36al	3060.71	-0.365821	0.0865336	-4.2275	2.36303e-05	0.000398025
Serpinb6a	860.29	-0.496874	0.117661	-4.22293	2.4115e-05	0.000405372
Them4	1619.79	-0.401321	0.0950638	-4.22159	2.4258e-05	0.000406896
Gm14383	131.924	-0.690595	0.163702	-4.2186	2.45823e-05	0.000411449
Dimt1	955.128	-0.400274	0.0949352	-4.21628	2.48363e-05	0.000415254
Gm6100	52.4383	-0.781779	0.185495	-4.21455	2.5028e-05	0.000418011
Mllt11	19659.6	-0.334855	0.0795698	-4.20832	2.57273e-05	0.000429229
Hopx	405.703	-0.541438	0.12877	-4.20468	2.61448e-05	0.000435262
AA465934	319.074	-0.518236	0.123404	-4.19952	2.67483e-05	0.000444359
Hcfc1r1	926.808	-0.402439	0.0958833	-4.19718	2.7026e-05	0.000446972
Bend6	2633.46	-0.353063	0.0841091	-4.19768	2.69667e-05	0.000446972
Slc6a2	183.371	-0.598759	0.142678	-4.19657	2.70989e-05	0.000447319
Ndufv3	2250.25	-0.362252	0.0863502	-4.19516	2.72684e-05	0.000449163
Zfp938	1242.86	-0.411906	0.0982338	-4.19312	2.75149e-05	0.000452387
Rpl23a	4963.59	-0.374874	0.0894353	-4.19156	2.77039e-05	0.000454415
Sdhaf4	335.9	-0.533694	0.127383	-4.18967	2.79357e-05	0.000457252
Stmn1	54061.1	-0.309356	0.0738817	-4.18718	2.82442e-05	0.000461816
Mtch2	5909.84	-0.374255	0.089399	-4.18635	2.8348e-05	0.000462542
Gm12371	309.353	-0.494452	0.118232	-4.18206	2.88877e-05	0.000470362
Akr1c19	233.524	-0.561806	0.134407	-4.17989	2.91653e-05	0.000474386
Gm8730	1083.66	-0.404237	0.0967235	-4.17931	2.92393e-05	0.000475093
Rpsa	43281.4	-0.326984	0.0782442	-4.17902	2.92772e-05	0.000475213
Nup35	1404.8	-0.388916	0.0931155	-4.1767	2.95766e-05	0.000479573
Rpl6	18144	-0.319158	0.0764638	-4.17398	2.99328e-05	0.000484339
Platr14	128.88	-0.646514	0.155008	-4.17084	3.03479e-05	0.000490036
Resp18	593.668	-0.414469	0.099385	-4.17034	3.04143e-05	0.000490265
Tyw5	358.867	-0.523288	0.12559	-4.16663	3.09133e-05	0.000495569
Capza2	9099.07	-0.324934	0.078029	-4.16427	3.12348e-05	0.000500207
Ywhaq	24825.9	-0.340254	0.0817369	-4.1628	3.14375e-05	0.000502936
Rps11	26174.4	-0.398972	0.0958887	-4.16078	3.17157e-05	0.000506865
Umad1	893.271	-0.397634	0.0956444	-4.15742	3.21859e-05	0.000511753
Cox19	2804.85	-0.316546	0.0761911	-4.15463	3.25813e-05	0.000515931
Rpl22-ps1	144.017	-0.632606	0.152376	-4.15161	3.30138e-05	0.000522249
Smim20	698.865	-0.437081	0.105399	-4.14692	3.36975e-05	0.000531085
Wbp5	6349.18	-0.354846	0.0855701	-4.14684	3.37089e-05	0.000531085
Gap43	28727.5	-0.317782	0.0766308	-4.14693	3.36969e-05	0.000531085
Cycs	4264	-0.350846	0.0846527	-4.14453	3.40513e-05	0.000535396
Prim1	1625.86	-0.40465	0.0976521	-4.14379	3.41611e-05	0.00053568
Msmo1	3924.44	-0.330301	0.0797302	-4.14273	3.43199e-05	0.000536369
Fam162a	1142.62	-0.381352	0.0921784	-4.13711	3.51714e-05	0.000547478
Tmem91	193.592	-0.542231	0.13123	-4.13191	3.59763e-05	0.000559448
Gm11585	198.521	-0.568213	0.13773	-4.12556	3.69835e-05	0.00057276
Pole4	2067.95	-0.354664	0.0859719	-4.12535	3.70165e-05	0.00057276
Ccdc90b	1953.28	-0.381863	0.0925799	-4.12469	3.71235e-05	0.000573278
mt-Cytb	101119	-0.377199	0.091461	-4.12415	3.721e-05	0.000574044
Sat2	355.653	-0.510956	0.123953	-4.12216	3.75335e-05	0.000578461
Gm9396	109.489	-0.673143	0.163683	-4.11247	3.91444e-05	0.00059933
Trnt1	2192.74	-0.337389	0.0820624	-4.11137	3.93323e-05	0.00060083
4930447C04Rik	321.046	-0.511954	0.124599	-4.10881	3.97703e-05	0.000606636
Gnpnat1	1120.01	-0.387084	0.0942809	-4.10565	4.03177e-05	0.000614075
Smim7	6537.08	-0.346767	0.0845269	-4.10245	4.08804e-05	0.000620218
Gm14681	607.873	-0.406781	0.0993063	-4.09622	4.19949e-05	0.000635887
9430053O09Rik	473.538	-0.523194	0.127741	-4.09575	4.2081e-05	0.000636573
Mrpl22	869.133	-0.380707	0.0930323	-4.0922	4.27303e-05	0.000644515
Rpl31-ps11	196.606	-0.575941	0.140856	-4.08888	4.33463e-05	0.000652542
Cby1	1908.64	-0.345173	0.0844144	-4.08903	4.33179e-05	0.000652542
Krt10	546.333	-0.446767	0.109272	-4.08858	4.34016e-05	0.000652743
Ndufs5	2257.85	-0.370849	0.0909689	-4.07666	4.56879e-05	0.000682513
Hibch	906.352	-0.397322	0.0974947	-4.07532	4.59516e-05	0.000685793
Cep164	548.352	-0.409872	0.100696	-4.0704	4.69315e-05	0.000698409
Mrpl28	2018.07	-0.363203	0.0893005	-4.06719	4.75825e-05	0.00070742
Gm7091	80.0839	-0.690376	0.169799	-4.06584	4.78593e-05	0.000709503
Gm10250	216.007	-0.565852	0.139211	-4.06471	4.80912e-05	0.000712262
Gm13339	133.696	-0.601012	0.147886	-4.06403	4.82334e-05	0.000713689
Uts2b	65.6687	-0.721222	0.177642	-4.05998	4.90768e-05	0.000723249
Cul2	4403.12	-0.342765	0.0844288	-4.05981	4.91118e-05	0.000723249
Ngb	89.1124	-0.68054	0.167662	-4.05901	4.92818e-05	0.000725067
Gm3531	327.343	-0.50425	0.124246	-4.05848	4.93931e-05	0.000726018
Rnf11	7785.55	-0.276538	0.0681608	-4.05714	4.96763e-05	0.000729491
1700123O20Rik	1148.39	-0.349353	0.0861158	-4.05679	4.97528e-05	0.000729927
Gm10925	963.647	-0.476358	0.117466	-4.05527	5.0077e-05	0.000733263
2010107G23Rik	2985.46	-0.351213	0.0866111	-4.05506	5.01215e-05	0.000733263
BC051226	392.62	-0.472541	0.116691	-4.0495	5.13282e-05	0.000747404
Gm10036	236.213	-0.543536	0.134245	-4.04882	5.14761e-05	0.000748857
Gm6450	135.181	-0.657689	0.162484	-4.04773	5.17177e-05	0.000751669
Mrpl11	2819.77	-0.373207	0.0922318	-4.0464	5.20121e-05	0.000755243
Nkain4	447.913	-0.465497	0.115128	-4.04329	5.2707e-05	0.000764621
Mmd2	2710.13	-0.339134	0.083917	-4.0413	5.31554e-05	0.000770406
Gm19246	217.837	-0.631384	0.156292	-4.03977	5.35039e-05	0.000773298
Nhp2l1	3870.3	-0.351373	0.0870158	-4.03804	5.39005e-05	0.000778307
Prorsd1	279.912	-0.494072	0.122407	-4.03631	5.42996e-05	0.000782618
Tor2a	400.913	-0.443191	0.109823	-4.03551	5.44828e-05	0.000783807
Gm10012	107.432	-0.666454	0.165249	-4.03304	5.50606e-05	0.00079035
Crls1	1076.58	-0.361486	0.0896515	-4.03212	5.52767e-05	0.000792223
Eif3i	5547.38	-0.366795	0.0910721	-4.02752	5.63671e-05	0.000806443
Gm14328	143.562	-0.588062	0.146135	-4.0241	5.71942e-05	0.000814534
Tcea1	5510.13	-0.36896	0.091754	-4.02119	5.79055e-05	0.000823683
Ociad1	8031.99	-0.320572	0.0797237	-4.02104	5.79425e-05	0.000823683
Fam213b	721.596	-0.433106	0.107747	-4.01966	5.82825e-05	0.00082776
Ndrg2	4467.37	-0.303865	0.0756082	-4.01895	5.8459e-05	0.000829511
Zfp133-ps	181.746	-0.58122	0.144656	-4.01793	5.87104e-05	0.000831562
Rps15a-ps7	104.432	-0.673832	0.167868	-4.01405	5.96862e-05	0.000843847
Gm11810	36.215	-0.777128	0.193725	-4.0115	6.03342e-05	0.000851356
Rab11a	7308.31	-0.319056	0.0795389	-4.01132	6.03814e-05	0.000851356
Nt5c3b	2406.46	-0.359538	0.0896719	-4.00948	6.08534e-05	0.000857234
Gria4	4828.4	-0.308757	0.0770717	-4.0061	6.17287e-05	0.000867316
Gm13408	182.006	-0.570643	0.142478	-4.00512	6.19858e-05	0.000869253
Yipf5	2968	-0.346643	0.0865778	-4.00383	6.23254e-05	0.000873229
Vps35	11108.2	-0.331106	0.0827599	-4.00081	6.31273e-05	0.000883669
Sdf2	2265.72	-0.350032	0.0875175	-3.99957	6.34588e-05	0.000887372
Gm15483	78.3755	-0.722078	0.180578	-3.99871	6.36877e-05	0.000889115
Rpl13a-ps1	40.8947	-0.772413	0.193253	-3.9969	6.41774e-05	0.000891412
Rps8-ps1	73.8647	-0.695215	0.173938	-3.9969	6.41762e-05	0.000891412
Mrpl57	1277.78	-0.388225	0.0971168	-3.9975	6.40141e-05	0.000891412
Smim15	2527.48	-0.362547	0.0907101	-3.99676	6.42141e-05	0.000891412
Rps6	16401.8	-0.326378	0.0816634	-3.99662	6.42531e-05	0.000891412
Tceal1	1258.62	-0.343748	0.0861123	-3.99186	6.55581e-05	0.000907091
Mrpl1	1007.63	-0.362827	0.090991	-3.9875	6.67728e-05	0.000920966
Ppil3	612.346	-0.418868	0.105087	-3.98593	6.72174e-05	0.000925116
Tpd52l2	2845.2	-0.340797	0.0855312	-3.98448	6.76289e-05	0.000929137
Mrps16	1005.22	-0.394057	0.098905	-3.9842	6.77074e-05	0.000929395
Psmb4	7224.22	-0.318596	0.0800085	-3.98203	6.83305e-05	0.000936296
Dnajc19	862.803	-0.392797	0.0986528	-3.98161	6.84502e-05	0.000937111
Cd200	10443.4	-0.302595	0.0760361	-3.97962	6.90242e-05	0.00094414
Agbl3	614.512	-0.436138	0.109723	-3.97489	7.04115e-05	0.000961863
Mrpl42	1971.38	-0.332757	0.0837171	-3.97478	7.04435e-05	0.000961863
Zfp277	1421.69	-0.369052	0.0928753	-3.97363	7.07851e-05	0.000964272
1110059G10Rik	939.547	-0.390072	0.0982125	-3.97172	7.13552e-05	0.000970057
Cdkl2	992.899	-0.437464	0.110196	-3.96989	7.19062e-05	0.000976694
Gabrg2	4786.99	-0.332825	0.0838676	-3.96846	7.23399e-05	0.000980874
Tmem183a	5925.86	-0.297244	0.0749389	-3.96648	7.29415e-05	0.000987311
Uchl1	16414.9	-0.327491	0.0826359	-3.96306	7.39948e-05	0.0010007
Rab26os	183.048	-0.604222	0.152517	-3.96167	7.44263e-05	0.00100566
Ccl27a	2747.45	-0.378006	0.095424	-3.96133	7.45322e-05	0.00100622
Tmem42	325.23	-0.451891	0.114211	-3.95663	7.60138e-05	0.00102235
Mrps36	734.036	-0.397146	0.100378	-3.9565	7.60558e-05	0.00102235
Rps5	20945.5	-0.331975	0.0839663	-3.95368	7.69598e-05	0.00103346
Rps13-ps4	118.369	-0.623576	0.157766	-3.95253	7.73306e-05	0.0010368
Rnf13	2288.49	-0.342576	0.0867067	-3.95098	7.78313e-05	0.00104172
BC002059	568.853	-0.408147	0.103545	-3.94175	8.08895e-05	0.00107894
Syce2	591.538	-0.396227	0.100616	-3.938	8.21625e-05	0.00109032
Ncald	4673.78	-0.316206	0.0803163	-3.93701	8.25024e-05	0.00109365
Mrps17	3677.63	-0.315519	0.0801449	-3.93686	8.25541e-05	0.00109365
Bnip3	2982.56	-0.423562	0.107684	-3.93338	8.37586e-05	0.00110759
Tmem9	2528.03	-0.330674	0.0841189	-3.93103	8.45836e-05	0.00111673
Yaf2	1986.27	-0.328301	0.0835385	-3.92994	8.4967e-05	0.00112084
Gm28530	89.9587	-0.654299	0.166618	-3.92695	8.6029e-05	0.00113293
Gemin7	1039.48	-0.346353	0.0883398	-3.9207	8.82938e-05	0.00115591
Gm7666	220.41	-0.538631	0.137414	-3.91978	8.8629e-05	0.00115933
Rpl10	30258.3	-0.323803	0.0826668	-3.91696	8.96731e-05	0.00117003
Sec13	3469.35	-0.313473	0.0800503	-3.91595	9.00494e-05	0.00117208
Rps6-ps3	121.535	-0.642103	0.16403	-3.91454	9.05749e-05	0.00117785
Gm11361	343.949	-0.549726	0.140473	-3.9134	9.10049e-05	0.0011786
1110004F10Rik	7531.91	-0.345407	0.0882498	-3.91397	9.07893e-05	0.0011786
Spock3	3315.69	-0.395119	0.101054	-3.91	9.22964e-05	0.00119128
Zc2hc1a	6397.91	-0.312184	0.0799125	-3.90657	9.36166e-05	0.00120732
Gm4294	170.027	-0.572642	0.146657	-3.90464	9.43655e-05	0.00121296
Mrto4	1894.18	-0.342168	0.0876228	-3.90501	9.42219e-05	0.00121296
Mlx	1811.49	-0.370057	0.0948383	-3.90198	9.541e-05	0.00122436
Gm37928	212.84	-0.623476	0.160018	-3.89628	9.76797e-05	0.00124834
Mpdu1	1878.14	-0.371129	0.0952948	-3.89453	9.83877e-05	0.00125533
Timm17a	1788.51	-0.308321	0.0791674	-3.89454	9.83843e-05	0.00125533
Gm12657	180.829	-0.584924	0.150265	-3.8926	9.91736e-05	0.00126329
Glrx3	7990.37	-0.380344	0.097749	-3.89103	9.98214e-05	0.0012705
Ndufaf4	2063.71	-0.350324	0.0900706	-3.88943	0.000100479	0.00127782
Prps1	2765.37	-0.330361	0.0849634	-3.88827	0.000100961	0.00128291
Efcab1	637.524	-0.436604	0.112326	-3.88694	0.000101516	0.00128857
Jkamp	1626.87	-0.327079	0.0841638	-3.88621	0.00010182	0.00128857
Eif2s2	7161.24	-0.340562	0.0876417	-3.88584	0.000101976	0.00128949
Pgrmc1	17079.8	-0.306289	0.0788644	-3.88374	0.000102863	0.00129859
Cops3	2764.72	-0.392512	0.101101	-3.88238	0.00010344	0.00130165
Lamtor3	2298.14	-0.332084	0.0855317	-3.88258	0.000103353	0.00130165
Zfand6	3336.19	-0.333627	0.0859427	-3.88197	0.000103614	0.00130279
Clns1a	3278.96	-0.327905	0.0845499	-3.87824	0.000105214	0.00131653
Cetn2	1900.76	-0.384332	0.099136	-3.87682	0.000105832	0.00132319
Tpd52l1	545.512	-0.448895	0.115858	-3.87451	0.000106838	0.0013347
Eif1ax	11577.9	-0.307322	0.0793361	-3.87367	0.000107207	0.00133771
Tph2	263.758	-0.539689	0.139345	-3.87305	0.000107483	0.00133847
Cox16	197.332	-0.548725	0.141822	-3.86911	0.000109232	0.00135384
Gpr34	133.731	-0.603567	0.156064	-3.86742	0.000109991	0.00135991
Rian	20151.9	-0.2936	0.0759946	-3.86344	0.000111803	0.00138012
Hspb11	554.921	-0.42016	0.108906	-3.85801	0.000114314	0.00140227
Gm15446	1244.38	-0.353864	0.0917459	-3.85701	0.000114785	0.00140227
Csgalnact2	863.712	-0.351973	0.09125	-3.85723	0.000114678	0.00140227
Gm16409	90.1311	-0.649108	0.168364	-3.8554	0.000115542	0.0014062
Slc31a2	363.828	-0.433099	0.112334	-3.85545	0.000115518	0.0014062
Zfp943	1305.99	-0.339341	0.0880314	-3.85477	0.000115838	0.0014087
Lage3	938.038	-0.407991	0.105873	-3.8536	0.000116394	0.00141435
Borcs7	610.019	-0.403074	0.104612	-3.85305	0.000116656	0.00141643
Gm4076	70.7131	-0.689973	0.179364	-3.84676	0.000119688	0.00145098
Gm26587	98.7781	-0.651333	0.169318	-3.84681	0.000119665	0.00145098
Trappc2l	1581.95	-0.373342	0.0970683	-3.84618	0.000119973	0.00145331
Pigf	421.306	-0.464179	0.120697	-3.84581	0.000120154	0.00145436
Rab33a	1472.55	-0.361469	0.0940519	-3.8433	0.000121392	0.00146594
Hmgcl	1191.98	-0.366817	0.0954572	-3.84274	0.00012167	0.00146816
Rsl24d1	1328.28	-0.337947	0.0879645	-3.84186	0.000122107	0.00147041
Ube2d3	16237.4	-0.309425	0.0805564	-3.8411	0.000122483	0.0014734
Gm7266	83.0786	-0.66523	0.173238	-3.83997	0.000123047	0.00147904
Cdkl1	307.02	-0.44655	0.116324	-3.83886	0.000123608	0.00148435
Mrps18a	1415.47	-0.3271	0.0852217	-3.83822	0.000123929	0.00148505
Chodl	528.937	-0.4302	0.112112	-3.83722	0.000124436	0.00148883
Fbxl5	4416.22	-0.330896	0.0862409	-3.83689	0.000124604	0.0014897
Lyrm2	1628.63	-0.378207	0.0985812	-3.8365	0.0001248	0.00149089
Blvra	569.562	-0.39673	0.103446	-3.83515	0.00012549	0.00149684
Fh1	2654.38	-0.367389	0.0958304	-3.83374	0.000126212	0.00150315
Nae1	3052.78	-0.338238	0.0882359	-3.83334	0.000126415	0.00150442
Tceb2	5327.8	-0.308254	0.0804246	-3.83283	0.000126679	0.0015064
Gm6051	64.0228	-0.679922	0.177496	-3.83063	0.000127818	0.00151879
Rpl36-ps2	42.9835	-0.731015	0.190921	-3.82888	0.000128726	0.00152725
Pdcd5	2002.85	-0.308869	0.0806782	-3.8284	0.000128977	0.00152906
Bnip3l	9894.82	-0.331084	0.0865337	-3.82606	0.000130208	0.00154013
Eif3h	14322.8	-0.340094	0.0889104	-3.82513	0.000130702	0.00154481
Aqp4	560.085	-0.518843	0.135676	-3.82414	0.000131228	0.00154985
Scg2	4674.98	-0.350122	0.0915686	-3.8236	0.000131517	0.00155208
Mrps24	1347.61	-0.332103	0.0868837	-3.82239	0.000132166	0.00155757
Rpl11	16334.1	-0.287613	0.075245	-3.82236	0.000132183	0.00155757
Oaz1	6882.09	-0.30725	0.0803913	-3.82194	0.000132407	0.00155904
Rpl36a-ps3	124.229	-0.594981	0.155713	-3.82102	0.000132899	0.00156364
Ralyl	2835.09	-0.33147	0.086762	-3.82045	0.000133209	0.00156493
9430092D12Rik	347.136	-0.515645	0.135061	-3.81787	0.000134611	0.00157545
Psmb2	3851.45	-0.313648	0.0821617	-3.81745	0.000134836	0.00157691
Slitrk4	1186.23	-0.31381	0.0822138	-3.817	0.000135087	0.00157865
Sms	9744.69	-0.295169	0.0773436	-3.81633	0.000135451	0.00158172
Psme2	2195.01	-0.353237	0.0926633	-3.81205	0.000137818	0.00160385
Rbx1	7832.79	-0.297497	0.078034	-3.81241	0.00013762	0.00160385
Rpl38-ps1	125.143	-0.602926	0.158179	-3.81168	0.000138026	0.00160457
Cnpy2	2123.71	-0.312873	0.0821129	-3.81028	0.000138811	0.00161245
Chchd4	1646.73	-0.31943	0.0838438	-3.80983	0.000139064	0.00161302
Sft2d1	1413.76	-0.327959	0.086265	-3.80176	0.00014367	0.00165657
Cmbl	268.291	-0.521686	0.137466	-3.79501	0.00014764	0.00169357
Chrac1	599.73	-0.400314	0.105507	-3.79417	0.000148137	0.00169676
Gm15616	75.2186	-0.669444	0.176491	-3.79308	0.00014879	0.001702
Zfp560	922.403	-0.353272	0.093137	-3.79304	0.000148813	0.001702
Mrps22	1340.31	-0.340556	0.0898306	-3.79109	0.000149987	0.00171291
Pld6	174.141	-0.532229	0.140475	-3.78877	0.000151395	0.00172598
Pin1	2239.44	-0.304392	0.0803648	-3.78763	0.000152091	0.00173059
Gm5428	102.922	-0.602487	0.1591	-3.78684	0.000152577	0.00173359
Lipo1	502.57	-0.429597	0.113627	-3.78077	0.000156342	0.00177119
Tppp3	1388.18	-0.365263	0.096608	-3.78087	0.00015628	0.00177119
mt-Tp	494.172	-0.396914	0.10504	-3.7787	0.000157647	0.0017837
Emg1	2663.28	-0.29498	0.0780648	-3.77866	0.000157675	0.0017837
Clybl	475.472	-0.464543	0.122987	-3.77716	0.000158624	0.00179053
Cfap36	2880.82	-0.303507	0.0803737	-3.7762	0.000159241	0.0017962
Gm10558	45.4887	-0.719994	0.190758	-3.77438	0.000160406	0.00180518
Ccdc32	1439.89	-0.35424	0.0938578	-3.77421	0.000160512	0.00180518
Rpl19-ps11	284.81	-0.47813	0.126871	-3.76863	0.000164149	0.00183955
Ndufab1	1143.19	-0.340776	0.0904688	-3.76678	0.000165364	0.00185073
Rps12-ps10	55.4585	-0.694705	0.184694	-3.76138	0.000168979	0.00188049
B3galt2	1345.56	-0.319181	0.0848585	-3.76133	0.000169009	0.00188049
Gm17383	235.381	-0.563581	0.149985	-3.75758	0.000171567	0.00190622
Ccng1	2387.57	-0.302416	0.0805328	-3.75519	0.00017321	0.0019231
B9d1	592.161	-0.435214	0.115902	-3.755	0.000173341	0.00192318
Gm13341	807.55	-0.44775	0.119282	-3.75372	0.000174228	0.00193165
Gm14322	228.509	-0.470407	0.125374	-3.75203	0.000175409	0.00194059
Rln1	81.1115	-0.628357	0.167778	-3.74516	0.000180278	0.00198318
Riiad1	201.809	-0.511339	0.136623	-3.7427	0.00018205	0.00199985
1110008P14Rik	692.072	-0.383147	0.102382	-3.74233	0.000182322	0.00200143
Grp	132.938	-0.550529	0.147232	-3.7392	0.00018461	0.00202369
Gm17214	50.4818	-0.690828	0.184994	-3.73432	0.000188223	0.00205804
Cbr1	3016.68	-0.34999	0.0937241	-3.73425	0.000188273	0.00205804
Aldoc	4214.41	-0.320641	0.0858753	-3.7338	0.000188614	0.00205907
Zfp606	3652.48	-0.298035	0.0798532	-3.73229	0.000189749	0.00206982
Emc7	1974.13	-0.300171	0.0804506	-3.73112	0.000190628	0.0020765
Zfp930	575.311	-0.411929	0.110422	-3.73049	0.00019111	0.00207955
Pfn2	20939.2	-0.282326	0.0756827	-3.73039	0.000191181	0.00207955
Chd3os	5765.4	-0.282764	0.0758118	-3.72981	0.000191622	0.00208062
Srp19	1383.7	-0.338302	0.090718	-3.72916	0.000192119	0.00208254
Rpl7a	29253	-0.287982	0.0773355	-3.72381	0.000196242	0.00212427
Rpl13-ps3	175.307	-0.539448	0.144888	-3.72322	0.000196702	0.00212777
Gm4613	256.877	-0.490798	0.131868	-3.72189	0.00019774	0.00213603
Tmco1	1989.23	-0.307643	0.0827309	-3.7186	0.00020033	0.00215802
Brdt	360.687	-0.422454	0.113627	-3.7179	0.000200885	0.0021625
Trim23	4301.65	-0.341852	0.0919536	-3.71765	0.000201082	0.00216312
Zfp273	737.318	-0.378454	0.10181	-3.71725	0.000201406	0.00216511
Mrps28	384.901	-0.447774	0.120563	-3.71401	0.000203997	0.00218995
5730409E04Rik	1813.95	-0.313676	0.0844744	-3.71327	0.0002046	0.0021949
Rps3a1	27445.9	-0.300423	0.0809334	-3.71198	0.000205648	0.00220463
Ndufa6	1962.23	-0.302676	0.0815704	-3.71062	0.000206754	0.00221496
Rps9	30158.8	-0.308926	0.0833221	-3.70761	0.000209223	0.00223679
Cldn10	59.5427	-0.674407	0.182004	-3.70546	0.000211009	0.00224971
Iqcb1	1808.53	-0.327848	0.0884859	-3.70509	0.000211316	0.00225143
Mrps10	1008.85	-0.346696	0.0935883	-3.70448	0.000211822	0.00225528
42985	15537.4	-0.341719	0.0922654	-3.70365	0.000212518	0.00226115
Smim10l2a	1318.6	-0.319077	0.086171	-3.70284	0.000213203	0.00226688
Mterf3	1089.3	-0.372045	0.100507	-3.70168	0.000214175	0.00227063
Snrpd2	4186.05	-0.357656	0.096621	-3.70164	0.000214214	0.00227063
Vma21	4118.58	-0.310144	0.0837795	-3.70191	0.000213983	0.00227063
Dstyk	690.249	-0.37456	0.10122	-3.70046	0.000215209	0.00227577
Snhg12	856.07	-0.372157	0.100566	-3.70062	0.000215069	0.00227577
Tdpx-ps1	160.473	-0.565855	0.152947	-3.69968	0.000215875	0.00227972
Mrpl3	2587.01	-0.306461	0.0828494	-3.69901	0.00021644	0.00228414
1500015O10Rik	627.889	-0.450553	0.121837	-3.69801	0.000217299	0.00229166
Gm6341	70.0815	-0.654597	0.177039	-3.69747	0.000217755	0.00229491
Polb	2487.41	-0.307649	0.0832733	-3.69445	0.00022036	0.00232079
Ctxn2	277.851	-0.449034	0.121572	-3.69357	0.000221129	0.00232417
Rmdn1	647.099	-0.419171	0.113554	-3.69137	0.000223047	0.00234275
Anapc16	1826.33	-0.313882	0.0850522	-3.69047	0.000223844	0.00234953
Yeats4	4778.61	-0.326105	0.0883702	-3.69022	0.000224059	0.00235021
Gm42993	82.9375	-0.676461	0.183423	-3.68798	0.000226038	0.00236618
Nudt1	353.143	-0.415526	0.112908	-3.68022	0.000233033	0.00242994
Cks2	929.741	-0.387413	0.105293	-3.67938	0.000233798	0.00243595
Rpl5-ps1	135.985	-0.603761	0.164138	-3.67839	0.000234714	0.00244386
Jagn1	1382.08	-0.372125	0.101184	-3.67771	0.000235337	0.00244555
Ndufa2	1557.56	-0.342358	0.0931751	-3.67435	0.000238453	0.0024745
Eif3e	9536.83	-0.311326	0.0849008	-3.66693	0.000245476	0.00253893
Gm12350	135.519	-0.546407	0.14916	-3.66322	0.000249064	0.00257056
Gm37602	50.5618	-0.690747	0.188663	-3.66128	0.000250956	0.002587
Ndufb7	2069.18	-0.351454	0.0960383	-3.65952	0.000252688	0.0025997
BC064078	80.4127	-0.63575	0.173759	-3.6588	0.000253395	0.00260525
mmu-mir-703	148.782	-0.523878	0.143572	-3.64888	0.000263387	0.00269177
Emc6	1736.43	-0.302981	0.0831265	-3.64482	0.000267582	0.00272948
Cartpt	118.02	-0.560237	0.153742	-3.644	0.00026843	0.00273633
Gm10074	89.2225	-0.626838	0.172051	-3.64332	0.000269144	0.00274168
Chmp2b	3164.79	-0.298064	0.0818223	-3.64282	0.000269663	0.00274352
Gm14044	116.909	-0.576728	0.158335	-3.64245	0.000270051	0.00274388
Gm6136	239.245	-0.499185	0.137043	-3.64255	0.000269955	0.00274388
Oaz1-ps	237.96	-0.48131	0.132156	-3.64197	0.000270557	0.00274543
Cisd2	2950.56	-0.327411	0.0899448	-3.64013	0.000272498	0.00275615
Clca3a1	69.5161	-0.638789	0.175589	-3.63798	0.000274781	0.00276665
Med28	2765.54	-0.305533	0.0841049	-3.63276	0.000280404	0.00281598
Grpel1	2295.02	-0.340837	0.0939007	-3.62976	0.00028368	0.00284521
Glmn	665.793	-0.41174	0.113453	-3.62916	0.000284346	0.00284822
Gatm	1259.71	-0.399791	0.11016	-3.62917	0.00028433	0.00284822
S100a6	236.682	-0.484181	0.133433	-3.62863	0.000284924	0.00285217
Uqcrfs1	4495.21	-0.296491	0.0817244	-3.62794	0.00028569	0.00285617
Cyp2b19	73.0942	-0.633677	0.174784	-3.62548	0.000288424	0.00287611
Zfp759	821.847	-0.378655	0.104487	-3.62394	0.00029015	0.00288962
Hsd17b10	2213.5	-0.378443	0.104448	-3.62328	0.000290886	0.0028951
Gm7079	180.501	-0.505432	0.139521	-3.62262	0.000291635	0.00289885
Anapc11	3260.57	-0.331663	0.0916317	-3.61952	0.000295146	0.00293001
Rgcc	454.787	-0.373096	0.103131	-3.6177	0.000297236	0.00294658
Fam92a	2370.05	-0.287037	0.0793778	-3.61609	0.000299088	0.00296158
Sepp1	6271.38	-0.591324	0.163577	-3.61496	0.000300391	0.00297259
Fam188a	1732.49	-0.341151	0.0943865	-3.61441	0.000301033	0.00297706
Zfp85	521.144	-0.394408	0.109139	-3.61381	0.000301731	0.00298206
Zfp950	1403.38	-0.307298	0.0850626	-3.61261	0.000303132	0.00299211
Mad2l1	1568.11	-0.302206	0.0836608	-3.61228	0.000303521	0.00299405
Pcp4	96.5133	-0.606671	0.167967	-3.61184	0.000304029	0.00299716
Cops4	4710.16	-0.325443	0.0901412	-3.61037	0.000305759	0.00300861
Serpini1	10823.8	-0.327481	0.0907671	-3.60792	0.000308658	0.00303319
Gm6822	42.5708	-0.690994	0.191545	-3.60747	0.000309194	0.00303419
RP23-178I17.3	84.9626	-0.627423	0.173918	-3.60758	0.000309061	0.00303419
Bcap29	990.282	-0.376873	0.104491	-3.60674	0.000310069	0.00303746
Gm14279	125.275	-0.610833	0.169398	-3.60591	0.000311056	0.00304521
Klhl13	8718.06	-0.343126	0.0951759	-3.60517	0.000311944	0.00305199
Tpt1	45845.7	-0.273399	0.0758514	-3.6044	0.000312874	0.00305917
Tefm	708.779	-0.454433	0.126149	-3.60235	0.000315347	0.00308142
Rpl13	20869.3	-0.282651	0.0784849	-3.60135	0.000316574	0.00309146
Ube2a	1814.32	-0.308672	0.0857839	-3.59824	0.000320372	0.00312328
Alg5	1028.35	-0.370135	0.102893	-3.59729	0.000321554	0.00312674
Pcdh11x	3167.71	-0.305627	0.0849613	-3.59726	0.000321593	0.00312674
Nrip3	592.275	-0.388743	0.108235	-3.59167	0.000328566	0.00318064
Gm10053	81.363	-0.604348	0.168333	-3.5902	0.000330426	0.00319383
Lrif1	1125.37	-0.349173	0.0973383	-3.58721	0.00033424	0.00322354
Polr2l	1011.33	-0.333738	0.093131	-3.58353	0.000338975	0.00325709
Il18	242.678	-0.465431	0.129909	-3.58276	0.000339987	0.00326272
Mir22hg	138.633	-0.527292	0.147332	-3.57894	0.000344989	0.00329454
Mien1	296.631	-0.495259	0.138409	-3.57822	0.00034594	0.00329831
Arl6ip4	880.044	-0.325025	0.0908357	-3.57816	0.00034602	0.00329831
Orc6	1693.63	-0.299849	0.0838297	-3.57689	0.000347708	0.00331238
Fyttd1	8065.8	-0.293042	0.0821447	-3.56738	0.000360562	0.00341257
Slc25a4	19170.2	-0.271196	0.0760232	-3.56727	0.000360716	0.00341257
2610001J05Rik	1683.34	-0.309592	0.0869156	-3.56198	0.000368067	0.00347443
Arpc1a	4720.14	-0.289461	0.0813655	-3.55754	0.000374349	0.00352305
Cgref1	782.243	-0.335594	0.0943945	-3.55523	0.000377646	0.00354978
Gm20563	126.701	-0.575959	0.162125	-3.55256	0.000381499	0.00357981
Srp9	1938.92	-0.283867	0.0799072	-3.55246	0.000381642	0.00357981
Pebp1	12257.3	-0.275794	0.0776413	-3.55216	0.000382086	0.00357981
9430038I01Rik	205.068	-0.515381	0.145149	-3.55071	0.00038419	0.00359393
Gm29260	656.263	-0.357696	0.100761	-3.54995	0.00038531	0.00360008
Krt222	413.5	-0.373716	0.105291	-3.54935	0.000386179	0.00360387
Bzw1	24431.3	-0.27767	0.0782429	-3.54881	0.000386969	0.00360909
Tomm20	10557.3	-0.241955	0.0682671	-3.54424	0.00039374	0.00366784
Gm5436	74.0549	-0.647786	0.182852	-3.54269	0.000396069	0.00368733
Mblac2	1433.51	-0.306238	0.0865247	-3.53931	0.000401171	0.00372591
Fam45a	1128.27	-0.312213	0.0882442	-3.53806	0.000403082	0.00373253
Myl6	10604.6	-0.298722	0.0844646	-3.53666	0.000405227	0.00374793
Rwdd1	1960.05	-0.279915	0.0792305	-3.53292	0.000410991	0.00378773
Smim4	362.049	-0.437988	0.124005	-3.53202	0.000412396	0.00379619
Gm5045	325.398	-0.411971	0.116896	-3.52424	0.000424699	0.00389562
Crym	548.439	-0.402063	0.114165	-3.52176	0.0004287	0.00392538
Mkln1os	159.765	-0.523202	0.148735	-3.51768	0.000435338	0.00396981
Abcc5	5000.24	-0.346316	0.0984651	-3.51714	0.000436218	0.00397551
Gm7846	87.2372	-0.591203	0.168133	-3.51629	0.000437623	0.00398598
Fahd2a	434.805	-0.40254	0.114549	-3.51412	0.000441221	0.00401058
Nudt14	518.813	-0.389577	0.110855	-3.51429	0.000440933	0.00401058
Rps15	25012.7	-0.304425	0.0866311	-3.51403	0.000441355	0.00401058
Ccdc107	751.428	-0.39894	0.113541	-3.51363	0.000442033	0.0040144
2410004B18Rik	1519.27	-0.276298	0.0786674	-3.51222	0.000444376	0.00403333
Phb	5839.39	-0.323536	0.092129	-3.51177	0.00044514	0.00403556
Bcas2	4265.01	-0.2621	0.0746451	-3.51127	0.000445963	0.00404066
Psmd6	4847.23	-0.292719	0.0833886	-3.51029	0.000447611	0.00405088
Commd1	436.399	-0.389644	0.111009	-3.51003	0.000448052	0.00405252
Gm6166	159.375	-0.546837	0.155961	-3.50625	0.000454475	0.00409633
Apoa1bp	1910.64	-0.344043	0.0981761	-3.50434	0.000457735	0.00412094
Drap1	4944.08	-0.257017	0.0733721	-3.50292	0.000460181	0.00414056
Tmem18	1755.38	-0.367567	0.10496	-3.50199	0.000461802	0.00414796
6530411M01Rik	98.8214	-0.57081	0.16305	-3.50083	0.00046382	0.00416368
Pex3	996.132	-0.358803	0.102561	-3.49842	0.000468018	0.00419411
Mtm1	204.037	-0.473322	0.135305	-3.49818	0.000468446	0.00419553
Ckmt1	1091.62	-0.324005	0.0926281	-3.49791	0.000468915	0.00419732
Tank	1066.14	-0.307103	0.0878317	-3.49649	0.000471418	0.00420463
Rpf2	1681.33	-0.342271	0.0979329	-3.49496	0.000474133	0.00422217
Gm8394	86.1772	-0.605433	0.173284	-3.49389	0.000476044	0.00423434
Tuba1a	343172	-0.367259	0.10513	-3.4934	0.000476917	0.00423968
Gm32444	107.721	-0.59868	0.171494	-3.49097	0.000481276	0.00427355
Gm10335	207.354	-0.469808	0.13459	-3.49066	0.000481832	0.00427606
Prdx5	3051.19	-0.341411	0.0978478	-3.4892	0.000484461	0.00429449
Ptpmt1	348.113	-0.401921	0.115308	-3.48563	0.000490987	0.00433998
Acp6	211.029	-0.477663	0.137074	-3.4847	0.000492689	0.00435009
Qpct	618.416	-0.370735	0.106401	-3.48432	0.000493383	0.00435374
Slc11a2	863.657	-0.33728	0.0968245	-3.48342	0.000495056	0.00436355
Mplkip	1131	-0.315982	0.0907215	-3.48299	0.000495841	0.00436801
Tmem17	469.467	-0.455609	0.130859	-3.48168	0.00049828	0.00438205
Rpl37rt	312.361	-0.425343	0.122179	-3.48131	0.000498959	0.00438554
Dph3	1931.28	-0.31433	0.0903593	-3.47867	0.000503903	0.00441156
Rnf138	3052.67	-0.326726	0.0939687	-3.47696	0.00050713	0.00443732
Gm5805	180.458	-0.567667	0.163288	-3.47649	0.000508025	0.00444015
Gm1821	635.11	-0.374767	0.107796	-3.47662	0.000507773	0.00444015
Itgb3bp	416.679	-0.417964	0.120419	-3.47091	0.000518706	0.00452335
Dhps	1613.37	-0.318228	0.0917266	-3.46931	0.0005218	0.00454524
Zpbp	94.9223	-0.631136	0.182172	-3.46451	0.000531201	0.00461814
Irak1bp1	1158.03	-0.294801	0.0851206	-3.46333	0.000533541	0.00463196
Dnajc24	532.352	-0.35046	0.101336	-3.4584	0.000543386	0.00469908
Gm13461	150.768	-0.515493	0.149103	-3.45729	0.00054564	0.00471078
Mpp1	746.395	-0.335961	0.0971748	-3.45729	0.000545646	0.00471078
Gm42991	232.03	-0.50254	0.145386	-3.45659	0.000547057	0.00472034
Gm7331	206.631	-0.486998	0.140918	-3.4559	0.00054846	0.00472982
Pnck	2596.36	-0.276507	0.0800362	-3.45478	0.00055074	0.00474685
Rgs13	81.3952	-0.594503	0.172102	-3.45436	0.000551594	0.00474896
Pex13	1975.25	-0.296128	0.0857234	-3.45446	0.000551399	0.00474896
Gm19817	37.3441	-0.668545	0.193551	-3.4541	0.000552141	0.00475012
Gm21399	55.9903	-0.632776	0.183201	-3.454	0.000552339	0.00475012
Mrpl21	1119.98	-0.321619	0.0931526	-3.4526	0.000555213	0.00476956
Zfp386	2079.59	-0.2898	0.0839843	-3.45064	0.000559259	0.00479902
Inpp1	1121.42	-0.289927	0.0840292	-3.45031	0.000559941	0.0048005
Parl	1312.12	-0.311071	0.0901632	-3.45009	0.000560395	0.00480083
Ndfip2	3969.37	-0.281888	0.0817226	-3.44933	0.00056198	0.00480912
Znhit1	946.21	-0.312991	0.0907615	-3.4485	0.000563716	0.00481868
Fsd1	1422.05	-0.289609	0.0840368	-3.44622	0.000568495	0.00485153
Polr1d	3091.01	-0.309524	0.0898593	-3.44454	0.000572026	0.00486832
mt-Nd3	514.522	-0.384789	0.11172	-3.44421	0.00057273	0.00487165
Cadm2	5245.82	-0.296336	0.0860826	-3.44246	0.000576441	0.0048895
Chpt1	844.116	-0.342714	0.0996034	-3.44078	0.000580037	0.004915
Lamtor1	2180.06	-0.317513	0.0922966	-3.44013	0.000581433	0.00492147
Txnl1	4257.72	-0.271677	0.0789951	-3.43916	0.000583514	0.0049364
Sub1	13199.2	-0.290042	0.0843824	-3.43723	0.000587705	0.00496915
Serinc1	20476.8	-0.247396	0.0720647	-3.43297	0.000597003	0.00503138
Morf4l1	16121.5	-0.329012	0.0958433	-3.43281	0.000597362	0.00503168
Ndfip1	14415.9	-0.295941	0.0862838	-3.42986	0.00060389	0.00507842
Slc35a5	1946.89	-0.268692	0.0783705	-3.42849	0.000606949	0.00510139
Olfm3	1386.03	-0.326432	0.0953022	-3.42524	0.000614267	0.00515455
Fam151b	175.252	-0.465896	0.136048	-3.42449	0.000615955	0.00516592
Tuba1c	1131.24	-0.376518	0.110002	-3.42284	0.000619707	0.00519459
Mrpl15	2116.72	-0.32768	0.0957759	-3.42132	0.000623174	0.00522084
Gm16439	83.2261	-0.573325	0.167624	-3.4203	0.000625529	0.00522932
Polr2e	2164.79	-0.295239	0.0864592	-3.41477	0.000638352	0.00531652
Pla2g3	76.9785	-0.577075	0.169168	-3.41124	0.000646675	0.00537721
Uba3	5033.97	-0.285355	0.0837364	-3.40777	0.000654952	0.00542286
Sh3bgrl	14796.6	-0.251913	0.0739581	-3.40616	0.000658838	0.00544924
Cpne7	210.722	-0.460844	0.135372	-3.40428	0.000663375	0.00548094
1110034G24Rik	468.454	-0.404264	0.118757	-3.40413	0.000663761	0.00548122
Blvrb	243.209	-0.441233	0.129718	-3.40148	0.000670232	0.00552879
RP23-361O12.5	57.068	-0.633096	0.186202	-3.40004	0.000673749	0.00555486
Smc2os	46.7292	-0.636451	0.187226	-3.39937	0.000675422	0.00556571
Cebpzos	275.699	-0.454295	0.133724	-3.39726	0.000680648	0.00560284
Rpl30-ps1	263.535	-0.446026	0.131311	-3.39672	0.000681981	0.00560788
Mydgf	1332.35	-0.307355	0.0905454	-3.39449	0.00068756	0.00563886
Serp1	4022.26	-0.273426	0.0806138	-3.3918	0.000694362	0.00568566
mt-Co3	2123.63	-0.615354	0.181466	-3.39101	0.000696362	0.0056982
Plekha4	90.0157	-0.598401	0.176472	-3.3909	0.000696625	0.0056982
RP24-407P8.1	492.996	-0.414502	0.122288	-3.38956	0.000700043	0.00571414
Klhl4	778.222	-0.373359	0.110175	-3.38879	0.000702029	0.00572735
Tmem50a	3592.81	-0.299383	0.0884487	-3.38482	0.000712248	0.0058016
Mpv17l	1166.97	-0.325032	0.0960477	-3.38407	0.000714198	0.0058114
Fastkd2	1168.53	-0.333247	0.0984879	-3.38363	0.000715331	0.00581357
Mrps18c	211.422	-0.471494	0.139395	-3.38243	0.00071847	0.0058332
Msra	880.216	-0.296092	0.0876805	-3.37694	0.000732963	0.00593616
Snhg14	5598.57	-0.274136	0.0811941	-3.37631	0.00073466	0.00594681
Ebpl	441.956	-0.368358	0.109181	-3.37384	0.000741266	0.00598162
Fnta	2985.28	-0.283573	0.0841206	-3.37102	0.000748893	0.00602443
Memo1	1531.9	-0.274528	0.0815123	-3.36794	0.000757328	0.00607345
Mrpl34	1160.22	-0.341122	0.101352	-3.36573	0.000763424	0.00611289
5530601H04Rik	1241.08	-0.396762	0.117906	-3.36508	0.000765228	0.00612104
Actr10	6200.59	-0.27896	0.0829073	-3.36472	0.000766203	0.00612569
42986	1486.56	-0.28855	0.0857825	-3.36374	0.000768948	0.00614448
Sec22a	1250.89	-0.358099	0.106467	-3.36347	0.000769699	0.00614702
Cnep1r1	1566.4	-0.27641	0.0821904	-3.36304	0.000770879	0.00615043
2700094K13Rik	2549.27	-0.299165	0.0889641	-3.36276	0.000771682	0.00615132
Gm8741	66.3897	-0.599114	0.178197	-3.36209	0.000773558	0.00616233
Mcee	451.007	-0.373211	0.111041	-3.36101	0.000776585	0.00618328
Slc25a33	503.265	-0.345032	0.102684	-3.36013	0.000779071	0.00619358
Vamp4	2187.38	-0.268315	0.0798526	-3.36013	0.000779061	0.00619358
Gm6807	104.596	-0.524313	0.156465	-3.35098	0.000805252	0.00636748
Dkkl1	71.4499	-0.59191	0.17666	-3.35056	0.000806471	0.00636787
Smdt1	2185.92	-0.277523	0.0828773	-3.34861	0.000812191	0.0064013
Rgs17	2500.22	-0.250552	0.074879	-3.34609	0.000819587	0.00645306
Banf1	3385.14	-0.26017	0.0777633	-3.34566	0.000820856	0.00645651
Gm9803	46.7938	-0.630327	0.188431	-3.34514	0.000822414	0.00646551
Atp6ap2	4421.42	-0.255981	0.0765689	-3.34315	0.000828329	0.00650543
Gm5617	134.093	-0.51155	0.153073	-3.34187	0.00083215	0.00652556
Gm8885	74.8076	-0.587926	0.176034	-3.33984	0.000838258	0.00656355
Cyp2j9	149.146	-0.49394	0.147943	-3.33873	0.000841627	0.00658305
Cenpw	388.134	-0.394507	0.118162	-3.33868	0.000841765	0.00658305
Zfp354a	610.645	-0.340968	0.102129	-3.3386	0.000842018	0.00658305
Gm15631	171.108	-0.481051	0.144103	-3.33824	0.000843111	0.00658498
mt-Co1	192650	-0.307087	0.0919889	-3.3383	0.000842917	0.00658498
Gm13772	106.948	-0.532201	0.159453	-3.33766	0.000844876	0.0065912
Stx8	868.202	-0.340363	0.101979	-3.33756	0.000845178	0.0065912
Rpl37a	14375.2	-0.331392	0.0992884	-3.33767	0.000844834	0.0065912
Arpc3	5626.11	-0.304821	0.0913416	-3.33716	0.000846407	0.00659748
Rbbp4	16991.6	-0.297643	0.0892115	-3.33638	0.00084877	0.00661256
3830406C13Rik	808.973	-0.311557	0.0933963	-3.33585	0.000850377	0.00661632
D630023F18Rik	39.9714	-0.646337	0.193772	-3.33556	0.000851277	0.00661887
RP23-140M6.1	41.6678	-0.647386	0.194146	-3.33453	0.000854424	0.0066334
Kbtbd8	556.614	-0.339781	0.101957	-3.33257	0.000860466	0.00667226
Gm10073	211.898	-0.464741	0.139477	-3.33204	0.000862129	0.00667324
Pmch	53.8806	-0.619874	0.186138	-3.33019	0.000867876	0.0067044
Thy1	625.424	-0.436059	0.131039	-3.32769	0.000875695	0.00675703
Gm12254	225.49	-0.448045	0.134722	-3.3257	0.00088196	0.00678625
Apoo-ps	38.0916	-0.646999	0.194606	-3.32467	0.000885236	0.00680473
Scfd1	2013.85	-0.296177	0.0890924	-3.32438	0.000886168	0.00680853
Snrpb2	2485.09	-0.277969	0.0836232	-3.32406	0.000887159	0.00681279
Rnft1	599.911	-0.317776	0.0957598	-3.31847	0.000905121	0.0069234
Zfp160	1996.21	-0.276336	0.0833279	-3.31625	0.000912348	0.00696499
Alg6	463.935	-0.404976	0.122143	-3.31558	0.000914534	0.00697825
Fis1	4826.79	-0.273649	0.0826112	-3.31249	0.000924705	0.00702144
Gm3752	198.497	-0.445455	0.134495	-3.31205	0.000926158	0.00702905
Htr1b	486.848	-0.349155	0.105429	-3.31175	0.000927132	0.00703027
Prkra	2984.01	-0.309861	0.093633	-3.30931	0.000935251	0.00708079
Gm3411	154.481	-0.48525	0.146708	-3.3076	0.000941004	0.00711397
Gm15464	54.2124	-0.61123	0.185124	-3.30173	0.000960905	0.0072388
Rpl22	9762.75	-0.238826	0.0723493	-3.30102	0.000963349	0.0072442
Sybu	3177.99	-0.260818	0.0790335	-3.30009	0.000966538	0.00726116
As3mt	616.4	-0.324616	0.0983723	-3.29987	0.000967291	0.00726332
Rps15-ps2	113.001	-0.525397	0.159259	-3.29901	0.000970254	0.00727503
6720427I07Rik	182.244	-0.503896	0.152794	-3.29787	0.000974213	0.0073012
Ict1	1310.03	-0.298168	0.0904371	-3.29697	0.000977347	0.00731765
Rgs4	2689.85	-0.281511	0.0854135	-3.29586	0.000981199	0.00733942
Sdhaf3	561.591	-0.343708	0.104326	-3.29454	0.000985812	0.00737039
Arl5c	116.433	-0.502662	0.152669	-3.29249	0.000993037	0.00740662
Rps19-ps3	138.108	-0.480322	0.14591	-3.2919	0.000995121	0.00741861
Gm4332	156.058	-0.485407	0.147522	-3.29041	0.00100041	0.00744732
Gm2464_2	133.987	-0.518852	0.158213	-3.27945	0.0010401	0.00769493
Ooep	286.859	-0.436021	0.132978	-3.27891	0.0010421	0.00770246
Aif1	64.1735	-0.579272	0.176679	-3.27868	0.00104294	0.00770502
Nudcd2	1189.25	-0.306393	0.093474	-3.27784	0.00104604	0.0077242
Cmpk1	8790.3	-0.261716	0.0799453	-3.27368	0.00106155	0.00780911
Cinp	1409.45	-0.284986	0.0870594	-3.27347	0.00106236	0.00781141
Pnrc2	3414.16	-0.250828	0.0766334	-3.27309	0.00106378	0.00781814
Ndufaf2	1074.8	-0.329441	0.100708	-3.27124	0.00107077	0.00785834
Hagh	758.701	-0.301785	0.0922793	-3.27034	0.00107416	0.00787956
3110052M02Rik	627.594	-0.323898	0.0990553	-3.26987	0.00107596	0.00788905
Idnk	950.61	-0.342809	0.104848	-3.26959	0.00107703	0.00789125
Triap1	861.195	-0.332758	0.101807	-3.26852	0.00108112	0.00791568
Rpp30	935.046	-0.317078	0.0970553	-3.26699	0.00108699	0.00793723
Cisd1	2001.92	-0.263177	0.0805522	-3.26716	0.00108631	0.00793723
0610040B10Rik	119.589	-0.55483	0.169896	-3.26571	0.00109191	0.00796393
Rpain	879.052	-0.325158	0.0996587	-3.26272	0.0011035	0.00802293
Ankrd49	945.747	-0.31062	0.0952567	-3.26087	0.00111072	0.00806791
Nup37	600.988	-0.369316	0.113291	-3.2599	0.0011145	0.00808776
Gm37553	33.0254	-0.636479	0.19538	-3.25765	0.0011234	0.00814038
Rasgrp2	897.535	-0.311885	0.0957427	-3.25754	0.00112384	0.00814038
Dnajb6	7689.59	-0.257208	0.0789578	-3.25754	0.00112381	0.00814038
Wdr61	1884.9	-0.276128	0.0847975	-3.25632	0.00112867	0.0081678
Gmfb	10663.1	-0.241458	0.0743548	-3.24738	0.00116473	0.00840531
Gabra1	1239.68	-0.291583	0.0898734	-3.24437	0.0011771	0.0084906
Coq3	736.834	-0.354327	0.109522	-3.2352	0.00121557	0.00871563
Apopt1	751.351	-0.369984	0.114408	-3.2339	0.00122111	0.00874322
Fcf1	1214.31	-0.325279	0.100583	-3.23394	0.00122096	0.00874322
Gm15453	85.8249	-0.591593	0.182944	-3.23374	0.0012218	0.00874339
Rnase4	363.981	-0.392405	0.121351	-3.23364	0.00122225	0.00874339
Ergic2	2602.44	-0.239105	0.0739624	-3.23278	0.0012259	0.00875341
H2-Q2	70.1438	-0.56312	0.174246	-3.23175	0.00123035	0.00878107
Luzp2	3816.3	-0.290463	0.0898839	-3.23153	0.00123129	0.00878107
Gm37792	64.1263	-0.585989	0.181363	-3.23104	0.00123342	0.00879096
Cd83	541.274	-0.373314	0.115579	-3.22994	0.00123816	0.00881664
Cml1	117.4	-0.515428	0.159829	-3.22487	0.00126031	0.00894164
Rpl36a	7040.11	-0.278623	0.0864044	-3.22464	0.00126131	0.00894464
Gm14150	313.325	-0.422737	0.131139	-3.22357	0.00126603	0.00896587
Gm13835	109.287	-0.54991	0.170607	-3.22325	0.00126745	0.00897186
Phospho2	1261.99	-0.295568	0.0917212	-3.22246	0.00127094	0.00899248
Mthfsl	200.296	-0.421269	0.130919	-3.21777	0.00129189	0.00909524
Gm14305	464.793	-0.352038	0.109414	-3.21748	0.00129322	0.00909802
Gm28661	865.428	-0.380771	0.118452	-3.21457	0.0013064	0.00917236
Rpl30	10994.9	-0.290545	0.0903949	-3.21417	0.00130821	0.00917487
Gm2897	244.536	-0.40094	0.124789	-3.21295	0.00131379	0.00919949
2210016L21Rik	1965.4	-0.24407	0.0759817	-3.21222	0.00131714	0.00921089
Stmn2	45117	-0.249613	0.0777304	-3.21127	0.00132148	0.00922845
Ppp2r3c	1669.94	-0.294347	0.0918421	-3.20492	0.00135099	0.00939233
Fam195b	2701.65	-0.280342	0.0875437	-3.20231	0.00136329	0.00946943
Med11	870.07	-0.302426	0.0944857	-3.20076	0.00137065	0.00950195
Dand5	190.091	-0.438631	0.137185	-3.19736	0.00138692	0.00957371
Dusp12	409.138	-0.366608	0.114812	-3.19313	0.00140739	0.00968927
N6amt1	735.826	-0.34647	0.108512	-3.19292	0.0014084	0.00969194
Zfp120	1034.94	-0.297785	0.093288	-3.19211	0.00141239	0.00971508
Glt8d1	1538.43	-0.264072	0.0827818	-3.18998	0.00142282	0.00976185
Snx10	2634.46	-0.275012	0.086236	-3.18906	0.00142736	0.00978351
Fcgr3	254.708	-0.427211	0.133968	-3.1889	0.00142815	0.00978457
Gm9294	138.48	-0.460942	0.144784	-3.18365	0.00145433	0.00993771
Gm7206	98.2223	-0.547806	0.172094	-3.18317	0.0014567	0.00994951
Gyg	1085.28	-0.316522	0.0994517	-3.18267	0.00145924	0.00996251

## Sheet: Down_GO
GroupID	Category	Term	Description	LogP	Log(q-value)	InTerm_InList	Genes	Symbols
1_Summary	GO Molecular Functions	GO:0003735	structural constituent of ribosome	-75.3393	-70.9992	86/152	14109,16785,19896,19921,19934,19942,19946,19951,19981,19988,20005,20042,20044,20054,20055,20068,20084,20085,20088,20091,20103,20104,20115,20116,22121,26451,27050,27207,27395,54217,56040,57294,57808,64655,64657,64660,66242,66258,66292,66416,66419,66448,66475,66480,66481,66489,66845,67025,67097,67115,67248,67308,67427,67671,67840,67941,68028,68052,68436,68463,68537,68565,68611,68735,75398,75617,768…	Fau,Rpsa,Rpl10a,Rpl19,Rpl22,Rpl27,Rpl30,Rpl32,Rpl37a,Rpl6,Rpl9,Rps12,Rps14,Rps15,Rps16,Rps17,Rps18,Rps19,Rps24,Rps3a1,Rps5,Rps6,Rps7,Rps8,Rpl13a,Rpl27a,Rps3,Rps11,Mrpl15,Rpl36,Rplp1,Rps27,Rpl35a,Mrps22,Mrps10,Mrps24,Mrps16,Mrps17,Mrps21,Ndufa7,Mrpl11,Mrpl20,Rps23,Rpl15,Rps21,Rpl35,Mrpl33,Rpl11,Rps10,Rpl14,Rpl39,Mrpl46,Rps20,Rpl38,Mrpl57,Rps27l,Rpl22l1,Rps13,Rpl34,Mrpl14,Mrpl13,Mrps18a,Mrpl28,Mrps…
1_Member	GO Molecular Functions	GO:0003735	structural constituent of ribosome	-75.3393	-70.9992	86/152	14109,16785,19896,19921,19934,19942,19946,19951,19981,19988,20005,20042,20044,20054,20055,20068,20084,20085,20088,20091,20103,20104,20115,20116,22121,26451,27050,27207,27395,54217,56040,57294,57808,64655,64657,64660,66242,66258,66292,66416,66419,66448,66475,66480,66481,66489,66845,67025,67097,67115,67248,67308,67427,67671,67840,67941,68028,68052,68436,68463,68537,68565,68611,68735,75398,75617,768…	Fau,Rpsa,Rpl10a,Rpl19,Rpl22,Rpl27,Rpl30,Rpl32,Rpl37a,Rpl6,Rpl9,Rps12,Rps14,Rps15,Rps16,Rps17,Rps18,Rps19,Rps24,Rps3a1,Rps5,Rps6,Rps7,Rps8,Rpl13a,Rpl27a,Rps3,Rps11,Mrpl15,Rpl36,Rplp1,Rps27,Rpl35a,Mrps22,Mrps10,Mrps24,Mrps16,Mrps17,Mrps21,Ndufa7,Mrpl11,Mrpl20,Rps23,Rpl15,Rps21,Rpl35,Mrpl33,Rpl11,Rps10,Rpl14,Rpl39,Mrpl46,Rps20,Rpl38,Mrpl57,Rps27l,Rpl22l1,Rps13,Rpl34,Mrpl14,Mrpl13,Mrps18a,Mrpl28,Mrps…
1_Member	KEGG Pathway	ko03010	Ribosome	-70.4698	-66.6068	88/177	14109,16785,19896,19921,19934,19941,19942,19946,19951,19981,19982,19988,20005,20042,20044,20054,20055,20068,20084,20085,20088,20091,20103,20104,20115,20116,22121,26451,27050,27176,27207,27395,54217,56040,57294,57808,64657,66242,66258,66292,66419,66448,66475,66480,66481,66483,66489,66845,67025,67097,67115,67248,67427,67671,67941,67945,68028,68052,68436,68463,68537,68565,68611,68735,75398,75617,768…	Fau,Rpsa,Rpl10a,Rpl19,Rpl22,Rpl26,Rpl27,Rpl30,Rpl32,Rpl37a,Rpl36a,Rpl6,Rpl9,Rps12,Rps14,Rps15,Rps16,Rps17,Rps18,Rps19,Rps24,Rps3a1,Rps5,Rps6,Rps7,Rps8,Rpl13a,Rpl27a,Rps3,Rpl7a,Rps11,Mrpl15,Rpl36,Rplp1,Rps27,Rpl35a,Mrps10,Mrps16,Mrps17,Mrps21,Mrpl11,Mrpl20,Rps23,Rpl15,Rps21,Rpl36al,Rpl35,Mrpl33,Rpl11,Rps10,Rpl14,Rpl39,Rps20,Rpl38,Rps27l,Rpl41,Rpl22l1,Rps13,Rpl34,Mrpl14,Mrpl13,Mrps18a,Mrpl28,Mrps18…
1_Member	KEGG Pathway	mmu03010	Ribosome	-70.4698	-66.6068	88/177	14109,16785,19896,19921,19934,19941,19942,19946,19951,19981,19982,19988,20005,20042,20044,20054,20055,20068,20084,20085,20088,20091,20103,20104,20115,20116,22121,26451,27050,27176,27207,27395,54217,56040,57294,57808,64657,66242,66258,66292,66419,66448,66475,66480,66481,66483,66489,66845,67025,67097,67115,67248,67427,67671,67941,67945,68028,68052,68436,68463,68537,68565,68611,68735,75398,75617,768…	Fau,Rpsa,Rpl10a,Rpl19,Rpl22,Rpl26,Rpl27,Rpl30,Rpl32,Rpl37a,Rpl36a,Rpl6,Rpl9,Rps12,Rps14,Rps15,Rps16,Rps17,Rps18,Rps19,Rps24,Rps3a1,Rps5,Rps6,Rps7,Rps8,Rpl13a,Rpl27a,Rps3,Rpl7a,Rps11,Mrpl15,Rpl36,Rplp1,Rps27,Rpl35a,Mrps10,Mrps16,Mrps17,Mrps21,Mrpl11,Mrpl20,Rps23,Rpl15,Rps21,Rpl36al,Rpl35,Mrpl33,Rpl11,Rps10,Rpl14,Rpl39,Rps20,Rpl38,Rps27l,Rpl41,Rpl22l1,Rps13,Rpl34,Mrpl14,Mrpl13,Mrps18a,Mrpl28,Mrps18…
1_Member	Reactome Gene Sets	R-MMU-156827	L13a-mediated translational silencing of Ceruloplasmin expression	-46.7881	-43.05	54/97	13665,13682,16341,16785,19921,19934,19941,19942,19946,19981,19982,19988,20044,20055,20084,20085,20088,20091,20104,20115,20116,22121,27050,27176,27207,54709,56040,57294,57808,66235,66475,66481,66483,66489,67097,67115,67204,67248,67427,67671,68052,68135,68436,75617,76846,98221,267019,268449,269261,270106,619547,100043876,100502825,100503670	Eif2s1,Eif4a2,Eif3e,Rpsa,Rpl19,Rpl22,Rpl26,Rpl27,Rpl30,Rpl37a,Rpl36a,Rpl6,Rps14,Rps16,Rps18,Rps19,Rps24,Rps3a1,Rps6,Rps7,Rps8,Rpl13a,Rps3,Rpl7a,Rps11,Eif3i,Rplp1,Rps27,Rpl35a,Eif1ax,Rps23,Rps21,Rpl36al,Rpl35,Rps10,Rpl14,Eif2s2,Rpl39,Rps20,Rpl38,Rps13,Eif3h,Rpl34,Rps25,Rps9,Eif3m,Rps15a,Rpl23a,Rpl12,Rpl13,Rpl34-ps1,Gm4705,Rpl37rt,Rpl5
1_Member	Reactome Gene Sets	R-MMU-72706	GTP hydrolysis and joining of the 60S ribosomal subunit	-46.1344	-42.4932	54/99	13665,13682,16341,16785,19921,19934,19941,19942,19946,19981,19982,19988,20044,20055,20084,20085,20088,20091,20104,20115,20116,22121,27050,27176,27207,54709,56040,57294,57808,66235,66475,66481,66483,66489,67097,67115,67204,67248,67427,67671,68052,68135,68436,75617,76846,98221,267019,268449,269261,270106,619547,100043876,100502825,100503670	Eif2s1,Eif4a2,Eif3e,Rpsa,Rpl19,Rpl22,Rpl26,Rpl27,Rpl30,Rpl37a,Rpl36a,Rpl6,Rps14,Rps16,Rps18,Rps19,Rps24,Rps3a1,Rps6,Rps7,Rps8,Rpl13a,Rps3,Rpl7a,Rps11,Eif3i,Rplp1,Rps27,Rpl35a,Eif1ax,Rps23,Rps21,Rpl36al,Rpl35,Rps10,Rpl14,Eif2s2,Rpl39,Rps20,Rpl38,Rps13,Eif3h,Rpl34,Rps25,Rps9,Eif3m,Rps15a,Rpl23a,Rpl12,Rpl13,Rpl34-ps1,Gm4705,Rpl37rt,Rpl5
1_Member	Reactome Gene Sets	R-MMU-72689	Formation of a pool of free 40S subunits	-45.4465	-41.8845	51/88	16341,16785,19921,19934,19941,19942,19946,19981,19982,19988,20044,20055,20084,20085,20088,20091,20104,20115,20116,22121,27050,27176,27207,54709,56040,57294,57808,66235,66475,66481,66483,66489,67097,67115,67248,67427,67671,68052,68135,68436,75617,76846,98221,267019,268449,269261,270106,619547,100043876,100502825,100503670	Eif3e,Rpsa,Rpl19,Rpl22,Rpl26,Rpl27,Rpl30,Rpl37a,Rpl36a,Rpl6,Rps14,Rps16,Rps18,Rps19,Rps24,Rps3a1,Rps6,Rps7,Rps8,Rpl13a,Rps3,Rpl7a,Rps11,Eif3i,Rplp1,Rps27,Rpl35a,Eif1ax,Rps23,Rps21,Rpl36al,Rpl35,Rps10,Rpl14,Rpl39,Rps20,Rpl38,Rps13,Eif3h,Rpl34,Rps25,Rps9,Eif3m,Rps15a,Rpl23a,Rpl12,Rpl13,Rpl34-ps1,Gm4705,Rpl37rt,Rpl5
1_Member	Reactome Gene Sets	R-MMU-72766	Translation	-44.7324	-41.2374	57/118	13665,13682,16341,16785,19921,19934,19941,19942,19946,19981,19982,19988,20044,20055,20084,20085,20088,20091,20104,20115,20116,20813,22121,27050,27058,27176,27207,54709,55949,56040,57294,57808,66235,66475,66481,66483,66489,67097,67115,67204,67248,67427,67671,68052,68135,68436,75617,76846,98221,267019,268449,269261,270106,619547,100043876,100502825,100503670	Eif2s1,Eif4a2,Eif3e,Rpsa,Rpl19,Rpl22,Rpl26,Rpl27,Rpl30,Rpl37a,Rpl36a,Rpl6,Rps14,Rps16,Rps18,Rps19,Rps24,Rps3a1,Rps6,Rps7,Rps8,Srp14,Rpl13a,Rps3,Srp9,Rpl7a,Rps11,Eif3i,Eef1b2,Rplp1,Rps27,Rpl35a,Eif1ax,Rps23,Rps21,Rpl36al,Rpl35,Rps10,Rpl14,Eif2s2,Rpl39,Rps20,Rpl38,Rps13,Eif3h,Rpl34,Rps25,Rps9,Eif3m,Rps15a,Rpl23a,Rpl12,Rpl13,Rpl34-ps1,Gm4705,Rpl37rt,Rpl5
1_Member	Reactome Gene Sets	R-MMU-72737	Cap-dependent Translation Initiation	-44.588	-41.2021	54/104	13665,13682,16341,16785,19921,19934,19941,19942,19946,19981,19982,19988,20044,20055,20084,20085,20088,20091,20104,20115,20116,22121,27050,27176,27207,54709,56040,57294,57808,66235,66475,66481,66483,66489,67097,67115,67204,67248,67427,67671,68052,68135,68436,75617,76846,98221,267019,268449,269261,270106,619547,100043876,100502825,100503670	Eif2s1,Eif4a2,Eif3e,Rpsa,Rpl19,Rpl22,Rpl26,Rpl27,Rpl30,Rpl37a,Rpl36a,Rpl6,Rps14,Rps16,Rps18,Rps19,Rps24,Rps3a1,Rps6,Rps7,Rps8,Rpl13a,Rps3,Rpl7a,Rps11,Eif3i,Rplp1,Rps27,Rpl35a,Eif1ax,Rps23,Rps21,Rpl36al,Rpl35,Rps10,Rpl14,Eif2s2,Rpl39,Rps20,Rpl38,Rps13,Eif3h,Rpl34,Rps25,Rps9,Eif3m,Rps15a,Rpl23a,Rpl12,Rpl13,Rpl34-ps1,Gm4705,Rpl37rt,Rpl5
1_Member	Reactome Gene Sets	R-MMU-72613	Eukaryotic Translation Initiation	-44.588	-41.2021	54/104	13665,13682,16341,16785,19921,19934,19941,19942,19946,19981,19982,19988,20044,20055,20084,20085,20088,20091,20104,20115,20116,22121,27050,27176,27207,54709,56040,57294,57808,66235,66475,66481,66483,66489,67097,67115,67204,67248,67427,67671,68052,68135,68436,75617,76846,98221,267019,268449,269261,270106,619547,100043876,100502825,100503670	Eif2s1,Eif4a2,Eif3e,Rpsa,Rpl19,Rpl22,Rpl26,Rpl27,Rpl30,Rpl37a,Rpl36a,Rpl6,Rps14,Rps16,Rps18,Rps19,Rps24,Rps3a1,Rps6,Rps7,Rps8,Rpl13a,Rps3,Rpl7a,Rps11,Eif3i,Rplp1,Rps27,Rpl35a,Eif1ax,Rps23,Rps21,Rpl36al,Rpl35,Rps10,Rpl14,Eif2s2,Rpl39,Rps20,Rpl38,Rps13,Eif3h,Rpl34,Rps25,Rps9,Eif3m,Rps15a,Rpl23a,Rpl12,Rpl13,Rpl34-ps1,Gm4705,Rpl37rt,Rpl5
1_Member	Reactome Gene Sets	R-MMU-1799339	SRP-dependent cotranslational protein targeting to membrane	-43.8249	-40.4848	48/80	16785,19921,19934,19941,19942,19946,19981,19982,19988,20044,20055,20084,20085,20088,20091,20104,20115,20116,20813,22121,27050,27058,27176,27207,56040,57294,57808,66475,66481,66483,66489,67097,67115,67248,67427,67671,68052,68436,75617,76846,267019,268449,269261,270106,619547,100043876,100502825,100503670	Rpsa,Rpl19,Rpl22,Rpl26,Rpl27,Rpl30,Rpl37a,Rpl36a,Rpl6,Rps14,Rps16,Rps18,Rps19,Rps24,Rps3a1,Rps6,Rps7,Rps8,Srp14,Rpl13a,Rps3,Srp9,Rpl7a,Rps11,Rplp1,Rps27,Rpl35a,Rps23,Rps21,Rpl36al,Rpl35,Rps10,Rpl14,Rpl39,Rps20,Rpl38,Rps13,Rpl34,Rps25,Rps9,Rps15a,Rpl23a,Rpl12,Rpl13,Rpl34-ps1,Gm4705,Rpl37rt,Rpl5
1_Member	Reactome Gene Sets	R-MMU-975956	Nonsense Mediated Decay (NMD) independent of the Exon Junction Complex (EJC)	-40.4617	-37.2677	46/81	16785,19921,19934,19941,19942,19946,19981,19982,19988,20044,20055,20084,20085,20088,20091,20104,20115,20116,22121,27050,27176,27207,56040,57294,57808,66475,66481,66483,66489,67097,67115,67248,67427,67671,68052,68436,75617,76846,267019,268449,269261,270106,619547,100043876,100502825,100503670	Rpsa,Rpl19,Rpl22,Rpl26,Rpl27,Rpl30,Rpl37a,Rpl36a,Rpl6,Rps14,Rps16,Rps18,Rps19,Rps24,Rps3a1,Rps6,Rps7,Rps8,Rpl13a,Rps3,Rpl7a,Rps11,Rplp1,Rps27,Rpl35a,Rps23,Rps21,Rpl36al,Rpl35,Rps10,Rpl14,Rpl39,Rps20,Rpl38,Rps13,Rpl34,Rps25,Rps9,Rps15a,Rpl23a,Rpl12,Rpl13,Rpl34-ps1,Gm4705,Rpl37rt,Rpl5
1_Member	Reactome Gene Sets	R-MMU-927802	Nonsense-Mediated Decay (NMD)	-38.3714	-35.2353	48/97	16785,17149,19921,19934,19941,19942,19946,19981,19982,19988,20044,20055,20084,20085,20088,20091,20104,20115,20116,22121,27050,27176,27207,52830,56040,57294,57808,66475,66481,66483,66489,67097,67115,67248,67427,67671,68052,68436,75617,76846,267019,268449,269261,270106,619547,100043876,100502825,100503670	Rpsa,Magoh,Rpl19,Rpl22,Rpl26,Rpl27,Rpl30,Rpl37a,Rpl36a,Rpl6,Rps14,Rps16,Rps18,Rps19,Rps24,Rps3a1,Rps6,Rps7,Rps8,Rpl13a,Rps3,Rpl7a,Rps11,Pnrc2,Rplp1,Rps27,Rpl35a,Rps23,Rps21,Rpl36al,Rpl35,Rps10,Rpl14,Rpl39,Rps20,Rpl38,Rps13,Rpl34,Rps25,Rps9,Rps15a,Rpl23a,Rpl12,Rpl13,Rpl34-ps1,Gm4705,Rpl37rt,Rpl5
1_Member	Reactome Gene Sets	R-MMU-975957	Nonsense Mediated Decay (NMD) enhanced by the Exon Junction Complex (EJC)	-38.3714	-35.2353	48/97	16785,17149,19921,19934,19941,19942,19946,19981,19982,19988,20044,20055,20084,20085,20088,20091,20104,20115,20116,22121,27050,27176,27207,52830,56040,57294,57808,66475,66481,66483,66489,67097,67115,67248,67427,67671,68052,68436,75617,76846,267019,268449,269261,270106,619547,100043876,100502825,100503670	Rpsa,Magoh,Rpl19,Rpl22,Rpl26,Rpl27,Rpl30,Rpl37a,Rpl36a,Rpl6,Rps14,Rps16,Rps18,Rps19,Rps24,Rps3a1,Rps6,Rps7,Rps8,Rpl13a,Rps3,Rpl7a,Rps11,Pnrc2,Rplp1,Rps27,Rpl35a,Rps23,Rps21,Rpl36al,Rpl35,Rps10,Rpl14,Rpl39,Rps20,Rpl38,Rps13,Rpl34,Rps25,Rps9,Rps15a,Rpl23a,Rpl12,Rpl13,Rpl34-ps1,Gm4705,Rpl37rt,Rpl5
1_Member	GO Molecular Functions	GO:0005198	structural molecule activity	-35.0909	-32.006	103/562	12390,14109,14580,16661,16785,16907,17904,19896,19921,19934,19942,19946,19951,19981,19988,20005,20042,20044,20054,20055,20068,20084,20085,20088,20091,20103,20104,20115,20116,22121,22142,22146,26451,27050,27207,27395,54217,56040,56378,56692,57294,57808,58187,64655,64657,64660,66242,66258,66292,66416,66419,66448,66475,66480,66481,66489,66508,66845,67025,67097,67115,67248,67308,67427,67671,67771,678…	Cav2,Fau,Gfap,Krt10,Rpsa,Lmnb2,Myl6,Rpl10a,Rpl19,Rpl22,Rpl27,Rpl30,Rpl32,Rpl37a,Rpl6,Rpl9,Rps12,Rps14,Rps15,Rps16,Rps17,Rps18,Rps19,Rps24,Rps3a1,Rps5,Rps6,Rps7,Rps8,Rpl13a,Tuba1a,Tuba1c,Rpl27a,Rps3,Rps11,Mrpl15,Rpl36,Rplp1,Arpc3,Lamtor3,Rps27,Rpl35a,Cldn10,Mrps22,Mrps10,Mrps24,Mrps16,Mrps17,Mrps21,Ndufa7,Mrpl11,Mrpl20,Rps23,Rpl15,Rps21,Rpl35,Lamtor1,Mrpl33,Rpl11,Rps10,Rpl14,Rpl39,Mrpl46,Rps20,Rpl…
1_Member	GO Biological Processes	GO:0006518	peptide metabolic process	-33.2017	-30.204	118/757	13665,13682,14580,14651,14775,14874,16341,16785,17149,19652,19896,19921,19934,19946,19951,19981,19988,20005,20044,20054,20055,20068,20084,20085,20088,20091,20103,20115,20116,20202,20394,20617,22121,26451,27050,27058,27176,27207,27395,28146,52469,54217,54709,55949,56040,56615,57294,57808,64657,64660,66116,66121,66143,66235,66242,66258,66286,66292,66416,66419,66448,66475,66480,66481,66489,66521,665…	Eif2s1,Eif4a2,Gfap,Hagh,Gpx1,Gstz1,Eif3e,Rpsa,Magoh,Rbm3,Rpl10a,Rpl19,Rpl22,Rpl30,Rpl32,Rpl37a,Rpl6,Rpl9,Rps14,Rps15,Rps16,Rps17,Rps18,Rps19,Rps24,Rps3a1,Rps5,Rps7,Rps8,S100a9,Scg5,Snca,Rpl13a,Rpl27a,Rps3,Srp9,Rpl7a,Rps11,Mrpl15,Serp1,Coa3,Rpl36,Eif3i,Eef1b2,Rplp1,Mgst1,Rps27,Rpl35a,Mrps10,Mrps24,Nat8f1,Chchd1,Eef1e1,Eif1ax,Mrps16,Mrps17,Sec11c,Mrps21,Ndufa7,Mrpl11,Mrpl20,Rps23,Rpl15,Rps21,Rpl35,…
1_Member	GO Biological Processes	GO:0006412	translation	-30.7501	-27.8249	102/618	13665,13682,16341,16785,17149,19652,19896,19921,19934,19946,19951,19981,19988,20005,20044,20054,20055,20068,20084,20085,20088,20091,20103,20115,20116,20202,22121,26451,27050,27058,27176,27207,27395,28146,52469,54217,54709,55949,56040,57294,57808,64657,64660,66121,66143,66235,66242,66258,66292,66416,66419,66448,66475,66480,66481,66489,66521,66845,67025,67115,67204,67248,67267,67427,67671,67840,679…	Eif2s1,Eif4a2,Eif3e,Rpsa,Magoh,Rbm3,Rpl10a,Rpl19,Rpl22,Rpl30,Rpl32,Rpl37a,Rpl6,Rpl9,Rps14,Rps15,Rps16,Rps17,Rps18,Rps19,Rps24,Rps3a1,Rps5,Rps7,Rps8,S100a9,Rpl13a,Rpl27a,Rps3,Srp9,Rpl7a,Rps11,Mrpl15,Serp1,Coa3,Rpl36,Eif3i,Eef1b2,Rplp1,Rps27,Rpl35a,Mrps10,Mrps24,Chchd1,Eef1e1,Eif1ax,Mrps16,Mrps17,Mrps21,Ndufa7,Mrpl11,Mrpl20,Rps23,Rpl15,Rps21,Rpl35,Rwdd1,Mrpl33,Rpl11,Rpl14,Eif2s2,Rpl39,Uqcc2,Rps20,R…
1_Member	GO Biological Processes	GO:0043603	cellular amide metabolic process	-30.2492	-27.3404	124/886	13665,13682,14580,14651,14775,14874,16341,16785,17149,18618,19652,19896,19921,19934,19946,19951,19981,19988,20005,20044,20054,20055,20068,20084,20085,20088,20091,20103,20115,20116,20202,20394,20617,22121,26451,27050,27058,27176,27207,27395,28146,52469,52633,54217,54709,55949,56040,56615,57294,57808,64657,64660,66116,66121,66143,66190,66235,66242,66258,66286,66292,66416,66419,66448,66475,66480,664…	Eif2s1,Eif4a2,Gfap,Hagh,Gpx1,Gstz1,Eif3e,Rpsa,Magoh,Pemt,Rbm3,Rpl10a,Rpl19,Rpl22,Rpl30,Rpl32,Rpl37a,Rpl6,Rpl9,Rps14,Rps15,Rps16,Rps17,Rps18,Rps19,Rps24,Rps3a1,Rps5,Rps7,Rps8,S100a9,Scg5,Snca,Rpl13a,Rpl27a,Rps3,Srp9,Rpl7a,Rps11,Mrpl15,Serp1,Coa3,Nit2,Rpl36,Eif3i,Eef1b2,Rplp1,Mgst1,Rps27,Rpl35a,Mrps10,Mrps24,Nat8f1,Chchd1,Eef1e1,Acer3,Eif1ax,Mrps16,Mrps17,Sec11c,Mrps21,Ndufa7,Mrpl11,Mrpl20,Rps23,Rp…
1_Member	GO Biological Processes	GO:0043043	peptide biosynthetic process	-30.2252	-27.3322	103/638	13665,13682,14651,16341,16785,17149,19652,19896,19921,19934,19946,19951,19981,19988,20005,20044,20054,20055,20068,20084,20085,20088,20091,20103,20115,20116,20202,22121,26451,27050,27058,27176,27207,27395,28146,52469,54217,54709,55949,56040,57294,57808,64657,64660,66121,66143,66235,66242,66258,66292,66416,66419,66448,66475,66480,66481,66489,66521,66845,67025,67115,67204,67248,67267,67427,67671,678…	Eif2s1,Eif4a2,Hagh,Eif3e,Rpsa,Magoh,Rbm3,Rpl10a,Rpl19,Rpl22,Rpl30,Rpl32,Rpl37a,Rpl6,Rpl9,Rps14,Rps15,Rps16,Rps17,Rps18,Rps19,Rps24,Rps3a1,Rps5,Rps7,Rps8,S100a9,Rpl13a,Rpl27a,Rps3,Srp9,Rpl7a,Rps11,Mrpl15,Serp1,Coa3,Rpl36,Eif3i,Eef1b2,Rplp1,Rps27,Rpl35a,Mrps10,Mrps24,Chchd1,Eef1e1,Eif1ax,Mrps16,Mrps17,Mrps21,Ndufa7,Mrpl11,Mrpl20,Rps23,Rpl15,Rps21,Rpl35,Rwdd1,Mrpl33,Rpl11,Rpl14,Eif2s2,Rpl39,Uqcc2,Rp…
1_Member	GO Biological Processes	GO:0043604	amide biosynthetic process	-28.9387	-26.0609	107/707	13665,13682,14651,16341,16785,17149,18618,19652,19896,19921,19934,19946,19951,19981,19988,20005,20044,20054,20055,20068,20084,20085,20088,20091,20103,20115,20116,20202,22121,26451,27050,27058,27176,27207,27395,28146,52469,54217,54709,55949,56040,57294,57808,64657,64660,66121,66143,66235,66242,66258,66292,66416,66419,66448,66475,66480,66481,66489,66521,66845,67025,67115,67204,67248,67267,67427,676…	Eif2s1,Eif4a2,Hagh,Eif3e,Rpsa,Magoh,Pemt,Rbm3,Rpl10a,Rpl19,Rpl22,Rpl30,Rpl32,Rpl37a,Rpl6,Rpl9,Rps14,Rps15,Rps16,Rps17,Rps18,Rps19,Rps24,Rps3a1,Rps5,Rps7,Rps8,S100a9,Rpl13a,Rpl27a,Rps3,Srp9,Rpl7a,Rps11,Mrpl15,Serp1,Coa3,Rpl36,Eif3i,Eef1b2,Rplp1,Rps27,Rpl35a,Mrps10,Mrps24,Chchd1,Eef1e1,Eif1ax,Mrps16,Mrps17,Mrps21,Ndufa7,Mrpl11,Mrpl20,Rps23,Rpl15,Rps21,Rpl35,Rwdd1,Mrpl33,Rpl11,Rpl14,Eif2s2,Rpl39,Uqc…
1_Member	Reactome Gene Sets	R-MMU-72695	Formation of the ternary complex, and subsequently, the 43S complex	-26.4131	-23.5643	28/45	13665,16341,16785,20044,20055,20084,20085,20088,20091,20104,20115,20116,27050,27207,54709,57294,66235,66475,66481,67097,67204,67427,68052,68135,75617,76846,98221,267019	Eif2s1,Eif3e,Rpsa,Rps14,Rps16,Rps18,Rps19,Rps24,Rps3a1,Rps6,Rps7,Rps8,Rps3,Rps11,Eif3i,Rps27,Eif1ax,Rps23,Rps21,Rps10,Eif2s2,Rps20,Rps13,Eif3h,Rps25,Rps9,Eif3m,Rps15a
1_Member	Reactome Gene Sets	R-MMU-72649	Translation initiation complex formation	-25.7222	-22.8873	29/51	13665,13682,16341,16785,20044,20055,20084,20085,20088,20091,20104,20115,20116,27050,27207,54709,57294,66235,66475,66481,67097,67204,67427,68052,68135,75617,76846,98221,267019	Eif2s1,Eif4a2,Eif3e,Rpsa,Rps14,Rps16,Rps18,Rps19,Rps24,Rps3a1,Rps6,Rps7,Rps8,Rps3,Rps11,Eif3i,Rps27,Eif1ax,Rps23,Rps21,Rps10,Eif2s2,Rps20,Rps13,Eif3h,Rps25,Rps9,Eif3m,Rps15a
1_Member	Reactome Gene Sets	R-MMU-72662	Activation of the mRNA upon binding of the cap-binding complex and eIFs, and subsequent binding to 4	-25.3863	-22.6144	29/52	13665,13682,16341,16785,20044,20055,20084,20085,20088,20091,20104,20115,20116,27050,27207,54709,57294,66235,66475,66481,67097,67204,67427,68052,68135,75617,76846,98221,267019	Eif2s1,Eif4a2,Eif3e,Rpsa,Rps14,Rps16,Rps18,Rps19,Rps24,Rps3a1,Rps6,Rps7,Rps8,Rps3,Rps11,Eif3i,Rps27,Eif1ax,Rps23,Rps21,Rps10,Eif2s2,Rps20,Rps13,Eif3h,Rps25,Rps9,Eif3m,Rps15a
1_Member	Reactome Gene Sets	R-MMU-72702	Ribosomal scanning and start codon recognition	-25.3863	-22.6144	29/52	13665,13682,16341,16785,20044,20055,20084,20085,20088,20091,20104,20115,20116,27050,27207,54709,57294,66235,66475,66481,67097,67204,67427,68052,68135,75617,76846,98221,267019	Eif2s1,Eif4a2,Eif3e,Rpsa,Rps14,Rps16,Rps18,Rps19,Rps24,Rps3a1,Rps6,Rps7,Rps8,Rps3,Rps11,Eif3i,Rps27,Eif1ax,Rps23,Rps21,Rps10,Eif2s2,Rps20,Rps13,Eif3h,Rps25,Rps9,Eif3m,Rps15a
1_Member	Reactome Gene Sets	R-MMU-72312	rRNA processing	-18.1666	-15.4797	33/111	14791,19921,19934,19941,19942,19946,19981,19982,19988,20044,20104,20115,20826,22121,27176,56040,57316,57808,66483,66489,67115,67248,67671,68436,73736,76846,268449,269261,270106,619547,100043876,100502825,100503670	Emg1,Rpl19,Rpl22,Rpl26,Rpl27,Rpl30,Rpl37a,Rpl36a,Rpl6,Rps14,Rps6,Rps7,Snu13,Rpl13a,Rpl7a,Rplp1,C1d,Rpl35a,Rpl36al,Rpl35,Rpl14,Rpl39,Rpl38,Rpl34,Fcf1,Rps9,Rpl23a,Rpl12,Rpl13,Rpl34-ps1,Gm4705,Rpl37rt,Rpl5
1_Member	Reactome Gene Sets	R-MMU-8868773	rRNA processing in the nucleus and cytosol	-18.1666	-15.4797	33/111	14791,19921,19934,19941,19942,19946,19981,19982,19988,20044,20104,20115,20826,22121,27176,56040,57316,57808,66483,66489,67115,67248,67671,68436,73736,76846,268449,269261,270106,619547,100043876,100502825,100503670	Emg1,Rpl19,Rpl22,Rpl26,Rpl27,Rpl30,Rpl37a,Rpl36a,Rpl6,Rps14,Rps6,Rps7,Snu13,Rpl13a,Rpl7a,Rplp1,C1d,Rpl35a,Rpl36al,Rpl35,Rpl14,Rpl39,Rpl38,Rpl34,Fcf1,Rps9,Rpl23a,Rpl12,Rpl13,Rpl34-ps1,Gm4705,Rpl37rt,Rpl5
1_Member	Reactome Gene Sets	R-MMU-6791226	Major pathway of rRNA processing in the nucleolus and cytosol	-18.1666	-15.4797	33/111	14791,19921,19934,19941,19942,19946,19981,19982,19988,20044,20104,20115,20826,22121,27176,56040,57316,57808,66483,66489,67115,67248,67671,68436,73736,76846,268449,269261,270106,619547,100043876,100502825,100503670	Emg1,Rpl19,Rpl22,Rpl26,Rpl27,Rpl30,Rpl37a,Rpl36a,Rpl6,Rps14,Rps6,Rps7,Snu13,Rpl13a,Rpl7a,Rplp1,C1d,Rpl35a,Rpl36al,Rpl35,Rpl14,Rpl39,Rpl38,Rpl34,Fcf1,Rps9,Rpl23a,Rpl12,Rpl13,Rpl34-ps1,Gm4705,Rpl37rt,Rpl5
2_Summary	Reactome Gene Sets	R-MMU-163200	Respiratory electron transport, ATP synthesis by chemiosmotic coupling, and heat production by uncou	-41.3733	-38.0745	48/87	11949,11950,11951,11957,11958,13063,17991,20523,22272,27425,28080,54405,57423,66046,66091,66152,66218,66377,66414,66416,66495,66576,66594,66694,66916,67003,67126,67130,67264,68194,68197,68202,68342,68375,68493,69487,70316,71679,72900,75597,76947,78330,104130,225887,228033,230075,407785,595136,12857,12859,12864,12866,12867,17992,17993,66142,66144,66290,66925,67530,69875,110323,114143,11739,20617,2…	Atp5c1,Atp5f1,Atp5g1,Atp5j,Atp5k,Cycs,Ndufa2,Slc25a14,Uqcrq,Atp5l,Atp5o,Ndufa1,Atp5j2,Ndufb5,Ndufa3,Uqcr10,Ndufb9,Ndufc1,Ndufa12,Ndufa7,Ndufb3,Uqcrh,Uqcr11,Uqcrfs1,Ndufb7,Uqcrc2,Atp5e,Ndufa6,Ndufb8,Ndufb4,Ndufc2,Ndufa5,Ndufb10,Ndufa8,Ndufaf4,Ndufaf5,Ndufab1,Atp5h,Ndufv2,Ndufaf2,Ndufaf6,Ndufv3,Ndufb11,Ndufs8,Atp5g3,Ndufb6,Ndufs6,Ndufs5,Cox4i1,Cox5b,Cox6c,Cox7a2,Cox7c,Ndufa4,Ndufs4,Cox7b,Atp6v1f,At…
2_Member	Reactome Gene Sets	R-MMU-163200	Respiratory electron transport, ATP synthesis by chemiosmotic coupling, and heat production by uncou	-41.3733	-38.0745	48/87	11949,11950,11951,11957,11958,13063,17991,20523,22272,27425,28080,54405,57423,66046,66091,66152,66218,66377,66414,66416,66495,66576,66594,66694,66916,67003,67126,67130,67264,68194,68197,68202,68342,68375,68493,69487,70316,71679,72900,75597,76947,78330,104130,225887,228033,230075,407785,595136	Atp5c1,Atp5f1,Atp5g1,Atp5j,Atp5k,Cycs,Ndufa2,Slc25a14,Uqcrq,Atp5l,Atp5o,Ndufa1,Atp5j2,Ndufb5,Ndufa3,Uqcr10,Ndufb9,Ndufc1,Ndufa12,Ndufa7,Ndufb3,Uqcrh,Uqcr11,Uqcrfs1,Ndufb7,Uqcrc2,Atp5e,Ndufa6,Ndufb8,Ndufb4,Ndufc2,Ndufa5,Ndufb10,Ndufa8,Ndufaf4,Ndufaf5,Ndufab1,Atp5h,Ndufv2,Ndufaf2,Ndufaf6,Ndufv3,Ndufb11,Ndufs8,Atp5g3,Ndufb6,Ndufs6,Ndufs5
2_Member	KEGG Pathway	ko00190	Oxidative phosphorylation	-40.8514	-37.6252	57/134	11949,11950,11951,11957,11958,12857,12859,12864,12866,12867,17991,17992,17993,22272,27425,28080,54405,57423,66046,66091,66142,66144,66152,66218,66290,66377,66414,66416,66495,66576,66594,66694,66916,66925,67003,67126,67130,67264,67530,68194,68197,68202,68342,68375,69875,70316,71679,72900,78330,104130,110323,114143,225887,228033,230075,407785,595136	Atp5c1,Atp5f1,Atp5g1,Atp5j,Atp5k,Cox4i1,Cox5b,Cox6c,Cox7a2,Cox7c,Ndufa2,Ndufa4,Ndufs4,Uqcrq,Atp5l,Atp5o,Ndufa1,Atp5j2,Ndufb5,Ndufa3,Cox7b,Atp6v1f,Uqcr10,Ndufb9,Atp6v1g1,Ndufc1,Ndufa12,Ndufa7,Ndufb3,Uqcrh,Uqcr11,Uqcrfs1,Ndufb7,Sdhd,Uqcrc2,Atp5e,Ndufa6,Ndufb8,Uqcrb,Ndufb4,Ndufc2,Ndufa5,Ndufb10,Ndufa8,Ndufa11,Ndufab1,Atp5h,Ndufv2,Ndufv3,Ndufb11,Cox6b1,Atp6v0b,Ndufs8,Atp5g3,Ndufb6,Ndufs6,Ndufs5
2_Member	KEGG Pathway	mmu00190	Oxidative phosphorylation	-40.8514	-37.6252	57/134	11949,11950,11951,11957,11958,12857,12859,12864,12866,12867,17991,17992,17993,22272,27425,28080,54405,57423,66046,66091,66142,66144,66152,66218,66290,66377,66414,66416,66495,66576,66594,66694,66916,66925,67003,67126,67130,67264,67530,68194,68197,68202,68342,68375,69875,70316,71679,72900,78330,104130,110323,114143,225887,228033,230075,407785,595136	Atp5c1,Atp5f1,Atp5g1,Atp5j,Atp5k,Cox4i1,Cox5b,Cox6c,Cox7a2,Cox7c,Ndufa2,Ndufa4,Ndufs4,Uqcrq,Atp5l,Atp5o,Ndufa1,Atp5j2,Ndufb5,Ndufa3,Cox7b,Atp6v1f,Uqcr10,Ndufb9,Atp6v1g1,Ndufc1,Ndufa12,Ndufa7,Ndufb3,Uqcrh,Uqcr11,Uqcrfs1,Ndufb7,Sdhd,Uqcrc2,Atp5e,Ndufa6,Ndufb8,Uqcrb,Ndufb4,Ndufc2,Ndufa5,Ndufb10,Ndufa8,Ndufa11,Ndufab1,Atp5h,Ndufv2,Ndufv3,Ndufb11,Cox6b1,Atp6v0b,Ndufs8,Atp5g3,Ndufb6,Ndufs6,Ndufs5
2_Member	KEGG Pathway	mmu05012	Parkinson's disease	-36.4206	-33.3109	55/144	11739,11949,11950,11951,11957,12857,12859,12864,12866,12867,13063,17991,17992,17993,20617,22223,22272,28080,54405,66046,66091,66142,66152,66218,66377,66414,66416,66495,66576,66594,66694,66916,66925,67003,67126,67130,67264,67530,68194,68197,68202,68342,68375,69875,70316,71679,72900,78330,104130,110323,225887,228033,230075,407785,595136	Slc25a4,Atp5c1,Atp5f1,Atp5g1,Atp5j,Cox4i1,Cox5b,Cox6c,Cox7a2,Cox7c,Cycs,Ndufa2,Ndufa4,Ndufs4,Snca,Uchl1,Uqcrq,Atp5o,Ndufa1,Ndufb5,Ndufa3,Cox7b,Uqcr10,Ndufb9,Ndufc1,Ndufa12,Ndufa7,Ndufb3,Uqcrh,Uqcr11,Uqcrfs1,Ndufb7,Sdhd,Uqcrc2,Atp5e,Ndufa6,Ndufb8,Uqcrb,Ndufb4,Ndufc2,Ndufa5,Ndufb10,Ndufa8,Ndufa11,Ndufab1,Atp5h,Ndufv2,Ndufv3,Ndufb11,Cox6b1,Ndufs8,Atp5g3,Ndufb6,Ndufs6,Ndufs5
2_Member	Reactome Gene Sets	R-MMU-1428517	The citric acid (TCA) cycle and respiratory electron transport	-33.9061	-30.8447	50/127	11949,11950,11951,11957,11958,13063,14194,17991,20523,22272,27425,28080,54405,57423,66046,66091,66152,66218,66377,66414,66416,66495,66576,66594,66694,66916,66925,67003,67126,67130,67264,68194,68197,68202,68342,68375,68493,69487,70316,71679,72900,75597,76947,78330,104130,225887,228033,230075,407785,595136	Atp5c1,Atp5f1,Atp5g1,Atp5j,Atp5k,Cycs,Fh1,Ndufa2,Slc25a14,Uqcrq,Atp5l,Atp5o,Ndufa1,Atp5j2,Ndufb5,Ndufa3,Uqcr10,Ndufb9,Ndufc1,Ndufa12,Ndufa7,Ndufb3,Uqcrh,Uqcr11,Uqcrfs1,Ndufb7,Sdhd,Uqcrc2,Atp5e,Ndufa6,Ndufb8,Ndufb4,Ndufc2,Ndufa5,Ndufb10,Ndufa8,Ndufaf4,Ndufaf5,Ndufab1,Atp5h,Ndufv2,Ndufaf2,Ndufaf6,Ndufv3,Ndufb11,Ndufs8,Atp5g3,Ndufb6,Ndufs6,Ndufs5
2_Member	KEGG Pathway	ko05010	Alzheimer's disease	-33.3559	-30.338	57/175	11949,11950,11951,11957,12314,12857,12859,12864,12866,12867,13063,15108,17991,17992,17993,20617,22272,28080,54405,66046,66091,66142,66152,66218,66377,66414,66416,66495,66576,66594,66694,66916,66925,67003,67126,67130,67264,67530,68194,68197,68202,68342,68375,69875,70316,71679,72900,75600,78330,104130,110323,225887,228033,230075,234664,407785,595136	Atp5c1,Atp5f1,Atp5g1,Atp5j,Calm2,Cox4i1,Cox5b,Cox6c,Cox7a2,Cox7c,Cycs,Hsd17b10,Ndufa2,Ndufa4,Ndufs4,Snca,Uqcrq,Atp5o,Ndufa1,Ndufb5,Ndufa3,Cox7b,Uqcr10,Ndufb9,Ndufc1,Ndufa12,Ndufa7,Ndufb3,Uqcrh,Uqcr11,Uqcrfs1,Ndufb7,Sdhd,Uqcrc2,Atp5e,Ndufa6,Ndufb8,Uqcrb,Ndufb4,Ndufc2,Ndufa5,Ndufb10,Ndufa8,Ndufa11,Ndufab1,Atp5h,Ndufv2,Calml4,Ndufv3,Ndufb11,Cox6b1,Ndufs8,Atp5g3,Ndufb6,Nae1,Ndufs6,Ndufs5
2_Member	KEGG Pathway	mmu05010	Alzheimer's disease	-33.3559	-30.338	57/175	11949,11950,11951,11957,12314,12857,12859,12864,12866,12867,13063,15108,17991,17992,17993,20617,22272,28080,54405,66046,66091,66142,66152,66218,66377,66414,66416,66495,66576,66594,66694,66916,66925,67003,67126,67130,67264,67530,68194,68197,68202,68342,68375,69875,70316,71679,72900,75600,78330,104130,110323,225887,228033,230075,234664,407785,595136	Atp5c1,Atp5f1,Atp5g1,Atp5j,Calm2,Cox4i1,Cox5b,Cox6c,Cox7a2,Cox7c,Cycs,Hsd17b10,Ndufa2,Ndufa4,Ndufs4,Snca,Uqcrq,Atp5o,Ndufa1,Ndufb5,Ndufa3,Cox7b,Uqcr10,Ndufb9,Ndufc1,Ndufa12,Ndufa7,Ndufb3,Uqcrh,Uqcr11,Uqcrfs1,Ndufb7,Sdhd,Uqcrc2,Atp5e,Ndufa6,Ndufb8,Uqcrb,Ndufb4,Ndufc2,Ndufa5,Ndufb10,Ndufa8,Ndufa11,Ndufab1,Atp5h,Ndufv2,Calml4,Ndufv3,Ndufb11,Cox6b1,Ndufs8,Atp5g3,Ndufb6,Nae1,Ndufs6,Ndufs5
2_Member	KEGG Pathway	ko05016	Huntington's disease	-31.6459	-28.686	58/194	11739,11949,11950,11951,11957,12857,12859,12864,12866,12867,13063,14775,17991,17992,17993,22272,28080,54405,66046,66091,66142,66152,66218,66377,66414,66416,66420,66491,66495,66576,66594,66694,66916,66925,67003,67126,67130,67264,67530,68194,68197,68202,68342,68375,69241,69875,70316,71679,72900,78330,104130,110323,225887,228033,230075,245841,407785,595136	Slc25a4,Atp5c1,Atp5f1,Atp5g1,Atp5j,Cox4i1,Cox5b,Cox6c,Cox7a2,Cox7c,Cycs,Gpx1,Ndufa2,Ndufa4,Ndufs4,Uqcrq,Atp5o,Ndufa1,Ndufb5,Ndufa3,Cox7b,Uqcr10,Ndufb9,Ndufc1,Ndufa12,Ndufa7,Polr2e,Polr2l,Ndufb3,Uqcrh,Uqcr11,Uqcrfs1,Ndufb7,Sdhd,Uqcrc2,Atp5e,Ndufa6,Ndufb8,Uqcrb,Ndufb4,Ndufc2,Ndufa5,Ndufb10,Ndufa8,Polr2d,Ndufa11,Ndufab1,Atp5h,Ndufv2,Ndufv3,Ndufb11,Cox6b1,Ndufs8,Atp5g3,Ndufb6,Polr2h,Ndufs6,Ndufs5
2_Member	KEGG Pathway	mmu05016	Huntington's disease	-31.6459	-28.686	58/194	11739,11949,11950,11951,11957,12857,12859,12864,12866,12867,13063,14775,17991,17992,17993,22272,28080,54405,66046,66091,66142,66152,66218,66377,66414,66416,66420,66491,66495,66576,66594,66694,66916,66925,67003,67126,67130,67264,67530,68194,68197,68202,68342,68375,69241,69875,70316,71679,72900,78330,104130,110323,225887,228033,230075,245841,407785,595136	Slc25a4,Atp5c1,Atp5f1,Atp5g1,Atp5j,Cox4i1,Cox5b,Cox6c,Cox7a2,Cox7c,Cycs,Gpx1,Ndufa2,Ndufa4,Ndufs4,Uqcrq,Atp5o,Ndufa1,Ndufb5,Ndufa3,Cox7b,Uqcr10,Ndufb9,Ndufc1,Ndufa12,Ndufa7,Polr2e,Polr2l,Ndufb3,Uqcrh,Uqcr11,Uqcrfs1,Ndufb7,Sdhd,Uqcrc2,Atp5e,Ndufa6,Ndufb8,Uqcrb,Ndufb4,Ndufc2,Ndufa5,Ndufb10,Ndufa8,Polr2d,Ndufa11,Ndufab1,Atp5h,Ndufv2,Ndufv3,Ndufb11,Cox6b1,Ndufs8,Atp5g3,Ndufb6,Polr2h,Ndufs6,Ndufs5
2_Member	Reactome Gene Sets	R-MMU-611105	Respiratory electron transport	-31.2323	-28.2901	36/65	13063,17991,22272,54405,66046,66091,66152,66218,66377,66414,66416,66495,66576,66594,66694,66916,67003,67130,67264,68194,68197,68202,68342,68375,68493,69487,70316,72900,75597,76947,78330,104130,225887,230075,407785,595136	Cycs,Ndufa2,Uqcrq,Ndufa1,Ndufb5,Ndufa3,Uqcr10,Ndufb9,Ndufc1,Ndufa12,Ndufa7,Ndufb3,Uqcrh,Uqcr11,Uqcrfs1,Ndufb7,Uqcrc2,Ndufa6,Ndufb8,Ndufb4,Ndufc2,Ndufa5,Ndufb10,Ndufa8,Ndufaf4,Ndufaf5,Ndufab1,Ndufv2,Ndufaf2,Ndufaf6,Ndufv3,Ndufb11,Ndufs8,Ndufb6,Ndufs6,Ndufs5
2_Member	KEGG Pathway	ko04932	Non-alcoholic fatty liver disease (NAFLD)	-25.591	-22.7824	46/151	12857,12859,12864,12866,12867,13063,13665,17991,17992,17993,21428,22272,54405,66046,66091,66142,66152,66218,66377,66414,66416,66495,66576,66594,66694,66916,66925,67003,67130,67264,67530,68194,68197,68202,68342,68375,69875,70316,72900,78330,104130,110323,225887,230075,407785,595136	Cox4i1,Cox5b,Cox6c,Cox7a2,Cox7c,Cycs,Eif2s1,Ndufa2,Ndufa4,Ndufs4,Mlx,Uqcrq,Ndufa1,Ndufb5,Ndufa3,Cox7b,Uqcr10,Ndufb9,Ndufc1,Ndufa12,Ndufa7,Ndufb3,Uqcrh,Uqcr11,Uqcrfs1,Ndufb7,Sdhd,Uqcrc2,Ndufa6,Ndufb8,Uqcrb,Ndufb4,Ndufc2,Ndufa5,Ndufb10,Ndufa8,Ndufa11,Ndufab1,Ndufv2,Ndufv3,Ndufb11,Cox6b1,Ndufs8,Ndufb6,Ndufs6,Ndufs5
2_Member	KEGG Pathway	mmu04932	Non-alcoholic fatty liver disease (NAFLD)	-25.591	-22.7824	46/151	12857,12859,12864,12866,12867,13063,13665,17991,17992,17993,21428,22272,54405,66046,66091,66142,66152,66218,66377,66414,66416,66495,66576,66594,66694,66916,66925,67003,67130,67264,67530,68194,68197,68202,68342,68375,69875,70316,72900,78330,104130,110323,225887,230075,407785,595136	Cox4i1,Cox5b,Cox6c,Cox7a2,Cox7c,Cycs,Eif2s1,Ndufa2,Ndufa4,Ndufs4,Mlx,Uqcrq,Ndufa1,Ndufb5,Ndufa3,Cox7b,Uqcr10,Ndufb9,Ndufc1,Ndufa12,Ndufa7,Ndufb3,Uqcrh,Uqcr11,Uqcrfs1,Ndufb7,Sdhd,Uqcrc2,Ndufa6,Ndufb8,Uqcrb,Ndufb4,Ndufc2,Ndufa5,Ndufb10,Ndufa8,Ndufa11,Ndufab1,Ndufv2,Ndufv3,Ndufb11,Cox6b1,Ndufs8,Ndufb6,Ndufs6,Ndufs5
2_Member	Reactome Gene Sets	R-MMU-6799198	Complex I biogenesis	-25.3863	-22.6144	29/52	17991,54405,66046,66091,66218,66377,66414,66416,66495,66916,67130,67264,68194,68197,68202,68342,68375,68493,69487,70316,72900,75597,76947,78330,104130,225887,230075,407785,595136	Ndufa2,Ndufa1,Ndufb5,Ndufa3,Ndufb9,Ndufc1,Ndufa12,Ndufa7,Ndufb3,Ndufb7,Ndufa6,Ndufb8,Ndufb4,Ndufc2,Ndufa5,Ndufb10,Ndufa8,Ndufaf4,Ndufaf5,Ndufab1,Ndufv2,Ndufaf2,Ndufaf6,Ndufv3,Ndufb11,Ndufs8,Ndufb6,Ndufs6,Ndufs5
2_Member	GO Biological Processes	GO:0022900	electron transport chain	-14.3468	-11.747	24/74	12857,12859,12867,13063,17993,20617,22272,56428,66072,66148,66152,66218,66416,66495,66576,66925,67264,67530,67636,68197,68202,72900,75597,407785	Cox4i1,Cox5b,Cox7c,Cycs,Ndufs4,Snca,Uqcrq,Mtch2,Sdhaf2,Dnajc15,Uqcr10,Ndufb9,Ndufa7,Ndufb3,Uqcrh,Sdhd,Ndufb8,Uqcrb,Etfrf1,Ndufc2,Ndufa5,Ndufv2,Ndufaf2,Ndufs6
2_Member	GO Biological Processes	GO:0055114	oxidation-reduction process	-13.7451	-11.1608	93/903	11668,11757,12176,12408,12857,12859,12867,12971,13063,13090,13167,14077,14194,14775,15108,17449,17751,17991,17992,17993,18477,18634,19302,20617,21672,22166,22272,27226,27357,52637,53382,54405,54683,56295,56428,56615,66046,66072,66091,66148,66152,66218,66234,66377,66400,66414,66416,66469,66495,66576,66594,66609,66694,66916,66925,67003,67096,67130,67264,67530,67636,68033,68197,68202,68342,68375,687…	Aldh1a1,Prdx3,Bnip3,Cbr1,Cox4i1,Cox5b,Cox7c,Crym,Cycs,Cyp2b19,Dbi,Fabp3,Fh1,Gpx1,Hsd17b10,Mdh1,Mt3,Ndufa2,Ndufa4,Ndufs4,Prdx1,Pex7,Pex2,Snca,Prdx2,Txn1,Uqcrq,Pla2g7,Gyg,Cisd1,Txnl1,Ndufa1,Prdx5,Higd1a,Mtch2,Mgst1,Ndufb5,Sdhaf2,Ndufa3,Dnajc15,Uqcr10,Ndufb9,Msmo1,Ndufc1,Alkbh7,Ndufa12,Ndufa7,Fam213b,Ndufb3,Uqcrh,Uqcr11,Cryzl1,Uqcrfs1,Ndufb7,Sdhd,Uqcrc2,Mmachc,Ndufa6,Ndufb8,Uqcrb,Etfrf1,Cox19,Ndufc2…
2_Member	GO Biological Processes	GO:0042775	mitochondrial ATP synthesis coupled electron transport	-13.722	-11.1453	19/46	12857,12859,12867,13063,20617,22272,56428,66072,66148,66152,66218,66416,66576,66925,67264,67530,68197,72900,407785	Cox4i1,Cox5b,Cox7c,Cycs,Snca,Uqcrq,Mtch2,Sdhaf2,Dnajc15,Uqcr10,Ndufb9,Ndufa7,Uqcrh,Sdhd,Ndufb8,Uqcrb,Ndufc2,Ndufv2,Ndufs6
2_Member	GO Biological Processes	GO:0009141	nucleoside triphosphate metabolic process	-13.5442	-10.9894	42/244	11676,11949,11950,11951,11957,11958,11983,12857,12859,12867,13063,14923,17434,17766,18102,20617,22272,27425,28080,56428,57423,66072,66148,66152,66218,66416,66422,66576,66588,66925,67126,67264,67267,67530,68197,68550,70556,71679,72900,83429,228033,407785	Aldoc,Atp5c1,Atp5f1,Atp5g1,Atp5j,Atp5k,Atpif1,Cox4i1,Cox5b,Cox7c,Cycs,Guk1,Mocs2,Nudt1,Nme1,Snca,Uqcrq,Atp5l,Atp5o,Mtch2,Atp5j2,Sdhaf2,Dnajc15,Uqcr10,Ndufb9,Ndufa7,Dctpp1,Uqcrh,Cmpk1,Sdhd,Atp5e,Ndufb8,Uqcc2,Uqcrb,Ndufc2,Tefm,Slc25a33,Atp5h,Ndufv2,Ctns,Atp5g3,Ndufs6
2_Member	GO Biological Processes	GO:0009144	purine nucleoside triphosphate metabolic process	-13.3429	-10.7951	40/226	11676,11949,11950,11951,11957,11958,11983,12857,12859,12867,13063,14923,17434,17766,18102,20617,22272,27425,28080,56428,57423,66072,66148,66152,66218,66416,66576,66925,67126,67264,67267,67530,68197,68550,70556,71679,72900,83429,228033,407785	Aldoc,Atp5c1,Atp5f1,Atp5g1,Atp5j,Atp5k,Atpif1,Cox4i1,Cox5b,Cox7c,Cycs,Guk1,Mocs2,Nudt1,Nme1,Snca,Uqcrq,Atp5l,Atp5o,Mtch2,Atp5j2,Sdhaf2,Dnajc15,Uqcr10,Ndufb9,Ndufa7,Uqcrh,Sdhd,Atp5e,Ndufb8,Uqcc2,Uqcrb,Ndufc2,Tefm,Slc25a33,Atp5h,Ndufv2,Ctns,Atp5g3,Ndufs6
2_Member	GO Biological Processes	GO:0009205	purine ribonucleoside triphosphate metabolic process	-13.1818	-10.641	39/218	11676,11949,11950,11951,11957,11958,11983,12857,12859,12867,13063,14923,17434,18102,20617,22272,27425,28080,56428,57423,66072,66148,66152,66218,66416,66576,66925,67126,67264,67267,67530,68197,68550,70556,71679,72900,83429,228033,407785	Aldoc,Atp5c1,Atp5f1,Atp5g1,Atp5j,Atp5k,Atpif1,Cox4i1,Cox5b,Cox7c,Cycs,Guk1,Mocs2,Nme1,Snca,Uqcrq,Atp5l,Atp5o,Mtch2,Atp5j2,Sdhaf2,Dnajc15,Uqcr10,Ndufb9,Ndufa7,Uqcrh,Sdhd,Atp5e,Ndufb8,Uqcc2,Uqcrb,Ndufc2,Tefm,Slc25a33,Atp5h,Ndufv2,Ctns,Atp5g3,Ndufs6
2_Member	GO Biological Processes	GO:0046034	ATP metabolic process	-13.1487	-10.6148	37/198	11676,11949,11950,11951,11957,11958,11983,12857,12859,12867,13063,14923,20617,22272,27425,28080,56428,57423,66072,66148,66152,66218,66416,66576,66925,67126,67264,67267,67530,68197,68550,70556,71679,72900,83429,228033,407785	Aldoc,Atp5c1,Atp5f1,Atp5g1,Atp5j,Atp5k,Atpif1,Cox4i1,Cox5b,Cox7c,Cycs,Guk1,Snca,Uqcrq,Atp5l,Atp5o,Mtch2,Atp5j2,Sdhaf2,Dnajc15,Uqcr10,Ndufb9,Ndufa7,Uqcrh,Sdhd,Atp5e,Ndufb8,Uqcc2,Uqcrb,Ndufc2,Tefm,Slc25a33,Atp5h,Ndufv2,Ctns,Atp5g3,Ndufs6
2_Member	GO Biological Processes	GO:0022904	respiratory electron transport chain	-13.0323	-10.5051	22/69	12857,12859,12867,13063,20617,22272,56428,66072,66148,66152,66218,66416,66576,66925,67264,67530,67636,68197,68202,72900,75597,407785	Cox4i1,Cox5b,Cox7c,Cycs,Snca,Uqcrq,Mtch2,Sdhaf2,Dnajc15,Uqcr10,Ndufb9,Ndufa7,Uqcrh,Sdhd,Ndufb8,Uqcrb,Etfrf1,Ndufc2,Ndufa5,Ndufv2,Ndufaf2,Ndufs6
2_Member	GO Biological Processes	GO:0042773	ATP synthesis coupled electron transport	-12.9302	-10.4096	19/50	12857,12859,12867,13063,20617,22272,56428,66072,66148,66152,66218,66416,66576,66925,67264,67530,68197,72900,407785	Cox4i1,Cox5b,Cox7c,Cycs,Snca,Uqcrq,Mtch2,Sdhaf2,Dnajc15,Uqcr10,Ndufb9,Ndufa7,Uqcrh,Sdhd,Ndufb8,Uqcrb,Ndufc2,Ndufv2,Ndufs6
2_Member	GO Biological Processes	GO:0009199	ribonucleoside triphosphate metabolic process	-12.9172	-10.4031	39/222	11676,11949,11950,11951,11957,11958,11983,12857,12859,12867,13063,14923,17434,18102,20617,22272,27425,28080,56428,57423,66072,66148,66152,66218,66416,66576,66925,67126,67264,67267,67530,68197,68550,70556,71679,72900,83429,228033,407785	Aldoc,Atp5c1,Atp5f1,Atp5g1,Atp5j,Atp5k,Atpif1,Cox4i1,Cox5b,Cox7c,Cycs,Guk1,Mocs2,Nme1,Snca,Uqcrq,Atp5l,Atp5o,Mtch2,Atp5j2,Sdhaf2,Dnajc15,Uqcr10,Ndufb9,Ndufa7,Uqcrh,Sdhd,Atp5e,Ndufb8,Uqcc2,Uqcrb,Ndufc2,Tefm,Slc25a33,Atp5h,Ndufv2,Ctns,Atp5g3,Ndufs6
2_Member	GO Biological Processes	GO:0009167	purine ribonucleoside monophosphate metabolic process	-12.7873	-10.2797	39/224	11676,11949,11950,11951,11957,11958,11983,12857,12859,12867,13063,14923,15452,19139,20617,22272,27425,28080,56428,57423,66072,66148,66152,66218,66416,66576,66925,67126,67264,67267,67530,68197,68550,70556,71679,72900,83429,228033,407785	Aldoc,Atp5c1,Atp5f1,Atp5g1,Atp5j,Atp5k,Atpif1,Cox4i1,Cox5b,Cox7c,Cycs,Guk1,Hprt,Prps1,Snca,Uqcrq,Atp5l,Atp5o,Mtch2,Atp5j2,Sdhaf2,Dnajc15,Uqcr10,Ndufb9,Ndufa7,Uqcrh,Sdhd,Atp5e,Ndufb8,Uqcc2,Uqcrb,Ndufc2,Tefm,Slc25a33,Atp5h,Ndufv2,Ctns,Atp5g3,Ndufs6
2_Member	GO Biological Processes	GO:0006119	oxidative phosphorylation	-12.7439	-10.2426	22/71	12857,12859,12867,13063,20617,22272,56428,66072,66148,66152,66218,66416,66576,66925,67264,67267,67530,68197,68550,70556,72900,407785	Cox4i1,Cox5b,Cox7c,Cycs,Snca,Uqcrq,Mtch2,Sdhaf2,Dnajc15,Uqcr10,Ndufb9,Ndufa7,Uqcrh,Sdhd,Ndufb8,Uqcc2,Uqcrb,Ndufc2,Tefm,Slc25a33,Ndufv2,Ndufs6
2_Member	GO Biological Processes	GO:0009126	purine nucleoside monophosphate metabolic process	-12.723	-10.228	39/225	11676,11949,11950,11951,11957,11958,11983,12857,12859,12867,13063,14923,15452,19139,20617,22272,27425,28080,56428,57423,66072,66148,66152,66218,66416,66576,66925,67126,67264,67267,67530,68197,68550,70556,71679,72900,83429,228033,407785	Aldoc,Atp5c1,Atp5f1,Atp5g1,Atp5j,Atp5k,Atpif1,Cox4i1,Cox5b,Cox7c,Cycs,Guk1,Hprt,Prps1,Snca,Uqcrq,Atp5l,Atp5o,Mtch2,Atp5j2,Sdhaf2,Dnajc15,Uqcr10,Ndufb9,Ndufa7,Uqcrh,Sdhd,Atp5e,Ndufb8,Uqcc2,Uqcrb,Ndufc2,Tefm,Slc25a33,Atp5h,Ndufv2,Ctns,Atp5g3,Ndufs6
2_Member	GO Biological Processes	GO:0009161	ribonucleoside monophosphate metabolic process	-12.5956	-10.1067	39/227	11676,11949,11950,11951,11957,11958,11983,12857,12859,12867,13063,14923,15452,19139,20617,22272,27425,28080,56428,57423,66072,66148,66152,66218,66416,66576,66925,67126,67264,67267,67530,68197,68550,70556,71679,72900,83429,228033,407785	Aldoc,Atp5c1,Atp5f1,Atp5g1,Atp5j,Atp5k,Atpif1,Cox4i1,Cox5b,Cox7c,Cycs,Guk1,Hprt,Prps1,Snca,Uqcrq,Atp5l,Atp5o,Mtch2,Atp5j2,Sdhaf2,Dnajc15,Uqcr10,Ndufb9,Ndufa7,Uqcrh,Sdhd,Atp5e,Ndufb8,Uqcc2,Uqcrb,Ndufc2,Tefm,Slc25a33,Atp5h,Ndufv2,Ctns,Atp5g3,Ndufs6
2_Member	GO Biological Processes	GO:0009123	nucleoside monophosphate metabolic process	-12.162	-9.7083	39/234	11676,11949,11950,11951,11957,11958,11983,12857,12859,12867,13063,14923,15452,19139,20617,22272,27425,28080,56428,57423,66072,66148,66152,66218,66416,66576,66925,67126,67264,67267,67530,68197,68550,70556,71679,72900,83429,228033,407785	Aldoc,Atp5c1,Atp5f1,Atp5g1,Atp5j,Atp5k,Atpif1,Cox4i1,Cox5b,Cox7c,Cycs,Guk1,Hprt,Prps1,Snca,Uqcrq,Atp5l,Atp5o,Mtch2,Atp5j2,Sdhaf2,Dnajc15,Uqcr10,Ndufb9,Ndufa7,Uqcrh,Sdhd,Atp5e,Ndufb8,Uqcc2,Uqcrb,Ndufc2,Tefm,Slc25a33,Atp5h,Ndufv2,Ctns,Atp5g3,Ndufs6
2_Member	GO Biological Processes	GO:0045333	cellular respiration	-12.0568	-9.62959	30/144	12176,12857,12859,12867,13063,14194,17449,17993,20617,22272,52637,56428,66072,66148,66152,66218,66416,66576,66925,67264,67530,67636,68033,68197,68202,72170,72900,75597,75619,407785	Bnip3,Cox4i1,Cox5b,Cox7c,Cycs,Fh1,Mdh1,Ndufs4,Snca,Uqcrq,Cisd1,Mtch2,Sdhaf2,Dnajc15,Uqcr10,Ndufb9,Ndufa7,Uqcrh,Sdhd,Ndufb8,Uqcrb,Etfrf1,Cox19,Ndufc2,Ndufa5,Chchd4,Ndufv2,Ndufaf2,Fastkd2,Ndufs6
2_Member	GO Biological Processes	GO:0009117	nucleotide metabolic process	-8.66669	-6.49973	58/566	11676,11949,11950,11951,11957,11958,11983,12857,12859,12867,13063,14198,14923,15254,15452,15551,17434,17449,17766,18102,19139,19762,20617,22272,27425,28080,51801,54683,55951,56428,57423,66072,66148,66152,66218,66416,66422,66576,66588,66925,67126,67264,67267,67530,67993,68106,68197,68550,70456,70556,71679,72900,83429,107569,228033,244701,333433,407785	Aldoc,Atp5c1,Atp5f1,Atp5g1,Atp5j,Atp5k,Atpif1,Cox4i1,Cox5b,Cox7c,Cycs,Fhit,Guk1,Hint1,Hprt,Htr1b,Mocs2,Mdh1,Nudt1,Nme1,Prps1,Rit2,Snca,Uqcrq,Atp5l,Atp5o,Ramp1,Prdx5,Mpc1,Mtch2,Atp5j2,Sdhaf2,Dnajc15,Uqcr10,Ndufb9,Ndufa7,Dctpp1,Uqcrh,Cmpk1,Sdhd,Atp5e,Ndufb8,Uqcc2,Uqcrb,Nudt12,Nt5c3b,Ndufc2,Tefm,Mpc2,Slc25a33,Atp5h,Ndufv2,Ctns,Nt5c3,Atp5g3,Mtnr1b,Gpd1l,Ndufs6
2_Member	GO Biological Processes	GO:0006753	nucleoside phosphate metabolic process	-8.41331	-6.26068	58/575	11676,11949,11950,11951,11957,11958,11983,12857,12859,12867,13063,14198,14923,15254,15452,15551,17434,17449,17766,18102,19139,19762,20617,22272,27425,28080,51801,54683,55951,56428,57423,66072,66148,66152,66218,66416,66422,66576,66588,66925,67126,67264,67267,67530,67993,68106,68197,68550,70456,70556,71679,72900,83429,107569,228033,244701,333433,407785	Aldoc,Atp5c1,Atp5f1,Atp5g1,Atp5j,Atp5k,Atpif1,Cox4i1,Cox5b,Cox7c,Cycs,Fhit,Guk1,Hint1,Hprt,Htr1b,Mocs2,Mdh1,Nudt1,Nme1,Prps1,Rit2,Snca,Uqcrq,Atp5l,Atp5o,Ramp1,Prdx5,Mpc1,Mtch2,Atp5j2,Sdhaf2,Dnajc15,Uqcr10,Ndufb9,Ndufa7,Dctpp1,Uqcrh,Cmpk1,Sdhd,Atp5e,Ndufb8,Uqcc2,Uqcrb,Nudt12,Nt5c3b,Ndufc2,Tefm,Mpc2,Slc25a33,Atp5h,Ndufv2,Ctns,Nt5c3,Atp5g3,Mtnr1b,Gpd1l,Ndufs6
2_Member	GO Biological Processes	GO:0055086	nucleobase-containing small molecule metabolic process	-8.35099	-6.2095	61/622	11676,11949,11950,11951,11957,11958,11983,12857,12859,12867,13063,14198,14923,15254,15452,15551,17434,17449,17766,18102,18618,19139,19762,20617,22272,27425,28080,51801,54683,55951,56428,57423,66072,66148,66152,66218,66416,66422,66576,66588,66925,67126,67264,67267,67530,67993,68106,68197,68550,70456,70556,71679,72900,83429,98258,107227,107569,228033,244701,333433,407785	Aldoc,Atp5c1,Atp5f1,Atp5g1,Atp5j,Atp5k,Atpif1,Cox4i1,Cox5b,Cox7c,Cycs,Fhit,Guk1,Hint1,Hprt,Htr1b,Mocs2,Mdh1,Nudt1,Nme1,Pemt,Prps1,Rit2,Snca,Uqcrq,Atp5l,Atp5o,Ramp1,Prdx5,Mpc1,Mtch2,Atp5j2,Sdhaf2,Dnajc15,Uqcr10,Ndufb9,Ndufa7,Dctpp1,Uqcrh,Cmpk1,Sdhd,Atp5e,Ndufb8,Uqcc2,Uqcrb,Nudt12,Nt5c3b,Ndufc2,Tefm,Mpc2,Slc25a33,Atp5h,Ndufv2,Ctns,Txndc9,Macrod1,Nt5c3,Atp5g3,Mtnr1b,Gpd1l,Ndufs6
2_Member	GO Biological Processes	GO:0015980	energy derivation by oxidation of organic compounds	-8.03228	-5.92766	32/231	12176,12857,12859,12867,13063,14194,17449,17751,17993,20617,22272,27357,52637,56428,66072,66148,66152,66218,66416,66576,66925,67264,67530,67636,68033,68197,68202,72170,72900,75597,75619,407785	Bnip3,Cox4i1,Cox5b,Cox7c,Cycs,Fh1,Mdh1,Mt3,Ndufs4,Snca,Uqcrq,Gyg,Cisd1,Mtch2,Sdhaf2,Dnajc15,Uqcr10,Ndufb9,Ndufa7,Uqcrh,Sdhd,Ndufb8,Uqcrb,Etfrf1,Cox19,Ndufc2,Ndufa5,Chchd4,Ndufv2,Ndufaf2,Fastkd2,Ndufs6
2_Member	GO Biological Processes	GO:0019637	organophosphate metabolic process	-7.87669	-5.7771	79/925	11676,11949,11950,11951,11957,11958,11983,12857,12859,12867,13063,13167,14077,14198,14923,15254,15452,15551,16329,16330,16592,17434,17449,17766,17772,18102,18618,18701,19139,19762,20617,22272,27226,27425,28080,51801,54683,55951,56176,56428,56442,57423,66072,66148,66152,66218,66416,66422,66461,66576,66586,66588,66659,66925,67126,67264,67267,67530,67993,68106,68197,68550,68563,70316,70456,70556,716…	Aldoc,Atp5c1,Atp5f1,Atp5g1,Atp5j,Atp5k,Atpif1,Cox4i1,Cox5b,Cox7c,Cycs,Dbi,Fabp3,Fhit,Guk1,Hint1,Hprt,Htr1b,Inpp1,Inpp5b,Fabp5,Mocs2,Mdh1,Nudt1,Mtm1,Nme1,Pemt,Pigf,Prps1,Rit2,Snca,Uqcrq,Pla2g7,Atp5l,Atp5o,Ramp1,Prdx5,Mpc1,Pigp,Mtch2,Serinc1,Atp5j2,Sdhaf2,Dnajc15,Uqcr10,Ndufb9,Ndufa7,Dctpp1,Ptpmt1,Uqcrh,Crls1,Cmpk1,Acp6,Sdhd,Atp5e,Ndufb8,Uqcc2,Uqcrb,Nudt12,Nt5c3b,Ndufc2,Tefm,Dpm3,Ndufab1,Mpc2,Slc25…
2_Member	GO Biological Processes	GO:0072521	purine-containing compound metabolic process	-7.7704	-5.67577	51/495	11676,11949,11950,11951,11957,11958,11983,12857,12859,12867,13063,14198,14923,15254,15452,15551,17434,17766,18102,18618,19139,19762,20617,22272,27425,28080,51801,56428,57423,66072,66148,66152,66218,66416,66576,66925,67126,67264,67267,67530,68197,68550,70556,71679,72900,83429,107227,107569,228033,244701,407785	Aldoc,Atp5c1,Atp5f1,Atp5g1,Atp5j,Atp5k,Atpif1,Cox4i1,Cox5b,Cox7c,Cycs,Fhit,Guk1,Hint1,Hprt,Htr1b,Mocs2,Nudt1,Nme1,Pemt,Prps1,Rit2,Snca,Uqcrq,Atp5l,Atp5o,Ramp1,Mtch2,Atp5j2,Sdhaf2,Dnajc15,Uqcr10,Ndufb9,Ndufa7,Uqcrh,Sdhd,Atp5e,Ndufb8,Uqcc2,Uqcrb,Ndufc2,Tefm,Slc25a33,Atp5h,Ndufv2,Ctns,Macrod1,Nt5c3,Atp5g3,Mtnr1b,Ndufs6
2_Member	GO Biological Processes	GO:0006163	purine nucleotide metabolic process	-7.72989	-5.64016	48/453	11676,11949,11950,11951,11957,11958,11983,12857,12859,12867,13063,14198,14923,15254,15452,15551,17434,17766,18102,19139,19762,20617,22272,27425,28080,51801,56428,57423,66072,66148,66152,66218,66416,66576,66925,67126,67264,67267,67530,68197,68550,70556,71679,72900,83429,228033,244701,407785	Aldoc,Atp5c1,Atp5f1,Atp5g1,Atp5j,Atp5k,Atpif1,Cox4i1,Cox5b,Cox7c,Cycs,Fhit,Guk1,Hint1,Hprt,Htr1b,Mocs2,Nudt1,Nme1,Prps1,Rit2,Snca,Uqcrq,Atp5l,Atp5o,Ramp1,Mtch2,Atp5j2,Sdhaf2,Dnajc15,Uqcr10,Ndufb9,Ndufa7,Uqcrh,Sdhd,Atp5e,Ndufb8,Uqcc2,Uqcrb,Ndufc2,Tefm,Slc25a33,Atp5h,Ndufv2,Ctns,Atp5g3,Mtnr1b,Ndufs6
2_Member	GO Molecular Functions	GO:0016491	oxidoreductase activity	-7.69277	-5.6079	68/757	11668,11757,12408,12857,12859,12864,12866,12867,12971,13090,13180,14775,15108,17449,17991,17992,17993,18477,20364,20617,21672,22166,22272,30926,52700,53382,54683,56615,66142,66152,66234,66400,66414,66416,66447,66469,66576,66594,66609,66694,66916,66925,67096,67264,67530,67892,68197,68202,68736,69487,72170,72900,75597,109232,109672,109778,110257,110265,110323,170719,209224,216343,225887,233016,3334…	Aldh1a1,Prdx3,Cbr1,Cox4i1,Cox5b,Cox6c,Cox7a2,Cox7c,Crym,Cyp2b19,Pcbd1,Gpx1,Hsd17b10,Mdh1,Ndufa2,Ndufa4,Ndufs4,Prdx1,Selenow,Snca,Prdx2,Txn1,Uqcrq,Glrx3,Txndc17,Txnl1,Prdx5,Mgst1,Cox7b,Uqcr10,Msmo1,Alkbh7,Ndufa12,Ndufa7,Mgst3,Fam213b,Uqcrh,Uqcr11,Cryzl1,Uqcrfs1,Ndufb7,Sdhd,Mmachc,Ndufb8,Uqcrb,Coa6,Ndufc2,Ndufa5,Tyw5,Ndufaf5,Chchd4,Ndufv2,Ndufaf2,Sccpdh,Cyb5a,Blvra,Hba-a2,Msra,Cox6b1,Oxr1,Enox2,Tph…
2_Member	GO Biological Processes	GO:0006091	generation of precursor metabolites and energy	-7.44974	-5.37911	37/309	11676,12176,12857,12859,12867,13063,14194,17449,17751,17993,20617,22272,27357,52637,56428,66072,66148,66152,66218,66416,66495,66576,66925,67264,67267,67530,67636,68033,68197,68202,68550,70556,72170,72900,75597,75619,407785	Aldoc,Bnip3,Cox4i1,Cox5b,Cox7c,Cycs,Fh1,Mdh1,Mt3,Ndufs4,Snca,Uqcrq,Gyg,Cisd1,Mtch2,Sdhaf2,Dnajc15,Uqcr10,Ndufb9,Ndufa7,Ndufb3,Uqcrh,Sdhd,Ndufb8,Uqcc2,Uqcrb,Etfrf1,Cox19,Ndufc2,Ndufa5,Tefm,Slc25a33,Chchd4,Ndufv2,Ndufaf2,Fastkd2,Ndufs6
2_Member	GO Biological Processes	GO:0009259	ribonucleotide metabolic process	-7.41934	-5.35103	47/449	11676,11949,11950,11951,11957,11958,11983,12857,12859,12867,13063,14923,15254,15452,15551,17434,18102,19139,19762,20617,22272,27425,28080,51801,56428,57423,66072,66148,66152,66218,66416,66576,66588,66925,67126,67264,67267,67530,68197,68550,70556,71679,72900,83429,228033,244701,407785	Aldoc,Atp5c1,Atp5f1,Atp5g1,Atp5j,Atp5k,Atpif1,Cox4i1,Cox5b,Cox7c,Cycs,Guk1,Hint1,Hprt,Htr1b,Mocs2,Nme1,Prps1,Rit2,Snca,Uqcrq,Atp5l,Atp5o,Ramp1,Mtch2,Atp5j2,Sdhaf2,Dnajc15,Uqcr10,Ndufb9,Ndufa7,Uqcrh,Cmpk1,Sdhd,Atp5e,Ndufb8,Uqcc2,Uqcrb,Ndufc2,Tefm,Slc25a33,Atp5h,Ndufv2,Ctns,Atp5g3,Mtnr1b,Ndufs6
2_Member	GO Biological Processes	GO:0009150	purine ribonucleotide metabolic process	-7.25856	-5.20844	46/440	11676,11949,11950,11951,11957,11958,11983,12857,12859,12867,13063,14923,15254,15452,15551,17434,18102,19139,19762,20617,22272,27425,28080,51801,56428,57423,66072,66148,66152,66218,66416,66576,66925,67126,67264,67267,67530,68197,68550,70556,71679,72900,83429,228033,244701,407785	Aldoc,Atp5c1,Atp5f1,Atp5g1,Atp5j,Atp5k,Atpif1,Cox4i1,Cox5b,Cox7c,Cycs,Guk1,Hint1,Hprt,Htr1b,Mocs2,Nme1,Prps1,Rit2,Snca,Uqcrq,Atp5l,Atp5o,Ramp1,Mtch2,Atp5j2,Sdhaf2,Dnajc15,Uqcr10,Ndufb9,Ndufa7,Uqcrh,Sdhd,Atp5e,Ndufb8,Uqcc2,Uqcrb,Ndufc2,Tefm,Slc25a33,Atp5h,Ndufv2,Ctns,Atp5g3,Mtnr1b,Ndufs6
2_Member	GO Biological Processes	GO:0019693	ribose phosphate metabolic process	-7.07219	-5.03089	47/461	11676,11949,11950,11951,11957,11958,11983,12857,12859,12867,13063,14923,15254,15452,15551,17434,18102,19139,19762,20617,22272,27425,28080,51801,56428,57423,66072,66148,66152,66218,66416,66576,66588,66925,67126,67264,67267,67530,68197,68550,70556,71679,72900,83429,228033,244701,407785	Aldoc,Atp5c1,Atp5f1,Atp5g1,Atp5j,Atp5k,Atpif1,Cox4i1,Cox5b,Cox7c,Cycs,Guk1,Hint1,Hprt,Htr1b,Mocs2,Nme1,Prps1,Rit2,Snca,Uqcrq,Atp5l,Atp5o,Ramp1,Mtch2,Atp5j2,Sdhaf2,Dnajc15,Uqcr10,Ndufb9,Ndufa7,Uqcrh,Cmpk1,Sdhd,Atp5e,Ndufb8,Uqcc2,Uqcrb,Ndufc2,Tefm,Slc25a33,Atp5h,Ndufv2,Ctns,Atp5g3,Mtnr1b,Ndufs6
2_Member	GO Biological Processes	GO:1901135	carbohydrate derivative metabolic process	-6.28986	-4.27605	78/993	11676,11949,11950,11951,11957,11958,11983,12857,12859,12867,13010,13063,14923,15254,15452,15551,17434,17751,17766,18102,18618,18701,19139,19762,20617,22272,24070,26878,26879,27425,28080,28146,51801,54342,56176,56297,56428,57423,58193,66072,66148,66152,66218,66248,66416,66422,66576,66588,66659,66925,67126,67264,67267,67530,68197,68550,68563,68736,70316,70556,71679,72084,72661,72900,72902,74091,787…	Aldoc,Atp5c1,Atp5f1,Atp5g1,Atp5j,Atp5k,Atpif1,Cox4i1,Cox5b,Cox7c,Cst3,Cycs,Guk1,Hint1,Hprt,Htr1b,Mocs2,Mt3,Nudt1,Nme1,Pemt,Pigf,Prps1,Rit2,Snca,Uqcrq,Mpdu1,B3galt2,B3galnt1,Atp5l,Atp5o,Serp1,Ramp1,Gnpnat1,Pigp,Arl6,Mtch2,Atp5j2,Extl2,Sdhaf2,Dnajc15,Uqcr10,Ndufb9,Alg5,Ndufa7,Dctpp1,Uqcrh,Cmpk1,Acp6,Sdhd,Atp5e,Ndufb8,Uqcc2,Uqcrb,Ndufc2,Tefm,Dpm3,Tyw5,Ndufab1,Slc25a33,Atp5h,Pigx,Serp2,Ndufv2,Spock3,…
3_Summary	GO Biological Processes	GO:0007005	mitochondrion organization	-27.4906	-24.6275	83/464	11739,11757,11983,12176,12177,12390,14004,14545,14775,15356,17527,17713,17772,17993,18618,18673,19823,20617,21854,23922,27395,30056,30059,52469,53380,53600,53886,56295,56330,56384,56428,56772,65114,66072,66098,66105,66152,66169,66278,66379,66400,66437,66541,67003,67006,67105,67267,67391,67526,67530,67952,68020,68033,68197,68316,68493,68512,69076,69487,70186,70397,70556,71238,72018,72170,73689,757…	Slc25a4,Prdx3,Atpif1,Bnip3,Bnip3l,Cav2,Chchd2,Gdap1,Gpx1,Hmgcl,Mpv17,Grpel1,Mtm1,Ndufs4,Pemt,Phb,Rnf7,Snca,Timm17a,Jtb,Mrpl15,Timm9,Timm10,Coa3,Psmd10,Timm23,Cdkl2,Higd1a,Pdcd5,Letm1,Mtch2,Mllt11,Vps35,Sdhaf2,Chchd6,Ube2d3,Uqcr10,Tomm7,Smim20,Cox14,Alkbh7,Fis1,Immp1l,Uqcrc2,Cisd2,Timm21,Uqcc2,Fundc2,Atg12,Uqcrb,Tomm20,Apopt1,Cox19,Ndufc2,Apoo,Ndufaf4,Tomm5,Triap1,Ndufaf5,Fam162a,Tmem70,Slc25a33,S…
3_Member	GO Biological Processes	GO:0007005	mitochondrion organization	-27.4906	-24.6275	83/464	11739,11757,11983,12176,12177,12390,14004,14545,14775,15356,17527,17713,17772,17993,18618,18673,19823,20617,21854,23922,27395,30056,30059,52469,53380,53600,53886,56295,56330,56384,56428,56772,65114,66072,66098,66105,66152,66169,66278,66379,66400,66437,66541,67003,67006,67105,67267,67391,67526,67530,67952,68020,68033,68197,68316,68493,68512,69076,69487,70186,70397,70556,71238,72018,72170,73689,757…	Slc25a4,Prdx3,Atpif1,Bnip3,Bnip3l,Cav2,Chchd2,Gdap1,Gpx1,Hmgcl,Mpv17,Grpel1,Mtm1,Ndufs4,Pemt,Phb,Rnf7,Snca,Timm17a,Jtb,Mrpl15,Timm9,Timm10,Coa3,Psmd10,Timm23,Cdkl2,Higd1a,Pdcd5,Letm1,Mtch2,Mllt11,Vps35,Sdhaf2,Chchd6,Ube2d3,Uqcr10,Tomm7,Smim20,Cox14,Alkbh7,Fis1,Immp1l,Uqcrc2,Cisd2,Timm21,Uqcc2,Fundc2,Atg12,Uqcrb,Tomm20,Apopt1,Cox19,Ndufc2,Apoo,Ndufaf4,Tomm5,Triap1,Ndufaf5,Fam162a,Tmem70,Slc25a33,S…
3_Member	GO Biological Processes	GO:0007006	mitochondrial membrane organization	-9.15235	-6.94892	20/86	11739,11983,12176,12177,20617,30056,30059,56330,56384,56428,66098,66169,66400,67952,68316,73689,75778,93734,223696,224904	Slc25a4,Atpif1,Bnip3,Bnip3l,Snca,Timm9,Timm10,Pdcd5,Letm1,Mtch2,Chchd6,Tomm7,Alkbh7,Tomm20,Apoo,Bloc1s2,Them4,Mpv17l,Tomm22,2410015M20Rik
3_Member	GO Biological Processes	GO:0044802	single-organism membrane organization	-2.50843	-0.840385	44/649	11739,11983,12176,12177,12390,12527,14545,17751,20194,20202,20614,20615,20617,22218,30056,30059,51801,53330,53612,53869,55943,55978,56330,56384,56428,56724,65114,66098,66169,66400,66437,67952,68316,68953,69076,73689,75778,93734,105853,194908,223696,224904,226791,317717	Slc25a4,Atpif1,Bnip3,Bnip3l,Cav2,Cd9,Gdap1,Mt3,S100a10,S100a9,Snap25,Snapin,Snca,Sumo1,Timm9,Timm10,Ramp1,Vamp4,Vti1b,Rab11a,Stx8,Ift20,Pdcd5,Letm1,Mtch2,Cript,Vps35,Chchd6,Tomm7,Alkbh7,Fis1,Tomm20,Apoo,Chmp2a,Triap1,Bloc1s2,Them4,Mpv17l,Mal2,Pld6,Tomm22,2410015M20Rik,Lyplal1,Sec22a
4_Summary	Reactome Gene Sets	R-MMU-392499	Metabolism of proteins	-22.8999	-20.1395	118/981	12314,12793,13665,13682,16341,16541,16785,18701,18970,19166,19167,19170,19171,19172,19175,19188,19921,19934,19941,19942,19946,19981,19982,19988,20044,20055,20084,20085,20088,20091,20104,20115,20116,20335,20813,21838,22121,22166,22209,22210,22218,22223,26370,26440,26441,26442,26443,26444,26445,27050,27058,27176,27207,27226,28146,53380,53598,53869,54342,54709,55949,56040,56176,56455,57294,57808,590…	Calm2,Cnih1,Eif2s1,Eif4a2,Eif3e,Napsa,Rpsa,Pigf,Polb,Psma2,Psma3,Psmb1,Psmb10,Psmb4,Psmb6,Psme2,Rpl19,Rpl22,Rpl26,Rpl27,Rpl30,Rpl37a,Rpl36a,Rpl6,Rps14,Rps16,Rps18,Rps19,Rps24,Rps3a1,Rps6,Rps7,Rps8,Sec61g,Srp14,Thy1,Rpl13a,Txn1,Ube2a,Ube2b,Sumo1,Uchl1,Cetn2,Psma1,Psma4,Psma5,Psma6,Psma7,Psmb2,Rps3,Srp9,Rpl7a,Rps11,Pla2g7,Serp1,Psmd10,Dctn3,Rab11a,Gnpnat1,Eif3i,Eef1b2,Rplp1,Pigp,Dynll1,Rps27,Rpl35a…
4_Member	Reactome Gene Sets	R-MMU-392499	Metabolism of proteins	-22.8999	-20.1395	118/981	12314,12793,13665,13682,16341,16541,16785,18701,18970,19166,19167,19170,19171,19172,19175,19188,19921,19934,19941,19942,19946,19981,19982,19988,20044,20055,20084,20085,20088,20091,20104,20115,20116,20335,20813,21838,22121,22166,22209,22210,22218,22223,26370,26440,26441,26442,26443,26444,26445,27050,27058,27176,27207,27226,28146,53380,53598,53869,54342,54709,55949,56040,56176,56455,57294,57808,590…	Calm2,Cnih1,Eif2s1,Eif4a2,Eif3e,Napsa,Rpsa,Pigf,Polb,Psma2,Psma3,Psmb1,Psmb10,Psmb4,Psmb6,Psme2,Rpl19,Rpl22,Rpl26,Rpl27,Rpl30,Rpl37a,Rpl36a,Rpl6,Rps14,Rps16,Rps18,Rps19,Rps24,Rps3a1,Rps6,Rps7,Rps8,Sec61g,Srp14,Thy1,Rpl13a,Txn1,Ube2a,Ube2b,Sumo1,Uchl1,Cetn2,Psma1,Psma4,Psma5,Psma6,Psma7,Psmb2,Rps3,Srp9,Rpl7a,Rps11,Pla2g7,Serp1,Psmd10,Dctn3,Rab11a,Gnpnat1,Eif3i,Eef1b2,Rplp1,Pigp,Dynll1,Rps27,Rpl35a…
4_Member	Reactome Gene Sets	R-MMU-2262752	Cellular responses to stress	-14.8485	-12.2326	52/332	11757,11927,12448,13063,14775,15078,18477,19166,19167,19170,19171,19172,19175,19188,19646,21672,22166,23950,26399,26440,26441,26442,26443,26444,26445,52717,53380,54683,56438,56455,56692,59029,66105,66156,66401,66413,66508,67089,67526,67673,67923,68196,68240,68576,68942,68953,68999,69482,69736,71745,93739,667250	Prdx3,Atox1,Ccne2,Cycs,Gpx1,H3f3a,Prdx1,Psma2,Psma3,Psmb1,Psmb10,Psmb4,Psmb6,Psme2,Rbbp4,Prdx2,Txn1,Dnajb6,Map2k6,Psma1,Psma4,Psma5,Psma6,Psma7,Psmb2,Anapc16,Psmd10,Prdx5,Rbx1,Dynll1,Lamtor3,Psmd14,Ube2d3,Anapc11,Nudt2,Psmd6,Lamtor1,Psmc6,Atg12,Elob,Eloc,Hsbp1,Rpa3,Lamtor5,Chmp2b,Chmp2a,Anapc10,Nup35,Nup37,Cul2,Gabarapl2,Gm12657
4_Member	Reactome Gene Sets	R-MMU-1234176	Oxygen-dependent proline hydroxylation of Hypoxia-inducible Factor Alpha	-14.3111	-11.7192	22/61	19166,19167,19170,19171,19172,19175,19188,26440,26441,26442,26443,26444,26445,53380,56438,59029,66105,66413,67089,67673,67923,71745	Psma2,Psma3,Psmb1,Psmb10,Psmb4,Psmb6,Psme2,Psma1,Psma4,Psma5,Psma6,Psma7,Psmb2,Psmd10,Rbx1,Psmd14,Ube2d3,Psmd6,Psmc6,Elob,Eloc,Cul2
4_Member	Reactome Gene Sets	R-MMU-2262749	Cellular response to hypoxia	-13.6448	-11.0829	22/65	19166,19167,19170,19171,19172,19175,19188,26440,26441,26442,26443,26444,26445,53380,56438,59029,66105,66413,67089,67673,67923,71745	Psma2,Psma3,Psmb1,Psmb10,Psmb4,Psmb6,Psme2,Psma1,Psma4,Psma5,Psma6,Psma7,Psmb2,Psmd10,Rbx1,Psmd14,Ube2d3,Psmd6,Psmc6,Elob,Eloc,Cul2
4_Member	Reactome Gene Sets	R-MMU-1234174	Regulation of Hypoxia-inducible Factor (HIF) by oxygen	-13.6448	-11.0829	22/65	19166,19167,19170,19171,19172,19175,19188,26440,26441,26442,26443,26444,26445,53380,56438,59029,66105,66413,67089,67673,67923,71745	Psma2,Psma3,Psmb1,Psmb10,Psmb4,Psmb6,Psme2,Psma1,Psma4,Psma5,Psma6,Psma7,Psmb2,Psmd10,Rbx1,Psmd14,Ube2d3,Psmd6,Psmc6,Elob,Eloc,Cul2
4_Member	Reactome Gene Sets	R-MMU-8854050	FBXL7 down-regulates AURKA during mitotic entry and in early mitosis	-12.5666	-10.0838	19/52	19166,19167,19170,19171,19172,19175,19188,21402,26440,26441,26442,26443,26444,26445,53380,56438,59029,66413,67089	Psma2,Psma3,Psmb1,Psmb10,Psmb4,Psmb6,Psme2,Skp1a,Psma1,Psma4,Psma5,Psma6,Psma7,Psmb2,Psmd10,Rbx1,Psmd14,Psmd6,Psmc6
4_Member	Reactome Gene Sets	R-MMU-174084	Autodegradation of Cdh1 by Cdh1:APC/C	-12.4779	-10.001	20/59	19166,19167,19170,19171,19172,19175,19188,26440,26441,26442,26443,26444,26445,52717,53380,59029,66156,66413,67089,68999	Psma2,Psma3,Psmb1,Psmb10,Psmb4,Psmb6,Psme2,Psma1,Psma4,Psma5,Psma6,Psma7,Psmb2,Anapc16,Psmd10,Psmd14,Anapc11,Psmd6,Psmc6,Anapc10
4_Member	Reactome Gene Sets	R-MMU-176408	Regulation of APC/C activators between G1/S and early anaphase	-12.4663	-9.99534	22/73	19166,19167,19170,19171,19172,19175,19188,21402,26440,26441,26442,26443,26444,26445,52717,53380,56150,59029,66156,66413,67089,68999	Psma2,Psma3,Psmb1,Psmb10,Psmb4,Psmb6,Psme2,Skp1a,Psma1,Psma4,Psma5,Psma6,Psma7,Psmb2,Anapc16,Psmd10,Mad2l1,Psmd14,Anapc11,Psmd6,Psmc6,Anapc10
4_Member	Reactome Gene Sets	R-MMU-350562	Regulation of ornithine decarboxylase (ODC)	-12.1659	-9.7083	18/48	18245,19166,19167,19170,19171,19172,19175,19188,26440,26441,26442,26443,26444,26445,53380,59029,66413,67089	Oaz1,Psma2,Psma3,Psmb1,Psmb10,Psmb4,Psmb6,Psme2,Psma1,Psma4,Psma5,Psma6,Psma7,Psmb2,Psmd10,Psmd14,Psmd6,Psmc6
4_Member	Reactome Gene Sets	R-MMU-174184	Cdc20:Phospho-APC/C mediated degradation of Cyclin A	-12.1624	-9.7083	21/68	19166,19167,19170,19171,19172,19175,19188,26440,26441,26442,26443,26444,26445,52717,53380,56150,59029,66156,66413,67089,68999	Psma2,Psma3,Psmb1,Psmb10,Psmb4,Psmb6,Psme2,Psma1,Psma4,Psma5,Psma6,Psma7,Psmb2,Anapc16,Psmd10,Mad2l1,Psmd14,Anapc11,Psmd6,Psmc6,Anapc10
4_Member	Reactome Gene Sets	R-MMU-351202	Metabolism of polyamines	-12.0685	-9.62959	22/76	12716,18245,19166,19167,19170,19171,19172,19175,19188,20229,20603,26440,26441,26442,26443,26444,26445,53380,59029,66413,67089,67092	Ckmt1,Oaz1,Psma2,Psma3,Psmb1,Psmb10,Psmb4,Psmb6,Psme2,Sat1,Sms,Psma1,Psma4,Psma5,Psma6,Psma7,Psmb2,Psmd10,Psmd14,Psmd6,Psmc6,Gatm
4_Member	Reactome Gene Sets	R-MMU-5610780	Degradation of GLI1 by the proteasome	-12.0559	-9.62959	19/55	19166,19167,19170,19171,19172,19175,19188,21402,26440,26441,26442,26443,26444,26445,53380,56438,59029,66413,67089	Psma2,Psma3,Psmb1,Psmb10,Psmb4,Psmb6,Psme2,Skp1a,Psma1,Psma4,Psma5,Psma6,Psma7,Psmb2,Psmd10,Rbx1,Psmd14,Psmd6,Psmc6
4_Member	Reactome Gene Sets	R-MMU-5676590	NIK-->noncanonical NF-kB signaling	-12.0559	-9.62959	19/55	19166,19167,19170,19171,19172,19175,19188,21402,22200,26440,26441,26442,26443,26444,26445,53380,59029,66413,67089	Psma2,Psma3,Psmb1,Psmb10,Psmb4,Psmb6,Psme2,Skp1a,Uba3,Psma1,Psma4,Psma5,Psma6,Psma7,Psmb2,Psmd10,Psmd14,Psmd6,Psmc6
4_Member	Reactome Gene Sets	R-MMU-5607761	Dectin-1 mediated noncanonical NF-kB signaling	-12.0559	-9.62959	19/55	19166,19167,19170,19171,19172,19175,19188,21402,22200,26440,26441,26442,26443,26444,26445,53380,59029,66413,67089	Psma2,Psma3,Psmb1,Psmb10,Psmb4,Psmb6,Psme2,Skp1a,Uba3,Psma1,Psma4,Psma5,Psma6,Psma7,Psmb2,Psmd10,Psmd14,Psmd6,Psmc6
4_Member	Reactome Gene Sets	R-MMU-179419	APC:Cdc20 mediated degradation of cell cycle proteins prior to satisfation of the cell cycle checkpo	-12.023	-9.6019	21/69	19166,19167,19170,19171,19172,19175,19188,26440,26441,26442,26443,26444,26445,52717,53380,56150,59029,66156,66413,67089,68999	Psma2,Psma3,Psmb1,Psmb10,Psmb4,Psmb6,Psme2,Psma1,Psma4,Psma5,Psma6,Psma7,Psmb2,Anapc16,Psmd10,Mad2l1,Psmd14,Anapc11,Psmd6,Psmc6,Anapc10
4_Member	Reactome Gene Sets	R-MMU-174154	APC/C:Cdc20 mediated degradation of Securin	-11.8669	-9.45106	20/63	19166,19167,19170,19171,19172,19175,19188,26440,26441,26442,26443,26444,26445,52717,53380,59029,66156,66413,67089,68999	Psma2,Psma3,Psmb1,Psmb10,Psmb4,Psmb6,Psme2,Psma1,Psma4,Psma5,Psma6,Psma7,Psmb2,Anapc16,Psmd10,Psmd14,Anapc11,Psmd6,Psmc6,Anapc10
4_Member	Reactome Gene Sets	R-MMU-176409	APC/C:Cdc20 mediated degradation of mitotic proteins	-11.7522	-9.34146	21/71	19166,19167,19170,19171,19172,19175,19188,26440,26441,26442,26443,26444,26445,52717,53380,56150,59029,66156,66413,67089,68999	Psma2,Psma3,Psmb1,Psmb10,Psmb4,Psmb6,Psme2,Psma1,Psma4,Psma5,Psma6,Psma7,Psmb2,Anapc16,Psmd10,Mad2l1,Psmd14,Anapc11,Psmd6,Psmc6,Anapc10
4_Member	Reactome Gene Sets	R-MMU-5610785	GLI3 is processed to GLI3R by the proteasome	-11.7362	-9.33553	19/57	19166,19167,19170,19171,19172,19175,19188,21402,26440,26441,26442,26443,26444,26445,53380,56438,59029,66413,67089	Psma2,Psma3,Psmb1,Psmb10,Psmb4,Psmb6,Psme2,Skp1a,Psma1,Psma4,Psma5,Psma6,Psma7,Psmb2,Psmd10,Rbx1,Psmd14,Psmd6,Psmc6
4_Member	Reactome Gene Sets	R-MMU-187577	SCF(Skp2)-mediated degradation of p27/p21	-11.7362	-9.33553	19/57	12448,19166,19167,19170,19171,19172,19175,19188,21402,26440,26441,26442,26443,26444,26445,53380,59029,66413,67089	Ccne2,Psma2,Psma3,Psmb1,Psmb10,Psmb4,Psmb6,Psme2,Skp1a,Psma1,Psma4,Psma5,Psma6,Psma7,Psmb2,Psmd10,Psmd14,Psmd6,Psmc6
4_Member	Reactome Gene Sets	R-MMU-176814	Activation of APC/C and APC/C:Cdc20 mediated degradation of mitotic proteins	-11.6206	-9.22497	21/72	19166,19167,19170,19171,19172,19175,19188,26440,26441,26442,26443,26444,26445,52717,53380,56150,59029,66156,66413,67089,68999	Psma2,Psma3,Psmb1,Psmb10,Psmb4,Psmb6,Psme2,Psma1,Psma4,Psma5,Psma6,Psma7,Psmb2,Anapc16,Psmd10,Mad2l1,Psmd14,Anapc11,Psmd6,Psmc6,Anapc10
4_Member	Reactome Gene Sets	R-MMU-1236978	Cross-presentation of soluble exogenous antigens (endosomes)	-11.5861	-9.20978	17/45	19166,19167,19170,19171,19172,19175,19188,26440,26441,26442,26443,26444,26445,53380,59029,66413,67089	Psma2,Psma3,Psmb1,Psmb10,Psmb4,Psmb6,Psme2,Psma1,Psma4,Psma5,Psma6,Psma7,Psmb2,Psmd10,Psmd14,Psmd6,Psmc6
4_Member	KEGG Pathway	ko03050	Proteasome	-11.5861	-9.20978	17/45	19166,19167,19170,19171,19172,19175,19188,26440,26441,26442,26443,26444,26445,59029,66413,66537,67089	Psma2,Psma3,Psmb1,Psmb10,Psmb4,Psmb6,Psme2,Psma1,Psma4,Psma5,Psma6,Psma7,Psmb2,Psmd14,Psmd6,Pomp,Psmc6
4_Member	KEGG Pathway	mmu03050	Proteasome	-11.5861	-9.20978	17/45	19166,19167,19170,19171,19172,19175,19188,26440,26441,26442,26443,26444,26445,59029,66413,66537,67089	Psma2,Psma3,Psmb1,Psmb10,Psmb4,Psmb6,Psme2,Psma1,Psma4,Psma5,Psma6,Psma7,Psmb2,Psmd14,Psmd6,Pomp,Psmc6
4_Member	Reactome Gene Sets	R-MMU-174113	SCF-beta-TrCP mediated degradation of Emi1	-11.4722	-9.10052	18/52	19166,19167,19170,19171,19172,19175,19188,21402,26440,26441,26442,26443,26444,26445,53380,59029,66413,67089	Psma2,Psma3,Psmb1,Psmb10,Psmb4,Psmb6,Psme2,Skp1a,Psma1,Psma4,Psma5,Psma6,Psma7,Psmb2,Psmd10,Psmd14,Psmd6,Psmc6
4_Member	Reactome Gene Sets	R-MMU-174143	APC/C-mediated degradation of cell cycle proteins	-11.4506	-9.08814	22/81	19166,19167,19170,19171,19172,19175,19188,21402,26440,26441,26442,26443,26444,26445,52717,53380,56150,59029,66156,66413,67089,68999	Psma2,Psma3,Psmb1,Psmb10,Psmb4,Psmb6,Psme2,Skp1a,Psma1,Psma4,Psma5,Psma6,Psma7,Psmb2,Anapc16,Psmd10,Mad2l1,Psmd14,Anapc11,Psmd6,Psmc6,Anapc10
4_Member	Reactome Gene Sets	R-MMU-453276	Regulation of mitotic cell cycle	-11.4506	-9.08814	22/81	19166,19167,19170,19171,19172,19175,19188,21402,26440,26441,26442,26443,26444,26445,52717,53380,56150,59029,66156,66413,67089,68999	Psma2,Psma3,Psmb1,Psmb10,Psmb4,Psmb6,Psme2,Skp1a,Psma1,Psma4,Psma5,Psma6,Psma7,Psmb2,Anapc16,Psmd10,Mad2l1,Psmd14,Anapc11,Psmd6,Psmc6,Anapc10
4_Member	Reactome Gene Sets	R-MMU-174178	APC/C:Cdh1 mediated degradation of Cdc20 and other APC/C:Cdh1 targeted proteins in late mitosis/earl	-11.1734	-8.81998	20/68	19166,19167,19170,19171,19172,19175,19188,26440,26441,26442,26443,26444,26445,52717,53380,59029,66156,66413,67089,68999	Psma2,Psma3,Psmb1,Psmb10,Psmb4,Psmb6,Psme2,Psma1,Psma4,Psma5,Psma6,Psma7,Psmb2,Anapc16,Psmd10,Psmd14,Anapc11,Psmd6,Psmc6,Anapc10
4_Member	Reactome Gene Sets	R-MMU-69017	CDK-mediated phosphorylation and removal of Cdc6	-11.0551	-8.71499	17/48	19166,19167,19170,19171,19172,19175,19188,26440,26441,26442,26443,26444,26445,53380,59029,66413,67089	Psma2,Psma3,Psmb1,Psmb10,Psmb4,Psmb6,Psme2,Psma1,Psma4,Psma5,Psma6,Psma7,Psmb2,Psmd10,Psmd14,Psmd6,Psmc6
4_Member	GO Molecular Functions	GO:0070003	threonine-type peptidase activity	-11.0013	-8.67075	12/21	19166,19167,19170,19171,19172,19175,26440,26441,26442,26443,26444,26445	Psma2,Psma3,Psmb1,Psmb10,Psmb4,Psmb6,Psma1,Psma4,Psma5,Psma6,Psma7,Psmb2
4_Member	GO Molecular Functions	GO:0004298	threonine-type endopeptidase activity	-11.0013	-8.67075	12/21	19166,19167,19170,19171,19172,19175,26440,26441,26442,26443,26444,26445	Psma2,Psma3,Psmb1,Psmb10,Psmb4,Psmb6,Psma1,Psma4,Psma5,Psma6,Psma7,Psmb2
4_Member	Reactome Gene Sets	R-MMU-4641258	Degradation of DVL	-10.9981	-8.67075	18/55	19166,19167,19170,19171,19172,19175,19188,26440,26441,26442,26443,26444,26445,53380,56438,59029,66413,67089	Psma2,Psma3,Psmb1,Psmb10,Psmb4,Psmb6,Psme2,Psma1,Psma4,Psma5,Psma6,Psma7,Psmb2,Psmd10,Rbx1,Psmd14,Psmd6,Psmc6
4_Member	Reactome Gene Sets	R-MMU-349425	Autodegradation of the E3 ubiquitin ligase COP1	-10.8882	-8.57332	17/49	19166,19167,19170,19171,19172,19175,19188,26440,26441,26442,26443,26444,26445,53380,59029,66413,67089	Psma2,Psma3,Psmb1,Psmb10,Psmb4,Psmb6,Psme2,Psma1,Psma4,Psma5,Psma6,Psma7,Psmb2,Psmd10,Psmd14,Psmd6,Psmc6
4_Member	Reactome Gene Sets	R-MMU-75815	Ubiquitin-dependent degradation of Cyclin D	-10.8882	-8.57332	17/49	19166,19167,19170,19171,19172,19175,19188,26440,26441,26442,26443,26444,26445,53380,59029,66413,67089	Psma2,Psma3,Psmb1,Psmb10,Psmb4,Psmb6,Psme2,Psma1,Psma4,Psma5,Psma6,Psma7,Psmb2,Psmd10,Psmd14,Psmd6,Psmc6
4_Member	Reactome Gene Sets	R-MMU-69229	Ubiquitin-dependent degradation of Cyclin D1	-10.8882	-8.57332	17/49	19166,19167,19170,19171,19172,19175,19188,26440,26441,26442,26443,26444,26445,53380,59029,66413,67089	Psma2,Psma3,Psmb1,Psmb10,Psmb4,Psmb6,Psme2,Psma1,Psma4,Psma5,Psma6,Psma7,Psmb2,Psmd10,Psmd14,Psmd6,Psmc6
4_Member	Reactome Gene Sets	R-MMU-69202	Cyclin E associated events during G1/S transition	-10.7268	-8.43871	19/64	12448,19166,19167,19170,19171,19172,19175,19188,21402,26440,26441,26442,26443,26444,26445,53380,59029,66413,67089	Ccne2,Psma2,Psma3,Psmb1,Psmb10,Psmb4,Psmb6,Psme2,Skp1a,Psma1,Psma4,Psma5,Psma6,Psma7,Psmb2,Psmd10,Psmd14,Psmd6,Psmc6
4_Member	Reactome Gene Sets	R-MMU-69656	Cyclin A:Cdk2-associated events at S phase entry	-10.7268	-8.43871	19/64	12448,19166,19167,19170,19171,19172,19175,19188,21402,26440,26441,26442,26443,26444,26445,53380,59029,66413,67089	Ccne2,Psma2,Psma3,Psmb1,Psmb10,Psmb4,Psmb6,Psme2,Skp1a,Psma1,Psma4,Psma5,Psma6,Psma7,Psmb2,Psmd10,Psmd14,Psmd6,Psmc6
4_Member	Reactome Gene Sets	R-MMU-69610	p53-Independent DNA Damage Response	-10.7258	-8.43871	17/50	19166,19167,19170,19171,19172,19175,19188,26440,26441,26442,26443,26444,26445,53380,59029,66413,67089	Psma2,Psma3,Psmb1,Psmb10,Psmb4,Psmb6,Psme2,Psma1,Psma4,Psma5,Psma6,Psma7,Psmb2,Psmd10,Psmd14,Psmd6,Psmc6
4_Member	Reactome Gene Sets	R-MMU-69613	p53-Independent G1/S DNA damage checkpoint	-10.7258	-8.43871	17/50	19166,19167,19170,19171,19172,19175,19188,26440,26441,26442,26443,26444,26445,53380,59029,66413,67089	Psma2,Psma3,Psmb1,Psmb10,Psmb4,Psmb6,Psme2,Psma1,Psma4,Psma5,Psma6,Psma7,Psmb2,Psmd10,Psmd14,Psmd6,Psmc6
4_Member	Reactome Gene Sets	R-MMU-69601	Ubiquitin Mediated Degradation of Phosphorylated Cdc25A	-10.7258	-8.43871	17/50	19166,19167,19170,19171,19172,19175,19188,26440,26441,26442,26443,26444,26445,53380,59029,66413,67089	Psma2,Psma3,Psmb1,Psmb10,Psmb4,Psmb6,Psme2,Psma1,Psma4,Psma5,Psma6,Psma7,Psmb2,Psmd10,Psmd14,Psmd6,Psmc6
4_Member	Reactome Gene Sets	R-MMU-4641257	Degradation of AXIN	-10.5677	-8.29579	17/51	19166,19167,19170,19171,19172,19175,19188,26440,26441,26442,26443,26444,26445,53380,59029,66413,67089	Psma2,Psma3,Psmb1,Psmb10,Psmb4,Psmb6,Psme2,Psma1,Psma4,Psma5,Psma6,Psma7,Psmb2,Psmd10,Psmd14,Psmd6,Psmc6
4_Member	Reactome Gene Sets	R-MMU-450408	AUF1 (hnRNP D0) binds and destabilizes mRNA	-10.5677	-8.29579	17/51	19166,19167,19170,19171,19172,19175,19188,26440,26441,26442,26443,26444,26445,53380,59029,66413,67089	Psma2,Psma3,Psmb1,Psmb10,Psmb4,Psmb6,Psme2,Psma1,Psma4,Psma5,Psma6,Psma7,Psmb2,Psmd10,Psmd14,Psmd6,Psmc6
4_Member	Reactome Gene Sets	R-MMU-69541	Stabilization of p53	-10.4139	-8.14561	17/52	19166,19167,19170,19171,19172,19175,19188,26440,26441,26442,26443,26444,26445,53380,59029,66413,67089	Psma2,Psma3,Psmb1,Psmb10,Psmb4,Psmb6,Psme2,Psma1,Psma4,Psma5,Psma6,Psma7,Psmb2,Psmd10,Psmd14,Psmd6,Psmc6
4_Member	Reactome Gene Sets	R-MMU-69580	p53-Dependent G1/S DNA damage checkpoint	-10.281	-8.03078	18/60	12448,19166,19167,19170,19171,19172,19175,19188,26440,26441,26442,26443,26444,26445,53380,59029,66413,67089	Ccne2,Psma2,Psma3,Psmb1,Psmb10,Psmb4,Psmb6,Psme2,Psma1,Psma4,Psma5,Psma6,Psma7,Psmb2,Psmd10,Psmd14,Psmd6,Psmc6
4_Member	Reactome Gene Sets	R-MMU-5658442	Regulation of RAS by GAPs	-10.281	-8.03078	18/60	19166,19167,19170,19171,19172,19175,19188,26440,26441,26442,26443,26444,26445,53380,56438,59029,66413,67089	Psma2,Psma3,Psmb1,Psmb10,Psmb4,Psmb6,Psme2,Psma1,Psma4,Psma5,Psma6,Psma7,Psmb2,Psmd10,Rbx1,Psmd14,Psmd6,Psmc6
4_Member	Reactome Gene Sets	R-MMU-1169091	Activation of NF-kappaB in B cells	-10.281	-8.03078	18/60	19166,19167,19170,19171,19172,19175,19188,21402,26440,26441,26442,26443,26444,26445,53380,59029,66413,67089	Psma2,Psma3,Psmb1,Psmb10,Psmb4,Psmb6,Psme2,Skp1a,Psma1,Psma4,Psma5,Psma6,Psma7,Psmb2,Psmd10,Psmd14,Psmd6,Psmc6
4_Member	Reactome Gene Sets	R-MMU-69563	p53-Dependent G1 DNA Damage Response	-10.281	-8.03078	18/60	12448,19166,19167,19170,19171,19172,19175,19188,26440,26441,26442,26443,26444,26445,53380,59029,66413,67089	Ccne2,Psma2,Psma3,Psmb1,Psmb10,Psmb4,Psmb6,Psme2,Psma1,Psma4,Psma5,Psma6,Psma7,Psmb2,Psmd10,Psmd14,Psmd6,Psmc6
4_Member	Reactome Gene Sets	R-MMU-68874	M/G1 Transition	-10.0832	-7.84345	20/77	19075,19166,19167,19170,19171,19172,19175,19188,26440,26441,26442,26443,26444,26445,53380,59029,66413,66979,67089,68240	Prim1,Psma2,Psma3,Psmb1,Psmb10,Psmb4,Psmb6,Psme2,Psma1,Psma4,Psma5,Psma6,Psma7,Psmb2,Psmd10,Psmd14,Psmd6,Pole4,Psmc6,Rpa3
4_Member	Reactome Gene Sets	R-MMU-69002	DNA Replication Pre-Initiation	-10.0832	-7.84345	20/77	19075,19166,19167,19170,19171,19172,19175,19188,26440,26441,26442,26443,26444,26445,53380,59029,66413,66979,67089,68240	Prim1,Psma2,Psma3,Psmb1,Psmb10,Psmb4,Psmb6,Psme2,Psma1,Psma4,Psma5,Psma6,Psma7,Psmb2,Psmd10,Psmd14,Psmd6,Pole4,Psmc6,Rpa3
4_Member	Reactome Gene Sets	R-MMU-69615	G1/S DNA Damage Checkpoints	-10.0164	-7.78007	18/62	12448,19166,19167,19170,19171,19172,19175,19188,26440,26441,26442,26443,26444,26445,53380,59029,66413,67089	Ccne2,Psma2,Psma3,Psmb1,Psmb10,Psmb4,Psmb6,Psme2,Psma1,Psma4,Psma5,Psma6,Psma7,Psmb2,Psmd10,Psmd14,Psmd6,Psmc6
4_Member	Reactome Gene Sets	R-MMU-68827	CDT1 association with the CDC6:ORC:origin complex	-9.97531	-7.74237	17/55	19166,19167,19170,19171,19172,19175,19188,26440,26441,26442,26443,26444,26445,53380,59029,66413,67089	Psma2,Psma3,Psmb1,Psmb10,Psmb4,Psmb6,Psme2,Psma1,Psma4,Psma5,Psma6,Psma7,Psmb2,Psmd10,Psmd14,Psmd6,Psmc6
4_Member	Reactome Gene Sets	R-MMU-382556	ABC-family proteins mediated transport	-9.90193	-7.67238	21/87	13665,19166,19167,19170,19171,19172,19175,19188,26440,26441,26442,26443,26444,26445,27416,53380,56535,59029,66413,67089,67204	Eif2s1,Psma2,Psma3,Psmb1,Psmb10,Psmb4,Psmb6,Psme2,Psma1,Psma4,Psma5,Psma6,Psma7,Psmb2,Abcc5,Psmd10,Pex3,Psmd14,Psmd6,Psmc6,Eif2s2
4_Member	Reactome Gene Sets	R-MMU-195253	Degradation of beta-catenin by the destruction complex	-9.8563	-7.63342	19/71	19166,19167,19170,19171,19172,19175,19188,21402,26440,26441,26442,26443,26444,26445,53380,56438,59029,66413,67089	Psma2,Psma3,Psmb1,Psmb10,Psmb4,Psmb6,Psme2,Skp1a,Psma1,Psma4,Psma5,Psma6,Psma7,Psmb2,Psmd10,Rbx1,Psmd14,Psmd6,Psmc6
4_Member	Reactome Gene Sets	R-MMU-8852276	The role of GTSE1 in G2/M progression after G2 checkpoint	-9.83624	-7.61995	17/56	19166,19167,19170,19171,19172,19175,19188,26440,26441,26442,26443,26444,26445,53380,59029,66413,67089	Psma2,Psma3,Psmb1,Psmb10,Psmb4,Psmb6,Psme2,Psma1,Psma4,Psma5,Psma6,Psma7,Psmb2,Psmd10,Psmd14,Psmd6,Psmc6
4_Member	Reactome Gene Sets	R-MMU-4608870	Asymmetric localization of PCP proteins	-9.83624	-7.61995	17/56	19166,19167,19170,19171,19172,19175,19188,26440,26441,26442,26443,26444,26445,53380,59029,66413,67089	Psma2,Psma3,Psmb1,Psmb10,Psmb4,Psmb6,Psme2,Psma1,Psma4,Psma5,Psma6,Psma7,Psmb2,Psmd10,Psmd14,Psmd6,Psmc6
4_Member	Reactome Gene Sets	R-MMU-5358346	Hedgehog ligand biogenesis	-9.56788	-7.35484	17/58	19166,19167,19170,19171,19172,19175,19188,26440,26441,26442,26443,26444,26445,53380,59029,66413,67089	Psma2,Psma3,Psmb1,Psmb10,Psmb4,Psmb6,Psme2,Psma1,Psma4,Psma5,Psma6,Psma7,Psmb2,Psmd10,Psmd14,Psmd6,Psmc6
4_Member	Reactome Gene Sets	R-MMU-69206	G1/S Transition	-9.23983	-7.03323	22/103	12448,19075,19166,19167,19170,19171,19172,19175,19188,21402,26440,26441,26442,26443,26444,26445,53380,59029,66413,66979,67089,68240	Ccne2,Prim1,Psma2,Psma3,Psmb1,Psmb10,Psmb4,Psmb6,Psme2,Skp1a,Psma1,Psma4,Psma5,Psma6,Psma7,Psmb2,Psmd10,Psmd14,Psmd6,Pole4,Psmc6,Rpa3
4_Member	Reactome Gene Sets	R-MMU-71291	Metabolism of amino acids and derivatives	-9.02223	-6.83437	32/211	12041,12716,12971,13180,14874,18245,19166,19167,19170,19171,19172,19175,19188,20229,20603,26440,26441,26442,26443,26444,26445,53380,59029,66413,67089,67092,70316,140483,214580,216343,227095,434437	Bckdk,Ckmt1,Crym,Pcbd1,Gstz1,Oaz1,Psma2,Psma3,Psmb1,Psmb10,Psmb4,Psmb6,Psme2,Sat1,Sms,Psma1,Psma4,Psma5,Psma6,Psma7,Psmb2,Psmd10,Psmd14,Psmd6,Psmc6,Gatm,Ndufab1,Hnmt,Pstk,Tph2,Hibch,Amt
4_Member	Reactome Gene Sets	R-MMU-5607764	CLEC7A (Dectin-1) signaling	-8.96322	-6.78143	20/88	12314,19166,19167,19170,19171,19172,19175,19188,21402,22200,26440,26441,26442,26443,26444,26445,53380,59029,66413,67089	Calm2,Psma2,Psma3,Psmb1,Psmb10,Psmb4,Psmb6,Psme2,Skp1a,Uba3,Psma1,Psma4,Psma5,Psma6,Psma7,Psmb2,Psmd10,Psmd14,Psmd6,Psmc6
4_Member	Reactome Gene Sets	R-MMU-69239	Synthesis of DNA	-8.96322	-6.78143	20/88	19075,19166,19167,19170,19171,19172,19175,19188,26440,26441,26442,26443,26444,26445,53380,59029,66413,66979,67089,68240	Prim1,Psma2,Psma3,Psmb1,Psmb10,Psmb4,Psmb6,Psme2,Psma1,Psma4,Psma5,Psma6,Psma7,Psmb2,Psmd10,Psmd14,Psmd6,Pole4,Psmc6,Rpa3
4_Member	Reactome Gene Sets	R-MMU-68867	Assembly of the pre-replicative complex	-8.94818	-6.7694	17/63	19166,19167,19170,19171,19172,19175,19188,26440,26441,26442,26443,26444,26445,53380,59029,66413,67089	Psma2,Psma3,Psmb1,Psmb10,Psmb4,Psmb6,Psme2,Psma1,Psma4,Psma5,Psma6,Psma7,Psmb2,Psmd10,Psmd14,Psmd6,Psmc6
4_Member	Reactome Gene Sets	R-MMU-5632684	Hedgehog 'on' state	-8.79518	-6.61938	19/81	19166,19167,19170,19171,19172,19175,19188,26440,26441,26442,26443,26444,26445,53380,56438,59029,66413,67089,78294	Psma2,Psma3,Psmb1,Psmb10,Psmb4,Psmb6,Psme2,Psma1,Psma4,Psma5,Psma6,Psma7,Psmb2,Psmd10,Rbx1,Psmd14,Psmd6,Psmc6,Rps27a
4_Member	Reactome Gene Sets	R-MMU-5610787	Hedgehog 'off' state	-8.79198	-6.61915	21/99	19166,19167,19170,19171,19172,19175,19188,21402,22142,22146,26440,26441,26442,26443,26444,26445,53380,56438,59029,66413,67089	Psma2,Psma3,Psmb1,Psmb10,Psmb4,Psmb6,Psme2,Skp1a,Tuba1a,Tuba1c,Psma1,Psma4,Psma5,Psma6,Psma7,Psmb2,Psmd10,Rbx1,Psmd14,Psmd6,Psmc6
4_Member	Reactome Gene Sets	R-MMU-2871837	FCERI mediated NF-kB activation	-8.742	-6.57212	18/73	19166,19167,19170,19171,19172,19175,19188,21402,26440,26441,26442,26443,26444,26445,53380,59029,66413,67089	Psma2,Psma3,Psmb1,Psmb10,Psmb4,Psmb6,Psme2,Skp1a,Psma1,Psma4,Psma5,Psma6,Psma7,Psmb2,Psmd10,Psmd14,Psmd6,Psmc6
4_Member	Reactome Gene Sets	R-MMU-68949	Orc1 removal from chromatin	-8.60718	-6.44601	17/66	19166,19167,19170,19171,19172,19175,19188,26440,26441,26442,26443,26444,26445,53380,59029,66413,67089	Psma2,Psma3,Psmb1,Psmb10,Psmb4,Psmb6,Psme2,Psma1,Psma4,Psma5,Psma6,Psma7,Psmb2,Psmd10,Psmd14,Psmd6,Psmc6
4_Member	Reactome Gene Sets	R-MMU-69052	Switching of origins to a post-replicative state	-8.60718	-6.44601	17/66	19166,19167,19170,19171,19172,19175,19188,26440,26441,26442,26443,26444,26445,53380,59029,66413,67089	Psma2,Psma3,Psmb1,Psmb10,Psmb4,Psmb6,Psme2,Psma1,Psma4,Psma5,Psma6,Psma7,Psmb2,Psmd10,Psmd14,Psmd6,Psmc6
4_Member	Reactome Gene Sets	R-MMU-69242	S Phase	-8.43673	-6.27843	22/113	12448,19075,19166,19167,19170,19171,19172,19175,19188,21402,26440,26441,26442,26443,26444,26445,53380,59029,66413,66979,67089,68240	Ccne2,Prim1,Psma2,Psma3,Psmb1,Psmb10,Psmb4,Psmb6,Psme2,Skp1a,Psma1,Psma4,Psma5,Psma6,Psma7,Psmb2,Psmd10,Psmd14,Psmd6,Pole4,Psmc6,Rpa3
4_Member	Reactome Gene Sets	R-MMU-453279	Mitotic G1-G1/S phases	-8.43334	-6.27789	23/123	12448,19075,19166,19167,19170,19171,19172,19175,19188,19646,21402,26440,26441,26442,26443,26444,26445,53380,59029,66413,66979,67089,68240	Ccne2,Prim1,Psma2,Psma3,Psmb1,Psmb10,Psmb4,Psmb6,Psme2,Rbbp4,Skp1a,Psma1,Psma4,Psma5,Psma6,Psma7,Psmb2,Psmd10,Psmd14,Psmd6,Pole4,Psmc6,Rpa3
4_Member	Reactome Gene Sets	R-MMU-68882	Mitotic Anaphase	-8.39203	-6.24695	26/155	19166,19167,19170,19171,19172,19175,19188,23825,26440,26441,26442,26443,26444,26445,52717,53380,56150,57294,59029,66156,66413,67089,67733,68999,69736,110379	Psma2,Psma3,Psmb1,Psmb10,Psmb4,Psmb6,Psme2,Banf1,Psma1,Psma4,Psma5,Psma6,Psma7,Psmb2,Anapc16,Psmd10,Mad2l1,Rps27,Psmd14,Anapc11,Psmd6,Psmc6,Itgb3bp,Anapc10,Nup37,Sec13
4_Member	Reactome Gene Sets	R-MMU-1236975	Antigen processing-Cross presentation	-8.3912	-6.24695	17/68	19166,19167,19170,19171,19172,19175,19188,26440,26441,26442,26443,26444,26445,53380,59029,66413,67089	Psma2,Psma3,Psmb1,Psmb10,Psmb4,Psmb6,Psme2,Psma1,Psma4,Psma5,Psma6,Psma7,Psmb2,Psmd10,Psmd14,Psmd6,Psmc6
4_Member	Reactome Gene Sets	R-MMU-69300	Removal of licensing factors from origins	-8.3912	-6.24695	17/68	19166,19167,19170,19171,19172,19175,19188,26440,26441,26442,26443,26444,26445,53380,59029,66413,67089	Psma2,Psma3,Psmb1,Psmb10,Psmb4,Psmb6,Psme2,Psma1,Psma4,Psma5,Psma6,Psma7,Psmb2,Psmd10,Psmd14,Psmd6,Psmc6
4_Member	Reactome Gene Sets	R-MMU-2555396	Mitotic Metaphase and Anaphase	-8.33111	-6.19236	26/156	19166,19167,19170,19171,19172,19175,19188,23825,26440,26441,26442,26443,26444,26445,52717,53380,56150,57294,59029,66156,66413,67089,67733,68999,69736,110379	Psma2,Psma3,Psmb1,Psmb10,Psmb4,Psmb6,Psme2,Banf1,Psma1,Psma4,Psma5,Psma6,Psma7,Psmb2,Anapc16,Psmd10,Mad2l1,Rps27,Psmd14,Anapc11,Psmd6,Psmc6,Itgb3bp,Anapc10,Nup37,Sec13
4_Member	Reactome Gene Sets	R-MMU-983168	Antigen processing: Ubiquitination & Proteasome degradation	-8.29234	-6.16171	23/125	19166,19167,19170,19171,19172,19175,19188,21402,22200,22209,26440,26441,26442,26443,26444,26445,53380,56438,59029,66413,67089,71538,242960	Psma2,Psma3,Psmb1,Psmb10,Psmb4,Psmb6,Psme2,Skp1a,Uba3,Ube2a,Psma1,Psma4,Psma5,Psma6,Psma7,Psmb2,Psmd10,Rbx1,Psmd14,Psmd6,Psmc6,Fbxo9,Fbxl5
4_Member	Reactome Gene Sets	R-MMU-5687128	MAPK6/MAPK4 signaling	-8.28638	-6.15842	17/69	19166,19167,19170,19171,19172,19175,19188,26440,26441,26442,26443,26444,26445,53380,59029,66413,67089	Psma2,Psma3,Psmb1,Psmb10,Psmb4,Psmb6,Psme2,Psma1,Psma4,Psma5,Psma6,Psma7,Psmb2,Psmd10,Psmd14,Psmd6,Psmc6
4_Member	Reactome Gene Sets	R-MMU-69306	DNA Replication	-8.2612	-6.1359	20/96	19075,19166,19167,19170,19171,19172,19175,19188,26440,26441,26442,26443,26444,26445,53380,59029,66413,66979,67089,68240	Prim1,Psma2,Psma3,Psmb1,Psmb10,Psmb4,Psmb6,Psme2,Psma1,Psma4,Psma5,Psma6,Psma7,Psmb2,Psmd10,Psmd14,Psmd6,Pole4,Psmc6,Rpa3
4_Member	Reactome Gene Sets	R-MMU-5668541	TNFR2 non-canonical NF-kB pathway	-8.15221	-6.03738	19/88	19166,19167,19170,19171,19172,19175,19188,21402,22200,26440,26441,26442,26443,26444,26445,53380,59029,66413,67089	Psma2,Psma3,Psmb1,Psmb10,Psmb4,Psmb6,Psme2,Skp1a,Uba3,Psma1,Psma4,Psma5,Psma6,Psma7,Psmb2,Psmd10,Psmd14,Psmd6,Psmc6
4_Member	Reactome Gene Sets	R-MMU-2467813	Separation of Sister Chromatids	-8.09741	-5.98771	25/149	19166,19167,19170,19171,19172,19175,19188,26440,26441,26442,26443,26444,26445,52717,53380,56150,57294,59029,66156,66413,67089,67733,68999,69736,110379	Psma2,Psma3,Psmb1,Psmb10,Psmb4,Psmb6,Psme2,Psma1,Psma4,Psma5,Psma6,Psma7,Psmb2,Anapc16,Psmd10,Mad2l1,Rps27,Psmd14,Anapc11,Psmd6,Psmc6,Itgb3bp,Anapc10,Nup37,Sec13
4_Member	Reactome Gene Sets	R-MMU-69304	Regulation of DNA replication	-8.08273	-5.97558	17/71	19166,19167,19170,19171,19172,19175,19188,26440,26441,26442,26443,26444,26445,53380,59029,66413,67089	Psma2,Psma3,Psmb1,Psmb10,Psmb4,Psmb6,Psme2,Psma1,Psma4,Psma5,Psma6,Psma7,Psmb2,Psmd10,Psmd14,Psmd6,Psmc6
4_Member	Reactome Gene Sets	R-MMU-202424	Downstream TCR signaling	-7.96719	-5.86509	18/81	19166,19167,19170,19171,19172,19175,19188,21402,26440,26441,26442,26443,26444,26445,53380,59029,66413,67089	Psma2,Psma3,Psmb1,Psmb10,Psmb4,Psmb6,Psme2,Skp1a,Psma1,Psma4,Psma5,Psma6,Psma7,Psmb2,Psmd10,Psmd14,Psmd6,Psmc6
4_Member	Reactome Gene Sets	R-MMU-69620	Cell Cycle Checkpoints	-7.75098	-5.65881	26/166	12448,19166,19167,19170,19171,19172,19175,19188,22218,22630,26440,26441,26442,26443,26444,26445,52717,53380,56150,59029,66156,66413,67089,68240,68999,70620	Ccne2,Psma2,Psma3,Psmb1,Psmb10,Psmb4,Psmb6,Psme2,Sumo1,Ywhaq,Psma1,Psma4,Psma5,Psma6,Psma7,Psmb2,Anapc16,Psmd10,Mad2l1,Psmd14,Anapc11,Psmd6,Psmc6,Rpa3,Anapc10,Ube2v2
4_Member	Reactome Gene Sets	R-MMU-983169	Class I MHC mediated antigen processing & presentation	-7.62545	-5.54538	25/157	19166,19167,19170,19171,19172,19175,19188,21402,22200,22209,26440,26441,26442,26443,26444,26445,53380,56438,59029,66397,66413,67089,71538,110379,242960	Psma2,Psma3,Psmb1,Psmb10,Psmb4,Psmb6,Psme2,Skp1a,Uba3,Ube2a,Psma1,Psma4,Psma5,Psma6,Psma7,Psmb2,Psmd10,Rbx1,Psmd14,Sar1b,Psmd6,Psmc6,Fbxo9,Sec13,Fbxl5
4_Member	Reactome Gene Sets	R-MMU-4086400	PCP/CE pathway	-7.60575	-5.52805	17/76	19166,19167,19170,19171,19172,19175,19188,26440,26441,26442,26443,26444,26445,53380,59029,66413,67089	Psma2,Psma3,Psmb1,Psmb10,Psmb4,Psmb6,Psme2,Psma1,Psma4,Psma5,Psma6,Psma7,Psmb2,Psmd10,Psmd14,Psmd6,Psmc6
4_Member	Reactome Gene Sets	R-MMU-450531	Regulation of mRNA stability by proteins that bind AU-rich elements	-7.51541	-5.44244	17/77	19166,19167,19170,19171,19172,19175,19188,26440,26441,26442,26443,26444,26445,53380,59029,66413,67089	Psma2,Psma3,Psmb1,Psmb10,Psmb4,Psmb6,Psme2,Psma1,Psma4,Psma5,Psma6,Psma7,Psmb2,Psmd10,Psmd14,Psmd6,Psmc6
4_Member	Reactome Gene Sets	R-MMU-5689603	UCH proteinases	-7.36961	-5.30362	18/88	19166,19167,19170,19171,19172,19175,19188,22223,26440,26441,26442,26443,26444,26445,53380,59029,66413,67089	Psma2,Psma3,Psmb1,Psmb10,Psmb4,Psmb6,Psme2,Uchl1,Psma1,Psma4,Psma5,Psma6,Psma7,Psmb2,Psmd10,Psmd14,Psmd6,Psmc6
4_Member	Reactome Gene Sets	R-MMU-5621481	C-type lectin receptors (CLRs)	-7.34578	-5.28209	20/108	12314,19166,19167,19170,19171,19172,19175,19188,21402,22200,26440,26441,26442,26443,26444,26445,53380,59029,66413,67089	Calm2,Psma2,Psma3,Psmb1,Psmb10,Psmb4,Psmb6,Psme2,Skp1a,Uba3,Psma1,Psma4,Psma5,Psma6,Psma7,Psmb2,Psmd10,Psmd14,Psmd6,Psmc6
4_Member	Reactome Gene Sets	R-MMU-69275	G2/M Transition	-7.33118	-5.27207	24/151	19166,19167,19170,19171,19172,19175,19188,21402,22142,26370,26440,26441,26442,26443,26444,26445,53380,53598,56438,56455,59029,66413,67089,68475	Psma2,Psma3,Psmb1,Psmb10,Psmb4,Psmb6,Psme2,Skp1a,Tuba1a,Cetn2,Psma1,Psma4,Psma5,Psma6,Psma7,Psmb2,Psmd10,Dctn3,Rbx1,Dynll1,Psmd14,Psmd6,Psmc6,Ssna1
4_Member	Reactome Gene Sets	R-MMU-453274	Mitotic G2-G2/M phases	-7.21885	-5.17096	24/153	19166,19167,19170,19171,19172,19175,19188,21402,22142,26370,26440,26441,26442,26443,26444,26445,53380,53598,56438,56455,59029,66413,67089,68475	Psma2,Psma3,Psmb1,Psmb10,Psmb4,Psmb6,Psme2,Skp1a,Tuba1a,Cetn2,Psma1,Psma4,Psma5,Psma6,Psma7,Psmb2,Psmd10,Dctn3,Rbx1,Dynll1,Psmd14,Psmd6,Psmc6,Ssna1
4_Member	Reactome Gene Sets	R-MMU-5358351	Signaling by Hedgehog	-7.09152	-5.04804	22/133	19166,19167,19170,19171,19172,19175,19188,21402,22142,22146,26440,26441,26442,26443,26444,26445,53380,56438,59029,66413,67089,78294	Psma2,Psma3,Psmb1,Psmb10,Psmb4,Psmb6,Psme2,Skp1a,Tuba1a,Tuba1c,Psma1,Psma4,Psma5,Psma6,Psma7,Psmb2,Psmd10,Rbx1,Psmd14,Psmd6,Psmc6,Rps27a
4_Member	Reactome Gene Sets	R-MMU-202403	TCR signaling	-6.55104	-4.53311	18/99	19166,19167,19170,19171,19172,19175,19188,21402,26440,26441,26442,26443,26444,26445,53380,59029,66413,67089	Psma2,Psma3,Psmb1,Psmb10,Psmb4,Psmb6,Psme2,Skp1a,Psma1,Psma4,Psma5,Psma6,Psma7,Psmb2,Psmd10,Psmd14,Psmd6,Psmc6
4_Member	Reactome Gene Sets	R-MMU-3858494	Beta-catenin independent WNT signaling	-6.55104	-4.53311	18/99	12314,19166,19167,19170,19171,19172,19175,19188,26440,26441,26442,26443,26444,26445,53380,59029,66413,67089	Calm2,Psma2,Psma3,Psmb1,Psmb10,Psmb4,Psmb6,Psme2,Psma1,Psma4,Psma5,Psma6,Psma7,Psmb2,Psmd10,Psmd14,Psmd6,Psmc6
4_Member	Reactome Gene Sets	R-MMU-68886	M Phase	-6.33502	-4.31916	28/220	19166,19167,19170,19171,19172,19175,19188,23825,26440,26441,26442,26443,26444,26445,52717,53380,56150,57294,59029,66156,66413,67089,67733,68999,69482,69736,110379,382030	Psma2,Psma3,Psmb1,Psmb10,Psmb4,Psmb6,Psme2,Banf1,Psma1,Psma4,Psma5,Psma6,Psma7,Psmb2,Anapc16,Psmd10,Mad2l1,Rps27,Psmd14,Anapc11,Psmd6,Psmc6,Itgb3bp,Anapc10,Nup35,Nup37,Sec13,Cnep1r1
4_Member	Reactome Gene Sets	R-MMU-69481	G2/M Checkpoints	-6.2818	-4.27004	21/136	19166,19167,19170,19171,19172,19175,19188,22218,22630,26440,26441,26442,26443,26444,26445,53380,59029,66413,67089,68240,70620	Psma2,Psma3,Psmb1,Psmb10,Psmb4,Psmb6,Psme2,Sumo1,Ywhaq,Psma1,Psma4,Psma5,Psma6,Psma7,Psmb2,Psmd10,Psmd14,Psmd6,Psmc6,Rpa3,Ube2v2
4_Member	Reactome Gene Sets	R-MMU-74752	Signaling by Insulin receptor	-6.18485	-4.17917	30/250	11836,12314,18673,19166,19167,19170,19171,19172,19175,19188,20104,23980,26440,26441,26442,26443,26444,26445,53380,56438,56692,59029,66144,66290,66413,66508,67089,68576,75778,114143	Araf,Calm2,Phb,Psma2,Psma3,Psmb1,Psmb10,Psmb4,Psmb6,Psme2,Rps6,Pebp1,Psma1,Psma4,Psma5,Psma6,Psma7,Psmb2,Psmd10,Rbx1,Lamtor3,Psmd14,Atp6v1f,Atp6v1g1,Psmd6,Lamtor1,Psmc6,Lamtor5,Them4,Atp6v0b
4_Member	Reactome Gene Sets	R-MMU-69278	Cell Cycle, Mitotic	-6.18038	-4.17917	40/390	12448,19075,19166,19167,19170,19171,19172,19175,19188,19646,21402,22142,23825,26370,26440,26441,26442,26443,26444,26445,52717,53380,53598,56150,56438,56455,57294,59029,66156,66413,66979,67089,67733,68240,68475,68999,69482,69736,110379,382030	Ccne2,Prim1,Psma2,Psma3,Psmb1,Psmb10,Psmb4,Psmb6,Psme2,Rbbp4,Skp1a,Tuba1a,Banf1,Cetn2,Psma1,Psma4,Psma5,Psma6,Psma7,Psmb2,Anapc16,Psmd10,Dctn3,Mad2l1,Rbx1,Dynll1,Rps27,Psmd14,Anapc11,Psmd6,Pole4,Psmc6,Itgb3bp,Rpa3,Ssna1,Anapc10,Nup35,Nup37,Sec13,Cnep1r1
4_Member	Reactome Gene Sets	R-MMU-170984	ARMS-mediated activation	-5.79896	-3.82803	24/182	11836,12314,18673,19166,19167,19170,19171,19172,19175,19188,23980,26440,26441,26442,26443,26444,26445,53380,56438,56692,59029,66413,67089,109905	Araf,Calm2,Phb,Psma2,Psma3,Psmb1,Psmb10,Psmb4,Psmb6,Psme2,Pebp1,Psma1,Psma4,Psma5,Psma6,Psma7,Psmb2,Psmd10,Rbx1,Lamtor3,Psmd14,Psmd6,Psmc6,Rap1a
4_Member	Reactome Gene Sets	R-MMU-169893	Prolonged ERK activation events	-5.71353	-3.74813	24/184	11836,12314,18673,19166,19167,19170,19171,19172,19175,19188,23980,26440,26441,26442,26443,26444,26445,53380,56438,56692,59029,66413,67089,109905	Araf,Calm2,Phb,Psma2,Psma3,Psmb1,Psmb10,Psmb4,Psmb6,Psme2,Pebp1,Psma1,Psma4,Psma5,Psma6,Psma7,Psmb2,Psmd10,Rbx1,Lamtor3,Psmd14,Psmd6,Psmc6,Rap1a
4_Member	Reactome Gene Sets	R-MMU-112399	IRS-mediated signalling	-5.66911	-3.70936	27/224	11836,12314,18673,19166,19167,19170,19171,19172,19175,19188,20104,23980,26440,26441,26442,26443,26444,26445,53380,56438,56692,59029,66413,66508,67089,68576,75778	Araf,Calm2,Phb,Psma2,Psma3,Psmb1,Psmb10,Psmb4,Psmb6,Psme2,Rps6,Pebp1,Psma1,Psma4,Psma5,Psma6,Psma7,Psmb2,Psmd10,Rbx1,Lamtor3,Psmd14,Psmd6,Lamtor1,Psmc6,Lamtor5,Them4
4_Member	Reactome Gene Sets	R-MMU-1640170	Cell Cycle	-5.61301	-3.65668	48/534	12448,15078,19075,19166,19167,19170,19171,19172,19175,19188,19646,21402,22142,22218,22630,23825,26370,26440,26441,26442,26443,26444,26445,51788,52717,53380,53598,56150,56438,56455,57294,59029,66156,66311,66413,66979,67089,67733,68240,68475,68999,69482,69736,70620,71846,110379,382030,667250	Ccne2,H3f3a,Prim1,Psma2,Psma3,Psmb1,Psmb10,Psmb4,Psmb6,Psme2,Rbbp4,Skp1a,Tuba1a,Sumo1,Ywhaq,Banf1,Cetn2,Psma1,Psma4,Psma5,Psma6,Psma7,Psmb2,H2afz,Anapc16,Psmd10,Dctn3,Mad2l1,Rbx1,Dynll1,Rps27,Psmd14,Anapc11,Cenpw,Psmd6,Pole4,Psmc6,Itgb3bp,Rpa3,Ssna1,Anapc10,Nup35,Nup37,Ube2v2,Syce2,Sec13,Cnep1r1,Gm12657
4_Member	Reactome Gene Sets	R-MMU-2428924	IGF1R signaling cascade	-5.55797	-3.61052	27/227	11836,12314,18673,19166,19167,19170,19171,19172,19175,19188,20104,23980,26440,26441,26442,26443,26444,26445,53380,56438,56692,59029,66413,66508,67089,68576,75778	Araf,Calm2,Phb,Psma2,Psma3,Psmb1,Psmb10,Psmb4,Psmb6,Psme2,Rps6,Pebp1,Psma1,Psma4,Psma5,Psma6,Psma7,Psmb2,Psmd10,Rbx1,Lamtor3,Psmd14,Psmd6,Lamtor1,Psmc6,Lamtor5,Them4
4_Member	Reactome Gene Sets	R-MMU-2428928	IRS-related events triggered by IGF1R	-5.55797	-3.61052	27/227	11836,12314,18673,19166,19167,19170,19171,19172,19175,19188,20104,23980,26440,26441,26442,26443,26444,26445,53380,56438,56692,59029,66413,66508,67089,68576,75778	Araf,Calm2,Phb,Psma2,Psma3,Psmb1,Psmb10,Psmb4,Psmb6,Psme2,Rps6,Pebp1,Psma1,Psma4,Psma5,Psma6,Psma7,Psmb2,Psmd10,Rbx1,Lamtor3,Psmd14,Psmd6,Lamtor1,Psmc6,Lamtor5,Them4
4_Member	Reactome Gene Sets	R-MMU-2404192	Signaling by Type 1 Insulin-like Growth Factor 1 Receptor (IGF1R)	-5.55797	-3.61052	27/227	11836,12314,18673,19166,19167,19170,19171,19172,19175,19188,20104,23980,26440,26441,26442,26443,26444,26445,53380,56438,56692,59029,66413,66508,67089,68576,75778	Araf,Calm2,Phb,Psma2,Psma3,Psmb1,Psmb10,Psmb4,Psmb6,Psme2,Rps6,Pebp1,Psma1,Psma4,Psma5,Psma6,Psma7,Psmb2,Psmd10,Rbx1,Lamtor3,Psmd14,Psmd6,Lamtor1,Psmc6,Lamtor5,Them4
4_Member	Reactome Gene Sets	R-MMU-74751	Insulin receptor signalling cascade	-5.52144	-3.57574	27/228	11836,12314,18673,19166,19167,19170,19171,19172,19175,19188,20104,23980,26440,26441,26442,26443,26444,26445,53380,56438,56692,59029,66413,66508,67089,68576,75778	Araf,Calm2,Phb,Psma2,Psma3,Psmb1,Psmb10,Psmb4,Psmb6,Psme2,Rps6,Pebp1,Psma1,Psma4,Psma5,Psma6,Psma7,Psmb2,Psmd10,Rbx1,Lamtor3,Psmd14,Psmd6,Lamtor1,Psmc6,Lamtor5,Them4
4_Member	Reactome Gene Sets	R-MMU-187687	Signalling to ERKs	-5.506	-3.56206	24/189	11836,12314,18673,19166,19167,19170,19171,19172,19175,19188,23980,26440,26441,26442,26443,26444,26445,53380,56438,56692,59029,66413,67089,109905	Araf,Calm2,Phb,Psma2,Psma3,Psmb1,Psmb10,Psmb4,Psmb6,Psme2,Pebp1,Psma1,Psma4,Psma5,Psma6,Psma7,Psmb2,Psmd10,Rbx1,Lamtor3,Psmd14,Psmd6,Psmc6,Rap1a
4_Member	Reactome Gene Sets	R-MMU-5673001	RAF/MAP kinase cascade	-5.43236	-3.49705	23/178	11836,12314,18673,19166,19167,19170,19171,19172,19175,19188,23980,26440,26441,26442,26443,26444,26445,53380,56438,56692,59029,66413,67089	Araf,Calm2,Phb,Psma2,Psma3,Psmb1,Psmb10,Psmb4,Psmb6,Psme2,Pebp1,Psma1,Psma4,Psma5,Psma6,Psma7,Psmb2,Psmd10,Rbx1,Lamtor3,Psmd14,Psmd6,Psmc6
4_Member	Reactome Gene Sets	R-MMU-187706	Signalling to p38 via RIT and RIN	-5.43236	-3.49705	23/178	11836,12314,18673,19166,19167,19170,19171,19172,19175,19188,23980,26440,26441,26442,26443,26444,26445,53380,56438,56692,59029,66413,67089	Araf,Calm2,Phb,Psma2,Psma3,Psmb1,Psmb10,Psmb4,Psmb6,Psme2,Pebp1,Psma1,Psma4,Psma5,Psma6,Psma7,Psmb2,Psmd10,Rbx1,Lamtor3,Psmd14,Psmd6,Psmc6
4_Member	Reactome Gene Sets	R-MMU-180336	SHC1 events in EGFR signaling	-5.43236	-3.49705	23/178	11836,12314,18673,19166,19167,19170,19171,19172,19175,19188,23980,26440,26441,26442,26443,26444,26445,53380,56438,56692,59029,66413,67089	Araf,Calm2,Phb,Psma2,Psma3,Psmb1,Psmb10,Psmb4,Psmb6,Psme2,Pebp1,Psma1,Psma4,Psma5,Psma6,Psma7,Psmb2,Psmd10,Rbx1,Lamtor3,Psmd14,Psmd6,Psmc6
4_Member	Reactome Gene Sets	R-MMU-179812	GRB2 events in EGFR signaling	-5.43236	-3.49705	23/178	11836,12314,18673,19166,19167,19170,19171,19172,19175,19188,23980,26440,26441,26442,26443,26444,26445,53380,56438,56692,59029,66413,67089	Araf,Calm2,Phb,Psma2,Psma3,Psmb1,Psmb10,Psmb4,Psmb6,Psme2,Pebp1,Psma1,Psma4,Psma5,Psma6,Psma7,Psmb2,Psmd10,Rbx1,Lamtor3,Psmd14,Psmd6,Psmc6
4_Member	Reactome Gene Sets	R-MMU-112412	SOS-mediated signalling	-5.43236	-3.49705	23/178	11836,12314,18673,19166,19167,19170,19171,19172,19175,19188,23980,26440,26441,26442,26443,26444,26445,53380,56438,56692,59029,66413,67089	Araf,Calm2,Phb,Psma2,Psma3,Psmb1,Psmb10,Psmb4,Psmb6,Psme2,Pebp1,Psma1,Psma4,Psma5,Psma6,Psma7,Psmb2,Psmd10,Rbx1,Lamtor3,Psmd14,Psmd6,Psmc6
4_Member	Reactome Gene Sets	R-MMU-170968	Frs2-mediated activation	-5.26804	-3.3462	23/182	11836,12314,18673,19166,19167,19170,19171,19172,19175,19188,23980,26440,26441,26442,26443,26444,26445,53380,56438,56692,59029,66413,67089	Araf,Calm2,Phb,Psma2,Psma3,Psmb1,Psmb10,Psmb4,Psmb6,Psme2,Pebp1,Psma1,Psma4,Psma5,Psma6,Psma7,Psmb2,Psmd10,Rbx1,Lamtor3,Psmd14,Psmd6,Psmc6
4_Member	Reactome Gene Sets	R-MMU-5684996	MAPK1/MAPK3 signaling	-5.22783	-3.31256	23/183	11836,12314,18673,19166,19167,19170,19171,19172,19175,19188,23980,26440,26441,26442,26443,26444,26445,53380,56438,56692,59029,66413,67089	Araf,Calm2,Phb,Psma2,Psma3,Psmb1,Psmb10,Psmb4,Psmb6,Psme2,Pebp1,Psma1,Psma4,Psma5,Psma6,Psma7,Psmb2,Psmd10,Rbx1,Lamtor3,Psmd14,Psmd6,Psmc6
4_Member	Reactome Gene Sets	R-MMU-167044	Signalling to RAS	-5.22783	-3.31256	23/183	11836,12314,18673,19166,19167,19170,19171,19172,19175,19188,23980,26440,26441,26442,26443,26444,26445,53380,56438,56692,59029,66413,67089	Araf,Calm2,Phb,Psma2,Psma3,Psmb1,Psmb10,Psmb4,Psmb6,Psme2,Pebp1,Psma1,Psma4,Psma5,Psma6,Psma7,Psmb2,Psmd10,Rbx1,Lamtor3,Psmd14,Psmd6,Psmc6
4_Member	Reactome Gene Sets	R-MMU-5218921	VEGFR2 mediated cell proliferation	-5.14841	-3.24283	23/185	11836,12314,18673,19166,19167,19170,19171,19172,19175,19188,23980,26440,26441,26442,26443,26444,26445,53380,56438,56692,59029,66413,67089	Araf,Calm2,Phb,Psma2,Psma3,Psmb1,Psmb10,Psmb4,Psmb6,Psme2,Pebp1,Psma1,Psma4,Psma5,Psma6,Psma7,Psmb2,Psmd10,Rbx1,Lamtor3,Psmd14,Psmd6,Psmc6
4_Member	Reactome Gene Sets	R-MMU-912526	Interleukin receptor SHC signaling	-5.14841	-3.24283	23/185	11836,12314,18673,19166,19167,19170,19171,19172,19175,19188,23980,26440,26441,26442,26443,26444,26445,53380,56438,56692,59029,66413,67089	Araf,Calm2,Phb,Psma2,Psma3,Psmb1,Psmb10,Psmb4,Psmb6,Psme2,Pebp1,Psma1,Psma4,Psma5,Psma6,Psma7,Psmb2,Psmd10,Rbx1,Lamtor3,Psmd14,Psmd6,Psmc6
4_Member	Reactome Gene Sets	R-MMU-2586552	Signaling by Leptin	-5.10919	-3.20521	23/186	11836,12314,18673,19166,19167,19170,19171,19172,19175,19188,23980,26440,26441,26442,26443,26444,26445,53380,56438,56692,59029,66413,67089	Araf,Calm2,Phb,Psma2,Psma3,Psmb1,Psmb10,Psmb4,Psmb6,Psme2,Pebp1,Psma1,Psma4,Psma5,Psma6,Psma7,Psmb2,Psmd10,Rbx1,Lamtor3,Psmd14,Psmd6,Psmc6
4_Member	Reactome Gene Sets	R-MMU-451927	Interleukin-2 signaling	-4.88062	-2.98918	23/192	11836,12314,18673,19166,19167,19170,19171,19172,19175,19188,23980,26440,26441,26442,26443,26444,26445,53380,56438,56692,59029,66413,67089	Araf,Calm2,Phb,Psma2,Psma3,Psmb1,Psmb10,Psmb4,Psmb6,Psme2,Pebp1,Psma1,Psma4,Psma5,Psma6,Psma7,Psmb2,Psmd10,Rbx1,Lamtor3,Psmd14,Psmd6,Psmc6
4_Member	Reactome Gene Sets	R-MMU-512988	Interleukin-3, 5 and GM-CSF signaling	-4.8069	-2.92463	23/194	11836,12314,18673,19166,19167,19170,19171,19172,19175,19188,23980,26440,26441,26442,26443,26444,26445,53380,56438,56692,59029,66413,67089	Araf,Calm2,Phb,Psma2,Psma3,Psmb1,Psmb10,Psmb4,Psmb6,Psme2,Pebp1,Psma1,Psma4,Psma5,Psma6,Psma7,Psmb2,Psmd10,Rbx1,Lamtor3,Psmd14,Psmd6,Psmc6
4_Member	Reactome Gene Sets	R-MMU-8853659	RET signaling	-4.77049	-2.89423	23/195	11836,12314,18673,19166,19167,19170,19171,19172,19175,19188,23980,26440,26441,26442,26443,26444,26445,53380,56438,56692,59029,66413,67089	Araf,Calm2,Phb,Psma2,Psma3,Psmb1,Psmb10,Psmb4,Psmb6,Psme2,Pebp1,Psma1,Psma4,Psma5,Psma6,Psma7,Psmb2,Psmd10,Rbx1,Lamtor3,Psmd14,Psmd6,Psmc6
4_Member	Reactome Gene Sets	R-MMU-2871796	FCERI mediated MAPK activation	-4.663	-2.7912	23/198	11836,12314,18673,19166,19167,19170,19171,19172,19175,19188,23980,26440,26441,26442,26443,26444,26445,53380,56438,56692,59029,66413,67089	Araf,Calm2,Phb,Psma2,Psma3,Psmb1,Psmb10,Psmb4,Psmb6,Psme2,Pebp1,Psma1,Psma4,Psma5,Psma6,Psma7,Psmb2,Psmd10,Rbx1,Lamtor3,Psmd14,Psmd6,Psmc6
4_Member	Reactome Gene Sets	R-MMU-375165	NCAM signaling for neurite out-growth	-4.62775	-2.75743	23/199	11836,12314,18673,19166,19167,19170,19171,19172,19175,19188,23980,26440,26441,26442,26443,26444,26445,53380,56438,56692,59029,66413,67089	Araf,Calm2,Phb,Psma2,Psma3,Psmb1,Psmb10,Psmb4,Psmb6,Psme2,Pebp1,Psma1,Psma4,Psma5,Psma6,Psma7,Psmb2,Psmd10,Rbx1,Lamtor3,Psmd14,Psmd6,Psmc6
4_Member	Reactome Gene Sets	R-MMU-5683057	MAPK family signaling cascades	-4.42204	-2.57185	23/205	11836,12314,18673,19166,19167,19170,19171,19172,19175,19188,23980,26440,26441,26442,26443,26444,26445,53380,56438,56692,59029,66413,67089	Araf,Calm2,Phb,Psma2,Psma3,Psmb1,Psmb10,Psmb4,Psmb6,Psme2,Pebp1,Psma1,Psma4,Psma5,Psma6,Psma7,Psmb2,Psmd10,Rbx1,Lamtor3,Psmd14,Psmd6,Psmc6
4_Member	Reactome Gene Sets	R-MMU-5689880	Ub-specific processing proteases	-4.31674	-2.47628	19/154	18970,19166,19167,19170,19171,19172,19175,19188,26440,26441,26442,26443,26444,26445,53380,59029,66413,67089,67952	Polb,Psma2,Psma3,Psmb1,Psmb10,Psmb4,Psmb6,Psme2,Psma1,Psma4,Psma5,Psma6,Psma7,Psmb2,Psmd10,Psmd14,Psmd6,Psmc6,Tomm20
4_Member	Reactome Gene Sets	R-MMU-201681	TCF dependent signaling in response to WNT	-4.31674	-2.47628	19/154	19166,19167,19170,19171,19172,19175,19188,26440,26441,26442,26443,26444,26445,53380,56438,59029,66413,67089,73739	Psma2,Psma3,Psmb1,Psmb10,Psmb4,Psmb6,Psme2,Psma1,Psma4,Psma5,Psma6,Psma7,Psmb2,Psmd10,Rbx1,Psmd14,Psmd6,Psmc6,Cby1
4_Member	Reactome Gene Sets	R-MMU-1168372	Downstream signaling events of B Cell Receptor (BCR)	-4.23943	-2.40714	19/156	19166,19167,19170,19171,19172,19175,19188,21402,26440,26441,26442,26443,26444,26445,53380,59029,66413,67089,75778	Psma2,Psma3,Psmb1,Psmb10,Psmb4,Psmb6,Psme2,Skp1a,Psma1,Psma4,Psma5,Psma6,Psma7,Psmb2,Psmd10,Psmd14,Psmd6,Psmc6,Them4
4_Member	Reactome Gene Sets	R-MMU-881907	Gastrin-CREB signalling pathway via PKC and MAPK	-4.10053	-2.27313	31/334	11836,12314,18673,19166,19167,19170,19171,19172,19175,19188,19395,20308,21333,22045,23980,26440,26441,26442,26443,26444,26445,53380,56438,56692,59029,66413,67089,67405,110312,224065,225642	Araf,Calm2,Phb,Psma2,Psma3,Psmb1,Psmb10,Psmb4,Psmb6,Psme2,Rasgrp2,Ccl9,Tac1,Trhr,Pebp1,Psma1,Psma4,Psma5,Psma6,Psma7,Psmb2,Psmd10,Rbx1,Lamtor3,Psmd14,Psmd6,Psmc6,Nts,Pmch,Uts2b,Grp
4_Member	Reactome Gene Sets	R-MMU-195721	Signaling by Wnt	-4.10006	-2.27313	23/215	12314,19166,19167,19170,19171,19172,19175,19188,21402,26440,26441,26442,26443,26444,26445,53380,56433,56438,59029,65114,66413,67089,73739	Calm2,Psma2,Psma3,Psmb1,Psmb10,Psmb4,Psmb6,Psme2,Skp1a,Psma1,Psma4,Psma5,Psma6,Psma7,Psmb2,Psmd10,Vps29,Rbx1,Psmd14,Vps35,Psmd6,Psmc6,Cby1
4_Member	Reactome Gene Sets	R-MMU-4420097	VEGFA-VEGFR2 Pathway	-3.98153	-2.16121	25/248	11836,12314,18673,19166,19167,19170,19171,19172,19175,19188,23980,26440,26441,26442,26443,26444,26445,53380,56438,56692,59029,66413,67089,75778,101314	Araf,Calm2,Phb,Psma2,Psma3,Psmb1,Psmb10,Psmb4,Psmb6,Psme2,Pebp1,Psma1,Psma4,Psma5,Psma6,Psma7,Psmb2,Psmd10,Rbx1,Lamtor3,Psmd14,Psmd6,Psmc6,Them4,Brk1
4_Member	Reactome Gene Sets	R-MMU-194138	Signaling by VEGF	-3.79049	-1.98054	25/255	11836,12314,18673,19166,19167,19170,19171,19172,19175,19188,23980,26440,26441,26442,26443,26444,26445,53380,56438,56692,59029,66413,67089,75778,101314	Araf,Calm2,Phb,Psma2,Psma3,Psmb1,Psmb10,Psmb4,Psmb6,Psme2,Pebp1,Psma1,Psma4,Psma5,Psma6,Psma7,Psmb2,Psmd10,Rbx1,Lamtor3,Psmd14,Psmd6,Psmc6,Them4,Brk1
4_Member	Reactome Gene Sets	R-MMU-1433557	Signaling by SCF-KIT	-3.65813	-1.85454	24/245	11836,12314,18673,19166,19167,19170,19171,19172,19175,19188,23980,26440,26441,26442,26443,26444,26445,53380,56438,56692,59029,66413,67089,75778	Araf,Calm2,Phb,Psma2,Psma3,Psmb1,Psmb10,Psmb4,Psmb6,Psme2,Pebp1,Psma1,Psma4,Psma5,Psma6,Psma7,Psmb2,Psmd10,Rbx1,Lamtor3,Psmd14,Psmd6,Psmc6,Them4
4_Member	Reactome Gene Sets	R-MMU-983705	Signaling by the B Cell Receptor (BCR)	-3.57547	-1.78677	19/175	19166,19167,19170,19171,19172,19175,19188,21402,26440,26441,26442,26443,26444,26445,53380,59029,66413,67089,75778	Psma2,Psma3,Psmb1,Psmb10,Psmb4,Psmb6,Psme2,Skp1a,Psma1,Psma4,Psma5,Psma6,Psma7,Psmb2,Psmd10,Psmd14,Psmd6,Psmc6,Them4
4_Member	Reactome Gene Sets	R-MMU-186763	Downstream signal transduction	-3.42592	-1.64948	24/254	11836,12314,18673,19166,19167,19170,19171,19172,19175,19188,23980,26440,26441,26442,26443,26444,26445,53380,56438,56692,59029,66413,67089,75778	Araf,Calm2,Phb,Psma2,Psma3,Psmb1,Psmb10,Psmb4,Psmb6,Psme2,Pebp1,Psma1,Psma4,Psma5,Psma6,Psma7,Psmb2,Psmd10,Rbx1,Lamtor3,Psmd14,Psmd6,Psmc6,Them4
4_Member	Reactome Gene Sets	R-MMU-187037	NGF signalling via TRKA from the plasma membrane	-3.36276	-1.59549	25/272	11836,12314,18673,19166,19167,19170,19171,19172,19175,19188,23980,26440,26441,26442,26443,26444,26445,53380,56438,56692,59029,66413,67089,75778,109905	Araf,Calm2,Phb,Psma2,Psma3,Psmb1,Psmb10,Psmb4,Psmb6,Psme2,Pebp1,Psma1,Psma4,Psma5,Psma6,Psma7,Psmb2,Psmd10,Rbx1,Lamtor3,Psmd14,Psmd6,Psmc6,Them4,Rap1a
4_Member	Reactome Gene Sets	R-MMU-2454202	Fc epsilon receptor (FCERI) signaling	-3.33909	-1.57338	25/273	11836,12314,18673,19166,19167,19170,19171,19172,19175,19188,21402,23980,26440,26441,26442,26443,26444,26445,53380,56438,56692,59029,66413,67089,75778	Araf,Calm2,Phb,Psma2,Psma3,Psmb1,Psmb10,Psmb4,Psmb6,Psme2,Skp1a,Pebp1,Psma1,Psma4,Psma5,Psma6,Psma7,Psmb2,Psmd10,Rbx1,Lamtor3,Psmd14,Psmd6,Psmc6,Them4
4_Member	Reactome Gene Sets	R-MMU-2424491	DAP12 signaling	-3.30313	-1.54162	24/259	11836,12314,18673,19166,19167,19170,19171,19172,19175,19188,23980,26440,26441,26442,26443,26444,26445,53380,56438,56692,59029,66413,67089,75778	Araf,Calm2,Phb,Psma2,Psma3,Psmb1,Psmb10,Psmb4,Psmb6,Psme2,Pebp1,Psma1,Psma4,Psma5,Psma6,Psma7,Psmb2,Psmd10,Rbx1,Lamtor3,Psmd14,Psmd6,Psmc6,Them4
4_Member	Reactome Gene Sets	R-MMU-2172127	DAP12 interactions	-3.23148	-1.47229	24/262	11836,12314,18673,19166,19167,19170,19171,19172,19175,19188,23980,26440,26441,26442,26443,26444,26445,53380,56438,56692,59029,66413,67089,75778	Araf,Calm2,Phb,Psma2,Psma3,Psmb1,Psmb10,Psmb4,Psmb6,Psme2,Pebp1,Psma1,Psma4,Psma5,Psma6,Psma7,Psmb2,Psmd10,Rbx1,Lamtor3,Psmd14,Psmd6,Psmc6,Them4
4_Member	Reactome Gene Sets	R-MMU-177929	Signaling by EGFR	-3.13824	-1.39469	24/266	11836,12314,18673,19166,19167,19170,19171,19172,19175,19188,23980,26440,26441,26442,26443,26444,26445,53380,56438,56692,59029,66413,67089,75778	Araf,Calm2,Phb,Psma2,Psma3,Psmb1,Psmb10,Psmb4,Psmb6,Psme2,Pebp1,Psma1,Psma4,Psma5,Psma6,Psma7,Psmb2,Psmd10,Rbx1,Lamtor3,Psmd14,Psmd6,Psmc6,Them4
4_Member	Reactome Gene Sets	R-MMU-186797	Signaling by PDGF	-2.98115	-1.2559	24/273	11836,12314,18673,19166,19167,19170,19171,19172,19175,19188,23980,26440,26441,26442,26443,26444,26445,53380,56438,56692,59029,66413,67089,75778	Araf,Calm2,Phb,Psma2,Psma3,Psmb1,Psmb10,Psmb4,Psmb6,Psme2,Pebp1,Psma1,Psma4,Psma5,Psma6,Psma7,Psmb2,Psmd10,Rbx1,Lamtor3,Psmd14,Psmd6,Psmc6,Them4
4_Member	Reactome Gene Sets	R-MMU-5688426	Deubiquitination	-2.97087	-1.24667	20/211	18970,19166,19167,19170,19171,19172,19175,19188,22223,26440,26441,26442,26443,26444,26445,53380,59029,66413,67089,67952	Polb,Psma2,Psma3,Psmb1,Psmb10,Psmb4,Psmb6,Psme2,Uchl1,Psma1,Psma4,Psma5,Psma6,Psma7,Psmb2,Psmd10,Psmd14,Psmd6,Psmc6,Tomm20
4_Member	Reactome Gene Sets	R-MMU-597592	Post-translational protein modification	-2.94085	-1.21875	50/724	12314,12793,18701,18970,19166,19167,19170,19171,19172,19175,19188,21838,22209,22210,22218,22223,26370,26440,26441,26442,26443,26444,26445,53380,53598,53869,54342,56176,56455,59005,59029,66105,66174,66226,66248,66317,66397,66413,67089,67569,67952,68563,69482,69736,74091,76983,105638,110379,320438,330817	Calm2,Cnih1,Pigf,Polb,Psma2,Psma3,Psmb1,Psmb10,Psmb4,Psmb6,Psme2,Thy1,Ube2a,Ube2b,Sumo1,Uchl1,Cetn2,Psma1,Psma4,Psma5,Psma6,Psma7,Psmb2,Psmd10,Dctn3,Rab11a,Gnpnat1,Pigp,Dynll1,Trappc2l,Psmd14,Ube2d3,Nudt14,Trappc2,Alg5,Wdr61,Sar1b,Psmd6,Psmc6,Mgat4c,Tomm20,Dpm3,Nup35,Nup37,Npl,Scfd1,Dph3,Sec13,Alg6,Dhps
4_Member	Reactome Gene Sets	R-MMU-449147	Signaling by Interleukins	-2.38653	-0.735693	26/337	11836,12314,16173,18673,19166,19167,19170,19171,19172,19175,19188,21402,23980,26399,26440,26441,26442,26443,26444,26445,53380,56438,56692,59029,66413,67089	Araf,Calm2,Il18,Phb,Psma2,Psma3,Psmb1,Psmb10,Psmb4,Psmb6,Psme2,Skp1a,Pebp1,Map2k6,Psma1,Psma4,Psma5,Psma6,Psma7,Psmb2,Psmd10,Rbx1,Lamtor3,Psmd14,Psmd6,Psmc6
4_Member	Reactome Gene Sets	R-MMU-166520	Signalling by NGF	-2.27101	-0.640986	26/344	11836,12314,18673,19166,19167,19170,19171,19172,19175,19188,23980,26440,26441,26442,26443,26444,26445,53380,56438,56692,59029,66413,67089,67733,75778,109905	Araf,Calm2,Phb,Psma2,Psma3,Psmb1,Psmb10,Psmb4,Psmb6,Psme2,Pebp1,Psma1,Psma4,Psma5,Psma6,Psma7,Psmb2,Psmd10,Rbx1,Lamtor3,Psmd14,Psmd6,Psmc6,Itgb3bp,Them4,Rap1a
4_Member	Reactome Gene Sets	R-MMU-382551	Transmembrane transport of small molecules	-2.23302	-0.614991	37/543	12314,13665,14394,14397,14406,18174,19166,19167,19170,19171,19172,19175,19188,20538,26440,26441,26442,26443,26444,26445,27416,53380,53869,56535,59029,66144,66290,66413,67089,67204,69482,69736,80286,83429,108652,114143,237213	Calm2,Eif2s1,Gabra1,Gabra4,Gabrg2,Slc11a2,Psma2,Psma3,Psmb1,Psmb10,Psmb4,Psmb6,Psme2,Slc6a2,Psma1,Psma4,Psma5,Psma6,Psma7,Psmb2,Abcc5,Psmd10,Rab11a,Pex3,Psmd14,Atp6v1f,Atp6v1g1,Psmd6,Psmc6,Eif2s2,Nup35,Nup37,Tusc3,Ctns,Slc35b3,Atp6v0b,Glra2
4_Member	Reactome Gene Sets	R-MMU-422475	Axon guidance	-2.10902	-0.50207	27/372	11836,12314,14432,18645,18673,19166,19167,19170,19171,19172,19175,19188,23980,26440,26441,26442,26443,26444,26445,53380,56378,56438,56443,56692,59029,66413,67089	Araf,Calm2,Gap43,Pfn2,Phb,Psma2,Psma3,Psmb1,Psmb10,Psmb4,Psmb6,Psme2,Pebp1,Psma1,Psma4,Psma5,Psma6,Psma7,Psmb2,Psmd10,Arpc3,Rbx1,Arpc1a,Lamtor3,Psmd14,Psmd6,Psmc6
5_Summary	Reactome Gene Sets	R-MMU-5389840	Mitochondrial translation elongation	-22.7806	-20.0316	32/77	14548,27395,28028,64655,64660,66047,66121,66128,66230,66242,66258,66419,66448,66845,67270,67308,67840,68463,68537,68572,68611,68735,68836,75398,94061,94062,94065,107733,107734,121022,216767,353242,13063,22142,22146,26370,27078,53598,53869,55978,56297,56455,68475,72938,78802,320299	Mrps33,Mrpl15,Mrpl50,Mrps22,Mrps24,Mrpl54,Chchd1,Mrps36,Mrps28,Mrps16,Mrps17,Mrpl11,Mrpl20,Mrpl33,Mrpl42,Mrpl46,Mrpl57,Mrpl14,Mrpl13,Mrpl58,Mrpl28,Mrps18c,Mrpl52,Mrpl32,Mrpl1,Mrpl3,Mrpl34,Mrpl41,Mrpl30,Mrps6,Mrpl22,Mrpl21,Cycs,Tuba1a,Tuba1c,Cetn2,B9d1,Dctn3,Rab11a,Ift20,Arl6,Dynll1,Ssna1,Hspb11,Ttc30a1,Iqcb1
5_Member	Reactome Gene Sets	R-MMU-5389840	Mitochondrial translation elongation	-22.7806	-20.0316	32/77	14548,27395,28028,64655,64660,66047,66121,66128,66230,66242,66258,66419,66448,66845,67270,67308,67840,68463,68537,68572,68611,68735,68836,75398,94061,94062,94065,107733,107734,121022,216767,353242	Mrps33,Mrpl15,Mrpl50,Mrps22,Mrps24,Mrpl54,Chchd1,Mrps36,Mrps28,Mrps16,Mrps17,Mrpl11,Mrpl20,Mrpl33,Mrpl42,Mrpl46,Mrpl57,Mrpl14,Mrpl13,Mrpl58,Mrpl28,Mrps18c,Mrpl52,Mrpl32,Mrpl1,Mrpl3,Mrpl34,Mrpl41,Mrpl30,Mrps6,Mrpl22,Mrpl21
5_Member	Reactome Gene Sets	R-MMU-5419276	Mitochondrial translation termination	-22.3625	-19.6244	32/79	14548,27395,28028,64655,64660,66047,66121,66128,66230,66242,66258,66419,66448,66845,67270,67308,67840,68463,68537,68572,68611,68735,68836,75398,94061,94062,94065,107733,107734,121022,216767,353242	Mrps33,Mrpl15,Mrpl50,Mrps22,Mrps24,Mrpl54,Chchd1,Mrps36,Mrps28,Mrps16,Mrps17,Mrpl11,Mrpl20,Mrpl33,Mrpl42,Mrpl46,Mrpl57,Mrpl14,Mrpl13,Mrpl58,Mrpl28,Mrps18c,Mrpl52,Mrpl32,Mrpl1,Mrpl3,Mrpl34,Mrpl41,Mrpl30,Mrps6,Mrpl22,Mrpl21
5_Member	Reactome Gene Sets	R-MMU-5368287	Mitochondrial translation	-22.159	-19.4316	32/80	14548,27395,28028,64655,64660,66047,66121,66128,66230,66242,66258,66419,66448,66845,67270,67308,67840,68463,68537,68572,68611,68735,68836,75398,94061,94062,94065,107733,107734,121022,216767,353242	Mrps33,Mrpl15,Mrpl50,Mrps22,Mrps24,Mrpl54,Chchd1,Mrps36,Mrps28,Mrps16,Mrps17,Mrpl11,Mrpl20,Mrpl33,Mrpl42,Mrpl46,Mrpl57,Mrpl14,Mrpl13,Mrpl58,Mrpl28,Mrps18c,Mrpl52,Mrpl32,Mrpl1,Mrpl3,Mrpl34,Mrpl41,Mrpl30,Mrps6,Mrpl22,Mrpl21
5_Member	Reactome Gene Sets	R-MMU-1852241	Organelle biogenesis and maintenance	-15.376	-12.7435	46/258	13063,14548,22142,22146,26370,27078,27395,28028,53598,53869,55978,56297,56455,64655,64660,66047,66121,66128,66230,66242,66258,66419,66448,66845,67270,67308,67840,68463,68475,68537,68572,68611,68735,68836,72938,75398,78802,94061,94062,94065,107733,107734,121022,216767,320299,353242	Cycs,Mrps33,Tuba1a,Tuba1c,Cetn2,B9d1,Mrpl15,Mrpl50,Dctn3,Rab11a,Ift20,Arl6,Dynll1,Mrps22,Mrps24,Mrpl54,Chchd1,Mrps36,Mrps28,Mrps16,Mrps17,Mrpl11,Mrpl20,Mrpl33,Mrpl42,Mrpl46,Mrpl57,Mrpl14,Ssna1,Mrpl13,Mrpl58,Mrpl28,Mrps18c,Mrpl52,Hspb11,Mrpl32,Ttc30a1,Mrpl1,Mrpl3,Mrpl34,Mrpl41,Mrpl30,Mrps6,Mrpl22,Iqcb1,Mrpl21
6_Summary	GO Biological Processes	GO:0042254	ribosome biogenesis	-19.0201	-16.3033	50/248	14791,16785,18150,19384,19896,19941,19988,20044,20054,20055,20068,20084,20085,20088,20104,20115,20116,20826,27176,57294,57316,57808,66164,66181,66254,66410,66419,66467,66481,66489,67025,67097,67115,67239,67671,67941,68436,69902,73736,75593,75617,75619,94061,110954,117109,225215,268449,269261,432502,100503670,12729,20641,22121,67678,68995,69241,69731,107686,15108,23992,54364,66192,66637,68045,6873…	Emg1,Rpsa,Npm3,Ran,Rpl10a,Rpl26,Rpl6,Rps14,Rps15,Rps16,Rps17,Rps18,Rps19,Rps24,Rps6,Rps7,Rps8,Snu13,Rpl7a,Rps27,C1d,Rpl35a,Nip7,Nop10,Dimt1,Mterf3,Mrpl11,Gtf2h5,Rps21,Rpl35,Rpl11,Rps10,Rpl14,Rpf2,Rpl38,Rps27l,Rpl34,Mrto4,Fcf1,Malsu1,Rps25,Fastkd2,Mrpl1,Rpl10,Pop5,Rsl24d1,Rpl23a,Rpl12,Rpl6l,Rpl5,Clns1a,Snrpd1,Rpl13a,Lsm3,Mcts1,Polr2d,Gemin7,Snrpd2,Hsd17b10,Prkra,Rpp30,Lage3,Tsen15,2700060E02Rik,Ty…
6_Member	GO Biological Processes	GO:0042254	ribosome biogenesis	-19.0201	-16.3033	50/248	14791,16785,18150,19384,19896,19941,19988,20044,20054,20055,20068,20084,20085,20088,20104,20115,20116,20826,27176,57294,57316,57808,66164,66181,66254,66410,66419,66467,66481,66489,67025,67097,67115,67239,67671,67941,68436,69902,73736,75593,75617,75619,94061,110954,117109,225215,268449,269261,432502,100503670	Emg1,Rpsa,Npm3,Ran,Rpl10a,Rpl26,Rpl6,Rps14,Rps15,Rps16,Rps17,Rps18,Rps19,Rps24,Rps6,Rps7,Rps8,Snu13,Rpl7a,Rps27,C1d,Rpl35a,Nip7,Nop10,Dimt1,Mterf3,Mrpl11,Gtf2h5,Rps21,Rpl35,Rpl11,Rps10,Rpl14,Rpf2,Rpl38,Rps27l,Rpl34,Mrto4,Fcf1,Malsu1,Rps25,Fastkd2,Mrpl1,Rpl10,Pop5,Rsl24d1,Rpl23a,Rpl12,Rpl6l,Rpl5
6_Member	GO Biological Processes	GO:0022613	ribonucleoprotein complex biogenesis	-16.6834	-14.0154	58/367	12729,14791,16785,18150,19384,19896,19941,19988,20044,20054,20055,20068,20084,20085,20088,20104,20115,20116,20641,20826,22121,27176,57294,57316,57808,66164,66181,66254,66410,66419,66467,66481,66489,67025,67097,67115,67239,67671,67678,67941,68436,68995,69241,69731,69902,73736,75593,75617,75619,94061,107686,110954,117109,225215,268449,269261,432502,100503670	Clns1a,Emg1,Rpsa,Npm3,Ran,Rpl10a,Rpl26,Rpl6,Rps14,Rps15,Rps16,Rps17,Rps18,Rps19,Rps24,Rps6,Rps7,Rps8,Snrpd1,Snu13,Rpl13a,Rpl7a,Rps27,C1d,Rpl35a,Nip7,Nop10,Dimt1,Mterf3,Mrpl11,Gtf2h5,Rps21,Rpl35,Rpl11,Rps10,Rpl14,Rpf2,Rpl38,Lsm3,Rps27l,Rpl34,Mcts1,Polr2d,Gemin7,Mrto4,Fcf1,Malsu1,Rps25,Fastkd2,Mrpl1,Snrpd2,Rpl10,Pop5,Rsl24d1,Rpl23a,Rpl12,Rpl6l,Rpl5
6_Member	GO Biological Processes	GO:0006364	rRNA processing	-10.7686	-8.45784	31/171	14791,16785,18150,19896,19941,20044,20054,20055,20068,20085,20088,20104,20115,20116,20826,27176,57316,57808,66181,66254,66467,66481,66489,67025,67115,67239,69902,73736,94061,117109,100503670	Emg1,Rpsa,Npm3,Rpl10a,Rpl26,Rps14,Rps15,Rps16,Rps17,Rps19,Rps24,Rps6,Rps7,Rps8,Snu13,Rpl7a,C1d,Rpl35a,Nop10,Dimt1,Gtf2h5,Rps21,Rpl35,Rpl11,Rpl14,Rpf2,Mrto4,Fcf1,Mrpl1,Pop5,Rpl5
6_Member	GO Biological Processes	GO:0042274	ribosomal small subunit biogenesis	-10.3388	-8.07415	19/67	14791,16785,20044,20054,20055,20068,20085,20088,20104,20115,20116,20826,57294,66481,67097,67671,67941,73736,75617	Emg1,Rpsa,Rps14,Rps15,Rps16,Rps17,Rps19,Rps24,Rps6,Rps7,Rps8,Snu13,Rps27,Rps21,Rps10,Rpl38,Rps27l,Fcf1,Rps25
6_Member	GO Biological Processes	GO:0034470	ncRNA processing	-9.54549	-7.33567	40/296	14791,15108,16785,18150,19896,19941,20044,20054,20055,20068,20085,20088,20104,20115,20116,20826,23992,27176,54364,57316,57808,66181,66192,66254,66467,66481,66489,66637,67025,67115,67239,68045,68736,69902,70047,73736,94061,117109,233189,100503670	Emg1,Hsd17b10,Rpsa,Npm3,Rpl10a,Rpl26,Rps14,Rps15,Rps16,Rps17,Rps19,Rps24,Rps6,Rps7,Rps8,Snu13,Prkra,Rpl7a,Rpp30,C1d,Rpl35a,Nop10,Lage3,Dimt1,Gtf2h5,Rps21,Rpl35,Tsen15,Rpl11,Rpl14,Rpf2,2700060E02Rik,Tyw5,Mrto4,Trnt1,Fcf1,Mrpl1,Pop5,Ctu1,Rpl5
6_Member	GO Biological Processes	GO:0000028	ribosomal small subunit assembly	-9.08654	-6.88627	10/18	16785,20044,20054,20068,20085,57294,67097,67671,67941,75617	Rpsa,Rps14,Rps15,Rps17,Rps19,Rps27,Rps10,Rpl38,Rps27l,Rps25
6_Member	GO Biological Processes	GO:0016072	rRNA metabolic process	-9.05298	-6.85585	31/199	14791,16785,18150,19896,19941,20044,20054,20055,20068,20085,20088,20104,20115,20116,20826,27176,57316,57808,66181,66254,66467,66481,66489,67025,67115,67239,69902,73736,94061,117109,100503670	Emg1,Rpsa,Npm3,Rpl10a,Rpl26,Rps14,Rps15,Rps16,Rps17,Rps19,Rps24,Rps6,Rps7,Rps8,Snu13,Rpl7a,C1d,Rpl35a,Nop10,Dimt1,Gtf2h5,Rps21,Rpl35,Rpl11,Rpl14,Rpf2,Mrto4,Fcf1,Mrpl1,Pop5,Rpl5
6_Member	GO Biological Processes	GO:0006396	RNA processing	-7.69277	-5.6079	68/757	12729,14791,15108,16785,17149,18150,19652,19896,19941,20044,20054,20055,20068,20085,20088,20104,20115,20116,20639,20641,20643,20826,20922,23992,27176,54364,57316,57808,65105,66055,66094,66181,66192,66231,66254,66373,66410,66467,66481,66489,66618,66637,67010,67025,67115,67207,67239,67678,68011,68045,68052,68183,68736,69241,69731,69902,70047,70225,73736,78372,94061,107686,114642,117109,230596,23188…	Clns1a,Emg1,Hsd17b10,Rpsa,Magoh,Npm3,Rbm3,Rpl10a,Rpl26,Rps14,Rps15,Rps16,Rps17,Rps19,Rps24,Rps6,Rps7,Rps8,Snrpb2,Snrpd1,Snrpe,Snu13,Supt4a,Prkra,Rpl7a,Rpp30,C1d,Rpl35a,Arl6ip4,Sf3b6,Lsm7,Nop10,Lage3,Thoc7,Dimt1,Lsm5,Mterf3,Gtf2h5,Rps21,Rpl35,Snrnp27,Tsen15,Rbm7,Rpl11,Rpl14,Lsm1,Rpf2,Lsm3,Snrpg,2700060E02Rik,Rps13,Bcas2,Tyw5,Polr2d,Gemin7,Mrto4,Trnt1,Ppil3,Fcf1,Snrnp25,Mrpl1,Snrpd2,Brdt,Pop5,Prpf3…
6_Member	GO Biological Processes	GO:0034660	ncRNA metabolic process	-6.14254	-4.14678	41/406	14791,15108,16785,18150,19896,19941,20044,20054,20055,20068,20085,20088,20104,20115,20116,20826,23992,27176,54364,57316,57808,66181,66192,66254,66467,66481,66489,66637,67025,67115,67239,68045,68736,69902,70047,73736,94061,117109,194908,233189,100503670	Emg1,Hsd17b10,Rpsa,Npm3,Rpl10a,Rpl26,Rps14,Rps15,Rps16,Rps17,Rps19,Rps24,Rps6,Rps7,Rps8,Snu13,Prkra,Rpl7a,Rpp30,C1d,Rpl35a,Nop10,Lage3,Dimt1,Gtf2h5,Rps21,Rpl35,Tsen15,Rpl11,Rpl14,Rpf2,2700060E02Rik,Tyw5,Mrto4,Trnt1,Fcf1,Mrpl1,Pop5,Pld6,Ctu1,Rpl5
6_Member	GO Biological Processes	GO:0000462	maturation of SSU-rRNA from tricistronic rRNA transcript (SSU-rRNA, 5.8S rRNA, LSU-rRNA)	-4.82776	-2.94398	9/35	14791,16785,20044,20055,20085,20088,20116,66481,73736	Emg1,Rpsa,Rps14,Rps16,Rps19,Rps24,Rps8,Rps21,Fcf1
6_Member	GO Biological Processes	GO:0030490	maturation of SSU-rRNA	-4.3526	-2.50521	10/49	14791,16785,20044,20055,20085,20088,20116,20826,66481,73736	Emg1,Rpsa,Rps14,Rps16,Rps19,Rps24,Rps8,Snu13,Rps21,Fcf1
7_Summary	GO Biological Processes	GO:0042255	ribosome assembly	-17.1897	-14.5123	24/58	16785,19988,20044,20054,20068,20085,57294,66164,66410,66419,67025,67097,67239,67671,67941,69902,75617,75619,110954,225215,268449,269261,432502,100503670,14791,19921,19981,20005,20084,27050,27207,66258,66448,68052,76846,121022,319195,19896,19941,20826,27176,57808,66489,67115,75593,94061,12729,20641,22121,67678,68995,69241,69731,107686,194908	Rpsa,Rpl6,Rps14,Rps15,Rps17,Rps19,Rps27,Nip7,Mterf3,Mrpl11,Rpl11,Rps10,Rpf2,Rpl38,Rps27l,Mrto4,Rps25,Fastkd2,Rpl10,Rsl24d1,Rpl23a,Rpl12,Rpl6l,Rpl5,Emg1,Rpl19,Rpl37a,Rpl9,Rps18,Rps3,Rps11,Mrps17,Mrpl20,Rps13,Rps9,Mrps6,Rpl17,Rpl10a,Rpl26,Snu13,Rpl7a,Rpl35a,Rpl35,Rpl14,Malsu1,Mrpl1,Clns1a,Snrpd1,Rpl13a,Lsm3,Mcts1,Polr2d,Gemin7,Snrpd2,Pld6
7_Member	GO Biological Processes	GO:0042255	ribosome assembly	-17.1897	-14.5123	24/58	16785,19988,20044,20054,20068,20085,57294,66164,66410,66419,67025,67097,67239,67671,67941,69902,75617,75619,110954,225215,268449,269261,432502,100503670	Rpsa,Rpl6,Rps14,Rps15,Rps17,Rps19,Rps27,Nip7,Mterf3,Mrpl11,Rpl11,Rps10,Rpf2,Rpl38,Rps27l,Mrto4,Rps25,Fastkd2,Rpl10,Rsl24d1,Rpl23a,Rpl12,Rpl6l,Rpl5
7_Member	GO Molecular Functions	GO:0019843	rRNA binding	-16.5788	-13.9199	24/61	14791,19921,19981,19988,20005,20044,20084,27050,27207,66258,66410,66419,66448,67025,67239,68052,75619,76846,121022,268449,269261,319195,432502,100503670	Emg1,Rpl19,Rpl37a,Rpl6,Rpl9,Rps14,Rps18,Rps3,Rps11,Mrps17,Mterf3,Mrpl11,Mrpl20,Rpl11,Rpf2,Rps13,Fastkd2,Rps9,Mrps6,Rpl23a,Rpl12,Rpl17,Rpl6l,Rpl5
7_Member	GO Biological Processes	GO:0042273	ribosomal large subunit biogenesis	-14.3892	-11.7815	23/67	19896,19941,19988,20826,27176,57808,66164,66419,66489,67025,67115,67239,67671,69902,75593,75619,94061,110954,225215,268449,269261,432502,100503670	Rpl10a,Rpl26,Rpl6,Snu13,Rpl7a,Rpl35a,Nip7,Mrpl11,Rpl35,Rpl11,Rpl14,Rpf2,Rpl38,Mrto4,Malsu1,Fastkd2,Mrpl1,Rpl10,Rsl24d1,Rpl23a,Rpl12,Rpl6l,Rpl5
7_Member	GO Biological Processes	GO:0022618	ribonucleoprotein complex assembly	-10.7279	-8.43871	32/182	12729,16785,19988,20044,20054,20068,20085,20641,22121,57294,66164,66410,66419,67025,67097,67239,67671,67678,67941,68995,69241,69731,69902,75617,75619,107686,110954,225215,268449,269261,432502,100503670	Clns1a,Rpsa,Rpl6,Rps14,Rps15,Rps17,Rps19,Snrpd1,Rpl13a,Rps27,Nip7,Mterf3,Mrpl11,Rpl11,Rps10,Rpf2,Rpl38,Lsm3,Rps27l,Mcts1,Polr2d,Gemin7,Mrto4,Rps25,Fastkd2,Snrpd2,Rpl10,Rsl24d1,Rpl23a,Rpl12,Rpl6l,Rpl5
7_Member	GO Biological Processes	GO:0071826	ribonucleoprotein complex subunit organization	-10.7016	-8.41835	33/193	12729,16785,19988,20044,20054,20068,20085,20641,22121,57294,66164,66410,66419,67025,67097,67239,67671,67678,67941,68995,69241,69731,69902,75617,75619,107686,110954,194908,225215,268449,269261,432502,100503670	Clns1a,Rpsa,Rpl6,Rps14,Rps15,Rps17,Rps19,Snrpd1,Rpl13a,Rps27,Nip7,Mterf3,Mrpl11,Rpl11,Rps10,Rpf2,Rpl38,Lsm3,Rps27l,Mcts1,Polr2d,Gemin7,Mrto4,Rps25,Fastkd2,Snrpd2,Rpl10,Pld6,Rsl24d1,Rpl23a,Rpl12,Rpl6l,Rpl5
7_Member	GO Biological Processes	GO:0000027	ribosomal large subunit assembly	-10.1253	-7.87857	13/29	19988,66419,67025,67239,67671,69902,75619,110954,225215,268449,269261,432502,100503670	Rpl6,Mrpl11,Rpl11,Rpf2,Rpl38,Mrto4,Fastkd2,Rpl10,Rsl24d1,Rpl23a,Rpl12,Rpl6l,Rpl5
8_Summary	GO Molecular Functions	GO:0015078	hydrogen ion transmembrane transporter activity	-16.2533	-13.6034	29/96	11949,11950,11951,11957,11958,12857,12859,12864,12866,12867,17992,18174,22272,27425,28080,66142,66144,66152,66290,66576,66594,66694,67126,67530,67892,71679,110323,114143,228033,57423,11739,18102,66588,19139,16504,20538,20614,110876,11829,11927,12722,14394,14397,14405,14406,14802,19384,20200,20530,21854,27416,30057,53600,55951,56442,66169,66212,67952,68944,70456,70556,74102,80286,83429,108652,2236…	Atp5c1,Atp5f1,Atp5g1,Atp5j,Atp5k,Cox4i1,Cox5b,Cox6c,Cox7a2,Cox7c,Ndufa4,Slc11a2,Uqcrq,Atp5l,Atp5o,Cox7b,Atp6v1f,Uqcr10,Atp6v1g1,Uqcrh,Uqcr11,Uqcrfs1,Atp5e,Uqcrb,Coa6,Atp5h,Cox6b1,Atp6v0b,Atp5g3,Atp5j2,Slc25a4,Nme1,Cmpk1,Prps1,Kcnc3,Slc6a2,Snap25,Scn2a,Aqp4,Atox1,Clca3a1,Gabra1,Gabra4,Gabrg1,Gabrg2,Gria4,Ran,S100a6,Slc31a2,Timm17a,Abcc5,Timm8b,Timm23,Mpc1,Serinc1,Tomm7,Sec61b,Tomm20,Tmco1,Mpc2,Slc…
8_Member	GO Molecular Functions	GO:0015078	hydrogen ion transmembrane transporter activity	-16.2533	-13.6034	29/96	11949,11950,11951,11957,11958,12857,12859,12864,12866,12867,17992,18174,22272,27425,28080,66142,66144,66152,66290,66576,66594,66694,67126,67530,67892,71679,110323,114143,228033	Atp5c1,Atp5f1,Atp5g1,Atp5j,Atp5k,Cox4i1,Cox5b,Cox6c,Cox7a2,Cox7c,Ndufa4,Slc11a2,Uqcrq,Atp5l,Atp5o,Cox7b,Atp6v1f,Uqcr10,Atp6v1g1,Uqcrh,Uqcr11,Uqcrfs1,Atp5e,Uqcrb,Coa6,Atp5h,Cox6b1,Atp6v0b,Atp5g3
8_Member	Reactome Gene Sets	R-MMU-163210	Formation of ATP by chemiosmotic coupling	-10.5692	-8.29579	11/18	11949,11950,11951,11957,11958,27425,28080,57423,67126,71679,228033	Atp5c1,Atp5f1,Atp5g1,Atp5j,Atp5k,Atp5l,Atp5o,Atp5j2,Atp5e,Atp5h,Atp5g3
8_Member	GO Biological Processes	GO:0015986	ATP synthesis coupled proton transport	-9.02912	-6.8382	11/23	11949,11950,11951,11957,11958,12859,27425,28080,67126,71679,228033	Atp5c1,Atp5f1,Atp5g1,Atp5j,Atp5k,Cox5b,Atp5l,Atp5o,Atp5e,Atp5h,Atp5g3
8_Member	GO Biological Processes	GO:0015985	energy coupled proton transport, down electrochemical gradient	-9.02912	-6.8382	11/23	11949,11950,11951,11957,11958,12859,27425,28080,67126,71679,228033	Atp5c1,Atp5f1,Atp5g1,Atp5j,Atp5k,Cox5b,Atp5l,Atp5o,Atp5e,Atp5h,Atp5g3
8_Member	GO Molecular Functions	GO:0046933	proton-transporting ATP synthase activity, rotational mechanism	-7.84302	-5.74591	8/13	11949,11950,11951,27425,28080,67126,71679,228033	Atp5c1,Atp5f1,Atp5g1,Atp5l,Atp5o,Atp5e,Atp5h,Atp5g3
8_Member	GO Biological Processes	GO:1902600	hydrogen ion transmembrane transport	-6.89352	-4.85873	13/49	11949,11950,11951,11957,11958,12859,27425,28080,66144,67126,71679,114143,228033	Atp5c1,Atp5f1,Atp5g1,Atp5j,Atp5k,Cox5b,Atp5l,Atp5o,Atp6v1f,Atp5e,Atp5h,Atp6v0b,Atp5g3
8_Member	GO Biological Processes	GO:0015992	proton transport	-6.84578	-4.81312	17/85	11739,11949,11950,11951,11957,11958,12859,18174,27425,28080,57423,66144,66290,67126,71679,114143,228033	Slc25a4,Atp5c1,Atp5f1,Atp5g1,Atp5j,Atp5k,Cox5b,Slc11a2,Atp5l,Atp5o,Atp5j2,Atp6v1f,Atp6v1g1,Atp5e,Atp5h,Atp6v0b,Atp5g3
8_Member	GO Molecular Functions	GO:0044769	ATPase activity, coupled to transmembrane movement of ions, rotational mechanism	-6.78434	-4.75382	10/28	11949,11950,11951,27425,28080,66144,67126,71679,114143,228033	Atp5c1,Atp5f1,Atp5g1,Atp5l,Atp5o,Atp6v1f,Atp5e,Atp5h,Atp6v0b,Atp5g3
8_Member	GO Biological Processes	GO:0006818	hydrogen transport	-6.76811	-4.73972	17/86	11739,11949,11950,11951,11957,11958,12859,18174,27425,28080,57423,66144,66290,67126,71679,114143,228033	Slc25a4,Atp5c1,Atp5f1,Atp5g1,Atp5j,Atp5k,Cox5b,Slc11a2,Atp5l,Atp5o,Atp5j2,Atp6v1f,Atp6v1g1,Atp5e,Atp5h,Atp6v0b,Atp5g3
8_Member	GO Biological Processes	GO:0006754	ATP biosynthetic process	-6.2117	-4.20399	12/47	11949,11950,11951,11957,11958,12859,27425,28080,57423,67126,71679,228033	Atp5c1,Atp5f1,Atp5g1,Atp5j,Atp5k,Cox5b,Atp5l,Atp5o,Atp5j2,Atp5e,Atp5h,Atp5g3
8_Member	GO Biological Processes	GO:0009206	purine ribonucleoside triphosphate biosynthetic process	-5.97336	-3.9854	13/58	11949,11950,11951,11957,11958,12859,18102,27425,28080,57423,67126,71679,228033	Atp5c1,Atp5f1,Atp5g1,Atp5j,Atp5k,Cox5b,Nme1,Atp5l,Atp5o,Atp5j2,Atp5e,Atp5h,Atp5g3
8_Member	GO Biological Processes	GO:0009145	purine nucleoside triphosphate biosynthetic process	-5.88298	-3.90077	13/59	11949,11950,11951,11957,11958,12859,18102,27425,28080,57423,67126,71679,228033	Atp5c1,Atp5f1,Atp5g1,Atp5j,Atp5k,Cox5b,Nme1,Atp5l,Atp5o,Atp5j2,Atp5e,Atp5h,Atp5g3
8_Member	GO Biological Processes	GO:0009201	ribonucleoside triphosphate biosynthetic process	-5.70826	-3.74469	13/61	11949,11950,11951,11957,11958,12859,18102,27425,28080,57423,67126,71679,228033	Atp5c1,Atp5f1,Atp5g1,Atp5j,Atp5k,Cox5b,Nme1,Atp5l,Atp5o,Atp5j2,Atp5e,Atp5h,Atp5g3
8_Member	GO Biological Processes	GO:0009142	nucleoside triphosphate biosynthetic process	-5.67057	-3.70936	14/71	11949,11950,11951,11957,11958,12859,18102,27425,28080,57423,66588,67126,71679,228033	Atp5c1,Atp5f1,Atp5g1,Atp5j,Atp5k,Cox5b,Nme1,Atp5l,Atp5o,Atp5j2,Cmpk1,Atp5e,Atp5h,Atp5g3
8_Member	GO Biological Processes	GO:0009168	purine ribonucleoside monophosphate biosynthetic process	-5.30338	-3.37808	13/66	11949,11950,11951,11957,11958,12859,19139,27425,28080,57423,67126,71679,228033	Atp5c1,Atp5f1,Atp5g1,Atp5j,Atp5k,Cox5b,Prps1,Atp5l,Atp5o,Atp5j2,Atp5e,Atp5h,Atp5g3
8_Member	GO Biological Processes	GO:0009127	purine nucleoside monophosphate biosynthetic process	-5.30338	-3.37808	13/66	11949,11950,11951,11957,11958,12859,19139,27425,28080,57423,67126,71679,228033	Atp5c1,Atp5f1,Atp5g1,Atp5j,Atp5k,Cox5b,Prps1,Atp5l,Atp5o,Atp5j2,Atp5e,Atp5h,Atp5g3
8_Member	GO Biological Processes	GO:0009156	ribonucleoside monophosphate biosynthetic process	-5.07992	-3.17907	13/69	11949,11950,11951,11957,11958,12859,19139,27425,28080,57423,67126,71679,228033	Atp5c1,Atp5f1,Atp5g1,Atp5j,Atp5k,Cox5b,Prps1,Atp5l,Atp5o,Atp5j2,Atp5e,Atp5h,Atp5g3
8_Member	GO Molecular Functions	GO:0015077	monovalent inorganic cation transmembrane transporter activity	-4.84504	-2.95668	33/335	11949,11950,11951,11957,11958,12857,12859,12864,12866,12867,16504,17992,18174,20538,20614,22272,27425,28080,66142,66144,66152,66290,66576,66594,66694,67126,67530,67892,71679,110323,110876,114143,228033	Atp5c1,Atp5f1,Atp5g1,Atp5j,Atp5k,Cox4i1,Cox5b,Cox6c,Cox7a2,Cox7c,Kcnc3,Ndufa4,Slc11a2,Slc6a2,Snap25,Uqcrq,Atp5l,Atp5o,Cox7b,Atp6v1f,Uqcr10,Atp6v1g1,Uqcrh,Uqcr11,Uqcrfs1,Atp5e,Uqcrb,Coa6,Atp5h,Cox6b1,Scn2a,Atp6v0b,Atp5g3
8_Member	GO Biological Processes	GO:0009124	nucleoside monophosphate biosynthetic process	-4.80186	-2.92261	13/73	11949,11950,11951,11957,11958,12859,19139,27425,28080,57423,67126,71679,228033	Atp5c1,Atp5f1,Atp5g1,Atp5j,Atp5k,Cox5b,Prps1,Atp5l,Atp5o,Atp5j2,Atp5e,Atp5h,Atp5g3
8_Member	GO Molecular Functions	GO:0019829	cation-transporting ATPase activity	-4.2738	-2.44016	11/60	11949,11950,11951,27425,28080,66144,66290,67126,71679,114143,228033	Atp5c1,Atp5f1,Atp5g1,Atp5l,Atp5o,Atp6v1f,Atp6v1g1,Atp5e,Atp5h,Atp6v0b,Atp5g3
8_Member	GO Molecular Functions	GO:0022891	substrate-specific transmembrane transporter activity	-4.22028	-2.38933	64/881	11739,11829,11927,11949,11950,11951,11957,11958,12722,12857,12859,12864,12866,12867,14394,14397,14405,14406,14802,16504,17992,18174,19384,20200,20530,20538,20614,21854,22272,27416,27425,28080,30057,53600,55951,56442,66142,66144,66152,66169,66212,66290,66576,66594,66694,67126,67530,67892,67952,68944,70456,70556,71679,74102,80286,83429,108652,110323,110876,114143,223696,228033,234595,237213	Slc25a4,Aqp4,Atox1,Atp5c1,Atp5f1,Atp5g1,Atp5j,Atp5k,Clca3a1,Cox4i1,Cox5b,Cox6c,Cox7a2,Cox7c,Gabra1,Gabra4,Gabrg1,Gabrg2,Gria4,Kcnc3,Ndufa4,Slc11a2,Ran,S100a6,Slc31a2,Slc6a2,Snap25,Timm17a,Uqcrq,Abcc5,Atp5l,Atp5o,Timm8b,Timm23,Mpc1,Serinc1,Cox7b,Atp6v1f,Uqcr10,Tomm7,Sec61b,Atp6v1g1,Uqcrh,Uqcr11,Uqcrfs1,Atp5e,Uqcrb,Coa6,Tomm20,Tmco1,Mpc2,Slc25a33,Atp5h,Slc35a5,Tusc3,Ctns,Slc35b3,Cox6b1,Scn2a,Atp6v0…
8_Member	GO Molecular Functions	GO:0042625	ATPase coupled ion transmembrane transporter activity	-4.13745	-2.30785	11/62	11949,11950,11951,27425,28080,66144,66290,67126,71679,114143,228033	Atp5c1,Atp5f1,Atp5g1,Atp5l,Atp5o,Atp6v1f,Atp6v1g1,Atp5e,Atp5h,Atp6v0b,Atp5g3
8_Member	GO Molecular Functions	GO:0015405	P-P-bond-hydrolysis-driven transmembrane transporter activity	-3.63789	-1.84057	15/119	11949,11950,11951,21854,27416,27425,28080,66144,66212,66290,67126,67952,71679,114143,228033	Atp5c1,Atp5f1,Atp5g1,Timm17a,Abcc5,Atp5l,Atp5o,Atp6v1f,Sec61b,Atp6v1g1,Atp5e,Tomm20,Atp5h,Atp6v0b,Atp5g3
8_Member	GO Molecular Functions	GO:0015399	primary active transmembrane transporter activity	-3.59758	-1.80398	15/120	11949,11950,11951,21854,27416,27425,28080,66144,66212,66290,67126,67952,71679,114143,228033	Atp5c1,Atp5f1,Atp5g1,Timm17a,Abcc5,Atp5l,Atp5o,Atp6v1f,Sec61b,Atp6v1g1,Atp5e,Tomm20,Atp5h,Atp6v0b,Atp5g3
8_Member	GO Molecular Functions	GO:0022857	transmembrane transporter activity	-3.1487	-1.40405	65/983	11739,11829,11927,11949,11950,11951,11957,11958,12722,12857,12859,12864,12866,12867,14394,14397,14405,14406,14802,16504,17992,18174,19384,20200,20523,20530,20538,20614,21854,22272,27416,27425,28080,30057,53600,55951,56442,66142,66144,66152,66169,66212,66290,66576,66594,66694,67126,67530,67892,67952,68944,70456,70556,71679,74102,80286,83429,108652,110323,110876,114143,223696,228033,234595,237213	Slc25a4,Aqp4,Atox1,Atp5c1,Atp5f1,Atp5g1,Atp5j,Atp5k,Clca3a1,Cox4i1,Cox5b,Cox6c,Cox7a2,Cox7c,Gabra1,Gabra4,Gabrg1,Gabrg2,Gria4,Kcnc3,Ndufa4,Slc11a2,Ran,S100a6,Slc25a14,Slc31a2,Slc6a2,Snap25,Timm17a,Uqcrq,Abcc5,Atp5l,Atp5o,Timm8b,Timm23,Mpc1,Serinc1,Cox7b,Atp6v1f,Uqcr10,Tomm7,Sec61b,Atp6v1g1,Uqcrh,Uqcr11,Uqcrfs1,Atp5e,Uqcrb,Coa6,Tomm20,Tmco1,Mpc2,Slc25a33,Atp5h,Slc35a5,Tusc3,Ctns,Slc35b3,Cox6b1,Scn…
8_Member	GO Molecular Functions	GO:0022890	inorganic cation transmembrane transporter activity	-3.11776	-1.37531	39/516	11927,11949,11950,11951,11957,11958,12857,12859,12864,12866,12867,14802,16504,17992,18174,20530,20538,20614,22272,27425,28080,30057,66142,66144,66152,66290,66576,66594,66694,67126,67530,67892,68944,71679,80286,110323,110876,114143,228033	Atox1,Atp5c1,Atp5f1,Atp5g1,Atp5j,Atp5k,Cox4i1,Cox5b,Cox6c,Cox7a2,Cox7c,Gria4,Kcnc3,Ndufa4,Slc11a2,Slc31a2,Slc6a2,Snap25,Uqcrq,Atp5l,Atp5o,Timm8b,Cox7b,Atp6v1f,Uqcr10,Atp6v1g1,Uqcrh,Uqcr11,Uqcrfs1,Atp5e,Uqcrb,Coa6,Tmco1,Atp5h,Tusc3,Cox6b1,Scn2a,Atp6v0b,Atp5g3
8_Member	GO Molecular Functions	GO:0015075	ion transmembrane transporter activity	-2.88774	-1.16981	55/820	11739,11927,11949,11950,11951,11957,11958,12722,12857,12859,12864,12866,12867,14394,14397,14405,14406,14802,16504,17992,18174,20200,20530,20538,20614,22272,27416,27425,28080,30057,55951,56442,66142,66144,66152,66290,66576,66594,66694,67126,67530,67892,68944,70456,71679,74102,80286,83429,108652,110323,110876,114143,228033,234595,237213	Slc25a4,Atox1,Atp5c1,Atp5f1,Atp5g1,Atp5j,Atp5k,Clca3a1,Cox4i1,Cox5b,Cox6c,Cox7a2,Cox7c,Gabra1,Gabra4,Gabrg1,Gabrg2,Gria4,Kcnc3,Ndufa4,Slc11a2,S100a6,Slc31a2,Slc6a2,Snap25,Uqcrq,Abcc5,Atp5l,Atp5o,Timm8b,Mpc1,Serinc1,Cox7b,Atp6v1f,Uqcr10,Atp6v1g1,Uqcrh,Uqcr11,Uqcrfs1,Atp5e,Uqcrb,Coa6,Tmco1,Mpc2,Atp5h,Slc35a5,Tusc3,Ctns,Slc35b3,Cox6b1,Scn2a,Atp6v0b,Atp5g3,Slc38a7,Glra2
8_Member	GO Biological Processes	GO:0090407	organophosphate biosynthetic process	-2.82813	-1.11841	35/465	11949,11950,11951,11957,11958,12859,14077,14923,15452,15551,16592,17434,18102,18618,18701,19139,19762,20617,27425,28080,51801,56176,56442,57423,66461,66586,66588,67126,68563,70316,71679,72084,212862,228033,319554	Atp5c1,Atp5f1,Atp5g1,Atp5j,Atp5k,Cox5b,Fabp3,Guk1,Hprt,Htr1b,Fabp5,Mocs2,Nme1,Pemt,Pigf,Prps1,Rit2,Snca,Atp5l,Atp5o,Ramp1,Pigp,Serinc1,Atp5j2,Ptpmt1,Crls1,Cmpk1,Atp5e,Dpm3,Ndufab1,Atp5h,Pigx,Chpt1,Atp5g3,Idi1
8_Member	GO Biological Processes	GO:1901137	carbohydrate derivative biosynthetic process	-2.57573	-0.898339	41/589	11949,11950,11951,11957,11958,12859,14923,15452,15551,17751,18102,18701,19139,19762,24070,26878,26879,27425,28080,28146,51801,54342,56176,56297,57423,58193,66248,66588,67126,68563,68736,70316,71679,72084,72661,78752,80286,81003,98258,228033,320438	Atp5c1,Atp5f1,Atp5g1,Atp5j,Atp5k,Cox5b,Guk1,Hprt,Htr1b,Mt3,Nme1,Pigf,Prps1,Rit2,Mpdu1,B3galt2,B3galnt1,Atp5l,Atp5o,Serp1,Ramp1,Gnpnat1,Pigp,Arl6,Atp5j2,Extl2,Alg5,Cmpk1,Atp5e,Dpm3,Tyw5,Ndufab1,Atp5h,Pigx,Serp2,Csgalnact2,Tusc3,Trim23,Txndc9,Atp5g3,Alg6
8_Member	GO Molecular Functions	GO:0008324	cation transmembrane transporter activity	-2.50092	-0.833798	42/613	11927,11949,11950,11951,11957,11958,12857,12859,12864,12866,12867,14802,16504,17992,18174,20530,20538,20614,22272,27425,28080,30057,56442,66142,66144,66152,66290,66576,66594,66694,67126,67530,67892,68944,71679,74102,80286,110323,110876,114143,228033,234595	Atox1,Atp5c1,Atp5f1,Atp5g1,Atp5j,Atp5k,Cox4i1,Cox5b,Cox6c,Cox7a2,Cox7c,Gria4,Kcnc3,Ndufa4,Slc11a2,Slc31a2,Slc6a2,Snap25,Uqcrq,Atp5l,Atp5o,Timm8b,Serinc1,Cox7b,Atp6v1f,Uqcr10,Atp6v1g1,Uqcrh,Uqcr11,Uqcrfs1,Atp5e,Uqcrb,Coa6,Tmco1,Atp5h,Slc35a5,Tusc3,Cox6b1,Scn2a,Atp6v0b,Atp5g3,Slc38a7
8_Member	GO Molecular Functions	GO:0042626	ATPase activity, coupled to transmembrane movement of substances	-2.42006	-0.763857	12/112	11949,11950,11951,27416,27425,28080,66144,66290,67126,71679,114143,228033	Atp5c1,Atp5f1,Atp5g1,Abcc5,Atp5l,Atp5o,Atp6v1f,Atp6v1g1,Atp5e,Atp5h,Atp6v0b,Atp5g3
8_Member	GO Molecular Functions	GO:0016820	hydrolase activity, acting on acid anhydrides, catalyzing transmembrane movement of substances	-2.38856	-0.736834	12/113	11949,11950,11951,27416,27425,28080,66144,66290,67126,71679,114143,228033	Atp5c1,Atp5f1,Atp5g1,Abcc5,Atp5l,Atp5o,Atp6v1f,Atp6v1g1,Atp5e,Atp5h,Atp6v0b,Atp5g3
8_Member	GO Molecular Functions	GO:0022853	active ion transmembrane transporter activity	-2.25176	-0.62426	11/103	11949,11950,11951,27425,28080,66144,66290,67126,71679,114143,228033	Atp5c1,Atp5f1,Atp5g1,Atp5l,Atp5o,Atp6v1f,Atp6v1g1,Atp5e,Atp5h,Atp6v0b,Atp5g3
8_Member	GO Biological Processes	GO:0009260	ribonucleotide biosynthetic process	-2.07522	-0.476624	19/236	11949,11950,11951,11957,11958,12859,14923,15551,18102,19139,19762,27425,28080,51801,57423,66588,67126,71679,228033	Atp5c1,Atp5f1,Atp5g1,Atp5j,Atp5k,Cox5b,Guk1,Htr1b,Nme1,Prps1,Rit2,Atp5l,Atp5o,Ramp1,Atp5j2,Cmpk1,Atp5e,Atp5h,Atp5g3
8_Member	GO Biological Processes	GO:0006164	purine nucleotide biosynthetic process	-2.03809	-0.448455	19/238	11949,11950,11951,11957,11958,12859,14923,15452,15551,18102,19139,19762,27425,28080,51801,57423,67126,71679,228033	Atp5c1,Atp5f1,Atp5g1,Atp5j,Atp5k,Cox5b,Guk1,Hprt,Htr1b,Nme1,Prps1,Rit2,Atp5l,Atp5o,Ramp1,Atp5j2,Atp5e,Atp5h,Atp5g3
8_Member	GO Biological Processes	GO:0046390	ribose phosphate biosynthetic process	-2.01976	-0.436252	19/239	11949,11950,11951,11957,11958,12859,14923,15551,18102,19139,19762,27425,28080,51801,57423,66588,67126,71679,228033	Atp5c1,Atp5f1,Atp5g1,Atp5j,Atp5k,Cox5b,Guk1,Htr1b,Nme1,Prps1,Rit2,Atp5l,Atp5o,Ramp1,Atp5j2,Cmpk1,Atp5e,Atp5h,Atp5g3
8_Member	GO Molecular Functions	GO:0043492	ATPase activity, coupled to movement of substances	-2.01679	-0.434066	12/126	11949,11950,11951,27416,27425,28080,66144,66290,67126,71679,114143,228033	Atp5c1,Atp5f1,Atp5g1,Abcc5,Atp5l,Atp5o,Atp6v1f,Atp6v1g1,Atp5e,Atp5h,Atp6v0b,Atp5g3
9_Summary	GO Biological Processes	GO:0034622	cellular macromolecular complex assembly	-15.8871	-13.2459	93/834	11629,12343,12729,15078,16765,16785,17993,18645,19646,19988,20044,20054,20068,20085,20257,20614,20617,20641,21371,22121,22327,27050,51875,52469,53330,53380,56378,56443,57294,58243,59030,63985,66072,66152,66164,66278,66311,66379,66384,66410,66419,66467,66537,66541,67025,67048,67089,67097,67105,67239,67267,67530,67671,67678,67733,67771,67941,67952,67968,67971,68033,68197,68493,68953,68995,69241,694…	Aif1,Capza2,Clns1a,H3f3a,Stmn1,Rpsa,Ndufs4,Pfn2,Rbbp4,Rpl6,Rps14,Rps15,Rps17,Rps19,Stmn2,Snap25,Snca,Snrpd1,Tbca,Rpl13a,Vbp1,Rps3,Tmem141,Coa3,Vamp4,Psmd10,Arpc3,Arpc1a,Rps27,Nap1l5,Mkks,Gmfb,Sdhaf2,Uqcr10,Nip7,Smim20,Cenpw,Cox14,Srp19,Mterf3,Mrpl11,Gtf2h5,Pomp,Immp1l,Rpl11,Vma21,Psmc6,Rps10,Timm21,Rpf2,Uqcc2,Uqcrb,Rpl38,Lsm3,Itgb3bp,Arpc5,Rps27l,Tomm20,Ooep,Tppp3,Cox19,Ndufc2,Ndufaf4,Chmp2a,Mcts…
9_Member	GO Biological Processes	GO:0034622	cellular macromolecular complex assembly	-15.8871	-13.2459	93/834	11629,12343,12729,15078,16765,16785,17993,18645,19646,19988,20044,20054,20068,20085,20257,20614,20617,20641,21371,22121,22327,27050,51875,52469,53330,53380,56378,56443,57294,58243,59030,63985,66072,66152,66164,66278,66311,66379,66384,66410,66419,66467,66537,66541,67025,67048,67089,67097,67105,67239,67267,67530,67671,67678,67733,67771,67941,67952,67968,67971,68033,68197,68493,68953,68995,69241,694…	Aif1,Capza2,Clns1a,H3f3a,Stmn1,Rpsa,Ndufs4,Pfn2,Rbbp4,Rpl6,Rps14,Rps15,Rps17,Rps19,Stmn2,Snap25,Snca,Snrpd1,Tbca,Rpl13a,Vbp1,Rps3,Tmem141,Coa3,Vamp4,Psmd10,Arpc3,Arpc1a,Rps27,Nap1l5,Mkks,Gmfb,Sdhaf2,Uqcr10,Nip7,Smim20,Cenpw,Cox14,Srp19,Mterf3,Mrpl11,Gtf2h5,Pomp,Immp1l,Rpl11,Vma21,Psmc6,Rps10,Timm21,Rpf2,Uqcc2,Uqcrb,Rpl38,Lsm3,Itgb3bp,Arpc5,Rps27l,Tomm20,Ooep,Tppp3,Cox19,Ndufc2,Ndufaf4,Chmp2a,Mcts…
9_Member	GO Biological Processes	GO:0043623	cellular protein complex assembly	-8.16523	-6.0478	52/496	11629,12343,16765,17993,18645,20257,20614,20617,21371,22327,27050,51875,52469,53330,53380,56378,56443,59030,63985,66072,66152,66278,66311,66379,66384,66537,66541,67048,67105,67267,67530,67771,67952,67968,67971,68033,68197,68493,68953,69487,69666,70397,70556,71238,74192,76789,76947,101314,225887,242894,595136,100503890	Aif1,Capza2,Stmn1,Ndufs4,Pfn2,Stmn2,Snap25,Snca,Tbca,Vbp1,Rps3,Tmem141,Coa3,Vamp4,Psmd10,Arpc3,Arpc1a,Mkks,Gmfb,Sdhaf2,Uqcr10,Smim20,Cenpw,Cox14,Srp19,Pomp,Immp1l,Vma21,Timm21,Uqcc2,Uqcrb,Arpc5,Tomm20,Ooep,Tppp3,Cox19,Ndufc2,Ndufaf4,Chmp2a,Ndufaf5,Psmg4,Tmem70,Slc25a33,Sdhaf3,Arpc5l,Mzt1,Ndufaf6,Brk1,Ndufs8,Actr3b,Ndufs5,Pet100
10_Summary	GO Biological Processes	GO:0033108	mitochondrial respiratory chain complex assembly	-14.9388	-12.3147	20/46	17993,52469,66072,66152,66278,66379,66541,67105,67267,67530,68033,68197,68493,69487,70556,71238,76947,225887,595136,100503890	Ndufs4,Coa3,Sdhaf2,Uqcr10,Smim20,Cox14,Immp1l,Timm21,Uqcc2,Uqcrb,Cox19,Ndufc2,Ndufaf4,Ndufaf5,Slc25a33,Sdhaf3,Ndufaf6,Ndufs8,Ndufs5,Pet100
10_Member	GO Biological Processes	GO:0033108	mitochondrial respiratory chain complex assembly	-14.9388	-12.3147	20/46	17993,52469,66072,66152,66278,66379,66541,67105,67267,67530,68033,68197,68493,69487,70556,71238,76947,225887,595136,100503890	Ndufs4,Coa3,Sdhaf2,Uqcr10,Smim20,Cox14,Immp1l,Timm21,Uqcc2,Uqcrb,Cox19,Ndufc2,Ndufaf4,Ndufaf5,Slc25a33,Sdhaf3,Ndufaf6,Ndufs8,Ndufs5,Pet100
10_Member	GO Biological Processes	GO:0032981	mitochondrial respiratory chain complex I assembly	-6.17689	-4.17917	8/19	17993,67105,68197,68493,69487,76947,225887,595136	Ndufs4,Timm21,Ndufc2,Ndufaf4,Ndufaf5,Ndufaf6,Ndufs8,Ndufs5
10_Member	GO Biological Processes	GO:0097031	mitochondrial respiratory chain complex I biogenesis	-6.17689	-4.17917	8/19	17993,67105,68197,68493,69487,76947,225887,595136	Ndufs4,Timm21,Ndufc2,Ndufaf4,Ndufaf5,Ndufaf6,Ndufs8,Ndufs5
10_Member	GO Biological Processes	GO:0010257	NADH dehydrogenase complex assembly	-6.17689	-4.17917	8/19	17993,67105,68197,68493,69487,76947,225887,595136	Ndufs4,Timm21,Ndufc2,Ndufaf4,Ndufaf5,Ndufaf6,Ndufs8,Ndufs5
11_Summary	GO Biological Processes	GO:0006839	mitochondrial transport	-11.5864	-9.20978	40/255	11739,11983,12176,12177,12859,12971,14545,17713,18618,20523,21854,28080,30056,30059,53600,53886,55951,56330,56428,65114,66105,66154,66169,66400,66437,66541,67003,67105,67952,68512,69029,70456,70556,72170,73689,75778,93734,140483,223696,381038,18634,19302,27058,56535,66212,66384,72129,12033,12390,16173,18477,18767,19384,20813,21402,22166,22218,23950,23988,53380,53612,53869,55978,56297,56724,65098,…	Slc25a4,Atpif1,Bnip3,Bnip3l,Cox5b,Crym,Gdap1,Grpel1,Pemt,Slc25a14,Timm17a,Atp5o,Timm9,Timm10,Timm23,Cdkl2,Mpc1,Pdcd5,Mtch2,Vps35,Ube2d3,Tmem14c,Tomm7,Alkbh7,Fis1,Immp1l,Uqcrc2,Timm21,Tomm20,Tomm5,Smdt1,Mpc2,Slc25a33,Chchd4,Bloc1s2,Them4,Mpv17l,Hnmt,Tomm22,Parl,Pex7,Pex2,Srp9,Pex3,Sec61b,Srp19,Pex13,Bcap29,Cav2,Il18,Prdx1,Pkia,Ran,Srp14,Skp1a,Txn1,Sumo1,Dnajb6,Pin1,Psmd10,Vti1b,Rab11a,Ift20,Arl6,C…
11_Member	GO Biological Processes	GO:0006839	mitochondrial transport	-11.5864	-9.20978	40/255	11739,11983,12176,12177,12859,12971,14545,17713,18618,20523,21854,28080,30056,30059,53600,53886,55951,56330,56428,65114,66105,66154,66169,66400,66437,66541,67003,67105,67952,68512,69029,70456,70556,72170,73689,75778,93734,140483,223696,381038	Slc25a4,Atpif1,Bnip3,Bnip3l,Cox5b,Crym,Gdap1,Grpel1,Pemt,Slc25a14,Timm17a,Atp5o,Timm9,Timm10,Timm23,Cdkl2,Mpc1,Pdcd5,Mtch2,Vps35,Ube2d3,Tmem14c,Tomm7,Alkbh7,Fis1,Immp1l,Uqcrc2,Timm21,Tomm20,Tomm5,Smdt1,Mpc2,Slc25a33,Chchd4,Bloc1s2,Them4,Mpv17l,Hnmt,Tomm22,Parl
11_Member	GO Biological Processes	GO:0065002	intracellular protein transmembrane transport	-11.3101	-8.95221	18/53	17713,18634,19302,21854,27058,30056,30059,53600,56330,56535,66169,66212,66384,67105,67952,72129,72170,223696	Grpel1,Pex7,Pex2,Timm17a,Srp9,Timm9,Timm10,Timm23,Pdcd5,Pex3,Tomm7,Sec61b,Srp19,Timm21,Tomm20,Pex13,Chchd4,Tomm22
11_Member	GO Biological Processes	GO:0071806	protein transmembrane transport	-11.1521	-8.80319	18/54	17713,18634,19302,21854,27058,30056,30059,53600,56330,56535,66169,66212,66384,67105,67952,72129,72170,223696	Grpel1,Pex7,Pex2,Timm17a,Srp9,Timm9,Timm10,Timm23,Pdcd5,Pex3,Tomm7,Sec61b,Srp19,Timm21,Tomm20,Pex13,Chchd4,Tomm22
11_Member	GO Biological Processes	GO:1990542	mitochondrial transmembrane transport	-11.0551	-8.71499	17/48	12859,17713,21854,28080,30056,30059,53600,55951,56330,66169,67105,67952,69029,70456,70556,72170,223696	Cox5b,Grpel1,Timm17a,Atp5o,Timm9,Timm10,Timm23,Mpc1,Pdcd5,Tomm7,Timm21,Tomm20,Smdt1,Mpc2,Slc25a33,Chchd4,Tomm22
11_Member	GO Biological Processes	GO:0044743	protein transmembrane import into intracellular organelle	-9.88736	-7.66115	15/42	17713,18634,19302,21854,30056,30059,53600,56330,56535,66169,67105,67952,72129,72170,223696	Grpel1,Pex7,Pex2,Timm17a,Timm9,Timm10,Timm23,Pdcd5,Pex3,Tomm7,Timm21,Tomm20,Pex13,Chchd4,Tomm22
11_Member	GO Biological Processes	GO:0006626	protein targeting to mitochondrion	-7.56951	-5.49418	23/136	11983,12177,14545,17713,18618,21854,30056,30059,53600,53886,56330,66105,66169,66437,66541,67003,67105,67952,68512,72170,140483,223696,381038	Atpif1,Bnip3l,Gdap1,Grpel1,Pemt,Timm17a,Timm9,Timm10,Timm23,Cdkl2,Pdcd5,Ube2d3,Tomm7,Fis1,Immp1l,Uqcrc2,Timm21,Tomm20,Tomm5,Chchd4,Hnmt,Tomm22,Parl
11_Member	GO Biological Processes	GO:0072655	establishment of protein localization to mitochondrion	-7.33118	-5.27207	24/151	11983,12177,14545,17713,18618,21854,30056,30059,53600,53886,56330,56428,66105,66169,66437,66541,67003,67105,67952,68512,72170,140483,223696,381038	Atpif1,Bnip3l,Gdap1,Grpel1,Pemt,Timm17a,Timm9,Timm10,Timm23,Cdkl2,Pdcd5,Mtch2,Ube2d3,Tomm7,Fis1,Immp1l,Uqcrc2,Timm21,Tomm20,Tomm5,Chchd4,Hnmt,Tomm22,Parl
11_Member	GO Biological Processes	GO:0070585	protein localization to mitochondrion	-7.10861	-5.06293	24/155	11983,12177,14545,17713,18618,21854,30056,30059,53600,53886,56330,56428,66105,66169,66437,66541,67003,67105,67952,68512,72170,140483,223696,381038	Atpif1,Bnip3l,Gdap1,Grpel1,Pemt,Timm17a,Timm9,Timm10,Timm23,Cdkl2,Pdcd5,Mtch2,Ube2d3,Tomm7,Fis1,Immp1l,Uqcrc2,Timm21,Tomm20,Tomm5,Chchd4,Hnmt,Tomm22,Parl
11_Member	GO Biological Processes	GO:0033365	protein localization to organelle	-4.68476	-2.81148	61/798	11983,12033,12177,12390,14545,16173,17713,18477,18618,18634,18767,19302,19384,20813,21402,21854,22166,22218,23950,23988,27058,30056,30059,53380,53600,53612,53869,53886,55978,56297,56330,56428,56535,56724,65098,65114,66105,66169,66212,66384,66437,66541,67003,67025,67105,67952,68512,68576,69019,69482,69723,71982,72129,72170,104303,140483,223696,226422,381038,382030,100503572	Atpif1,Bcap29,Bnip3l,Cav2,Gdap1,Il18,Grpel1,Prdx1,Pemt,Pex7,Pkia,Pex2,Ran,Srp14,Skp1a,Timm17a,Txn1,Sumo1,Dnajb6,Pin1,Srp9,Timm9,Timm10,Psmd10,Timm23,Vti1b,Rab11a,Cdkl2,Ift20,Arl6,Pdcd5,Mtch2,Pex3,Cript,Zfand6,Vps35,Ube2d3,Tomm7,Sec61b,Srp19,Fis1,Immp1l,Uqcrc2,Rpl11,Timm21,Tomm20,Tomm5,Lamtor5,Spcs1,Nup35,Rpain,Snx10,Pex13,Chchd4,Arl1,Hnmt,Tomm22,Rab29,Parl,Cnep1r1,Bbip1
11_Member	GO Biological Processes	GO:0072594	establishment of protein localization to organelle	-4.31442	-2.47533	44/532	11983,12177,14545,16173,17713,18477,18618,18634,18767,19302,19384,20813,21854,22166,27058,30056,30059,53380,53600,53612,53869,53886,56330,56428,56535,65098,66105,66169,66212,66384,66437,66541,67003,67105,67952,68512,69019,69482,69723,72129,72170,140483,223696,381038	Atpif1,Bnip3l,Gdap1,Il18,Grpel1,Prdx1,Pemt,Pex7,Pkia,Pex2,Ran,Srp14,Timm17a,Txn1,Srp9,Timm9,Timm10,Psmd10,Timm23,Vti1b,Rab11a,Cdkl2,Pdcd5,Mtch2,Pex3,Zfand6,Ube2d3,Tomm7,Sec61b,Srp19,Fis1,Immp1l,Uqcrc2,Timm21,Tomm20,Tomm5,Spcs1,Nup35,Rpain,Pex13,Chchd4,Hnmt,Tomm22,Parl
11_Member	GO Biological Processes	GO:0006605	protein targeting	-4.08159	-2.25599	46/578	11983,12177,14545,16173,16413,17713,18477,18618,18634,18767,19302,19384,20813,21854,22166,22630,27058,30056,30059,53380,53600,53612,53886,56330,56535,65098,66105,66169,66212,66384,66437,66541,67003,67025,67105,67952,68512,69019,69482,69723,72129,72170,140483,223696,242557,381038	Atpif1,Bnip3l,Gdap1,Il18,Itgb1bp1,Grpel1,Prdx1,Pemt,Pex7,Pkia,Pex2,Ran,Srp14,Timm17a,Txn1,Ywhaq,Srp9,Timm9,Timm10,Psmd10,Timm23,Vti1b,Cdkl2,Pdcd5,Pex3,Zfand6,Ube2d3,Tomm7,Sec61b,Srp19,Fis1,Immp1l,Uqcrc2,Rpl11,Timm21,Tomm20,Tomm5,Spcs1,Nup35,Rpain,Pex13,Chchd4,Hnmt,Tomm22,Atg4c,Parl
11_Member	GO Biological Processes	GO:0006886	intracellular protein transport	-3.91478	-2.09838	67/957	11777,11983,12033,12177,14545,16173,16413,16785,17713,18245,18477,18570,18618,18634,18767,19302,19384,20054,20394,20615,20813,21854,22166,22630,27058,30056,30059,51801,53380,53600,53612,53886,55943,55978,56330,56455,56535,65098,66105,66118,66169,66212,66231,66384,66397,66437,66541,67003,67025,67105,67952,68475,68512,69019,69241,69482,69723,69823,72129,72170,72938,78802,140483,223696,226422,242557…	Ap3s1,Atpif1,Bcap29,Bnip3l,Gdap1,Il18,Itgb1bp1,Rpsa,Grpel1,Oaz1,Prdx1,Pdcd6,Pemt,Pex7,Pkia,Pex2,Ran,Rps15,Scg5,Snapin,Srp14,Timm17a,Txn1,Ywhaq,Srp9,Timm9,Timm10,Ramp1,Psmd10,Timm23,Vti1b,Cdkl2,Stx8,Ift20,Pdcd5,Dynll1,Pex3,Zfand6,Ube2d3,Sarnp,Tomm7,Sec61b,Thoc7,Srp19,Sar1b,Fis1,Immp1l,Uqcrc2,Rpl11,Timm21,Tomm20,Ssna1,Tomm5,Spcs1,Polr2d,Nup35,Rpain,Fyttd1,Pex13,Chchd4,Hspb11,Ttc30a1,Hnmt,Tomm22,Rab…
11_Member	GO Biological Processes	GO:0090150	establishment of protein localization to membrane	-2.08901	-0.487648	21/269	16413,20194,20614,20813,27058,30056,30059,53330,53869,55978,56330,56428,56535,65114,66169,66212,66384,66437,223696,226791,242557	Itgb1bp1,S100a10,Snap25,Srp14,Srp9,Timm9,Timm10,Vamp4,Rab11a,Ift20,Pdcd5,Mtch2,Pex3,Vps35,Tomm7,Sec61b,Srp19,Fis1,Tomm22,Lyplal1,Atg4c
11_Member	GO Biological Processes	GO:0072657	protein localization to membrane	-2.04767	-0.456486	29/412	16413,20194,20614,20813,27058,30056,30059,51801,53330,53612,53869,55943,55978,56297,56330,56428,56535,56724,65114,66169,66212,66384,66437,68475,223696,226422,226791,242557,100503572	Itgb1bp1,S100a10,Snap25,Srp14,Srp9,Timm9,Timm10,Ramp1,Vamp4,Vti1b,Rab11a,Stx8,Ift20,Arl6,Pdcd5,Mtch2,Pex3,Cript,Vps35,Tomm7,Sec61b,Srp19,Fis1,Ssna1,Tomm22,Rab29,Lyplal1,Atg4c,Bbip1
11_Member	GO Biological Processes	GO:0017038	protein import	-2.0364	-0.447528	24/324	16173,17713,18477,18634,18767,19302,19384,21854,22166,30056,30059,53380,53600,56330,56535,66169,66212,67105,67952,69482,69723,72129,72170,223696	Il18,Grpel1,Prdx1,Pex7,Pkia,Pex2,Ran,Timm17a,Txn1,Timm9,Timm10,Psmd10,Timm23,Pdcd5,Pex3,Tomm7,Sec61b,Timm21,Tomm20,Nup35,Rpain,Pex13,Chchd4,Tomm22
12_Summary	GO Molecular Functions	GO:0050136	NADH dehydrogenase (quinone) activity	-8.32502	-6.1917	11/26	17991,17993,66414,66416,66916,67264,68197,68202,72900,75597,225887,12408,66148,66218,407785,22166,52700,53382	Ndufa2,Ndufs4,Ndufa12,Ndufa7,Ndufb7,Ndufb8,Ndufc2,Ndufa5,Ndufv2,Ndufaf2,Ndufs8,Cbr1,Dnajc15,Ndufb9,Ndufs6,Txn1,Txndc17,Txnl1
12_Member	GO Molecular Functions	GO:0050136	NADH dehydrogenase (quinone) activity	-8.32502	-6.1917	11/26	17991,17993,66414,66416,66916,67264,68197,68202,72900,75597,225887	Ndufa2,Ndufs4,Ndufa12,Ndufa7,Ndufb7,Ndufb8,Ndufc2,Ndufa5,Ndufv2,Ndufaf2,Ndufs8
12_Member	GO Molecular Functions	GO:0008137	NADH dehydrogenase (ubiquinone) activity	-8.32502	-6.1917	11/26	17991,17993,66414,66416,66916,67264,68197,68202,72900,75597,225887	Ndufa2,Ndufs4,Ndufa12,Ndufa7,Ndufb7,Ndufb8,Ndufc2,Ndufa5,Ndufv2,Ndufaf2,Ndufs8
12_Member	GO Molecular Functions	GO:0003954	NADH dehydrogenase activity	-8.11539	-6.00313	11/27	17991,17993,66414,66416,66916,67264,68197,68202,72900,75597,225887	Ndufa2,Ndufs4,Ndufa12,Ndufa7,Ndufb7,Ndufb8,Ndufc2,Ndufa5,Ndufv2,Ndufaf2,Ndufs8
12_Member	GO Molecular Functions	GO:0016655	oxidoreductase activity, acting on NAD(P)H, quinone or similar compound as acceptor	-7.63793	-5.55546	12/36	12408,17991,17993,66414,66416,66916,67264,68197,68202,72900,75597,225887	Cbr1,Ndufa2,Ndufs4,Ndufa12,Ndufa7,Ndufb7,Ndufb8,Ndufc2,Ndufa5,Ndufv2,Ndufaf2,Ndufs8
12_Member	GO Biological Processes	GO:0006120	mitochondrial electron transport, NADH to ubiquinone	-5.83361	-3.85895	7/15	66148,66218,66416,67264,68197,72900,407785	Dnajc15,Ndufb9,Ndufa7,Ndufb8,Ndufc2,Ndufv2,Ndufs6
12_Member	GO Molecular Functions	GO:0016651	oxidoreductase activity, acting on NAD(P)H	-5.81226	-3.83947	15/79	12408,17991,17993,22166,52700,53382,66414,66416,66916,67264,68197,68202,72900,75597,225887	Cbr1,Ndufa2,Ndufs4,Txn1,Txndc17,Txnl1,Ndufa12,Ndufa7,Ndufb7,Ndufb8,Ndufc2,Ndufa5,Ndufv2,Ndufaf2,Ndufs8
13_Summary	GO Molecular Functions	GO:0016209	antioxidant activity	-8.24515	-6.12249	18/78	11757,14775,18477,20201,20202,20364,21672,22166,52700,53382,54683,56615,66447,66469,110257,625249,100503605,101488143,11927,13063,66401,20617,11668,12176,13010,17527,17751,18174,19823,23992,27050,56426,64242,66414,67067,67130,68194,71238,72170,80795,170719,225887,246196,93734,30926,98258	Prdx3,Gpx1,Prdx1,S100a8,S100a9,Selenow,Prdx2,Txn1,Txndc17,Txnl1,Prdx5,Mgst1,Mgst3,Fam213b,Hba-a2,Gpx4,Hbb-bs,Hbb-bt,Atox1,Cycs,Nudt2,Snca,Aldh1a1,Bnip3,Cst3,Mpv17,Mt3,Slc11a2,Rnf7,Prkra,Rps3,Pdcd10,Ngb,Ndufa12,Romo1,Ndufa6,Ndufb4,Sdhaf3,Chchd4,Selenok,Oxr1,Ndufs8,Zfp277,Mpv17l,Glrx3,Txndc9
13_Member	GO Molecular Functions	GO:0016209	antioxidant activity	-8.24515	-6.12249	18/78	11757,14775,18477,20201,20202,20364,21672,22166,52700,53382,54683,56615,66447,66469,110257,625249,100503605,101488143	Prdx3,Gpx1,Prdx1,S100a8,S100a9,Selenow,Prdx2,Txn1,Txndc17,Txnl1,Prdx5,Mgst1,Mgst3,Fam213b,Hba-a2,Gpx4,Hbb-bs,Hbb-bt
13_Member	GO Molecular Functions	GO:0004601	peroxidase activity	-6.92629	-4.88934	12/41	11757,14775,18477,21672,52700,54683,56615,66447,110257,625249,100503605,101488143	Prdx3,Gpx1,Prdx1,Prdx2,Txndc17,Prdx5,Mgst1,Mgst3,Hba-a2,Gpx4,Hbb-bs,Hbb-bt
13_Member	GO Molecular Functions	GO:0016684	oxidoreductase activity, acting on peroxide as acceptor	-6.55275	-4.53311	12/44	11757,14775,18477,21672,52700,54683,56615,66447,110257,625249,100503605,101488143	Prdx3,Gpx1,Prdx1,Prdx2,Txndc17,Prdx5,Mgst1,Mgst3,Hba-a2,Gpx4,Hbb-bs,Hbb-bt
13_Member	Reactome Gene Sets	R-MMU-3299685	Detoxification of Reactive Oxygen Species	-5.30325	-3.37808	9/31	11757,11927,13063,14775,18477,21672,22166,54683,66401	Prdx3,Atox1,Cycs,Gpx1,Prdx1,Prdx2,Txn1,Prdx5,Nudt2
13_Member	GO Molecular Functions	GO:0008379	thioredoxin peroxidase activity	-4.74678	-2.87202	4/5	11757,18477,21672,54683	Prdx3,Prdx1,Prdx2,Prdx5
13_Member	GO Biological Processes	GO:0042744	hydrogen peroxide catabolic process	-4.40948	-2.5607	6/16	11757,14775,18477,20617,21672,54683	Prdx3,Gpx1,Prdx1,Snca,Prdx2,Prdx5
13_Member	GO Biological Processes	GO:0006979	response to oxidative stress	-3.88345	-2.06835	32/359	11668,11757,11927,12176,13010,14775,17527,17751,18174,18477,19823,20617,21672,22166,23992,27050,53382,54683,56426,56615,64242,66414,67067,67130,68194,71238,72170,80795,170719,225887,246196,625249	Aldh1a1,Prdx3,Atox1,Bnip3,Cst3,Gpx1,Mpv17,Mt3,Slc11a2,Prdx1,Rnf7,Snca,Prdx2,Txn1,Prkra,Rps3,Txnl1,Prdx5,Pdcd10,Mgst1,Ngb,Ndufa12,Romo1,Ndufa6,Ndufb4,Sdhaf3,Chchd4,Selenok,Oxr1,Ndufs8,Zfp277,Gpx4
13_Member	GO Biological Processes	GO:0042743	hydrogen peroxide metabolic process	-3.77483	-1.96744	8/37	11757,13063,14775,18477,20617,21672,54683,93734	Prdx3,Cycs,Gpx1,Prdx1,Snca,Prdx2,Prdx5,Mpv17l
13_Member	GO Biological Processes	GO:0034599	cellular response to oxidative stress	-3.44645	-1.6686	22/223	11757,12176,14775,17527,17751,18174,18477,19823,20617,21672,22166,23992,27050,53382,54683,56426,56615,64242,67067,72170,170719,246196	Prdx3,Bnip3,Gpx1,Mpv17,Mt3,Slc11a2,Prdx1,Rnf7,Snca,Prdx2,Txn1,Prkra,Rps3,Txnl1,Prdx5,Pdcd10,Mgst1,Ngb,Romo1,Chchd4,Oxr1,Zfp277
13_Member	GO Molecular Functions	GO:0051920	peroxiredoxin activity	-3.20063	-1.44594	4/10	11757,18477,21672,54683	Prdx3,Prdx1,Prdx2,Prdx5
13_Member	GO Biological Processes	GO:0045454	cell redox homeostasis	-2.78078	-1.08254	9/63	11757,14775,18477,21672,22166,30926,53382,54683,98258	Prdx3,Gpx1,Prdx1,Prdx2,Txn1,Glrx3,Txnl1,Prdx5,Txndc9
13_Member	GO Biological Processes	GO:0034614	cellular response to reactive oxygen species	-2.09677	-0.491702	12/123	11757,12176,17527,18477,21672,22166,27050,54683,56426,64242,67067,246196	Prdx3,Bnip3,Mpv17,Prdx1,Prdx2,Txn1,Rps3,Prdx5,Pdcd10,Ngb,Romo1,Zfp277
14_Summary	GO Biological Processes	GO:0008637	apoptotic mitochondrial changes	-8.22561	-6.10558	21/106	11739,11983,12176,12177,14775,19823,23922,53380,56295,56330,56428,56772,65114,66437,68020,69076,70186,73689,75778,93734,381038,18618,53886,66105,66169,140483,194908,554327	Slc25a4,Atpif1,Bnip3,Bnip3l,Gpx1,Rnf7,Jtb,Psmd10,Higd1a,Pdcd5,Mtch2,Mllt11,Vps35,Fis1,Apopt1,Triap1,Fam162a,Bloc1s2,Them4,Mpv17l,Parl,Pemt,Cdkl2,Ube2d3,Tomm7,Hnmt,Pld6,2610042L04Rik
14_Member	GO Biological Processes	GO:0008637	apoptotic mitochondrial changes	-8.22561	-6.10558	21/106	11739,11983,12176,12177,14775,19823,23922,53380,56295,56330,56428,56772,65114,66437,68020,69076,70186,73689,75778,93734,381038	Slc25a4,Atpif1,Bnip3,Bnip3l,Gpx1,Rnf7,Jtb,Psmd10,Higd1a,Pdcd5,Mtch2,Mllt11,Vps35,Fis1,Apopt1,Triap1,Fam162a,Bloc1s2,Them4,Mpv17l,Parl
14_Member	GO Biological Processes	GO:0090199	regulation of release of cytochrome c from mitochondria	-4.78605	-2.9083	10/44	12176,14775,53380,56295,56330,56772,68020,69076,70186,381038	Bnip3,Gpx1,Psmd10,Higd1a,Pdcd5,Mllt11,Apopt1,Triap1,Fam162a,Parl
14_Member	GO Biological Processes	GO:0001836	release of cytochrome c from mitochondria	-4.4904	-2.62882	11/57	12176,14775,53380,56295,56330,56772,66437,68020,69076,70186,381038	Bnip3,Gpx1,Psmd10,Higd1a,Pdcd5,Mllt11,Fis1,Apopt1,Triap1,Fam162a,Parl
14_Member	GO Biological Processes	GO:0010821	regulation of mitochondrion organization	-4.29363	-2.45727	22/195	11983,12176,12177,14775,18618,53380,53886,56295,56330,56772,65114,66105,66169,66437,68020,69076,70186,93734,140483,194908,381038,554327	Atpif1,Bnip3,Bnip3l,Gpx1,Pemt,Psmd10,Cdkl2,Higd1a,Pdcd5,Mllt11,Vps35,Ube2d3,Tomm7,Fis1,Apopt1,Triap1,Fam162a,Mpv17l,Hnmt,Pld6,Parl,2610042L04Rik
14_Member	GO Biological Processes	GO:0090201	negative regulation of release of cytochrome c from mitochondria	-3.06427	-1.33372	5/18	14775,53380,56295,69076,381038	Gpx1,Psmd10,Higd1a,Triap1,Parl
14_Member	GO Biological Processes	GO:0010823	negative regulation of mitochondrion organization	-2.43021	-0.772212	7/46	12176,14775,53380,56295,69076,93734,381038	Bnip3,Gpx1,Psmd10,Higd1a,Triap1,Mpv17l,Parl
14_Member	GO Biological Processes	GO:0010822	positive regulation of mitochondrion organization	-2.37151	-0.725095	14/143	11983,12176,18618,53886,56330,56772,65114,66105,66169,66437,68020,70186,140483,194908	Atpif1,Bnip3,Pemt,Cdkl2,Pdcd5,Mllt11,Vps35,Ube2d3,Tomm7,Fis1,Apopt1,Fam162a,Hnmt,Pld6
14_Member	GO Biological Processes	GO:0090200	positive regulation of release of cytochrome c from mitochondria	-2.2325	-0.614991	5/27	12176,56330,56772,68020,70186	Bnip3,Pdcd5,Mllt11,Apopt1,Fam162a
15_Summary	GO Molecular Functions	GO:0008121	ubiquinol-cytochrome-c reductase activity	-7.31922	-5.26463	6/7	22272,66152,66576,66594,66694,67530,13063,67267,70556,12176,14194,17449,66072,66925,68033	Uqcrq,Uqcr10,Uqcrh,Uqcr11,Uqcrfs1,Uqcrb,Cycs,Uqcc2,Slc25a33,Bnip3,Fh1,Mdh1,Sdhaf2,Sdhd,Cox19
15_Member	GO Molecular Functions	GO:0008121	ubiquinol-cytochrome-c reductase activity	-7.31922	-5.26463	6/7	22272,66152,66576,66594,66694,67530	Uqcrq,Uqcr10,Uqcrh,Uqcr11,Uqcrfs1,Uqcrb
15_Member	GO Molecular Functions	GO:0016681	oxidoreductase activity, acting on diphenols and related substances as donors, cytochrome as accepto	-7.31922	-5.26463	6/7	22272,66152,66576,66594,66694,67530	Uqcrq,Uqcr10,Uqcrh,Uqcr11,Uqcrfs1,Uqcrb
15_Member	GO Molecular Functions	GO:0016679	oxidoreductase activity, acting on diphenols and related substances as donors	-6.73373	-4.70746	6/8	22272,66152,66576,66594,66694,67530	Uqcrq,Uqcr10,Uqcrh,Uqcr11,Uqcrfs1,Uqcrb
15_Member	GO Biological Processes	GO:0006122	mitochondrial electron transport, ubiquinol to cytochrome c	-4.00264	-2.18101	5/12	13063,22272,66152,66576,67530	Cycs,Uqcrq,Uqcr10,Uqcrh,Uqcrb
15_Member	GO Biological Processes	GO:0017062	respiratory chain complex III assembly	-3.64698	-1.84842	4/8	66152,67267,67530,70556	Uqcr10,Uqcc2,Uqcrb,Slc25a33
15_Member	GO Biological Processes	GO:0034551	mitochondrial respiratory chain complex III assembly	-3.64698	-1.84842	4/8	66152,67267,67530,70556	Uqcr10,Uqcc2,Uqcrb,Slc25a33
15_Member	GO Biological Processes	GO:0097033	mitochondrial respiratory chain complex III biogenesis	-3.40711	-1.6375	4/9	66152,67267,67530,70556	Uqcr10,Uqcc2,Uqcrb,Slc25a33
15_Member	GO Biological Processes	GO:0009060	aerobic respiration	-2.93426	-1.21342	9/60	12176,14194,17449,66072,66152,66576,66925,67530,68033	Bnip3,Fh1,Mdh1,Sdhaf2,Uqcr10,Uqcrh,Sdhd,Uqcrb,Cox19
16_Summary	GO Biological Processes	GO:0070925	organelle assembly	-7.2919	-5.23955	60/649	16785,17772,19337,19988,20044,20054,20068,20085,22210,26370,27050,27078,51875,53604,53869,55978,56297,56455,57294,59030,66048,66061,66086,66164,66311,66410,66419,67025,67097,67239,67526,67671,67678,67941,68099,68942,68953,69902,71982,72844,72938,73739,75617,75619,76789,76983,78802,103765,110954,214552,225215,226422,237625,242557,268449,269261,320299,432502,100503572,100503670,68475	Rpsa,Mtm1,Rab33a,Rpl6,Rps14,Rps15,Rps17,Rps19,Ube2b,Cetn2,Rps3,B9d1,Tmem141,Zpbp,Rab11a,Ift20,Arl6,Dynll1,Rps27,Mkks,Emc6,Tctex1d2,Fopnl,Nip7,Cenpw,Mterf3,Mrpl11,Rpl11,Rps10,Rpf2,Atg12,Rpl38,Lsm3,Rps27l,Fam92a,Chmp2b,Chmp2a,Mrto4,Snx10,Kctd17,Hspb11,Cby1,Rps25,Fastkd2,Mzt1,Scfd1,Ttc30a1,Tmem17,Rpl10,Cep164,Rsl24d1,Rab29,Pla2g3,Atg4c,Rpl23a,Rpl12,Iqcb1,Rpl6l,Bbip1,Rpl5,Ssna1
16_Member	GO Biological Processes	GO:0070925	organelle assembly	-7.2919	-5.23955	60/649	16785,17772,19337,19988,20044,20054,20068,20085,22210,26370,27050,27078,51875,53604,53869,55978,56297,56455,57294,59030,66048,66061,66086,66164,66311,66410,66419,67025,67097,67239,67526,67671,67678,67941,68099,68942,68953,69902,71982,72844,72938,73739,75617,75619,76789,76983,78802,103765,110954,214552,225215,226422,237625,242557,268449,269261,320299,432502,100503572,100503670	Rpsa,Mtm1,Rab33a,Rpl6,Rps14,Rps15,Rps17,Rps19,Ube2b,Cetn2,Rps3,B9d1,Tmem141,Zpbp,Rab11a,Ift20,Arl6,Dynll1,Rps27,Mkks,Emc6,Tctex1d2,Fopnl,Nip7,Cenpw,Mterf3,Mrpl11,Rpl11,Rps10,Rpf2,Atg12,Rpl38,Lsm3,Rps27l,Fam92a,Chmp2b,Chmp2a,Mrto4,Snx10,Kctd17,Hspb11,Cby1,Rps25,Fastkd2,Mzt1,Scfd1,Ttc30a1,Tmem17,Rpl10,Cep164,Rsl24d1,Rab29,Pla2g3,Atg4c,Rpl23a,Rpl12,Iqcb1,Rpl6l,Bbip1,Rpl5
16_Member	GO Biological Processes	GO:0060271	cilium assembly	-2.14209	-0.531621	21/266	22210,27078,51875,55978,56297,56455,59030,66061,66086,68099,71982,72844,72938,73739,78802,103765,214552,226422,237625,320299,100503572	Ube2b,B9d1,Tmem141,Ift20,Arl6,Dynll1,Mkks,Tctex1d2,Fopnl,Fam92a,Snx10,Kctd17,Hspb11,Cby1,Ttc30a1,Tmem17,Cep164,Rab29,Pla2g3,Iqcb1,Bbip1
16_Member	GO Biological Processes	GO:0044782	cilium organization	-2.14179	-0.531621	22/283	22210,27078,51875,55978,56297,56455,59030,66061,66086,68099,68475,71982,72844,72938,73739,78802,103765,214552,226422,237625,320299,100503572	Ube2b,B9d1,Tmem141,Ift20,Arl6,Dynll1,Mkks,Tctex1d2,Fopnl,Fam92a,Ssna1,Snx10,Kctd17,Hspb11,Cby1,Ttc30a1,Tmem17,Cep164,Rab29,Pla2g3,Iqcb1,Bbip1
17_Summary	GO Biological Processes	GO:0017004	cytochrome complex assembly	-6.95877	-4.91965	10/27	52469,66152,66278,66379,67105,67267,67530,68033,70556,100503890	Coa3,Uqcr10,Smim20,Cox14,Timm21,Uqcc2,Uqcrb,Cox19,Slc25a33,Pet100
17_Member	GO Biological Processes	GO:0017004	cytochrome complex assembly	-6.95877	-4.91965	10/27	52469,66152,66278,66379,67105,67267,67530,68033,70556,100503890	Coa3,Uqcr10,Smim20,Cox14,Timm21,Uqcc2,Uqcrb,Cox19,Slc25a33,Pet100
17_Member	GO Biological Processes	GO:0033617	mitochondrial respiratory chain complex IV assembly	-4.8025	-2.92261	6/14	52469,66278,66379,67105,68033,100503890	Coa3,Smim20,Cox14,Timm21,Cox19,Pet100
17_Member	GO Biological Processes	GO:0097034	mitochondrial respiratory chain complex IV biogenesis	-4.59713	-2.72974	6/15	52469,66278,66379,67105,68033,100503890	Coa3,Smim20,Cox14,Timm21,Cox19,Pet100
17_Member	GO Biological Processes	GO:0008535	respiratory chain complex IV assembly	-4.07722	-2.25295	6/18	52469,66278,66379,67105,68033,100503890	Coa3,Smim20,Cox14,Timm21,Cox19,Pet100
18_Summary	GO Molecular Functions	GO:0009055	electron carrier activity	-6.61713	-4.59295	14/60	12857,12859,12864,12866,12867,13063,17992,30926,66142,66414,66594,67892,75597,110323,22272,66152,66576,66694,67003,67530	Cox4i1,Cox5b,Cox6c,Cox7a2,Cox7c,Cycs,Ndufa4,Glrx3,Cox7b,Ndufa12,Uqcr11,Coa6,Ndufaf2,Cox6b1,Uqcrq,Uqcr10,Uqcrh,Uqcrfs1,Uqcrc2,Uqcrb
18_Member	GO Molecular Functions	GO:0009055	electron carrier activity	-6.61713	-4.59295	14/60	12857,12859,12864,12866,12867,13063,17992,30926,66142,66414,66594,67892,75597,110323	Cox4i1,Cox5b,Cox6c,Cox7a2,Cox7c,Cycs,Ndufa4,Glrx3,Cox7b,Ndufa12,Uqcr11,Coa6,Ndufaf2,Cox6b1
18_Member	GO Molecular Functions	GO:0004129	cytochrome-c oxidase activity	-5.86788	-3.89134	9/27	12857,12859,12864,12866,12867,17992,66142,67892,110323	Cox4i1,Cox5b,Cox6c,Cox7a2,Cox7c,Ndufa4,Cox7b,Coa6,Cox6b1
18_Member	GO Molecular Functions	GO:0016676	oxidoreductase activity, acting on a heme group of donors, oxygen as acceptor	-5.86788	-3.89134	9/27	12857,12859,12864,12866,12867,17992,66142,67892,110323	Cox4i1,Cox5b,Cox6c,Cox7a2,Cox7c,Ndufa4,Cox7b,Coa6,Cox6b1
18_Member	GO Molecular Functions	GO:0015002	heme-copper terminal oxidase activity	-5.86788	-3.89134	9/27	12857,12859,12864,12866,12867,17992,66142,67892,110323	Cox4i1,Cox5b,Cox6c,Cox7a2,Cox7c,Ndufa4,Cox7b,Coa6,Cox6b1
18_Member	GO Molecular Functions	GO:0016675	oxidoreductase activity, acting on a heme group of donors	-5.71673	-3.7495	9/28	12857,12859,12864,12866,12867,17992,66142,67892,110323	Cox4i1,Cox5b,Cox6c,Cox7a2,Cox7c,Ndufa4,Cox7b,Coa6,Cox6b1
18_Member	KEGG Pathway	ko04260	Cardiac muscle contraction	-5.16623	-3.25745	14/78	12857,12859,12864,12866,12867,22272,66142,66152,66576,66594,66694,67003,67530,110323	Cox4i1,Cox5b,Cox6c,Cox7a2,Cox7c,Uqcrq,Cox7b,Uqcr10,Uqcrh,Uqcr11,Uqcrfs1,Uqcrc2,Uqcrb,Cox6b1
18_Member	KEGG Pathway	mmu04260	Cardiac muscle contraction	-5.16623	-3.25745	14/78	12857,12859,12864,12866,12867,22272,66142,66152,66576,66594,66694,67003,67530,110323	Cox4i1,Cox5b,Cox6c,Cox7a2,Cox7c,Uqcrq,Cox7b,Uqcr10,Uqcrh,Uqcr11,Uqcrfs1,Uqcrc2,Uqcrb,Cox6b1
18_Member	GO Biological Processes	GO:0006123	mitochondrial electron transport, cytochrome c to oxygen	-2.71451	-1.02272	4/13	12857,12859,12867,13063	Cox4i1,Cox5b,Cox7c,Cycs
19_Summary	Reactome Gene Sets	R-MMU-72203	Processing of Capped Intron-Containing Pre-mRNA	-6.23481	-4.22508	26/197	17149,17749,20639,20641,20643,20826,66055,66094,66101,66118,66231,66373,66420,66491,66618,67678,68011,68183,69241,69482,69736,78372,107686,230596,231889,245841,13665,16785,18102,19652,27058,56384,57808,66212,66489,69019,75593,12729,65105,66410,66637,67010,67207,68045,68052,69731,70225,114642	Magoh,Polr2k,Snrpb2,Snrpd1,Snrpe,Snu13,Sf3b6,Lsm7,Ppih,Sarnp,Thoc7,Lsm5,Polr2e,Polr2l,Snrnp27,Lsm3,Snrpg,Bcas2,Polr2d,Nup35,Nup37,Snrnp25,Snrpd2,Prpf38a,Bud31,Polr2h,Eif2s1,Rpsa,Nme1,Rbm3,Srp9,Letm1,Rpl35a,Sec61b,Rpl35,Spcs1,Malsu1,Clns1a,Arl6ip4,Mterf3,Tsen15,Rbm7,Lsm1,2700060E02Rik,Rps13,Gemin7,Ppil3,Brdt
19_Member	Reactome Gene Sets	R-MMU-72203	Processing of Capped Intron-Containing Pre-mRNA	-6.23481	-4.22508	26/197	17149,17749,20639,20641,20643,20826,66055,66094,66101,66118,66231,66373,66420,66491,66618,67678,68011,68183,69241,69482,69736,78372,107686,230596,231889,245841	Magoh,Polr2k,Snrpb2,Snrpd1,Snrpe,Snu13,Sf3b6,Lsm7,Ppih,Sarnp,Thoc7,Lsm5,Polr2e,Polr2l,Snrnp27,Lsm3,Snrpg,Bcas2,Polr2d,Nup35,Nup37,Snrnp25,Snrpd2,Prpf38a,Bud31,Polr2h
19_Member	Reactome Gene Sets	R-MMU-72165	mRNA Splicing - Minor Pathway	-6.1044	-4.1106	12/48	17749,20641,20643,20826,66055,66420,66491,68011,69241,78372,107686,245841	Polr2k,Snrpd1,Snrpe,Snu13,Sf3b6,Polr2e,Polr2l,Snrpg,Polr2d,Snrnp25,Snrpd2,Polr2h
19_Member	Reactome Gene Sets	R-MMU-72172	mRNA Splicing	-5.90881	-3.92278	22/155	17149,17749,20639,20641,20643,20826,66055,66094,66101,66373,66420,66491,66618,67678,68011,68183,69241,78372,107686,230596,231889,245841	Magoh,Polr2k,Snrpb2,Snrpd1,Snrpe,Snu13,Sf3b6,Lsm7,Ppih,Lsm5,Polr2e,Polr2l,Snrnp27,Lsm3,Snrpg,Bcas2,Polr2d,Snrnp25,Snrpd2,Prpf38a,Bud31,Polr2h
19_Member	Reactome Gene Sets	R-MMU-72163	mRNA Splicing - Major Pathway	-5.66749	-3.70936	21/148	17149,17749,20639,20641,20643,20826,66055,66094,66101,66373,66420,66491,66618,67678,68011,68183,69241,107686,230596,231889,245841	Magoh,Polr2k,Snrpb2,Snrpd1,Snrpe,Snu13,Sf3b6,Lsm7,Ppih,Lsm5,Polr2e,Polr2l,Snrnp27,Lsm3,Snrpg,Bcas2,Polr2d,Snrpd2,Prpf38a,Bud31,Polr2h
19_Member	GO Molecular Functions	GO:0043021	ribonucleoprotein complex binding	-4.51127	-2.64824	17/124	13665,16785,18102,19652,20639,20641,20643,27058,56384,57808,66101,66212,66489,68011,69019,75593,107686	Eif2s1,Rpsa,Nme1,Rbm3,Snrpb2,Snrpd1,Snrpe,Srp9,Letm1,Rpl35a,Ppih,Sec61b,Rpl35,Snrpg,Spcs1,Malsu1,Snrpd2
19_Member	GO Molecular Functions	GO:0070990	snRNP binding	-4.46789	-2.6163	5/10	20639,20641,20643,68011,107686	Snrpb2,Snrpd1,Snrpe,Snrpg,Snrpd2
19_Member	GO Molecular Functions	GO:1990446	U1 snRNP binding	-3.64698	-1.84842	4/8	20641,20643,68011,107686	Snrpd1,Snrpe,Snrpg,Snrpd2
19_Member	KEGG Pathway	mmu03040	Spliceosome	-3.60372	-1.80888	16/133	17149,20639,20641,20643,20826,66055,66094,66101,66373,66618,67678,68011,68183,107686,230596,231889	Magoh,Snrpb2,Snrpd1,Snrpe,Snu13,Sf3b6,Lsm7,Ppih,Lsm5,Snrnp27,Lsm3,Snrpg,Bcas2,Snrpd2,Prpf38a,Bud31
19_Member	KEGG Pathway	ko03040	Spliceosome	-3.60372	-1.80888	16/133	17149,20639,20641,20643,20826,66055,66094,66101,66373,66618,67678,68011,68183,107686,230596,231889	Magoh,Snrpb2,Snrpd1,Snrpe,Snu13,Sf3b6,Lsm7,Ppih,Lsm5,Snrnp27,Lsm3,Snrpg,Bcas2,Snrpd2,Prpf38a,Bud31
19_Member	GO Biological Processes	GO:0008380	RNA splicing	-2.55865	-0.882207	27/344	12729,17149,20639,20641,20643,20826,65105,66055,66231,66373,66410,66618,66637,67010,67207,67678,68011,68045,68052,68183,69731,70225,78372,107686,114642,230596,231889	Clns1a,Magoh,Snrpb2,Snrpd1,Snrpe,Snu13,Arl6ip4,Sf3b6,Thoc7,Lsm5,Mterf3,Snrnp27,Tsen15,Rbm7,Lsm1,Lsm3,Snrpg,2700060E02Rik,Rps13,Bcas2,Gemin7,Ppil3,Snrnp25,Snrpd2,Brdt,Prpf38a,Bud31
19_Member	Reactome Gene Sets	R-MMU-194441	Metabolism of non-coding RNA	-2.54237	-0.873395	7/44	20641,20643,68011,69482,69731,69736,107686	Snrpd1,Snrpe,Snrpg,Nup35,Gemin7,Nup37,Snrpd2
19_Member	Reactome Gene Sets	R-MMU-191859	snRNP Assembly	-2.54237	-0.873395	7/44	20641,20643,68011,69482,69731,69736,107686	Snrpd1,Snrpe,Snrpg,Nup35,Gemin7,Nup37,Snrpd2
20_Summary	GO Biological Processes	GO:0032543	mitochondrial translation	-6.06586	-4.07402	13/57	52469,66121,66242,66258,66292,66416,67267,67840,68565,68572,68735,75593,121022	Coa3,Chchd1,Mrps16,Mrps17,Mrps21,Ndufa7,Uqcc2,Mrpl57,Mrps18a,Mrpl58,Mrps18c,Malsu1,Mrps6
20_Member	GO Biological Processes	GO:0032543	mitochondrial translation	-6.06586	-4.07402	13/57	52469,66121,66242,66258,66292,66416,67267,67840,68565,68572,68735,75593,121022	Coa3,Chchd1,Mrps16,Mrps17,Mrps21,Ndufa7,Uqcc2,Mrpl57,Mrps18a,Mrpl58,Mrps18c,Malsu1,Mrps6

## Sheet: UP_RNAseq_P<0.001
gene	baseMean	log2FoldChange	lfcSE	stat	pvalue	padj
Gm13251	333.349	2.01154	0.119508	16.8318	1.42635e-63	5.55065e-60
Zfp446	782.941	1.31861	0.098549	13.3803	7.88494e-41	1.22737e-37
Trmt10a	611.657	1.32716	0.104785	12.6655	9.17964e-37	1.02064e-33
Gm13034	39.8232	1.90748	0.196992	9.68306	3.55898e-22	1.97854e-19
Gm13135	38.4731	1.87813	0.196774	9.5446	1.36637e-21	7.33413e-19
1700034P13Rik	45.832	1.8539	0.194584	9.52751	1.61106e-21	8.35925e-19
Gm13241	79.688	1.59803	0.177401	9.00801	2.09828e-19	9.07271e-17
Rabl3	801.903	0.868975	0.0993499	8.74661	2.1985e-18	7.28125e-16
Cep290	700.142	0.910844	0.104309	8.73217	2.49824e-18	8.10159e-16
Vrk1	1655.43	0.677268	0.0793186	8.53858	1.35886e-17	4.0677e-15
Znf41-ps	273.826	1.10229	0.130947	8.4179	3.83307e-17	1.04676e-14
Ndrg3	4848.11	0.559981	0.0721781	7.75832	8.60586e-15	1.59475e-12
Sympk	3042.25	0.641774	0.0850777	7.54339	4.57909e-14	7.42481e-12
Smarca5-ps	94.7114	1.29789	0.172232	7.5357	4.85727e-14	7.79466e-12
Tarbp2	1334.38	0.605147	0.0807198	7.49688	6.53529e-14	9.68841e-12
Josd2	681.129	0.722625	0.0972053	7.43401	1.05356e-13	1.53268e-11
Gm13247	38.812	1.4573	0.197415	7.38191	1.56038e-13	2.13061e-11
Gm13139	305.768	0.893523	0.122202	7.31186	2.63462e-13	3.47546e-11
Ttc41	139.228	1.07086	0.148718	7.20056	5.99639e-13	7.46719e-11
Hba-x	86.4881	1.34688	0.188169	7.15784	8.19578e-13	9.8135e-11
Gm13245	36.1725	1.31864	0.195655	6.73964	1.58782e-11	1.49794e-09
Park2	181.142	0.910116	0.135264	6.72844	1.71496e-11	1.589e-09
Ddx23	3091.97	0.581961	0.0877698	6.63054	3.34453e-11	2.8763e-09
Col18a1	1240.56	0.625109	0.0943363	6.62639	3.44006e-11	2.94219e-09
Mest	2537.72	0.5323	0.0814247	6.53733	6.26281e-11	4.99933e-09
Fbxl19	5829.02	0.586668	0.0898076	6.5325	6.46818e-11	5.08503e-09
Slc7a5	3386.8	0.560575	0.086318	6.4943	8.34195e-11	6.47851e-09
Gm13157	475.729	0.717219	0.111435	6.43621	1.22493e-10	8.86848e-09
Cdh5	1102.22	0.626249	0.0982324	6.37518	1.82753e-10	1.25873e-08
Fastkd1	935.762	0.555227	0.0877274	6.32901	2.46746e-10	1.63441e-08
Pcdhb22	652.786	0.644972	0.102552	6.28923	3.19046e-10	2.07794e-08
Pcdhb21	241.126	0.767676	0.124292	6.17638	6.55887e-10	4.0195e-08
Pole	532.05	0.60979	0.0990925	6.15375	7.56718e-10	4.5833e-08
Gm13248	43.7581	1.15952	0.191329	6.06034	1.35837e-09	7.9345e-08
Elp6	836.256	0.580166	0.0964131	6.0175	1.7713e-09	9.91799e-08
Pecam1	740.819	0.615077	0.103988	5.9149	3.32077e-09	1.7642e-07
Cdca7	1272.76	0.506554	0.085737	5.90823	3.45794e-09	1.81846e-07
Dusp4	3367.96	0.595409	0.101636	5.85825	4.67777e-09	2.37066e-07
Grb10	5370.81	0.419913	0.0743224	5.64989	1.60555e-08	7.16103e-07
2410018L13Rik	611.825	0.531948	0.0959632	5.54325	2.96915e-08	1.24913e-06
Nedd4	34866.9	0.411518	0.0743139	5.53756	3.0672e-08	1.28344e-06
Col4a1	5696.08	0.565139	0.102119	5.53413	3.12776e-08	1.30179e-06
Chaf1a	505.459	0.579101	0.105509	5.48866	4.04991e-08	1.66335e-06
Clic4	3540.5	0.423059	0.0775918	5.45237	4.97017e-08	1.99396e-06
2210018M11Rik	2660.77	0.436838	0.0803512	5.43661	5.43048e-08	2.1471e-06
Ccnd2	12227.6	0.5629	0.104174	5.40344	6.53732e-08	2.53765e-06
Col5a2	1233.46	0.533228	0.0987269	5.40104	6.62554e-08	2.5633e-06
Gm13136	61.5901	0.978122	0.181192	5.39827	6.72883e-08	2.5926e-06
Ccdc8	475.838	0.567005	0.105206	5.38947	7.06657e-08	2.69603e-06
Lama4	1216.42	0.518771	0.096544	5.37342	7.72586e-08	2.87705e-06
Aldh18a1	2305.34	0.4214	0.0784849	5.36918	7.90948e-08	2.9314e-06
Dhx38	1140.63	0.481862	0.0900861	5.34891	8.84873e-08	3.18841e-06
Clic6	643.441	0.590503	0.110395	5.34901	8.84362e-08	3.18841e-06
Gm13238	32.7014	1.05537	0.197267	5.34999	8.79599e-08	3.18841e-06
Pdgfrb	856.458	0.507845	0.0964875	5.26332	1.41476e-07	4.9377e-06
Atf5	680.463	0.52475	0.0998255	5.25668	1.46681e-07	5.08516e-06
Tmtc3	1053.17	0.446868	0.0851906	5.24551	1.55854e-07	5.34366e-06
Supt6	4033.84	0.416917	0.0798217	5.2231	1.75952e-07	5.95405e-06
Col5a1	939.742	0.567996	0.108853	5.21801	1.80853e-07	6.09928e-06
Pycr1	377.65	0.611454	0.117394	5.20855	1.90325e-07	6.3849e-06
Ctnna1	1963.73	0.45521	0.0875412	5.19995	1.99338e-07	6.65856e-06
Dcc	2066.97	0.47039	0.090564	5.19401	2.05817e-07	6.86027e-06
Dlx2	836.192	0.589378	0.113487	5.19337	2.0652e-07	6.86899e-06
Amotl2	2494.56	0.462562	0.0891756	5.18709	2.13606e-07	7.04446e-06
Ints9	665.647	0.504696	0.0973145	5.18623	2.1459e-07	7.06197e-06
Col3a1	4899.46	0.530986	0.102394	5.18572	2.15177e-07	7.06635e-06
Acly	10378.4	0.38795	0.0748266	5.18466	2.16411e-07	7.09189e-06
Hbb-y	317.821	0.97552	0.188538	5.17412	2.28986e-07	7.47252e-06
Zbtb12	2827.49	0.447285	0.0864804	5.1721	2.31478e-07	7.50664e-06
Nbr1	5024.8	0.421354	0.0815232	5.16851	2.35962e-07	7.63615e-06
Ascl1	731.283	0.561145	0.108949	5.15054	2.59744e-07	8.2852e-06
Col4a2	3594.08	0.544512	0.105779	5.14763	2.63799e-07	8.39733e-06
RP23-335G1.1	122.669	0.790335	0.15404	5.1307	2.88668e-07	9.11442e-06
Clspn	369.621	0.639149	0.125269	5.10221	3.35709e-07	1.04304e-05
H19	5029.51	0.468043	0.092006	5.08709	3.63594e-07	1.12296e-05
Chac1	220.569	0.794438	0.156296	5.0829	3.71721e-07	1.14578e-05
Usp5	6438.29	0.424164	0.0835257	5.07825	3.80927e-07	1.17184e-05
Nid2	1034.71	0.465745	0.0917406	5.07676	3.83923e-07	1.17873e-05
Tcof1	1127.27	0.445815	0.088048	5.06332	4.12024e-07	1.26003e-05
Myh9	2056.49	0.513971	0.101993	5.03929	4.67272e-07	1.41234e-05
Chd4	10769.4	0.431485	0.0856978	5.03497	4.77934e-07	1.44177e-05
Sf3a2	1128.7	0.458869	0.0911686	5.03319	4.82391e-07	1.4524e-05
Iars	2435.04	0.396278	0.0792638	4.99948	5.74857e-07	1.71094e-05
Lrrc61	430.451	0.522404	0.10449	4.99956	5.74613e-07	1.71094e-05
Col2a1	1069.38	0.545602	0.109522	4.98167	6.30366e-07	1.85839e-05
Abcb1a	251.224	0.612834	0.123553	4.96008	7.0464e-07	2.04254e-05
Lmnb1	6418.44	0.452892	0.0913548	4.95751	7.14026e-07	2.0659e-05
Top2a	4639.9	0.497652	0.100507	4.95139	7.3685e-07	2.1162e-05
Cd93	1474.96	0.497302	0.10047	4.94975	7.4308e-07	2.12687e-05
Tpx2	1296.67	0.496589	0.100801	4.92641	8.37525e-07	2.35323e-05
Dlk1	493.196	0.497593	0.101626	4.8963	9.76602e-07	2.70014e-05
Zfp41	2158.22	0.453303	0.092751	4.88731	1.02224e-06	2.81133e-05
Lamb1	1362.71	0.440255	0.0904015	4.87	1.11599e-06	3.04231e-05
Zscan20	397.407	0.582158	0.119568	4.86883	1.12259e-06	3.05495e-05
Slc12a7	581.694	0.516747	0.106421	4.85567	1.19982e-06	3.25372e-05
Myo1b	3109.24	0.385138	0.0793232	4.8553	1.20206e-06	3.25414e-05
Epas1	943.995	0.459201	0.0946391	4.85213	1.22143e-06	3.30083e-05
Sox4	9281.4	0.499712	0.103009	4.85115	1.22748e-06	3.31144e-05
Specc1l	3156.25	0.390613	0.0805631	4.84854	1.24375e-06	3.34953e-05
Mcm3	888.059	0.479889	0.0989883	4.84793	1.24754e-06	3.35391e-05
Lig1	1551.93	0.448008	0.0925565	4.84037	1.29597e-06	3.45428e-05
Polr2a	3591.03	0.433634	0.0897638	4.83083	1.35962e-06	3.59317e-05
Mcm2	1080.77	0.491325	0.101975	4.81808	1.44949e-06	3.79044e-05
Islr	647.08	0.539935	0.112198	4.81236	1.4916e-06	3.87159e-05
Ebf3	4687.02	0.378872	0.0788251	4.8065	1.53598e-06	3.97822e-05
Dnmt1	5133.85	0.398364	0.0829191	4.80424	1.55337e-06	4.01656e-05
Hnrnpm	6925.35	0.394627	0.082225	4.79936	1.59172e-06	4.10211e-05
Ina	13722.7	0.356401	0.074442	4.78764	1.68753e-06	4.30334e-05
Rcor2	2236.09	0.549633	0.114794	4.78801	1.68446e-06	4.30334e-05
Baz1b	5948.76	0.422767	0.0883223	4.78664	1.69595e-06	4.31359e-05
Uhrf1	1044.27	0.473789	0.0990806	4.78185	1.73688e-06	4.38902e-05
Eif3c	7365.49	0.397338	0.083235	4.77369	1.80882e-06	4.5413e-05
Xpo5	2145.17	0.400078	0.08383	4.77249	1.81958e-06	4.56095e-05
Pard3	1386.02	0.413121	0.0866271	4.76896	1.85183e-06	4.62691e-05
Fzd2	960.497	0.529364	0.111173	4.76161	1.92051e-06	4.78314e-05
Msn	1688.29	0.417982	0.087924	4.7539	1.99528e-06	4.95351e-05
D8Ertd82e	985.135	0.446951	0.0942339	4.74299	2.10583e-06	5.1784e-05
Trim28	7621.23	0.385075	0.0812553	4.73908	2.14691e-06	5.25453e-05
Cxxc5	1694.22	0.423577	0.0895194	4.73168	2.22675e-06	5.43284e-05
Ptbp1	1685.18	0.421178	0.0890784	4.72817	2.26547e-06	5.51048e-05
Ezr	2158.68	0.477727	0.101105	4.72506	2.30049e-06	5.5865e-05
Thap11	997.399	0.443898	0.0942905	4.70777	2.50446e-06	6.0629e-05
Bub1b	868.006	0.49441	0.105036	4.70707	2.51308e-06	6.07431e-05
Zswim4	1405.97	0.489608	0.104042	4.70585	2.52809e-06	6.10112e-05
Kdr	1643.27	0.528466	0.112376	4.70267	2.56778e-06	6.18731e-05
Shmt2	1097.9	0.395147	0.0841272	4.69702	2.63988e-06	6.3122e-05
Dhx9	9574.83	0.389741	0.0831122	4.68933	2.74097e-06	6.53383e-05
Plagl1	2016.29	0.394812	0.0843558	4.68033	2.8642e-06	6.79637e-05
Ncl	15634	0.394934	0.0844396	4.67711	2.90943e-06	6.89319e-05
Pde4dip	6152.53	0.377884	0.0808005	4.67675	2.91454e-06	6.89479e-05
Efnb1	1759.54	0.506143	0.108502	4.66484	3.0885e-06	7.2403e-05
Patz1	1583.22	0.439668	0.0944998	4.65258	3.27809e-06	7.57074e-05
Ncapd2	2986.56	0.441652	0.0955298	4.62319	3.77884e-06	8.63751e-05
Sf3a1	4503.89	0.378435	0.0820862	4.61022	4.0225e-06	9.10757e-05
Igsf8	1549.91	0.44421	0.0963567	4.61006	4.02544e-06	9.10757e-05
Aars	5113.67	0.384806	0.0836245	4.6016	4.19254e-06	9.43079e-05
Thoc6	599.771	0.485202	0.105462	4.60073	4.21015e-06	9.45675e-05
Sall1	1025.24	0.465446	0.101249	4.59704	4.28526e-06	9.59775e-05
Smarcc1	5549.02	0.387802	0.0846816	4.57954	4.66009e-06	0.00010302
Bgn	1052.64	0.460421	0.100646	4.57464	4.7703e-06	0.000105028
Ets1	1038.75	0.4237	0.0927141	4.56997	4.87801e-06	0.000106871
Zfp503	982.868	0.450747	0.0987164	4.56608	4.96937e-06	0.000108338
Barhl1	680.475	0.472955	0.103643	4.56329	5.03579e-06	0.000109174
Rgs12	1929.19	0.383619	0.084093	4.56184	5.07067e-06	0.000109625
Gm13212	34.0399	0.893234	0.195857	4.56064	5.09972e-06	0.0001101
Vangl2	3605.69	0.398017	0.0872979	4.55929	5.13266e-06	0.000110658
Hnrnpab	8780.22	0.417505	0.091602	4.55782	5.16876e-06	0.000111282
Usp47	6559.39	0.376346	0.0826363	4.55424	5.25744e-06	0.000112879
Anp32e	7194.19	0.390567	0.0857735	4.55347	5.2767e-06	0.000113136
Ier5l	395.263	0.608297	0.133755	4.54784	5.41992e-06	0.000115102
Tmem129	549.375	0.48496	0.106717	4.54436	5.51036e-06	0.000116859
Supt16	3451.4	0.399635	0.0879639	4.54318	5.54132e-06	0.000117355
42989	8125.94	0.367011	0.0810191	4.52993	5.90025e-06	0.00012328
Git1	2797.85	0.393149	0.0869674	4.52065	6.16501e-06	0.000128295
Nes	4828.18	0.471586	0.104354	4.5191	6.21027e-06	0.000128892
Jun	1262.04	0.412981	0.0914028	4.51825	6.23532e-06	0.00012924
Smarca4	10115.6	0.378805	0.0839272	4.5135	6.37679e-06	0.000131646
Itga6	1859.69	0.373313	0.0828874	4.50386	6.67301e-06	0.000136674
Slc3a2	2819.59	0.328445	0.0733407	4.47834	7.52241e-06	0.000152268
Mthfd2	832.41	0.489297	0.109369	4.47383	7.68325e-06	0.000154919
Uaca	1088.2	0.453254	0.101411	4.46947	7.84139e-06	0.000157903
Foxm1	660.505	0.495424	0.110978	4.46415	8.03882e-06	0.000161297
Prpf8	8236.21	0.3693	0.0827549	4.46257	8.09822e-06	0.000162018
Ckap5	8088.33	0.366941	0.0822606	4.46071	8.16883e-06	0.00016302
Mfap4	605.223	0.532667	0.119454	4.45919	8.22689e-06	0.000163969
Midn	6285.23	0.425966	0.0958616	4.44355	8.84872e-06	0.000175241
Klf12	724.258	0.45711	0.103242	4.42756	9.53052e-06	0.000188025
Eif4b	10803.5	0.349755	0.0791675	4.41791	9.96617e-06	0.000195629
Nosip	966.112	0.395774	0.0896081	4.41672	1.0021e-05	0.000196044
Khsrp	4425.22	0.408744	0.0925421	4.41685	1.00151e-05	0.000196044
Rcc2	3802.34	0.438347	0.0993235	4.41333	1.01794e-05	0.000198812
Myt1	2738.81	0.402215	0.0913029	4.40528	1.05646e-05	0.000205259
Pde5a	699.997	0.465312	0.105875	4.39492	1.10813e-05	0.000213744
Eprs	4377.18	0.357773	0.0814336	4.39343	1.11578e-05	0.000214953
Smarca5	4204.65	0.376603	0.0859168	4.38335	1.1687e-05	0.000222941
Vtn	1249.47	0.371409	0.0847639	4.38169	1.1776e-05	0.00022409
Sf1	2627.35	0.392146	0.0896658	4.37341	1.22319e-05	0.000231914
Tcf3	1982.63	0.404179	0.0925106	4.36901	1.24813e-05	0.000235495
Plxnb2	5576.02	0.383803	0.0879001	4.36636	1.26335e-05	0.000238079
Spata13	1110.07	0.41187	0.0943572	4.36501	1.27118e-05	0.000239264
Ephb4	537.741	0.46204	0.106165	4.35211	1.34837e-05	0.000250962
Golim4	1250.37	0.387935	0.0892047	4.34882	1.36872e-05	0.000253939
Msh6	1608.63	0.39662	0.0912563	4.34622	1.38506e-05	0.000256664
C2cd3	1425.66	0.443464	0.102156	4.34107	1.41792e-05	0.000261199
Incenp	1098.7	0.437154	0.100847	4.3348	1.45893e-05	0.000267174
Mta1	2880.88	0.387298	0.0894391	4.3303	1.48909e-05	0.000272057
Tpr	5416.9	0.382828	0.0886607	4.3179	1.57519e-05	0.000284448
Skor1	298.764	0.541552	0.125428	4.31763	1.57711e-05	0.000284465
Sp1	1923.13	0.342754	0.0794156	4.31595	1.58915e-05	0.000286279
Zc3h4	3638.37	0.363353	0.0841929	4.31572	1.59085e-05	0.000286279
Fezf2	819.963	0.526539	0.122244	4.30726	1.65287e-05	0.000294714
St6gal1	1730.87	0.381077	0.0884893	4.30648	1.65872e-05	0.00029542
Stk24	1478.76	0.396046	0.0920011	4.30479	1.67144e-05	0.000297005
Sf3b3	4240.16	0.336505	0.0781907	4.30365	1.6801e-05	0.000297864
Tmem57	3875.3	0.319688	0.0745209	4.28991	1.78742e-05	0.000315095
Insm1	1520.23	0.490536	0.114385	4.28846	1.79917e-05	0.000316451
Islr2	15822.4	0.403933	0.0942271	4.2868	1.81266e-05	0.000318104
Tnks1bp1	1712.01	0.424031	0.0989331	4.28604	1.81886e-05	0.000318832
Supt5	4475.06	0.34049	0.0795302	4.28127	1.85828e-05	0.000325011
Zbed3	592.878	0.418863	0.0978998	4.27848	1.8817e-05	0.000328002
Zc3h18	2279.6	0.350666	0.082007	4.27605	1.90238e-05	0.000331235
Eng	607.199	0.545469	0.12764	4.2735	1.92431e-05	0.000334679
Anp32b	3302.62	0.315936	0.0739345	4.27318	1.92704e-05	0.00033478
Zfp608	2277.75	0.357779	0.0839108	4.2638	2.0098e-05	0.000347221
Zfp703	905.68	0.436888	0.102615	4.25753	2.06699e-05	0.000355916
Slc4a5	170.813	0.594464	0.139779	4.25289	2.11028e-05	0.000362568
Igf2bp2	936.089	0.492781	0.115956	4.24973	2.14032e-05	0.000366516
Ankrd50	2676.99	0.3681	0.0866745	4.24692	2.16725e-05	0.000369096
Col8a2	363.828	0.51928	0.122422	4.24172	2.21815e-05	0.00037694
Smad3	725.385	0.452533	0.106759	4.23883	2.2469e-05	0.000380165
Bclaf1	7354.33	0.312447	0.0737523	4.23644	2.27095e-05	0.000383818
Tie1	509.471	0.451488	0.106668	4.23267	2.30937e-05	0.000389888
Cntfr	1245.97	0.365534	0.0864684	4.22737	2.36442e-05	0.000398025
Abcc9	788.567	0.416115	0.0984355	4.22729	2.36524e-05	0.000398025
Tek	522.825	0.456944	0.108228	4.22206	2.42082e-05	0.0004065
Sart1	1974.49	0.383148	0.090798	4.21979	2.44533e-05	0.000409731
Thrap3	6120.35	0.337039	0.0801328	4.206	2.59928e-05	0.000433194
Gsk3a	2808.03	0.360378	0.0857346	4.20342	2.62915e-05	0.000437237
Fscn1	9711.81	0.348549	0.0830111	4.19882	2.68312e-05	0.000445261
Nono	11982.6	0.340194	0.0810486	4.19741	2.69986e-05	0.000446972
Cad	1371.32	0.38291	0.0912347	4.19698	2.70492e-05	0.000446972
Vim	9616.34	0.303686	0.0723833	4.19552	2.72247e-05	0.000448919
Sec31a	2989.95	0.34756	0.0828894	4.19306	2.75222e-05	0.000452387
Hnrnpul1	4997.58	0.355167	0.0847138	4.19255	2.75839e-05	0.000452923
Cdc6	238.583	0.540112	0.128913	4.18975	2.79264e-05	0.000457252
Tmem2	2049.6	0.344208	0.0822161	4.18663	2.83132e-05	0.000462459
Fgfr2	1072.69	0.372549	0.0890086	4.18554	2.84493e-05	0.000463709
Ubald1	1037.64	0.391739	0.0938163	4.1756	2.97203e-05	0.000481402
Frat2	427.914	0.521473	0.124958	4.17319	3.00367e-05	0.000485516
Snd1	2681.11	0.354038	0.084896	4.17026	3.0425e-05	0.000490265
Tox3	1220.82	0.421839	0.101172	4.16953	3.05226e-05	0.000491329
Wdr12	1749.25	0.347582	0.0833865	4.16832	3.0685e-05	0.000492923
Podxl	1380.82	0.401523	0.0963247	4.16843	3.06705e-05	0.000492923
Ssbp3	6492.1	0.361715	0.0867941	4.1675	3.07956e-05	0.00049419
Golm1	1263.44	0.355213	0.0853826	4.16025	3.17899e-05	0.00050753
Gprc5b	720.572	0.41982	0.100926	4.15967	3.18709e-05	0.000508301
Adgra3	1723.87	0.371213	0.0892717	4.15824	3.20707e-05	0.000510443
Pdzrn3	1112.04	0.398817	0.0959085	4.15831	3.20617e-05	0.000510443
Ik	4158.67	0.369424	0.0888839	4.15625	3.23514e-05	0.000513859
Stag1	3135.93	0.333639	0.0803033	4.15473	3.25669e-05	0.000515931
Sin3a	1905.45	0.3553	0.085518	4.15468	3.25742e-05	0.000515931
Nfatc4	468.295	0.5244	0.126383	4.1493	3.33499e-05	0.000527029
Phf3	3926.02	0.35589	0.0858456	4.1457	3.38784e-05	0.000533216
Bag6	8617.06	0.341842	0.0824966	4.14371	3.41725e-05	0.00053568
Atad2	935.086	0.408361	0.0985459	4.14387	3.41493e-05	0.00053568
Nfya	2184.63	0.417119	0.100673	4.14329	3.42352e-05	0.000536123
Mybbp1a	3315.91	0.31455	0.0759278	4.14275	3.43161e-05	0.000536369
Slc38a2	7825.36	0.32633	0.0787937	4.14158	3.44924e-05	0.000538525
Mapkapk2	1355.9	0.360402	0.0870471	4.14031	3.46842e-05	0.000540977
Poc1a	215.393	0.535337	0.129395	4.13722	3.51531e-05	0.000547478
Emx2	559.476	0.459376	0.111244	4.12943	3.63662e-05	0.000564947
Chd8	4599.35	0.3277	0.0793964	4.12739	3.66905e-05	0.000569416
Asphd2	1467.34	0.423624	0.102673	4.12596	3.69198e-05	0.000572404
Atad2b	1462.73	0.378759	0.0918175	4.12513	3.70532e-05	0.00057276
Nkd1	920.277	0.359821	0.0873737	4.11819	3.81859e-05	0.000587935
Pkdcc	557.683	0.418735	0.101726	4.11628	3.85033e-05	0.000592236
Alkbh5	1840.56	0.418637	0.101729	4.11522	3.86809e-05	0.00059438
Sf3b2	7722.83	0.328799	0.0799159	4.11431	3.88336e-05	0.000596137
Smc1a	4028.22	0.389267	0.0946446	4.11294	3.90658e-05	0.000599111
Cherp	1562.07	0.361045	0.0877942	4.1124	3.9157e-05	0.00059933
Mycl	2871.89	0.376027	0.0914545	4.11163	3.92883e-05	0.000600748
Hirip3	1240.8	0.375853	0.0914776	4.10869	3.97902e-05	0.000606636
Stx4a	571.088	0.399072	0.0972073	4.10537	4.03667e-05	0.000614087
Cdt1	228.229	0.512721	0.124896	4.1052	4.03974e-05	0.000614087
Fuk	275.506	0.502371	0.12243	4.10333	4.07246e-05	0.000618458
Adgrg1	3871.44	0.344518	0.0840983	4.09661	4.19244e-05	0.000635439
Ephb2	5143.76	0.353412	0.0863064	4.09485	4.22441e-05	0.000638419
Gtf3c1	4057.09	0.338643	0.0827132	4.09418	4.23656e-05	0.000639635
Postn	908.555	0.470291	0.115127	4.08496	4.40836e-05	0.000662361
Btbd7	1361.59	0.391026	0.0957348	4.08447	4.4178e-05	0.000663138
Foxo6	651.729	0.520123	0.127378	4.08331	4.4399e-05	0.000665815
Kif18b	266.66	0.532417	0.130476	4.08058	4.49238e-05	0.000673036
Zfp292	4461.78	0.347879	0.0852576	4.08032	4.4973e-05	0.000673124
Zfp526	281.784	0.489501	0.120063	4.07705	4.56113e-05	0.000682023
Mylk	489.116	0.446187	0.109582	4.07174	4.66641e-05	0.00069576
Ehd2	340.729	0.474845	0.116652	4.0706	4.6893e-05	0.000698409
Fzd8	449.551	0.479873	0.117995	4.06689	4.76444e-05	0.000707665
2210008F06Rik	305.096	0.556731	0.136922	4.06604	4.78197e-05	0.000709503
Cecr2	506.548	0.475844	0.117102	4.0635	4.83415e-05	0.00071461
Nup107	1177.07	0.360447	0.0887434	4.06167	4.87222e-05	0.000719555
Nhlh1	272.13	0.631254	0.155427	4.06143	4.87738e-05	0.000719634
Frat1	159.14	0.59442	0.146571	4.05552	5.00237e-05	0.00073321
Numa1	3981.99	0.384656	0.0948915	4.05364	5.04278e-05	0.000737051
Slu7	1322.08	0.359054	0.0885845	4.05324	5.0514e-05	0.000737618
Kif26a	2094.56	0.423229	0.104462	4.05152	5.08857e-05	0.00074235
Timeless	485.785	0.441194	0.108918	4.05071	5.10629e-05	0.000744237
Trp53bp2	1314.13	0.394764	0.0976882	4.04106	5.32099e-05	0.000770479
Zkscan17	693.374	0.421697	0.104378	4.04009	5.34314e-05	0.000772968
Eif4g1	11282.3	0.339936	0.0842175	4.0364	5.42773e-05	0.000782618
Fbln1	914.866	0.401459	0.0994729	4.03586	5.44017e-05	0.000783364
Ssrp1	4794.75	0.318726	0.0789892	4.03506	5.45879e-05	0.000784594
Baz1a	342.85	0.505623	0.125374	4.03291	5.509e-05	0.00079035
Msi1	4106.26	0.403428	0.100059	4.03192	5.53223e-05	0.000792223
Top2b	15900.1	0.295992	0.0735134	4.02636	5.66458e-05	0.000808943
Pnmal2	9751.86	0.309388	0.0768396	4.02641	5.66339e-05	0.000808943
Sall2	3039.29	0.315353	0.0783559	4.02463	5.70653e-05	0.000814149
Itga1	432.899	0.453903	0.112787	4.02442	5.71149e-05	0.000814149
Cenpf	1263.68	0.475404	0.118306	4.01841	5.85923e-05	0.000830644
Wisp1	136.194	0.632125	0.157402	4.01598	5.9199e-05	0.000837719
Topbp1	1927.71	0.362698	0.0903821	4.01294	5.99661e-05	0.000847035
Ckap4	2211.62	0.366594	0.0914472	4.00881	6.10265e-05	0.000858895
Zfp646	1342.04	0.374398	0.0934575	4.00607	6.17362e-05	0.000867316
Itga5	277.834	0.482434	0.120432	4.00586	6.17926e-05	0.000867325
Nasp	6106.86	0.313587	0.0784088	3.99939	6.35059e-05	0.000887372
Nup98	1131.6	0.336425	0.0841509	3.99788	6.39136e-05	0.000891412
Kif20b	464.913	0.433292	0.108399	3.99719	6.4098e-05	0.000891412
Foxo3	1404.53	0.393754	0.0985453	3.99566	6.45131e-05	0.000894221
Arx	1241.36	0.426851	0.106853	3.99473	6.47681e-05	0.000896958
Fam53b	478.942	0.496676	0.124502	3.9893	6.62676e-05	0.000916094
Aebp1	658.127	0.443263	0.111133	3.98858	6.64705e-05	0.000918083
Sart3	1745.66	0.362433	0.0908944	3.98741	6.67976e-05	0.000920966
Sort1	4093.03	0.347921	0.0872723	3.98661	6.70247e-05	0.00092328
Stc2	159.117	0.611587	0.15347	3.98507	6.74613e-05	0.000927653
Shb	733.24	0.455027	0.11426	3.98238	6.82299e-05	0.000935742
Fxr2	2964.54	0.364156	0.0916236	3.97447	7.05353e-05	0.000962273
Akna	408.369	0.443911	0.111716	3.97356	7.08058e-05	0.000964272
Copa	8004.59	0.319669	0.080468	3.97262	7.10872e-05	0.000967259
Sox7	150.602	0.622384	0.156787	3.96962	7.19884e-05	0.000976958
Pafah2	356.76	0.439764	0.110826	3.96805	7.24641e-05	0.000981703
Nr2e1	480.901	0.517935	0.130773	3.96058	7.47682e-05	0.00100853
Tgif2	126.537	0.62684	0.158287	3.96014	7.49056e-05	0.00100951
Snrnp200	4694.94	0.343199	0.0867163	3.95772	7.56699e-05	0.00101893
Ift172	1243.04	0.363821	0.092025	3.9535	7.70149e-05	0.00103346
Phrf1	2188.87	0.337472	0.0853887	3.95219	7.74399e-05	0.00103737
Smc2	1826.51	0.349252	0.0884354	3.94924	7.84003e-05	0.00104844
Plagl2	595.016	0.413363	0.10475	3.9462	7.94027e-05	0.00106093
Tnfrsf19	1560.73	0.372532	0.0944145	3.94571	7.95654e-05	0.00106219
Parp1	3871.52	0.360289	0.0914205	3.94101	8.11376e-05	0.00108088
Ajuba	304.622	0.478867	0.121512	3.94091	8.11738e-05	0.00108088
Arvcf	1618.31	0.323088	0.0819972	3.94024	8.14015e-05	0.00108299
Smarcd1	3427.26	0.29435	0.0747254	3.93909	8.17908e-05	0.00108724
Zfp12	1342.94	0.351984	0.0893767	3.9382	8.20947e-05	0.00109032
Mcam	681.851	0.485623	0.123413	3.93494	8.32178e-05	0.0011015
Ddx21	2542.08	0.347508	0.0883523	3.93321	8.38196e-05	0.00110759
Lima1	1173.37	0.412175	0.104925	3.92829	8.55524e-05	0.00112761
Ctr9	3274.07	0.311711	0.0794068	3.9255	8.655e-05	0.00113883
Mepce	1378.21	0.332225	0.0846585	3.92429	8.69847e-05	0.00114358
Ttll12	1454.93	0.357404	0.0910859	3.92382	8.71573e-05	0.00114489
Slc38a1	7994.98	0.326606	0.0832601	3.92272	8.75546e-05	0.00114914
Nid1	2676.93	0.36817	0.0938858	3.92147	8.80111e-05	0.00115415
Unc5b	575.43	0.481188	0.122716	3.92116	8.81229e-05	0.00115465
Myo18a	4812.12	0.340126	0.0868132	3.91791	8.93215e-05	0.0011674
Dtl	597.918	0.395405	0.10094	3.91724	8.9569e-05	0.00116966
Srebf2	5730.86	0.306622	0.0782906	3.91645	8.9861e-05	0.0011715
Natd1	1235.72	0.362526	0.0925773	3.91593	9.00558e-05	0.00117208
Kdm4a	4752.29	0.324057	0.0828081	3.91335	9.10246e-05	0.0011786
Abl1	2471.18	0.359901	0.0919643	3.91349	9.09721e-05	0.0011786
Gadd45g	490.774	0.463565	0.118462	3.91319	9.10864e-05	0.0011786
Olfml2a	385.702	0.538934	0.137721	3.91323	9.10695e-05	0.0011786
Kdm5b	5891.53	0.386242	0.0987233	3.91237	9.13948e-05	0.00118062
Zfp516	698.767	0.438846	0.112166	3.91246	9.1361e-05	0.00118062
Fbln2	518.581	0.440437	0.112763	3.90588	9.3882e-05	0.00120974
Prpf40a	3830.54	0.294681	0.0754671	3.90476	9.43177e-05	0.00121296
Ddx54	1093.83	0.375081	0.096106	3.90279	9.50908e-05	0.00122127
Vwf	527.535	0.521212	0.133601	3.90125	9.56961e-05	0.00122702
Mbtps1	2954.77	0.288289	0.0739314	3.89941	9.64277e-05	0.00123539
Zfp553	1303.56	0.376824	0.096649	3.89889	9.66342e-05	0.00123701
Inppl1	863.038	0.404226	0.10371	3.89765	9.71288e-05	0.00124232
Yap1	1244.16	0.321836	0.0826771	3.89269	9.91392e-05	0.00126329
Mpdz	1467.72	0.342189	0.0880513	3.88624	0.000101808	0.00128857
Pold1	611.531	0.428631	0.110287	3.8865	0.000101702	0.00128857
Cd248	353.528	0.476346	0.122555	3.88679	0.000101577	0.00128857
Yars	3129.33	0.296487	0.0763078	3.88541	0.000102159	0.00129075
Epb41	4855.42	0.322307	0.0830093	3.88278	0.000103271	0.00130165
Irf2bpl	3742.09	0.333826	0.0859829	3.88247	0.0001034	0.00130165
Hnrnpa3	27992.3	0.325294	0.0838311	3.88035	0.000104305	0.00131042
Frmd4b	2070.87	0.371082	0.0956386	3.88005	0.000104436	0.00131101
Zfp532	3669.71	0.330961	0.0853254	3.87881	0.000104967	0.00131517
Stk40	1002.34	0.389245	0.100355	3.87869	0.000105021	0.00131517
Cav1	767.512	0.482425	0.124372	3.87888	0.000104938	0.00131517
Pkm	18935	0.336177	0.0867874	3.87358	0.00010725	0.00133771
Als2	1838.64	0.321417	0.0829865	3.87312	0.00010745	0.00133847
Dbn1	15661.5	0.337382	0.0871275	3.87228	0.000107821	0.00134159
Tmem132a	3415.02	0.321174	0.082975	3.87073	0.00010851	0.00134883
Itpkb	636.068	0.387733	0.100174	3.87058	0.000108575	0.00134883
Draxin	3668.61	0.381754	0.0986453	3.86997	0.000108849	0.00135115
Ccnd1	1423.72	0.33485	0.0865465	3.86902	0.000109276	0.00135384
Fbxw8	1307.3	0.343362	0.0887493	3.8689	0.000109326	0.00135384
H2afy	4240.43	0.304	0.0785988	3.86774	0.000109847	0.00135921
Lcp1	472.281	0.473513	0.122552	3.86376	0.000111653	0.00137936
Mtmr3	3603.13	0.301872	0.0781805	3.86122	0.000112824	0.00139161
Aqr	1949.02	0.325781	0.0844013	3.8599	0.000113431	0.001398
Phf8	1457.97	0.376662	0.0975951	3.85944	0.000113649	0.00139957
Fbxo21	5541.17	0.297236	0.0770236	3.85902	0.000113842	0.00140084
Ubn1	1864.57	0.312529	0.0809909	3.85882	0.000113937	0.00140091
Wapl	2527.54	0.314608	0.0815599	3.85739	0.000114603	0.00140227
Ccp110	3178.44	0.328254	0.0851032	3.85712	0.00011473	0.00140227
Eif3a	10015.2	0.335161	0.0868819	3.85766	0.000114478	0.00140227
Slc7a1	3242.05	0.363561	0.0942494	3.85743	0.000114583	0.00140227
Ncapg2	746.336	0.38172	0.0989557	3.85749	0.000114559	0.00140227
Soga1	3853.72	0.421219	0.109213	3.85685	0.000114859	0.00140227
Sox5	2840.55	0.402935	0.104485	3.8564	0.000115071	0.00140376
42987	3375.83	0.304801	0.0790496	3.85582	0.000115341	0.00140595
Ctnnb1	21441	0.288804	0.0751275	3.84419	0.000120951	0.00146288
Efs	679.965	0.425962	0.110831	3.84336	0.000121362	0.00146594
Aco1	2075.43	0.326239	0.084902	3.84254	0.000121769	0.00146821
Smarcc2	12614.6	0.314714	0.0819185	3.84179	0.00012214	0.00147041
Cnot1	5329.16	0.292488	0.0761942	3.83871	0.00012368	0.00148435
Trp53	1268.71	0.375061	0.0977127	3.83841	0.000123836	0.00148505
Ganab	4705.63	0.280213	0.0730154	3.83773	0.000124177	0.00148688
Phc2	3151.63	0.346182	0.09025	3.83581	0.000125151	0.00149394
Adamts1	435.859	0.431023	0.112402	3.83464	0.000125746	0.00149875
Taf1	3274.28	0.303301	0.0792126	3.82895	0.000128693	0.00152725
Lrp5	505.671	0.473082	0.123579	3.82816	0.000129106	0.00152942
Pcdhgb6	707.915	0.381431	0.0996447	3.82791	0.000129236	0.0015298
Casp8ap2	1421.78	0.343181	0.0898216	3.8207	0.000133074	0.00156453
Ngfr	649.35	0.486544	0.127385	3.81948	0.000133735	0.00156993
Pcdhb16	410.184	0.435916	0.114145	3.81895	0.000134019	0.00157207
Rnf220	2919.64	0.311938	0.0816982	3.81817	0.000134445	0.00157482
Kif23	497.275	0.443692	0.116206	3.81815	0.000134456	0.00157482
Setd2	4564.25	0.313842	0.0822879	3.81396	0.00013676	0.0015958
Strn4	5328	0.303498	0.079617	3.81197	0.000137861	0.00160385
Ubtf	4979.75	0.340751	0.089384	3.81221	0.000137728	0.00160385
Hnrnpul2	10242.8	0.334206	0.0877158	3.8101	0.000138912	0.00161245
Phf2	2735.74	0.376366	0.0988452	3.80763	0.000140308	0.00162623
Eif3b	4028.41	0.305471	0.0802536	3.80633	0.000141046	0.00163114
Mdc1	1980.43	0.343682	0.0902893	3.80645	0.000140974	0.00163114
Maml3	699.986	0.366179	0.0962021	3.80635	0.000141032	0.00163114
Txlna	2430.28	0.357171	0.0938577	3.80545	0.000141546	0.00163572
Jund	2315.23	0.355283	0.0934219	3.803	0.000142956	0.00165079
Dmbx1	205.652	0.495172	0.130213	3.80278	0.000143084	0.00165103
Ptprf	5236.07	0.314791	0.0828349	3.80023	0.000144564	0.00166565
Ubap2l	4319.97	0.30309	0.0797609	3.79998	0.000144706	0.00166604
Ptpn13	812.381	0.342617	0.090177	3.79938	0.000145057	0.00166885
Ddx42	4313.69	0.304477	0.0801688	3.79795	0.000145899	0.0016773
Ddx3x	13307.9	0.298538	0.0786548	3.79555	0.000147317	0.0016915
Crb2	412.585	0.469333	0.123655	3.79549	0.000147351	0.0016915
Gli3	813.991	0.398021	0.104889	3.79468	0.000147836	0.00169456
Wasf2	894.218	0.351993	0.0928179	3.7923	0.000149258	0.00170584
Arhgap11a	1310.92	0.437026	0.115288	3.79074	0.000150197	0.00171405
Bcar1	1481.39	0.358361	0.0945878	3.78866	0.000151464	0.00172598
Copb2	4841.29	0.310289	0.08192	3.7877	0.000152048	0.00173059
Trp53bp1	8306.84	0.280823	0.0741459	3.78744	0.000152208	0.00173066
Hoxb8	698.575	0.471356	0.12459	3.78327	0.000154779	0.00175732
Mcm6	1854.74	0.310089	0.0819761	3.78268	0.000155152	0.00176027
Ddr1	2840.75	0.37591	0.099499	3.77803	0.000158073	0.0017869
Zfp518b	2946.49	0.324691	0.0859529	3.77755	0.000158381	0.00178909
Abhd2	3441.23	0.321247	0.0850798	3.77584	0.000159472	0.0017975
Abcf1	2882.58	0.29095	0.0770597	3.77565	0.000159594	0.00179757
Igf2r	1981.55	0.37799	0.100155	3.77405	0.000160617	0.00180518
Vars	2257.27	0.326281	0.0864599	3.77378	0.000160792	0.00180583
Cebpg	1744.82	0.295832	0.0784196	3.77243	0.000161668	0.00181437
E130012A19Rik	169.714	0.583335	0.154696	3.77086	0.000162689	0.00182451
Ctdsp2	2014.27	0.38251	0.10155	3.76671	0.00016541	0.00185073
Espl1	383.195	0.451201	0.119791	3.76657	0.000165503	0.00185073
Ktn1	4298.83	0.304141	0.080771	3.76548	0.000166231	0.00185488
Nudc	3148.74	0.316151	0.0839558	3.76568	0.000166094	0.00185488
Pou4f1	771.554	0.351193	0.0932635	3.7656	0.000166151	0.00185488
Nxph4	730.947	0.35757	0.0950115	3.76344	0.000167594	0.00186874
Lamb2	964.647	0.379707	0.100938	3.76179	0.0001687	0.00187973
Gramd4	2273.85	0.337784	0.0898088	3.76114	0.000169139	0.00188058
Hectd1	4867.9	0.32969	0.0878416	3.75323	0.000174568	0.00193404
Stra6	285.264	0.510285	0.135984	3.75254	0.000175055	0.00193806
Sipa1l2	2439.65	0.382233	0.101896	3.75121	0.000175986	0.00194559
Ehmt1	3615.31	0.28792	0.0767769	3.75009	0.000176768	0.00195285
Tti1	606.375	0.368422	0.0982651	3.74927	0.000177352	0.00195792
Rnf216	1237.8	0.32815	0.0875326	3.74889	0.000177621	0.00195949
Dennd2a	1233.44	0.341783	0.0911909	3.74799	0.000178255	0.00196498
Sox1	1488.64	0.403663	0.107706	3.74783	0.000178371	0.00196498
Chsy1	1155.1	0.322248	0.0860087	3.74669	0.000179181	0.00197251
Tead2	1643.5	0.366956	0.0980164	3.74383	0.00018124	0.00199236
Ctdp1	685.541	0.394004	0.105349	3.73997	0.000184041	0.00201887
Ube2ql1	3430.66	0.335769	0.0898709	3.73613	0.000186876	0.00204709
Sec61a1	2871.77	0.303508	0.0812458	3.73567	0.000187216	0.00204937
Kat7	1957.84	0.306367	0.0820529	3.73378	0.000188631	0.00205907
Trim45	519.551	0.376618	0.100919	3.7319	0.000190038	0.00207152
Gatad2a	1510.19	0.400694	0.107418	3.73022	0.000191309	0.00207955
Kif15	706.759	0.38206	0.102436	3.72974	0.000191674	0.00208062
Rgag4	2516.72	0.324612	0.0870421	3.72937	0.000191958	0.00208224
Vcl	554.65	0.421819	0.113256	3.72447	0.000195722	0.00212012
Casc5	684.996	0.377162	0.101331	3.72207	0.000197593	0.00213593
Men1	700.219	0.363276	0.097614	3.72156	0.000197996	0.00213731
Htatsf1	2927.63	0.329922	0.0886774	3.72047	0.000198849	0.00214504
Dcakd	2794.92	0.306667	0.0824662	3.71871	0.000200245	0.00215802
Mnt	1464.6	0.362761	0.0975998	3.71682	0.000201747	0.00216729
Gemin5	1180.36	0.31952	0.0861454	3.70908	0.000208013	0.00222538
Sbk1	18600	0.332965	0.0897669	3.70921	0.000207904	0.00222538
Med24	2199.09	0.333738	0.0900279	3.70706	0.000209682	0.00224016
Mrc2	683.503	0.37924	0.102319	3.70646	0.000210178	0.00224392
Mfsd2a	588.39	0.360736	0.0973436	3.7058	0.000210721	0.00224817
Slc44a2	1280.03	0.314492	0.0849621	3.70155	0.000214285	0.00227063
Rad54l	249.784	0.469259	0.126767	3.70175	0.000214118	0.00227063
Nars	4781.48	0.294666	0.0796268	3.70059	0.000215098	0.00227577
Kpnb1	8470.3	0.298838	0.0807726	3.69974	0.000215819	0.00227972
Trim32	3951.99	0.287032	0.077697	3.69425	0.000220535	0.00232106
Smad6	84.4176	0.626371	0.169566	3.69397	0.000220782	0.00232209
Mvb12b	5692.44	0.323995	0.0878027	3.69003	0.000224227	0.00235038
Zscan2	701.153	0.386002	0.104613	3.6898	0.000224433	0.00235096
Dhx16	973.763	0.346832	0.0940948	3.68598	0.000227823	0.00238327
Lig3	1651.07	0.289657	0.0786381	3.68342	0.000230126	0.00240573
St8sia2	6842.89	0.292558	0.0794546	3.68207	0.000231347	0.00241688
Zcchc11	3475.89	0.289758	0.0787345	3.68018	0.000233066	0.00242994
Ercc6l	247.424	0.458188	0.124496	3.68035	0.000232913	0.00242994
Fntb	800.909	0.375066	0.101978	3.67793	0.000235136	0.00244555
Zfp217	422.516	0.434381	0.118112	3.6777	0.000235349	0.00244555
Hdlbp	5757.65	0.28579	0.0777792	3.67438	0.000238431	0.0024745
Prpf6	2017.45	0.330901	0.0901297	3.67139	0.000241234	0.0025017
Dmrta2	285.685	0.500091	0.136244	3.67056	0.00024202	0.00250818
Trp53i11	3116.05	0.322306	0.0878306	3.66963	0.000242904	0.00251567
Mmp2	376.346	0.437603	0.119279	3.66873	0.000243756	0.00252281
Nup188	1204.29	0.350379	0.0955811	3.66577	0.000246593	0.00254878
Trib3	34.8039	0.718571	0.196141	3.66355	0.000248743	0.0025693
Peo1	864.062	0.335606	0.0916183	3.66309	0.000249195	0.00257056
Zbtb39	880.073	0.359126	0.0981068	3.66056	0.000251666	0.00259261
Soga3	4509.44	0.340822	0.0931161	3.66019	0.00025203	0.00259465
Iws1	3622.64	0.280438	0.0766641	3.65802	0.000254176	0.00261155
Mcm5	1188.16	0.361265	0.0988058	3.65631	0.000255868	0.00262721
Pcdhga5	224.047	0.47517	0.129983	3.65564	0.000256537	0.00263234
Slain1	1156.35	0.337266	0.0922633	3.65547	0.000256715	0.00263243
Ppp1r15b	2610.97	0.294082	0.080485	3.65387	0.000258313	0.00264554
Tnks	5060.59	0.309204	0.0846241	3.65385	0.000258333	0.00264554
Drosha	4218.14	0.30426	0.0833227	3.65158	0.000260627	0.00266727
Fstl1	3767.12	0.350929	0.0961379	3.65027	0.000261966	0.00267921
Noc2l	1737.75	0.307134	0.0841755	3.64873	0.00026354	0.00269177
Scaf11	2778.35	0.304084	0.0834265	3.64493	0.00026747	0.00272948
Sp9	702.28	0.398728	0.109445	3.64316	0.000269306	0.00274168
Nr2f2	4089.61	0.28867	0.0792613	3.64201	0.00027052	0.00274543
Lta4h	1370.89	0.354803	0.0974295	3.64164	0.000270909	0.00274721
Rbm10	2049.62	0.316149	0.08682	3.64143	0.000271129	0.00274765
Gprin1	6569.72	0.318649	0.0875136	3.64114	0.000271435	0.00274897
Usp22	15945.7	0.271188	0.0744915	3.64053	0.000272082	0.00275372
Zfp316	1884.68	0.342475	0.0940876	3.63996	0.000272684	0.00275623
Dctn1	6281	0.314474	0.086407	3.63945	0.000273222	0.00275988
Tnpo1	8145.66	0.269438	0.0740422	3.63898	0.000273721	0.00276001
Smc3	4344.92	0.300749	0.0826464	3.63899	0.00027371	0.00276001
Wbp11	1825.41	0.318154	0.0874304	3.63894	0.000273766	0.00276001
Angptl2	378.935	0.409708	0.112618	3.63802	0.000274739	0.00276665
Pcdhb19	698.504	0.367242	0.100952	3.63779	0.00027499	0.00276696
Cbx5	19016.4	0.266543	0.0733228	3.63519	0.000277771	0.00279181
Carm1	1810.94	0.321434	0.0884238	3.63515	0.000277818	0.00279181
Pola1	708.771	0.36809	0.101399	3.6301	0.000283311	0.00284334
Paf1	2065.19	0.279198	0.076953	3.62817	0.000285439	0.00285549
Tab2	3026.35	0.298554	0.0823083	3.62727	0.000286439	0.00286182
Gm20707	48.1447	0.678538	0.187122	3.62618	0.000287642	0.00287199
Usp1	1991.14	0.297644	0.0820939	3.62566	0.000288226	0.00287597
Traf4	1955.66	0.324108	0.089421	3.62452	0.000289504	0.00288503
Gtf3c4	3978.28	0.303648	0.0838189	3.62267	0.000291572	0.00289885
Zfp536	923.384	0.359697	0.099332	3.62116	0.000293291	0.00291344
Mcm4	1077.16	0.344961	0.0953187	3.61903	0.000295708	0.00293371
Adgra2	689.588	0.369119	0.102035	3.61757	0.000297384	0.00294658
Mfap2	1252.41	0.33202	0.0918799	3.61363	0.000301937	0.0029822
Hspa9	5919.97	0.287108	0.0795233	3.61036	0.00030577	0.00300861
Zfp423	1608.13	0.308074	0.0853284	3.61044	0.000305673	0.00300861
Uba1	22563.2	0.289896	0.0803066	3.60987	0.000306355	0.00301246
Mdga1	2982.41	0.352888	0.0978292	3.60718	0.00030954	0.00303419
Ncaph	562.135	0.399349	0.110708	3.60724	0.000309476	0.00303419
Pax2	363.976	0.431017	0.119718	3.60026	0.000317895	0.00310242
Csnk1d	6097.92	0.268203	0.0745417	3.59803	0.000320635	0.00312328
Arhgef2	4110.26	0.346324	0.0962511	3.59813	0.000320516	0.00312328
Zfp319	1120.51	0.38924	0.108189	3.59776	0.000320964	0.00312453
Dact1	1540.86	0.319797	0.0889268	3.59619	0.000322915	0.00313568
Pdcd11	1142.49	0.332602	0.0924851	3.59628	0.000322801	0.00313568
Ddr2	912.207	0.36407	0.101318	3.59335	0.000326454	0.00316807
Rnf122	864.935	0.353601	0.0984113	3.59309	0.000326779	0.00316925
Zic2	2050.66	0.319324	0.0888778	3.59285	0.000327086	0.00316967
Antxr2	185.539	0.491245	0.136733	3.59273	0.00032723	0.00316967
Rbm15b	3762.57	0.352646	0.0982077	3.59082	0.000329643	0.00318908
Wdr6	10809.5	0.255206	0.0710861	3.5901	0.000330545	0.00319383
Eef2	51784.2	0.276934	0.077151	3.5895	0.000331307	0.00319921
Llgl1	2068.19	0.349505	0.097378	3.58915	0.000331755	0.00320154
Scaper	2938.28	0.279004	0.077792	3.58654	0.000335089	0.00322832
S1pr3	413.51	0.434174	0.121058	3.5865	0.000335151	0.00322832
Ncln	1239.06	0.299838	0.0836328	3.58517	0.00033686	0.00324277
Sox11	36165.2	0.387287	0.108034	3.58487	0.000337249	0.00324451
Bcor	1670.31	0.359122	0.100201	3.58402	0.000338344	0.00325303
Sirt2	2151.4	0.273527	0.076339	3.58306	0.000339592	0.00326101
Prc1	911.492	0.361454	0.100896	3.58244	0.0003404	0.00326272
Adamts4	292.026	0.455338	0.127102	3.58246	0.000340376	0.00326272
Ier5	2015.28	0.344837	0.096292	3.58116	0.000342075	0.00327676
Zfp521	1970.15	0.276163	0.0771266	3.58064	0.000342753	0.00328124
Rad54l2	2634	0.321023	0.0896648	3.58025	0.000343262	0.00328207
Zswim5	1429.16	0.407386	0.113786	3.58029	0.000343209	0.00328207
Cdc25a	883.41	0.349855	0.0977534	3.57895	0.000344974	0.00329454
Polr1a	1216.42	0.323965	0.0905319	3.57846	0.000345623	0.00329831
Nrp2	4791.67	0.31521	0.0881477	3.57593	0.000348981	0.00332247
Cbx2	677.536	0.385699	0.107874	3.57546	0.000349613	0.00332442
Itpripl2	388.469	0.389111	0.108824	3.5756	0.000349432	0.00332442
Itpr3	162.802	0.518338	0.145125	3.57167	0.00035471	0.00337082
Tlk2	2431.31	0.280228	0.0784748	3.57093	0.000355719	0.00337836
Pygo2	1668.98	0.317082	0.0888015	3.57068	0.000356052	0.00337945
Cdk5r1	12792.2	0.298629	0.0836698	3.56913	0.000358167	0.00339746
Pask	350.112	0.398966	0.111819	3.56796	0.000359765	0.00341053
Aff2	1205.42	0.337368	0.0945602	3.56776	0.00036004	0.00341107
Fto	5737.6	0.265683	0.0744801	3.56717	0.000360857	0.00341257
Sh3pxd2b	3131.03	0.293665	0.0823673	3.5653	0.000363436	0.00343383
Erf	627.093	0.393236	0.110298	3.56522	0.000363546	0.00343383
Eif4ebp2	1421	0.39556	0.11106	3.56167	0.00036851	0.0034765
Trim8	2010.86	0.350874	0.0985357	3.56088	0.000369615	0.00348481
Synrg	2838.19	0.319507	0.0897568	3.5597	0.000371283	0.00349842
Msh2	2168.82	0.31266	0.0878749	3.55801	0.000373672	0.0035188
Nptx1	850.296	0.384198	0.108062	3.55535	0.000377471	0.00354978
Zfp574	890.232	0.341382	0.096042	3.55451	0.000378685	0.0035574
Tcf12	4179.1	0.295767	0.0832632	3.55219	0.000382043	0.00357981
Ftsj3	1224.1	0.326674	0.0919673	3.55207	0.00038222	0.00357981
Ctsz	718.592	0.359919	0.101335	3.55176	0.000382665	0.00358182
Polr2b	3406.63	0.285152	0.0803241	3.55002	0.000385206	0.00360008
Amotl1	1864.26	0.326388	0.0919511	3.54958	0.000385848	0.00360295
Gse1	1305.45	0.399229	0.112522	3.54801	0.000388161	0.00361803
B230354K17Rik	904.529	0.319237	0.0901255	3.54214	0.000396898	0.00369283
Trpc4ap	4565.94	0.286411	0.0808681	3.5417	0.000397552	0.00369671
Col4a5	971.827	0.332764	0.0939806	3.54077	0.000398955	0.00370754
Zfp146	2412.79	0.308003	0.0870378	3.53873	0.000402056	0.00373106
Zyx	966.621	0.311525	0.0880382	3.53853	0.000402368	0.00373106
Dapk1	4206.06	0.317939	0.089852	3.53848	0.000402444	0.00373106
Ppp1r10	2048.94	0.279006	0.0788545	3.53824	0.000402801	0.00373214
Sox6	1522.63	0.336079	0.0949982	3.53774	0.000403573	0.00373485
Lrrc47	1514.6	0.341983	0.0967051	3.53635	0.000405696	0.00375003
Os9	3379.41	0.301779	0.0853469	3.53591	0.000406372	0.00375406
Cdh2	8554.44	0.30926	0.0874723	3.53553	0.000406965	0.00375731
Jup	1455.77	0.304005	0.0860269	3.53384	0.000409571	0.00377912
Heatr5b	1701.75	0.316668	0.0896148	3.53366	0.000409855	0.0037795
Safb	4513.28	0.337554	0.0955542	3.53259	0.00041151	0.00379027
Usp19	3533.36	0.294021	0.0832589	3.53141	0.000413355	0.00380277
Ldb1	5669.55	0.320596	0.0908396	3.52926	0.000416725	0.00383151
Txnrd1	5388.4	0.300797	0.0852454	3.52861	0.000417753	0.00383643
Pfkl	2573.15	0.355699	0.100804	3.52861	0.000417752	0.00383643
Myh10	10482.7	0.345476	0.0980278	3.52426	0.000424666	0.00389562
Otp	710.726	0.436806	0.123949	3.52408	0.000424963	0.00389575
Alg10b	3283.42	0.288043	0.0817437	3.52374	0.000425506	0.00389843
Vezf1	612.716	0.370324	0.10516	3.52154	0.000429051	0.00392628
Dnmbp	304.387	0.40773	0.115829	3.52011	0.00043137	0.00394519
Spats2	1597.08	0.34896	0.0991467	3.51964	0.00043214	0.00394991
Xpr1	15302.6	0.295511	0.0839907	3.51837	0.000434204	0.00396411
Igfbp7	371.922	0.413411	0.117499	3.51841	0.000434135	0.00396411
Zic3	961.72	0.326356	0.0927643	3.51812	0.000434617	0.00396556
Fam98b	2121.94	0.310019	0.0881835	3.51561	0.000438747	0.00399388
Cabin1	2049.68	0.294214	0.0837782	3.51182	0.000445046	0.00403556
Bbx	1000.74	0.397388	0.113205	3.51034	0.000447539	0.00405088
Hunk	1398.33	0.355523	0.101327	3.50868	0.000450343	0.00407087
Mta2	4278.71	0.26698	0.0761128	3.5077	0.000452005	0.00408353
Gpc3	1143.16	0.358707	0.10227	3.50745	0.000452429	0.00408498
Zkscan1	3356.4	0.26321	0.0750533	3.50698	0.000453223	0.00408912
Tfip11	1076.96	0.307756	0.0877582	3.50687	0.000453412	0.00408912
Kif20a	408.948	0.388421	0.110794	3.5058	0.000455242	0.00410087
Mmrn2	146.59	0.515088	0.147053	3.50273	0.00046051	0.00414113
Actn4	2426.01	0.319017	0.0910908	3.50219	0.000461452	0.00414721
Cactin	665.407	0.365086	0.104346	3.4988	0.000467356	0.004193
Tiam1	1460.88	0.360556	0.103058	3.49857	0.000467763	0.00419411
Bcorl1	1282.72	0.352014	0.100645	3.4976	0.00046947	0.00419746
Sox12	4632.53	0.378718	0.108279	3.49762	0.000469425	0.00419746
Insr	3205.4	0.288415	0.0824751	3.49699	0.000470532	0.00420454
Kdm3b	2843.33	0.276939	0.0791977	3.49681	0.000470865	0.00420463
Kif21a	5308.28	0.310223	0.088731	3.49622	0.000471894	0.00420463
Ppp1r9b	7389.34	0.33539	0.095927	3.4963	0.000471755	0.00420463
Sall3	784.777	0.35132	0.100483	3.49631	0.000471739	0.00420463
Pde4d	1580.22	0.29676	0.0849172	3.49469	0.000474604	0.00422395
Crkl	2558.55	0.299123	0.0856575	3.49208	0.000479279	0.00425826
Scrt1	2426.42	0.383654	0.109945	3.4895	0.000483932	0.00429224
Zfp362	1566.16	0.356298	0.102124	3.48887	0.000485068	0.00429742
Sec14l1	3336.13	0.31476	0.0902276	3.48852	0.000485708	0.00430065
Wfikkn2	313.684	0.401212	0.115038	3.48764	0.000487312	0.00431239
Lrrc4b	5014.06	0.309821	0.0888694	3.48625	0.000489843	0.00433233
Dock1	807.651	0.340985	0.0978414	3.48507	0.000492	0.00434647
Dgcr8	1335.9	0.301053	0.0864067	3.48413	0.000493734	0.00435437
Arap3	417.434	0.373372	0.107217	3.48239	0.000496967	0.00437544
Smcr8	1432.93	0.295169	0.0847692	3.48203	0.000497628	0.00437879
Ap1b1	3030.26	0.271093	0.0778749	3.48113	0.000499302	0.00438608
Rnf20	3167.97	0.281068	0.0807537	3.48056	0.000500365	0.00439294
Mmp14	1350.9	0.329259	0.0946051	3.48035	0.00050076	0.00439393
Lysmd1	277.592	0.420574	0.12086	3.47983	0.000501731	0.00439997
Rusc2	5574.94	0.308538	0.0886743	3.47945	0.00050244	0.00440371
Rbms2	909.542	0.33421	0.0960571	3.47929	0.000502748	0.00440392
Dis3l2	1048.84	0.298587	0.0860062	3.47169	0.000517193	0.00451521
Bmp6	287.887	0.437493	0.126013	3.47181	0.000516965	0.00451521
Lamc1	1917.3	0.314073	0.09048	3.47119	0.000518165	0.00452116
Ubqln2	5948.48	0.285182	0.0821914	3.46973	0.000520983	0.00454066
Hdgfrp2	2205.68	0.26335	0.0759441	3.46769	0.000524961	0.00457021
Zc3hav1l	1360.56	0.311331	0.0898033	3.46682	0.000526661	0.00458245
Nuak2	380.419	0.385326	0.111223	3.46443	0.000531356	0.00461814
Nomo1	2353.63	0.302169	0.0872375	3.46375	0.000532702	0.00462725
Edc4	1753.39	0.295231	0.0852636	3.46257	0.000535049	0.00464246
Ehmt2	6931.02	0.292151	0.0843896	3.46193	0.000536319	0.00465089
Rps6ka2	1504.31	0.286576	0.0827914	3.46142	0.000537329	0.00465705
Pex6	1127.09	0.315385	0.0911601	3.45968	0.000540814	0.00468465
Ddb1	13091.1	0.269795	0.0780106	3.45844	0.000543319	0.00469908
Ndc1	1287.33	0.279833	0.0809097	3.45858	0.000543027	0.00469908
Ddi2	1546.46	0.288874	0.083552	3.45742	0.000545383	0.00471078
Gtf2i	9224.97	0.255597	0.0740218	3.45299	0.000554407	0.00476527
Gpr108	371.743	0.374374	0.108482	3.45102	0.000558466	0.00479486
2700049A03Rik	674.332	0.35645	0.103311	3.45026	0.000560048	0.0048005
Apcdd1	2700.99	0.323662	0.0938186	3.44988	0.000560844	0.00480203
Prdm2	2646.86	0.32068	0.0929857	3.4487	0.000563299	0.00481776
Lrp10	748.962	0.329357	0.0955314	3.44763	0.000565522	0.00483146
Sox3	314.103	0.479411	0.139106	3.44638	0.000568155	0.00485129
Gab2	1979.8	0.283133	0.0821699	3.4457	0.00056958	0.00485813
Chd7	1978.53	0.381605	0.11076	3.44532	0.000570388	0.00486235
Axin2	1084.28	0.322459	0.0936122	3.44463	0.00057185	0.00486832
Pak4	1828.04	0.327408	0.0950511	3.44454	0.000572024	0.00486832
Sec16a	2537.41	0.292892	0.0850625	3.44325	0.000574767	0.00488364
Tle3	2938.11	0.368355	0.106978	3.44327	0.000574727	0.00488364
Nipbl	4531.08	0.313565	0.0910824	3.44266	0.00057603	0.00488903
Calcoco1	1608.76	0.346911	0.100766	3.44276	0.000575816	0.00488903
Cenpe	759.055	0.415909	0.120822	3.44234	0.000576714	0.0048895
Tcerg1	3316.24	0.280451	0.0815159	3.44045	0.000580748	0.00491835
Itch	2367.44	0.284746	0.0828935	3.43508	0.000592389	0.00500604
Brd2	7481.1	0.25276	0.0736046	3.43402	0.000594701	0.00502285
Mcmbp	2082.82	0.2945	0.085777	3.43333	0.000596226	0.00502913
Zfp369	831.509	0.327775	0.0954672	3.43338	0.0005961	0.00502913
Ror2	146.842	0.493788	0.143826	3.43324	0.000596413	0.00502913
Cgnl1	792.835	0.3577	0.10421	3.4325	0.000598042	0.00503468
Clip2	5329.23	0.285666	0.0832862	3.42993	0.000603738	0.00507842
Suds3	3758.25	0.297262	0.0867275	3.42754	0.000609066	0.00511641
Clasp1	6589.71	0.301418	0.0879478	3.42723	0.000609764	0.00511951
Zkscan8	1250.39	0.280567	0.0820165	3.42086	0.000624243	0.00522418
Nacc1	2314.12	0.308627	0.0902167	3.42095	0.000624027	0.00522418
Cecr6	883.667	0.314705	0.0920086	3.42039	0.000625319	0.00522932
Ankrd17	5151.44	0.296118	0.0866087	3.41904	0.000628433	0.00524795
Sh2d3c	584.126	0.330038	0.0965276	3.4191	0.000628285	0.00524795
Igf1r	1734.89	0.3656	0.106947	3.41852	0.000629625	0.00525509
Map4k4	16098.4	0.307467	0.0899718	3.41737	0.000632299	0.00527458
Brd1	2355.48	0.335993	0.0983421	3.41657	0.000634154	0.00528722
Kat2a	1560.94	0.281841	0.0825228	3.41532	0.000637078	0.00530875
Tshz1	2079.41	0.325916	0.0954505	3.41451	0.000638979	0.0053189
Tspan18	1144.1	0.302957	0.0887972	3.41178	0.000645395	0.00536944
F2r	1898.2	0.281511	0.0825344	3.41083	0.000647655	0.00538249
Adam10	4583.19	0.2901	0.0850592	3.41057	0.000648268	0.0053847
Flnc	651.924	0.425701	0.124828	3.41031	0.000648898	0.00538706
Zranb3	255.982	0.425593	0.124838	3.40915	0.000651654	0.00540706
Stk11	2153.88	0.313875	0.0921024	3.40789	0.00065468	0.00542286
Sh3bp4	741.288	0.338238	0.0992422	3.4082	0.000653918	0.00542286
Irs2	528.564	0.399859	0.117331	3.40797	0.000654492	0.00542286
Ints3	2962.67	0.270334	0.0793382	3.40736	0.000655952	0.00542826
Col1a2	4662.82	0.568573	0.167009	3.40444	0.000662989	0.00548066
Arsi	135.129	0.509228	0.149632	3.40321	0.000665995	0.00549675
Dusp16	573.869	0.330822	0.0973739	3.39744	0.0006802	0.00560211
Ranbp2	4976.15	0.256468	0.0754973	3.39705	0.000681153	0.00560403
Smg6	1393.26	0.312337	0.0919575	3.39654	0.000682446	0.00560874
Abcd2	689.065	0.324111	0.0954294	3.39634	0.00068293	0.00560976
Golga3	1912.67	0.29282	0.0862232	3.39607	0.000683612	0.0056124
Spef1	724.73	0.360727	0.106227	3.3958	0.000684279	0.00561491
Vcp	7916.84	0.257621	0.0759016	3.39414	0.000688444	0.00564314
Ints7	1655.47	0.266809	0.0786252	3.39342	0.000690251	0.00565497
Lsm14b	6929.25	0.285444	0.0841911	3.39043	0.000697822	0.00570499
Aggf1	1605.56	0.318127	0.0938483	3.38981	0.000699423	0.00571208
Serpinh1	5731.07	0.351703	0.103752	3.38984	0.000699339	0.00571208
Uggt1	2940.67	0.269002	0.0794325	3.38654	0.00070779	0.00577132
Rnf40	1572.67	0.308847	0.0912246	3.38556	0.000710322	0.00578894
Vps39	2349.03	0.268442	0.0793188	3.38434	0.000713505	0.00580879
Prr11	345.456	0.394109	0.116478	3.38354	0.000715586	0.00581357
Cdca2	396.488	0.401849	0.118757	3.38378	0.00071496	0.00581357
Zfp282	1636.46	0.303768	0.0898105	3.38232	0.000718751	0.0058332
Src	3259.91	0.296052	0.0875522	3.38144	0.00072107	0.00584897
Rpap1	725.296	0.31221	0.0923344	3.38129	0.000721458	0.00584907
2700081O15Rik	8209.56	0.326688	0.0966794	3.37908	0.000727288	0.00589326
Gas8	835.504	0.336405	0.0996611	3.37549	0.000736851	0.00596145
Rai14	1351.31	0.366246	0.108516	3.37504	0.000738058	0.00596811
Taf15	4723.3	0.252223	0.0747426	3.37456	0.000739335	0.00597226
Prkd1	337.707	0.40493	0.119995	3.37456	0.000739339	0.00597226
Tagln2	766.287	0.348056	0.10316	3.37393	0.000741029	0.00598162
Cep192	1081.09	0.30562	0.0906012	3.37325	0.000742874	0.00599149
Foxk1	1973.96	0.279001	0.0827351	3.37223	0.000745632	0.00601037
Cep131	846.938	0.364799	0.108182	3.3721	0.000745987	0.00601037
Aspm	737.285	0.392925	0.116536	3.37171	0.000747029	0.00601565
Pcnt	663.58	0.405231	0.120191	3.37155	0.000747452	0.00601595
Mybl2	231.721	0.453434	0.134523	3.37069	0.000749793	0.00602856
Gareml	511.584	0.343476	0.101927	3.36982	0.000752164	0.00604449
Adgrf5	740.661	0.383004	0.113684	3.36902	0.00075436	0.00605902
Map7d1	5522.74	0.288225	0.0855721	3.36821	0.000756584	0.00607111
Limd1	726.853	0.327223	0.0971511	3.36819	0.000756647	0.00607111
Nolc1	2126.3	0.302747	0.0899111	3.36719	0.000759393	0.00608688
Rbpj	3002.97	0.325029	0.0965466	3.36655	0.000761153	0.00609784
Gas1	767.658	0.358956	0.10667	3.36511	0.000765118	0.00612104
Usp11	3785.89	0.284155	0.0844859	3.36334	0.000770056	0.00614702
Esyt1	384.806	0.386223	0.114854	3.36272	0.00077178	0.00615132
Sil1	444.604	0.400342	0.119142	3.36022	0.000778804	0.00619358
Usp39	956.426	0.301525	0.0897491	3.35964	0.000780441	0.0062013
Uck2	3078.4	0.296688	0.0883285	3.35891	0.000782493	0.00621126
Sepn1	1403.07	0.308114	0.0917279	3.35901	0.000782234	0.00621126
Mmp28	136.525	0.500893	0.149255	3.35597	0.000790885	0.00627467
Asap1	1846.17	0.272603	0.0812651	3.35449	0.00079511	0.00629905
Cdkn1c	4323.75	0.300029	0.0894417	3.35447	0.000795172	0.00629905
Ebf2	713.562	0.329625	0.0982617	3.35456	0.000794915	0.00629905
Mycn	1632.9	0.344237	0.102662	3.35312	0.000799062	0.00632665
Slc1a2	5343.64	0.266281	0.0794176	3.35292	0.000799633	0.00632795
Ptrf	1282.97	0.313495	0.093555	3.35092	0.000805446	0.00636748
Bcr	3552.5	0.298102	0.0889728	3.35048	0.000806723	0.00636787
Taf8	541.406	0.331606	0.0989698	3.35058	0.000806438	0.00636787
Dusp1	621.487	0.331699	0.0990162	3.34995	0.000808265	0.00637682
Mre11a	683.403	0.311701	0.0930537	3.34969	0.000809011	0.00637947
Sfrp1	2681.61	0.307445	0.0918226	3.34825	0.000813234	0.00640627
Vash1	2588.86	0.335189	0.100186	3.34567	0.000820827	0.00645651
Igfbpl1	7674.35	0.298319	0.0891963	3.34452	0.000824242	0.0064766
Sel1l	4186.94	0.251009	0.0751026	3.34221	0.000831133	0.00652416
Atp7a	840.144	0.33589	0.100505	3.34203	0.000831674	0.00652512
Dus3l	2244.03	0.281081	0.0841216	3.34137	0.000833671	0.00653092
Zfp444	1230.49	0.320633	0.095958	3.34139	0.000833587	0.00653092
G3bp1	6080.99	0.251442	0.0753668	3.33624	0.000849191	0.00661256
Rhbdl3	494.01	0.432305	0.129595	3.33581	0.000850524	0.00661632
Gm5784	62.0177	0.604696	0.181303	3.33527	0.000852161	0.00662243
Strip1	4605.04	0.244167	0.0732202	3.33469	0.000853944	0.00663298
Flna	9025.54	0.306472	0.0919463	3.33316	0.000858641	0.00666282
Coro1c	4554.18	0.270792	0.0812649	3.33222	0.000861573	0.00667226
Dpy19l1	3016.44	0.293837	0.0881772	3.33235	0.000861171	0.00667226
Fbxl14	946.383	0.336115	0.100867	3.33226	0.000861434	0.00667226
Ttyh3	9717.18	0.308007	0.0924513	3.33156	0.00086361	0.00668139
Ncapg	472.177	0.342542	0.102843	3.33072	0.000866202	0.00669811
Hnrnpa1	43296.4	0.283048	0.0849912	3.33032	0.000867471	0.0067044
Ccdc9	1231.4	0.320081	0.0961529	3.32888	0.000871966	0.00673265
Bcl9	3727.67	0.29975	0.0900801	3.32759	0.000875992	0.00675703
Antxr1	742.553	0.299817	0.0901097	3.32725	0.000877076	0.00676204
Nkain1	1592.54	0.359242	0.107983	3.32684	0.000878377	0.00676872
Jarid2	2624.64	0.289736	0.0870945	3.32669	0.000878846	0.00676899
Il4i1	1160.4	0.311341	0.0935954	3.32646	0.000879576	0.00677125
Fbxo38	1717.29	0.268273	0.0806865	3.32488	0.00088456	0.00680289
Kdm4b	2951.37	0.324551	0.0976715	3.32288	0.00089092	0.00683657
Lnx2	361.651	0.410024	0.123396	3.32282	0.000891134	0.00683657
Pnpla6	1400.35	0.304727	0.0917119	3.32266	0.00089163	0.006837
Hyou1	3527.82	0.268109	0.0807265	3.3212	0.000896303	0.00686725
Nkx2-1	413.386	0.415384	0.125072	3.32116	0.000896457	0.00686725
Sertad2	870.326	0.338468	0.101955	3.31977	0.000900925	0.00689588
Eif4ebp1	120.252	0.541029	0.162974	3.31972	0.00090108	0.00689588
Med14	2458.71	0.284607	0.0857767	3.318	0.000906633	0.00693077
Ccdc177	875.858	0.32213	0.0970887	3.3179	0.000906975	0.00693077
Fiz1	886.312	0.330732	0.0997107	3.31691	0.00091018	0.00695184
Hsp90b1	6582.85	0.252966	0.0763123	3.31488	0.00091681	0.00698877
Kntc1	468.879	0.370457	0.111753	3.31497	0.000916524	0.00698877
Pogk	5733.49	0.268908	0.0811248	3.31474	0.000917271	0.00698886
Elp2	3932.84	0.266798	0.0805041	3.31409	0.000919428	0.00699733
Cbfa2t2	2366.89	0.283837	0.085648	3.314	0.000919731	0.00699733
Xpc	628.536	0.315744	0.0952751	3.31402	0.000919655	0.00699733
Apc2	13331.6	0.303543	0.0916007	3.31376	0.000920497	0.00699973
Slc16a2	1637.21	0.293109	0.0884719	3.31301	0.000922967	0.00701509
Ppme1	3505.58	0.284275	0.085813	3.31272	0.000923933	0.00701901
Cdca7l	122.839	0.512592	0.154781	3.31173	0.000927223	0.00703027
Tns1	967.752	0.340048	0.10269	3.3114	0.000928288	0.00703492
Igfbp4	2011.48	0.283638	0.0856784	3.3105	0.000931294	0.00705427
Atxn2l	5383.85	0.327378	0.0989382	3.30892	0.000936582	0.00708743
Ipo5	6028.14	0.272996	0.082526	3.308	0.000939653	0.00710721
Ep300	3011.99	0.282	0.0852832	3.30663	0.000944265	0.00713516
1190002N15Rik	1059.74	0.290416	0.0878643	3.30528	0.00094883	0.00716617
Kif11	1676.87	0.28742	0.0869666	3.30495	0.000949949	0.00717115
Ptov1	5927.2	0.258604	0.078289	3.3032	0.000955885	0.00721246
Adcy4	119.169	0.52084	0.157704	3.30265	0.000957767	0.00722316
Klf13	1703.3	0.334254	0.101227	3.30201	0.000959952	0.00723613
Asxl1	2513.35	0.268651	0.081369	3.30163	0.000961236	0.0072388
Stxbp4	918.016	0.291231	0.0882121	3.30148	0.000961754	0.0072392
Eftud2	3095.12	0.258766	0.0783845	3.30124	0.000962586	0.00724196
Bcl2l11	440.626	0.376058	0.113953	3.30012	0.00096644	0.00726116
Dhx8	1563.85	0.287452	0.0871146	3.2997	0.000967887	0.00726429
Nynrin	707.242	0.333823	0.101176	3.29945	0.000968758	0.00726732
Samd1	1353.41	0.339949	0.103096	3.29739	0.000975875	0.00731014
Eml4	2993.87	0.259073	0.0785879	3.2966	0.000978611	0.00732359
Extl3	3442.34	0.254069	0.0771255	3.29423	0.00098692	0.00737159
Pdcd7	550.248	0.321117	0.0974771	3.29428	0.000986749	0.00737159
Upf1	2147.25	0.302444	0.0918355	3.29332	0.000990117	0.00739192
Ticrr	245.57	0.436192	0.13246	3.29301	0.000991206	0.00739651
Snx30	1908.53	0.274716	0.0834636	3.29145	0.000996714	0.00742337
Pald1	863.118	0.301781	0.0916852	3.29149	0.000996586	0.00742337
Snx29	676.476	0.326323	0.0992234	3.28877	0.00100627	0.0074874
Mars	2475.78	0.251346	0.0764606	3.28726	0.00101167	0.00752289
Rtf1	3208.79	0.257078	0.0782066	3.28717	0.00101201	0.00752289
Cul7	2832.44	0.286058	0.0870317	3.28682	0.00101324	0.00752846
Vgll3	102.012	0.528659	0.160854	3.28658	0.0010141	0.00753127
Meis1	1543.13	0.272554	0.0829857	3.28435	0.00102217	0.00758755
Ilf3	6531.39	0.245501	0.0747744	3.28322	0.00102629	0.0076145
Fam171a1	2174.66	0.263527	0.0802695	3.28303	0.00102699	0.00761603
D15Ertd621e	2869	0.262309	0.0799272	3.28185	0.00103129	0.0076443
Actn1	838.737	0.353723	0.107797	3.28138	0.00103301	0.00765339
Cdc42bpb	3904.14	0.316493	0.0964573	3.28117	0.00103376	0.00765533
Dph2	490.8	0.339822	0.103617	3.27961	0.00103952	0.00769429
Sptbn2	6937.32	0.3158	0.0963013	3.27929	0.00104068	0.00769556
Ddx46	3559.94	0.269063	0.0820973	3.27737	0.00104779	0.00773347
Sp2	380.718	0.359301	0.109636	3.27722	0.00104833	0.00773381
Nt5dc3	3196.71	0.269622	0.0822903	3.27648	0.00105111	0.00775066
Slc4a2	791.891	0.300628	0.0917583	3.2763	0.00105177	0.00775181
Fbxo10	1142.28	0.286633	0.0875185	3.27512	0.00105618	0.00778067
Ppm1b	3361.5	0.249688	0.0762576	3.27427	0.00105935	0.00780029
Fus	19864.1	0.235256	0.0718611	3.27377	0.00106124	0.00780911
Itih5	692.081	0.365243	0.11162	3.27218	0.0010672	0.00783957
Sfpq	16723.5	0.276226	0.0844305	3.27163	0.00106928	0.00785112
Heyl	254.632	0.406288	0.124265	3.26953	0.00107728	0.00789125
Col4a6	299.997	0.438431	0.134152	3.26817	0.00108247	0.00792181
Ankhd1	2603.65	0.279897	0.0856611	3.2675	0.00108503	0.00793327
Mcm7	3083.7	0.307725	0.0941778	3.26749	0.00108505	0.00793327
Blm	668.013	0.311784	0.0954357	3.26695	0.00108712	0.00793723
Mllt1	3330.31	0.281515	0.086176	3.26674	0.00108793	0.00793942
Mcm10	248.753	0.412257	0.126242	3.2656	0.00109232	0.00796393
Cog1	952.487	0.292101	0.0894601	3.26515	0.00109406	0.00797289
Gtpbp1	2018.28	0.259467	0.0795052	3.26353	0.00110035	0.00800785
Zc3h13	2623	0.293689	0.0899918	3.26351	0.0011004	0.00800785
Cbfa2t3	1113.12	0.367199	0.112516	3.26353	0.00110032	0.00800785
Irf2bp1	1419.39	0.316133	0.0968898	3.26281	0.00110315	0.00802293
Zfand3	2506.57	0.277531	0.0850846	3.26183	0.00110697	0.00804441
Ptk7	1389.22	0.313472	0.0961495	3.26025	0.00111313	0.00808163
Sf3b4	1253.57	0.314832	0.0966461	3.25758	0.00112368	0.00814038
Sncaip	1570.99	0.32048	0.0984009	3.25688	0.00112644	0.00815544
Trip12	8499.67	0.237387	0.0729521	3.25402	0.00113785	0.0082304
Ctc1	2127.15	0.274685	0.0844708	3.25184	0.00114662	0.00828995
Brpf1	1081.45	0.283731	0.08726	3.25156	0.00114772	0.00829405
Nr2c2	2934.15	0.302815	0.0931961	3.24923	0.0011572	0.00835867
Gltscr2	2882.65	0.274955	0.0846302	3.2489	0.00115853	0.00836442
Cdk12	1274.07	0.277894	0.0857062	3.24241	0.00118524	0.00854536
Hcn4	863.108	0.336106	0.10368	3.24176	0.00118792	0.00856075
Mib2	1728.24	0.297782	0.0918708	3.24132	0.0011898	0.00857027
Rhobtb3	2673.98	0.274969	0.0848407	3.241	0.00119111	0.00857577
Kazn	1968.24	0.25879	0.079871	3.2401	0.00119487	0.00859884
Lats2	481.2	0.340767	0.105192	3.23947	0.00119753	0.00861401
Rhobtb2	2273.5	0.284819	0.0879274	3.23925	0.00119845	0.00861669
Lhx5	667.738	0.32863	0.101457	3.2391	0.00119907	0.00861716
Kat6b	3220.18	0.279042	0.0861815	3.23784	0.00120438	0.00865134
Stil	289.418	0.404691	0.125033	3.23666	0.00120935	0.00868302
Rims2	1419.2	0.275569	0.0851535	3.23615	0.00121154	0.00869469
Ago1	6161.4	0.318554	0.0984417	3.23597	0.0012123	0.00869618
Aspdh	116.957	0.51631	0.159612	3.23477	0.00121739	0.00872461
Psmd2	9265.38	0.258106	0.079823	3.23348	0.00122292	0.0087441
Sptan1	24110.4	0.299055	0.0924911	3.23334	0.00122353	0.00874445
Tbl1x	3483.15	0.267705	0.0828044	3.23298	0.00122508	0.00875153
Fkbp4	7544.35	0.274414	0.0849188	3.23149	0.00123147	0.00878107
Sun2	1790.62	0.298215	0.0923088	3.23063	0.00123518	0.00879947
Pelp1	1355.67	0.293966	0.0910176	3.22977	0.00123891	0.00881795
Ephb3	570.283	0.317957	0.0984616	3.22925	0.00124117	0.00883003
Usp10	2487.16	0.246566	0.076359	3.22904	0.00124208	0.00883243
Fv1	360.913	0.372347	0.115354	3.22786	0.00124721	0.00886485
Irgq	3761.42	0.273521	0.0847645	3.22684	0.00125167	0.0088925
Ift140	1249.2	0.27903	0.0864824	3.22644	0.00125341	0.00889752
Arid1b	3658.27	0.302146	0.0936477	3.22641	0.00125352	0.00889752
Zfhx4	3498.88	0.257178	0.0797686	3.22405	0.00126389	0.00895581
Sox14	255.673	0.398091	0.123476	3.22402	0.00126403	0.00895581
Ptgfrn	2263.52	0.316014	0.098081	3.22197	0.00127313	0.00900389
Map3k13	847.402	0.322153	0.10005	3.21992	0.00128228	0.0090645
Cyfip2	6993.88	0.266242	0.0826968	3.2195	0.00128414	0.00906701
Ppfia1	1646.77	0.271309	0.0842719	3.21945	0.00128439	0.00906701
Mgat5b	2640.4	0.310848	0.0965455	3.2197	0.00128323	0.00906701
E330009J07Rik	2160.41	0.352425	0.109479	3.21912	0.00128586	0.00907327
Zfp407	930.217	0.305649	0.0949523	3.21897	0.0012865	0.00907372
Spdl1	154.754	0.459986	0.14292	3.21848	0.00128872	0.00908524
Kctd15	1758.37	0.337314	0.104818	3.21809	0.00129045	0.00909335
Yipf3	1017.63	0.2725	0.0846826	3.2179	0.00129133	0.00909524
Nfyc	995.161	0.305981	0.0951012	3.21743	0.00129346	0.00909802
Ldoc1l	2771.62	0.261573	0.0813329	3.21608	0.00129956	0.00913683
Htra3	278.697	0.406059	0.126283	3.21547	0.0013023	0.00915198
Por	1949.53	0.268973	0.0836579	3.21515	0.00130376	0.00915806
Cdk13	2338.06	0.281436	0.0875537	3.21444	0.00130697	0.00917236
Xkr7	692.53	0.350991	0.109203	3.21411	0.00130851	0.00917487
Fjx1	1520.53	0.312391	0.0972063	3.21369	0.00131041	0.00918405
Srbd1	1055.56	0.271826	0.0845981	3.21314	0.00131293	0.00919761
Ehbp1	3883.73	0.25181	0.0783835	3.21253	0.0013157	0.00920871
Pex5	2289.6	0.271327	0.0844674	3.21221	0.00131719	0.00921089
Hexim1	1134.72	0.306064	0.0952942	3.21179	0.00131913	0.00922028
Ing1	2031.9	0.322758	0.100501	3.21148	0.00132052	0.00922587
Egflam	388.423	0.379883	0.118311	3.21089	0.00132325	0.00923663
Pum3	1902.4	0.288578	0.0899139	3.2095	0.00132967	0.00927521
Spen	3374.38	0.365612	0.113918	3.20943	0.00132997	0.00927521
Skiv2l	1915.98	0.252946	0.0788438	3.20819	0.00133575	0.00931134
Rxra	598.206	0.325067	0.101341	3.20767	0.00133816	0.00932399
Tmem184b	836.536	0.315038	0.0982448	3.20666	0.00134284	0.0093524
Smad4	2582.09	0.330913	0.103201	3.2065	0.00134361	0.00935363
Hgs	2370.5	0.2776	0.0865807	3.20626	0.00134474	0.00935726
Nek2	252.015	0.399469	0.124613	3.20569	0.0013474	0.00937162
Eea1	1533.79	0.285313	0.0890292	3.20471	0.00135198	0.00939506
Dlg5	3208.88	0.304502	0.0951083	3.20163	0.0013665	0.0094875
Troap	142.146	0.465902	0.145538	3.20124	0.00136838	0.00949628
Zfp26	1884.31	0.258467	0.0807537	3.20068	0.00137103	0.00950195
Lnpep	1314.21	0.276839	0.0864875	3.20091	0.00136995	0.00950195
Syn3	988.633	0.303331	0.0947785	3.20042	0.00137226	0.00950631
Amer1	1669.78	0.269108	0.0841118	3.19941	0.0013771	0.00953201
Cachd1	2091.86	0.276686	0.086481	3.19939	0.0013772	0.00953201
Pdcd4	1883.91	0.252142	0.0788198	3.19897	0.00137918	0.00954147
Cdk11b	2363.75	0.250347	0.0782819	3.19802	0.00138376	0.00956891
Ttyh2	616.028	0.375005	0.117268	3.19785	0.00138457	0.00957025
Dcaf5	2826.89	0.254647	0.0796367	3.19762	0.00138569	0.00957134
Tmem164	1522	0.259177	0.0810546	3.19756	0.00138596	0.00957134
Arnt2	9602.66	0.244051	0.0763501	3.19647	0.00139122	0.00959174
Nrd1	5629.47	0.251185	0.0785829	3.19643	0.00139138	0.00959174
Dpf3	744.385	0.290444	0.0908593	3.19663	0.00139041	0.00959174
Ccnk	1412.37	0.294964	0.0923062	3.1955	0.00139588	0.00961856
Tanc1	433.906	0.361081	0.113064	3.19361	0.00140508	0.00967763
Nisch	12375.1	0.260451	0.081599	3.19184	0.00141369	0.00971974
Wdhd1	903.941	0.308268	0.0965923	3.19144	0.00141567	0.00972904
Atp1a1	4163.88	0.251323	0.0787859	3.18995	0.00142295	0.00976185
Polr3a	799.561	0.295193	0.0925343	3.1901	0.00142225	0.00976185
Trip10	249.019	0.417896	0.131002	3.18999	0.00142276	0.00976185
Pkn1	1017.67	0.33343	0.104531	3.18978	0.0014238	0.00976341
Cpsf1	2087.09	0.282124	0.0884829	3.18845	0.00143036	0.0097954
Agap3	3590.9	0.283655	0.0890206	3.1864	0.00144055	0.00986089
Tjap1	489.307	0.350742	0.11012	3.18509	0.00144708	0.00990118
Zhx2	942.023	0.314775	0.0988484	3.18443	0.0014504	0.009919
Kif21b	14686.5	0.331151	0.103994	3.18432	0.00145095	0.009919
Atp8b2	1491.56	0.316608	0.0994847	3.18248	0.00146021	0.00996478
Lman2	1905.44	0.270225	0.0849376	3.18145	0.00146542	0.00999592

## Sheet: UP_GO
GroupID	Category	Term	Description	LogP	Log(q-value)	InTerm_InList	Genes	Symbols
1_Summary	GO Molecular Functions	GO:0003682	chromatin binding	-45.4699	-41.1297	109/540	11545,11878,12387,12398,12416,12419,13006,13392,13433,13592,14211,14312,14534,14634,15193,16468,16475,16476,16825,17127,17128,17130,17172,17218,17268,17283,17428,17688,18140,18968,18971,18973,18996,19664,19704,20019,20181,20466,20586,20588,20669,20788,20833,20842,20924,20926,21372,21423,21429,21849,21973,21974,22059,22367,22385,22601,22772,23834,23942,24061,26914,53610,53626,54624,54713,56218,564…	Parp1,Arx,Ctnnb1,Cbfa2t3,Cbx2,Cbx5,Smc3,Dlx2,Dnmt1,Ebf2,Smc2,Brd2,Kat2a,Gli3,Hdgfrp2,Jarid2,Ajuba,Jun,Ldb1,Smad3,Smad4,Smad6,Ascl1,Mcm5,Meis1,Men1,Mnt,Msh6,Uhrf1,Pola1,Pold1,Pole,Pou4f1,Rbpj,Upf1,Polr1a,Rxra,Sin3a,Smarca4,Smarcc1,Sox14,Srebf2,Ssrp1,Stag1,Supt5,Supt6,Tbl1x,Tcf3,Ubtf,Trim28,Top2a,Top2b,Trp53,Vrk1,Baz1b,Yap1,Zic2,Cdc6,Mta2,Smc1a,H2afy,Nono,Insm1,Paf1,Fezf2,Patz1,Foxo3,Noc2l,Sall1,Ac…
1_Member	GO Molecular Functions	GO:0003682	chromatin binding	-45.4699	-41.1297	109/540	11545,11878,12387,12398,12416,12419,13006,13392,13433,13592,14211,14312,14534,14634,15193,16468,16475,16476,16825,17127,17128,17130,17172,17218,17268,17283,17428,17688,18140,18968,18971,18973,18996,19664,19704,20019,20181,20466,20586,20588,20669,20788,20833,20842,20924,20926,21372,21423,21429,21849,21973,21974,22059,22367,22385,22601,22772,23834,23942,24061,26914,53610,53626,54624,54713,56218,564…	Parp1,Arx,Ctnnb1,Cbfa2t3,Cbx2,Cbx5,Smc3,Dlx2,Dnmt1,Ebf2,Smc2,Brd2,Kat2a,Gli3,Hdgfrp2,Jarid2,Ajuba,Jun,Ldb1,Smad3,Smad4,Smad6,Ascl1,Mcm5,Meis1,Men1,Mnt,Msh6,Uhrf1,Pola1,Pold1,Pole,Pou4f1,Rbpj,Upf1,Polr1a,Rxra,Sin3a,Smarca4,Smarcc1,Sox14,Srebf2,Ssrp1,Stag1,Supt5,Supt6,Tbl1x,Tcf3,Ubtf,Trim28,Top2a,Top2b,Trp53,Vrk1,Baz1b,Yap1,Zic2,Cdc6,Mta2,Smc1a,H2afy,Nono,Insm1,Paf1,Fezf2,Patz1,Foxo3,Noc2l,Sall1,Ac…
1_Member	GO Biological Processes	GO:0006325	chromatin organization	-19.375	-16.3966	86/716	12387,12416,12611,13194,13433,14312,14534,14897,16468,16825,17128,17216,17283,18140,18676,18760,20466,20586,20588,20926,21372,21423,21429,21849,22059,22083,22367,22385,23942,24086,26914,27221,50927,53890,54169,54624,57741,59035,64383,66471,67772,68094,68911,70127,70472,71175,71458,71514,71954,73473,75605,76246,77683,78783,83797,93762,103551,104248,107932,108989,109331,110147,114741,170644,193796,…	Ctnnb1,Cbx2,Cebpg,Ddb1,Dnmt1,Brd2,Kat2a,Trip12,Jarid2,Ldb1,Smad4,Mcm2,Men1,Uhrf1,Phf2,Prkd1,Sin3a,Smarca4,Smarcc1,Supt6,Tbl1x,Tcf3,Ubtf,Trim28,Trp53,Ctr9,Vrk1,Baz1b,Mta2,Tlk2,H2afy,Chaf1a,Nasp,Sart3,Kat6b,Paf1,Noc2l,Carm1,Sirt2,Anp32e,Chd8,Smarcc2,Pygo2,Dpf3,Atad2,Nipbl,Bcor,Sfpq,Suds3,Iws1,Kdm5b,Rtf1,Ehmt1,Brpf1,Smarcd1,Smarca5,Epop,Cabin1,Chd4,Tpr,Rnf20,Ehmt2,Supt16,Ubn1,Kdm4b,Usp22,Kat7,Baz1a,…
1_Member	GO Biological Processes	GO:0016569	covalent chromatin modification	-19.1961	-16.271	71/518	12387,12416,13194,13433,14312,14534,14897,16468,16825,17128,17283,18140,18676,18760,20466,20586,20588,20926,21372,21423,21849,22059,22083,22367,22385,24086,26914,53890,54169,54624,57741,59035,64383,66471,67772,68094,68911,70127,71175,71458,71514,71954,73473,75605,76246,77683,78783,83797,93762,103551,107932,109331,110147,170644,193796,216825,217127,223770,224727,228790,230674,233545,233900,235626,…	Ctnnb1,Cbx2,Ddb1,Dnmt1,Brd2,Kat2a,Trip12,Jarid2,Ldb1,Smad4,Men1,Uhrf1,Phf2,Prkd1,Sin3a,Smarca4,Smarcc1,Supt6,Tbl1x,Tcf3,Trim28,Trp53,Ctr9,Vrk1,Baz1b,Tlk2,H2afy,Sart3,Kat6b,Paf1,Noc2l,Carm1,Sirt2,Anp32e,Chd8,Smarcc2,Pygo2,Dpf3,Nipbl,Bcor,Sfpq,Suds3,Iws1,Kdm5b,Rtf1,Ehmt1,Brpf1,Smarcd1,Smarca5,Epop,Chd4,Rnf20,Ehmt2,Ubn1,Kdm4b,Usp22,Kat7,Brd1,Bag6,Asxl1,Kdm4a,Emsy,Rnf40,Setd2,Taf1,Kdm3b,Bcorl1,Phf8,C…
1_Member	GO Molecular Functions	GO:0042393	histone binding	-13.9691	-11.4863	34/174	12416,12419,14312,17216,17688,17975,18140,18676,20586,20926,21372,21951,22367,22385,26356,27223,50927,53890,57741,59035,67772,68298,68911,70472,76044,93762,109331,114741,223770,230674,270627,320595,320795,320817	Cbx2,Cbx5,Brd2,Mcm2,Msh6,Ncl,Uhrf1,Phf2,Smarca4,Supt6,Tbl1x,Tnks,Vrk1,Baz1b,Ing1,Trp53bp1,Nasp,Sart3,Noc2l,Carm1,Chd8,Ncapd2,Pygo2,Atad2,Ncapg2,Smarca5,Rnf20,Supt16,Brd1,Kdm4a,Taf1,Phf8,Pkn1,Atad2b
1_Member	GO Biological Processes	GO:0016570	histone modification	-13.8321	-11.3612	54/413	12387,13194,13433,14534,14897,16468,16825,17128,17283,18140,18676,18760,20466,20586,20926,21372,21423,22059,22083,22367,22385,26914,53890,54169,54624,57741,59035,64383,68911,71175,71458,71514,71954,73473,75605,76246,77683,78783,103551,109331,110147,193796,216825,217127,223770,228790,230674,233900,235626,270627,277250,320595,320795,328572	Ctnnb1,Ddb1,Dnmt1,Kat2a,Trip12,Jarid2,Ldb1,Smad4,Men1,Uhrf1,Phf2,Prkd1,Sin3a,Smarca4,Supt6,Tbl1x,Tcf3,Trp53,Ctr9,Vrk1,Baz1b,H2afy,Sart3,Kat6b,Paf1,Noc2l,Carm1,Sirt2,Pygo2,Nipbl,Bcor,Sfpq,Suds3,Iws1,Kdm5b,Rtf1,Ehmt1,Brpf1,Epop,Rnf20,Ehmt2,Kdm4b,Usp22,Kat7,Brd1,Asxl1,Kdm4a,Rnf40,Setd2,Taf1,Kdm3b,Phf8,Pkn1,Ep300
2_Summary	GO Biological Processes	GO:0000278	mitotic cell cycle	-27.9127	-24.2715	106/789	11350,12144,12236,12316,12387,12443,12444,12454,12530,12537,12577,13006,13194,13205,13685,14183,14211,14235,14451,16001,16211,16319,16337,16551,16800,16881,16906,16973,17127,17172,17535,17685,17865,18005,18221,18541,18596,18671,18973,19348,19386,20460,20466,20677,20842,21423,21853,21951,21973,21974,22059,22367,22591,23834,24061,26914,50523,52468,54392,59036,64383,66515,67177,67628,67655,68298,689…	Abl1,Blm,Bub1b,Aspm,Ctnnb1,Ccnd1,Ccnd2,Ccnk,Cdc25a,Cdk11b,Cdkn1c,Smc3,Ddb1,Ddx3x,Eif4ebp1,Fgfr2,Smc2,Foxm1,Gas1,Igf1r,Kpnb1,Incenp,Insr,Kif11,Arhgef2,Lig1,Lmnb1,Lrp5,Smad3,Ascl1,Mre11a,Msh2,Mybl2,Nek2,Nudc,Pcnt,Pdgfrb,Abcb1a,Pole,Kif20a,Ranbp2,Stil,Sin3a,Sox4,Stag1,Tcf3,Timeless,Tnks,Top2a,Top2b,Trp53,Vrk1,Xpc,Cdc6,Smc1a,H2afy,Lats2,Ctdsp2,Ncapg,Dact1,Sirt2,Cul7,Cdt1,Anp32b,Ctdp1,Ncapd2,Ctc1,Kif1…
2_Member	GO Biological Processes	GO:0000278	mitotic cell cycle	-27.9127	-24.2715	106/789	11350,12144,12236,12316,12387,12443,12444,12454,12530,12537,12577,13006,13194,13205,13685,14183,14211,14235,14451,16001,16211,16319,16337,16551,16800,16881,16906,16973,17127,17172,17535,17685,17865,18005,18221,18541,18596,18671,18973,19348,19386,20460,20466,20677,20842,21423,21853,21951,21973,21974,22059,22367,22591,23834,24061,26914,50523,52468,54392,59036,64383,66515,67177,67628,67655,68298,689…	Abl1,Blm,Bub1b,Aspm,Ctnnb1,Ccnd1,Ccnd2,Ccnk,Cdc25a,Cdk11b,Cdkn1c,Smc3,Ddb1,Ddx3x,Eif4ebp1,Fgfr2,Smc2,Foxm1,Gas1,Igf1r,Kpnb1,Incenp,Insr,Kif11,Arhgef2,Lig1,Lmnb1,Lrp5,Smad3,Ascl1,Mre11a,Msh2,Mybl2,Nek2,Nudc,Pcnt,Pdgfrb,Abcb1a,Pole,Kif20a,Ranbp2,Stil,Sin3a,Sox4,Stag1,Tcf3,Timeless,Tnks,Top2a,Top2b,Trp53,Vrk1,Xpc,Cdc6,Smc1a,H2afy,Lats2,Ctdsp2,Ncapg,Dact1,Sirt2,Cul7,Cdt1,Anp32b,Ctdp1,Ncapd2,Ctc1,Kif1…
2_Member	GO Biological Processes	GO:0007067	mitotic nuclear division	-17.8099	-15.0158	62/432	12236,12316,12454,12530,12537,12577,13006,14183,14211,16001,16211,16319,16337,16551,16800,16973,17865,18005,18221,18541,18596,19386,20460,20842,21853,21951,22367,23834,24061,26914,50523,54392,64383,66515,67177,67655,68298,70218,70235,70385,70799,71175,71819,72119,75786,76044,76464,76707,105988,108911,108912,108989,192176,208628,208718,210711,215387,218914,229841,236930,240641,434130	Bub1b,Aspm,Ccnk,Cdc25a,Cdk11b,Cdkn1c,Smc3,Fgfr2,Smc2,Igf1r,Kpnb1,Incenp,Insr,Kif11,Arhgef2,Lrp5,Mybl2,Nek2,Nudc,Pcnt,Pdgfrb,Ranbp2,Stil,Stag1,Timeless,Tnks,Vrk1,Cdc6,Smc1a,H2afy,Lats2,Ncapg,Sirt2,Cul7,Cdt1,Ctdp1,Ncapd2,Kif18b,Poc1a,Spdl1,Cep192,Nipbl,Kif23,Tpx2,Ckap5,Ncapg2,Knl1,Clasp1,Espl1,Rcc2,Cdca2,Tpr,Flna,Kntc1,Dis3l2,Mcmbp,Ncaph,Wapl,Cenpe,Ercc6l,Kif20b,Ccdc8
2_Member	GO Biological Processes	GO:0000280	nuclear division	-16.1665	-13.4892	70/574	12236,12316,12454,12530,12537,12577,13006,14183,14211,16001,16211,16319,16337,16551,16800,16973,17535,17865,18005,18221,18541,18596,19386,20112,20460,20842,21853,21951,21973,21974,22367,23834,24061,26914,50523,54392,64383,66515,67177,67655,68298,70218,70235,70385,70799,71175,71819,72119,72787,75786,76044,76464,76707,105988,108911,108912,108989,110147,192176,208628,208718,210711,215387,218914,2247…	Bub1b,Aspm,Ccnk,Cdc25a,Cdk11b,Cdkn1c,Smc3,Fgfr2,Smc2,Igf1r,Kpnb1,Incenp,Insr,Kif11,Arhgef2,Lrp5,Mre11a,Mybl2,Nek2,Nudc,Pcnt,Pdgfrb,Ranbp2,Rps6ka2,Stil,Stag1,Timeless,Tnks,Top2a,Top2b,Vrk1,Cdc6,Smc1a,H2afy,Lats2,Ncapg,Sirt2,Cul7,Cdt1,Ctdp1,Ncapd2,Kif18b,Poc1a,Spdl1,Cep192,Nipbl,Kif23,Tpx2,Ndc1,Ckap5,Ncapg2,Knl1,Clasp1,Espl1,Rcc2,Cdca2,Tpr,Ehmt2,Flna,Kntc1,Dis3l2,Mcmbp,Ncaph,Wapl,Bag6,Cenpe,Topbp1,…
2_Member	GO Biological Processes	GO:0007059	chromosome segregation	-13.5597	-11.0946	44/292	12006,12236,12387,13006,13205,14211,16211,16319,16551,17535,18005,20460,20842,21951,21973,21974,23834,24061,24086,26914,54392,64383,67177,68298,70218,70385,70799,71175,71514,71819,72787,76464,105988,108000,108911,108912,108989,110147,208718,210711,215387,218914,224727,229841	Axin2,Bub1b,Ctnnb1,Smc3,Ddx3x,Smc2,Kpnb1,Incenp,Kif11,Mre11a,Nek2,Stil,Stag1,Tnks,Top2a,Top2b,Cdc6,Smc1a,Tlk2,H2afy,Ncapg,Sirt2,Cdt1,Ncapd2,Kif18b,Spdl1,Cep192,Nipbl,Sfpq,Kif23,Ndc1,Knl1,Espl1,Cenpf,Rcc2,Cdca2,Tpr,Ehmt2,Dis3l2,Mcmbp,Ncaph,Wapl,Bag6,Cenpe
2_Member	GO Biological Processes	GO:0051301	cell division	-13.3442	-10.8961	62/535	12144,12236,12316,12443,12444,12454,12530,13006,14183,14211,16001,16319,16551,16800,16881,16882,17283,17886,18005,18221,19348,20678,20842,21853,21951,21973,22367,23834,24061,28035,50523,56194,64383,66515,67655,68298,70218,70385,71819,72119,74392,75786,76044,76464,76707,77579,93742,93840,101565,108911,108912,108989,208628,208718,210711,215387,216963,218914,229841,233406,236930,240641	Blm,Bub1b,Aspm,Ccnd1,Ccnd2,Ccnk,Cdc25a,Smc3,Fgfr2,Smc2,Igf1r,Incenp,Kif11,Arhgef2,Lig1,Lig3,Men1,Myh9,Nek2,Nudc,Kif20a,Sox5,Stag1,Timeless,Tnks,Top2a,Vrk1,Cdc6,Smc1a,Usp39,Lats2,Prpf40a,Sirt2,Cul7,Ctdp1,Ncapd2,Kif18b,Spdl1,Kif23,Tpx2,Specc1l,Ckap5,Ncapg2,Knl1,Clasp1,Myh10,Pard3,Vangl2,Ccp110,Rcc2,Cdca2,Tpr,Kntc1,Dis3l2,Mcmbp,Ncaph,Git1,Wapl,Cenpe,Prc1,Ercc6l,Kif20b
2_Member	GO Biological Processes	GO:0000819	sister chromatid segregation	-12.8448	-10.434	31/158	12006,12236,12387,13006,14211,16211,17535,18005,20460,21951,21973,21974,23834,24061,26914,54392,67177,68298,70218,70385,70799,71175,71514,71819,105988,108989,208718,210711,215387,218914,229841	Axin2,Bub1b,Ctnnb1,Smc3,Smc2,Kpnb1,Mre11a,Nek2,Stil,Tnks,Top2a,Top2b,Cdc6,Smc1a,H2afy,Ncapg,Cdt1,Ncapd2,Kif18b,Spdl1,Cep192,Nipbl,Sfpq,Kif23,Espl1,Tpr,Dis3l2,Mcmbp,Ncaph,Wapl,Cenpe
2_Member	GO Biological Processes	GO:0098813	nuclear chromosome segregation	-12.8354	-10.4297	38/234	12006,12236,12387,13006,14211,16211,17535,18005,20460,21951,21973,21974,23834,24061,26914,54392,64383,67177,68298,70218,70385,70799,71175,71514,71819,72787,76464,105988,108000,108911,108989,110147,208718,210711,215387,218914,224727,229841	Axin2,Bub1b,Ctnnb1,Smc3,Smc2,Kpnb1,Mre11a,Nek2,Stil,Tnks,Top2a,Top2b,Cdc6,Smc1a,H2afy,Ncapg,Sirt2,Cdt1,Ncapd2,Kif18b,Spdl1,Cep192,Nipbl,Sfpq,Kif23,Ndc1,Knl1,Espl1,Cenpf,Rcc2,Tpr,Ehmt2,Dis3l2,Mcmbp,Ncaph,Wapl,Bag6,Cenpe
2_Member	Reactome Gene Sets	R-MMU-1640170	Cell Cycle	-11.338	-9.03526	58/534	12009,12144,12236,12443,12530,13006,13191,14211,16319,16475,16906,17215,17216,17217,17219,17220,17535,17865,18005,18221,18968,18971,18973,19348,19386,20842,21762,21973,22059,22367,23834,24061,26914,67177,70024,70385,71175,71819,72119,72787,76044,76464,93762,101565,103468,104318,105988,108911,108989,208628,215387,218914,223697,227699,235559,236930,269582,320595	Cep131,Blm,Bub1b,Ccnd1,Cdc25a,Smc3,Dctn1,Smc2,Incenp,Ajuba,Lmnb1,Mcm3,Mcm2,Mcm4,Mcm6,Mcm7,Mre11a,Mybl2,Nek2,Nudc,Pola1,Pold1,Pole,Kif20a,Ranbp2,Stag1,Psmd2,Top2a,Trp53,Vrk1,Cdc6,Smc1a,H2afy,Cdt1,Mcm10,Spdl1,Nipbl,Kif23,Tpx2,Ndc1,Ncapg2,Knl1,Smarca5,Ccp110,Nup107,Csnk1d,Espl1,Rcc2,Tpr,Kntc1,Ncaph,Wapl,Sun2,Nup188,Topbp1,Ercc6l,Clspn,Phf8
2_Member	GO Biological Processes	GO:0000070	mitotic sister chromatid segregation	-9.66557	-7.50726	24/128	12236,13006,14211,16211,18005,20460,21951,23834,24061,26914,54392,67177,68298,70218,70385,70799,71175,71819,105988,108989,208718,215387,218914,229841	Bub1b,Smc3,Smc2,Kpnb1,Nek2,Stil,Tnks,Cdc6,Smc1a,H2afy,Ncapg,Cdt1,Ncapd2,Kif18b,Spdl1,Cep192,Nipbl,Kif23,Espl1,Tpr,Dis3l2,Ncaph,Wapl,Cenpe
2_Member	GO Biological Processes	GO:0051321	meiotic cell cycle	-4.43549	-2.92207	24/241	12236,12316,13006,14211,16001,16337,17535,17886,18005,20112,21973,21974,22026,24061,64383,68298,72787,105988,110147,215387,218914,223697,224727,235559	Bub1b,Aspm,Smc3,Smc2,Igf1r,Insr,Mre11a,Myh9,Nek2,Rps6ka2,Top2a,Top2b,Nr2c2,Smc1a,Sirt2,Ncapd2,Ndc1,Espl1,Ehmt2,Ncaph,Wapl,Sun2,Bag6,Topbp1
2_Member	GO Biological Processes	GO:0007126	meiotic nuclear division	-2.84932	-1.57627	17/188	12236,12316,13006,14211,17535,20112,21973,21974,24061,64383,72787,105988,110147,215387,218914,224727,235559	Bub1b,Aspm,Smc3,Smc2,Mre11a,Rps6ka2,Top2a,Top2b,Smc1a,Sirt2,Ndc1,Espl1,Ehmt2,Ncaph,Wapl,Bag6,Topbp1
3_Summary	GO Molecular Functions	GO:0001067	regulatory region nucleic acid binding	-27.2132	-23.6512	108/831	11568,11864,11878,12387,12611,13392,13592,13593,14235,14634,16468,16476,16478,16597,16825,17127,17128,17130,17172,17268,17283,17425,17428,17865,17932,18044,18046,18071,18140,18432,18504,18996,19205,19664,20020,20181,20466,20586,20588,20664,20666,20667,20675,20677,20678,20679,20680,20683,20689,20788,21372,21406,21423,21429,21677,21869,22026,22059,22601,22634,22772,22773,23871,23942,26914,50524,507…	Aebp1,Arnt2,Arx,Ctnnb1,Cebpg,Dlx2,Ebf2,Ebf3,Foxm1,Gli3,Jarid2,Jun,Jund,Klf12,Ldb1,Smad3,Smad4,Smad6,Ascl1,Meis1,Men1,Foxk1,Mnt,Mybl2,Myt1,Nfya,Nfyc,Nhlh1,Uhrf1,Mybbp1a,Pax2,Pou4f1,Ptbp1,Rbpj,Polr2a,Rxra,Sin3a,Smarca4,Smarcc1,Sox1,Sox11,Sox12,Sox3,Sox4,Sox5,Sox6,Sox7,Sp1,Sall3,Srebf2,Tbl1x,Tcf12,Tcf3,Ubtf,Tead2,Nkx2-1,Nr2c2,Trp53,Yap1,Plagl1,Zic2,Zic3,Ets1,Mta2,H2afy,Sall2,Klf13,Park2,Nono,Insm1,B…
3_Member	GO Molecular Functions	GO:0001067	regulatory region nucleic acid binding	-27.2132	-23.6512	108/831	11568,11864,11878,12387,12611,13392,13592,13593,14235,14634,16468,16476,16478,16597,16825,17127,17128,17130,17172,17268,17283,17425,17428,17865,17932,18044,18046,18071,18140,18432,18504,18996,19205,19664,20020,20181,20466,20586,20588,20664,20666,20667,20675,20677,20678,20679,20680,20683,20689,20788,21372,21406,21423,21429,21677,21869,22026,22059,22601,22634,22772,22773,23871,23942,26914,50524,507…	Aebp1,Arnt2,Arx,Ctnnb1,Cebpg,Dlx2,Ebf2,Ebf3,Foxm1,Gli3,Jarid2,Jun,Jund,Klf12,Ldb1,Smad3,Smad4,Smad6,Ascl1,Meis1,Men1,Foxk1,Mnt,Mybl2,Myt1,Nfya,Nfyc,Nhlh1,Uhrf1,Mybbp1a,Pax2,Pou4f1,Ptbp1,Rbpj,Polr2a,Rxra,Sin3a,Smarca4,Smarcc1,Sox1,Sox11,Sox12,Sox3,Sox4,Sox5,Sox6,Sox7,Sp1,Sall3,Srebf2,Tbl1x,Tcf12,Tcf3,Ubtf,Tead2,Nkx2-1,Nr2c2,Trp53,Yap1,Plagl1,Zic2,Zic3,Ets1,Mta2,H2afy,Sall2,Klf13,Park2,Nono,Insm1,B…
3_Member	GO Molecular Functions	GO:0044212	transcription regulatory region DNA binding	-26.8377	-23.3426	107/826	11568,11864,11878,12387,12611,13392,13592,13593,14235,14634,16468,16476,16478,16597,16825,17127,17128,17130,17172,17268,17283,17425,17428,17865,17932,18044,18046,18071,18140,18432,18504,18996,19664,20020,20181,20466,20586,20588,20664,20666,20667,20675,20677,20678,20679,20680,20683,20689,20788,21372,21406,21423,21429,21677,21869,22026,22059,22601,22634,22772,22773,23871,23942,26914,50524,50794,508…	Aebp1,Arnt2,Arx,Ctnnb1,Cebpg,Dlx2,Ebf2,Ebf3,Foxm1,Gli3,Jarid2,Jun,Jund,Klf12,Ldb1,Smad3,Smad4,Smad6,Ascl1,Meis1,Men1,Foxk1,Mnt,Mybl2,Myt1,Nfya,Nfyc,Nhlh1,Uhrf1,Mybbp1a,Pax2,Pou4f1,Rbpj,Polr2a,Rxra,Sin3a,Smarca4,Smarcc1,Sox1,Sox11,Sox12,Sox3,Sox4,Sox5,Sox6,Sox7,Sp1,Sall3,Srebf2,Tbl1x,Tcf12,Tcf3,Ubtf,Tead2,Nkx2-1,Nr2c2,Trp53,Yap1,Plagl1,Zic2,Zic3,Ets1,Mta2,H2afy,Sall2,Klf13,Park2,Nono,Insm1,Barhl1,…
3_Member	GO Biological Processes	GO:0000122	negative regulation of transcription from RNA polymerase II promoter	-26.4757	-23.0898	101/754	11568,11819,11878,12161,12387,12389,12396,12398,12416,12443,12577,13392,13433,13805,13819,13875,14183,14235,14370,14634,15126,15135,15384,16468,16475,16476,16478,16597,17127,17128,17172,17283,17428,17999,18140,18504,18996,19664,20181,20466,20586,20666,20679,20788,20924,21372,21423,21849,21853,21869,21907,22059,22083,22350,23942,26914,50524,50873,53626,54624,54713,56070,56381,56484,57741,58198,590…	Aebp1,Nr2f2,Arx,Bmp6,Ctnnb1,Cav1,Cbfa2t2,Cbfa2t3,Cbx2,Ccnd1,Cdkn1c,Dlx2,Dnmt1,Eng,Epas1,Erf,Fgfr2,Foxm1,Fzd8,Gli3,Hba-x,Hbb-y,Hnrnpab,Jarid2,Ajuba,Jun,Jund,Klf12,Smad3,Smad4,Ascl1,Men1,Mnt,Nedd4,Uhrf1,Pax2,Pou4f1,Rbpj,Rxra,Sin3a,Smarca4,Sox11,Sox6,Srebf2,Supt5,Tbl1x,Tcf3,Trim28,Timeless,Nkx2-1,Nr2e1,Trp53,Ctr9,Ezr,Mta2,H2afy,Sall2,Park2,Insm1,Paf1,Fezf2,Tcerg1,Spen,Foxo3,Noc2l,Sall1,Thap11,Dact1,…
3_Member	GO Molecular Functions	GO:1990837	sequence-specific double-stranded DNA binding	-24.0997	-20.801	93/700	11568,11864,11878,12387,12611,13392,13592,13593,14634,16468,16476,16478,16597,16825,17127,17128,17130,17172,17216,17218,17268,17425,17428,17685,17865,17932,18044,18046,18071,18140,18504,18996,19664,20181,20466,20586,20588,20664,20666,20667,20675,20677,20679,20683,20788,21406,21423,21429,21869,22026,22059,22601,22634,22772,22773,23871,23942,26914,50794,50873,53610,53626,54422,54713,56198,56218,581…	Aebp1,Arnt2,Arx,Ctnnb1,Cebpg,Dlx2,Ebf2,Ebf3,Gli3,Jarid2,Jun,Jund,Klf12,Ldb1,Smad3,Smad4,Smad6,Ascl1,Mcm2,Mcm5,Meis1,Foxk1,Mnt,Msh2,Mybl2,Myt1,Nfya,Nfyc,Nhlh1,Uhrf1,Pax2,Pou4f1,Rbpj,Rxra,Sin3a,Smarca4,Smarcc1,Sox1,Sox11,Sox12,Sox3,Sox4,Sox6,Sp1,Srebf2,Tcf12,Tcf3,Ubtf,Nkx2-1,Nr2c2,Trp53,Yap1,Plagl1,Zic2,Zic3,Ets1,Mta2,H2afy,Klf13,Park2,Nono,Insm1,Barhl1,Fezf2,Heyl,Patz1,Sall1,Thap11,Actn4,Smarcc2,M…
3_Member	GO Molecular Functions	GO:0003690	double-stranded DNA binding	-22.9258	-19.6996	97/781	11568,11864,11878,12387,12611,13392,13592,13593,14634,16468,16476,16478,16597,16825,17127,17128,17130,17172,17216,17218,17268,17283,17425,17428,17685,17688,17865,17932,18044,18046,18071,18140,18504,18968,18996,19664,20181,20466,20586,20588,20664,20666,20667,20675,20677,20679,20683,20788,21406,21423,21429,21869,22026,22059,22601,22634,22772,22773,23871,23942,26914,50794,50873,53610,53626,54422,547…	Aebp1,Arnt2,Arx,Ctnnb1,Cebpg,Dlx2,Ebf2,Ebf3,Gli3,Jarid2,Jun,Jund,Klf12,Ldb1,Smad3,Smad4,Smad6,Ascl1,Mcm2,Mcm5,Meis1,Men1,Foxk1,Mnt,Msh2,Msh6,Mybl2,Myt1,Nfya,Nfyc,Nhlh1,Uhrf1,Pax2,Pola1,Pou4f1,Rbpj,Rxra,Sin3a,Smarca4,Smarcc1,Sox1,Sox11,Sox12,Sox3,Sox4,Sox6,Sp1,Srebf2,Tcf12,Tcf3,Ubtf,Nkx2-1,Nr2c2,Trp53,Yap1,Plagl1,Zic2,Zic3,Ets1,Mta2,H2afy,Klf13,Park2,Nono,Insm1,Barhl1,Fezf2,Heyl,Patz1,Sall1,Thap11…
3_Member	GO Molecular Functions	GO:0001012	RNA polymerase II regulatory region DNA binding	-18.8448	-15.967	77/605	11568,11864,11878,12387,12611,13392,13592,13593,14634,16468,16476,16478,16597,17127,17128,17130,17172,17268,17425,17428,17865,17932,18044,18046,18071,18504,18996,19664,20181,20586,20588,20664,20666,20675,20679,20683,20788,21406,21423,21869,22026,22059,22601,22634,22772,22773,23871,23942,26914,50794,53610,53626,54422,54713,56198,56218,58198,59016,60595,68094,71458,71514,72475,73181,78912,100182,10…	Aebp1,Arnt2,Arx,Ctnnb1,Cebpg,Dlx2,Ebf2,Ebf3,Gli3,Jarid2,Jun,Jund,Klf12,Smad3,Smad4,Smad6,Ascl1,Meis1,Foxk1,Mnt,Mybl2,Myt1,Nfya,Nfyc,Nhlh1,Pax2,Pou4f1,Rbpj,Rxra,Smarca4,Smarcc1,Sox1,Sox11,Sox3,Sox6,Sp1,Srebf2,Tcf12,Tcf3,Nkx2-1,Nr2c2,Trp53,Yap1,Plagl1,Zic2,Zic3,Ets1,Mta2,H2afy,Klf13,Nono,Insm1,Barhl1,Fezf2,Heyl,Patz1,Sall1,Thap11,Actn4,Smarcc2,Bcor,Sfpq,Ssbp3,Nfatc4,Sp2,Akna,Atf5,Chd4,Ehmt2,Prdm2,D…
3_Member	GO Molecular Functions	GO:0000981	RNA polymerase II transcription factor activity, sequence-specific DNA binding	-18.3937	-15.5587	83/699	11568,11819,11864,11878,12611,13392,13592,13593,13819,13875,14235,14886,16468,16476,16478,16597,17127,17128,17172,17268,17425,17428,17865,17932,18044,18046,18071,18504,18996,19664,20181,20664,20666,20667,20669,20677,20678,20679,20680,20683,20788,20842,21406,21423,21677,21869,21907,22026,22059,22634,22772,22773,23871,30046,50794,53626,54422,54711,54713,56198,56218,56484,58198,59016,72475,72667,731…	Aebp1,Nr2f2,Arnt2,Arx,Cebpg,Dlx2,Ebf2,Ebf3,Epas1,Erf,Foxm1,Gtf2i,Jarid2,Jun,Jund,Klf12,Smad3,Smad4,Ascl1,Meis1,Foxk1,Mnt,Mybl2,Myt1,Nfya,Nfyc,Nhlh1,Pax2,Pou4f1,Rbpj,Rxra,Sox1,Sox11,Sox12,Sox14,Sox4,Sox5,Sox6,Sox7,Sp1,Srebf2,Stag1,Tcf12,Tcf3,Tead2,Nkx2-1,Nr2e1,Nr2c2,Trp53,Plagl1,Zic2,Zic3,Ets1,Zfp292,Klf13,Insm1,Barhl1,Plagl2,Fezf2,Heyl,Patz1,Foxo3,Sall1,Thap11,Ssbp3,Zfp444,Nfatc4,Vgll3,Sp2,Akna,Z…
3_Member	GO Molecular Functions	GO:0008134	transcription factor binding	-16.0534	-13.3945	69/563	11545,11864,12387,12389,12419,12443,12611,13205,13211,13819,14534,14897,16476,16478,16825,17127,17128,17172,18044,18046,18432,18504,18572,19664,20181,20466,20586,20683,21372,21406,21423,21677,21869,22059,23942,23989,27223,56070,56381,56484,57741,58198,59036,60595,64383,67393,67661,69131,69562,71458,73181,75273,76044,104383,107932,108000,116870,170644,192176,209456,228790,230753,233908,234594,2706…	Parp1,Arnt2,Ctnnb1,Cav1,Cbx5,Ccnd1,Cebpg,Ddx3x,Dhx9,Epas1,Kat2a,Trip12,Jun,Jund,Ldb1,Smad3,Smad4,Ascl1,Nfya,Nfyc,Mybbp1a,Pax2,Pdcd11,Rbpj,Rxra,Sin3a,Smarca4,Sp1,Tbl1x,Tcf12,Tcf3,Tead2,Nkx2-1,Trp53,Mta2,Med24,Trp53bp1,Tcerg1,Spen,Foxo3,Noc2l,Sall1,Dact1,Actn4,Sirt2,Cxxc5,Ift172,Cdk12,Cdk13,Bcor,Nfatc4,Pelp1,Ncapg2,Rcor2,Chd4,Cenpf,Mta1,Ubn1,Flna,Trp53bp2,Asxl1,Thrap3,Fus,Cnot1,Taf1,Irf2bp1,Ep300,Z…
3_Member	GO Molecular Functions	GO:0000987	core promoter proximal region sequence-specific DNA binding	-12.5605	-10.1599	50/389	11864,12611,13592,13593,14634,16476,16478,17127,17128,17130,17172,17268,17865,18044,18046,18140,18504,19664,20586,20588,20664,20679,20683,20788,21406,21423,21429,22026,22772,22773,23871,23942,50794,53626,54713,56218,58198,59016,68094,72475,73181,78912,100182,107932,228913,236511,243937,320790,328572,329003	Arnt2,Cebpg,Ebf2,Ebf3,Gli3,Jun,Jund,Smad3,Smad4,Smad6,Ascl1,Meis1,Mybl2,Nfya,Nfyc,Uhrf1,Pax2,Rbpj,Smarca4,Smarcc1,Sox1,Sox6,Sp1,Srebf2,Tcf12,Tcf3,Ubtf,Nr2c2,Zic2,Zic3,Ets1,Mta2,Klf13,Insm1,Fezf2,Patz1,Sall1,Thap11,Smarcc2,Ssbp3,Nfatc4,Sp2,Akna,Chd4,Zfp217,Ago1,Zfp536,Chd7,Ep300,Zfp516
3_Member	GO Molecular Functions	GO:0001159	core promoter proximal region DNA binding	-12.4745	-10.0981	50/391	11864,12611,13592,13593,14634,16476,16478,17127,17128,17130,17172,17268,17865,18044,18046,18140,18504,19664,20586,20588,20664,20679,20683,20788,21406,21423,21429,22026,22772,22773,23871,23942,50794,53626,54713,56218,58198,59016,68094,72475,73181,78912,100182,107932,228913,236511,243937,320790,328572,329003	Arnt2,Cebpg,Ebf2,Ebf3,Gli3,Jun,Jund,Smad3,Smad4,Smad6,Ascl1,Meis1,Mybl2,Nfya,Nfyc,Uhrf1,Pax2,Rbpj,Smarca4,Smarcc1,Sox1,Sox6,Sp1,Srebf2,Tcf12,Tcf3,Ubtf,Nr2c2,Zic2,Zic3,Ets1,Mta2,Klf13,Insm1,Fezf2,Patz1,Sall1,Thap11,Smarcc2,Ssbp3,Nfatc4,Sp2,Akna,Chd4,Zfp217,Ago1,Zfp536,Chd7,Ep300,Zfp516
3_Member	GO Molecular Functions	GO:0001228	transcriptional activator activity, RNA polymerase II transcription regulatory region sequence-speci	-9.03464	-6.93504	43/382	11864,12611,13392,13592,13593,13819,16476,16478,17128,17268,17865,17932,18044,18046,18071,18996,19664,20664,20666,20667,20677,20683,20842,21406,21423,21907,22026,22059,22634,22772,22773,30046,50794,54422,54711,54713,56198,56218,56484,72475,100182,110593,328572	Arnt2,Cebpg,Dlx2,Ebf2,Ebf3,Epas1,Jun,Jund,Smad4,Meis1,Mybl2,Myt1,Nfya,Nfyc,Nhlh1,Pou4f1,Rbpj,Sox1,Sox11,Sox12,Sox4,Sp1,Stag1,Tcf12,Tcf3,Nr2e1,Nr2c2,Trp53,Plagl1,Zic2,Zic3,Zfp292,Klf13,Barhl1,Plagl2,Fezf2,Heyl,Patz1,Foxo3,Ssbp3,Akna,Prdm2,Ep300
3_Member	GO Molecular Functions	GO:0001077	transcriptional activator activity, RNA polymerase II core promoter proximal region sequence-specifi	-8.30297	-6.28504	34/275	11864,12611,13592,13593,13819,16476,16478,17128,17268,17865,18044,18046,18996,19664,20664,20666,20667,20677,20683,21406,21423,21907,22026,22059,22772,22773,30046,50794,54422,54711,56198,56218,72475,100182	Arnt2,Cebpg,Ebf2,Ebf3,Epas1,Jun,Jund,Smad4,Meis1,Mybl2,Nfya,Nfyc,Pou4f1,Rbpj,Sox1,Sox11,Sox12,Sox4,Sp1,Tcf12,Tcf3,Nr2e1,Nr2c2,Trp53,Zic2,Zic3,Zfp292,Klf13,Barhl1,Plagl2,Heyl,Patz1,Ssbp3,Akna
4_Summary	GO Biological Processes	GO:0007417	central nervous system development	-25.1902	-21.8501	102/796	11350,11819,11864,11878,11977,12316,12387,12558,12569,12824,12825,12826,13176,13392,13797,13805,13844,13845,14183,14451,14534,14634,14766,15416,16001,16777,16779,16825,16873,16897,17172,18053,18109,18187,18420,18504,18541,18996,19305,19664,20377,20460,20511,20586,20664,20666,20667,20675,20677,20678,20679,20689,20743,20779,21869,21907,21974,22026,22059,22352,22370,22772,26564,54422,54713,56484,581…	Abl1,Nr2f2,Arnt2,Arx,Atp7a,Aspm,Ctnnb1,Cdh2,Cdk5r1,Col2a1,Col3a1,Col4a1,Dcc,Dlx2,Emx2,Eng,Ephb2,Ephb3,Fgfr2,Gas1,Kat2a,Gli3,Adgrg1,Hoxb8,Igf1r,Lamb1,Lamb2,Ldb1,Lhx5,Llgl1,Ascl1,Ngfr,Mycn,Nrp2,Otp,Pax2,Pcnt,Pou4f1,Pex5,Rbpj,Sfrp1,Stil,Slc1a2,Smarca4,Sox1,Sox11,Sox12,Sox3,Sox4,Sox5,Sox6,Sall3,Sptbn2,Src,Nkx2-1,Nr2e1,Top2b,Nr2c2,Trp53,Vim,Vtn,Zic2,Ror2,Barhl1,Fezf2,Foxo3,Sall1,Sirt2,Tmem57,Anp32b,If…
4_Member	GO Biological Processes	GO:0007417	central nervous system development	-25.1902	-21.8501	102/796	11350,11819,11864,11878,11977,12316,12387,12558,12569,12824,12825,12826,13176,13392,13797,13805,13844,13845,14183,14451,14534,14634,14766,15416,16001,16777,16779,16825,16873,16897,17172,18053,18109,18187,18420,18504,18541,18996,19305,19664,20377,20460,20511,20586,20664,20666,20667,20675,20677,20678,20679,20689,20743,20779,21869,21907,21974,22026,22059,22352,22370,22772,26564,54422,54713,56484,581…	Abl1,Nr2f2,Arnt2,Arx,Atp7a,Aspm,Ctnnb1,Cdh2,Cdk5r1,Col2a1,Col3a1,Col4a1,Dcc,Dlx2,Emx2,Eng,Ephb2,Ephb3,Fgfr2,Gas1,Kat2a,Gli3,Adgrg1,Hoxb8,Igf1r,Lamb1,Lamb2,Ldb1,Lhx5,Llgl1,Ascl1,Ngfr,Mycn,Nrp2,Otp,Pax2,Pcnt,Pou4f1,Pex5,Rbpj,Sfrp1,Stil,Slc1a2,Smarca4,Sox1,Sox11,Sox12,Sox3,Sox4,Sox5,Sox6,Sall3,Sptbn2,Src,Nkx2-1,Nr2e1,Top2b,Nr2c2,Trp53,Vim,Vtn,Zic2,Ror2,Barhl1,Fezf2,Foxo3,Sall1,Sirt2,Tmem57,Anp32b,If…
4_Member	GO Biological Processes	GO:0007420	brain development	-22.2512	-19.0572	81/583	11350,11819,11864,11878,11977,12316,12387,12558,12569,12825,12826,13392,13797,13844,13845,14183,14451,14534,14634,14766,16001,16777,16825,16873,16897,17172,18187,18420,18504,18541,18996,19305,19664,20377,20460,20511,20586,20664,20675,20689,20743,20779,21869,21907,21974,22026,22059,54422,54713,56484,58198,66146,67628,67661,67772,68094,68911,70433,71175,71228,72475,74762,76574,77579,104318,104346,1…	Abl1,Nr2f2,Arnt2,Arx,Atp7a,Aspm,Ctnnb1,Cdh2,Cdk5r1,Col3a1,Col4a1,Dlx2,Emx2,Ephb2,Ephb3,Fgfr2,Gas1,Kat2a,Gli3,Adgrg1,Igf1r,Lamb1,Ldb1,Lhx5,Llgl1,Ascl1,Nrp2,Otp,Pax2,Pcnt,Pou4f1,Pex5,Rbpj,Sfrp1,Stil,Slc1a2,Smarca4,Sox1,Sox3,Sall3,Sptbn2,Src,Nkx2-1,Nr2e1,Top2b,Nr2c2,Trp53,Barhl1,Fezf2,Foxo3,Sall1,Tmem57,Anp32b,Ift172,Chd8,Smarcc2,Pygo2,Draxin,Nipbl,Dlg5,Ssbp3,Mdga1,Mfsd2a,Myh10,Csnk1d,Gas8,Atf5,Cenp…
4_Member	GO Biological Processes	GO:0060322	head development	-22.0091	-18.845	84/627	11350,11819,11864,11878,11977,12316,12387,12558,12569,12825,12826,13392,13797,13844,13845,14183,14451,14534,14634,14766,16001,16777,16825,16873,16897,17172,17390,18187,18420,18504,18541,18996,19305,19664,20377,20460,20511,20586,20664,20675,20689,20743,20779,20897,21869,21907,21974,22026,22059,54422,54713,56484,58198,66146,67628,67661,67772,68094,68911,70433,71175,71228,72475,74392,74762,76574,775…	Abl1,Nr2f2,Arnt2,Arx,Atp7a,Aspm,Ctnnb1,Cdh2,Cdk5r1,Col3a1,Col4a1,Dlx2,Emx2,Ephb2,Ephb3,Fgfr2,Gas1,Kat2a,Gli3,Adgrg1,Igf1r,Lamb1,Ldb1,Lhx5,Llgl1,Ascl1,Mmp2,Nrp2,Otp,Pax2,Pcnt,Pou4f1,Pex5,Rbpj,Sfrp1,Stil,Slc1a2,Smarca4,Sox1,Sox3,Sall3,Sptbn2,Src,Stra6,Nkx2-1,Nr2e1,Top2b,Nr2c2,Trp53,Barhl1,Fezf2,Foxo3,Sall1,Tmem57,Anp32b,Ift172,Chd8,Smarcc2,Pygo2,Draxin,Nipbl,Dlg5,Ssbp3,Specc1l,Mdga1,Mfsd2a,Myh10,Cs…
4_Member	GO Biological Processes	GO:0030900	forebrain development	-11.9139	-9.56934	47/364	11819,11878,11977,12316,12387,12558,12569,12825,13392,13797,13844,13845,14183,14534,14634,14766,16777,16873,17172,18187,18420,18541,18996,19305,19664,20460,20511,20586,20664,20675,20689,20779,21869,21907,21974,54713,58198,68094,70433,74762,76574,77579,107503,223697,235626,242620,320790	Nr2f2,Arx,Atp7a,Aspm,Ctnnb1,Cdh2,Cdk5r1,Col3a1,Dlx2,Emx2,Ephb2,Ephb3,Fgfr2,Kat2a,Gli3,Adgrg1,Lamb1,Lhx5,Ascl1,Nrp2,Otp,Pcnt,Pou4f1,Pex5,Rbpj,Stil,Slc1a2,Smarca4,Sox1,Sox3,Sall3,Src,Nkx2-1,Nr2e1,Top2b,Fezf2,Sall1,Smarcc2,Draxin,Mdga1,Mfsd2a,Myh10,Atf5,Sun2,Setd2,Dmrta2,Chd7
4_Member	GO Biological Processes	GO:0045165	cell fate commitment	-11.2775	-8.99423	38/262	11819,11878,12387,13392,13592,13819,14183,14451,14634,16542,17128,17172,17283,18504,18996,19664,20377,20586,20664,20667,20678,20679,21423,21869,21907,22059,22083,26564,50523,54624,54713,68094,76246,103551,110147,225207,242620,268396	Nr2f2,Arx,Ctnnb1,Dlx2,Ebf2,Epas1,Fgfr2,Gas1,Gli3,Kdr,Smad4,Ascl1,Men1,Pax2,Pou4f1,Rbpj,Sfrp1,Smarca4,Sox1,Sox12,Sox5,Sox6,Tcf3,Nkx2-1,Nr2e1,Trp53,Ctr9,Ror2,Lats2,Paf1,Fezf2,Smarcc2,Rtf1,Epop,Ehmt2,Zfp521,Dmrta2,Sh3pxd2b
5_Summary	GO Biological Processes	GO:0010564	regulation of cell cycle process	-21.775	-18.639	73/492	12006,12009,12144,12236,12387,12443,12444,12454,12537,12569,12577,13006,13194,13205,14183,14235,16001,16337,16551,16906,16973,17283,17535,18005,18432,18596,18996,19386,20112,20377,20460,20466,20677,20913,21423,21951,22059,22591,23834,24061,26914,52468,53626,56194,59036,64383,66515,67177,67628,68964,70235,70799,71472,71514,71819,72119,74996,77011,81702,101565,107503,108000,108911,108989,208643,216…	Axin2,Cep131,Blm,Bub1b,Ctnnb1,Ccnd1,Ccnd2,Ccnk,Cdk11b,Cdk5r1,Cdkn1c,Smc3,Ddb1,Ddx3x,Fgfr2,Foxm1,Igf1r,Insr,Kif11,Lmnb1,Lrp5,Men1,Mre11a,Nek2,Mybbp1a,Pdgfrb,Pou4f1,Ranbp2,Rps6ka2,Sfrp1,Stil,Sin3a,Sox4,Stxbp4,Tcf3,Tnks,Trp53,Xpc,Cdc6,Smc1a,H2afy,Ctdsp2,Insm1,Prpf40a,Dact1,Sirt2,Cul7,Cdt1,Anp32b,Ctc1,Poc1a,Cep192,Usp19,Sfpq,Kif23,Tpx2,Usp47,Ticrr,Ankrd17,Ccp110,Atf5,Cenpf,Rcc2,Tpr,Eif4g1,Git1,Wapl,C…
5_Member	GO Biological Processes	GO:0010564	regulation of cell cycle process	-21.775	-18.639	73/492	12006,12009,12144,12236,12387,12443,12444,12454,12537,12569,12577,13006,13194,13205,14183,14235,16001,16337,16551,16906,16973,17283,17535,18005,18432,18596,18996,19386,20112,20377,20460,20466,20677,20913,21423,21951,22059,22591,23834,24061,26914,52468,53626,56194,59036,64383,66515,67177,67628,68964,70235,70799,71472,71514,71819,72119,74996,77011,81702,101565,107503,108000,108911,108989,208643,216…	Axin2,Cep131,Blm,Bub1b,Ctnnb1,Ccnd1,Ccnd2,Ccnk,Cdk11b,Cdk5r1,Cdkn1c,Smc3,Ddb1,Ddx3x,Fgfr2,Foxm1,Igf1r,Insr,Kif11,Lmnb1,Lrp5,Men1,Mre11a,Nek2,Mybbp1a,Pdgfrb,Pou4f1,Ranbp2,Rps6ka2,Sfrp1,Stil,Sin3a,Sox4,Stxbp4,Tcf3,Tnks,Trp53,Xpc,Cdc6,Smc1a,H2afy,Ctdsp2,Insm1,Prpf40a,Dact1,Sirt2,Cul7,Cdt1,Anp32b,Ctc1,Poc1a,Cep192,Usp19,Sfpq,Kif23,Tpx2,Usp47,Ticrr,Ankrd17,Ccp110,Atf5,Cenpf,Rcc2,Tpr,Eif4g1,Git1,Wapl,C…
5_Member	GO Biological Processes	GO:0007346	regulation of mitotic cell cycle	-17.6331	-14.884	61/423	11350,12144,12236,12387,12443,12444,12537,12577,13194,13205,13685,14183,14451,16001,16337,16551,16906,16973,17127,17172,17535,17685,18005,18596,19386,20460,20466,20677,21423,21951,21973,21974,22059,22591,23834,24061,26914,52468,59036,66515,67628,68964,70799,72119,74996,77011,81702,108000,108911,108989,208628,208643,216825,229543,229841,230126,231803,235559,240641,269582,434130	Abl1,Blm,Bub1b,Ctnnb1,Ccnd1,Ccnd2,Cdk11b,Cdkn1c,Ddb1,Ddx3x,Eif4ebp1,Fgfr2,Gas1,Igf1r,Insr,Kif11,Lmnb1,Lrp5,Smad3,Ascl1,Mre11a,Msh2,Nek2,Pdgfrb,Ranbp2,Stil,Sin3a,Sox4,Tcf3,Tnks,Top2a,Top2b,Trp53,Xpc,Cdc6,Smc1a,H2afy,Ctdsp2,Dact1,Cul7,Anp32b,Ctc1,Cep192,Tpx2,Usp47,Ticrr,Ankrd17,Cenpf,Rcc2,Tpr,Kntc1,Eif4g1,Usp22,Ints3,Cenpe,Shb,Mepce,Topbp1,Kif20b,Clspn,Ccdc8
5_Member	GO Biological Processes	GO:0045787	positive regulation of cell cycle	-13.842	-11.3652	46/311	11350,12125,12443,12444,12454,12569,13205,13685,14183,16001,16337,16906,16973,17172,18432,18596,18996,19386,20460,20466,20677,20779,20913,21423,21907,22059,23834,26914,53626,64383,67628,69807,70235,71472,71514,71819,81702,108911,108989,110606,208643,216825,229841,230126,231803,240641	Abl1,Bcl2l11,Ccnd1,Ccnd2,Ccnk,Cdk5r1,Ddx3x,Eif4ebp1,Fgfr2,Igf1r,Insr,Lmnb1,Lrp5,Ascl1,Mybbp1a,Pdgfrb,Pou4f1,Ranbp2,Stil,Sin3a,Sox4,Src,Stxbp4,Tcf3,Nr2e1,Trp53,Cdc6,H2afy,Insm1,Sirt2,Anp32b,Trim32,Poc1a,Usp19,Sfpq,Kif23,Ankrd17,Rcc2,Tpr,Fntb,Eif4g1,Usp22,Cenpe,Shb,Mepce,Kif20b
5_Member	GO Biological Processes	GO:0044772	mitotic cell cycle phase transition	-11.0778	-8.80953	42/317	12144,12236,12443,12444,12530,12577,13194,13205,13685,14235,16906,17535,18671,18973,19386,20460,20466,20677,21423,22059,22591,23834,50523,52468,59036,67628,67655,68964,70799,74996,76707,77011,81702,108000,108911,108989,208643,229841,231803,235559,269582,320595	Blm,Bub1b,Ccnd1,Ccnd2,Cdc25a,Cdkn1c,Ddb1,Ddx3x,Eif4ebp1,Foxm1,Lmnb1,Mre11a,Abcb1a,Pole,Ranbp2,Stil,Sin3a,Sox4,Tcf3,Trp53,Xpc,Cdc6,Lats2,Ctdsp2,Dact1,Anp32b,Ctdp1,Ctc1,Cep192,Usp47,Clasp1,Ticrr,Ankrd17,Cenpf,Rcc2,Tpr,Eif4g1,Cenpe,Mepce,Topbp1,Clspn,Phf8
5_Member	GO Biological Processes	GO:1901987	regulation of cell cycle phase transition	-10.9897	-8.74996	36/243	12144,12236,12443,12444,12577,13194,13205,16906,17283,17535,20460,20466,20677,20913,21423,22059,22591,23834,26914,52468,59036,67628,68964,70799,74996,77011,81702,107503,108000,108911,108989,208643,229841,231803,235559,269582	Blm,Bub1b,Ccnd1,Ccnd2,Cdkn1c,Ddb1,Ddx3x,Lmnb1,Men1,Mre11a,Stil,Sin3a,Sox4,Stxbp4,Tcf3,Trp53,Xpc,Cdc6,H2afy,Ctdsp2,Dact1,Anp32b,Ctc1,Cep192,Usp47,Ticrr,Ankrd17,Atf5,Cenpf,Rcc2,Tpr,Eif4g1,Cenpe,Mepce,Topbp1,Clspn
5_Member	GO Biological Processes	GO:0090068	positive regulation of cell cycle process	-9.78312	-7.61616	31/205	12443,12444,12569,13205,16001,16337,16973,18432,18596,18996,19386,20466,20677,20913,22059,23834,26914,53626,64383,67628,70235,71472,71514,71819,81702,108911,108989,208643,229841,231803,240641	Ccnd1,Ccnd2,Cdk5r1,Ddx3x,Igf1r,Insr,Lrp5,Mybbp1a,Pdgfrb,Pou4f1,Ranbp2,Sin3a,Sox4,Stxbp4,Trp53,Cdc6,H2afy,Insm1,Sirt2,Anp32b,Poc1a,Usp19,Sfpq,Kif23,Ankrd17,Rcc2,Tpr,Eif4g1,Cenpe,Mepce,Kif20b
5_Member	GO Biological Processes	GO:1901990	regulation of mitotic cell cycle phase transition	-9.37867	-7.23946	32/225	12144,12236,12443,12444,12577,13194,13205,16906,17535,20460,20466,20677,21423,22059,22591,23834,52468,59036,67628,68964,70799,74996,77011,81702,108000,108911,108989,208643,229841,231803,235559,269582	Blm,Bub1b,Ccnd1,Ccnd2,Cdkn1c,Ddb1,Ddx3x,Lmnb1,Mre11a,Stil,Sin3a,Sox4,Tcf3,Trp53,Xpc,Cdc6,Ctdsp2,Dact1,Anp32b,Ctc1,Cep192,Usp47,Ticrr,Ankrd17,Cenpf,Rcc2,Tpr,Eif4g1,Cenpe,Mepce,Topbp1,Clspn
5_Member	GO Biological Processes	GO:0045931	positive regulation of mitotic cell cycle	-7.61839	-5.69654	22/137	11350,12443,12444,13205,13685,16001,16337,16973,18596,19386,20466,26914,67628,81702,108911,108989,208643,216825,229841,230126,231803,240641	Abl1,Ccnd1,Ccnd2,Ddx3x,Eif4ebp1,Igf1r,Insr,Lrp5,Pdgfrb,Ranbp2,Sin3a,H2afy,Anp32b,Ankrd17,Rcc2,Tpr,Eif4g1,Usp22,Cenpe,Shb,Mepce,Kif20b
5_Member	GO Biological Processes	GO:0044843	cell cycle G1/S phase transition	-4.60583	-3.06734	20/176	12443,12444,12530,13205,13685,17283,18973,19386,20677,20913,21423,22059,50523,52468,59036,67628,81702,208643,231803,320595	Ccnd1,Ccnd2,Cdc25a,Ddx3x,Eif4ebp1,Men1,Pole,Ranbp2,Sox4,Stxbp4,Tcf3,Trp53,Lats2,Ctdsp2,Dact1,Anp32b,Ankrd17,Eif4g1,Mepce,Phf8
5_Member	GO Biological Processes	GO:1901989	positive regulation of cell cycle phase transition	-4.3335	-2.83283	11/65	12443,12444,13205,20466,20913,67628,81702,108911,208643,229841,231803	Ccnd1,Ccnd2,Ddx3x,Sin3a,Stxbp4,Anp32b,Ankrd17,Rcc2,Eif4g1,Cenpe,Mepce
5_Member	GO Biological Processes	GO:1901992	positive regulation of mitotic cell cycle phase transition	-3.99688	-2.53812	10/59	12443,12444,13205,20466,67628,81702,108911,208643,229841,231803	Ccnd1,Ccnd2,Ddx3x,Sin3a,Anp32b,Ankrd17,Rcc2,Eif4g1,Cenpe,Mepce
5_Member	GO Biological Processes	GO:1900087	positive regulation of G1/S transition of mitotic cell cycle	-3.07465	-1.76308	6/29	12444,13205,67628,81702,208643,231803	Ccnd2,Ddx3x,Anp32b,Ankrd17,Eif4g1,Mepce
6_Summary	GO Biological Processes	GO:0016055	Wnt signaling pathway	-21.0694	-17.9597	64/397	11350,12006,12316,12387,12389,12443,12558,13194,13205,14183,14296,14370,14634,14734,14783,16825,16973,17127,19664,20377,20586,20677,20680,20779,20869,21372,21844,21887,21951,22083,22402,22601,23805,26564,27041,29806,50523,50873,54624,56332,56484,57265,58198,59036,64297,66743,67488,67772,68911,70433,71461,72114,72345,73181,75723,76246,77578,93840,93960,104318,212398,353310,494504,606496,18053,5632…	Abl1,Axin2,Aspm,Ctnnb1,Cav1,Ccnd1,Cdh2,Ddb1,Ddx3x,Fgfr2,Frat1,Fzd8,Gli3,Gpc3,Grb10,Ldb1,Lrp5,Smad3,Rbpj,Sfrp1,Smarca4,Sox4,Sox7,Src,Stk11,Tbl1x,Tiam1,Tle3,Tnks,Ctr9,Wisp1,Yap1,Apc2,Ror2,G3bp1,Limd1,Lats2,Park2,Paf1,Amotl2,Foxo3,Fzd2,Sall1,Dact1,Gprc5b,Rnf220,Calcoco1,Chd8,Pygo2,Draxin,Ptk7,Zbed3,Amer1,Nfatc4,Amotl1,Rtf1,Bcl9,Vangl2,Nkd1,Csnk1d,Frat2,Zfp703,Apcdd1,Gsk3a,Ngfr,Dbn1,Rims2
6_Member	GO Biological Processes	GO:0016055	Wnt signaling pathway	-21.0694	-17.9597	64/397	11350,12006,12316,12387,12389,12443,12558,13194,13205,14183,14296,14370,14634,14734,14783,16825,16973,17127,19664,20377,20586,20677,20680,20779,20869,21372,21844,21887,21951,22083,22402,22601,23805,26564,27041,29806,50523,50873,54624,56332,56484,57265,58198,59036,64297,66743,67488,67772,68911,70433,71461,72114,72345,73181,75723,76246,77578,93840,93960,104318,212398,353310,494504,606496	Abl1,Axin2,Aspm,Ctnnb1,Cav1,Ccnd1,Cdh2,Ddb1,Ddx3x,Fgfr2,Frat1,Fzd8,Gli3,Gpc3,Grb10,Ldb1,Lrp5,Smad3,Rbpj,Sfrp1,Smarca4,Sox4,Sox7,Src,Stk11,Tbl1x,Tiam1,Tle3,Tnks,Ctr9,Wisp1,Yap1,Apc2,Ror2,G3bp1,Limd1,Lats2,Park2,Paf1,Amotl2,Foxo3,Fzd2,Sall1,Dact1,Gprc5b,Rnf220,Calcoco1,Chd8,Pygo2,Draxin,Ptk7,Zbed3,Amer1,Nfatc4,Amotl1,Rtf1,Bcl9,Vangl2,Nkd1,Csnk1d,Frat2,Zfp703,Apcdd1,Gsk3a
6_Member	GO Biological Processes	GO:0198738	cell-cell signaling by wnt	-21.0097	-17.9248	64/398	11350,12006,12316,12387,12389,12443,12558,13194,13205,14183,14296,14370,14634,14734,14783,16825,16973,17127,19664,20377,20586,20677,20680,20779,20869,21372,21844,21887,21951,22083,22402,22601,23805,26564,27041,29806,50523,50873,54624,56332,56484,57265,58198,59036,64297,66743,67488,67772,68911,70433,71461,72114,72345,73181,75723,76246,77578,93840,93960,104318,212398,353310,494504,606496	Abl1,Axin2,Aspm,Ctnnb1,Cav1,Ccnd1,Cdh2,Ddb1,Ddx3x,Fgfr2,Frat1,Fzd8,Gli3,Gpc3,Grb10,Ldb1,Lrp5,Smad3,Rbpj,Sfrp1,Smarca4,Sox4,Sox7,Src,Stk11,Tbl1x,Tiam1,Tle3,Tnks,Ctr9,Wisp1,Yap1,Apc2,Ror2,G3bp1,Limd1,Lats2,Park2,Paf1,Amotl2,Foxo3,Fzd2,Sall1,Dact1,Gprc5b,Rnf220,Calcoco1,Chd8,Pygo2,Draxin,Ptk7,Zbed3,Amer1,Nfatc4,Amotl1,Rtf1,Bcl9,Vangl2,Nkd1,Csnk1d,Frat2,Zfp703,Apcdd1,Gsk3a
6_Member	GO Biological Processes	GO:1905114	cell surface receptor signaling pathway involved in cell-cell signaling	-18.7553	-15.9065	67/476	11350,12006,12316,12387,12389,12443,12558,13194,13205,14183,14296,14370,14634,14734,14783,16825,16973,17127,18053,19664,20377,20586,20677,20680,20779,20869,21372,21844,21887,21951,22083,22402,22601,23805,26564,27041,29806,50523,50873,54624,56320,56332,56484,57265,58198,59036,64297,66743,67488,67772,68911,70433,71461,72114,72345,73181,75723,76246,77578,93840,93960,104318,116838,212398,353310,49450…	Abl1,Axin2,Aspm,Ctnnb1,Cav1,Ccnd1,Cdh2,Ddb1,Ddx3x,Fgfr2,Frat1,Fzd8,Gli3,Gpc3,Grb10,Ldb1,Lrp5,Smad3,Ngfr,Rbpj,Sfrp1,Smarca4,Sox4,Sox7,Src,Stk11,Tbl1x,Tiam1,Tle3,Tnks,Ctr9,Wisp1,Yap1,Apc2,Ror2,G3bp1,Limd1,Lats2,Park2,Paf1,Dbn1,Amotl2,Foxo3,Fzd2,Sall1,Dact1,Gprc5b,Rnf220,Calcoco1,Chd8,Pygo2,Draxin,Ptk7,Zbed3,Amer1,Nfatc4,Amotl1,Rtf1,Bcl9,Vangl2,Nkd1,Csnk1d,Rims2,Frat2,Zfp703,Apcdd1,Gsk3a
6_Member	GO Biological Processes	GO:0060070	canonical Wnt signaling pathway	-15.5052	-12.9054	42/237	12006,12316,12387,12389,12443,12558,14183,14370,14634,14734,16973,17127,19664,20377,20677,20680,20779,20869,21372,21951,22601,23805,26564,27041,29806,50523,50873,56484,57265,59036,64297,66743,67772,68911,70433,71461,72114,72345,77578,93960,104318,353310	Axin2,Aspm,Ctnnb1,Cav1,Ccnd1,Cdh2,Fgfr2,Fzd8,Gli3,Gpc3,Lrp5,Smad3,Rbpj,Sfrp1,Sox4,Sox7,Src,Stk11,Tbl1x,Tnks,Yap1,Apc2,Ror2,G3bp1,Limd1,Lats2,Park2,Foxo3,Fzd2,Dact1,Gprc5b,Rnf220,Chd8,Pygo2,Draxin,Ptk7,Zbed3,Amer1,Bcl9,Nkd1,Csnk1d,Zfp703
6_Member	GO Biological Processes	GO:0030111	regulation of Wnt signaling pathway	-14.5901	-12.0562	42/251	11350,12006,12316,12389,12443,12558,14183,14634,14734,14783,16973,19664,20377,20586,20677,20680,20779,20869,21844,21951,22601,23805,26564,27041,29806,50523,50873,56484,58198,59036,64297,66743,67772,70433,72114,72345,73181,93840,93960,104318,353310,494504	Abl1,Axin2,Aspm,Cav1,Ccnd1,Cdh2,Fgfr2,Gli3,Gpc3,Grb10,Lrp5,Rbpj,Sfrp1,Smarca4,Sox4,Sox7,Src,Stk11,Tiam1,Tnks,Yap1,Apc2,Ror2,G3bp1,Limd1,Lats2,Park2,Foxo3,Sall1,Dact1,Gprc5b,Rnf220,Chd8,Draxin,Zbed3,Amer1,Nfatc4,Vangl2,Nkd1,Csnk1d,Zfp703,Apcdd1
6_Member	GO Biological Processes	GO:0060828	regulation of canonical Wnt signaling pathway	-11.9368	-9.58345	32/181	12006,12316,12389,12558,14183,14634,14734,16973,19664,20377,20677,20680,20779,21951,22601,23805,26564,27041,29806,50523,50873,56484,59036,64297,66743,67772,70433,72114,72345,93960,104318,353310	Axin2,Aspm,Cav1,Cdh2,Fgfr2,Gli3,Gpc3,Lrp5,Rbpj,Sfrp1,Sox4,Sox7,Src,Tnks,Yap1,Apc2,Ror2,G3bp1,Limd1,Lats2,Park2,Foxo3,Dact1,Gprc5b,Rnf220,Chd8,Draxin,Zbed3,Amer1,Nkd1,Csnk1d,Zfp703
6_Member	GO Biological Processes	GO:0030177	positive regulation of Wnt signaling pathway	-8.91868	-6.83401	21/107	11350,12316,12389,14183,14734,19664,20377,20586,20677,20779,21951,22601,26564,58198,59036,64297,66743,72114,72345,93960,104318	Abl1,Aspm,Cav1,Fgfr2,Gpc3,Rbpj,Sfrp1,Smarca4,Sox4,Src,Tnks,Yap1,Ror2,Sall1,Dact1,Gprc5b,Rnf220,Zbed3,Amer1,Nkd1,Csnk1d
6_Member	GO Biological Processes	GO:0030178	negative regulation of Wnt signaling pathway	-7.7383	-5.80165	22/135	12006,12389,12443,12558,14634,14734,14783,20377,23805,26564,27041,29806,50523,50873,56484,59036,67772,70433,72345,73181,93960,494504	Axin2,Cav1,Ccnd1,Cdh2,Gli3,Gpc3,Grb10,Sfrp1,Apc2,Ror2,G3bp1,Limd1,Lats2,Park2,Foxo3,Dact1,Chd8,Draxin,Amer1,Nfatc4,Nkd1,Apcdd1
6_Member	GO Biological Processes	GO:0090263	positive regulation of canonical Wnt signaling pathway	-6.74819	-4.92788	15/74	12316,12389,14183,19664,20377,20677,20779,21951,22601,26564,64297,66743,72114,72345,104318	Aspm,Cav1,Fgfr2,Rbpj,Sfrp1,Sox4,Src,Tnks,Yap1,Ror2,Gprc5b,Rnf220,Zbed3,Amer1,Csnk1d
7_Summary	GO Biological Processes	GO:0072358	cardiovascular system development	-20.4388	-17.3775	85/676	11350,11504,11819,11977,12387,12389,12558,12562,12822,12825,12826,12827,12831,12843,12929,13805,13819,13844,13845,13846,14183,14235,14370,14634,14734,14766,14886,16402,16476,16542,16775,16973,17130,17268,17390,17886,17975,17999,18053,18187,18541,18596,18613,18760,19664,20181,20586,20677,20869,20897,21677,21687,21846,21907,22344,22601,23871,29876,50767,66515,66549,67628,69538,71461,73181,77579,785…	Abl1,Adamts1,Nr2f2,Atp7a,Ctnnb1,Cav1,Cdh2,Cdh5,Col18a1,Col3a1,Col4a1,Col4a2,Col5a1,Col1a2,Crkl,Eng,Epas1,Ephb2,Ephb3,Ephb4,Fgfr2,Foxm1,Fzd8,Gli3,Gpc3,Adgrg1,Gtf2i,Itga5,Jun,Kdr,Lama4,Lrp5,Smad6,Meis1,Mmp2,Myh9,Ncl,Nedd4,Ngfr,Nrp2,Pcnt,Pdgfrb,Pecam1,Prkd1,Rbpj,Rxra,Smarca4,Sox4,Stk11,Stra6,Tead2,Tek,Tie1,Nr2e1,Vezf1,Yap1,Ets1,Clic4,Pnpla6,Cul7,Aggf1,Anp32b,Antxr1,Ptk7,Nfatc4,Myh10,Adgra2,Sp2,Ankrd…
7_Member	GO Biological Processes	GO:0072358	cardiovascular system development	-20.4388	-17.3775	85/676	11350,11504,11819,11977,12387,12389,12558,12562,12822,12825,12826,12827,12831,12843,12929,13805,13819,13844,13845,13846,14183,14235,14370,14634,14734,14766,14886,16402,16476,16542,16775,16973,17130,17268,17390,17886,17975,17999,18053,18187,18541,18596,18613,18760,19664,20181,20586,20677,20869,20897,21677,21687,21846,21907,22344,22601,23871,29876,50767,66515,66549,67628,69538,71461,73181,77579,785…	Abl1,Adamts1,Nr2f2,Atp7a,Ctnnb1,Cav1,Cdh2,Cdh5,Col18a1,Col3a1,Col4a1,Col4a2,Col5a1,Col1a2,Crkl,Eng,Epas1,Ephb2,Ephb3,Ephb4,Fgfr2,Foxm1,Fzd8,Gli3,Gpc3,Adgrg1,Gtf2i,Itga5,Jun,Kdr,Lama4,Lrp5,Smad6,Meis1,Mmp2,Myh9,Ncl,Nedd4,Ngfr,Nrp2,Pcnt,Pdgfrb,Pecam1,Prkd1,Rbpj,Rxra,Smarca4,Sox4,Stk11,Stra6,Tead2,Tek,Tie1,Nr2e1,Vezf1,Yap1,Ets1,Clic4,Pnpla6,Cul7,Aggf1,Anp32b,Antxr1,Ptk7,Nfatc4,Myh10,Adgra2,Sp2,Ankrd…
7_Member	GO Biological Processes	GO:0001944	vasculature development	-19.3535	-16.3935	82/661	11504,11819,11977,12387,12389,12558,12562,12822,12825,12826,12827,12831,12843,12929,13805,13819,13844,13845,13846,14183,14235,14370,14634,14734,14766,14886,16402,16476,16542,16775,16973,17130,17268,17390,17886,17975,17999,18053,18187,18541,18596,18613,18760,19664,20181,20586,20677,20869,20897,21677,21687,21846,21907,22344,22601,23871,29876,50767,66515,66549,67628,69538,71461,73181,77579,78560,817…	Adamts1,Nr2f2,Atp7a,Ctnnb1,Cav1,Cdh2,Cdh5,Col18a1,Col3a1,Col4a1,Col4a2,Col5a1,Col1a2,Crkl,Eng,Epas1,Ephb2,Ephb3,Ephb4,Fgfr2,Foxm1,Fzd8,Gli3,Gpc3,Adgrg1,Gtf2i,Itga5,Jun,Kdr,Lama4,Lrp5,Smad6,Meis1,Mmp2,Myh9,Ncl,Nedd4,Ngfr,Nrp2,Pcnt,Pdgfrb,Pecam1,Prkd1,Rbpj,Rxra,Smarca4,Sox4,Stk11,Stra6,Tead2,Tek,Tie1,Nr2e1,Vezf1,Yap1,Ets1,Clic4,Pnpla6,Cul7,Aggf1,Anp32b,Antxr1,Ptk7,Nfatc4,Myh10,Adgra2,Ankrd17,Mcam,V…
7_Member	GO Biological Processes	GO:0048514	blood vessel morphogenesis	-14.4526	-11.9254	64/534	11504,11819,12387,12389,12558,12822,12825,12826,12827,13805,13819,13844,13845,13846,14183,14235,14370,14766,14886,16402,16476,16542,16973,17130,17268,17390,17886,17975,17999,18053,18187,18596,18613,18760,19664,20181,20586,20677,20897,21677,21687,21846,21907,22344,22601,23871,29876,50767,66515,66549,73181,78560,84004,93840,105450,107449,107589,192176,230126,235626,238328,242687,320790,329941	Adamts1,Nr2f2,Ctnnb1,Cav1,Cdh2,Col18a1,Col3a1,Col4a1,Col4a2,Eng,Epas1,Ephb2,Ephb3,Ephb4,Fgfr2,Foxm1,Fzd8,Adgrg1,Gtf2i,Itga5,Jun,Kdr,Lrp5,Smad6,Meis1,Mmp2,Myh9,Ncl,Nedd4,Ngfr,Nrp2,Pdgfrb,Pecam1,Prkd1,Rbpj,Rxra,Smarca4,Sox4,Stra6,Tead2,Tek,Tie1,Nr2e1,Vezf1,Yap1,Ets1,Clic4,Pnpla6,Cul7,Aggf1,Nfatc4,Adgra2,Mcam,Vangl2,Mmrn2,Unc5b,Mylk,Flna,Shb,Setd2,Vash1,Wasf2,Chd7,Col8a2
7_Member	GO Biological Processes	GO:0001525	angiogenesis	-10.3629	-8.15631	49/431	11504,12387,12389,12822,12826,12827,13805,13819,13844,13845,13846,14183,14370,14766,14886,16402,16476,16542,17268,17390,17886,17975,18053,18187,18596,18613,18760,19664,20181,21687,21846,21907,22344,23871,29876,50767,66549,73181,78560,84004,93840,105450,107449,192176,230126,235626,238328,242687,329941	Adamts1,Ctnnb1,Cav1,Col18a1,Col4a1,Col4a2,Eng,Epas1,Ephb2,Ephb3,Ephb4,Fgfr2,Fzd8,Adgrg1,Gtf2i,Itga5,Jun,Kdr,Meis1,Mmp2,Myh9,Ncl,Ngfr,Nrp2,Pdgfrb,Pecam1,Prkd1,Rbpj,Rxra,Tek,Tie1,Nr2e1,Vezf1,Ets1,Clic4,Pnpla6,Aggf1,Nfatc4,Adgra2,Mcam,Vangl2,Mmrn2,Unc5b,Flna,Shb,Setd2,Vash1,Wasf2,Col8a2
8_Summary	GO Biological Processes	GO:0060284	regulation of cell development	-20.215	-17.1971	103/939	11350,11504,12006,12161,12316,12385,12387,12389,12396,12558,12562,12569,12825,12927,12929,13176,13196,13392,13610,13805,13844,13845,14114,14634,14766,16001,16332,16542,16800,16918,17128,17172,17268,17999,18053,18109,18420,18760,18996,19205,19268,19664,20377,20440,20666,20669,20678,20869,21406,21423,21844,21907,22059,22352,22402,22601,23790,26921,50706,50873,54713,56198,56320,56381,56484,58198,590…	Abl1,Adamts1,Axin2,Bmp6,Aspm,Ctnna1,Ctnnb1,Cav1,Cbfa2t2,Cdh2,Cdh5,Cdk5r1,Col3a1,Bcar1,Crkl,Dcc,Asap1,Dlx2,S1pr3,Eng,Ephb2,Ephb3,Fbln1,Gli3,Adgrg1,Igf1r,Inppl1,Kdr,Arhgef2,Mycl,Smad4,Ascl1,Meis1,Nedd4,Ngfr,Mycn,Otp,Prkd1,Pou4f1,Ptbp1,Ptprf,Rbpj,Sfrp1,St6gal1,Sox11,Sox14,Sox5,Stk11,Tcf12,Tcf3,Tiam1,Nr2e1,Trp53,Vim,Wisp1,Yap1,Coro1c,Map4k4,Postn,Park2,Fezf2,Heyl,Dbn1,Spen,Foxo3,Sall1,Carm1,Actn4,Gpr…
8_Member	GO Biological Processes	GO:0060284	regulation of cell development	-20.215	-17.1971	103/939	11350,11504,12006,12161,12316,12385,12387,12389,12396,12558,12562,12569,12825,12927,12929,13176,13196,13392,13610,13805,13844,13845,14114,14634,14766,16001,16332,16542,16800,16918,17128,17172,17268,17999,18053,18109,18420,18760,18996,19205,19268,19664,20377,20440,20666,20669,20678,20869,21406,21423,21844,21907,22059,22352,22402,22601,23790,26921,50706,50873,54713,56198,56320,56381,56484,58198,590…	Abl1,Adamts1,Axin2,Bmp6,Aspm,Ctnna1,Ctnnb1,Cav1,Cbfa2t2,Cdh2,Cdh5,Cdk5r1,Col3a1,Bcar1,Crkl,Dcc,Asap1,Dlx2,S1pr3,Eng,Ephb2,Ephb3,Fbln1,Gli3,Adgrg1,Igf1r,Inppl1,Kdr,Arhgef2,Mycl,Smad4,Ascl1,Meis1,Nedd4,Ngfr,Mycn,Otp,Prkd1,Pou4f1,Ptbp1,Ptprf,Rbpj,Sfrp1,St6gal1,Sox11,Sox14,Sox5,Stk11,Tcf12,Tcf3,Tiam1,Nr2e1,Trp53,Vim,Wisp1,Yap1,Coro1c,Map4k4,Postn,Park2,Fezf2,Heyl,Dbn1,Spen,Foxo3,Sall1,Carm1,Actn4,Gpr…
8_Member	GO Biological Processes	GO:0051960	regulation of nervous system development	-15.2752	-12.6984	91/911	11350,11504,12161,12316,12385,12387,12389,12396,12558,12569,12825,13176,13196,13392,13844,13845,14634,14766,16001,16332,16542,16800,16873,16918,17172,17268,17999,18053,18109,18420,18504,18760,18996,19205,19268,19664,20181,20377,20666,20669,20678,20869,21406,21423,21844,21907,22059,22352,22601,26921,50873,54713,56198,56320,56381,56484,57265,58198,59035,64297,64383,66515,69807,70433,71461,73181,747…	Abl1,Adamts1,Bmp6,Aspm,Ctnna1,Ctnnb1,Cav1,Cbfa2t2,Cdh2,Cdk5r1,Col3a1,Dcc,Asap1,Dlx2,Ephb2,Ephb3,Gli3,Adgrg1,Igf1r,Inppl1,Kdr,Arhgef2,Lhx5,Mycl,Ascl1,Meis1,Nedd4,Ngfr,Mycn,Otp,Pax2,Prkd1,Pou4f1,Ptbp1,Ptprf,Rbpj,Rxra,Sfrp1,Sox11,Sox14,Sox5,Stk11,Tcf12,Tcf3,Tiam1,Nr2e1,Trp53,Vim,Yap1,Map4k4,Park2,Fezf2,Heyl,Dbn1,Spen,Foxo3,Fzd2,Sall1,Carm1,Gprc5b,Sirt2,Cul7,Trim32,Draxin,Ptk7,Nfatc4,Mdga1,Pard3,Vang…
8_Member	GO Biological Processes	GO:0050767	regulation of neurogenesis	-14.4259	-11.9053	83/815	11350,11504,12161,12316,12385,12387,12389,12396,12558,12569,12825,13176,13196,13392,13844,13845,14634,14766,16001,16332,16542,16800,16918,17172,17268,17999,18053,18109,18420,18760,18996,19205,19268,19664,20377,20666,20669,20678,20869,21406,21423,21844,21907,22059,22352,22601,26921,50873,54713,56198,56320,56381,56484,58198,59035,64297,64383,66515,69807,70433,71461,73181,104318,107035,107503,116838…	Abl1,Adamts1,Bmp6,Aspm,Ctnna1,Ctnnb1,Cav1,Cbfa2t2,Cdh2,Cdk5r1,Col3a1,Dcc,Asap1,Dlx2,Ephb2,Ephb3,Gli3,Adgrg1,Igf1r,Inppl1,Kdr,Arhgef2,Mycl,Ascl1,Meis1,Nedd4,Ngfr,Mycn,Otp,Prkd1,Pou4f1,Ptbp1,Ptprf,Rbpj,Sfrp1,Sox11,Sox14,Sox5,Stk11,Tcf12,Tcf3,Tiam1,Nr2e1,Trp53,Vim,Yap1,Map4k4,Park2,Fezf2,Heyl,Dbn1,Spen,Foxo3,Sall1,Carm1,Gprc5b,Sirt2,Cul7,Trim32,Draxin,Ptk7,Nfatc4,Csnk1d,Fbxo38,Atf5,Rims2,Plxnb2,Scrt…
8_Member	GO Biological Processes	GO:0045597	positive regulation of cell differentiation	-12.8946	-10.4787	90/982	11504,11545,12006,12161,12316,12387,12396,12562,12929,13176,13392,13805,13844,14634,16001,16476,16478,16542,16973,17127,17128,17172,17283,17387,18053,18214,18420,18504,18760,18984,18996,19205,19268,19664,20227,20377,20586,20666,20678,20679,20869,21406,21423,21844,22026,22352,22402,23871,26564,26914,50873,53626,54713,56198,56320,56381,56484,58198,59035,59036,64297,64383,66515,69807,71461,104318,10…	Adamts1,Parp1,Axin2,Bmp6,Aspm,Ctnnb1,Cbfa2t2,Cdh5,Crkl,Dcc,Dlx2,Eng,Ephb2,Gli3,Igf1r,Jun,Jund,Kdr,Lrp5,Smad3,Smad4,Ascl1,Men1,Mmp14,Ngfr,Ddr2,Otp,Pax2,Prkd1,Por,Pou4f1,Ptbp1,Ptprf,Rbpj,Sart1,Sfrp1,Smarca4,Sox11,Sox5,Sox6,Stk11,Tcf12,Tcf3,Tiam1,Nr2c2,Vim,Wisp1,Ets1,Ror2,H2afy,Park2,Insm1,Fezf2,Heyl,Dbn1,Spen,Foxo3,Sall1,Carm1,Dact1,Gprc5b,Sirt2,Cul7,Trim32,Ptk7,Csnk1d,Pkdcc,Trip10,Fbxo38,Rims2,Plx…
8_Member	GO Biological Processes	GO:0045664	regulation of neuron differentiation	-10.3246	-8.12434	65/675	11350,11504,12161,12316,12389,12396,12558,12569,13176,13196,13392,13844,13845,14634,16001,16332,16918,17172,17268,17999,18053,18109,18760,19205,19268,19664,20377,20666,20678,20869,21406,21423,21844,21907,22352,26921,50873,54713,56198,56320,56484,58198,59035,64297,66515,69807,70433,71461,73181,104318,107035,116838,140570,192176,208643,223255,228839,230674,231672,243937,320563,328572,329934,387609,…	Abl1,Adamts1,Bmp6,Aspm,Cav1,Cbfa2t2,Cdh2,Cdk5r1,Dcc,Asap1,Dlx2,Ephb2,Ephb3,Gli3,Igf1r,Inppl1,Mycl,Ascl1,Meis1,Nedd4,Ngfr,Mycn,Prkd1,Ptbp1,Ptprf,Rbpj,Sfrp1,Sox11,Sox5,Stk11,Tcf12,Tcf3,Tiam1,Nr2e1,Vim,Map4k4,Park2,Fezf2,Heyl,Dbn1,Foxo3,Sall1,Carm1,Gprc5b,Cul7,Trim32,Draxin,Ptk7,Nfatc4,Csnk1d,Fbxo38,Rims2,Plxnb2,Flna,Eif4g1,Stk24,Tgif2,Kdm4a,Fbxw8,Zfp536,Islr2,Ep300,Foxo6,Zhx2,Gsk3a
8_Member	GO Biological Processes	GO:0010720	positive regulation of cell development	-8.82322	-6.75723	55/571	11504,12161,12316,12387,12396,12562,12929,13176,13392,13844,14634,16001,16542,17172,18053,18420,18760,19205,19268,20666,20869,21406,21423,21844,22352,22402,50873,54713,56198,56320,56381,58198,64297,64383,66515,69807,71461,104318,106628,107035,116838,140570,192176,208643,223255,228839,230674,231672,240641,242202,242620,320563,328572,329934,330662	Adamts1,Bmp6,Aspm,Ctnnb1,Cbfa2t2,Cdh5,Crkl,Dcc,Dlx2,Ephb2,Gli3,Igf1r,Kdr,Ascl1,Ngfr,Otp,Prkd1,Ptbp1,Ptprf,Sox11,Stk11,Tcf12,Tcf3,Tiam1,Vim,Wisp1,Park2,Fezf2,Heyl,Dbn1,Spen,Sall1,Gprc5b,Sirt2,Cul7,Trim32,Ptk7,Csnk1d,Trip10,Fbxo38,Rims2,Plxnb2,Flna,Eif4g1,Stk24,Tgif2,Kdm4a,Fbxw8,Kif20b,Pde5a,Dmrta2,Islr2,Ep300,Foxo6,Dock1
8_Member	GO Biological Processes	GO:0051962	positive regulation of nervous system development	-8.02333	-6.0524	53/569	11504,12161,12316,12387,12396,13176,13392,13844,13845,14634,16001,16542,16873,17172,18053,18420,18504,18760,19205,19268,20666,20869,21406,21423,21844,22352,50873,54713,56198,56320,56381,58198,64297,66515,69807,71461,93742,104318,107035,116838,140570,192176,208643,223255,228839,230674,231672,240641,242620,272381,320563,328572,329934	Adamts1,Bmp6,Aspm,Ctnnb1,Cbfa2t2,Dcc,Dlx2,Ephb2,Ephb3,Gli3,Igf1r,Kdr,Lhx5,Ascl1,Ngfr,Otp,Pax2,Prkd1,Ptbp1,Ptprf,Sox11,Stk11,Tcf12,Tcf3,Tiam1,Vim,Park2,Fezf2,Heyl,Dbn1,Spen,Sall1,Gprc5b,Cul7,Trim32,Ptk7,Pard3,Csnk1d,Fbxo38,Rims2,Plxnb2,Flna,Eif4g1,Stk24,Tgif2,Kdm4a,Fbxw8,Kif20b,Dmrta2,Lrrc4b,Islr2,Ep300,Foxo6
8_Member	GO Biological Processes	GO:0050769	positive regulation of neurogenesis	-7.6755	-5.75033	48/502	11504,12161,12316,12387,12396,13176,13392,13844,14634,16001,16542,17172,18053,18420,18760,19205,19268,20666,20869,21406,21423,21844,22352,50873,54713,56198,56320,56381,58198,64297,66515,69807,71461,104318,107035,116838,140570,192176,208643,223255,228839,230674,231672,240641,242620,320563,328572,329934	Adamts1,Bmp6,Aspm,Ctnnb1,Cbfa2t2,Dcc,Dlx2,Ephb2,Gli3,Igf1r,Kdr,Ascl1,Ngfr,Otp,Prkd1,Ptbp1,Ptprf,Sox11,Stk11,Tcf12,Tcf3,Tiam1,Vim,Park2,Fezf2,Heyl,Dbn1,Spen,Sall1,Gprc5b,Cul7,Trim32,Ptk7,Csnk1d,Fbxo38,Rims2,Plxnb2,Flna,Eif4g1,Stk24,Tgif2,Kdm4a,Fbxw8,Kif20b,Dmrta2,Islr2,Ep300,Foxo6
8_Member	GO Biological Processes	GO:0045666	positive regulation of neuron differentiation	-5.6152	-3.9453	37/404	11504,12161,12396,13176,13392,16001,17172,18053,18760,19205,19268,20666,20869,21406,21423,21844,50873,54713,56198,56320,58198,64297,66515,69807,71461,104318,107035,116838,140570,208643,223255,228839,230674,231672,320563,328572,329934	Adamts1,Bmp6,Cbfa2t2,Dcc,Dlx2,Igf1r,Ascl1,Ngfr,Prkd1,Ptbp1,Ptprf,Sox11,Stk11,Tcf12,Tcf3,Tiam1,Park2,Fezf2,Heyl,Dbn1,Sall1,Gprc5b,Cul7,Trim32,Ptk7,Csnk1d,Fbxo38,Rims2,Plxnb2,Eif4g1,Stk24,Tgif2,Kdm4a,Fbxw8,Islr2,Ep300,Foxo6
8_Member	GO Biological Processes	GO:0010976	positive regulation of neuron projection development	-2.43769	-1.25591	23/313	11504,12396,13176,16001,18053,18760,19205,19268,20869,21844,50873,56320,64297,66515,71461,107035,116838,140570,223255,231672,320563,328572,329934	Adamts1,Cbfa2t2,Dcc,Igf1r,Ngfr,Prkd1,Ptbp1,Ptprf,Stk11,Tiam1,Park2,Dbn1,Gprc5b,Cul7,Ptk7,Fbxo38,Rims2,Plxnb2,Stk24,Fbxw8,Islr2,Ep300,Foxo6
9_Summary	GO Biological Processes	GO:0048589	developmental growth	-19.8996	-16.9019	85/689	11350,11878,12125,12305,12316,12387,12569,12577,14183,14451,14534,14634,16337,16542,16779,17127,17128,17283,18187,18214,18541,18596,18746,18984,19305,19664,20181,20377,20460,20511,20586,20743,20856,20869,20897,21357,21844,21849,22059,22083,22330,22350,22402,22601,26383,29876,50523,50706,50873,56320,56484,58198,59035,63856,67655,68861,68911,68964,70235,70433,71175,71461,74178,74777,75605,76044,762…	Abl1,Arx,Bcl2l11,Ddr1,Aspm,Ctnnb1,Cdk5r1,Cdkn1c,Fgfr2,Gas1,Kat2a,Gli3,Insr,Kdr,Lamb2,Smad3,Smad4,Men1,Nrp2,Ddr2,Pcnt,Pdgfrb,Pkm,Por,Pex5,Rbpj,Rxra,Sfrp1,Stil,Slc1a2,Smarca4,Sptbn2,Stc2,Stk11,Stra6,Tarbp2,Tiam1,Trim28,Trp53,Ctr9,Vcl,Ezr,Wisp1,Yap1,Fto,Clic4,Lats2,Postn,Park2,Dbn1,Foxo3,Sall1,Carm1,Taf8,Ctdp1,1190002N15Rik,Pygo2,Ctc1,Poc1a,Draxin,Nipbl,Ptk7,Stk40,Selenon,Kdm5b,Ncapg2,Rtf1,Cyfip2,Bc…
9_Member	GO Biological Processes	GO:0048589	developmental growth	-19.8996	-16.9019	85/689	11350,11878,12125,12305,12316,12387,12569,12577,14183,14451,14534,14634,16337,16542,16779,17127,17128,17283,18187,18214,18541,18596,18746,18984,19305,19664,20181,20377,20460,20511,20586,20743,20856,20869,20897,21357,21844,21849,22059,22083,22330,22350,22402,22601,26383,29876,50523,50706,50873,56320,56484,58198,59035,63856,67655,68861,68911,68964,70235,70433,71175,71461,74178,74777,75605,76044,762…	Abl1,Arx,Bcl2l11,Ddr1,Aspm,Ctnnb1,Cdk5r1,Cdkn1c,Fgfr2,Gas1,Kat2a,Gli3,Insr,Kdr,Lamb2,Smad3,Smad4,Men1,Nrp2,Ddr2,Pcnt,Pdgfrb,Pkm,Por,Pex5,Rbpj,Rxra,Sfrp1,Stil,Slc1a2,Smarca4,Sptbn2,Stc2,Stk11,Stra6,Tarbp2,Tiam1,Trim28,Trp53,Ctr9,Vcl,Ezr,Wisp1,Yap1,Fto,Clic4,Lats2,Postn,Park2,Dbn1,Foxo3,Sall1,Carm1,Taf8,Ctdp1,1190002N15Rik,Pygo2,Ctc1,Poc1a,Draxin,Nipbl,Ptk7,Stk40,Selenon,Kdm5b,Ncapg2,Rtf1,Cyfip2,Bc…
9_Member	GO Biological Processes	GO:0048638	regulation of developmental growth	-4.54921	-3.01863	31/349	11350,11878,12125,12569,14183,16337,17283,18984,19305,19664,20377,20856,22350,22402,22601,26383,50523,50873,56320,59035,67655,70433,71175,93960,106628,116838,268396,320563,320790,328572,606496	Abl1,Arx,Bcl2l11,Cdk5r1,Fgfr2,Insr,Men1,Por,Pex5,Rbpj,Sfrp1,Stc2,Ezr,Wisp1,Yap1,Fto,Lats2,Park2,Dbn1,Carm1,Ctdp1,Draxin,Nipbl,Nkd1,Trip10,Rims2,Sh3pxd2b,Islr2,Chd7,Ep300,Gsk3a
9_Member	GO Biological Processes	GO:0045927	positive regulation of growth	-4.25896	-2.76508	26/279	11487,11878,13205,14183,15193,16337,17387,19305,19664,20377,22350,22402,22601,50873,54616,56320,69807,71175,74996,106628,116838,208643,268396,320563,320790,328572	Adam10,Arx,Ddx3x,Fgfr2,Hdgfrp2,Insr,Mmp14,Pex5,Rbpj,Sfrp1,Ezr,Wisp1,Yap1,Park2,Extl3,Dbn1,Trim32,Nipbl,Usp47,Trip10,Rims2,Eif4g1,Sh3pxd2b,Islr2,Chd7,Ep300
9_Member	GO Biological Processes	GO:0046620	regulation of organ growth	-3.6933	-2.2789	13/102	11878,12125,14183,17283,18984,19664,22402,22601,50523,59035,67655,106628,606496	Arx,Bcl2l11,Fgfr2,Men1,Por,Rbpj,Wisp1,Yap1,Lats2,Carm1,Ctdp1,Trip10,Gsk3a
9_Member	GO Biological Processes	GO:0048639	positive regulation of developmental growth	-2.77507	-1.51627	17/191	11878,14183,16337,19305,19664,22350,22402,22601,50873,56320,71175,106628,116838,268396,320563,320790,328572	Arx,Fgfr2,Insr,Pex5,Rbpj,Ezr,Wisp1,Yap1,Park2,Dbn1,Nipbl,Trip10,Rims2,Sh3pxd2b,Islr2,Chd7,Ep300
10_Summary	GO Molecular Functions	GO:0000988	transcription factor activity, protein binding	-19.2165	-16.2743	69/492	11568,12387,12396,12398,12443,13176,13875,14534,16475,16476,16478,16480,16825,17127,17128,17172,17865,18432,18676,18996,20466,20586,20666,20667,20675,20677,20926,21372,21423,21849,22601,23942,23989,26885,26896,27223,29806,56070,56198,56381,57741,58172,58198,59035,60595,67488,68879,71458,71990,72475,75605,76246,81000,104383,109331,109711,116870,207667,216825,228775,228790,230753,233863,270627,2723…	Aebp1,Ctnnb1,Cbfa2t2,Cbfa2t3,Ccnd1,Dcc,Erf,Kat2a,Ajuba,Jun,Jund,Jup,Ldb1,Smad3,Smad4,Ascl1,Mybl2,Mybbp1a,Phf2,Pou4f1,Sin3a,Smarca4,Sox11,Sox12,Sox3,Sox4,Supt6,Tbl1x,Tcf3,Trim28,Yap1,Mta2,Med24,Casp8ap2,Med14,Trp53bp1,Limd1,Tcerg1,Heyl,Spen,Noc2l,Sertad2,Sall1,Carm1,Actn4,Calcoco1,Prpf6,Bcor,Ddx54,Ssbp3,Kdm5b,Rtf1,Rad54l2,Rcor2,Rnf20,Actn1,Mta1,Skor1,Usp22,Trib3,Asxl1,Thrap3,Gtf3c1,Taf1,Irf2bp1,Pk…
10_Member	GO Molecular Functions	GO:0000988	transcription factor activity, protein binding	-19.2165	-16.2743	69/492	11568,12387,12396,12398,12443,13176,13875,14534,16475,16476,16478,16480,16825,17127,17128,17172,17865,18432,18676,18996,20466,20586,20666,20667,20675,20677,20926,21372,21423,21849,22601,23942,23989,26885,26896,27223,29806,56070,56198,56381,57741,58172,58198,59035,60595,67488,68879,71458,71990,72475,75605,76246,81000,104383,109331,109711,116870,207667,216825,228775,228790,230753,233863,270627,2723…	Aebp1,Ctnnb1,Cbfa2t2,Cbfa2t3,Ccnd1,Dcc,Erf,Kat2a,Ajuba,Jun,Jund,Jup,Ldb1,Smad3,Smad4,Ascl1,Mybl2,Mybbp1a,Phf2,Pou4f1,Sin3a,Smarca4,Sox11,Sox12,Sox3,Sox4,Supt6,Tbl1x,Tcf3,Trim28,Yap1,Mta2,Med24,Casp8ap2,Med14,Trp53bp1,Limd1,Tcerg1,Heyl,Spen,Noc2l,Sertad2,Sall1,Carm1,Actn4,Calcoco1,Prpf6,Bcor,Ddx54,Ssbp3,Kdm5b,Rtf1,Rad54l2,Rcor2,Rnf20,Actn1,Mta1,Skor1,Usp22,Trib3,Asxl1,Thrap3,Gtf3c1,Taf1,Irf2bp1,Pk…
10_Member	GO Molecular Functions	GO:0003712	transcription cofactor activity	-16.3292	-13.6422	59/424	11568,12387,12396,12398,12443,13176,13875,14534,16475,16476,16478,16480,18432,18676,18996,20466,20586,20666,20667,20675,20677,21372,21423,21849,22601,23989,26885,26896,27223,29806,56070,56198,56381,57741,58172,58198,59035,60595,67488,68879,71458,71990,75605,81000,104383,109331,109711,116870,207667,216825,228775,228790,230753,270627,272359,320795,328572,387609,433586	Aebp1,Ctnnb1,Cbfa2t2,Cbfa2t3,Ccnd1,Dcc,Erf,Kat2a,Ajuba,Jun,Jund,Jup,Mybbp1a,Phf2,Pou4f1,Sin3a,Smarca4,Sox11,Sox12,Sox3,Sox4,Tbl1x,Tcf3,Trim28,Yap1,Med24,Casp8ap2,Med14,Trp53bp1,Limd1,Tcerg1,Heyl,Spen,Noc2l,Sertad2,Sall1,Carm1,Actn4,Calcoco1,Prpf6,Bcor,Ddx54,Kdm5b,Rad54l2,Rcor2,Rnf20,Actn1,Mta1,Skor1,Usp22,Trib3,Asxl1,Thrap3,Taf1,Irf2bp1,Pkn1,Ep300,Zhx2,Maml3
10_Member	GO Molecular Functions	GO:0003714	transcription corepressor activity	-10.9452	-8.70884	30/174	11568,12396,12398,12443,13875,16475,18432,18996,20466,20586,20675,21372,21849,22601,26885,29806,56070,56198,56381,57741,71458,71990,75605,104383,116870,207667,228775,228790,272359,387609	Aebp1,Cbfa2t2,Cbfa2t3,Ccnd1,Erf,Ajuba,Mybbp1a,Pou4f1,Sin3a,Smarca4,Sox3,Tbl1x,Trim28,Yap1,Casp8ap2,Limd1,Tcerg1,Heyl,Spen,Noc2l,Bcor,Ddx54,Kdm5b,Rcor2,Mta1,Skor1,Trib3,Asxl1,Irf2bp1,Zhx2
10_Member	GO Molecular Functions	GO:0003713	transcription coactivator activity	-9.55336	-7.40073	33/234	12387,13176,14534,16476,16478,16480,18676,18996,20586,20666,20667,20677,21423,21849,22601,23989,26896,58172,58198,59035,60595,67488,68879,109331,109711,116870,216825,228790,230753,270627,320795,328572,433586	Ctnnb1,Dcc,Kat2a,Jun,Jund,Jup,Phf2,Pou4f1,Smarca4,Sox11,Sox12,Sox4,Tcf3,Trim28,Yap1,Med24,Med14,Sertad2,Sall1,Carm1,Actn4,Calcoco1,Prpf6,Rnf20,Actn1,Mta1,Usp22,Asxl1,Thrap3,Taf1,Pkn1,Ep300,Maml3
11_Summary	GO Biological Processes	GO:0051129	negative regulation of cellular component organization	-19.0615	-16.1685	79/627	11545,12236,12389,12569,12927,13196,13205,13433,13685,13844,14114,14183,14228,14897,16332,16468,16800,16882,17128,17130,17387,17886,18005,18053,18613,18676,19268,19305,19664,20112,20460,20466,20740,20779,20926,21951,22059,22352,23790,26914,26921,50706,50873,54609,54723,56320,57741,59035,59036,60595,64383,65970,69538,70433,70472,70799,71458,73181,74392,74762,76707,78798,101565,103677,106522,108911…	Parp1,Bub1b,Cav1,Cdk5r1,Bcar1,Asap1,Ddx3x,Dnmt1,Eif4ebp1,Ephb2,Fbln1,Fgfr2,Fkbp4,Trip12,Inppl1,Jarid2,Arhgef2,Lig3,Smad4,Smad6,Mmp14,Myh9,Nek2,Ngfr,Pecam1,Phf2,Ptprf,Pex5,Rbpj,Rps6ka2,Stil,Sin3a,Sptan1,Src,Supt6,Tnks,Trp53,Vim,Coro1c,H2afy,Map4k4,Postn,Park2,Ubqln2,Tfip11,Dbn1,Noc2l,Carm1,Dact1,Actn4,Sirt2,Lima1,Antxr1,Draxin,Atad2,Cep192,Bcor,Nfatc4,Specc1l,Mdga1,Clasp1,Eml4,Ccp110,Smg6,Pkdcc,Rc…
11_Member	GO Biological Processes	GO:0051129	negative regulation of cellular component organization	-19.0615	-16.1685	79/627	11545,12236,12389,12569,12927,13196,13205,13433,13685,13844,14114,14183,14228,14897,16332,16468,16800,16882,17128,17130,17387,17886,18005,18053,18613,18676,19268,19305,19664,20112,20460,20466,20740,20779,20926,21951,22059,22352,23790,26914,26921,50706,50873,54609,54723,56320,57741,59035,59036,60595,64383,65970,69538,70433,70472,70799,71458,73181,74392,74762,76707,78798,101565,103677,106522,108911…	Parp1,Bub1b,Cav1,Cdk5r1,Bcar1,Asap1,Ddx3x,Dnmt1,Eif4ebp1,Ephb2,Fbln1,Fgfr2,Fkbp4,Trip12,Inppl1,Jarid2,Arhgef2,Lig3,Smad4,Smad6,Mmp14,Myh9,Nek2,Ngfr,Pecam1,Phf2,Ptprf,Pex5,Rbpj,Rps6ka2,Stil,Sin3a,Sptan1,Src,Supt6,Tnks,Trp53,Vim,Coro1c,H2afy,Map4k4,Postn,Park2,Ubqln2,Tfip11,Dbn1,Noc2l,Carm1,Dact1,Actn4,Sirt2,Lima1,Antxr1,Draxin,Atad2,Cep192,Bcor,Nfatc4,Specc1l,Mdga1,Clasp1,Eml4,Ccp110,Smg6,Pkdcc,Rc…
11_Member	GO Biological Processes	GO:2001251	negative regulation of chromosome organization	-11.1264	-8.85447	24/110	11545,12236,13433,14897,16468,18676,20460,20466,20779,20926,21951,26914,57741,70472,70799,71458,103677,108989,193796,218914,229841,230674,320595,320817	Parp1,Bub1b,Dnmt1,Trip12,Jarid2,Phf2,Stil,Sin3a,Src,Supt6,Tnks,H2afy,Noc2l,Atad2,Cep192,Bcor,Smg6,Tpr,Kdm4b,Wapl,Cenpe,Kdm4a,Phf8,Atad2b
12_Summary	GO Biological Processes	GO:0006259	DNA metabolic process	-17.8727	-15.0641	92/844	11350,11545,12006,12144,12387,12611,13006,13194,13433,14211,14235,14897,16001,16332,16337,16476,16881,16882,17215,17216,17217,17218,17219,17220,17283,17535,17685,17688,18005,18140,18596,18968,18971,18973,19252,19366,19704,20466,20586,20779,20833,20926,21423,21849,21853,21951,21973,21974,22059,22224,22385,22591,23834,23942,24061,26383,27221,27223,50927,53610,67177,68964,70024,71514,74996,76843,770…	Abl1,Parp1,Axin2,Blm,Ctnnb1,Cebpg,Smc3,Ddb1,Dnmt1,Smc2,Foxm1,Trip12,Igf1r,Inppl1,Insr,Jun,Lig1,Lig3,Mcm3,Mcm2,Mcm4,Mcm5,Mcm6,Mcm7,Men1,Mre11a,Msh2,Msh6,Nek2,Uhrf1,Pdgfrb,Pola1,Pold1,Pole,Dusp1,Rad54l,Upf1,Sin3a,Smarca4,Src,Ssrp1,Supt6,Tcf3,Trim28,Timeless,Tnks,Top2a,Top2b,Trp53,Usp10,Baz1b,Xpc,Cdc6,Mta2,Smc1a,Fto,Chaf1a,Trp53bp1,Nasp,Nono,Cdt1,Ctc1,Mcm10,Sfpq,Usp47,Dtl,Ticrr,Ehmt1,Ankrd17,Smarca5…
12_Member	GO Biological Processes	GO:0006259	DNA metabolic process	-17.8727	-15.0641	92/844	11350,11545,12006,12144,12387,12611,13006,13194,13433,14211,14235,14897,16001,16332,16337,16476,16881,16882,17215,17216,17217,17218,17219,17220,17283,17535,17685,17688,18005,18140,18596,18968,18971,18973,19252,19366,19704,20466,20586,20779,20833,20926,21423,21849,21853,21951,21973,21974,22059,22224,22385,22591,23834,23942,24061,26383,27221,27223,50927,53610,67177,68964,70024,71514,74996,76843,770…	Abl1,Parp1,Axin2,Blm,Ctnnb1,Cebpg,Smc3,Ddb1,Dnmt1,Smc2,Foxm1,Trip12,Igf1r,Inppl1,Insr,Jun,Lig1,Lig3,Mcm3,Mcm2,Mcm4,Mcm5,Mcm6,Mcm7,Men1,Mre11a,Msh2,Msh6,Nek2,Uhrf1,Pdgfrb,Pola1,Pold1,Pole,Dusp1,Rad54l,Upf1,Sin3a,Smarca4,Src,Ssrp1,Supt6,Tcf3,Trim28,Timeless,Tnks,Top2a,Top2b,Trp53,Usp10,Baz1b,Xpc,Cdc6,Mta2,Smc1a,Fto,Chaf1a,Trp53bp1,Nasp,Nono,Cdt1,Ctc1,Mcm10,Sfpq,Usp47,Dtl,Ticrr,Ehmt1,Ankrd17,Smarca5…
12_Member	GO Biological Processes	GO:0006974	cellular response to DNA damage stimulus	-15.5524	-12.9365	75/661	11350,11545,12006,12125,12144,12443,12454,12611,13006,13194,14211,14235,14897,16881,16882,17164,17220,17283,17535,17685,17688,18140,18968,18971,18973,19366,19704,20677,20833,20869,20913,21849,21853,21973,22059,22201,22224,22385,22591,22601,24061,24086,26383,27221,27223,53610,56484,68964,69807,70024,71175,71514,72565,72567,73181,74996,76843,77011,77065,93762,114741,116870,224727,226409,228140,2295…	Abl1,Parp1,Axin2,Bcl2l11,Blm,Ccnd1,Ccnk,Cebpg,Smc3,Ddb1,Smc2,Foxm1,Trip12,Lig1,Lig3,Mapkapk2,Mcm7,Men1,Mre11a,Msh2,Msh6,Uhrf1,Pola1,Pold1,Pole,Rad54l,Upf1,Sox4,Ssrp1,Stk11,Stxbp4,Trim28,Timeless,Top2a,Trp53,Uba1,Usp10,Baz1b,Xpc,Yap1,Smc1a,Tlk2,Fto,Chaf1a,Trp53bp1,Nono,Foxo3,Ctc1,Trim32,Mcm10,Nipbl,Sfpq,Uaca,Bclaf1,Nfatc4,Usp47,Dtl,Ticrr,Ints7,Smarca5,Supt16,Mta1,Bag6,Zranb3,Tnks1bp1,Ints3,Usp1,Em…
12_Member	GO Biological Processes	GO:0006281	DNA repair	-11.2973	-9.00639	50/420	11350,11545,12006,12144,12611,13006,13194,14211,14235,14897,16881,16882,17535,17685,17688,18140,18968,18971,18973,19366,19704,20833,21849,21853,22059,22224,22385,22591,24061,26383,27221,27223,53610,71514,74996,76843,77011,93762,114741,116870,226409,228140,229543,230484,233545,235559,235626,240087,269523,269582	Abl1,Parp1,Axin2,Blm,Cebpg,Smc3,Ddb1,Smc2,Foxm1,Trip12,Lig1,Lig3,Mre11a,Msh2,Msh6,Uhrf1,Pola1,Pold1,Pole,Rad54l,Upf1,Ssrp1,Trim28,Timeless,Trp53,Usp10,Baz1b,Xpc,Smc1a,Fto,Chaf1a,Trp53bp1,Nono,Sfpq,Usp47,Dtl,Ticrr,Smarca5,Supt16,Mta1,Zranb3,Tnks1bp1,Ints3,Usp1,Emsy,Topbp1,Setd2,Mdc1,Vcp,Clspn
12_Member	GO Biological Processes	GO:0006302	double-strand break repair	-3.50162	-2.12432	18/180	11545,12144,14235,14897,16881,16882,17535,17685,18968,19366,21853,22059,22385,71514,93762,116870,228140,269523	Parp1,Blm,Foxm1,Trip12,Lig1,Lig3,Mre11a,Msh2,Pola1,Rad54l,Timeless,Trp53,Baz1b,Sfpq,Smarca5,Mta1,Tnks1bp1,Vcp
13_Summary	GO Biological Processes	GO:0009792	embryo development ending in birth or egg hatching	-17.7996	-15.0158	84/729	11350,11487,11819,11864,12006,12125,12387,12454,12537,12577,12824,13386,13392,13819,13875,14183,14451,14534,14634,15416,17127,17128,17283,17387,17685,17886,18005,18109,18504,18541,18596,19664,20181,20377,20460,20466,20586,20666,20677,20678,20679,20683,21677,21846,21849,22059,22083,22772,26564,50523,50524,50884,50927,57265,58198,59036,63856,67661,67772,68911,71175,71461,72475,76044,76246,77579,789…	Abl1,Adam10,Nr2f2,Arnt2,Axin2,Bcl2l11,Ctnnb1,Ccnk,Cdk11b,Cdkn1c,Col2a1,Dlk1,Dlx2,Epas1,Erf,Fgfr2,Gas1,Kat2a,Gli3,Hoxb8,Smad3,Smad4,Men1,Mmp14,Msh2,Myh9,Nek2,Mycn,Pax2,Pcnt,Pdgfrb,Rbpj,Rxra,Sfrp1,Stil,Sin3a,Smarca4,Sox11,Sox4,Sox5,Sox6,Sp1,Tead2,Tie1,Trim28,Trp53,Ctr9,Zic2,Ror2,Lats2,Sall2,Nckap1,Nasp,Fzd2,Sall1,Dact1,Taf8,Ift172,Chd8,Pygo2,Nipbl,Ptk7,Ssbp3,Ncapg2,Rtf1,Myh10,Sp2,Vangl2,Ift140,Plxn…
13_Member	GO Biological Processes	GO:0009792	embryo development ending in birth or egg hatching	-17.7996	-15.0158	84/729	11350,11487,11819,11864,12006,12125,12387,12454,12537,12577,12824,13386,13392,13819,13875,14183,14451,14534,14634,15416,17127,17128,17283,17387,17685,17886,18005,18109,18504,18541,18596,19664,20181,20377,20460,20466,20586,20666,20677,20678,20679,20683,21677,21846,21849,22059,22083,22772,26564,50523,50524,50884,50927,57265,58198,59036,63856,67661,67772,68911,71175,71461,72475,76044,76246,77579,789…	Abl1,Adam10,Nr2f2,Arnt2,Axin2,Bcl2l11,Ctnnb1,Ccnk,Cdk11b,Cdkn1c,Col2a1,Dlk1,Dlx2,Epas1,Erf,Fgfr2,Gas1,Kat2a,Gli3,Hoxb8,Smad3,Smad4,Men1,Mmp14,Msh2,Myh9,Nek2,Mycn,Pax2,Pcnt,Pdgfrb,Rbpj,Rxra,Sfrp1,Stil,Sin3a,Smarca4,Sox11,Sox4,Sox5,Sox6,Sp1,Tead2,Tie1,Trim28,Trp53,Ctr9,Zic2,Ror2,Lats2,Sall2,Nckap1,Nasp,Fzd2,Sall1,Dact1,Taf8,Ift172,Chd8,Pygo2,Nipbl,Ptk7,Ssbp3,Ncapg2,Rtf1,Myh10,Sp2,Vangl2,Ift140,Plxn…
13_Member	GO Biological Processes	GO:0035295	tube development	-17.7646	-14.9926	80/673	11350,11977,12125,12305,12387,12396,12824,12825,12826,13805,13819,13845,14183,14451,14534,14634,14734,14766,16403,16542,16973,17127,17128,17130,17172,17387,18109,18504,18541,18596,19664,20377,20460,20666,20677,20683,20779,20897,21677,21687,21853,21869,22032,22601,22772,22773,29876,50524,50884,56198,57265,58198,59036,64138,67661,67772,71175,71228,71461,72475,73181,74178,74777,75605,93840,101706,10…	Abl1,Atp7a,Bcl2l11,Ddr1,Ctnnb1,Cbfa2t2,Col2a1,Col3a1,Col4a1,Eng,Epas1,Ephb3,Fgfr2,Gas1,Kat2a,Gli3,Gpc3,Adgrg1,Itga6,Kdr,Lrp5,Smad3,Smad4,Smad6,Ascl1,Mmp14,Mycn,Pax2,Pcnt,Pdgfrb,Rbpj,Sfrp1,Stil,Sox11,Sox4,Sp1,Src,Stra6,Tead2,Tek,Timeless,Nkx2-1,Traf4,Yap1,Zic2,Zic3,Clic4,Sall2,Nckap1,Heyl,Fzd2,Sall1,Dact1,Ctsz,Ift172,Chd8,Nipbl,Dlg5,Ptk7,Ssbp3,Nfatc4,Stk40,Selenon,Kdm5b,Vangl2,Numa1,Pkdcc,Ift140,P…
13_Member	GO Biological Processes	GO:0043009	chordate embryonic development	-17.5282	-14.7901	83/722	11350,11487,11819,11864,12006,12125,12387,12454,12537,12577,12824,13386,13392,13819,13875,14183,14451,14534,14634,15416,17127,17128,17283,17387,17685,17886,18005,18109,18504,18541,18596,19664,20181,20377,20460,20466,20586,20666,20677,20678,20679,20683,21677,21846,21849,22059,22083,22772,26564,50523,50524,50884,50927,57265,58198,59036,63856,67661,67772,68911,71175,71461,72475,76044,76246,77579,789…	Abl1,Adam10,Nr2f2,Arnt2,Axin2,Bcl2l11,Ctnnb1,Ccnk,Cdk11b,Cdkn1c,Col2a1,Dlk1,Dlx2,Epas1,Erf,Fgfr2,Gas1,Kat2a,Gli3,Hoxb8,Smad3,Smad4,Men1,Mmp14,Msh2,Myh9,Nek2,Mycn,Pax2,Pcnt,Pdgfrb,Rbpj,Rxra,Sfrp1,Stil,Sin3a,Smarca4,Sox11,Sox4,Sox5,Sox6,Sp1,Tead2,Tie1,Trim28,Trp53,Ctr9,Zic2,Ror2,Lats2,Sall2,Nckap1,Nasp,Fzd2,Sall1,Dact1,Taf8,Ift172,Chd8,Pygo2,Nipbl,Ptk7,Ssbp3,Ncapg2,Rtf1,Myh10,Sp2,Vangl2,Ift140,Plxn…
13_Member	GO Biological Processes	GO:0048598	embryonic morphogenesis	-16.4731	-13.7664	74/622	11350,12125,12387,12577,12824,12831,12832,13392,13805,13844,13875,14183,14451,14534,14634,14734,15416,16402,16825,16973,17127,17128,17283,17387,18109,18504,19252,19664,20377,20460,20586,20666,20677,20680,20683,20897,21423,21677,21849,22059,22083,22370,22601,22772,22773,26564,50493,50523,50884,54624,57265,58198,59036,67661,71175,71461,76246,76707,93840,106633,110279,110796,140570,207304,228839,234…	Abl1,Bcl2l11,Ctnnb1,Cdkn1c,Col2a1,Col5a1,Col5a2,Dlx2,Eng,Ephb2,Erf,Fgfr2,Gas1,Kat2a,Gli3,Gpc3,Hoxb8,Itga5,Ldb1,Lrp5,Smad3,Smad4,Men1,Mmp14,Mycn,Pax2,Dusp1,Rbpj,Sfrp1,Stil,Smarca4,Sox11,Sox4,Sox7,Sp1,Stra6,Tcf3,Tead2,Trim28,Trp53,Ctr9,Vtn,Yap1,Zic2,Zic3,Ror2,Txnrd1,Lats2,Nckap1,Paf1,Fzd2,Sall1,Dact1,Ift172,Nipbl,Ptk7,Rtf1,Clasp1,Vangl2,Ift140,Bcr,Tshz1,Plxnb2,Hectd1,Tgif2,Gatad2a,Setd2,Kif20b,Crb2…
13_Member	GO Biological Processes	GO:0007507	heart development	-16.4494	-13.7527	70/567	11504,11764,12006,12387,12824,12825,12831,12929,13805,13846,14183,14534,14634,14734,16337,16476,16542,17127,17128,17130,17390,17999,18187,18541,18596,18996,19664,20112,20181,20460,20586,20666,20677,20679,20897,21677,21687,22059,22385,22402,22601,22773,50884,56198,57265,58198,67655,67661,68652,68861,71175,71458,71461,73181,77579,93840,106628,106633,192176,192231,207304,209456,216274,228790,235626,…	Adamts1,Ap1b1,Axin2,Ctnnb1,Col2a1,Col3a1,Col5a1,Crkl,Eng,Ephb4,Fgfr2,Kat2a,Gli3,Gpc3,Insr,Jun,Kdr,Smad3,Smad4,Smad6,Mmp2,Nedd4,Nrp2,Pcnt,Pdgfrb,Pou4f1,Rbpj,Rps6ka2,Rxra,Stil,Smarca4,Sox11,Sox4,Sox6,Stra6,Tead2,Tek,Trp53,Baz1b,Wisp1,Yap1,Zic3,Nckap1,Heyl,Fzd2,Sall1,Ctdp1,Ift172,Tab2,1190002N15Rik,Nipbl,Bcor,Ptk7,Nfatc4,Myh10,Vangl2,Trip10,Ift140,Flna,Hexim1,Hectd1,Trp53bp2,Cep290,Asxl1,Setd2,Sh3px…
13_Member	GO Biological Processes	GO:0048729	tissue morphogenesis	-15.6344	-13.0052	73/630	11350,11977,12305,12387,12825,12826,12831,13805,14183,14534,14634,14734,16001,16475,16542,16973,17127,17128,17387,17390,17698,18053,18109,18187,18504,18996,19664,20181,20377,20460,20586,20666,20677,20779,21677,21687,21849,21853,22330,22601,22772,22773,26564,29876,50493,50884,56198,57265,58198,59036,64138,67661,71228,71461,73181,75605,76707,93742,93840,93960,107589,140570,192176,207304,234366,2356…	Abl1,Atp7a,Ddr1,Ctnnb1,Col3a1,Col4a1,Col5a1,Eng,Fgfr2,Kat2a,Gli3,Gpc3,Igf1r,Ajuba,Kdr,Lrp5,Smad3,Smad4,Mmp14,Mmp2,Msn,Ngfr,Mycn,Nrp2,Pax2,Pou4f1,Rbpj,Rxra,Sfrp1,Stil,Smarca4,Sox11,Sox4,Src,Tead2,Tek,Trim28,Timeless,Vcl,Yap1,Zic2,Zic3,Ror2,Clic4,Txnrd1,Nckap1,Heyl,Fzd2,Sall1,Dact1,Ctsz,Ift172,Dlg5,Ptk7,Nfatc4,Kdm5b,Clasp1,Pard3,Vangl2,Nkd1,Mylk,Plxnb2,Flna,Hectd1,Gatad2a,Setd2,Tmtc3,Btbd7,Kif20b,C…
13_Member	GO Biological Processes	GO:0035239	tube morphogenesis	-13.4255	-10.9662	53/409	11350,12125,12305,12387,12826,13805,13845,14183,14534,14634,14734,16542,16973,17127,17128,17387,18109,18504,19664,20377,20460,20666,20677,20779,20897,21677,21687,21853,22601,22772,22773,29876,50884,57265,58198,59036,64138,67661,71175,71228,71461,73181,75605,93840,140570,207304,234366,235626,237500,240641,277939,320790,330409	Abl1,Bcl2l11,Ddr1,Ctnnb1,Col4a1,Eng,Ephb3,Fgfr2,Kat2a,Gli3,Gpc3,Kdr,Lrp5,Smad3,Smad4,Mmp14,Mycn,Pax2,Rbpj,Sfrp1,Stil,Sox11,Sox4,Src,Stra6,Tead2,Tek,Timeless,Yap1,Zic2,Zic3,Clic4,Nckap1,Fzd2,Sall1,Dact1,Ctsz,Ift172,Nipbl,Dlg5,Ptk7,Nfatc4,Kdm5b,Vangl2,Plxnb2,Hectd1,Gatad2a,Setd2,Tmtc3,Kif20b,C2cd3,Chd7,Cecr2
13_Member	GO Biological Processes	GO:0060562	epithelial tube morphogenesis	-11.6564	-9.32056	47/370	11350,12305,12387,12826,13805,14183,14534,14634,14734,16542,16973,17127,17128,17387,18109,18504,19664,20377,20460,20666,20677,20779,21677,21687,21853,22601,22772,22773,29876,50884,57265,58198,64138,67661,71228,71461,73181,75605,93840,140570,207304,234366,235626,237500,240641,277939,330409	Abl1,Ddr1,Ctnnb1,Col4a1,Eng,Fgfr2,Kat2a,Gli3,Gpc3,Kdr,Lrp5,Smad3,Smad4,Mmp14,Mycn,Pax2,Rbpj,Sfrp1,Stil,Sox11,Sox4,Src,Tead2,Tek,Timeless,Yap1,Zic2,Zic3,Clic4,Nckap1,Fzd2,Sall1,Ctsz,Ift172,Dlg5,Ptk7,Nfatc4,Kdm5b,Vangl2,Plxnb2,Hectd1,Gatad2a,Setd2,Tmtc3,Kif20b,C2cd3,Cecr2
13_Member	GO Biological Processes	GO:0003007	heart morphogenesis	-11.0546	-8.79365	37/254	11504,12006,12387,12824,12831,13805,13846,14183,16337,16476,17127,17128,17130,17999,18996,19664,20181,20460,20586,20666,20677,21677,21687,22059,22385,22601,22773,56198,57265,67661,71175,93840,192176,228790,277939,320790,606496	Adamts1,Axin2,Ctnnb1,Col2a1,Col5a1,Eng,Ephb4,Fgfr2,Insr,Jun,Smad3,Smad4,Smad6,Nedd4,Pou4f1,Rbpj,Rxra,Stil,Smarca4,Sox11,Sox4,Tead2,Tek,Trp53,Baz1b,Yap1,Zic3,Heyl,Fzd2,Ift172,Nipbl,Vangl2,Flna,Asxl1,C2cd3,Chd7,Gsk3a
13_Member	GO Biological Processes	GO:0048568	embryonic organ development	-10.8153	-8.59245	53/476	11819,12387,12577,12824,13392,13805,13819,13844,13875,14183,14451,14634,15416,16542,16825,17127,17283,17387,18109,18504,18541,18596,19664,20460,20586,20666,20683,20897,21677,21849,22059,22601,22773,26564,50884,57265,58198,67661,71175,71461,78912,93840,106522,106633,110279,110796,207304,231672,235626,238328,241324,277939,320790	Nr2f2,Ctnnb1,Cdkn1c,Col2a1,Dlx2,Eng,Epas1,Ephb2,Erf,Fgfr2,Gas1,Gli3,Hoxb8,Kdr,Ldb1,Smad3,Men1,Mmp14,Mycn,Pax2,Pcnt,Pdgfrb,Rbpj,Stil,Smarca4,Sox11,Sp1,Stra6,Tead2,Trim28,Trp53,Yap1,Zic3,Ror2,Nckap1,Fzd2,Sall1,Ift172,Nipbl,Ptk7,Sp2,Vangl2,Pkdcc,Ift140,Bcr,Tshz1,Hectd1,Fbxw8,Setd2,Vash1,Crb2,C2cd3,Chd7
13_Member	GO Biological Processes	GO:0001701	in utero embryonic development	-10.7473	-8.52986	51/449	11487,11819,11864,12125,12387,12454,12537,12577,13819,13875,14183,14534,14634,17127,17128,17685,17886,18005,18541,18596,19664,20181,20460,20466,20586,20678,20679,20683,21846,21849,22059,22083,50523,50884,50927,63856,67772,68911,76044,76246,77579,78912,207304,231672,234366,234594,235626,238328,277939,320790,330953	Adam10,Nr2f2,Arnt2,Bcl2l11,Ctnnb1,Ccnk,Cdk11b,Cdkn1c,Epas1,Erf,Fgfr2,Kat2a,Gli3,Smad3,Smad4,Msh2,Myh9,Nek2,Pcnt,Pdgfrb,Rbpj,Rxra,Stil,Sin3a,Smarca4,Sox5,Sox6,Sp1,Tie1,Trim28,Trp53,Ctr9,Lats2,Nckap1,Nasp,Taf8,Chd8,Pygo2,Ncapg2,Rtf1,Myh10,Sp2,Hectd1,Fbxw8,Gatad2a,Cnot1,Setd2,Vash1,C2cd3,Chd7,Hcn4
13_Member	GO Biological Processes	GO:0030323	respiratory tube development	-9.63253	-7.47708	32/220	11977,12387,13819,14183,14634,14734,16542,17172,17387,18109,18596,19664,20666,20683,20897,21853,21869,22032,22601,22773,64138,71228,71461,74178,74777,93840,101706,106522,224727,228790,237500,328572	Atp7a,Ctnnb1,Epas1,Fgfr2,Gli3,Gpc3,Kdr,Ascl1,Mmp14,Mycn,Pdgfrb,Rbpj,Sox11,Sp1,Stra6,Timeless,Nkx2-1,Traf4,Yap1,Zic3,Ctsz,Dlg5,Ptk7,Stk40,Selenon,Vangl2,Numa1,Pkdcc,Bag6,Asxl1,Tmtc3,Ep300
13_Member	GO Biological Processes	GO:0030324	lung development	-9.15484	-7.04258	31/217	11977,12387,13819,14183,14634,14734,16542,17172,17387,18109,18596,19664,20666,20683,20897,21853,21869,22601,22773,64138,71228,71461,74178,74777,93840,101706,106522,224727,228790,237500,328572	Atp7a,Ctnnb1,Epas1,Fgfr2,Gli3,Gpc3,Kdr,Ascl1,Mmp14,Mycn,Pdgfrb,Rbpj,Sox11,Sp1,Stra6,Timeless,Nkx2-1,Yap1,Zic3,Ctsz,Dlg5,Ptk7,Stk40,Selenon,Vangl2,Numa1,Pkdcc,Bag6,Asxl1,Tmtc3,Ep300
13_Member	GO Biological Processes	GO:0048562	embryonic organ morphogenesis	-9.09627	-6.99165	38/310	12387,12824,13392,13805,13844,14183,14451,14634,15416,17127,17283,17387,18109,18504,19664,20460,20586,20666,20683,20897,21677,22601,22773,26564,50884,57265,58198,67661,71175,71461,93840,106633,110279,110796,235626,241324,277939,320790	Ctnnb1,Col2a1,Dlx2,Eng,Ephb2,Fgfr2,Gas1,Gli3,Hoxb8,Smad3,Men1,Mmp14,Mycn,Pax2,Rbpj,Stil,Smarca4,Sox11,Sp1,Stra6,Tead2,Yap1,Zic3,Ror2,Nckap1,Fzd2,Sall1,Ift172,Nipbl,Ptk7,Vangl2,Ift140,Bcr,Tshz1,Setd2,Crb2,C2cd3,Chd7
13_Member	GO Biological Processes	GO:0060541	respiratory system development	-8.89081	-6.81311	33/248	11977,12387,13819,14183,14634,14734,16542,17172,17387,17932,18109,18596,19664,20666,20683,20897,21853,21869,22601,22773,64138,71228,71461,74178,74777,93840,101706,106522,224727,228790,237500,320790,328572	Atp7a,Ctnnb1,Epas1,Fgfr2,Gli3,Gpc3,Kdr,Ascl1,Mmp14,Myt1,Mycn,Pdgfrb,Rbpj,Sox11,Sp1,Stra6,Timeless,Nkx2-1,Yap1,Zic3,Ctsz,Dlg5,Ptk7,Stk40,Selenon,Vangl2,Numa1,Pkdcc,Bag6,Asxl1,Tmtc3,Chd7,Ep300
13_Member	GO Biological Processes	GO:0061138	morphogenesis of a branching epithelium	-7.22311	-5.34536	28/220	12305,12387,12826,13805,14183,14634,14734,16542,16973,17128,17387,18109,18504,20181,20377,20779,21687,21853,22601,29876,58198,64138,71228,73181,75605,93840,237500,238386	Ddr1,Ctnnb1,Col4a1,Eng,Fgfr2,Gli3,Gpc3,Kdr,Lrp5,Smad4,Mmp14,Mycn,Pax2,Rxra,Sfrp1,Src,Tek,Timeless,Yap1,Clic4,Sall1,Ctsz,Dlg5,Nfatc4,Kdm5b,Vangl2,Tmtc3,Btbd7
13_Member	GO Biological Processes	GO:0048754	branching morphogenesis of an epithelial tube	-7.12154	-5.25561	25/183	12305,12387,12826,13805,14183,14634,14734,16542,16973,17128,17387,18109,18504,20779,21687,21853,22601,29876,58198,64138,71228,73181,75605,93840,237500	Ddr1,Ctnnb1,Col4a1,Eng,Fgfr2,Gli3,Gpc3,Kdr,Lrp5,Smad4,Mmp14,Mycn,Pax2,Src,Tek,Timeless,Yap1,Clic4,Sall1,Ctsz,Dlg5,Nfatc4,Kdm5b,Vangl2,Tmtc3
14_Summary	GO Biological Processes	GO:0051270	regulation of cellular component movement	-17.0739	-14.357	89/823	11487,11819,11928,11977,12385,12389,12822,12825,12927,13805,14062,14114,14389,14766,16001,16337,16402,16403,16475,16476,16480,16542,16775,16777,16825,17127,17387,17390,17698,18214,18596,18613,18760,19664,20377,20586,20669,20779,20909,21687,21844,21846,21869,21907,22059,22330,22352,22370,23790,23871,23942,26564,29876,50706,53626,54608,54713,56320,60595,64652,69807,72341,75723,76707,78560,84004,105…	Adam10,Nr2f2,Atp1a1,Atp7a,Ctnna1,Cav1,Col18a1,Col3a1,Bcar1,Eng,F2r,Fbln1,Gab2,Adgrg1,Igf1r,Insr,Itga5,Itga6,Ajuba,Jun,Jup,Kdr,Lama4,Lamb1,Ldb1,Smad3,Mmp14,Mmp2,Msn,Ddr2,Pdgfrb,Pecam1,Prkd1,Rbpj,Sfrp1,Smarca4,Sox14,Src,Stx4a,Tek,Tiam1,Tie1,Nkx2-1,Nr2e1,Trp53,Vcl,Vim,Vtn,Coro1c,Ets1,Mta2,Ror2,Clic4,Postn,Insm1,Abhd2,Fezf2,Dbn1,Actn4,Nisch,Trim32,Elp6,Amotl1,Clasp1,Adgra2,Mcam,Mmrn2,Arap3,Mylk,Rcc2,…
14_Member	GO Biological Processes	GO:0051270	regulation of cellular component movement	-17.0739	-14.357	89/823	11487,11819,11928,11977,12385,12389,12822,12825,12927,13805,14062,14114,14389,14766,16001,16337,16402,16403,16475,16476,16480,16542,16775,16777,16825,17127,17387,17390,17698,18214,18596,18613,18760,19664,20377,20586,20669,20779,20909,21687,21844,21846,21869,21907,22059,22330,22352,22370,23790,23871,23942,26564,29876,50706,53626,54608,54713,56320,60595,64652,69807,72341,75723,76707,78560,84004,105…	Adam10,Nr2f2,Atp1a1,Atp7a,Ctnna1,Cav1,Col18a1,Col3a1,Bcar1,Eng,F2r,Fbln1,Gab2,Adgrg1,Igf1r,Insr,Itga5,Itga6,Ajuba,Jun,Jup,Kdr,Lama4,Lamb1,Ldb1,Smad3,Mmp14,Mmp2,Msn,Ddr2,Pdgfrb,Pecam1,Prkd1,Rbpj,Sfrp1,Smarca4,Sox14,Src,Stx4a,Tek,Tiam1,Tie1,Nkx2-1,Nr2e1,Trp53,Vcl,Vim,Vtn,Coro1c,Ets1,Mta2,Ror2,Clic4,Postn,Insm1,Abhd2,Fezf2,Dbn1,Actn4,Nisch,Trim32,Elp6,Amotl1,Clasp1,Adgra2,Mcam,Mmrn2,Arap3,Mylk,Rcc2,…
[truncated: 77 more rows]
