# Supplementary material for: Mutations in Hcfc1 and Ronin result in an inborn error of cobalamin metabolism and ribosomopathy
Source: Nat Commun. 2022 Jan 10;13:134. doi: 10.1038/s41467-021-27759-7 (PMC8748873; doi:10.1038/s41467-021-27759-7)
Supplement: Supplementary file 3 — Supplementary Dataset 1–16 [file 41467_2021_27759_MOESM3_ESM.zip › SUPP DATA 11.xlsx]

## Sheet: Sheet1
Annotation Cluster 1	Enrichment Score: 34.16619317133011
Category	Term	Count	%	PValue	Log10 (Pvalue)	Genes	List Total	Pop Hits	Pop Total	Fold Enrichment	Bonferroni	Benjamini	FDR
UP_KEYWORDS	Mitochondrion	115	20.6093	3.48329e-42	-41.458	MRPS36, MRPS35, GRPEL1, STOML2, IARS2, OGDH, MRPS31, HIBADH, GOT2, CISD2, IDH3G, SLC25A24, PGAM5, PDHA1, DHX30, ACAA2, OPA1, SUCLG2, SUCLG1, BCL2L13, CLPX, PYCR2, CLPP, MDH2, LRPPRC, MRPS17, HSD17B10, ACADSB, ME2, GLUD1, MRPS11, CHCHD3, SFXN1, CHCHD4, SRC, MTCH2, DDX3X, IVD, GFM1, IDH2, HSPE1, FH1, MRPS26, MRPS23, MRPS22, PHB, AK3, AK2, IDH3B, AFG3L2, PPA2, IDH3A, SLC25A12, COX2, PTCD3, SLC25A10,…	558	1058	22680	4.41795	1.09027e-39	3.63423e-40	4.68482e-39
GOTERM_CC_DIRECT	GO:0005739~mitochondrion	151	27.0609	3.71097e-38	-37.4305	MRPS36, MRPS35, GRPEL1, RAB1B, STOML2, IARS2, OGDH, MRPS31, HIBADH, DCPS, GOT2, TBC1D15, CISD2, IDH3G, AGPS, PGAM5, SLC25A24, PDHA1, DHX30, ACAA2, OPA1, SUCLG2, SUCLG1, BCL2L13, CLPX, PYCR2, RARS, CLPP, ADSL, MDH2, CROT, LRPPRC, ME1, SRI, MRPS17, HSD17B10, CAV1, ACADSB, ME2, HACD3, ASS1, GLUD1, MRPS11, CHCHD3, SFXN1, CHCHD4, KARS, SRC, DDX3X, MTCH2, IVD, GFM1, IDH2, HSPE1, FH1, MRPS26, RAB8B, MRP…	552	1721	19662	3.12525	2.20432e-35	2.20432e-35	5.47328e-35
UP_KEYWORDS	Transit peptide	72	12.9032	4.27094e-33	-32.3695	UQCRC2, MRPS35, GRPEL1, UQCRC1, ATP5B, CYC1, STOML2, TIMM50, PRDX3, IARS2, OGDH, MRPS31, ACSF2, HIBADH, GOT2, ACOT9, GSR, IDH3G, AGPS, SLC25A3, ATP5O, PDHA1, SUCLA2, NDUFS3, ATP5J, ACAA2, MRPL1, NDUFB11, OPA1, ACO2, AIFM1, SUCLG2, SUCLG1, ACADL, ECSIT, TIMM44, CLPX, ACADVL, UQCRH, CLPP, PMPCA, LRPPRC, MDH2, PMPCB, MRPS17, ACADSB, ME2, GLUD1, MRPS11, MRPL12, IVD, GFM1, OXCT1, PITRM1, MRPL19, IDH2,…	558	510	22680	5.73814	1.3368e-30	3.34201e-31	5.74417e-30
UP_SEQ_FEATURE	transit peptide:Mitochondrion	68	12.1864	3.91947e-26	-25.4068	UQCRC2, MRPS35, GRPEL1, UQCRC1, ATP5B, CYC1, TIMM50, HNRNPLL, PRDX3, IARS2, OGDH, MRPS31, ACSF2, HIBADH, GOT2, ACOT9, GSR, IDH3G, SLC25A3, ATP5O, PDHA1, SUCLA2, NDUFS3, ATP5J, MRPL1, NDUFB11, OPA1, ACO2, AIFM1, SUCLG2, SUCLG1, ACADL, ECSIT, TIMM44, CLPX, ACADVL, UQCRH, CLPP, PMPCA, LRPPRC, MDH2, PMPCB, MRPS17, ACADSB, ME2, GLUD1, MRPS11, CHCHD3, MRPL12, IVD, GFM1, OXCT1, PITRM1, MRPL19, IDH2, FH1…	530	496	18012	4.65922	5.94584e-23	5.94584e-23	6.52122e-23
Annotation Cluster 2	Enrichment Score: 19.508857359103473
Category	Term	Count	%	PValue		Genes	List Total	Pop Hits	Pop Total	Fold Enrichment	Bonferroni	Benjamini	FDR
UP_KEYWORDS	RNA-binding	75	13.4409	6.31831e-31	-30.1994	RALY, XPO1, GAR1, SNRPD3, U2AF2, HNRNPLL, NONO, DDX17, DDX18, DKC1, TARDBP, PCBP1, PCBP2, U2AF1, SRRM1, LSM2, DHX30, NOL6, KHDRBS1, SNRPA1, EMG1, EXOSC4, MAGOH, HNRNPA2B1, PTBP1, FMR1, SF1, EXOSC3, HNRNPU, EIF4A3, EIF4G3, NOP2, THOC6, SNRPA, CPSF6, CPSF3, NHP2, LRPPRC, MATR3, MRPS17, PABPC4, IGF2BP1, IGF2BP2, HNRNPL, EXOSC10, HNRNPM, EIF3D, DDX47, DDX46, EIF3B, DDX3X, PRPF8, HNRNPF, NUDT21, HNRNP…	558	601	22680	5.07219	1.97763e-28	3.95526e-29	8.49777e-28
GOTERM_MF_DIRECT	GO:0003723~RNA binding	88	15.7706	1.02921e-26	-25.9875	RPL18, RALY, XPO1, CHERP, GAR1, SNRPD3, U2AF2, HNRNPLL, NONO, DDX17, DDX18, DKC1, RAE1, PCBP1, TARDBP, PCBP2, U2AF1, SRRM1, LSM2, DHX30, NOL6, KHDRBS1, MRPL1, SNRPA1, EMG1, EXOSC4, MAGOH, PTBP1, HNRNPA2B1, FMR1, SF1, EXOSC3, MRPS5, HNRNPU, RSL1D1, EIF4G3, NOP2, PSMA6, SMARCE1, FARSB, THOC6, SNRPA, CPSF6, CPSF3, NHP2, LRPPRC, MATR3, MRPS17, NUP98, IGF2BP1, IGF2BP2, SF3B3, HNRNPL, EXOSC10, EIF3D, H…	531	780	17446	3.70672	8.31598e-24	4.15799e-24	1.5819e-23
GOTERM_MF_DIRECT	GO:0003676~nucleic acid binding	55	9.85663	0.0045743	-2.33968	RALY, CHERP, U2AF2, HNRNPLL, NONO, DDX17, DDX18, TARDBP, PCBP1, PCBP2, U2AF1, DHX30, KHDRBS1, FMR1, PTBP1, HNRNPA2B1, SF1, DDX39, EIF4A3, ASCC3, SNRNP200, SMARCA5, CPSF6, SNRPA, XRN2, MATR3, IGF2BP1, IGF2BP2, SF3B3, KARS, HNRNPL, EXOSC10, HNRNPM, DDX47, DDX46, EIF3B, DDX3X, PRPF8, HNRNPF, DHX15, HNRNPD, AGO2, HNRNPC, PABPC1, SNRNP70, DHX9, PDCD11, SREK1, PNO1, ELAVL1, SSB, DDX5, POLDIP3, RBMXL1, …	531	1237	17446	1.46081	0.975388	0.0825448	6.80432
Annotation Cluster 3	Enrichment Score: 19.21920786277128
Category	Term	Count	%	PValue		Genes	List Total	Pop Hits	Pop Total	Fold Enrichment	Bonferroni	Benjamini	FDR
UP_KEYWORDS	mRNA processing	51	9.13978	1.10962e-26	-25.9548	RALY, SNRPD3, U2AF2, PNN, NONO, DCPS, PLRG1, SRRM2, TARDBP, U2AF1, SRRM1, LSM2, WDR33, KHDRBS1, SYMPK, SNRPA1, EFTUD2, MAGOH, FMR1, PTBP1, HNRNPA2B1, SF1, SRPK1, HNRNPU, EIF4A3, DDX39, SNRNP200, THOC6, CPSF6, SNRPA, CPSF3, XRN2, SF3B3, HNRNPM, SF3B1, DDX47, DDX46, PRPF8, HNRNPF, NUDT21, DHX15, HNRNPC, PABPC1, CSTF3, SREK1, DDX5, SF3A1, THRAP3, ZRANB2, RBMXL1, HNRNPH1	558	307	22680	6.75213	3.47312e-24	4.9616e-25	1.49238e-23
GOTERM_BP_DIRECT	GO:0006397~mRNA processing	56	10.0358	2.33133e-26	-25.6324	RALY, U2AF2, SNRPD3, HNRNPLL, PNN, NONO, DCPS, PLRG1, SRRM2, TARDBP, PCBP1, U2AF1, SRRM1, LSM2, SUPT5, WDR33, KHDRBS1, SYMPK, SNRPA1, EFTUD2, MAGOH, FMR1, PTBP1, HNRNPA2B1, SF1, SRPK1, HNRNPU, EIF4A3, DDX39, SNRNP200, THOC6, CPSF6, SNRPA, CPSF3, XRN2, SF3B3, HNRNPL, SF3B1, HNRNPM, DDX47, DDX46, PRPF8, HNRNPF, NUDT21, DHX15, HNRNPC, PABPC1, PDCD11, CSTF3, SREK1, DDX5, SF3A1, THRAP3, ZRANB2, RBMXL1…	539	322	18082	5.83431	5.32242e-23	5.32242e-23	4.07023e-23
UP_KEYWORDS	mRNA splicing	43	7.70609	7.83185e-24	-23.1061	RALY, SNRPD3, U2AF2, SF3B3, PNN, NONO, DCPS, SF3B1, HNRNPM, DDX47, DDX46, PLRG1, SRRM2, TARDBP, PRPF8, HNRNPF, U2AF1, DHX15, SRRM1, LSM2, HNRNPC, PABPC1, SNRPA1, EFTUD2, MAGOH, SREK1, FMR1, PTBP1, HNRNPA2B1, SF1, DDX5, SF3A1, SRPK1, HNRNPU, EIF4A3, DDX39, SNRNP200, THRAP3, ZRANB2, THOC6, RBMXL1, SNRPA, HNRNPH1	558	240	22680	7.28226	2.45137e-21	2.72374e-22	1.05334e-20
GOTERM_CC_DIRECT	GO:0005681~spliceosomal complex	34	6.09319	6.09252e-22	-21.2152	RALY, U2AF2, SNRPD3, SF3B3, PNN, SF3B2, CTNNBL1, SF3B1, HNRNPM, PLRG1, SRRM2, PRPF8, HNRNPF, DHX15, U2AF1, SRRM1, LSM2, SNRNP70, HNRNPC, PABPC1, API5, SNRPA1, EFTUD2, MAGOH, SREK1, HNRNPA2B1, SF1, DDX5, SF3A1, HNRNPU, DDX39, SNRNP200, SNRPA, HNRNPH1	552	136	19662	8.90489	3.61896e-19	6.03159e-20	8.98581e-19
GOTERM_BP_DIRECT	GO:0008380~RNA splicing	43	7.70609	1.04818e-20	-19.9796	RALY, SNRPD3, U2AF2, SF3B3, PNN, NONO, DCPS, SF3B1, HNRNPM, DDX47, DDX46, PLRG1, SRRM2, TARDBP, PRPF8, HNRNPF, U2AF1, DHX15, SRRM1, LSM2, HNRNPC, PABPC1, SNRPA1, EFTUD2, MAGOH, SREK1, FMR1, PTBP1, HNRNPA2B1, SF1, DDX5, SF3A1, SRPK1, HNRNPU, EIF4A3, DDX39, SNRNP200, THRAP3, ZRANB2, THOC6, RBMXL1, SNRPA, HNRNPH1	539	241	18082	5.98562	2.393e-17	1.1965e-17	1.83001e-17
UP_KEYWORDS	Spliceosome	28	5.01792	5.33331e-19	-18.273	RALY, SNRPD3, SF3B3, PNN, SF3B1, HNRNPM, PLRG1, SRRM2, PRPF8, HNRNPF, U2AF1, SRRM1, PABPC1, HNRNPC, LSM2, SNRPA1, EFTUD2, SREK1, MAGOH, HNRNPA2B1, SF1, DDX5, SF3A1, HNRNPU, EIF4A3, SNRNP200, SNRPA, HNRNPH1	558	117	22680	9.72705	1.66933e-16	1.3911e-17	7.173e-16
GOTERM_CC_DIRECT	GO:0071013~catalytic step 2 spliceosome	26	4.6595	9.81786e-18	-17.008	RALY, SNRPD3, SF3B3, SF3B2, PNN, HNRNPM, SF3B1, PLRG1, SRRM2, PRPF8, HNRNPF, SRRM1, PABPC1, HNRNPC, LSM2, SNRPA1, EFTUD2, MAGOH, HNRNPA2B1, DDX5, SF3A1, HNRNPU, EIF4A3, SNRNP200, RBMXL1, HNRNPH1	552	96	19662	9.64697	5.83181e-15	6.47979e-16	1.44803e-14
KEGG_PATHWAY	mmu03040:Spliceosome	28	5.01792	1.14005e-11	-10.9431	CHERP, SNRPD3, U2AF2, SF3B3, SF3B2, CTNNBL1, SF3B1, HNRNPM, TCERG1, DDX46, PLRG1, PCBP1, PRPF8, DHX15, U2AF1, LSM2, HNRNPC, SNRNP70, SNRPA1, EFTUD2, MAGOH, DDX5, SF3A1, HNRNPU, EIF4A3, SNRNP200, RBMXL1, SNRPA	336	133	7691	4.81892	2.59932e-09	1.29966e-09	1.45956e-08
GOTERM_BP_DIRECT	GO:0000398~mRNA splicing, via spliceosome	22	3.94265	1.3782e-11	-10.8607	SNRPA1, U2AF2, HNRNPA2B1, SF1, SF3A1, SF3B3, SF3B2, NONO, DDX39, SF3B1, HNRNPM, DDX46, PLRG1, PRPF8, SNRNP200, DHX15, U2AF1, SNRPA, SRRM1, LSM2, SNRNP70, HNRNPC	539	112	18082	6.58965	3.14642e-08	5.24404e-09	2.40617e-08
Annotation Cluster 4	Enrichment Score: 12.754590084604432
Category	Term	Count	%	PValue		Genes	List Total	Pop Hits	Pop Total	Fold Enrichment	Bonferroni	Benjamini	FDR
GOTERM_MF_DIRECT	GO:0000166~nucleotide binding	139	24.9104	9.85543e-23	-22.0063	RALY, ATP6AP1, U2AF2, RAB1B, IARS2, RAB1A, NONO, DDX17, PRKAR2A, DDX18, IDH3G, TARDBP, U2AF1, RAB23, TUBG1, DHX30, SAR1A, OPA1, SUCLG2, SUCLG1, EFTUD2, HNRNPA2B1, PTBP1, MYH9, CLPX, HNRNPU, RFC5, DDX39, RAB18, ASCC3, RARS, RAB14, SMARCA5, SNRPA, RAB12, RAB10, PRPS1, SMARCA4, ADSS, ASS1, GNAI2, GLUD1, PABPC4, HDGF, RRAGA, IGF2BP1, UBA6, ARF6, IGF2BP2, KARS, CMPK1, SRC, RAB7, HNRNPL, HNRNPM, DDX47,…	531	1936	17446	2.35891	7.96319e-20	2.6544e-20	1.51479e-19
UP_KEYWORDS	Nucleotide-binding	110	19.7133	6.312e-20	-19.1998	ATP6AP1, RAB1B, IARS2, RAB1A, DDX17, PRKAR2A, DDX18, IDH3G, RAB23, TUBG1, DHX30, SAR1A, OPA1, SUCLG2, SUCLG1, EFTUD2, MYH9, HNRNPU, CLPX, RFC5, DDX39, RAB18, ASCC3, RARS, SMARCA5, RAB14, RAB12, RAB10, PRPS1, SMARCA4, ADSS, GNAI2, ASS1, GLUD1, HDGF, RRAGA, UBA6, ARF6, KARS, CMPK1, SRC, RAB7, DDX47, DDX46, DDX3X, GFM1, NAT10, EEF1A1, DHX9, RAB8A, RAB8B, AK3, AK2, AFG3L2, DDX5, EPHA2, HYOU1, PSMC6, …	558	1754	22680	2.54901	1.97566e-17	1.79605e-18	8.48929e-17
UP_KEYWORDS	ATP-binding	75	13.4409	1.09939e-10	-9.95885	ABCF1, ATP6AP1, ATP5B, CAD, IARS2, ACSF2, DDX17, ATAD3A, MCM7, IDH3G, DDX18, DHX30, SUCLA2, TOP2B, UBE2I, MCM2, CDK4, MYH9, MCM3, CDK5, TIMM44, DAPK3, GMPS, SRPK1, MCM5, CDK2, HNRNPU, CLPX, RFC5, DDX39, ATP6V1A, EIF4A3, ASCC3, RARS, SNRNP200, SMARCA5, FARSB, RUVBL1, PRPS1, SMARCA4, ASS1, GLUD1, HK1, UBA6, VARS, KARS, SRC, PFAS, CMPK1, DDX47, DDX46, DDX3X, DHX15, NAT10, UCK2, EHD2, AGK, MARS, RTCB…	558	1363	22680	2.23653	3.44109e-08	1.56413e-09	1.47862e-07
GOTERM_MF_DIRECT	GO:0005524~ATP binding	83	14.8746	1.37555e-07	-6.86152	ABCF1, ATP1B1, ATP6AP1, ATP5B, CAD, IARS2, ACSF2, ATAD3A, DDX17, MCM7, IDH3G, DDX18, DHX30, SUCLA2, TOP2B, SUCLG2, UBE2I, MCM2, CDK4, MCM3, MYH9, CDK5, GMPS, TIMM44, DAPK3, SRPK1, MCM5, CDK2, HNRNPU, CLPX, RFC5, DDX39, ATP6V1A, EIF4A3, ASCC3, RARS, SNRNP200, SMARCA5, FARSB, RUVBL1, PRPS1, SMARCA4, ASS1, GLUD1, FKBP4, PTK7, HK1, UBA6, VARS, KARS, SRC, PFAS, CMPK1, DDX47, DDX46, DDX3X, DHX15, PRPS1…	531	1507	17446	1.80953	0.000111138	1.23493e-05	0.000211424
UP_SEQ_FEATURE	nucleotide phosphate-binding region:ATP	56	10.0358	1.79299e-06	-5.74642	ATP5B, ACSF2, DDX17, ATAD3A, MCM7, IDH3G, DDX18, TOP2B, DHX30, MCM2, MYH9, MCM3, CDK4, TIMM44, DAPK3, GMPS, CDK5, SRPK1, MCM5, CLPX, HNRNPU, CDK2, RFC5, EIF4A3, ATP6V1A, DDX39, SMARCA5, RUVBL1, PRPS1, SMARCA4, ASS1, UBA6, SRC, PFAS, CMPK1, KARS, DDX47, DDX46, DDX3X, DHX15, PRPS1L3, NAT10, UCK2, EHD2, DHX9, AK2, AFG3L2, DDX5, SMC2, EPHA2, SMC3, RPS6KA3, PSMC6, UBA2, THRAP3, ATP5A1	530	963	18012	1.97628	0.00271627	0.000543846	0.00298314
Annotation Cluster 5	Enrichment Score: 11.00867687661509
Category	Term	Count	%	PValue		Genes	List Total	Pop Hits	Pop Total	Fold Enrichment	Bonferroni	Benjamini	FDR
UP_KEYWORDS	Transport	106	18.9964	1.83661e-15	-14.736	XPO1, ATP1B1, CRABP1, ATP6AP1, XPO4, RAB1B, AQP1, RAB1A, GOT2, SLC25A24, RAB23, SAR1A, NUP133, MAGOH, HNRNPA2B1, FMR1, AAAS, RAB18, GM44504, UBL4A, RAB14, VAMP3, RAB12, RAB10, STX5A, LRPPRC, TRAPPC3, CROT, SNX9, TMX1, AHCTF1, IGF2BP1, ARF6, IGF2BP2, SFXN1, CHCHD4, SORCS2, RAB7, TTYH3, MTCH2, RAB8A, RAB8B, SLC25A12, COX2, SLC25A10, NDUFV2, FABP3, GOSR1, UQCRC2, SEC24B, SEC24A, UQCRC1, LRRC8C, ATP5…	558	1901	22680	2.26638	5.9075e-13	3.69704e-14	2.54241e-12
UP_KEYWORDS	Protein transport	47	8.42294	2.60202e-12	-11.5847	XPO1, SNX9, SEC24B, NUP98, SEC24A, NUP160, XPO4, TIMM17A, AHCTF1, RAB1B, NUP93, ARF6, TIMM50, CHCHD4, RAB1A, RAB7, AP2B1, NUP214, RAB23, PEX14, TPR, SAR1A, VPS36, KPNB1, NUP133, RAB8A, RAB8B, NASP, RUFY1, NUP85, TIMM44, AP2A2, AAAS, RAB18, RAB35, RAB34, RAB14, RAB5A, VAMP3, TOMM22, RAB12, GOSR1, NUP107, RAB10, KPNA3, KPNA2, KPNA1	558	577	22680	3.31078	8.14435e-10	4.2865e-11	3.49958e-09
GOTERM_BP_DIRECT	GO:0015031~protein transport	48	8.60215	9.72792e-10	-9.01198	XPO1, SNX9, NUP98, SEC24A, NUP160, TIMM17A, XPO4, AHCTF1, RAB1B, NUP93, ARF6, TIMM50, CHCHD4, RAB1A, RAB7, AP2B1, NUP214, RAB23, PEX14, TPR, SAR1A, VPS36, KPNB1, NUP133, RAB8A, RAB8B, NASP, RUFY1, KTN1, NUP85, MYH9, TIMM44, AP2A2, AAAS, RAB18, PSEN1, RAB35, RAB34, RAB14, RAB5A, VAMP3, TOMM22, RAB12, GOSR1, NUP107, RAB10, KPNA3, KPNA1	539	592	18082	2.72005	2.22088e-06	3.17269e-07	1.69838e-06
GOTERM_BP_DIRECT	GO:0006810~transport	100	17.9211	1.98584e-09	-8.70206	XPO1, ATP1B1, CRABP1, ATP6AP1, XPO4, RAB1B, AQP1, RAB1A, GOT2, SLC25A24, RAB23, SAR1A, NUP133, MAGOH, HNRNPA2B1, FMR1, AAAS, RAB18, GM44504, UBL4A, RAB14, RAB12, VAMP3, RAB10, STX5A, LRPPRC, TRAPPC3, CROT, SNX9, TMX1, AHCTF1, IGF2BP1, ARF6, IGF2BP2, SFXN1, CHCHD4, SORCS2, RAB7, TTYH3, MTCH2, RAB8A, RAB8B, SLC25A12, COX2, SLC25A10, NDUFV2, FABP3, GOSR1, UQCRC2, SEC24A, UQCRC1, LRRC8C, ATP5B, TIMM1…	539	1822	18082	1.84124	4.53367e-06	5.6671e-07	3.46705e-06
Annotation Cluster 6	Enrichment Score: 8.994786486439526
Category	Term	Count	%	PValue		Genes	List Total	Pop Hits	Pop Total	Fold Enrichment	Bonferroni	Benjamini	FDR
UP_KEYWORDS	Ribonucleoprotein	50	8.96057	1.07574e-25	-24.9683	RPL18, MRPS36, RALY, MRPS35, GAR1, U2AF2, SNRPD3, RPL22L1, HNRNPLL, MRPS31, DKC1, PCBP1, PCBP2, U2AF1, RPL10, LSM2, MRPL1, SNRPA1, HNRNPA2B1, FMR1, MRPS5, HNRNPU, MRPS2, SNRNP200, SNRPA, CPSF3, NHP2, MRPS17, MRPS11, HNRNPL, HNRNPM, MRPL12, HNRNPF, PRPF8, MRPL19, RPL3, HNRNPD, AGO2, HNRNPC, SNRNP70, RPS23, MRPS26, RPSA, MRPS23, MRPS22, RPS9, RPL7L1, RBMXL1, NOP58, HNRNPH1	558	308	22680	6.59824	3.36707e-23	4.20884e-24	1.44681e-22
GOTERM_CC_DIRECT	GO:0005763~mitochondrial small ribosomal subunit	10	1.79211	4.28832e-08	-7.36771	MRPS36, MRPS35, MRPS17, MRPS26, MRPS23, MRPS22, MRPS11, MRPS5, MRPS31, MRPS2	552	28	19662	12.7213	2.54723e-05	1.34066e-06	6.32481e-05
GOTERM_CC_DIRECT	GO:0005840~ribosome	22	3.94265	7.75944e-08	-7.11017	RPL18, ABCF1, MRPS36, MRPS35, MRPS26, MRPL1, MRPS17, RPSA, MRPS23, MRPS22, MRPS11, RPS9, MRPS5, RPL22L1, MRPS31, MRPS2, MRPL12, RPL7L1, MRPL19, RPL3, RPL10, RPS23	552	188	19662	4.16825	4.609e-05	2.30455e-06	0.000114443
UP_KEYWORDS	Ribosomal protein	21	3.76344	1.5507e-07	-6.80947	RPL18, MRPS36, MRPS35, MRPS26, MRPL1, MRPS17, RPSA, MRPS23, MRPS22, MRPS11, RPS9, MRPS5, RPL22L1, MRPS31, MRPS2, MRPL12, RPL7L1, MRPL19, RPL3, RPL10, RPS23	558	203	22680	4.20467	4.85358e-05	1.6179e-06	0.000208561
GOTERM_MF_DIRECT	GO:0003735~structural constituent of ribosome	25	4.48029	1.85867e-06	-5.7308	RPL18, MRPS35, MRPL1, RPSA, MRPS17, SLC25A4, MRPS23, SLC25A5, MRPS22, MRPS11, RPS9, MRPS5, RPL22L1, MRPS31, MRPS2, SLC25A12, MRPL12, SLC25A24, SLC25A10, RPL7L1, MRPL19, RPL3, SLC25A3, RPL10, RPS23	531	264	17446	3.11127	0.00150068	0.000125143	0.00285676
KEGG_PATHWAY	mmu03010:Ribosome	14	2.50896	0.0104166	-1.98228	RPL18, MRPL1, RPSA, MRPS17, MRPL12, MRPS11, MRPL19, RPL3, MRPS5, RPS9, RPL10, RPL22L1, MRPS2, RPS23	336	145	7691	2.21006	0.908135	0.11808	12.5461
Annotation Cluster 7	Enrichment Score: 8.468109925574161
Category	Term	Count	%	PValue		Genes	List Total	Pop Hits	Pop Total	Fold Enrichment	Bonferroni	Benjamini	FDR
UP_KEYWORDS	Viral nucleoprotein	10	1.79211	1.14044e-09	-8.94293	SNRPA1, SNRPD3, U2AF2, HNRNPA2B1, U2AF1, HNRNPD, AHNAK2, SNRNP70, HNRNPH1, HNRNPU	558	22	22680	18.4751	3.56957e-07	1.42783e-08	1.53382e-06
GOTERM_CC_DIRECT	GO:0019013~viral nucleocapsid	10	1.79211	3.58918e-09	-8.445	SNRPA1, SNRPD3, U2AF2, HNRNPA2B1, U2AF1, HNRNPD, AHNAK2, SNRNP70, HNRNPH1, HNRNPU	552	22	19662	16.1907	2.13197e-06	1.18443e-07	5.29366e-06
UP_KEYWORDS	Virion	10	1.79211	9.6295e-09	-8.0164	SNRPA1, SNRPD3, U2AF2, HNRNPA2B1, U2AF1, HNRNPD, AHNAK2, SNRNP70, HNRNPH1, HNRNPU	558	27	22680	15.0538	3.01403e-06	1.11631e-07	1.29511e-05
Annotation Cluster 8	Enrichment Score: 8.19217825354357
Category	Term	Count	%	PValue		Genes	List Total	Pop Hits	Pop Total	Fold Enrichment	Bonferroni	Benjamini	FDR
UP_KEYWORDS	Tricarboxylic acid cycle	13	2.32975	1.66507e-13	-12.7786	SDHB, IDH3G, ACO2, SUCLG2, SUCLG1, CS, IDH2, IDH3B, PDHA1, FH1, SUCLA2, MDH2, IDH3A	558	25	22680	21.1355	5.2125e-11	3.06621e-12	2.23976e-10
GOTERM_BP_DIRECT	GO:0006099~tricarboxylic acid cycle	14	2.50896	5.44614e-13	-12.2639	ACO2, SUCLG2, SUCLG1, CS, IDH3B, OGDH, IDH3A, SDHB, IDH3G, IDH2, PDHA1, FH1, SUCLA2, MDH2	539	29	18082	16.1953	1.24324e-09	4.14414e-10	9.50751e-10
KEGG_PATHWAY	mmu00020:Citrate cycle (TCA cycle)	14	2.50896	2.64927e-10	-9.57687	ACO2, SUCLG2, SUCLG1, CS, IDH3B, OGDH, IDH3A, SDHB, IDH3G, IDH2, PDHA1, FH1, SUCLA2, MDH2	336	32	7691	10.0143	6.04034e-08	2.01345e-08	3.39174e-07
KEGG_PATHWAY	mmu01200:Carbon metabolism	21	3.76344	1.05689e-07	-6.97597	ME1, ME2, ACO2, SUCLG2, SUCLG1, GLUD1, CS, IDH3B, HK1, OGDH, IDH3A, GOT2, SDHB, IDH3G, IDH2, PRPS1L3, PDHA1, FH1, SUCLA2, MDH2, PRPS1	336	116	7691	4.14386	2.40969e-05	6.02428e-06	0.000135309
KEGG_PATHWAY	mmu01130:Biosynthesis of antibiotics	29	5.19713	1.46664e-07	-6.83368	HSD17B10, ASS1, HK1, OGDH, PFAS, GOT2, FNTA, IDH3G, ATIC, IDH2, PRPS1L3, PDHA1, FH1, SUCLA2, NSDHL, ACAA2, ACO2, SUCLG2, SUCLG1, CS, AK3, AK2, IDH3B, IDH3A, SDHB, PYCR2, ADSL, MDH2, PRPS1	336	214	7691	3.1019	3.34389e-05	6.68788e-06	0.000187768
GOTERM_BP_DIRECT	GO:0006102~isocitrate metabolic process	5	0.896057	1.10857e-05	-4.95524	IDH3G, ACO2, IDH2, IDH3B, IDH3A	539	6	18082	27.9561	0.0249912	0.00126464	0.0193526
KEGG_PATHWAY	mmu01210:2-Oxocarboxylic acid metabolism	7	1.25448	0.000109392	-3.96101	GOT2, IDH3G, ACO2, CS, IDH2, IDH3B, IDH3A	336	19	7691	8.43311	0.0246342	0.00311298	0.139959
Annotation Cluster 9	Enrichment Score: 7.0615965496653095
Category	Term	Count	%	PValue		Genes	List Total	Pop Hits	Pop Total	Fold Enrichment	Bonferroni	Benjamini	FDR
UP_KEYWORDS	mRNA transport	20	3.58423	2.27144e-13	-12.6437	NUP133, XPO1, NUP98, NUP160, MAGOH, HNRNPA2B1, FMR1, AHCTF1, NUP93, IGF2BP1, IGF2BP2, NUP85, EIF4A3, NUP214, AAAS, POLDIP3, THOC6, NUP107, TPR, LRPPRC	558	86	22680	9.45236	7.10985e-11	3.94995e-12	3.05511e-10
KEGG_PATHWAY	mmu03013:RNA transport	33	5.91398	1.1377e-12	-11.944	XPO1, NUP98, NUP160, PABPC4, NUP93, RANGAP1, PNN, EIF3D, NUP214, EIF3B, EIF3H, RAE1, EIF3F, SRRM1, PABPC1, TPR, EIF2B3, KPNB1, EIF2B5, NUP133, EEF1A1, EIF2S3X, MAGOH, FMR1, UBE2I, NUP85, EIF2B1, EIF4A3, EIF4G3, AAAS, EIF4E, THOC6, NUP107	336	170	7691	4.44333	2.59383e-10	2.59383e-10	1.45648e-09
GOTERM_BP_DIRECT	GO:0051028~mRNA transport	20	3.58423	9.6126e-12	-11.0172	NUP133, XPO1, NUP98, NUP160, MAGOH, HNRNPA2B1, FMR1, AHCTF1, NUP93, IGF2BP1, IGF2BP2, NUP85, EIF4A3, NUP214, AAAS, POLDIP3, THOC6, NUP107, TPR, LRPPRC	539	88	18082	7.62439	2.19457e-08	4.38913e-09	1.67826e-08
GOTERM_CC_DIRECT	GO:0005643~nuclear pore	17	3.04659	1.64359e-11	-10.7842	NUP133, NUP98, NUP160, XPO4, AHCTF1, NUP93, RANGAP1, NUP85, NUP214, AAAS, RAE1, NUP107, KPNA3, TPR, KPNB1, KPNA2, KPNA1	552	64	19662	9.46145	9.76296e-09	6.50864e-10	2.42413e-08
UP_KEYWORDS	Translocation	16	2.86738	6.21646e-10	-9.20646	NUP133, NUP98, NUP160, TIMM17A, AHCTF1, NUP93, NUP85, TIMM50, CHCHD4, TIMM44, NUP214, AAAS, PEX14, TOMM22, NUP107, TPR	558	78	22680	8.33747	1.94575e-07	8.1073e-09	8.36079e-07
UP_KEYWORDS	Nuclear pore complex	10	1.79211	5.29824e-07	-6.27587	NUP133, NUP98, NUP214, AAAS, NUP160, AHCTF1, NUP93, NUP85, NUP107, TPR	558	41	22680	9.91345	0.000165821	5.3495e-06	0.000712582
GOTERM_BP_DIRECT	GO:0006606~protein import into nucleus	12	2.15054	2.21549e-06	-5.65453	NUP133, NUP98, NUP214, RAE1, NUP93, NUP85, NUP107, TPR, KPNA3, KPNB1, KPNA2, KPNA1	539	63	18082	6.38996	0.0050452	0.000280959	0.00386792
GOTERM_CC_DIRECT	GO:0031080~nuclear pore outer ring	6	1.07527	3.8067e-06	-5.41945	NUP133, NUP98, NUP160, AHCTF1, NUP85, NUP107	552	10	19662	21.3717	0.00225863	8.69649e-05	0.00561433
GOTERM_MF_DIRECT	GO:0005487~nucleocytoplasmic transporter activity	7	1.25448	7.1085e-06	-5.14822	XPO1, NUP133, NUP98, NUP214, NUP160, NUP107, TPR	531	17	17446	13.5285	0.00572723	0.000358916	0.0109253
GOTERM_BP_DIRECT	GO:0006406~mRNA export from nucleus	8	1.43369	0.000112403	-3.94922	DDX39, NUP133, NUP214, NUP160, HNRNPA2B1, THOC6, NUP85, NUP107	539	38	18082	7.06259	0.226346	0.00851787	0.196061
GOTERM_MF_DIRECT	GO:0017056~structural constituent of nuclear pore	6	1.07527	0.000116038	-3.9354	NUP133, NUP98, NUP214, NUP93, NUP85, NUP107	531	17	17446	11.5959	0.0895027	0.00389922	0.178203
GOTERM_CC_DIRECT	GO:0000776~kinetochore	12	2.15054	0.000559653	-3.25208	XPO1, NUP133, NUP98, NUP160, PSEN1, KNTC1, AHCTF1, NUP85, RANGAP1, NUP107, TPR, BUB3	552	120	19662	3.56196	0.282891	0.00849009	0.822261
GOTERM_BP_DIRECT	GO:0051292~nuclear pore complex assembly	4	0.716846	0.0026885	-2.57049	NUP98, AHCTF1, NUP93, NUP107	539	10	18082	13.4189	0.997858	0.115668	4.59139
Annotation Cluster 10	Enrichment Score: 6.785913569397219
Category	Term	Count	%	PValue		Genes	List Total	Pop Hits	Pop Total	Fold Enrichment	Bonferroni	Benjamini	FDR
SMART	SM00360:RRM	29	5.19713	1.67563e-11	-10.7758	RALY, U2AF2, PABPC4, IGF2BP1, IGF2BP2, HNRNPLL, NONO, HNRNPL, HNRNPM, EIF3B, TARDBP, HNRNPF, HNRNPD, U2AF1, SNRNP70, HNRNPC, PABPC1, SREK1, HNRNPA2B1, PTBP1, ELAVL1, SSB, HNRNPH3, POLDIP3, CPSF6, SNRPA, RBMXL1, HNRNPH1, MATR3	282	229	10425	4.68155	4.25609e-09	4.25609e-09	2.18223e-08
INTERPRO	IPR000504:RNA recognition motif domain	29	5.19713	8.11973e-11	-10.0905	RALY, U2AF2, PABPC4, IGF2BP1, IGF2BP2, HNRNPLL, NONO, HNRNPL, HNRNPM, EIF3B, TARDBP, HNRNPF, HNRNPD, U2AF1, SNRNP70, HNRNPC, PABPC1, SREK1, HNRNPA2B1, PTBP1, ELAVL1, SSB, HNRNPH3, POLDIP3, CPSF6, SNRPA, RBMXL1, HNRNPH1, MATR3	554	241	20594	4.47313	1.00441e-07	5.02205e-08	1.31765e-07
INTERPRO	IPR012677:Nucleotide-binding, alpha-beta plait	29	5.19713	2.79797e-09	-8.55316	RALY, U2AF2, PABPC4, IGF2BP1, IGF2BP2, HNRNPLL, NONO, HNRNPL, HNRNPM, EIF3B, TARDBP, HNRNPF, HNRNPD, U2AF1, SNRNP70, HNRNPC, PABPC1, SREK1, HNRNPA2B1, PTBP1, ELAVL1, SSB, HNRNPH3, POLDIP3, CPSF6, SNRPA, RBMXL1, HNRNPH1, MATR3	554	281	20594	3.83639	3.46108e-06	1.15369e-06	4.54048e-06
UP_SEQ_FEATURE	domain:RRM 1	17	3.04659	1.09908e-06	-5.95897	U2AF2, PTBP1, HNRNPA2B1, IGF2BP1, ELAVL1, IGF2BP2, HNRNPLL, NONO, HNRNPL, HNRNPM, TARDBP, HNRNPF, HNRNPD, SNRPA, PABPC1, HNRNPH1, MATR3	530	128	18012	4.51362	0.00166592	0.000555616	0.00182864
UP_SEQ_FEATURE	domain:RRM 2	17	3.04659	1.09908e-06	-5.95897	U2AF2, PTBP1, HNRNPA2B1, IGF2BP1, ELAVL1, IGF2BP2, HNRNPLL, NONO, HNRNPL, HNRNPM, TARDBP, HNRNPF, HNRNPD, SNRPA, PABPC1, HNRNPH1, MATR3	530	128	18012	4.51362	0.00166592	0.000555616	0.00182864
UP_SEQ_FEATURE	domain:RRM 3	9	1.6129	9.51134e-05	-4.02176	HNRNPL, HNRNPM, U2AF2, HNRNPF, PTBP1, ELAVL1, PABPC1, HNRNPLL, HNRNPH1	530	50	18012	6.11728	0.134367	0.0159048	0.158132
UP_SEQ_FEATURE	domain:RRM	10	1.79211	0.00720675	-2.14226	RALY, EIF3B, SREK1, POLDIP3, U2AF1, RBMXL1, CPSF6, SSB, HNRNPC, SNRNP70	530	116	18012	2.92973	0.999983	0.344272	11.3381
Annotation Cluster 11	Enrichment Score: 6.450363417326545
Category	Term	Count	%	PValue		Genes	List Total	Pop Hits	Pop Total	Fold Enrichment	Bonferroni	Benjamini	FDR
GOTERM_BP_DIRECT	GO:0055114~oxidation-reduction process	49	8.78136	2.34908e-08	-7.6291	UQCRC2, MRPS36, ME1, ACOX1, HSD17B10, TMX1, PXDN, ACADSB, ME2, UQCRC1, GLUD1, HSD17B12, CYC1, DNAJC10, PRDX3, CHCHD4, OGDH, HIBADH, FAR1, GSR, HMOX2, IDH3G, AGPS, IVD, IDH2, HSD17B4, PDHA1, ASPH, GSTO1, NDUFS3, BDH1, ETFB, NSDHL, ETFA, NDUFB11, AIFM1, ACADL, TECR, IDH3A, VAT1, ACADVL, SDHB, PYCR2, COX2, PRDX6, UQCRH, NDUFV2, MDH2, UQCRB	539	676	18082	2.43168	5.36281e-05	5.95882e-06	4.10123e-05
UP_KEYWORDS	Oxidoreductase	39	6.98925	5.56272e-07	-6.25471	ME1, ACOX1, HSD17B10, PXDN, ACADSB, ME2, GLUD1, HSD17B12, DNAJC10, PRDX3, CHCHD4, OGDH, HIBADH, FAR1, HMOX2, GSR, IDH3G, IVD, IDH2, ASPH, PDHA1, HSD17B4, GSTO1, NDUFS3, BDH1, NSDHL, AIFM1, IDH3B, ACADL, TECR, IDH3A, VAT1, ACADVL, SDHB, PYCR2, COX2, PRDX6, NDUFV2, MDH2	558	639	22680	2.48069	0.000174098	5.44102e-06	0.000748151
GOTERM_MF_DIRECT	GO:0016491~oxidoreductase activity	41	7.34767	3.40977e-06	-5.46728	ME1, ACOX1, HSD17B10, ACADSB, PXDN, ME2, GLUD1, HSD17B12, DNAJC10, PRDX3, CHCHD4, OGDH, HIBADH, FAR1, HMOX2, GSR, IDH3G, AGPS, IVD, IDH2, ASPH, PDHA1, HSD17B4, GSTO1, NDUFS3, APEX1, BDH1, ETFA, NSDHL, AIFM1, ACADL, TECR, IDH3A, VAT1, ACADVL, SDHB, PYCR2, COX2, PRDX6, NDUFV2, MDH2	531	604	17446	2.23022	0.0027513	0.000183656	0.00524072
Annotation Cluster 12	Enrichment Score: 6.093438715891923
Category	Term	Count	%	PValue		Genes	List Total	Pop Hits	Pop Total	Fold Enrichment	Bonferroni	Benjamini	FDR
UP_KEYWORDS	Ribosome biogenesis	13	2.32975	2.04732e-08	-7.68882	EIF6, EFL1, EMG1, GAR1, BYSL, BOP1, DDX3X, DKC1, WDR12, NOP58, UTP14A, DHX30, NHP2	558	60	22680	8.80645	6.40808e-06	2.20969e-07	2.75352e-05
GOTERM_BP_DIRECT	GO:0042254~ribosome biogenesis	14	2.50896	2.20388e-06	-5.65681	EIF6, EFL1, EMG1, GAR1, BYSL, BOP1, DDX3X, DKC1, WDR12, NOP58, AATF, UTP14A, DHX30, NHP2	539	89	18082	5.2771	0.00501882	0.000295924	0.00384764
KEGG_PATHWAY	mmu03008:Ribosome biogenesis in eukaryotes	15	2.68817	1.16228e-05	-4.93469	EIF6, NOL6, XPO1, EFL1, TBL3, EMG1, GAR1, HEATR1, WDR36, DKC1, NOP58, NAT10, UTP14A, NHP2, XRN2	336	83	7691	4.13673	0.00264651	0.000378503	0.0148792
Annotation Cluster 13	Enrichment Score: 5.372792529349582
Category	Term	Count	%	PValue		Genes	List Total	Pop Hits	Pop Total	Fold Enrichment	Bonferroni	Benjamini	FDR
UP_KEYWORDS	Helicase	20	3.58423	4.60676e-10	-9.3366	DHX9, MCM2, DDX5, MCM3, MCM5, DDX39, EIF4A3, DDX47, DDX17, DDX18, MCM7, DDX46, DDX3X, ASCC3, SNRNP200, DHX15, SMARCA5, RUVBL1, DHX30, SMARCA4	558	130	22680	6.2531	1.44191e-07	6.26919e-09	6.19583e-07
GOTERM_MF_DIRECT	GO:0004386~helicase activity	19	3.40502	7.0718e-08	-7.15047	DHX9, MCM2, DDX5, MCM3, MCM5, DDX39, DDX47, DDX17, DDX18, MCM7, DDX46, DDX3X, ASCC3, SNRNP200, DHX15, SMARCA5, RUVBL1, DHX30, SMARCA4	531	129	17446	4.83911	5.71385e-05	9.52331e-06	0.000108694
INTERPRO	IPR011545:DNA/RNA helicase, DEAD/DEAH box type, N-terminal	13	2.32975	2.72983e-07	-6.56386	DDX39, DHX9, EIF4A3, DDX17, DDX47, DDX46, DDX18, DDX3X, ASCC3, SNRNP200, DHX15, DDX5, DHX30	554	69	20594	7.00366	0.000337623	6.75338e-05	0.00044299
SMART	SM00490:HELICc	15	2.68817	1.11523e-06	-5.95264	DHX9, DDX5, DDX39, EIF4A3, DDX47, DDX17, DDX46, DDX18, DDX3X, ASCC3, SNRNP200, DHX15, SMARCA5, DHX30, SMARCA4	282	108	10425	5.13446	0.000283227	0.000141624	0.00145239
INTERPRO	IPR001650:Helicase, C-terminal	15	2.68817	1.32854e-06	-5.87663	DHX9, DDX5, DDX39, EIF4A3, DDX47, DDX17, DDX46, DDX18, DDX3X, ASCC3, SNRNP200, DHX15, SMARCA5, DHX30, SMARCA4	554	109	20594	5.11559	0.00164205	0.000273863	0.0021559
SMART	SM00487:DEXDc	15	2.68817	1.39707e-06	-5.85478	DHX9, DDX5, DDX39, EIF4A3, DDX47, DDX17, DDX46, DDX18, DDX3X, ASCC3, SNRNP200, DHX15, SMARCA5, DHX30, SMARCA4	282	110	10425	5.0411	0.000354793	0.000118278	0.00181945
INTERPRO	IPR014001:Helicase, superfamily 1/2, ATP-binding domain	15	2.68817	1.65854e-06	-5.78027	DHX9, DDX5, DDX39, EIF4A3, DDX47, DDX17, DDX46, DDX18, DDX3X, ASCC3, SNRNP200, DHX15, SMARCA5, DHX30, SMARCA4	554	111	20594	5.02342	0.00204951	0.000293044	0.0026914
GOTERM_MF_DIRECT	GO:0004004~ATP-dependent RNA helicase activity	12	2.15054	2.70117e-06	-5.56845	DDX39, DHX9, EIF4A3, DDX17, DDX47, DDX46, DDX18, DDX3X, SNRNP200, DHX15, DDX5, DHX30	531	63	17446	6.25809	0.00218017	0.000155884	0.00415164
UP_SEQ_FEATURE	domain:Helicase C-terminal	13	2.32975	2.16743e-05	-4.66405	DHX9, DDX5, EIF4A3, DDX39, DDX47, DDX17, DDX18, DDX46, DDX3X, SMARCA5, DHX15, DHX30, SMARCA4	530	95	18012	4.65057	0.0323456	0.00468618	0.0360557
UP_SEQ_FEATURE	domain:Helicase ATP-binding	13	2.32975	2.97454e-05	-4.52658	DHX9, DDX5, EIF4A3, DDX39, DDX47, DDX17, DDX18, DDX46, DDX3X, SMARCA5, DHX15, DHX30, SMARCA4	530	98	18012	4.5082	0.0441215	0.00562468	0.0494789
GOTERM_BP_DIRECT	GO:0010501~RNA secondary structure unwinding	9	1.6129	4.76157e-05	-4.32225	DDX39, EIF4A3, DDX17, DDX47, DDX46, DDX18, DDX3X, AGO2, DDX5	539	45	18082	6.70946	0.103009	0.00417239	0.0830989
INTERPRO	IPR014014:RNA helicase, DEAD-box type, Q motif	8	1.43369	7.06715e-05	-4.15076	DDX39, EIF4A3, DDX17, DDX47, DDX46, DDX18, DDX3X, DDX5	554	39	20594	7.62529	0.0837112	0.0058113	0.114622
INTERPRO	IPR000629:RNA helicase, ATP-dependent, DEAD-box, conserved site	7	1.25448	0.000125083	-3.9028	EIF4A3, DDX17, DDX47, DDX46, DDX18, DDX3X, DDX5	554	30	20594	8.67377	0.143359	0.00906086	0.202788
UP_SEQ_FEATURE	short sequence motif:Q motif	8	1.43369	0.000171125	-3.76669	DDX39, EIF4A3, DDX17, DDX47, DDX46, DDX18, DDX3X, DDX5	530	41	18012	6.6312	0.228654	0.0256277	0.284337
UP_SEQ_FEATURE	short sequence motif:DEAD box	7	1.25448	0.000668268	-3.17505	EIF4A3, DDX17, DDX47, DDX46, DDX18, DDX3X, DDX5	530	37	18012	6.42958	0.637272	0.088069	1.10607
Annotation Cluster 14	Enrichment Score: 4.765134516458884
Category	Term	Count	%	PValue		Genes	List Total	Pop Hits	Pop Total	Fold Enrichment	Bonferroni	Benjamini	FDR
GOTERM_MF_DIRECT	GO:0098641~cadherin binding involved in cell-cell adhesion	27	4.83871	4.30694e-07	-6.36583	SNX9, RANGAP1, TAGLN2, GPRC5A, RAB1A, SRC, PDXDC1, EZR, DDX3X, ATIC, PCBP1, DLG1, EIF2S3X, MYH9, EPHA2, RSL1D1, JUP, TJP1, PRDX6, RARS, PTPN1, RUVBL1, DNAJB1, RAB10, UBAP2, STX5A, AHSA1	531	279	17446	3.17952	0.000347941	3.1636e-05	0.000661979
GOTERM_CC_DIRECT	GO:0005913~cell-cell adherens junction	27	4.83871	1.05285e-06	-5.97763	SNX9, RANGAP1, TAGLN2, GPRC5A, RAB1A, SRC, PDXDC1, EZR, DDX3X, ATIC, PCBP1, DLG1, EIF2S3X, MYH9, EPHA2, RSL1D1, JUP, TJP1, PRDX6, RARS, PTPN1, RUVBL1, DNAJB1, RAB10, UBAP2, STX5A, AHSA1	552	316	19662	3.04344	0.000625197	2.60577e-05	0.00155283
GOTERM_BP_DIRECT	GO:0098609~cell-cell adhesion	13	2.32975	0.0111702	-1.95194	SNX9, EIF2S3X, TJP1, PRDX6, ATIC, RARS, DNAJB1, RAB10, TAGLN2, UBAP2, GPRC5A, AHSA1, PDXDC1	539	189	18082	2.30749	1	0.310417	17.8083
Annotation Cluster 15	Enrichment Score: 4.720418288727672
Category	Term	Count	%	PValue		Genes	List Total	Pop Hits	Pop Total	Fold Enrichment	Bonferroni	Benjamini	FDR
INTERPRO	IPR027417:P-loop containing nucleoside triphosphate hydrolase	70	12.5448	5.57901e-15	-14.2534	ABCF1, ATP5B, RAB1B, RAB1A, CDC42, DDX17, ATAD3A, MCM7, DDX18, RAB23, DHX30, SAR1A, DLG1, EIF2S3X, OPA1, MPP1, EFTUD2, MCM2, SRPRB, MYH9, MCM3, MCM5, HNRNPU, CLPX, RFC5, DDX39, ATP6V1A, EIF4A3, RAB18, ASCC3, RRAS2, SNRNP200, SMARCA5, RAB5A, RAB14, RAB12, GNAS, RUVBL1, RAB10, SMARCA4, ADSS, GNAI2, RRAGA, ARF6, CMPK1, RAB7, DDX47, DDX46, DDX3X, GFM1, DHX15, UCK2, EHD2, EEF1A1, EFL1, DHX9, RAB8A, RA…	554	909	20594	2.86263	6.86673e-12	6.86673e-12	9.00391e-12
UP_KEYWORDS	GTP-binding	34	6.09319	1.1314e-11	-10.9464	ADSS, GNAI2, GLUD1, RRAGA, RAB1B, ARF6, RAB1A, RAB7, CDC42, GFM1, RAB23, TUBB6, TUBG1, SAR1A, EFL1, EEF1A1, EIF2S3X, RAB8A, RAB8B, OPA1, SUCLG2, SUCLG1, EFTUD2, AK3, SRPRB, RAB18, RAB35, RRAS2, RAB34, RAB14, RAB5A, GNAS, RAB12, RAB10	558	332	22680	4.16246	3.54127e-09	1.68632e-10	1.52166e-08
GOTERM_MF_DIRECT	GO:0005525~GTP binding	37	6.63082	2.01853e-09	-8.69496	ADSS, GNAI2, FKBP4, GLUD1, RAB1B, RRAGA, ARF6, RAB1A, RAB7, CDC42, GFM1, RAB23, TUBB6, TUBG1, EHD2, SAR1A, EFL1, EEF1A1, RAB8A, EIF2S3X, OPA1, RAB8B, SUCLG2, SUCLG1, EFTUD2, AK3, SRPRB, EIF2B1, RAB18, RAB35, RRAS2, RAB34, RAB14, RAB5A, GNAS, RAB12, RAB10	531	383	17446	3.17398	1.63097e-06	3.26194e-07	3.1025e-06
UP_SEQ_FEATURE	nucleotide phosphate-binding region:GTP	31	5.55556	2.1649e-08	-7.66456	ADSS, GNAI2, RRAGA, RAB1B, ARF6, RAB1A, RAB7, CDC42, GFM1, RAB23, TUBB6, TUBG1, SAR1A, EFL1, EEF1A1, EIF2S3X, RAB8A, RAB8B, OPA1, EFTUD2, AK3, SRPRB, RAB18, RRAS2, RAB35, RAB34, RAB14, RAB5A, GNAS, RAB12, RAB10	530	319	18012	3.30261	3.2841e-05	1.64206e-05	3.60196e-05
GOTERM_MF_DIRECT	GO:0003924~GTPase activity	24	4.30108	1.03737e-07	-6.98406	EEF1A1, EFL1, EIF2S3X, RAB8A, OPA1, GNAI2, EFTUD2, RRAGA, ARF6, RAB1A, RAB7, CDC42, DDX3X, RAB35, GFM1, RAB34, RAB14, RAB5A, RAB23, TUBB6, GNAS, TUBG1, RAB10, ARHGDIB	531	209	17446	3.77282	8.38163e-05	1.04774e-05	0.000159445
INTERPRO	IPR005225:Small GTP-binding protein domain	20	3.58423	1.04146e-07	-6.98236	EFL1, RAB8A, RAB8B, EFTUD2, RAB1B, ARF6, RAB1A, RAB7, CDC42, RAB18, RRAS2, GFM1, RAB35, RAB34, RAB14, RAB5A, RAB23, RAB12, RAB10, SAR1A	554	165	20594	4.50585	0.000128821	3.22067e-05	0.000169006
GOTERM_MF_DIRECT	GO:0019003~GDP binding	13	2.32975	2.02328e-07	-6.69395	RAB8A, RAB8B, SUCLG2, SUCLG1, EIF2B1, RAB7, RAB18, RAB35, RAB5A, RAB14, RAB12, RAB10, PRPS1	531	60	17446	7.11858	0.000163467	1.63479e-05	0.000310979
UP_SEQ_FEATURE	short sequence motif:Effector region	15	2.68817	1.3038e-06	-5.88479	RAB8A, RAB8B, RAB1B, RAB1A, RAB7, CDC42, RAB18, RRAS2, RAB35, RAB34, RAB14, RAB5A, RAB23, RAB12, RAB10	530	100	18012	5.09774	0.00197591	0.000494344	0.00216924
UP_KEYWORDS	Prenylation	17	3.04659	1.7176e-06	-5.76508	PALM, RAB8A, RAB8B, LMNA, RAB1B, RAB1A, RAB7, CDC42, RAB18, RRAS2, RAB35, RAB34, RAB14, RAB5A, RAB23, RAB12, RAB10	558	157	22680	4.40107	0.000537466	1.58119e-05	0.00231006
INTERPRO	IPR001806:Small GTPase superfamily	15	2.68817	1.53416e-05	-4.81413	RAB8A, RAB8B, RAB1B, RAB1A, RAB7, CDC42, RAB18, RRAS2, RAB35, RAB34, RAB14, RAB5A, RAB23, RAB12, RAB10	554	134	20594	4.16119	0.0187987	0.00210641	0.024893
UP_SEQ_FEATURE	lipid moiety-binding region:S-geranylgeranyl cysteine	14	2.50896	2.05419e-05	-4.68736	CDC42, RAB8A, RAB8B, RAB18, RAB35, RAB34, RAB14, RAB23, RAB5A, RAB1B, RAB12, RAB10, RAB1A, RAB7	530	110	18012	4.32535	0.0306819	0.00518027	0.0341722
GOTERM_CC_DIRECT	GO:0045335~phagocytic vesicle	8	1.43369	0.000128403	-3.89143	RAB8A, RAB8B, RAB34, RAB23, RAB14, RAB5A, CALR, RAB7	552	41	19662	6.95016	0.0734396	0.00245749	0.189213
UP_KEYWORDS	Lipoprotein	35	6.2724	0.000964724	-3.0156	PALM, CAV1, GNAI2, CD109, CHCHD3, STOML2, RAB1B, ARF6, SRC, RAB1A, RAB7, CDC42, GLIPR2, DDX46, RAB23, SCARB2, ZDHHC20, RAB8A, RAB8B, HPCAL1, MPP1, LMNA, THY1, NCAM1, MGST3, RAB18, RAB35, RRAS2, RAB34, RAB14, RAB5A, GNAS, RAB12, RAB10, TRAPPC3	558	780	22680	1.82382	0.260739	0.0059061	1.28974
GOTERM_CC_DIRECT	GO:0030670~phagocytic vesicle membrane	7	1.25448	0.00190776	-2.71948	RAB8A, RAB8B, RAB34, RAB23, RAB5A, RAB10, RAB7	552	47	19662	5.30504	0.678351	0.0215771	2.77714
GOTERM_BP_DIRECT	GO:0007264~small GTPase mediated signal transduction	17	3.04659	0.00194665	-2.71071	RAB8A, RAB8B, RAB1B, ARF6, SRPRB, RAB1A, RAB7, CDC42, RAB18, RRAS2, RAB35, RAB34, RAB14, RAB5A, RAB23, RAB12, RAB10	539	236	18082	2.41654	0.988304	0.0921782	3.34472
GOTERM_CC_DIRECT	GO:0005768~endosome	21	3.76344	0.131037	-0.882605	SNX9, CAV1, RAB8A, RUFY1, SUN2, GJA1, ARF6, OCIAD1, RAB1A, CDK2, RAB7, EZR, RAB35, RAB14, RAB5A, RAB23, GNAS, RAB12, RAB10, EHD2, VPS36	552	544	19662	1.37502	1	0.501051	87.4011
UP_KEYWORDS	Endosome	16	2.86738	0.133183	-0.875552	RAB8A, SUN2, RUFY1, ARF6, OCIAD1, CDK2, RAB1A, RAB7, RAB35, RAB14, RAB5A, RAB23, RAB12, RAB10, EHD2, VPS36	558	443	22680	1.468	1	0.366498	85.3729
UP_KEYWORDS	Cytoplasmic vesicle	15	2.68817	0.324322	-0.489023	SNX9, RAB8A, RAB8B, RAB7, PRDX6, RAB35, RAB34, RAB5A, RAB23, RAB14, GNAS, RAB12, RAB10, DPP7, MYOF	558	489	22680	1.24678	1	0.643408	99.487
KEGG_PATHWAY	mmu04144:Endocytosis	14	2.50896	0.343147	-0.464519	CDC42, AP2B1, AP2A2, RAB8A, CAV1, RAB35, RUFY1, RAB5A, ARF6, RAB10, EHD2, VPS36, SRC, RAB7	336	261	7691	1.22781	1	0.852886	99.5396
GOTERM_CC_DIRECT	GO:0031410~cytoplasmic vesicle	21	3.76344	0.354241	-0.450701	SNX9, CAV1, RAB8A, RAB8B, MMP14, RAB7, AP2A2, PSEN1, PRDX6, RAB35, RAB34, RAB14, RAB5A, RAB23, GNAS, VAMP3, RAB12, PTPN1, RAB10, DPP7, MYOF	552	646	19662	1.15791	1	0.81085	99.842
UP_SEQ_FEATURE	propeptide:Removed in mature form	8	1.43369	0.551956	-0.258095	CDC42, RAB8A, RAB8B, RAB18, RRAS2, RAB23, CD109, THY1	530	238	18012	1.14235	1	0.99999	99.9998
Annotation Cluster 16	Enrichment Score: 4.285939062808279
Category	Term	Count	%	PValue		Genes	List Total	Pop Hits	Pop Total	Fold Enrichment	Bonferroni	Benjamini	FDR
GOTERM_BP_DIRECT	GO:0006457~protein folding	18	3.22581	2.5312e-07	-6.59667	TMX1, GRPEL1, FKBP8, PDIA3, FKBP4, TMX3, FKBP3, PDIA6, CALR, CLPX, CDC37, PFDN5, HSPE1, DNAJB1, HSPD1, DNAJB4, FKBP11, AHSA1	539	128	18082	4.71759	0.000577707	4.44508e-05	0.000441918
UP_KEYWORDS	Chaperone	15	2.68817	0.000281565	-3.55042	GRPEL1, FKBP4, PDIA6, CALR, CDC37, CLPX, HYOU1, SET, PFDN5, HSPB1, HSPE1, HSPD1, DNAJB1, DNAJB4, AHSA1	558	191	22680	3.19203	0.0843693	0.00187361	0.378026
GOTERM_MF_DIRECT	GO:0051082~unfolded protein binding	9	1.6129	0.0019466	-2.71072	GRPEL1, PFDN5, HSPE1, DNAJB1, CALR, DNAJB4, UGGT1, CLPX, CDC37	531	75	17446	3.9426	0.792866	0.0416585	2.95047
Annotation Cluster 17	Enrichment Score: 4.065991306541455
Category	Term	Count	%	PValue		Genes	List Total	Pop Hits	Pop Total	Fold Enrichment	Bonferroni	Benjamini	FDR
UP_KEYWORDS	Protein biosynthesis	20	3.58423	3.82123e-09	-8.4178	EIF6, EFL1, EEF1A1, EIF2S3X, EFTUD2, IARS2, VARS, EIF2B1, KARS, EIF3D, EIF4G3, EIF4E, EIF3B, EIF3H, GFM1, RARS, EIF3F, FARSB, EIF2B5, MARS	558	147	22680	5.52995	1.19604e-06	4.60017e-08	5.13934e-06
GOTERM_BP_DIRECT	GO:0006413~translational initiation	13	2.32975	4.67831e-08	-7.32991	EIF6, ABCF1, EIF2S3X, EIF2B1, EIF3D, EIF4G3, EIF3B, EIF4E, DDX3X, EIF3H, EIF3F, EIF2B3, EIF2B5	539	54	18082	8.0762	0.0001068	9.70956e-06	8.16778e-05
GOTERM_BP_DIRECT	GO:0075522~IRES-dependent viral translational initiation	6	1.07527	4.57554e-07	-6.33956	EIF3D, EIF3B, PCBP2, PTBP1, EIF3F, SSB	539	7	18082	28.7548	0.00104405	7.46112e-05	0.000798833
UP_KEYWORDS	Initiation factor	10	1.79211	2.52258e-05	-4.59816	EIF6, EIF3D, EIF2S3X, EIF4G3, EIF4E, EIF3B, EIF3H, EIF3F, EIF2B1, EIF2B5	558	64	22680	6.35081	0.00786467	0.000207762	0.0339219
GOTERM_MF_DIRECT	GO:0003743~translation initiation factor activity	11	1.97133	3.67255e-05	-4.43503	EIF6, EIF3D, EIF2S3X, EIF4G3, EIF4E, EIF3B, EIF3H, EIF3F, EIF2B3, EIF2B1, EIF2B5	531	68	17446	5.31478	0.0292388	0.00148264	0.0564326
GOTERM_CC_DIRECT	GO:0005852~eukaryotic translation initiation factor 3 complex	5	0.896057	0.000848867	-3.07116	EIF3D, EIF3B, DDX3X, EIF3H, EIF3F	552	16	19662	11.1311	0.396157	0.0113991	1.24471
GOTERM_CC_DIRECT	GO:0071541~eukaryotic translation initiation factor 3 complex, eIF3m	4	0.716846	0.00110334	-2.95729	EIF3D, EIF3B, EIF3H, EIF3F	552	8	19662	17.8098	0.480944	0.0138551	1.61502
GOTERM_BP_DIRECT	GO:0001731~formation of translation preinitiation complex	5	0.896057	0.00596512	-2.22438	EIF3D, EIF2S3X, EIF3B, EIF3H, EIF3F	539	25	18082	6.70946	0.999999	0.213084	9.91856
GOTERM_CC_DIRECT	GO:0033290~eukaryotic 48S preinitiation complex	4	0.716846	0.00774519	-2.11097	EIF3D, EIF3B, EIF3H, EIF3F	552	15	19662	9.49855	0.990133	0.0666114	10.8347
GOTERM_CC_DIRECT	GO:0016282~eukaryotic 43S preinitiation complex	4	0.716846	0.00774519	-2.11097	EIF3D, EIF3B, EIF3H, EIF3F	552	15	19662	9.49855	0.990133	0.0666114	10.8347
GOTERM_BP_DIRECT	GO:0006446~regulation of translational initiation	4	0.716846	0.0740149	-1.13068	EIF3D, EIF3B, EIF3F, EIF2B1	539	33	18082	4.06634	1	0.774123	73.8817
Annotation Cluster 18	Enrichment Score: 3.9395616315889805
Category	Term	Count	%	PValue		Genes	List Total	Pop Hits	Pop Total	Fold Enrichment	Bonferroni	Benjamini	FDR
UP_KEYWORDS	Mitochondrion inner membrane	37	6.63082	1.64228e-17	-16.7846	UQCRC2, UQCRC1, ATP5B, TIMM17A, CYC1, CHCHD3, STOML2, TIMM50, SRC, ATAD3A, MTCH2, SLC25A24, SLC25A3, ATP5L, ATP5O, NDUFS3, BDH1, ATP5J, NDUFB11, OPA1, SLC25A4, IMMT, SLC25A5, AIFM1, PHB, TIMM44, ACADVL, SLC25A12, SDHB, COX2, UQCRH, PHB2, SLC25A10, NDUFV2, ATP5A1, PMPCA, UQCRB	558	254	22680	5.92075	5.14034e-15	3.67167e-16	2.20877e-14
KEGG_PATHWAY	mmu00190:Oxidative phosphorylation	21	3.76344	2.12663e-06	-5.67231	UQCRC2, TCIRG1, NDUFB11, UQCRC1, ATP5B, ATP6AP1, CYC1, ATP6V1H, PPA2, SDHB, ATP6V1A, UQCRH, COX2, NDUFV2, ATP5L, ATP5O, ATP5A1, ATP6V0D1, NDUFS3, ATP5J, UQCRB	336	139	7691	3.45818	0.000484754	8.08087e-05	0.00272259
GOTERM_CC_DIRECT	GO:0005750~mitochondrial respiratory chain complex III	6	1.07527	3.8067e-06	-5.41945	UQCRC2, UQCRC1, UQCRH, CYC1, PMPCB, UQCRB	552	10	19662	21.3717	0.00225863	8.69649e-05	0.00561433
UP_KEYWORDS	Electron transport	13	2.32975	1.27354e-05	-4.89499	UQCRC2, TMX1, SDHB, NDUFB11, UQCRC1, COX2, UQCRH, CYC1, NDUFV2, NDUFS3, ETFB, ETFA, UQCRB	558	107	22680	4.9382	0.00397826	0.000110721	0.017127
INTERPRO	IPR007863:Peptidase M16, C-terminal domain	5	0.896057	1.68788e-05	-4.77266	UQCRC2, UQCRC1, PITRM1, PMPCA, PMPCB	554	7	20594	26.5523	0.0206628	0.00208575	0.0273871
INTERPRO	IPR011249:Metalloenzyme, LuxS/M16 peptidase-like	5	0.896057	1.68788e-05	-4.77266	UQCRC2, UQCRC1, PITRM1, PMPCA, PMPCB	554	7	20594	26.5523	0.0206628	0.00208575	0.0273871
INTERPRO	IPR011237:Peptidase M16 domain	5	0.896057	1.68788e-05	-4.77266	UQCRC2, UQCRC1, PITRM1, PMPCA, PMPCB	554	7	20594	26.5523	0.0206628	0.00208575	0.0273871
INTERPRO	IPR011765:Peptidase M16, N-terminal	5	0.896057	1.68788e-05	-4.77266	UQCRC2, UQCRC1, PITRM1, PMPCA, PMPCB	554	7	20594	26.5523	0.0206628	0.00208575	0.0273871
GOTERM_BP_DIRECT	GO:0006122~mitochondrial electron transport, ubiquinol to cytochrome c	6	1.07527	2.41645e-05	-4.61682	UQCRC2, UQCRC1, UQCRH, CYC1, PMPCB, UQCRB	539	13	18082	15.4834	0.053674	0.00229603	0.04218
UP_KEYWORDS	Respiratory chain	9	1.6129	0.000132597	-3.87747	UQCRC2, NDUFB11, UQCRC1, UQCRH, COX2, CYC1, NDUFV2, NDUFS3, UQCRB	558	62	22680	5.9001	0.040656	0.000964781	0.178188
GOTERM_CC_DIRECT	GO:0070469~respiratory chain	9	1.6129	0.000201924	-3.69481	UQCRC2, NDUFB11, UQCRC1, UQCRH, COX2, CYC1, NDUFV2, NDUFS3, UQCRB	552	58	19662	5.52717	0.11304	0.00362841	0.297404
KEGG_PATHWAY	mmu05012:Parkinson's disease	18	3.22581	0.000245385	-3.61015	UQCRC2, NDUFB11, UQCRC1, SLC25A4, GNAI2, SLC25A5, ATP5B, CYC1, SDHB, CASP3, UQCRH, COX2, NDUFV2, ATP5O, ATP5A1, NDUFS3, ATP5J, UQCRB	336	149	7691	2.76522	0.054418	0.0061979	0.313701
KEGG_PATHWAY	mmu05010:Alzheimer's disease	19	3.40502	0.000670182	-3.17381	UQCRC2, HSD17B10, NDUFB11, UQCRC1, ATP5B, CYC1, CAPN2, CDK5, SDHB, CASP3, PSEN1, UQCRH, COX2, NDUFV2, ATP5O, ATP5A1, NDUFS3, ATP5J, UQCRB	336	177	7691	2.45711	0.141744	0.012657	0.854619
KEGG_PATHWAY	mmu05016:Huntington's disease	20	3.58423	0.00097669	-3.01024	UQCRC2, NDUFB11, UQCRC1, SLC25A4, SLC25A5, ATP5B, CYC1, POLR2C, SDHB, AP2B1, AP2A2, CASP3, UQCRH, COX2, NDUFV2, ATP5O, ATP5A1, NDUFS3, ATP5J, UQCRB	336	198	7691	2.31211	0.19972	0.016992	1.24323
GOTERM_BP_DIRECT	GO:0009060~aerobic respiration	6	1.07527	0.00571611	-2.2429	UQCRC2, SDHB, UQCRC1, ADSL, PMPCB, UQCRB	539	39	18082	5.16112	0.999998	0.208403	9.52377
INTERPRO	IPR001431:Peptidase M16, zinc-binding site	3	0.537634	0.00682033	-2.16619	UQCRC2, PMPCA, PMPCB	554	5	20594	22.304	0.999789	0.195125	10.5113
KEGG_PATHWAY	mmu04932:Non-alcoholic fatty liver disease (NAFLD)	12	2.15054	0.0806723	-1.09328	UQCRC2, SDHB, CDC42, NDUFB11, CASP3, UQCRC1, UQCRH, COX2, CYC1, NDUFV2, NDUFS3, UQCRB	336	157	7691	1.74955	1	0.461321	65.9335
GOTERM_MF_DIRECT	GO:0004222~metalloendopeptidase activity	8	1.43369	0.0812043	-1.09042	UQCRC2, UQCRC1, PITRM1, AFG3L2, MMP14, PMPCA, PMPCB, ADAM9	531	123	17446	2.13691	1	0.548738	72.7936
GOTERM_BP_DIRECT	GO:0016485~protein processing	6	1.07527	0.113297	-0.945781	UQCRC2, CASP3, UQCRC1, PSEN1, PITRM1, PMPCB	539	86	18082	2.34051	1	0.857292	87.7463
KEGG_PATHWAY	mmu04260:Cardiac muscle contraction	7	1.25448	0.118076	-0.927838	UQCRC2, ATP1B1, UQCRC1, UQCRH, COX2, CYC1, UQCRB	336	77	7691	2.0809	1	0.558914	79.9839
GOTERM_CC_DIRECT	GO:0005747~mitochondrial respiratory chain complex I	3	0.537634	0.380932	-0.419152	NDUFB11, NDUFV2, NDUFS3	552	47	19662	2.27359	1	0.833289	99.9152
Annotation Cluster 19	Enrichment Score: 3.3983609414154747
Category	Term	Count	%	PValue		Genes	List Total	Pop Hits	Pop Total	Fold Enrichment	Bonferroni	Benjamini	FDR
UP_KEYWORDS	Nuclear pore complex	10	1.79211	5.29824e-07	-6.27587	NUP133, NUP98, NUP214, AAAS, NUP160, AHCTF1, NUP93, NUP85, NUP107, TPR	558	41	22680	9.91345	0.000165821	5.3495e-06	0.000712582
GOTERM_CC_DIRECT	GO:0031080~nuclear pore outer ring	6	1.07527	3.8067e-06	-5.41945	NUP133, NUP98, NUP160, AHCTF1, NUP85, NUP107	552	10	19662	21.3717	0.00225863	8.69649e-05	0.00561433
UP_KEYWORDS	Centromere	13	2.32975	0.000119026	-3.92436	PPP2R1A, NUP133, FMR1, PPP2CB, KNTC1, AHCTF1, NUP85, RANGAP1, NUP107, TPR, DAPK3, BUB3, SMC3	558	134	22680	3.94319	0.0365718	0.000886687	0.159965
GOTERM_CC_DIRECT	GO:0000776~kinetochore	12	2.15054	0.000559653	-3.25208	XPO1, NUP133, NUP98, NUP160, PSEN1, KNTC1, AHCTF1, NUP85, RANGAP1, NUP107, TPR, BUB3	552	120	19662	3.56196	0.282891	0.00849009	0.822261
GOTERM_CC_DIRECT	GO:0000775~chromosome, centromeric region	13	2.32975	0.000625454	-3.2038	PPP2R1A, NUP133, FMR1, PPP2CB, KNTC1, AHCTF1, NUP85, RANGAP1, NUP107, TPR, DAPK3, BUB3, SMC3	552	141	19662	3.28407	0.310395	0.00902333	0.918522
GOTERM_CC_DIRECT	GO:0005694~chromosome	21	3.76344	0.00178877	-2.74744	NOL6, NUP133, PPP2R1A, SSRP1, HMGB2, FMR1, KNTC1, AHCTF1, NUP85, RANGAP1, SMC2, DAPK3, SMC3, DDX18, PPP2CB, H2AFY2, H2AFY, NUP107, TOP2B, TPR, BUB3	552	344	19662	2.17445	0.654749	0.0206367	2.60605
UP_KEYWORDS	Chromosome	20	3.58423	0.00633466	-2.19828	NOL6, NUP133, PPP2R1A, SSRP1, HMGB2, FMR1, KNTC1, AHCTF1, NUP85, RANGAP1, SMC2, DAPK3, SMC3, DDX18, PPP2CB, H2AFY2, H2AFY, NUP107, TPR, BUB3	558	409	22680	1.98754	0.863175	0.0310791	8.1918
UP_KEYWORDS	Kinetochore	8	1.43369	0.00894117	-2.04861	NUP133, KNTC1, AHCTF1, NUP85, RANGAP1, NUP107, TPR, BUB3	558	95	22680	3.42275	0.939866	0.0423269	11.3784
GOTERM_CC_DIRECT	GO:0000777~condensed chromosome kinetochore	7	1.25448	0.030524	-1.51536	NUP133, KNTC1, AHCTF1, NUP85, RANGAP1, NUP107, BUB3	552	84	19662	2.9683	1	0.198966	36.6953
Annotation Cluster 20	Enrichment Score: 3.350416715691108
Category	Term	Count	%	PValue		Genes	List Total	Pop Hits	Pop Total	Fold Enrichment	Bonferroni	Benjamini	FDR
INTERPRO	IPR016040:NAD(P)-binding domain	19	3.40502	7.59466e-06	-5.11949	ME1, HSD17B10, AHCY, ME2, SUCLG1, GLUD1, HSD17B12, UBA6, HIBADH, VAT1, FAR1, PYCR2, UBA2, AHCYL2, HSD17B4, BDH1, MDH2, GM4737, NSDHL	554	199	20594	3.54921	0.00935064	0.00117364	0.0123237
UP_KEYWORDS	NAD	16	2.86738	4.91286e-05	-4.30867	HSD17B10, AHCY, ME2, AIFM1, IDH3B, IDH3A, HIBADH, IDH3G, NDUFV2, AHCYL2, HSD17B4, NDUFS3, BDH1, MDH2, NSDHL, GM4737	558	183	22680	3.55368	0.01526	0.000374994	0.0660551
UP_SEQ_FEATURE	nucleotide phosphate-binding region:NAD	8	1.43369	0.238181	-0.623093	HSD17B10, ME2, IDH3G, GLUD1, HSD17B4, BDH1, MDH2, HIBADH	530	171	18012	1.58994	1	0.995618	98.9179
Annotation Cluster 21	Enrichment Score: 3.173740842044878
Category	Term	Count	%	PValue		Genes	List Total	Pop Hits	Pop Total	Fold Enrichment	Bonferroni	Benjamini	FDR
INTERPRO	IPR004088:K Homology domain, type 1	9	1.6129	3.2115e-05	-4.49329	KHDRBS1, PCBP1, FMR1, PCBP2, PNO1, SF1, EXOSC3, IGF2BP1, IGF2BP2	554	47	20594	7.11829	0.0389481	0.0033051	0.0521028
SMART	SM00322:KH	8	1.43369	5.91085e-05	-4.22835	KHDRBS1, PCBP1, FMR1, PCBP2, PNO1, SF1, IGF2BP1, IGF2BP2	282	38	10425	7.78275	0.0149019	0.00374647	0.076952
INTERPRO	IPR004087:K Homology domain	8	1.43369	5.93488e-05	-4.22659	KHDRBS1, PCBP1, FMR1, PCBP2, PNO1, SF1, IGF2BP1, IGF2BP2	554	38	20594	7.82595	0.0707864	0.00523032	0.0962663
GOTERM_MF_DIRECT	GO:0048027~mRNA 5'-UTR binding	5	0.896057	0.000152857	-3.81572	DDX3X, FMR1, MRPS11, IGF2BP1, IGF2BP2	531	10	17446	16.4275	0.116194	0.00492852	0.234684
UP_SEQ_FEATURE	domain:KH 1	5	0.896057	0.00295794	-2.52901	PCBP1, FMR1, PCBP2, IGF2BP1, IGF2BP2	530	21	18012	8.09164	0.988822	0.232291	4.80923
UP_SEQ_FEATURE	domain:KH 2	5	0.896057	0.00295794	-2.52901	PCBP1, FMR1, PCBP2, IGF2BP1, IGF2BP2	530	21	18012	8.09164	0.988822	0.232291	4.80923
UP_SEQ_FEATURE	domain:KH 3	4	0.716846	0.00578233	-2.2379	PCBP1, PCBP2, IGF2BP1, IGF2BP2	530	13	18012	10.4569	0.999849	0.317839	9.19772
UP_SEQ_FEATURE	domain:KH	3	0.537634	0.0467667	-1.33006	KHDRBS1, PNO1, SF1	530	12	18012	8.49623	1	0.801033	54.9271
Annotation Cluster 22	Enrichment Score: 3.080251409656681
Category	Term	Count	%	PValue		Genes	List Total	Pop Hits	Pop Total	Fold Enrichment	Bonferroni	Benjamini	FDR
GOTERM_CC_DIRECT	GO:0015030~Cajal body	9	1.6129	4.33884e-05	-4.36263	XPO1, DDX46, DKC1, GAR1, SRRM2, EFTUD2, NOP58, NHP2, CDK2	552	47	19662	6.82077	0.025444	0.000888338	0.0639741
GOTERM_MF_DIRECT	GO:0070034~telomerase RNA binding	6	1.07527	8.4e-05	-4.07572	DKC1, GAR1, SNRPD3, HNRNPC, NHP2, HNRNPU	531	16	17446	12.3206	0.0656226	0.00294673	0.129031
GOTERM_CC_DIRECT	GO:0031429~box H/ACA snoRNP complex	3	0.537634	0.00453032	-2.34387	DKC1, GAR1, NHP2	552	4	19662	26.7147	0.932601	0.0432519	6.4776
GOTERM_CC_DIRECT	GO:0090661~box H/ACA telomerase RNP complex	3	0.537634	0.00453032	-2.34387	DKC1, GAR1, NHP2	552	4	19662	26.7147	0.932601	0.0432519	6.4776
GOTERM_MF_DIRECT	GO:0034513~box H/ACA snoRNA binding	3	0.537634	0.00530679	-2.27517	DKC1, GAR1, NHP2	531	4	17446	24.6412	0.986422	0.0892285	7.85282
Annotation Cluster 23	Enrichment Score: 2.9973288297681835
Category	Term	Count	%	PValue		Genes	List Total	Pop Hits	Pop Total	Fold Enrichment	Bonferroni	Benjamini	FDR
GOTERM_BP_DIRECT	GO:0006103~2-oxoglutarate metabolic process	7	1.25448	9.23231e-06	-5.03469	GOT2, MRPS36, IDH3G, IDH2, IDH3B, OGDH, IDH3A	539	18	18082	13.0462	0.0208569	0.00110873	0.0161173
GOTERM_BP_DIRECT	GO:0006102~isocitrate metabolic process	5	0.896057	1.10857e-05	-4.95524	IDH3G, ACO2, IDH2, IDH3B, IDH3A	539	6	18082	27.9561	0.0249912	0.00126464	0.0193526
GOTERM_MF_DIRECT	GO:0051287~NAD binding	10	1.79211	3.76953e-05	-4.42371	ME1, HSD17B10, AHCY, ME2, IDH3G, IDH2, IDH3B, AHCYL2, IDH3A, HIBADH	531	55	17446	5.97363	0.0299992	0.00144935	0.0579224
KEGG_PATHWAY	mmu01210:2-Oxocarboxylic acid metabolism	7	1.25448	0.000109392	-3.96101	GOT2, IDH3G, ACO2, CS, IDH2, IDH3B, IDH3A	336	19	7691	8.43311	0.0246342	0.00311298	0.139959
INTERPRO	IPR019818:Isocitrate/isopropylmalate dehydrogenase, conserved site	4	0.716846	0.000184966	-3.73291	IDH3G, IDH2, IDH3B, IDH3A	554	5	20594	29.7386	0.204531	0.0119711	0.299736
GOTERM_BP_DIRECT	GO:0006734~NADH metabolic process	5	0.896057	0.00031713	-3.49876	IDH3G, IDH3B, OGDH, MDH2, IDH3A	539	12	18082	13.978	0.51525	0.0204767	0.55223
INTERPRO	IPR024084:Isopropylmalate dehydrogenase-like domain	4	0.716846	0.000362541	-3.44064	IDH3G, IDH2, IDH3B, IDH3A	554	6	20594	24.7822	0.361443	0.0221776	0.586701
SMART	SM01329:SM01329	4	0.716846	0.000364838	-3.4379	IDH3G, IDH2, IDH3B, IDH3A	282	6	10425	24.6454	0.0885201	0.0183664	0.474102
KEGG_PATHWAY	mmu01230:Biosynthesis of amino acids	11	1.97133	0.00158321	-2.80046	GOT2, PYCR2, IDH3G, ACO2, ASS1, CS, IDH2, PRPS1L3, IDH3B, IDH3A, PRPS1	336	76	7691	3.31301	0.3032	0.0237961	2.00808
GOTERM_MF_DIRECT	GO:0016616~oxidoreductase activity, acting on the CH-OH group of donors, NAD or NADP as acceptor	6	1.07527	0.0025934	-2.58613	IDH3G, IDH2, IDH3B, MDH2, IDH3A, NSDHL	531	32	17446	6.16031	0.877322	0.0523782	3.91266
INTERPRO	IPR001804:Isocitrate and isopropylmalate dehydrogenases family	3	0.537634	0.00416618	-2.38026	IDH3G, IDH3B, IDH3A	554	4	20594	27.88	0.994283	0.144864	6.55051
INTERPRO	IPR004434:Isocitrate dehydrogenase NAD-dependent	3	0.537634	0.00416618	-2.38026	IDH3G, IDH3B, IDH3A	554	4	20594	27.88	0.994283	0.144864	6.55051
UP_SEQ_FEATURE	site:Critical for catalysis	3	0.537634	0.0049665	-2.30395	IDH3G, IDH2, IDH3A	530	4	18012	25.4887	0.999475	0.290586	7.95003
GOTERM_MF_DIRECT	GO:0004449~isocitrate dehydrogenase (NAD+) activity	3	0.537634	0.00530679	-2.27517	IDH3G, IDH3B, IDH3A	531	4	17446	24.6412	0.986422	0.0892285	7.85282
UP_SEQ_FEATURE	metal ion-binding site:Magnesium or manganese	4	0.716846	0.0106058	-1.97446	IDH3G, IDH2, APEX1, IDH3A	530	16	18012	8.49623	1	0.416765	16.2557
GOTERM_MF_DIRECT	GO:0000287~magnesium ion binding	11	1.97133	0.0889405	-1.0509	ADSS, RPS6KA3, IDH3G, FARSB, IDH2, PRPS1L3, IDH3B, SRPK1, IDH3A, PPA2, PRPS1	531	202	17446	1.78913	1	0.574827	76.1093
UP_KEYWORDS	Manganese	8	1.43369	0.191367	-0.718133	LAP3, IDH3G, PPP2CB, IDH2, IDH3B, AGO2, IDH3A, RTCB	558	191	22680	1.70242	1	0.462781	94.2548
Annotation Cluster 24	Enrichment Score: 2.797627953675806
Category	Term	Count	%	PValue		Genes	List Total	Pop Hits	Pop Total	Fold Enrichment	Bonferroni	Benjamini	FDR
GOTERM_BP_DIRECT	GO:0006164~purine nucleotide biosynthetic process	7	1.25448	1.8322e-05	-4.73703	ADSS, ATIC, PRPS1L3, ADSL, GMPS, PFAS, PRPS1	539	20	18082	11.7416	0.0409667	0.00189953	0.0319832
UP_KEYWORDS	Purine biosynthesis	5	0.896057	0.000215685	-3.66618	ADSS, ATIC, ADSL, GMPS, PFAS	558	13	22680	15.6328	0.065288	0.00146668	0.289696
GOTERM_BP_DIRECT	GO:0009156~ribonucleoside monophosphate biosynthetic process	4	0.716846	0.000838339	-3.07658	PRPS1L3, ADSL, PFAS, PRPS1	539	7	18082	19.1699	0.852618	0.0491392	1.45359
GOTERM_BP_DIRECT	GO:0006189~'de novo' IMP biosynthetic process	3	0.537634	0.0122414	-1.91217	ATIC, ADSL, PFAS	539	6	18082	16.7737	1	0.327028	19.3491
KEGG_PATHWAY	mmu00230:Purine metabolism	11	1.97133	0.253405	-0.596184	ADSS, ATIC, AK3, PRPS1L3, AK2, ADSL, POLR1C, POLR2C, GMPS, PFAS, PRPS1	336	179	7691	1.40664	1	0.787649	97.6277
Annotation Cluster 25	Enrichment Score: 2.6833859298263927
Category	Term	Count	%	PValue		Genes	List Total	Pop Hits	Pop Total	Fold Enrichment	Bonferroni	Benjamini	FDR
UP_KEYWORDS	Cell division	23	4.12186	0.00014715	-3.83224	ANAPC1, SNX9, ZC3HC1, GNAI2, ANAPC5, ANAPC4, KNTC1, AHCTF1, ARF6, UBE2I, RCC1, CDK4, SMC2, CDK5, MCM5, SMC3, CDK2, CDC42, CCND2, RUVBL1, TPR, NSUN2, BUB3	558	372	22680	2.51301	0.0450166	0.0010463	0.197727
UP_KEYWORDS	Cell cycle	31	5.55556	0.000423107	-3.37355	SNX9, GNAI2, KNTC1, AHCTF1, ARF6, RCC1, SRC, CDC42, MCM7, TPR, NSUN2, BUB3, KHDRBS1, ANAPC1, ZC3HC1, RBBP4, ANAPC5, NASP, ANAPC4, UBE2I, MCM2, MCM3, CDK4, SMC2, CDK5, MCM5, SMC3, CDK2, RPS6KA3, CCND2, RUVBL1	558	626	22680	2.01278	0.124063	0.00275579	0.567559
GOTERM_BP_DIRECT	GO:0051301~cell division	23	4.12186	0.00196596	-2.70643	ANAPC1, SNX9, ZC3HC1, GNAI2, ANAPC5, ANAPC4, KNTC1, AHCTF1, ARF6, UBE2I, RCC1, CDK4, SMC2, CDK5, MCM5, SMC3, CDK2, CDC42, CCND2, RUVBL1, TPR, NSUN2, BUB3	539	374	18082	2.06307	0.98881	0.091163	3.37737
UP_KEYWORDS	Mitosis	16	2.86738	0.00197154	-2.70519	ANAPC1, SNX9, ZC3HC1, ANAPC5, ANAPC4, KNTC1, AHCTF1, UBE2I, RCC1, SMC2, SMC3, CDK2, RUVBL1, TPR, NSUN2, BUB3	558	259	22680	2.5109	0.460818	0.0113737	2.61931
KEGG_PATHWAY	mmu04110:Cell cycle	13	2.32975	0.0076073	-2.11877	ANAPC1, MCM7, ANAPC5, CCND2, ANAPC4, MCM2, SKP1A, MCM3, CDK4, MCM5, BUB3, CDK2, SMC3	336	124	7691	2.39975	0.824672	0.0921967	9.31381
GOTERM_BP_DIRECT	GO:0007067~mitotic nuclear division	17	3.04659	0.00905536	-2.04309	ANAPC1, SNX9, ZC3HC1, ANAPC5, ANAPC4, KNTC1, AHCTF1, UBE2I, RCC1, SMC2, SMC3, CDK2, NUP214, RUVBL1, TPR, NSUN2, BUB3	539	277	18082	2.05886	1	0.277106	14.6847
GOTERM_BP_DIRECT	GO:0007049~cell cycle	30	5.37634	0.00989851	-2.00443	SNX9, GNAI2, KNTC1, AHCTF1, ARF6, RCC1, SRC, MCM7, TPR, NSUN2, BUB3, KHDRBS1, ANAPC1, ZC3HC1, RBBP4, ANAPC5, NASP, ANAPC4, UBE2I, MCM2, MCM3, CDK4, SMC2, CDK5, SMC3, CDK2, MCM5, RPS6KA3, CCND2, RUVBL1	539	614	18082	1.63912	1	0.283935	15.9432
Annotation Cluster 26	Enrichment Score: 2.6746316040598557
Category	Term	Count	%	PValue		Genes	List Total	Pop Hits	Pop Total	Fold Enrichment	Bonferroni	Benjamini	FDR
GOTERM_MF_DIRECT	GO:0008143~poly(A) binding	5	0.896057	0.00146245	-2.83492	KHDRBS1, EIF4A3, DDX3X, PABPC4, PABPC1	531	17	17446	9.66323	0.693495	0.0341822	2.22433
GOTERM_MF_DIRECT	GO:0008266~poly(U) RNA binding	5	0.896057	0.00183552	-2.73624	KHDRBS1, FMR1, PABPC4, PABPC1, HNRNPC	531	18	17446	9.12639	0.773377	0.0403966	2.78431
GOTERM_CC_DIRECT	GO:0010494~cytoplasmic stress granule	6	1.07527	0.00352586	-2.45273	EIF4E, DDX3X, FMR1, PABPC4, IGF2BP1, PABPC1	552	37	19662	5.77615	0.877306	0.0349355	5.07609
Annotation Cluster 27	Enrichment Score: 2.620191251429956
Category	Term	Count	%	PValue		Genes	List Total	Pop Hits	Pop Total	Fold Enrichment	Bonferroni	Benjamini	FDR
GOTERM_BP_DIRECT	GO:0033539~fatty acid beta-oxidation using acyl-CoA dehydrogenase	7	1.25448	1.31551e-05	-4.88091	ACADVL, ACOX1, ACADSB, IVD, ACADL, ETFB, ETFA	539	19	18082	12.3595	0.0295867	0.00142913	0.0229647
GOTERM_MF_DIRECT	GO:0052890~oxidoreductase activity, acting on the CH-CH group of donors, with a flavin as acceptor	6	1.07527	8.4e-05	-4.07572	ACADVL, ACOX1, ACADSB, IVD, ACADL, ETFA	531	16	17446	12.3206	0.0656226	0.00294673	0.129031
GOTERM_MF_DIRECT	GO:0003995~acyl-CoA dehydrogenase activity	6	1.07527	0.000116038	-3.9354	ACADVL, ACOX1, ACADSB, IVD, ACADL, ETFA	531	17	17446	11.5959	0.0895027	0.00389922	0.178203
GOTERM_MF_DIRECT	GO:0009055~electron carrier activity	9	1.6129	0.000183023	-3.73749	ACADVL, ACOX1, SDHB, ACADSB, IVD, CYC1, ACADL, ETFB, ETFA	531	53	17446	5.57915	0.137479	0.00567216	0.280938
INTERPRO	IPR013786:Acyl-CoA dehydrogenase/oxidase, N-terminal	5	0.896057	0.000415442	-3.38149	ACADVL, ACOX1, ACADSB, IVD, ACADL	554	14	20594	13.2762	0.401907	0.0241795	0.672041
GOTERM_MF_DIRECT	GO:0000062~fatty-acyl-CoA binding	7	1.25448	0.000585777	-3.23227	ACADVL, ACOX1, ACADSB, ACOT7, IVD, ACADL, ETFA	531	35	17446	6.571	0.377148	0.0161932	0.896565
INTERPRO	IPR006091:Acyl-CoA oxidase/dehydrogenase, central domain	5	0.896057	0.000723763	-3.1404	ACADVL, ACOX1, ACADSB, IVD, ACADL	554	16	20594	11.6167	0.591645	0.0366297	1.16806
INTERPRO	IPR009075:Acyl-CoA dehydrogenase/oxidase C-terminal	5	0.896057	0.000723763	-3.1404	ACADVL, ACOX1, ACADSB, IVD, ACADL	554	16	20594	11.6167	0.591645	0.0366297	1.16806
INTERPRO	IPR009100:Acyl-CoA dehydrogenase/oxidase	5	0.896057	0.000723763	-3.1404	ACADVL, ACOX1, ACADSB, IVD, ACADL	554	16	20594	11.6167	0.591645	0.0366297	1.16806
GOTERM_MF_DIRECT	GO:0016627~oxidoreductase activity, acting on the CH-CH group of donors	6	1.07527	0.00139848	-2.85434	ACADVL, ACOX1, ACADSB, IVD, ACADL, TECR	531	28	17446	7.04036	0.677213	0.0336851	2.12801
INTERPRO	IPR006089:Acyl-CoA dehydrogenase, conserved site	4	0.716846	0.00143345	-2.84362	ACADVL, ACADSB, IVD, ACADL	554	9	20594	16.5215	0.830423	0.0659712	2.30095
KEGG_PATHWAY	mmu01212:Fatty acid metabolism	9	1.6129	0.00147165	-2.8322	ACADVL, ACAA2, ACOX1, ACADSB, HACD3, HSD17B12, ACADL, TECR, CPT1A	336	51	7691	4.03939	0.285221	0.0236991	1.8678
GOTERM_MF_DIRECT	GO:0050660~flavin adenine dinucleotide binding	9	1.6129	0.00149462	-2.82547	ACADVL, ACOX1, GSR, ACADSB, AGPS, AIFM1, IVD, ACADL, ETFA	531	72	17446	4.10687	0.701371	0.0339408	2.27274
UP_KEYWORDS	FAD	10	1.79211	0.00255175	-2.59316	ACADVL, ACOX1, GSR, ACADSB, AGPS, AIFM1, IVD, ACADL, ETFB, ETFA	558	118	22680	3.44451	0.550544	0.0134631	3.37797
UP_KEYWORDS	Flavoprotein	10	1.79211	0.00486097	-2.31328	ACADVL, ACOX1, GSR, ACADSB, AGPS, AIFM1, IVD, ACADL, ETFB, ETFA	558	130	22680	3.12655	0.782421	0.0242998	6.34353
GOTERM_BP_DIRECT	GO:0055088~lipid homeostasis	6	1.07527	0.00708799	-2.14948	ACADVL, ACOX1, ACADSB, IVD, ACADL, ETFA	539	41	18082	4.90936	1	0.233731	11.6787
UP_SEQ_FEATURE	binding site:FAD	4	0.716846	0.0288325	-1.54012	ACADVL, ACOX1, AIFM1, IVD	530	23	18012	5.91042	1	0.698658	38.539
UP_SEQ_FEATURE	nucleotide phosphate-binding region:FAD	6	1.07527	0.0292791	-1.53344	ACADVL, GSR, ACADSB, AIFM1, IVD, ETFA	530	59	18012	3.45609	1	0.694652	39.0075
UP_SEQ_FEATURE	binding site:Substrate; via carbonyl oxygen	4	0.716846	0.0479234	-1.31945	ACADVL, ACADSB, IVD, KARS	530	28	18012	4.85499	1	0.795072	55.8284
KEGG_PATHWAY	mmu00071:Fatty acid degradation	6	1.07527	0.0607174	-1.21669	ACADVL, ACAA2, ACOX1, ACADSB, ACADL, CPT1A	336	49	7691	2.80284	0.999999	0.39954	55.154
UP_SEQ_FEATURE	region of interest:Substrate binding	7	1.25448	0.220337	-0.656912	DCPS, ACADVL, ACADSB, IVD, IDH2, PLCD1, FH1	530	138	18012	1.72387	1	0.993917	98.4095
COG_ONTOLOGY	Lipid metabolism	5	0.896057	0.49939	-0.30156	ACADVL, ACADSB, IVD, OXCT1, ACADL	89	88	2126	1.35725	1	0.906737	99.6115
Annotation Cluster 28	Enrichment Score: 2.4490337036795906
Category	Term	Count	%	PValue		Genes	List Total	Pop Hits	Pop Total	Fold Enrichment	Bonferroni	Benjamini	FDR
INTERPRO	IPR018525:Mini-chromosome maintenance, conserved site	4	0.716846	0.000362541	-3.44064	MCM7, MCM2, MCM3, MCM5	554	6	20594	24.7822	0.361443	0.0221776	0.586701
INTERPRO	IPR012340:Nucleic acid-binding, OB-fold	10	1.79211	0.000696983	-3.15678	MRPS17, PDCD11, MCM7, EXOSC3, RUVBL1, MCM2, MCM3, RPS23, KARS, MCM5	554	90	20594	4.13037	0.577881	0.0368043	1.12507
UP_SEQ_FEATURE	domain:MCM	4	0.716846	0.00126334	-2.89848	MCM7, MCM2, MCM3, MCM5	530	8	18012	16.9925	0.853055	0.147693	2.08131
INTERPRO	IPR001208:Mini-chromosome maintenance, DNA-dependent ATPase	4	0.716846	0.00143345	-2.84362	MCM7, MCM2, MCM3, MCM5	554	9	20594	16.5215	0.830423	0.0659712	2.30095
SMART	SM00350:MCM	4	0.716846	0.00144264	-2.84084	MCM7, MCM2, MCM3, MCM5	282	9	10425	16.4303	0.306979	0.0592857	1.8626
GOTERM_CC_DIRECT	GO:0042555~MCM complex	4	0.716846	0.00162065	-2.79031	MCM7, MCM2, MCM3, MCM5	552	9	19662	15.8309	0.618424	0.0190844	2.36383
GOTERM_MF_DIRECT	GO:0003678~DNA helicase activity	5	0.896057	0.00183552	-2.73624	MCM7, RUVBL1, MCM2, MCM3, MCM5	531	18	17446	9.12639	0.773377	0.0403966	2.78431
UP_KEYWORDS	DNA replication	8	1.43369	0.00894117	-2.04861	RFC5, SSRP1, RBBP4, MCM7, NASP, MCM2, MCM3, MCM5	558	95	22680	3.42275	0.939866	0.0423269	11.3784
GOTERM_BP_DIRECT	GO:0006260~DNA replication	9	1.6129	0.0306628	-1.51339	RFC5, SSRP1, NUP98, RBBP4, MCM7, NASP, MCM2, MCM3, MCM5	539	123	18082	2.45468	1	0.538287	41.9413
GOTERM_BP_DIRECT	GO:0006270~DNA replication initiation	4	0.716846	0.0333359	-1.47709	MCM7, MCM2, MCM3, MCM5	539	24	18082	5.59122	1	0.561081	44.6741
KEGG_PATHWAY	mmu03030:DNA replication	5	0.896057	0.0640654	-1.19338	RFC5, MCM7, MCM2, MCM3, MCM5	336	35	7691	3.26998	1	0.405803	57.158
Annotation Cluster 29	Enrichment Score: 2.3671087312728143
Category	Term	Count	%	PValue		Genes	List Total	Pop Hits	Pop Total	Fold Enrichment	Bonferroni	Benjamini	FDR
UP_KEYWORDS	Hydrogen ion transport	10	1.79211	1.228e-06	-5.9108	TCIRG1, ATP6V1A, ATP5B, ATP6AP1, ATP6V1H, ATP5L, ATP5O, ATP5A1, ATP6V0D1, ATP5J	558	45	22680	9.03226	0.000384291	1.16473e-05	0.00165158
GOTERM_BP_DIRECT	GO:0046034~ATP metabolic process	9	1.6129	1.93591e-05	-4.71311	ATP6V1A, ATP1B1, ATP5B, AK3, AK2, ATP5L, ATP5O, ATP5A1, ATP5J	539	40	18082	7.54814	0.0432348	0.00191977	0.0337934
GOTERM_BP_DIRECT	GO:0015986~ATP synthesis coupled proton transport	7	1.25448	4.42233e-05	-4.35435	TCIRG1, ATP6V1A, ATP5B, ATP5L, ATP5O, ATP5A1, ATP5J	539	23	18082	10.2101	0.0960344	0.00403041	0.0771806
GOTERM_MF_DIRECT	GO:0046961~proton-transporting ATPase activity, rotational mechanism	7	1.25448	6.44906e-05	-4.1905	TCIRG1, ATP6V1A, ATP5B, ATP6AP1, ATP6V1H, ATP5A1, ATP6V0D1	531	24	17446	9.58271	0.0507756	0.00236584	0.0990768
GOTERM_BP_DIRECT	GO:0015992~proton transport	9	1.6129	0.000301808	-3.52027	ATP6V1A, ATP5B, ATP6AP1, ATP6V1H, ATP5L, ATP5O, ATP5A1, ATP6V0D1, ATP5J	539	58	18082	5.20562	0.497988	0.0200645	0.525614
GOTERM_BP_DIRECT	GO:0015991~ATP hydrolysis coupled proton transport	7	1.25448	0.000376895	-3.42378	TCIRG1, ATP6V1A, ATP5B, ATP6AP1, ATP6V1H, ATP5A1, ATP6V0D1	539	33	18082	7.1161	0.577097	0.0236224	0.655978
GOTERM_MF_DIRECT	GO:0046933~proton-transporting ATP synthase activity, rotational mechanism	5	0.896057	0.000661298	-3.1796	ATP5B, ATP6AP1, ATP5L, ATP5O, ATP5A1	531	14	17446	11.7339	0.414041	0.0176591	1.01161
GOTERM_CC_DIRECT	GO:0005753~mitochondrial proton-transporting ATP synthase complex	5	0.896057	0.00136511	-2.86483	ATP5B, ATP5L, ATP5O, ATP5A1, ATP5J	552	18	19662	9.89432	0.555776	0.0164234	1.9946
INTERPRO	IPR000793:ATPase, F1/V1/A1 complex, alpha/beta subunit, C-terminal	3	0.537634	0.00212084	-2.67349	ATP6V1A, ATP5B, ATP5A1	554	3	20594	37.1733	0.927652	0.0865813	3.38663
UP_KEYWORDS	ATP synthesis	4	0.716846	0.00350632	-2.45515	ATP5B, ATP5L, ATP5O, ATP5A1	558	13	22680	12.5062	0.666932	0.0181566	4.61424
INTERPRO	IPR000194:ATPase, F1/V1/A1 complex, alpha/beta subunit, nucleotide-binding domain	3	0.537634	0.00682033	-2.16619	ATP6V1A, ATP5B, ATP5A1	554	5	20594	22.304	0.999789	0.195125	10.5113
INTERPRO	IPR020003:ATPase, alpha/beta subunit, nucleotide-binding domain, active site	3	0.537634	0.00682033	-2.16619	ATP6V1A, ATP5B, ATP5A1	554	5	20594	22.304	0.999789	0.195125	10.5113
INTERPRO	IPR004100:ATPase, alpha/beta subunit, N-terminal	3	0.537634	0.00682033	-2.16619	ATP6V1A, ATP5B, ATP5A1	554	5	20594	22.304	0.999789	0.195125	10.5113
GOTERM_BP_DIRECT	GO:0006754~ATP biosynthetic process	4	0.716846	0.0298101	-1.52564	ATP5B, ATP5L, ATP5O, ATP5A1	539	23	18082	5.83431	1	0.531982	41.0432
GOTERM_CC_DIRECT	GO:0000276~mitochondrial proton-transporting ATP synthase complex, coupling factor F(o)	3	0.537634	0.0429622	-1.36691	ATP5L, ATP5O, ATP5J	552	12	19662	8.90489	1	0.256516	47.6732
GOTERM_MF_DIRECT	GO:0015078~hydrogen ion transmembrane transporter activity	4	0.716846	0.07221	-1.1414	TCIRG1, ATP5L, ATP6V0D1, ATP5J	531	32	17446	4.10687	1	0.513708	68.3992
KEGG_PATHWAY	mmu04145:Phagosome	12	2.15054	0.126088	-0.899327	TCIRG1, ATP6V1A, ITGAV, ATP6AP1, RAB5A, TUBB6, ITGB5, ATP6V1H, VAMP3, CALR, ATP6V0D1, RAB7	336	171	7691	1.60631	1	0.574112	82.191
KEGG_PATHWAY	mmu05152:Tuberculosis	10	1.79211	0.359262	-0.444589	LSP1, TCIRG1, CASP3, ATP6AP1, RAB5A, ATP6V1H, HSPD1, ATP6V0D1, SRC, RAB7	336	176	7691	1.30056	1	0.863306	99.665
KEGG_PATHWAY	mmu05323:Rheumatoid arthritis	5	0.896057	0.482091	-0.316871	TCIRG1, ATP6V1A, ATP6AP1, ATP6V1H, ATP6V0D1	336	82	7691	1.39572	1	0.921339	99.978
UP_KEYWORDS	Ion transport	15	2.68817	0.661224	-0.179651	TCIRG1, ATP1B1, ATP5B, LRRC8C, ATP6AP1, ATP6V1H, SFXN1, ATP6V1A, TTYH3, ATP5L, ATP5O, ATP5A1, ATP6V0D1, TMCO1, ATP5J	558	619	22680	0.984939	1	0.892356	100
GOTERM_BP_DIRECT	GO:0006811~ion transport	14	2.50896	0.890402	-0.0504141	ATP1B1, ATP5B, ATP6AP1, LRRC8C, ATP6V1H, SFXN1, ATP6V1A, TTYH3, ATP5L, ATP5O, ATP5A1, ATP6V0D1, TMCO1, ATP5J	539	584	18082	0.804216	1	1	100
Annotation Cluster 30	Enrichment Score: 2.352612889479753
Category	Term	Count	%	PValue		Genes	List Total	Pop Hits	Pop Total	Fold Enrichment	Bonferroni	Benjamini	FDR
UP_KEYWORDS	Redox-active center	9	1.6129	1.70245e-05	-4.76893	TMX1, GSR, PDIA3, PRDX6, TMX3, DNAJC10, PDIA6, PRDX3, CHCHD4	558	47	22680	7.78312	0.00531454	0.000144009	0.0228946
GOTERM_BP_DIRECT	GO:0034976~response to endoplasmic reticulum stress	11	1.97133	8.18669e-05	-4.08689	TMX1, HYOU1, DDRGK1, PDIA3, TARDBP, TMX3, PPP2CB, DNAJC10, PDIA6, PTPN1, EIF2B5	539	76	18082	4.85553	0.170481	0.00642444	0.142834
GOTERM_BP_DIRECT	GO:0045454~cell redox homeostasis	10	1.79211	0.000123978	-3.90666	TMX1, GSR, PDIA3, PRDX6, AIFM1, TMX3, DNAJC10, PDIA6, PRDX3, APEX1	539	65	18082	5.16112	0.246524	0.00908937	0.21623
INTERPRO	IPR013766:Thioredoxin domain	7	1.25448	0.000644236	-3.19095	TMX1, PDIA3, PRDX6, TMX3, DNAJC10, PDIA6, PRDX3	554	40	20594	6.50532	0.549401	0.0355867	1.04034
INTERPRO	IPR017937:Thioredoxin, conserved site	5	0.896057	0.000926487	-3.03316	TMX1, PDIA3, TMX3, DNAJC10, PDIA6	554	17	20594	10.9333	0.682283	0.044828	1.49292
GOTERM_CC_DIRECT	GO:0005790~smooth endoplasmic reticulum	6	1.07527	0.00115441	-2.93764	SRI, HYOU1, PDIA3, PSEN1, PDIA6, CALR	552	29	19662	7.36957	0.496472	0.0141924	1.68919
KEGG_PATHWAY	mmu04141:Protein processing in endoplasmic reticulum	15	2.68817	0.0146821	-1.83321	RAD23B, SEC24B, GANAB, SEC24A, PDIA3, DNAJC10, PDIA6, SKP1A, CALR, CAPN2, HYOU1, DNAJB1, RPN2, UGGT1, SAR1A	336	168	7691	2.04374	0.965691	0.148357	17.2513
UP_SEQ_FEATURE	domain:Thioredoxin 1	3	0.537634	0.0214354	-1.66887	PDIA3, DNAJC10, PDIA6	530	8	18012	12.7443	1	0.609049	30.2687
UP_SEQ_FEATURE	domain:Thioredoxin 2	3	0.537634	0.0214354	-1.66887	PDIA3, DNAJC10, PDIA6	530	8	18012	12.7443	1	0.609049	30.2687
GOTERM_MF_DIRECT	GO:0003756~protein disulfide isomerase activity	4	0.716846	0.0216345	-1.66485	TMX1, PDIA3, TMX3, PDIA6	531	20	17446	6.571	1	0.238059	28.5502
INTERPRO	IPR012336:Thioredoxin-like fold	9	1.6129	0.0305613	-1.51483	TMX1, PDIA3, PRDX6, TMX3, NDUFV2, DNAJC10, PDIA6, GSTO1, PRDX3	554	136	20594	2.46	1	0.543219	39.5696
UP_SEQ_FEATURE	short sequence motif:Prevents secretion from ER	6	1.07527	0.0331947	-1.47893	HYOU1, PDIA3, DNAJC10, PDIA6, CALR, UGGT1	530	61	18012	3.34278	1	0.713223	42.9743
GOTERM_CC_DIRECT	GO:0034663~endoplasmic reticulum chaperone complex	3	0.537634	0.0429622	-1.36691	HYOU1, DNAJC10, PDIA6	552	12	19662	8.90489	1	0.256516	47.6732
GOTERM_CC_DIRECT	GO:0005788~endoplasmic reticulum lumen	7	1.25448	0.0721948	-1.14149	HYOU1, PDIA3, TMEM43, DNAJC10, PDIA6, CALR, UGGT1	552	104	19662	2.39747	1	0.359243	66.8852
UP_SEQ_FEATURE	domain:Thioredoxin	4	0.716846	0.0939727	-1.027	TMX1, PRDX6, TMX3, PRDX3	530	37	18012	3.67404	1	0.920928	80.6395
Annotation Cluster 31	Enrichment Score: 2.3024618732026685
Category	Term	Count	%	PValue		Genes	List Total	Pop Hits	Pop Total	Fold Enrichment	Bonferroni	Benjamini	FDR
SMART	SM00382:AAA	12	2.15054	0.00175797	-2.75499	RFC5, ABCF1, PSMC6, ATAD3A, MCM7, ASCC3, ATP5B, ABCC1, RUVBL1, AFG3L2, MCM3, CLPX	282	144	10425	3.08067	0.360404	0.0618501	2.26544
INTERPRO	IPR003593:AAA+ ATPase domain	12	2.15054	0.00178174	-2.74916	RFC5, ABCF1, PSMC6, ATAD3A, MCM7, ASCC3, ATP5B, ABCC1, RUVBL1, AFG3L2, MCM3, CLPX	554	144	20594	3.09777	0.889857	0.0757613	2.85247
INTERPRO	IPR003959:ATPase, AAA-type, core	5	0.896057	0.0395146	-1.40324	RFC5, PSMC6, ATAD3A, AFG3L2, CLPX	554	48	20594	3.87222	1	0.61675	48.0166
Annotation Cluster 32	Enrichment Score: 2.224437409419727
Category	Term	Count	%	PValue		Genes	List Total	Pop Hits	Pop Total	Fold Enrichment	Bonferroni	Benjamini	FDR
GOTERM_BP_DIRECT	GO:0006104~succinyl-CoA metabolic process	4	0.716846	0.000489875	-3.30991	SUCLG2, SUCLG1, SUCLA2, OGDH	539	6	18082	22.3649	0.673282	0.0297815	0.851826
GOTERM_BP_DIRECT	GO:0006105~succinate metabolic process	4	0.716846	0.0026885	-2.57049	SDHB, SUCLG2, SUCLG1, SUCLA2	539	10	18082	13.4189	0.997858	0.115668	4.59139
INTERPRO	IPR016102:Succinyl-CoA synthetase-like	3	0.537634	0.00416618	-2.38026	SUCLG2, SUCLG1, SUCLA2	554	4	20594	27.88	0.994283	0.144864	6.55051
INTERPRO	IPR005811:ATP-citrate lyase/succinyl-CoA ligase	3	0.537634	0.00416618	-2.38026	SUCLG2, SUCLG1, SUCLA2	554	4	20594	27.88	0.994283	0.144864	6.55051
KEGG_PATHWAY	mmu00640:Propanoate metabolism	3	0.537634	0.330172	-0.481259	SUCLG2, SUCLG1, SUCLA2	336	27	7691	2.54332	1	0.850952	99.4086
Annotation Cluster 33	Enrichment Score: 2.2163534170574093
Category	Term	Count	%	PValue		Genes	List Total	Pop Hits	Pop Total	Fold Enrichment	Bonferroni	Benjamini	FDR
UP_SEQ_FEATURE	repeat:HEAT 8	5	0.896057	0.00129094	-2.88909	XPO1, PPP2R1A, SF3B1, CAND1, KPNB1	530	17	18012	9.99556	0.859088	0.139929	2.12632
UP_SEQ_FEATURE	repeat:HEAT 5	6	1.07527	0.00193612	-2.71307	XPO1, PPP2R1A, SF3B1, EIF4G3, CAND1, KPNB1	530	31	18012	6.57772	0.947131	0.167853	3.17301
UP_SEQ_FEATURE	repeat:HEAT 7	5	0.896057	0.00353237	-2.45193	XPO1, PPP2R1A, SF3B1, CAND1, KPNB1	530	22	18012	7.72384	0.995337	0.257867	5.71759
UP_SEQ_FEATURE	repeat:HEAT 10	4	0.716846	0.00454621	-2.34235	XPO1, PPP2R1A, SF3B1, CAND1	530	12	18012	11.3283	0.999005	0.292216	7.30099
UP_SEQ_FEATURE	repeat:HEAT 4	6	1.07527	0.00483398	-2.3157	XPO1, PPP2R1A, SF3B1, EIF4G3, CAND1, KPNB1	530	38	18012	5.36604	0.999358	0.295343	7.74584
UP_SEQ_FEATURE	repeat:HEAT 9	4	0.716846	0.00578233	-2.2379	XPO1, PPP2R1A, SF3B1, CAND1	530	13	18012	10.4569	0.999849	0.317839	9.19772
UP_SEQ_FEATURE	repeat:HEAT 3	6	1.07527	0.00744473	-2.12815	XPO1, PPP2R1A, SF3B1, EIF4G3, CAND1, KPNB1	530	42	18012	4.85499	0.999988	0.342853	11.6911
UP_SEQ_FEATURE	repeat:HEAT 6	5	0.896057	0.00754954	-2.12208	XPO1, PPP2R1A, SF3B1, CAND1, KPNB1	530	27	18012	6.2935	0.99999	0.336731	11.8461
UP_SEQ_FEATURE	repeat:HEAT 1	6	1.07527	0.0141258	-1.84999	XPO1, PPP2R1A, SF3B1, EIF4G3, CAND1, KPNB1	530	49	18012	4.16142	1	0.480034	21.0773
UP_SEQ_FEATURE	repeat:HEAT 2	6	1.07527	0.0141258	-1.84999	XPO1, PPP2R1A, SF3B1, EIF4G3, CAND1, KPNB1	530	49	18012	4.16142	1	0.480034	21.0773
UP_SEQ_FEATURE	repeat:HEAT 11	3	0.537634	0.03314	-1.47965	PPP2R1A, SF3B1, CAND1	530	10	18012	10.1955	1	0.721443	42.9206
Annotation Cluster 34	Enrichment Score: 2.1406366665346255
Category	Term	Count	%	PValue		Genes	List Total	Pop Hits	Pop Total	Fold Enrichment	Bonferroni	Benjamini	FDR
UP_KEYWORDS	Fatty acid metabolism	11	1.97133	0.000984172	-3.00693	ACADVL, ACAA2, ACOX1, ACADSB, HACD3, HSD17B4, ACADL, TECR, CPT1A, CROT, ACSF2	558	124	22680	3.60562	0.26523	0.00590935	1.31558
GOTERM_MF_DIRECT	GO:0016627~oxidoreductase activity, acting on the CH-CH group of donors	6	1.07527	0.00139848	-2.85434	ACADVL, ACOX1, ACADSB, IVD, ACADL, TECR	531	28	17446	7.04036	0.677213	0.0336851	2.12801
KEGG_PATHWAY	mmu01212:Fatty acid metabolism	9	1.6129	0.00147165	-2.8322	ACADVL, ACAA2, ACOX1, ACADSB, HACD3, HSD17B12, ACADL, TECR, CPT1A	336	51	7691	4.03939	0.285221	0.0236991	1.8678
GOTERM_BP_DIRECT	GO:0006631~fatty acid metabolic process	12	2.15054	0.00705454	-2.15153	ACADVL, ACAA2, ACOX1, ACADSB, HACD3, AMACR, HSD17B4, ACADL, TECR, CPT1A, CROT, ACSF2	539	156	18082	2.58056	1	0.236144	11.6267
GOTERM_BP_DIRECT	GO:0006635~fatty acid beta-oxidation	6	1.07527	0.00955287	-2.01987	ACADVL, ACAA2, ACOX1, HSD17B4, CPT1A, CROT	539	44	18082	4.57463	1	0.278971	15.4294
UP_KEYWORDS	Lipid metabolism	19	3.40502	0.0155147	-1.80926	ACAA2, ACOX1, ACADSB, HACD3, HSD17B12, ACADL, TECR, CPT1A, ACSF2, RAB7, FAR1, ACADVL, AGPS, LPCAT1, PRDX6, PLCD1, HSD17B4, CROT, NSDHL	558	417	22680	1.85194	0.99251	0.0694438	18.9658
GOTERM_BP_DIRECT	GO:0006629~lipid metabolic process	21	3.76344	0.0583067	-1.23428	ACAA2, ACOX1, ACADSB, HACD3, ATP5B, HSD17B12, ACADL, TECR, CPT1A, ACSF2, RAB7, ACADVL, FAR1, AGPS, LPCAT1, PRDX6, PLCD1, ATP5A1, HSD17B4, CROT, NSDHL	539	459	18082	1.53484	1	0.715858	64.966
KEGG_PATHWAY	mmu00071:Fatty acid degradation	6	1.07527	0.0607174	-1.21669	ACADVL, ACAA2, ACOX1, ACADSB, ACADL, CPT1A	336	49	7691	2.80284	0.999999	0.39954	55.154
Annotation Cluster 35	Enrichment Score: 2.1077955246873468
Category	Term	Count	%	PValue		Genes	List Total	Pop Hits	Pop Total	Fold Enrichment	Bonferroni	Benjamini	FDR
INTERPRO	IPR009000:Translation elongation/initiation factor/Ribosomal, beta-barrel	7	1.25448	0.000102372	-3.98982	EFL1, EEF1A1, EIF2S3X, GAR1, EFTUD2, GFM1, RPL3	554	29	20594	8.97286	0.11895	0.00788382	0.165998
INTERPRO	IPR000795:Elongation factor, GTP-binding domain	5	0.896057	0.00176938	-2.75218	EFL1, EEF1A1, EIF2S3X, EFTUD2, GFM1	554	20	20594	9.29332	0.888157	0.0779312	2.83295
INTERPRO	IPR020568:Ribosomal protein S5 domain 2-type fold	6	1.07527	0.00415249	-2.38169	EFL1, EFTUD2, EXOSC4, GFM1, MRPS5, TOP2B	554	40	20594	5.57599	0.994185	0.148583	6.52965
INTERPRO	IPR004161:Translation elongation factor EFTu/EF1A, domain 2	4	0.716846	0.00562005	-2.25026	EEF1A1, EIF2S3X, EFTUD2, GFM1	554	14	20594	10.6209	0.999062	0.171735	8.74004
INTERPRO	IPR014721:Ribosomal protein S5 domain 2-type fold, subgroup	5	0.896057	0.00631221	-2.19982	EFL1, EFTUD2, GFM1, MRPS5, TOP2B	554	28	20594	6.63809	0.999604	0.186273	9.76544
SMART	SM00838:SM00838	3	0.537634	0.00686034	-2.16365	EFL1, EFTUD2, GFM1	282	5	10425	22.1809	0.825971	0.146967	8.57515
INTERPRO	IPR009022:Elongation factor G, III-V domain	3	0.537634	0.0100492	-1.99787	EFL1, EFTUD2, GFM1	554	6	20594	18.5866	0.999996	0.25215	15.1174
INTERPRO	IPR000640:Translation elongation factor EFG, V domain	3	0.537634	0.0100492	-1.99787	EFL1, EFTUD2, GFM1	554	6	20594	18.5866	0.999996	0.25215	15.1174
UP_KEYWORDS	Elongation factor	4	0.716846	0.0181075	-1.74214	EFL1, EEF1A1, EFTUD2, GFM1	558	23	22680	7.06872	0.996719	0.0784592	21.7896
GOTERM_MF_DIRECT	GO:0003746~translation elongation factor activity	4	0.716846	0.0475242	-1.32309	EFL1, EEF1A1, EFTUD2, GFM1	531	27	17446	4.86741	1	0.408184	52.6867
GOTERM_BP_DIRECT	GO:0006414~translational elongation	3	0.537634	0.409858	-0.387367	EFL1, EEF1A1, GFM1	539	47	18082	2.14132	1	0.995905	99.99
Annotation Cluster 36	Enrichment Score: 2.1048285576513424
Category	Term	Count	%	PValue		Genes	List Total	Pop Hits	Pop Total	Fold Enrichment	Bonferroni	Benjamini	FDR
INTERPRO	IPR014729:Rossmann-like alpha/beta/alpha sandwich fold	8	1.43369	0.000156799	-3.80466	ASS1, RARS, IARS2, VARS, GMPS, ETFB, ETFA, MARS	554	44	20594	6.75878	0.176322	0.0107185	0.254146
UP_KEYWORDS	Aminoacyl-tRNA synthetase	6	1.07527	0.00225483	-2.64689	RARS, FARSB, IARS2, VARS, KARS, MARS	558	38	22680	6.41766	0.506661	0.0125379	2.99042
GOTERM_MF_DIRECT	GO:0000049~tRNA binding	7	1.25448	0.00431808	-2.36471	EEF1A1, RARS, TRMT10A, IARS2, NSUN2, KARS, MARS	531	51	17446	4.50951	0.969699	0.0798803	6.43493
INTERPRO	IPR009080:Aminoacyl-tRNA synthetase, class 1a, anticodon-binding	4	0.716846	0.00450478	-2.34633	RARS, IARS2, VARS, MARS	554	13	20594	11.4379	0.996246	0.151483	7.06479
GOTERM_MF_DIRECT	GO:0004812~aminoacyl-tRNA ligase activity	6	1.07527	0.0062319	-2.20538	RARS, FARSB, IARS2, VARS, KARS, MARS	531	39	17446	5.05461	0.993598	0.0998842	9.16129
INTERPRO	IPR001412:Aminoacyl-tRNA synthetase, class I, conserved site	4	0.716846	0.00688643	-2.16201	RARS, IARS2, VARS, MARS	554	15	20594	9.91288	0.999806	0.192409	10.6079
UP_SEQ_FEATURE	short sequence motif:"HIGH" region	4	0.716846	0.0126019	-1.89956	RARS, IARS2, VARS, MARS	530	17	18012	7.99645	1	0.451849	19.0228
GOTERM_BP_DIRECT	GO:0006418~tRNA aminoacylation for protein translation	5	0.896057	0.021505	-1.66746	RARS, IARS2, VARS, KARS, MARS	539	36	18082	4.65935	1	0.446145	31.583
UP_SEQ_FEATURE	short sequence motif:"KMSKS" region	3	0.537634	0.0702468	-1.15337	IARS2, VARS, MARS	530	15	18012	6.79698	1	0.875663	70.2353
KEGG_PATHWAY	mmu00970:Aminoacyl-tRNA biosynthesis	6	1.07527	0.15925	-0.797922	RARS, FARSB, IARS2, VARS, KARS, MARS	336	66	7691	2.0809	1	0.646815	89.1471
Annotation Cluster 37	Enrichment Score: 2.033504018202436
Category	Term	Count	%	PValue		Genes	List Total	Pop Hits	Pop Total	Fold Enrichment	Bonferroni	Benjamini	FDR
INTERPRO	IPR020082:S-adenosyl-L-homocysteine hydrolase, conserved site	3	0.537634	0.00416618	-2.38026	AHCY, AHCYL2, GM4737	554	4	20594	27.88	0.994283	0.144864	6.55051
INTERPRO	IPR000043:Adenosylhomocysteinase	3	0.537634	0.00416618	-2.38026	AHCY, AHCYL2, GM4737	554	4	20594	27.88	0.994283	0.144864	6.55051
INTERPRO	IPR015878:S-adenosyl-L-homocysteine hydrolase, NAD binding domain	3	0.537634	0.00416618	-2.38026	AHCY, AHCYL2, GM4737	554	4	20594	27.88	0.994283	0.144864	6.55051
SMART	SM00997:SM00997	3	0.537634	0.00419066	-2.37772	AHCY, AHCYL2, GM4737	282	4	10425	27.7261	0.655845	0.124826	5.32226
SMART	SM00996:SM00996	3	0.537634	0.00419066	-2.37772	AHCY, AHCYL2, GM4737	282	4	10425	27.7261	0.655845	0.124826	5.32226
GOTERM_BP_DIRECT	GO:0019510~S-adenosylhomocysteine catabolic process	3	0.537634	0.00509474	-2.29288	AHCY, AHCYL2, GM4737	539	4	18082	25.1605	0.999991	0.197497	8.53151
GOTERM_MF_DIRECT	GO:0004013~adenosylhomocysteinase activity	3	0.537634	0.00530679	-2.27517	AHCY, AHCYL2, GM4737	531	4	17446	24.6412	0.986422	0.0892285	7.85282
GOTERM_BP_DIRECT	GO:0033353~S-adenosylmethionine cycle	3	0.537634	0.00832424	-2.07966	AHCY, AHCYL2, GM4737	539	5	18082	20.1284	1	0.26134	13.579
PIR_SUPERFAMILY	PIRSF001109:adenosylhomocysteine hydrolase, SAHH type	3	0.537634	0.00991557	-2.00368	AHCY, AHCYL2, GM4737	77	4	1807	17.6006	0.497213	0.497213	9.77162
UP_KEYWORDS	One-carbon metabolism	3	0.537634	0.0642105	-1.19239	AHCY, AHCYL2, GM4737	558	17	22680	7.17268	1	0.219084	59.0397
GOTERM_BP_DIRECT	GO:0006730~one-carbon metabolic process	3	0.537634	0.235209	-0.628547	AHCY, AHCYL2, GM4737	539	31	18082	3.24651	1	0.970948	99.0736
Annotation Cluster 38	Enrichment Score: 1.9590946937629747
Category	Term	Count	%	PValue		Genes	List Total	Pop Hits	Pop Total	Fold Enrichment	Bonferroni	Benjamini	FDR
GOTERM_CC_DIRECT	GO:0022624~proteasome accessory complex	5	0.896057	0.00108562	-2.96432	PSMC6, PSMD12, PSMD2, PSMD6, PSMD8	552	17	19662	10.4763	0.475448	0.0139284	1.58928
GOTERM_CC_DIRECT	GO:0005838~proteasome regulatory particle	4	0.716846	0.00226721	-2.64451	PSMD12, PSMD2, PSMD6, PSMD8	552	10	19662	14.2478	0.740306	0.0242157	3.29227
GOTERM_CC_DIRECT	GO:0000502~proteasome complex	8	1.43369	0.00243695	-2.61315	RAD23B, PSMC6, PSMA6, PSMD12, PSMD2, HSPB1, PSMD6, PSMD8	552	66	19662	4.31752	0.76527	0.0255486	3.53465
UP_KEYWORDS	Proteasome	7	1.25448	0.00244981	-2.61087	RAD23B, PSMC6, PSMA6, PSMD12, PSMD2, PSMD6, PSMD8	558	56	22680	5.08065	0.535935	0.0131495	3.24507
KEGG_PATHWAY	mmu03050:Proteasome	6	1.07527	0.0446929	-1.34976	PSMC6, PSMA6, PSMD12, PSMD2, PSMD6, PSMD8	336	45	7691	3.05198	0.99997	0.330317	44.3096
GOTERM_BP_DIRECT	GO:0043161~proteasome-mediated ubiquitin-dependent protein catabolic process	9	1.6129	0.0772767	-1.11195	RAD23B, CUL4A, PSMD12, PPP2CB, PCBP2, PSMD2, UBE2I, PSMD6, PSMD8	539	149	18082	2.02635	1	0.786252	75.4422
KEGG_PATHWAY	mmu05169:Epstein-Barr virus infection	8	1.43369	0.380978	-0.4191	USP7, PSMC6, CD44, PSMD12, PSMD2, PSMD6, PSMD8, CDK2	336	136	7691	1.34646	1	0.87296	99.7846
Annotation Cluster 39	Enrichment Score: 1.9257812919896975
Category	Term	Count	%	PValue		Genes	List Total	Pop Hits	Pop Total	Fold Enrichment	Bonferroni	Benjamini	FDR
INTERPRO	IPR023395:Mitochondrial carrier domain	7	1.25448	0.00260572	-2.58407	SLC25A12, MTCH2, SLC25A4, SLC25A24, SLC25A5, SLC25A10, SLC25A3	554	52	20594	5.0041	0.960343	0.101998	4.14564
INTERPRO	IPR018108:Mitochondrial substrate/solute carrier	7	1.25448	0.00260572	-2.58407	SLC25A12, MTCH2, SLC25A4, SLC25A24, SLC25A5, SLC25A10, SLC25A3	554	52	20594	5.0041	0.960343	0.101998	4.14564
UP_SEQ_FEATURE	repeat:Solcar 1	7	1.25448	0.00366347	-2.43611	SLC25A12, MTCH2, SLC25A4, SLC25A24, SLC25A5, SLC25A10, SLC25A3	530	51	18012	4.66459	0.996181	0.254005	5.92377
UP_SEQ_FEATURE	repeat:Solcar 2	7	1.25448	0.00366347	-2.43611	SLC25A12, MTCH2, SLC25A4, SLC25A24, SLC25A5, SLC25A10, SLC25A3	530	51	18012	4.66459	0.996181	0.254005	5.92377
UP_SEQ_FEATURE	repeat:Solcar 3	6	1.07527	0.0119162	-1.92386	SLC25A12, SLC25A4, SLC25A24, SLC25A5, SLC25A10, SLC25A3	530	47	18012	4.3385	1	0.443801	18.0822
INTERPRO	IPR002067:Mitochondrial carrier protein	4	0.716846	0.0316641	-1.49943	SLC25A12, SLC25A4, SLC25A24, SLC25A5	554	26	20594	5.71897	1	0.548889	40.6756
GOTERM_BP_DIRECT	GO:0055085~transmembrane transport	7	1.25448	0.962016	-0.0168179	SLC25A12, SLC25A4, SLC25A24, SLC25A5, GJA1, SFXN1, ABCC1	539	364	18082	0.645141	1	1	100
Annotation Cluster 40	Enrichment Score: 1.8615385201056458
Category	Term	Count	%	PValue		Genes	List Total	Pop Hits	Pop Total	Fold Enrichment	Bonferroni	Benjamini	FDR
UP_KEYWORDS	Isomerase	11	1.97133	0.000868128	-3.06142	FKBP8, DKC1, PDIA3, FKBP4, TMX3, FKBP3, AMACR, PDIA6, HSD17B4, TOP2B, FKBP11	558	122	22680	3.66473	0.238025	0.00542209	1.16129
GOTERM_MF_DIRECT	GO:0016853~isomerase activity	11	1.97133	0.00264941	-2.57685	FKBP8, DKC1, PDIA3, FKBP4, TMX3, FKBP3, AMACR, PDIA6, HSD17B4, TOP2B, FKBP11	531	115	17446	3.14265	0.882764	0.0521786	3.99556
INTERPRO	IPR001179:Peptidyl-prolyl cis-trans isomerase, FKBP-type, domain	4	0.716846	0.00830858	-2.08047	FKBP8, FKBP4, FKBP3, FKBP11	554	16	20594	9.29332	0.999967	0.217866	12.6627
INTERPRO	IPR023566:Peptidyl-prolyl cis-trans isomerase, FKBP-type	4	0.716846	0.0116353	-1.93422	FKBP8, FKBP4, FKBP3, FKBP11	554	18	20594	8.26073	0.999999	0.280378	17.2977
GOTERM_BP_DIRECT	GO:0061077~chaperone-mediated protein folding	5	0.896057	0.0144032	-1.84154	FKBP8, FKBP4, FKBP3, CALR, FKBP11	539	32	18082	5.24177	1	0.36474	22.3759
GOTERM_MF_DIRECT	GO:0005528~FK506 binding	4	0.716846	0.016194	-1.79065	FKBP8, FKBP4, FKBP3, FKBP11	531	18	17446	7.30111	0.999998	0.19166	22.1932
UP_SEQ_FEATURE	domain:PPIase FKBP-type	3	0.537634	0.0467667	-1.33006	FKBP8, FKBP3, FKBP11	530	12	18012	8.49623	1	0.801033	54.9271
UP_KEYWORDS	Rotamase	4	0.716846	0.0539931	-1.26766	FKBP8, FKBP4, FKBP3, FKBP11	558	35	22680	4.64516	1	0.195203	52.5985
GOTERM_MF_DIRECT	GO:0003755~peptidyl-prolyl cis-trans isomerase activity	4	0.716846	0.134594	-0.870974	FKBP8, FKBP4, FKBP3, FKBP11	531	42	17446	3.12905	1	0.70005	89.1591
Annotation Cluster 41	Enrichment Score: 1.6925338188056784
Category	Term	Count	%	PValue		Genes	List Total	Pop Hits	Pop Total	Fold Enrichment	Bonferroni	Benjamini	FDR
GOTERM_BP_DIRECT	GO:0006139~nucleobase-containing compound metabolic process	5	0.896057	0.0160138	-1.79551	EXOSC10, AK3, AK2, XRN2, CMPK1	539	33	18082	5.08293	1	0.376562	24.561
GOTERM_MF_DIRECT	GO:0019205~nucleobase-containing compound kinase activity	3	0.537634	0.0228426	-1.64125	AK3, AK2, CMPK1	531	8	17446	12.3206	1	0.246399	29.8942
INTERPRO	IPR000850:Adenylate kinase	3	0.537634	0.0228643	-1.64084	AK3, AK2, CMPK1	554	9	20594	12.3911	1	0.455973	31.2948
Annotation Cluster 42	Enrichment Score: 1.691440223653272
Category	Term	Count	%	PValue		Genes	List Total	Pop Hits	Pop Total	Fold Enrichment	Bonferroni	Benjamini	FDR
GOTERM_BP_DIRECT	GO:0006338~chromatin remodeling	8	1.43369	0.00908776	-2.04154	MORF4L1, RBBP4, SMARCE1, SMARCC1, SMARCA5, DEK, RUVBL1, SMARCA4	539	79	18082	3.3972	1	0.274322	14.7334
UP_KEYWORDS	Chromatin regulator	14	2.50896	0.016613	-1.77955	MORF4L1, UTP3, RBBP4, TRIM28, DEK, DAPK3, SMARCE1, SMARCC1, H2AFY2, SMARCA5, H2AFY, RUVBL1, CARM1, SMARCA4	558	270	22680	2.10753	0.994719	0.0731777	20.1733
GOTERM_BP_DIRECT	GO:0016569~covalent chromatin modification	14	2.50896	0.055818	-1.25323	MORF4L1, UTP3, RBBP4, TRIM28, DEK, DAPK3, SMARCE1, SMARCC1, H2AFY2, SMARCA5, H2AFY, RUVBL1, CARM1, SMARCA4	539	266	18082	1.76565	1	0.706385	63.3139
Annotation Cluster 43	Enrichment Score: 1.6866120578767658
Category	Term	Count	%	PValue		Genes	List Total	Pop Hits	Pop Total	Fold Enrichment	Bonferroni	Benjamini	FDR
UP_KEYWORDS	WD repeat	17	3.04659	0.000636906	-3.19592	TBL3, RBBP4, ANAPC4, EDC4, BOP1, CORO1C, SMU1, EIF3B, WDR36, AAAS, PLRG1, RAE1, THOC6, WDR12, WDR46, BUB3, WDR33	558	256	22680	2.69909	0.18079	0.00406143	0.853215
INTERPRO	IPR017986:WD40-repeat-containing domain	18	3.22581	0.00407624	-2.38974	TBL3, RBBP4, ANAPC4, KNTC1, EDC4, BOP1, SF3B3, CORO1C, SMU1, AAAS, WDR36, PLRG1, RAE1, THOC6, WDR12, WDR33, BUB3, WDR46	554	307	20594	2.17954	0.993607	0.150398	6.41345
SMART	SM00320:WD40	16	2.86738	0.00490387	-2.30946	TBL3, RBBP4, EDC4, BOP1, CORO1C, SMU1, NUP214, AAAS, WDR36, PLRG1, RAE1, THOC6, WDR12, WDR33, BUB3, WDR46	282	262	10425	2.25759	0.713107	0.129544	6.20158
INTERPRO	IPR015943:WD40/YVTN repeat-like-containing domain	19	3.40502	0.00505532	-2.29625	NUP133, TBL3, RBBP4, ANAPC4, EDC4, BOP1, CORO1C, SMU1, NUP214, AAAS, WDR36, EIF3B, PLRG1, RAE1, THOC6, WDR12, WDR33, BUB3, WDR46	554	340	20594	2.07733	0.998106	0.163996	7.89533
INTERPRO	IPR001680:WD40 repeat	16	2.86738	0.00517666	-2.28595	TBL3, RBBP4, EDC4, BOP1, CORO1C, SMU1, NUP214, AAAS, WDR36, PLRG1, RAE1, THOC6, WDR12, WDR33, BUB3, WDR46	554	263	20594	2.26149	0.998372	0.16334	8.07745
INTERPRO	IPR019775:WD40 repeat, conserved site	11	1.97133	0.0118214	-1.92733	CORO1C, SMU1, TBL3, AAAS, RBBP4, WDR36, PLRG1, RAE1, THOC6, WDR12, BOP1	554	161	20594	2.53979	1	0.27884	17.55
UP_SEQ_FEATURE	repeat:WD 4	14	2.50896	0.0188361	-1.72501	TBL3, RBBP4, EDC4, BOP1, CORO1C, SMU1, EIF3B, AAAS, PLRG1, RAE1, THOC6, WDR12, WDR46, BUB3	530	230	18012	2.06865	1	0.571917	27.1221
UP_SEQ_FEATURE	repeat:WD 3	14	2.50896	0.0278314	-1.55546	TBL3, RBBP4, EDC4, BOP1, CORO1C, SMU1, EIF3B, AAAS, PLRG1, RAE1, THOC6, WDR12, WDR46, BUB3	530	243	18012	1.95798	1	0.6956	37.4764
UP_SEQ_FEATURE	repeat:WD 1	14	2.50896	0.0320638	-1.49399	TBL3, RBBP4, EDC4, BOP1, CORO1C, SMU1, EIF3B, AAAS, PLRG1, RAE1, THOC6, WDR12, WDR46, BUB3	530	248	18012	1.9185	1	0.718502	41.8543
UP_SEQ_FEATURE	repeat:WD 2	14	2.50896	0.0320638	-1.49399	TBL3, RBBP4, EDC4, BOP1, CORO1C, SMU1, EIF3B, AAAS, PLRG1, RAE1, THOC6, WDR12, WDR46, BUB3	530	248	18012	1.9185	1	0.718502	41.8543
INTERPRO	IPR020472:G-protein beta WD-40 repeat	7	1.25448	0.0358296	-1.44576	SMU1, TBL3, RBBP4, PLRG1, RAE1, WDR12, BUB3	554	91	20594	2.85948	1	0.587283	44.6839
UP_SEQ_FEATURE	repeat:WD 5	10	1.79211	0.169826	-0.769995	SMU1, TBL3, RBBP4, EIF3B, PLRG1, THOC6, WDR12, BOP1, WDR46, BUB3	530	211	18012	1.61066	1	0.982288	95.4801
UP_SEQ_FEATURE	repeat:WD 6	7	1.25448	0.366949	-0.435394	SMU1, TBL3, RBBP4, PLRG1, THOC6, WDR12, BOP1	530	167	18012	1.42452	1	0.999686	99.9503
UP_SEQ_FEATURE	repeat:WD 7	5	0.896057	0.514851	-0.288318	TBL3, PLRG1, THOC6, WDR12, BOP1	530	127	18012	1.33799	1	0.999974	99.9994
Annotation Cluster 44	Enrichment Score: 1.6583939550854727
Category	Term	Count	%	PValue		Genes	List Total	Pop Hits	Pop Total	Fold Enrichment	Bonferroni	Benjamini	FDR
GOTERM_MF_DIRECT	GO:0031492~nucleosomal DNA binding	9	1.6129	2.71594e-05	-4.56608	HMGN1, RBBP4, SMARCE1, SMARCC1, GATAD2B, H2AFY, HNRNPC, RCC1, SMARCA4	531	41	17446	7.21207	0.0217061	0.00121843	0.0417361
GOTERM_BP_DIRECT	GO:0043044~ATP-dependent chromatin remodeling	7	1.25448	7.37539e-05	-4.13221	RBBP4, SMARCE1, SMARCC1, SMARCA5, GATAD2B, HNRNPC, SMARCA4	539	25	18082	9.39325	0.154973	0.00599575	0.128688
GOTERM_BP_DIRECT	GO:0006338~chromatin remodeling	8	1.43369	0.00908776	-2.04154	MORF4L1, RBBP4, SMARCE1, SMARCC1, SMARCA5, DEK, RUVBL1, SMARCA4	539	79	18082	3.3972	1	0.274322	14.7334
GOTERM_MF_DIRECT	GO:0000980~RNA polymerase II distal enhancer sequence-specific DNA binding	7	1.25448	0.0234288	-1.63025	NONO, RBBP4, SMARCE1, SMARCC1, GATAD2B, HNRNPC, SMARCA4	531	73	17446	3.15048	1	0.245502	30.5379
GOTERM_CC_DIRECT	GO:0016514~SWI/SNF complex	3	0.537634	0.0498507	-1.30233	SMARCE1, SMARCC1, SMARCA4	552	13	19662	8.2199	1	0.281193	52.9615
GOTERM_CC_DIRECT	GO:0071564~npBAF complex	3	0.537634	0.0498507	-1.30233	SMARCE1, SMARCC1, SMARCA4	552	13	19662	8.2199	1	0.281193	52.9615
GOTERM_CC_DIRECT	GO:0000790~nuclear chromatin	12	2.15054	0.0566851	-1.24653	HMGB2, RBBP4, SMARCE1, SMARCC1, NASP, H2AFY2, PPP1R10, GATAD2B, H2AFY, HNRNPC, RCC1, SMARCA4	552	228	19662	1.87471	1	0.311142	57.7124
GOTERM_CC_DIRECT	GO:0071565~nBAF complex	3	0.537634	0.0571048	-1.24333	SMARCE1, SMARCC1, SMARCA4	552	14	19662	7.63276	1	0.307644	57.989
GOTERM_BP_DIRECT	GO:0006337~nucleosome disassembly	3	0.537634	0.0634964	-1.19725	SMARCE1, SMARCC1, SMARCA4	539	14	18082	7.18871	1	0.740571	68.1882
BIOCARTA	m_vdrPathway:Control of Gene Expression by Vitamin D Receptor	5	0.896057	0.0724918	-1.13971	SMARCE1, SMARCC1, TOP2B, CARM1, SMARCA4	78	27	1289	3.0603	0.999979	0.883778	58.9845
GOTERM_CC_DIRECT	GO:0090544~BAF-type complex	3	0.537634	0.0808078	-1.09255	SMARCE1, SMARCC1, SMARCA4	552	17	19662	6.28581	1	0.381992	71.1409
BIOCARTA	m_hSWI-SNFpathway:Chromatin Remodeling by hSWI/SNF ATP-dependent Complexes	3	0.537634	0.224386	-0.649004	SMARCE1, SMARCC1, SMARCA4	78	15	1289	3.30513	1	0.951589	95.0673
GOTERM_MF_DIRECT	GO:0000978~RNA polymerase II core promoter proximal region sequence-specific DNA binding	7	1.25448	0.963818	-0.0160049	RBBP4, SMARCE1, SMARCC1, HDGF, GATAD2B, HNRNPC, SMARCA4	531	359	17446	0.640627	1	1	100
Annotation Cluster 45	Enrichment Score: 1.6560786130180778
Category	Term	Count	%	PValue		Genes	List Total	Pop Hits	Pop Total	Fold Enrichment	Bonferroni	Benjamini	FDR
UP_KEYWORDS	Protease	23	4.12186	0.0154098	-1.8122	USP7, OTUD4, PREP, MMP14, CAPN2, AFG3L2, LAP3, CASP3, PSMA6, PSEN1, TPP2, EIF3F, PITRM1, CLPP, CTSC, LTA4H, CTSB, PRSS23, PMPCA, DPP7, RNPEP, PMPCB, ADAM9	558	542	22680	1.72479	0.992256	0.0699803	18.8497
GOTERM_BP_DIRECT	GO:0006508~proteolysis	28	5.01792	0.0155343	-1.80871	UQCRC2, OTUD4, SRI, USP7, PREP, CASP3, TPP2, EIF3F, PITRM1, DPP7, PSMD8, ADAM9, CAPNS1, CAPN2, MMP14, AFG3L2, CLPX, LAP3, PSEN1, PSMA6, CLPP, LTA4H, CTSC, CTSB, PRSS23, PMPCA, RNPEP, PMPCB	539	582	18082	1.61396	1	0.375188	23.9166
GOTERM_MF_DIRECT	GO:0008233~peptidase activity	24	4.30108	0.0449443	-1.34732	USP7, OTUD4, PREP, PDIA3, MMP14, CAPN2, AFG3L2, LAP3, CASP3, PSMA6, PSEN1, TPP2, EIF3F, PITRM1, CLPP, CTSC, LTA4H, CTSB, PRSS23, PMPCA, DPP7, RNPEP, PMPCB, ADAM9	531	516	17446	1.52814	1	0.39475	50.6782
Annotation Cluster 46	Enrichment Score: 1.5518265853768642
Category	Term	Count	%	PValue		Genes	List Total	Pop Hits	Pop Total	Fold Enrichment	Bonferroni	Benjamini	FDR
GOTERM_MF_DIRECT	GO:0001671~ATPase activator activity	4	0.716846	0.0079032	-2.1022	ATP1B1, DNAJC10, DNAJB1, AHSA1	531	14	17446	9.38714	0.998357	0.110029	11.4812
GOTERM_MF_DIRECT	GO:0051117~ATPase binding	8	1.43369	0.0175832	-1.7549	TCIRG1, ATP1B1, CAV1, EZR, DNAJC10, NOP58, DNAJB1, RUVBL1	531	88	17446	2.98682	0.999999	0.203492	23.8649
GOTERM_BP_DIRECT	GO:0032781~positive regulation of ATPase activity	3	0.537634	0.159081	-0.798381	ATP1B1, DNAJC10, DNAJB1	539	24	18082	4.19341	1	0.923351	95.1438
Annotation Cluster 47	Enrichment Score: 1.5440865267675479
Category	Term	Count	%	PValue		Genes	List Total	Pop Hits	Pop Total	Fold Enrichment	Bonferroni	Benjamini	FDR
KEGG_PATHWAY	mmu01212:Fatty acid metabolism	9	1.6129	0.00147165	-2.8322	ACADVL, ACAA2, ACOX1, ACADSB, HACD3, HSD17B12, ACADL, TECR, CPT1A	336	51	7691	4.03939	0.285221	0.0236991	1.8678
KEGG_PATHWAY	mmu00062:Fatty acid elongation	5	0.896057	0.0247581	-1.60628	ACAA2, ACOT7, HACD3, HSD17B12, TECR	336	26	7691	4.4019	0.996707	0.228804	27.4545
KEGG_PATHWAY	mmu01040:Biosynthesis of unsaturated fatty acids	5	0.896057	0.0280959	-1.55136	ACOX1, ACOT7, HACD3, HSD17B12, TECR	336	27	7691	4.23887	0.998493	0.246106	30.5698
GOTERM_BP_DIRECT	GO:0006633~fatty acid biosynthetic process	3	0.537634	0.650866	-0.186509	HACD3, HSD17B12, TECR	539	74	18082	1.36003	1	0.999899	100
Annotation Cluster 48	Enrichment Score: 1.5113498569614692
Category	Term	Count	%	PValue		Genes	List Total	Pop Hits	Pop Total	Fold Enrichment	Bonferroni	Benjamini	FDR
GOTERM_MF_DIRECT	GO:0008139~nuclear localization sequence binding	6	1.07527	0.000668479	-3.17491	NUP98, NUP214, KPNA3, KPNB1, KPNA2, KPNA1	531	24	17446	8.21375	0.417433	0.0172784	1.02254
SMART	SM00185:ARM	6	1.07527	0.00516479	-2.28695	JUP, AP2B1, KPNA3, KPNB1, KPNA2, KPNA1	282	42	10425	5.28116	0.731594	0.123243	6.52138
GOTERM_MF_DIRECT	GO:0008565~protein transporter activity	8	1.43369	0.00570151	-2.24401	XPO1, AP2B1, AP2A2, RUFY1, KPNA3, KPNB1, KPNA2, KPNA1	531	71	17446	3.70197	0.990147	0.0936211	8.41324
INTERPRO	IPR000225:Armadillo	6	1.07527	0.00830696	-2.08056	JUP, AP2B1, KPNA3, KPNB1, KPNA2, KPNA1	554	47	20594	4.74553	0.999967	0.222502	12.6604
INTERPRO	IPR024931:Importin subunit alpha	3	0.537634	0.0100492	-1.99787	KPNA3, KPNA2, KPNA1	554	6	20594	18.5866	0.999996	0.25215	15.1174
GOTERM_BP_DIRECT	GO:0006607~NLS-bearing protein import into nucleus	4	0.716846	0.013051	-1.88435	KPNA3, KPNB1, KPNA2, KPNA1	539	17	18082	7.89348	1	0.340683	20.4955
INTERPRO	IPR002652:Importin-alpha, importin-beta-binding domain	3	0.537634	0.0181019	-1.74228	KPNA3, KPNA2, KPNA1	554	8	20594	13.94	1	0.388135	25.6544
PIR_SUPERFAMILY	PIRSF005673:importin subunit alpha	3	0.537634	0.0234627	-1.62962	KPNA3, KPNA2, KPNA1	77	6	1807	11.7338	0.805675	0.559176	21.7287
UP_SEQ_FEATURE	repeat:ARM 9	4	0.716846	0.0358724	-1.44524	JUP, KPNA3, KPNA2, KPNA1	530	25	18012	5.43758	1	0.732728	45.546
UP_SEQ_FEATURE	repeat:ARM 8	4	0.716846	0.0437109	-1.35941	JUP, KPNA3, KPNA2, KPNA1	530	27	18012	5.0348	1	0.793364	52.4618
UP_SEQ_FEATURE	repeat:ARM 7	4	0.716846	0.0523272	-1.28127	JUP, KPNA3, KPNA2, KPNA1	530	29	18012	4.68757	1	0.81706	59.1076
COG_ONTOLOGY	Intracellular trafficking and secretion	6	1.07527	0.0610217	-1.21452	SEC24A, KPNA3, KPNB1, STX5A, KPNA2, KPNA1	89	52	2126	2.75627	0.779335	0.260826	39.6542
UP_SEQ_FEATURE	repeat:ARM 6	4	0.716846	0.0616945	-1.20975	JUP, KPNA3, KPNA2, KPNA1	530	31	18012	4.38515	1	0.855148	65.3372
UP_SEQ_FEATURE	repeat:ARM 10; atypical	3	0.537634	0.0702468	-1.15337	KPNA3, KPNA2, KPNA1	530	15	18012	6.79698	1	0.875663	70.2353
UP_SEQ_FEATURE	repeat:ARM 1; truncated	3	0.537634	0.0702468	-1.15337	KPNA3, KPNA2, KPNA1	530	15	18012	6.79698	1	0.875663	70.2353
UP_SEQ_FEATURE	region of interest:NLS binding site (major)	3	0.537634	0.0702468	-1.15337	KPNA3, KPNA2, KPNA1	530	15	18012	6.79698	1	0.875663	70.2353
UP_SEQ_FEATURE	region of interest:NLS binding site (minor)	3	0.537634	0.0702468	-1.15337	KPNA3, KPNA2, KPNA1	530	15	18012	6.79698	1	0.875663	70.2353
UP_SEQ_FEATURE	repeat:ARM 5	4	0.716846	0.0717818	-1.14399	JUP, KPNA3, KPNA2, KPNA1	530	33	18012	4.11938	1	0.876631	71.0425
UP_SEQ_FEATURE	domain:IBB	3	0.537634	0.0787669	-1.10366	KPNA3, KPNA2, KPNA1	530	16	18012	6.37217	1	0.88735	74.4624
UP_SEQ_FEATURE	repeat:ARM 4	4	0.716846	0.0881849	-1.05461	JUP, KPNA3, KPNA2, KPNA1	530	36	18012	3.7761	1	0.910596	78.4757
UP_SEQ_FEATURE	repeat:ARM 3	4	0.716846	0.125082	-0.902804	JUP, KPNA3, KPNA2, KPNA1	530	42	18012	3.23666	1	0.955782	89.1745
UP_SEQ_FEATURE	repeat:ARM 2	4	0.716846	0.131701	-0.880411	JUP, KPNA3, KPNA2, KPNA1	530	43	18012	3.16139	1	0.961067	90.4593
Annotation Cluster 49	Enrichment Score: 1.4224527230200448
Category	Term	Count	%	PValue		Genes	List Total	Pop Hits	Pop Total	Fold Enrichment	Bonferroni	Benjamini	FDR
GOTERM_MF_DIRECT	GO:0046961~proton-transporting ATPase activity, rotational mechanism	7	1.25448	6.44906e-05	-4.1905	TCIRG1, ATP6V1A, ATP5B, ATP6AP1, ATP6V1H, ATP5A1, ATP6V0D1	531	24	17446	9.58271	0.0507756	0.00236584	0.0990768
GOTERM_BP_DIRECT	GO:0015991~ATP hydrolysis coupled proton transport	7	1.25448	0.000376895	-3.42378	TCIRG1, ATP6V1A, ATP5B, ATP6AP1, ATP6V1H, ATP5A1, ATP6V0D1	539	33	18082	7.1161	0.577097	0.0236224	0.655978
GOTERM_BP_DIRECT	GO:0007035~vacuolar acidification	3	0.537634	0.0554917	-1.25577	TCIRG1, ATP6V1H, ATP6V0D1	539	13	18082	7.74169	1	0.707592	63.0919
KEGG_PATHWAY	mmu04721:Synaptic vesicle cycle	6	1.07527	0.131998	-0.879432	TCIRG1, ATP6V1A, AP2B1, AP2A2, ATP6V1H, ATP6V0D1	336	62	7691	2.21515	1	0.582021	83.6729
KEGG_PATHWAY	mmu04966:Collecting duct acid secretion	3	0.537634	0.330172	-0.481259	TCIRG1, ATP6V1A, ATP6V0D1	336	27	7691	2.54332	1	0.850952	99.4086
GOTERM_CC_DIRECT	GO:0005765~lysosomal membrane	9	1.6129	0.334199	-0.475995	TCIRG1, ATP6V1A, PSEN1, RAB14, RRAGA, ATP6V1H, RAB12, SCARB2, ATP6V0D1	552	234	19662	1.36998	1	0.793861	99.752
KEGG_PATHWAY	mmu04142:Lysosome	7	1.25448	0.440546	-0.356009	TCIRG1, ATP6AP1, ATP6V1H, CTSC, CTSB, SCARB2, ATP6V0D1	336	122	7691	1.31335	1	0.898034	99.941
KEGG_PATHWAY	mmu05323:Rheumatoid arthritis	5	0.896057	0.482091	-0.316871	TCIRG1, ATP6V1A, ATP6AP1, ATP6V1H, ATP6V0D1	336	82	7691	1.39572	1	0.921339	99.978
Annotation Cluster 50	Enrichment Score: 1.376901062588391
Category	Term	Count	%	PValue		Genes	List Total	Pop Hits	Pop Total	Fold Enrichment	Bonferroni	Benjamini	FDR
GOTERM_CC_DIRECT	GO:0005778~peroxisomal membrane	7	1.25448	0.00354236	-2.45071	FAR1, ACOX1, CAV1, RAB8B, AGPS, PEX14, HSD17B4	552	53	19662	4.70447	0.878507	0.0345217	5.09927
UP_KEYWORDS	Peroxisome	7	1.25448	0.0484732	-1.3145	FAR1, ACOX1, AGPS, AMACR, PEX14, HSD17B4, CROT	558	107	22680	2.65903	1	0.178697	48.7404
KEGG_PATHWAY	mmu04146:Peroxisome	8	1.43369	0.0690384	-1.16091	FAR1, ACOX1, AGPS, AMACR, IDH2, PEX14, HSD17B4, CROT	336	83	7691	2.20625	1	0.419394	59.9827
GOTERM_CC_DIRECT	GO:0005777~peroxisome	8	1.43369	0.0757474	-1.12063	FAR1, ACOX1, AGPS, AMACR, IDH2, PEX14, HSD17B4, CROT	552	131	19662	2.17524	1	0.365086	68.7069
UP_SEQ_FEATURE	short sequence motif:Microbody targeting signal	4	0.716846	0.145292	-0.837758	ACOX1, AAAS, AMACR, CROT	530	45	18012	3.02088	1	0.968306	92.6619
Annotation Cluster 51	Enrichment Score: 1.3546288375832407
Category	Term	Count	%	PValue		Genes	List Total	Pop Hits	Pop Total	Fold Enrichment	Bonferroni	Benjamini	FDR
SMART	SM00232:JAB_MPN	3	0.537634	0.0399841	-1.39811	EIF3H, PRPF8, EIF3F	282	12	10425	9.24202	0.999968	0.549445	41.2233
INTERPRO	IPR000555:JAB1/Mov34/MPN/PAD-1	3	0.537634	0.0461625	-1.33571	EIF3H, PRPF8, EIF3F	554	13	20594	8.57845	1	0.661303	53.5576
UP_SEQ_FEATURE	domain:MPN	3	0.537634	0.0467667	-1.33006	EIF3H, PRPF8, EIF3F	530	12	18012	8.49623	1	0.801033	54.9271
Annotation Cluster 52	Enrichment Score: 1.3510406711500316
Category	Term	Count	%	PValue		Genes	List Total	Pop Hits	Pop Total	Fold Enrichment	Bonferroni	Benjamini	FDR
GOTERM_MF_DIRECT	GO:0004601~peroxidase activity	5	0.896057	0.0138321	-1.85911	HBA-A1, HBA-A2, PXDN, PRDX6, PRDX3	531	31	17446	5.29919	0.999987	0.171031	19.272
GOTERM_BP_DIRECT	GO:0042744~hydrogen peroxide catabolic process	3	0.537634	0.0634964	-1.19725	PXDN, PRDX6, PRDX3	539	14	18082	7.18871	1	0.740571	68.1882
UP_KEYWORDS	Peroxidase	3	0.537634	0.100749	-0.996759	PXDN, PRDX6, PRDX3	558	22	22680	5.54252	1	0.303221	76.0269
Annotation Cluster 53	Enrichment Score: 1.345469201921168
Category	Term	Count	%	PValue		Genes	List Total	Pop Hits	Pop Total	Fold Enrichment	Bonferroni	Benjamini	FDR
GOTERM_CC_DIRECT	GO:0035327~transcriptionally active chromatin	4	0.716846	0.0286132	-1.54343	EXOSC10, EXOSC4, PSIP1, EXOSC3	552	24	19662	5.93659	1	0.191756	34.8299
UP_KEYWORDS	Exosome	3	0.537634	0.0392635	-1.40601	EXOSC10, EXOSC4, EXOSC3	558	13	22680	9.37965	0.999996	0.152076	41.6504
GOTERM_CC_DIRECT	GO:0000176~nuclear exosome (RNase complex)	3	0.537634	0.0571048	-1.24333	EXOSC10, EXOSC4, EXOSC3	552	14	19662	7.63276	1	0.307644	57.989
GOTERM_CC_DIRECT	GO:0000178~exosome (RNase complex)	3	0.537634	0.0646986	-1.18911	EXOSC10, EXOSC4, EXOSC3	552	15	19662	7.12391	1	0.338906	62.7122
Annotation Cluster 54	Enrichment Score: 1.2757825287169051
Category	Term	Count	%	PValue		Genes	List Total	Pop Hits	Pop Total	Fold Enrichment	Bonferroni	Benjamini	FDR
INTERPRO	IPR001107:Band 7 protein	3	0.537634	0.0397537	-1.40062	PHB2, PHB, STOML2	554	12	20594	9.29332	1	0.612012	48.2262
SMART	SM00244:PHB	3	0.537634	0.0399841	-1.39811	PHB2, PHB, STOML2	282	12	10425	9.24202	0.999968	0.549445	41.2233
GOTERM_BP_DIRECT	GO:0007005~mitochondrion organization	6	1.07527	0.0936243	-1.02861	OPA1, PHB2, PHB, STOML2, PRDX3, AFG3L2	539	81	18082	2.48499	1	0.817347	82.0257
Annotation Cluster 55	Enrichment Score: 1.228496215629922
Category	Term	Count	%	PValue		Genes	List Total	Pop Hits	Pop Total	Fold Enrichment	Bonferroni	Benjamini	FDR
INTERPRO	IPR008978:HSP20-like chaperone	4	0.716846	0.0316641	-1.49943	NUDCD1, HACD3, CACYBP, HSPB1	554	26	20594	5.71897	1	0.548889	40.6756
INTERPRO	IPR007052:CS-like domain	3	0.537634	0.0673864	-1.17143	NUDCD1, HACD3, CACYBP	554	16	20594	6.96999	1	0.774154	67.7651
UP_SEQ_FEATURE	domain:CS	3	0.537634	0.0966878	-1.01463	NUDCD1, HACD3, CACYBP	530	18	18012	5.66415	1	0.920248	81.5825
Annotation Cluster 56	Enrichment Score: 1.1930827657489431
Category	Term	Count	%	PValue		Genes	List Total	Pop Hits	Pop Total	Fold Enrichment	Bonferroni	Benjamini	FDR
INTERPRO	IPR011761:ATP-grasp fold	3	0.537634	0.0529196	-1.27638	SUCLG2, CAD, SUCLA2	554	14	20594	7.9657	1	0.699114	58.618
INTERPRO	IPR013815:ATP-grasp fold, subdomain 1	3	0.537634	0.0600017	-1.22184	SUCLG2, CAD, SUCLA2	554	15	20594	7.43466	1	0.738898	63.3636
INTERPRO	IPR013816:ATP-grasp fold, subdomain 2	3	0.537634	0.0829797	-1.08103	SUCLG2, CAD, SUCLA2	554	18	20594	6.19555	1	0.822418	75.4815
Annotation Cluster 57	Enrichment Score: 1.113781509144584
Category	Term	Count	%	PValue		Genes	List Total	Pop Hits	Pop Total	Fold Enrichment	Bonferroni	Benjamini	FDR
GOTERM_MF_DIRECT	GO:0008026~ATP-dependent helicase activity	4	0.716846	0.0520672	-1.28344	DHX9, SNRNP200, DHX15, DHX30	531	28	17446	4.69357	1	0.429422	56.0389
INTERPRO	IPR011709:Domain of unknown function DUF1605	3	0.537634	0.0750525	-1.12463	DHX9, DHX15, DHX30	554	17	20594	6.55999	1	0.805192	71.8061
UP_SEQ_FEATURE	short sequence motif:DEAH box	4	0.716846	0.0770845	-1.11303	DHX9, SMARCA5, DHX15, DHX30	530	34	18012	3.99822	1	0.890578	73.6753
INTERPRO	IPR007502:Helicase-associated domain	3	0.537634	0.0829797	-1.08103	DHX9, DHX15, DHX30	554	18	20594	6.19555	1	0.822418	75.4815
SMART	SM00847:SM00847	3	0.537634	0.0834537	-1.07855	DHX9, DHX15, DHX30	282	18	10425	6.16135	1	0.794234	67.8544
INTERPRO	IPR002464:DNA/RNA helicase, ATP-dependent, DEAH-box type, conserved site	3	0.537634	0.0995399	-1.002	DHX9, DHX15, DHX30	554	20	20594	5.57599	1	0.872382	81.7585
Annotation Cluster 58	Enrichment Score: 0.959399488979239
Category	Term	Count	%	PValue		Genes	List Total	Pop Hits	Pop Total	Fold Enrichment	Bonferroni	Benjamini	FDR
GOTERM_CC_DIRECT	GO:0005851~eukaryotic translation initiation factor 2B complex	3	0.537634	0.0109105	-1.96216	EIF2B3, EIF2B1, EIF2B5	552	6	19662	17.8098	0.998521	0.0865311	14.939
GOTERM_BP_DIRECT	GO:0043434~response to peptide hormone	6	1.07527	0.0661878	-1.17922	PHB, GJA1, PLCD1, EIF2B3, EIF2B1, EIF2B5	539	73	18082	2.75731	1	0.746249	69.7472
GOTERM_BP_DIRECT	GO:0009408~response to heat	5	0.896057	0.0893105	-1.0491	PSIP1, HSPD1, EIF2B3, EIF2B1, EIF2B5	539	57	18082	2.94275	1	0.813952	80.4722
GOTERM_BP_DIRECT	GO:0014003~oligodendrocyte development	3	0.537634	0.191236	-0.718429	EIF2B3, EIF2B1, EIF2B5	539	27	18082	3.72748	1	0.948839	97.5415
GOTERM_BP_DIRECT	GO:0009749~response to glucose	5	0.896057	0.202437	-0.693709	CASP3, GJA1, EIF2B3, EIF2B1, EIF2B5	539	78	18082	2.15047	1	0.955438	98.0728
GOTERM_MF_DIRECT	GO:0005085~guanyl-nucleotide exchange factor activity	5	0.896057	0.701808	-0.153782	RCC1, EIF2B3, EIF2B1, FARP1, EIF2B5	531	156	17446	1.05304	1	0.998648	100
Annotation Cluster 59	Enrichment Score: 0.9214261408943875
Category	Term	Count	%	PValue		Genes	List Total	Pop Hits	Pop Total	Fold Enrichment	Bonferroni	Benjamini	FDR
UP_SEQ_FEATURE	region of interest:Coenzyme A binding	3	0.537634	0.0542184	-1.26585	NAA50, CPT1A, CROT	530	13	18012	7.84267	1	0.821965	60.4444
UP_KEYWORDS	Acyltransferase	8	1.43369	0.12913	-0.888974	ACAA2, DGAT1, NAA50, LPCAT1, NAT10, ZDHHC20, CPT1A, CROT	558	171	22680	1.90153	1	0.359909	84.4257
GOTERM_MF_DIRECT	GO:0016746~transferase activity, transferring acyl groups	8	1.43369	0.245781	-0.609451	ACAA2, DGAT1, NAA50, LPCAT1, NAT10, ZDHHC20, CPT1A, CROT	531	167	17446	1.57389	1	0.862189	98.6905
Annotation Cluster 60	Enrichment Score: 0.9102919228369959
Category	Term	Count	%	PValue		Genes	List Total	Pop Hits	Pop Total	Fold Enrichment	Bonferroni	Benjamini	FDR
GOTERM_MF_DIRECT	GO:0004303~estradiol 17-beta-dehydrogenase activity	3	0.537634	0.0575884	-1.23966	HSD17B10, HSD17B12, HSD17B4	531	13	17446	7.58192	1	0.446596	59.8139
INTERPRO	IPR020904:Short-chain dehydrogenase/reductase, conserved site	4	0.716846	0.0764187	-1.1168	HSD17B10, HSD17B12, HSD17B4, BDH1	554	37	20594	4.01873	1	0.805816	72.4743
INTERPRO	IPR002347:Glucose/ribitol dehydrogenase	4	0.716846	0.217967	-0.661609	HSD17B10, HSD17B12, HSD17B4, BDH1	554	60	20594	2.47822	1	0.984488	98.1495
UP_SEQ_FEATURE	nucleotide phosphate-binding region:NAD	8	1.43369	0.238181	-0.623093	HSD17B10, ME2, IDH3G, GLUD1, HSD17B4, BDH1, MDH2, HIBADH	530	171	18012	1.58994	1	0.995618	98.9179
Annotation Cluster 61	Enrichment Score: 0.8948160850763652
Category	Term	Count	%	PValue		Genes	List Total	Pop Hits	Pop Total	Fold Enrichment	Bonferroni	Benjamini	FDR
UP_KEYWORDS	Metalloprotease	8	1.43369	0.0632032	-1.19926	PITRM1, LTA4H, AFG3L2, MMP14, PMPCA, RNPEP, PMPCB, ADAM9	558	143	22680	2.27386	1	0.218242	58.4428
GOTERM_MF_DIRECT	GO:0004222~metalloendopeptidase activity	8	1.43369	0.0812043	-1.09042	UQCRC2, UQCRC1, PITRM1, AFG3L2, MMP14, PMPCA, PMPCB, ADAM9	531	123	17446	2.13691	1	0.548738	72.7936
GOTERM_MF_DIRECT	GO:0070006~metalloaminopeptidase activity	3	0.537634	0.112202	-0.950001	LTA4H, MMP14, RNPEP	531	19	17446	5.18763	1	0.648387	83.9459
GOTERM_MF_DIRECT	GO:0008237~metallopeptidase activity	8	1.43369	0.214451	-0.668672	PITRM1, LTA4H, AFG3L2, MMP14, PMPCA, RNPEP, PMPCB, ADAM9	531	160	17446	1.64275	1	0.827441	97.552
UP_SEQ_FEATURE	metal ion-binding site:Zinc; catalytic	6	1.07527	0.271815	-0.565726	PITRM1, LTA4H, AFG3L2, MMP14, RNPEP, ADAM9	530	119	18012	1.71352	1	0.997737	99.4895
Annotation Cluster 62	Enrichment Score: 0.8136931112382281
Category	Term	Count	%	PValue		Genes	List Total	Pop Hits	Pop Total	Fold Enrichment	Bonferroni	Benjamini	FDR
UP_KEYWORDS	Biological rhythms	7	1.25448	0.0906206	-1.04277	NONO, DHX9, THRAP3, HNRNPD, DDX5, CDK5, HNRNPU	558	126	22680	2.25806	1	0.289478	72.1295
GOTERM_BP_DIRECT	GO:0048511~rhythmic process	7	1.25448	0.182349	-0.739097	NONO, DHX9, THRAP3, HNRNPD, DDX5, CDK5, HNRNPU	539	128	18082	1.83462	1	0.943447	97.0246
GOTERM_BP_DIRECT	GO:0007623~circadian rhythm	6	1.07527	0.219175	-0.659209	NONO, DHX9, THRAP3, DDX5, CDK4, CPT1A	539	108	18082	1.86374	1	0.96323	98.6692
Annotation Cluster 63	Enrichment Score: 0.7800506126703487
Category	Term	Count	%	PValue		Genes	List Total	Pop Hits	Pop Total	Fold Enrichment	Bonferroni	Benjamini	FDR
INTERPRO	IPR000626:Ubiquitin	5	0.896057	0.10132	-0.994303	DDI2, RAD23B, GM44504, UBL4A, SF3A1	554	66	20594	2.81616	1	0.873156	82.3351
SMART	SM00213:UBQ	4	0.716846	0.164505	-0.78382	RAD23B, GM44504, UBL4A, SF3A1	282	52	10425	2.8437	1	0.920834	90.3741
UP_SEQ_FEATURE	domain:Ubiquitin-like	4	0.716846	0.274139	-0.562029	DDI2, RAD23B, UBL4A, SF3A1	530	62	18012	2.19257	1	0.997702	99.516
Annotation Cluster 64	Enrichment Score: 0.7639961864880411
Category	Term	Count	%	PValue		Genes	List Total	Pop Hits	Pop Total	Fold Enrichment	Bonferroni	Benjamini	FDR
INTERPRO	IPR018247:EF-Hand 1, calcium-binding site	10	1.79211	0.0470736	-1.32722	SLC25A12, SRI, HPCAL1, CAPNS1, LPCAT1, SLC25A24, PLCD1, MYL12A, CAPN2, EHD2	554	175	20594	2.12419	1	0.661915	54.2722
UP_SEQ_FEATURE	calcium-binding region:1	8	1.43369	0.0781217	-1.10723	SLC25A12, SRI, HPCAL1, CAPNS1, LPCAT1, SLC25A24, PLCD1, CAPN2	530	126	18012	2.15777	1	0.889584	74.1632
INTERPRO	IPR002048:EF-hand domain	11	1.97133	0.07905	-1.1021	SLC25A12, SRI, HPCAL1, CAPNS1, LPCAT1, SLC25A24, PLCD1, FSTL1, MYL12A, CAPN2, EHD2	554	223	20594	1.83366	1	0.811742	73.7197
UP_SEQ_FEATURE	calcium-binding region:3	4	0.716846	0.0939727	-1.027	SLC25A12, HPCAL1, CAPNS1, SLC25A24	530	37	18012	3.67404	1	0.920928	80.6395
UP_SEQ_FEATURE	domain:EF-hand 4	5	0.896057	0.0949107	-1.02268	SLC25A12, SRI, HPCAL1, CAPNS1, SLC25A24	530	59	18012	2.88008	1	0.919645	80.9703
UP_SEQ_FEATURE	calcium-binding region:2	7	1.25448	0.119269	-0.923471	SLC25A12, SRI, HPCAL1, CAPNS1, SLC25A24, PLCD1, CAPN2	530	114	18012	2.08679	1	0.950727	87.9136
GOTERM_MF_DIRECT	GO:0004198~calcium-dependent cysteine-type endopeptidase activity	3	0.537634	0.122265	-0.912699	SRI, CAPNS1, CAPN2	531	20	17446	4.92825	1	0.670168	86.5261
UP_SEQ_FEATURE	domain:EF-hand 2	9	1.6129	0.137839	-0.860627	SLC25A12, SRI, HPCAL1, CAPNS1, LPCAT1, SLC25A24, PLCD1, FSTL1, CAPN2	530	173	18012	1.768	1	0.963436	91.5216
INTERPRO	IPR011992:EF-hand-like domain	11	1.97133	0.200383	-0.698139	SLC25A12, SRI, HPCAL1, CAPNS1, LPCAT1, SLC25A24, PLCD1, FSTL1, MYL12A, CAPN2, EHD2	554	273	20594	1.49782	1	0.979678	97.3454
UP_SEQ_FEATURE	domain:EF-hand 1	8	1.43369	0.251429	-0.599584	SLC25A12, SRI, HPCAL1, LPCAT1, SLC25A24, PLCD1, FSTL1, CAPN2	530	174	18012	1.56252	1	0.996672	99.1919
UP_SEQ_FEATURE	domain:EF-hand 3	5	0.896057	0.278578	-0.555054	SLC25A12, SRI, HPCAL1, CAPNS1, SLC25A24	530	91	18012	1.8673	1	0.997791	99.5629
COG_ONTOLOGY	Signal transduction mechanisms / Cytoskeleton / Cell division and chromosome partitioning / General function prediction only	4	0.716846	0.331031	-0.480131	HPCAL1, SLC25A24, MYL12A, CAPN2	89	49	2126	1.95001	0.999935	0.799727	96.0242
SMART	SM00054:EFh	6	1.07527	0.352846	-0.452415	SLC25A12, SRI, HPCAL1, LPCAT1, SLC25A24, MYL12A	282	145	10425	1.52971	1	0.997025	99.6543
UP_KEYWORDS	Calcium	21	3.76344	0.560624	-0.251328	SRI, PXDN, FKBP8, HPCAL1, CAPNS1, ADGRE5, NID1, CALR, MMP14, OGDH, CAPN2, SLC25A12, ANXA7, TTYH3, LPCAT1, SLC25A24, ITGAV, PLCD1, ASPH, EHD2, TMCO1	558	827	22680	1.0321	1	0.843058	99.9984
GOTERM_MF_DIRECT	GO:0005509~calcium ion binding	20	3.58423	0.723997	-0.140263	SRI, HPCAL1, CAPNS1, ATP5B, ADGRE5, CCDC47, NID1, FSTL1, MYL12A, CALR, MMP14, CAPN2, SLIT2, SLIT3, SLC25A12, ANXA7, LPCAT1, SLC25A24, PLCD1, EHD2	531	699	17446	0.940057	1	0.998933	100
Annotation Cluster 65	Enrichment Score: 0.7454146251729419
Category	Term	Count	%	PValue		Genes	List Total	Pop Hits	Pop Total	Fold Enrichment	Bonferroni	Benjamini	FDR
KEGG_PATHWAY	mmu04114:Oocyte meiosis	9	1.6129	0.114697	-0.940449	ANAPC1, PPP2R1A, RPS6KA3, ANAPC5, PPP2CB, ANAPC4, SKP1A, CDK2, SMC3	336	112	7691	1.83937	1	0.55822	78.9794
GOTERM_CC_DIRECT	GO:0005680~anaphase-promoting complex	3	0.537634	0.144609	-0.839805	ANAPC1, ANAPC5, ANAPC4	552	24	19662	4.45245	1	0.526797	90.0114
GOTERM_BP_DIRECT	GO:0070979~protein K11-linked ubiquitination	3	0.537634	0.191236	-0.718429	ANAPC1, ANAPC5, ANAPC4	539	27	18082	3.72748	1	0.948839	97.5415
KEGG_PATHWAY	mmu04914:Progesterone-mediated oocyte maturation	6	1.07527	0.328871	-0.482975	ANAPC1, RPS6KA3, ANAPC5, GNAI2, ANAPC4, CDK2	336	87	7691	1.57861	1	0.855514	99.3937
Annotation Cluster 66	Enrichment Score: 0.7445249976524587
Category	Term	Count	%	PValue		Genes	List Total	Pop Hits	Pop Total	Fold Enrichment	Bonferroni	Benjamini	FDR
GOTERM_CC_DIRECT	GO:0005605~basal lamina	4	0.716846	0.0151829	-1.81864	NID1, LAMB1, FN1, DLG1	552	19	19662	7.49886	0.999887	0.114118	20.2002
GOTERM_BP_DIRECT	GO:0030198~extracellular matrix organization	6	1.07527	0.252198	-0.598258	PXDN, HSD17B12, NID1, LAMB1, FN1, SMARCA4	539	114	18082	1.76565	1	0.975439	99.3742
UP_KEYWORDS	Extracellular matrix	7	1.25448	0.520536	-0.283549	FLRT2, PXDN, LGALS1, COL12A1, NID1, LAMB1, FN1	558	235	22680	1.21071	1	0.81352	99.9949
GOTERM_CC_DIRECT	GO:0005578~proteinaceous extracellular matrix	10	1.79211	0.527657	-0.277648	FLRT2, PXDN, LGALS1, HSD17B12, COL12A1, NID1, LAMB1, SLIT2, FN1, SLIT3	552	316	19662	1.1272	1	0.925002	99.9984
Annotation Cluster 67	Enrichment Score: 0.742806937187573
Category	Term	Count	%	PValue		Genes	List Total	Pop Hits	Pop Total	Fold Enrichment	Bonferroni	Benjamini	FDR
UP_KEYWORDS	2Fe-2S	3	0.537634	0.0930475	-1.0313	SDHB, CISD2, NDUFV2	558	21	22680	5.80645	1	0.293461	73.1134
UP_KEYWORDS	Iron-sulfur	4	0.716846	0.188906	-0.723754	SDHB, CISD2, ACO2, NDUFV2	558	61	22680	2.66526	1	0.461107	94.0151
GOTERM_MF_DIRECT	GO:0051537~2 iron, 2 sulfur cluster binding	3	0.537634	0.197399	-0.704655	SDHB, CISD2, NDUFV2	531	27	17446	3.65055	1	0.809963	96.5947
GOTERM_MF_DIRECT	GO:0051536~iron-sulfur cluster binding	4	0.716846	0.307947	-0.511524	SDHB, CISD2, ACO2, NDUFV2	531	64	17446	2.05344	1	0.907389	99.6509
Annotation Cluster 68	Enrichment Score: 0.7116511009535439
Category	Term	Count	%	PValue		Genes	List Total	Pop Hits	Pop Total	Fold Enrichment	Bonferroni	Benjamini	FDR
UP_KEYWORDS	DNA repair	11	1.97133	0.151934	-0.818345	MORF4L1, NONO, USP7, RAD23B, SSRP1, CUL4A, ASCC3, RUVBL1, APEX1, CDK2, SMC3	558	279	22680	1.6025	1	0.399929	89.1002
GOTERM_BP_DIRECT	GO:0006974~cellular response to DNA damage stimulus	17	3.04659	0.188549	-0.724577	MORF4L1, USP7, RAD23B, SSRP1, FMR1, SMC3, CDK2, NONO, DDX39, CASP3, MCM7, CUL4A, PSEN1, ASCC3, AATF, RUVBL1, APEX1	539	420	18082	1.35787	1	0.947365	97.3949
UP_KEYWORDS	DNA damage	12	2.15054	0.206406	-0.685278	MORF4L1, NONO, USP7, RAD23B, SSRP1, CUL4A, ASCC3, FMR1, RUVBL1, APEX1, CDK2, SMC3	558	336	22680	1.45161	1	0.482021	95.5367
GOTERM_BP_DIRECT	GO:0006281~DNA repair	13	2.32975	0.240766	-0.618404	MORF4L1, NONO, USP7, RAD23B, SSRP1, CUL4A, ASCC3, TRIM28, RUVBL1, APEX1, XRN2, CDK2, SMC3	539	318	18082	1.37143	1	0.973057	99.1844
Annotation Cluster 69	Enrichment Score: 0.6740812266215771
Category	Term	Count	%	PValue		Genes	List Total	Pop Hits	Pop Total	Fold Enrichment	Bonferroni	Benjamini	FDR
GOTERM_BP_DIRECT	GO:0031532~actin cytoskeleton reorganization	5	0.896057	0.0685268	-1.16414	EZR, EPS8, PTK7, PTPN1, MYH9	539	52	18082	3.2257	1	0.755677	71.0432
GOTERM_CC_DIRECT	GO:0005903~brush border	4	0.716846	0.366615	-0.43579	EZR, EPS8, AQP1, MYH9	552	77	19662	1.85037	1	0.822327	99.8812
GOTERM_CC_DIRECT	GO:0005938~cell cortex	6	1.07527	0.378169	-0.422314	NUMA1, CAV1, EZR, EPS8, ARF6, MYH9	552	144	19662	1.48415	1	0.832385	99.9094
Annotation Cluster 70	Enrichment Score: 0.6138474793915012
Category	Term	Count	%	PValue		Genes	List Total	Pop Hits	Pop Total	Fold Enrichment	Bonferroni	Benjamini	FDR
GOTERM_MF_DIRECT	GO:0004521~endoribonuclease activity	3	0.537634	0.10237	-0.989826	AGO2, CPSF3, APEX1	531	18	17446	5.47583	1	0.620758	80.9849
UP_KEYWORDS	Exonuclease	4	0.716846	0.113555	-0.944794	EXOSC10, EXOSC3, APEX1, XRN2	558	48	22680	3.3871	1	0.32497	80.2328
GOTERM_MF_DIRECT	GO:0004527~exonuclease activity	4	0.716846	0.193829	-0.712581	EXOSC10, EXOSC3, APEX1, XRN2	531	50	17446	2.6284	1	0.806479	96.3543
UP_KEYWORDS	Nuclease	6	1.07527	0.194148	-0.711867	EXOSC10, EXOSC3, AGO2, CPSF3, APEX1, XRN2	558	125	22680	1.95097	1	0.46505	94.5149
GOTERM_MF_DIRECT	GO:0004518~nuclease activity	6	1.07527	0.271512	-0.56621	EXOSC10, EXOSC3, AGO2, CPSF3, APEX1, XRN2	531	115	17446	1.71417	1	0.877305	99.2319
UP_KEYWORDS	Endonuclease	3	0.537634	0.58813	-0.230527	AGO2, CPSF3, APEX1	558	80	22680	1.52419	1	0.856523	99.9993
GOTERM_MF_DIRECT	GO:0004519~endonuclease activity	3	0.537634	0.722556	-0.141128	AGO2, CPSF3, APEX1	531	83	17446	1.18753	1	0.998952	100
Annotation Cluster 71	Enrichment Score: 0.5586060100059683
Category	Term	Count	%	PValue		Genes	List Total	Pop Hits	Pop Total	Fold Enrichment	Bonferroni	Benjamini	FDR
GOTERM_CC_DIRECT	GO:0000307~cyclin-dependent protein kinase holoenzyme complex	3	0.537634	0.106938	-0.970867	CCND2, CDK4, CDK2	552	20	19662	5.34293	1	0.45705	81.1394
GOTERM_BP_DIRECT	GO:0000082~G1/S transition of mitotic cell cycle	5	0.896057	0.112746	-0.947899	EIF4E, CCND2, CDK4, RCC1, CDK2	539	62	18082	2.70543	1	0.857829	87.6127
KEGG_PATHWAY	mmu04115:p53 signaling pathway	5	0.896057	0.333905	-0.476378	CASP3, CCND2, CDK4, GTSE1, CDK2	336	67	7691	1.7082	1	0.849025	99.4494
BIOCARTA	m_cellcyclePathway:Cyclins and Cell Cycle Regulation	3	0.537634	0.425523	-0.371077	CCND2, CDK4, CDK2	78	24	1289	2.06571	1	0.996523	99.859
KEGG_PATHWAY	mmu05162:Measles	4	0.716846	0.940136	-0.0268095	CCND2, EIF3H, CDK4, CDK2	336	136	7691	0.673232	1	0.998036	100
Annotation Cluster 72	Enrichment Score: 0.5489621030979491
Category	Term	Count	%	PValue		Genes	List Total	Pop Hits	Pop Total	Fold Enrichment	Bonferroni	Benjamini	FDR
UP_KEYWORDS	Thiol protease	7	1.25448	0.112863	-0.947448	OTUD4, USP7, CASP3, EIF3F, CTSC, CTSB, CAPN2	558	134	22680	2.12325	1	0.326026	80.0242
INTERPRO	IPR000169:Cysteine peptidase, cysteine active site	3	0.537634	0.134991	-0.869696	CTSC, CTSB, CAPN2	554	24	20594	4.64666	1	0.931256	90.4943
GOTERM_MF_DIRECT	GO:0008234~cysteine-type peptidase activity	7	1.25448	0.258228	-0.587996	OTUD4, USP7, CASP3, EIF3F, CTSC, CTSB, CAPN2	531	141	17446	1.6311	1	0.868434	98.986
GOTERM_MF_DIRECT	GO:0004197~cysteine-type endopeptidase activity	4	0.716846	0.266344	-0.574556	USP7, CASP3, CTSC, CTSB	531	59	17446	2.22746	1	0.873585	99.1437
GOTERM_MF_DIRECT	GO:0036459~thiol-dependent ubiquitinyl hydrolase activity	3	0.537634	0.683402	-0.165323	OTUD4, USP7, EIF3F	531	77	17446	1.28006	1	0.998353	100
GOTERM_MF_DIRECT	GO:0004843~thiol-dependent ubiquitin-specific protease activity	3	0.537634	0.709981	-0.148753	OTUD4, USP7, EIF3F	531	81	17446	1.21685	1	0.998784	100
Annotation Cluster 73	Enrichment Score: 0.5391615301152024
Category	Term	Count	%	PValue		Genes	List Total	Pop Hits	Pop Total	Fold Enrichment	Bonferroni	Benjamini	FDR
INTERPRO	IPR004046:Glutathione S-transferase, C-terminal	3	0.537634	0.201996	-0.694657	GSTO1, VARS, MARS	554	31	20594	3.59741	1	0.97928	97.431
UP_SEQ_FEATURE	domain:GST C-terminal	3	0.537634	0.340026	-0.468487	GSTO1, VARS, MARS	530	41	18012	2.4867	1	0.99945	99.9006
INTERPRO	IPR010987:Glutathione S-transferase, C-terminal-like	3	0.537634	0.351285	-0.45434	GSTO1, VARS, MARS	554	46	20594	2.42434	1	0.999044	99.9109
Annotation Cluster 74	Enrichment Score: 0.5244308507837112
Category	Term	Count	%	PValue		Genes	List Total	Pop Hits	Pop Total	Fold Enrichment	Bonferroni	Benjamini	FDR
UP_KEYWORDS	Lipid biosynthesis	7	1.25448	0.201281	-0.696197	FAR1, HACD3, LPCAT1, AGPS, HSD17B12, TECR, NSDHL	558	160	22680	1.77823	1	0.475533	95.1331
UP_KEYWORDS	Steroid biosynthesis	3	0.537634	0.239347	-0.620972	HSD17B12, TECR, NSDHL	558	38	22680	3.20883	1	0.528171	97.4764
GOTERM_BP_DIRECT	GO:0006694~steroid biosynthetic process	3	0.537634	0.554468	-0.256123	HSD17B12, TECR, NSDHL	539	62	18082	1.62326	1	0.999449	99.9999
Annotation Cluster 75	Enrichment Score: 0.4867211024437023
Category	Term	Count	%	PValue		Genes	List Total	Pop Hits	Pop Total	Fold Enrichment	Bonferroni	Benjamini	FDR
INTERPRO	IPR008144:Guanylate kinase	3	0.537634	0.116921	-0.932106	TJP1, MPP1, DLG1	554	22	20594	5.06908	1	0.902748	86.7049
UP_SEQ_FEATURE	domain:Guanylate kinase-like	3	0.537634	0.135393	-0.868404	TJP1, MPP1, DLG1	530	22	18012	4.63431	1	0.962892	91.1123
INTERPRO	IPR008145:Guanylate kinase/L-type calcium channel	3	0.537634	0.144245	-0.840898	TJP1, MPP1, DLG1	554	25	20594	4.46079	1	0.941203	92.0167
SMART	SM00072:GuKc	3	0.537634	0.145052	-0.838476	TJP1, MPP1, DLG1	282	25	10425	4.43617	1	0.903817	87.0096
UP_KEYWORDS	SH3 domain	7	1.25448	0.403912	-0.393713	SNX9, TJP1, MPP1, EPS8, SRC, RASA1, DLG1	558	208	22680	1.36787	1	0.723406	99.9049
INTERPRO	IPR001452:Src homology-3 domain	7	1.25448	0.499966	-0.301059	SNX9, TJP1, MPP1, EPS8, SRC, RASA1, DLG1	554	212	20594	1.22742	1	0.999953	99.9987
UP_SEQ_FEATURE	domain:SH3	6	1.07527	0.540423	-0.267266	SNX9, TJP1, MPP1, EPS8, SRC, DLG1	530	166	18012	1.22837	1	0.999987	99.9998
SMART	SM00326:SH3	6	1.07527	0.61709	-0.209651	SNX9, MPP1, EPS8, SRC, RASA1, DLG1	282	197	10425	1.12593	1	0.999915	99.9996
SMART	SM00228:PDZ	4	0.716846	0.774251	-0.111118	TJP1, MPP1, AHNAK2, DLG1	282	150	10425	0.985816	1	0.999997	100
INTERPRO	IPR001478:PDZ domain	4	0.716846	0.786107	-0.104518	TJP1, MPP1, AHNAK2, DLG1	554	154	20594	0.96554	1	1	100
Annotation Cluster 76	Enrichment Score: 0.47062485437783746
Category	Term	Count	%	PValue		Genes	List Total	Pop Hits	Pop Total	Fold Enrichment	Bonferroni	Benjamini	FDR
GOTERM_BP_DIRECT	GO:0042147~retrograde transport, endosome to Golgi	4	0.716846	0.27251	-0.564618	VAMP3, GOSR1, STX5A, RAB7	539	61	18082	2.19982	1	0.980282	99.613
GOTERM_MF_DIRECT	GO:0000149~SNARE binding	4	0.716846	0.307947	-0.511524	CAV1, VAMP3, GOSR1, STX5A	531	64	17446	2.05344	1	0.907389	99.6509
GOTERM_MF_DIRECT	GO:0005484~SNAP receptor activity	3	0.537634	0.310478	-0.507969	VAMP3, GOSR1, STX5A	531	37	17446	2.66392	1	0.907815	99.67
GOTERM_CC_DIRECT	GO:0031201~SNARE complex	3	0.537634	0.400855	-0.397012	VAMP3, GOSR1, STX5A	552	49	19662	2.18079	1	0.848917	99.9477
KEGG_PATHWAY	mmu04130:SNARE interactions in vesicular transport	3	0.537634	0.424619	-0.372001	VAMP3, GOSR1, STX5A	336	33	7691	2.0809	1	0.890397	99.9155
Annotation Cluster 77	Enrichment Score: 0.3683783129327969
Category	Term	Count	%	PValue		Genes	List Total	Pop Hits	Pop Total	Fold Enrichment	Bonferroni	Benjamini	FDR
SMART	SM00271:DnaJ	3	0.537634	0.382302	-0.417594	DNAJC10, DNAJB1, DNAJB4	282	49	10425	2.26335	1	0.997798	99.8115
INTERPRO	IPR001623:DnaJ domain	3	0.537634	0.408922	-0.388359	DNAJC10, DNAJB1, DNAJB4	554	52	20594	2.14461	1	0.999706	99.9803
UP_SEQ_FEATURE	domain:J	3	0.537634	0.502132	-0.299182	DNAJC10, DNAJB1, DNAJB4	530	57	18012	1.78868	1	0.999969	99.9991
Annotation Cluster 78	Enrichment Score: 0.33198453337251804
Category	Term	Count	%	PValue		Genes	List Total	Pop Hits	Pop Total	Fold Enrichment	Bonferroni	Benjamini	FDR
BIOCARTA	m_caspasePathway:Caspase Cascade in Apoptosis	3	0.537634	0.382374	-0.417511	CASP3, LMNA, ARHGDIB	78	22	1289	2.2535	1	0.995011	99.6677
BIOCARTA	m_hivnefPathway:HIV-I Nef: negative effector of Fas and TNF	5	0.896057	0.460899	-0.336394	CASP3, PSEN1, LMNA, RASA1, ARHGDIB	78	58	1289	1.42462	1	0.997234	99.9336
BIOCARTA	m_fasPathway:FAS signaling pathway ( CD95 )	3	0.537634	0.506897	-0.295081	CASP3, LMNA, ARHGDIB	78	28	1289	1.7706	1	0.998199	99.9769
BIOCARTA	m_tnfr1Pathway:TNFR1 Signaling Pathway	3	0.537634	0.526075	-0.278952	CASP3, LMNA, ARHGDIB	78	29	1289	1.70955	1	0.998129	99.9856
Annotation Cluster 79	Enrichment Score: 0.3232251448808713
Category	Term	Count	%	PValue		Genes	List Total	Pop Hits	Pop Total	Fold Enrichment	Bonferroni	Benjamini	FDR
UP_KEYWORDS	Synaptosome	5	0.896057	0.0540088	-1.26754	FLRT2, EPS8, FMR1, VAMP3, FARP1	558	58	22680	3.50389	1	0.193094	52.6091
GOTERM_CC_DIRECT	GO:0043204~perikaryon	7	1.25448	0.245038	-0.610767	GOT2, ASS1, FMR1, HNRNPA2B1, HSPB1, CDK5, SYNPO	552	150	19662	1.66225	1	0.691433	98.4168
UP_KEYWORDS	Cell junction	18	3.22581	0.452412	-0.344466	FLRT2, SYMPK, LPP, FMR1, PTK7, GJA1, CDK5, EPHA2, FARP1, PNN, JUP, TJP1, EPS8, ITGAV, VAMP3, CPNE3, DLG1, SYNPO	558	661	22680	1.10683	1	0.765427	99.9696
GOTERM_CC_DIRECT	GO:0014069~postsynaptic density	8	1.43369	0.505202	-0.296535	PALM, RAB8A, EPS8, FMR1, CDK5, SRC, SYNPO, DLG1	552	239	19662	1.19229	1	0.914435	99.9969
GOTERM_CC_DIRECT	GO:0030054~cell junction	19	3.40502	0.71973	-0.14283	FLRT2, SYMPK, LPP, FMR1, PTK7, GJA1, CDK5, FARP1, EPHA2, PNN, JUP, TJP1, PSEN1, EPS8, ITGAV, VAMP3, CPNE3, DLG1, SYNPO	552	718	19662	0.942579	1	0.985317	100
UP_KEYWORDS	Synapse	8	1.43369	0.776747	-0.10972	FLRT2, EPS8, FMR1, VAMP3, CDK5, FARP1, SYNPO, DLG1	558	357	22680	0.910816	1	0.948719	100
UP_KEYWORDS	Postsynaptic cell membrane	4	0.716846	0.810116	-0.0914525	FMR1, CDK5, SYNPO, DLG1	558	176	22680	0.923754	1	0.960435	100
GOTERM_CC_DIRECT	GO:0045202~synapse	10	1.79211	0.947082	-0.0236125	FLRT2, EPS8, FMR1, HSPB1, UBE2I, VAMP3, CDK5, FARP1, SYNPO, DLG1	552	505	19662	0.705338	1	0.999882	100
GOTERM_CC_DIRECT	GO:0045211~postsynaptic membrane	4	0.716846	0.950371	-0.0221069	FMR1, CDK5, SYNPO, DLG1	552	222	19662	0.641794	1	0.999898	100
Annotation Cluster 80	Enrichment Score: 0.30207134963812277
Category	Term	Count	%	PValue		Genes	List Total	Pop Hits	Pop Total	Fold Enrichment	Bonferroni	Benjamini	FDR
KEGG_PATHWAY	mmu05205:Proteoglycans in cancer	12	2.15054	0.270498	-0.567835	CDC42, CASP3, CAV1, EZR, CD44, ITGAV, RRAS2, ITGB5, IGF2, DDX5, SRC, FN1	336	203	7691	1.3531	1	0.804914	98.2364
KEGG_PATHWAY	mmu04510:Focal adhesion	11	1.97133	0.414719	-0.382246	CDC42, CAV1, CCND2, ITGAV, ITGB5, MYL12A, CAPN2, LAMB1, SRC, FN1, SPP1	336	207	7691	1.21637	1	0.891453	99.8949
KEGG_PATHWAY	mmu05100:Bacterial invasion of epithelial cells	4	0.716846	0.66714	-0.175783	CDC42, CAV1, SRC, FN1	336	78	7691	1.17384	1	0.967798	99.9999
KEGG_PATHWAY	mmu04810:Regulation of actin cytoskeleton	8	1.43369	0.827139	-0.0824212	CDC42, EZR, ITGAV, RRAS2, ITGB5, MYL12A, SRC, FN1	336	213	7691	0.859714	1	0.990979	100
Annotation Cluster 81	Enrichment Score: 0.30029116721354954
Category	Term	Count	%	PValue		Genes	List Total	Pop Hits	Pop Total	Fold Enrichment	Bonferroni	Benjamini	FDR
SMART	SM00082:LRRCT	5	0.896057	0.143662	-0.842659	FLRT2, PXDN, LRRC15, SLIT2, SLIT3	282	75	10425	2.46454	1	0.91474	86.7318
INTERPRO	IPR000483:Cysteine-rich flanking region, C-terminal	5	0.896057	0.147543	-0.83108	FLRT2, PXDN, LRRC15, SLIT2, SLIT3	554	76	20594	2.44561	1	0.942836	92.5017
UP_SEQ_FEATURE	repeat:LRR 13	4	0.716846	0.298261	-0.525403	LRRC8C, LRRC15, SLIT2, SLIT3	530	65	18012	2.09138	1	0.998574	99.7242
UP_SEQ_FEATURE	repeat:LRR 12	4	0.716846	0.41073	-0.386444	LRRC8C, LRRC15, SLIT2, SLIT3	530	79	18012	1.72075	1	0.999821	99.9849
UP_SEQ_FEATURE	repeat:LRR 15	3	0.537634	0.413795	-0.383215	LRRC15, SLIT2, SLIT3	530	48	18012	2.12406	1	0.999802	99.9862
INTERPRO	IPR000372:Leucine-rich repeat-containing N-terminal	3	0.537634	0.418292	-0.37852	FLRT2, SLIT2, SLIT3	554	53	20594	2.10415	1	0.999745	99.9848
SMART	SM00013:LRRNT	3	0.537634	0.420351	-0.376388	FLRT2, SLIT2, SLIT3	282	53	10425	2.09253	1	0.998634	99.9177
GOTERM_BP_DIRECT	GO:0007411~axon guidance	6	1.07527	0.456751	-0.34032	NCAM1, FLRT2, LAMB1, SRC, SLIT2, SLIT3	539	149	18082	1.3509	1	0.997596	99.9976
UP_SEQ_FEATURE	repeat:LRR 11	4	0.716846	0.480214	-0.318566	LRRC8C, LRRC15, SLIT2, SLIT3	530	88	18012	1.54477	1	0.999956	99.9981
UP_SEQ_FEATURE	repeat:LRR 14	3	0.537634	0.483239	-0.315838	LRRC15, SLIT2, SLIT3	530	55	18012	1.85372	1	0.999955	99.9983
UP_KEYWORDS	Leucine-rich repeat	8	1.43369	0.507301	-0.294734	FLRT2, SNRPA1, PXDN, LRRC8C, RANGAP1, LRRC15, SLIT2, SLIT3	558	275	22680	1.1824	1	0.806249	99.9927
INTERPRO	IPR003591:Leucine-rich repeat, typical subtype	6	1.07527	0.507539	-0.294531	FLRT2, PXDN, LRRC8C, LRRC15, SLIT2, SLIT3	554	175	20594	1.27451	1	0.999958	99.999
SMART	SM00369:LRR_TYP	6	1.07527	0.511437	-0.291208	FLRT2, PXDN, LRRC8C, LRRC15, SLIT2, SLIT3	282	175	10425	1.26748	1	0.999633	99.9911
INTERPRO	IPR001611:Leucine-rich repeat	8	1.43369	0.544863	-0.263713	FLRT2, SNRPA1, PXDN, LRRC8C, RANGAP1, LRRC15, SLIT2, SLIT3	554	259	20594	1.14821	1	0.999984	99.9997
UP_SEQ_FEATURE	repeat:LRR 10	4	0.716846	0.586437	-0.231779	LRRC8C, LRRC15, SLIT2, SLIT3	530	103	18012	1.3198	1	0.999994	100
UP_SEQ_FEATURE	repeat:LRR 6	6	1.07527	0.664211	-0.177694	PXDN, LRRC8C, RANGAP1, LRRC15, SLIT2, SLIT3	530	191	18012	1.06759	1	0.999999	100
UP_SEQ_FEATURE	repeat:LRR 7	5	0.896057	0.685914	-0.163731	PXDN, LRRC8C, LRRC15, SLIT2, SLIT3	530	158	18012	1.07547	1	1	100
UP_SEQ_FEATURE	repeat:LRR 9	4	0.716846	0.704641	-0.152032	LRRC8C, LRRC15, SLIT2, SLIT3	530	123	18012	1.1052	1	1	100
UP_SEQ_FEATURE	repeat:LRR 5	6	1.07527	0.742424	-0.129348	PXDN, LRRC8C, RANGAP1, LRRC15, SLIT2, SLIT3	530	210	18012	0.970997	1	1	100
UP_SEQ_FEATURE	repeat:LRR 3	7	1.25448	0.756833	-0.121	SNRPA1, PXDN, LRRC8C, RANGAP1, LRRC15, SLIT2, SLIT3	530	253	18012	0.940294	1	1	100
UP_SEQ_FEATURE	repeat:LRR 8	4	0.716846	0.75773	-0.120485	LRRC8C, LRRC15, SLIT2, SLIT3	530	134	18012	1.01447	1	1	100
UP_SEQ_FEATURE	repeat:LRR 4	6	1.07527	0.80336	-0.0950895	PXDN, LRRC8C, RANGAP1, LRRC15, SLIT2, SLIT3	530	228	18012	0.89434	1	1	100
UP_SEQ_FEATURE	repeat:LRR 2	7	1.25448	0.819208	-0.0866061	SNRPA1, PXDN, LRRC8C, RANGAP1, LRRC15, SLIT2, SLIT3	530	274	18012	0.868228	1	1	100
UP_SEQ_FEATURE	repeat:LRR 1	7	1.25448	0.819208	-0.0866061	SNRPA1, PXDN, LRRC8C, RANGAP1, LRRC15, SLIT2, SLIT3	530	274	18012	0.868228	1	1	100
Annotation Cluster 82	Enrichment Score: 0.28150200309709184
Category	Term	Count	%	PValue		Genes	List Total	Pop Hits	Pop Total	Fold Enrichment	Bonferroni	Benjamini	FDR
INTERPRO	IPR011990:Tetratricopeptide-like helical	8	1.43369	0.308412	-0.510868	FKBP8, CSTF3, PDCD11, ANAPC5, FKBP4, NASP, ASPH, PSMD6	554	204	20594	1.45778	1	0.997527	99.7482
INTERPRO	IPR013026:Tetratricopeptide repeat-containing domain	5	0.896057	0.403233	-0.394444	FKBP8, PDCD11, FKBP4, NASP, ASPH	554	120	20594	1.54889	1	0.999722	99.977
UP_KEYWORDS	TPR repeat	5	0.896057	0.473009	-0.325131	FKBP8, ANAPC5, FKBP4, NASP, ASPH	558	144	22680	1.41129	1	0.781054	99.9819
UP_SEQ_FEATURE	repeat:TPR 3	5	0.896057	0.502387	-0.298961	FKBP8, ANAPC5, FKBP4, NASP, ASPH	530	125	18012	1.3594	1	0.999966	99.9991
UP_SEQ_FEATURE	repeat:TPR 1	5	0.896057	0.574841	-0.240452	FKBP8, ANAPC5, FKBP4, NASP, ASPH	530	137	18012	1.24033	1	0.999993	99.9999
UP_SEQ_FEATURE	repeat:TPR 2	5	0.896057	0.574841	-0.240452	FKBP8, ANAPC5, FKBP4, NASP, ASPH	530	137	18012	1.24033	1	0.999993	99.9999
SMART	SM00028:TPR	4	0.716846	0.626539	-0.203052	FKBP8, FKBP4, NASP, ASPH	282	119	10425	1.24262	1	0.999905	99.9997
INTERPRO	IPR019734:Tetratricopeptide repeat	4	0.716846	0.661524	-0.179454	FKBP8, FKBP4, NASP, ASPH	554	126	20594	1.1801	1	1	100
UP_SEQ_FEATURE	repeat:TPR 4	3	0.537634	0.723263	-0.140704	ANAPC5, NASP, ASPH	530	86	18012	1.18552	1	1	100
Annotation Cluster 83	Enrichment Score: 0.26776974842001694
Category	Term	Count	%	PValue		Genes	List Total	Pop Hits	Pop Total	Fold Enrichment	Bonferroni	Benjamini	FDR
UP_SEQ_FEATURE	domain:EGF-like 6	3	0.537634	0.307484	-0.512178	NID1, SLIT2, SLIT3	530	38	18012	2.68302	1	0.998788	99.7787
UP_SEQ_FEATURE	domain:EGF-like 1	5	0.896057	0.411819	-0.385294	ADGRE5, NID1, MFGE8, SLIT2, SLIT3	530	111	18012	1.53085	1	0.999809	99.9854
UP_SEQ_FEATURE	domain:EGF-like 2	4	0.716846	0.449761	-0.347018	NID1, MFGE8, SLIT2, SLIT3	530	84	18012	1.61833	1	0.999912	99.9952
UP_SEQ_FEATURE	domain:EGF-like 4	3	0.537634	0.483239	-0.315838	NID1, SLIT2, SLIT3	530	55	18012	1.85372	1	0.999955	99.9983
INTERPRO	IPR018097:EGF-like calcium-binding, conserved site	4	0.716846	0.485157	-0.314117	ADGRE5, NID1, SLIT2, SLIT3	554	97	20594	1.53292	1	0.99995	99.9979
INTERPRO	IPR000152:EGF-type aspartate/asparagine hydroxylation site	4	0.716846	0.491966	-0.308065	ADGRE5, NID1, SLIT2, SLIT3	554	98	20594	1.51728	1	0.999948	99.9983
SMART	SM00181:EGF	6	1.07527	0.541498	-0.266403	ADGRE5, NID1, MFGE8, LAMB1, SLIT2, SLIT3	282	181	10425	1.22546	1	0.999739	99.9961
INTERPRO	IPR000742:Epidermal growth factor-like domain	7	1.25448	0.61485	-0.211231	ADGRE5, NID1, MFGE8, LAMB1, SLIT2, ADAM9, SLIT3	554	237	20594	1.09795	1	0.999998	100
UP_KEYWORDS	EGF-like domain	6	1.07527	0.646739	-0.189271	ADGRE5, NID1, MFGE8, SLIT2, ADAM9, SLIT3	558	224	22680	1.08871	1	0.885968	99.9999
INTERPRO	IPR001881:EGF-like calcium-binding	4	0.716846	0.661524	-0.179454	ADGRE5, NID1, SLIT2, SLIT3	554	126	20594	1.1801	1	1	100
SMART	SM00179:EGF_CA	4	0.716846	0.66485	-0.177276	ADGRE5, NID1, SLIT2, SLIT3	282	126	10425	1.17359	1	0.999931	99.9999
INTERPRO	IPR009030:Insulin-like growth factor binding protein, N-terminal	4	0.716846	0.682089	-0.166159	NID1, EPHA2, SLIT2, SLIT3	554	130	20594	1.14379	1	1	100
INTERPRO	IPR013032:EGF-like, conserved site	5	0.896057	0.77857	-0.108702	NID1, MFGE8, SLIT2, ADAM9, SLIT3	554	197	20594	0.943484	1	1	100
Annotation Cluster 84	Enrichment Score: 0.22981489908929773
Category	Term	Count	%	PValue		Genes	List Total	Pop Hits	Pop Total	Fold Enrichment	Bonferroni	Benjamini	FDR
KEGG_PATHWAY	mmu05412:Arrhythmogenic right ventricular cardiomyopathy (ARVC)	5	0.896057	0.333905	-0.476378	JUP, ITGAV, LMNA, ITGB5, GJA1	336	67	7691	1.7082	1	0.849025	99.4494
KEGG_PATHWAY	mmu05414:Dilated cardiomyopathy	4	0.716846	0.707788	-0.150097	ITGAV, LMNA, ITGB5, GNAS	336	83	7691	1.10313	1	0.976247	100
KEGG_PATHWAY	mmu05410:Hypertrophic cardiomyopathy (HCM)	3	0.537634	0.865027	-0.0629703	ITGAV, LMNA, ITGB5	336	79	7691	0.869236	1	0.994421	100
Annotation Cluster 85	Enrichment Score: 0.22614439621405605
Category	Term	Count	%	PValue		Genes	List Total	Pop Hits	Pop Total	Fold Enrichment	Bonferroni	Benjamini	FDR
UP_SEQ_FEATURE	binding site:S-adenosyl-L-methionine	3	0.537634	0.382628	-0.417223	NOP2, CARM1, NSUN2	530	45	18012	2.26566	1	0.999777	99.9673
UP_KEYWORDS	S-adenosyl-L-methionine	5	0.896057	0.54562	-0.263109	NOP2, EMG1, TRMT10A, CARM1, NSUN2	558	158	22680	1.28624	1	0.832896	99.9975
UP_KEYWORDS	Methyltransferase	5	0.896057	0.630712	-0.200169	NOP2, EMG1, TRMT10A, CARM1, NSUN2	558	176	22680	1.15469	1	0.876639	99.9998
GOTERM_BP_DIRECT	GO:0032259~methylation	5	0.896057	0.744486	-0.128143	NOP2, EMG1, TRMT10A, CARM1, NSUN2	539	169	18082	0.992524	1	0.999987	100
GOTERM_MF_DIRECT	GO:0008168~methyltransferase activity	5	0.896057	0.754958	-0.122077	NOP2, EMG1, TRMT10A, CARM1, NSUN2	531	168	17446	0.977827	1	0.999314	100
Annotation Cluster 86	Enrichment Score: 0.16494231397477757
Category	Term	Count	%	PValue		Genes	List Total	Pop Hits	Pop Total	Fold Enrichment	Bonferroni	Benjamini	FDR
UP_KEYWORDS	Heme	5	0.896057	0.608121	-0.21601	HBA-A1, HBA-A2, HMOX2, PXDN, CYC1	558	171	22680	1.18846	1	0.867636	99.9997
GOTERM_MF_DIRECT	GO:0020037~heme binding	6	1.07527	0.617568	-0.209315	HBA-A1, HBA-A2, HMOX2, PXDN, CYC1, SRC	531	175	17446	1.12646	1	0.995622	100
UP_SEQ_FEATURE	metal ion-binding site:Iron (heme axial ligand)	3	0.537634	0.852114	-0.0695021	HMOX2, PXDN, CYC1	530	114	18012	0.89434	1	1	100
Annotation Cluster 87	Enrichment Score: 0.12711511477766205
Category	Term	Count	%	PValue		Genes	List Total	Pop Hits	Pop Total	Fold Enrichment	Bonferroni	Benjamini	FDR
BIOCARTA	m_EfpPathway:Estrogen-responsive protein Efp controls cell cycle and breast tumors growth	3	0.537634	0.179641	-0.745595	CDK4, CDK5, CDK2	78	13	1289	3.81361	1	0.923783	90.4157
GOTERM_MF_DIRECT	GO:0004693~cyclin-dependent protein serine/threonine kinase activity	3	0.537634	0.276503	-0.5583	CDK4, CDK5, CDK2	531	34	17446	2.89897	1	0.880705	99.3089
KEGG_PATHWAY	mmu05219:Bladder cancer	3	0.537634	0.538791	-0.26858	CDK4, DAPK3, SRC	336	41	7691	1.67487	1	0.93652	99.995
UP_KEYWORDS	Transferase	41	7.34767	0.5648	-0.248105	ALG2, TRMT10A, HK1, CAD, CMPK1, SRC, GOT2, PRKAR2A, FNTA, LPCAT1, AGPS, NAA50, ATIC, OXCT1, NAT10, UCK2, GSTO1, RPN2, ZDHHC20, AGK, NSUN2, ACAA2, EMG1, CS, AK3, AK2, CDK4, CDK5, DAPK3, SRPK1, CDK2, EPHA2, CPT1A, MGST3, RPS6KA3, NOP2, DGAT1, CARM1, UGGT1, CROT, PRPS1	558	1654	22680	1.00753	1	0.844328	99.9986
UP_SEQ_FEATURE	binding site:ATP	17	3.04659	0.645508	-0.190099	IARS2, CDK4, VARS, DAPK3, CDK5, SRC, SRPK1, EPHA2, ACSF2, CDK2, EIF4A3, RPS6KA3, PRPS1L3, UCK2, EHD2, PRPS1, MARS	530	583	18012	0.990984	1	0.999999	100
INTERPRO	IPR008266:Tyrosine-protein kinase, active site	3	0.537634	0.748621	-0.125738	PTK7, SRC, EPHA2	554	99	20594	1.12646	1	1	100
UP_KEYWORDS	Kinase	16	2.86738	0.754384	-0.122407	AK3, AK2, HK1, CDK4, DAPK3, CDK5, SRC, SRPK1, EPHA2, CMPK1, CDK2, RPS6KA3, PRKAR2A, UCK2, AGK, PRPS1	558	707	22680	0.919834	1	0.940213	100
GOTERM_BP_DIRECT	GO:0018105~peptidyl-serine phosphorylation	4	0.716846	0.761044	-0.11859	HK1, CDK5, SRC, CDK2	539	133	18082	1.00894	1	0.999991	100
GOTERM_MF_DIRECT	GO:0016740~transferase activity	41	7.34767	0.794431	-0.0999439	ALG2, TRMT10A, HK1, CAD, CMPK1, SRC, GOT2, FNTA, LPCAT1, AGPS, NAA50, ATIC, OXCT1, NAT10, UCK2, GSTO1, RPN2, ZDHHC20, AGK, NSUN2, ACAA2, EMG1, CS, AK3, AK2, CDK4, CDK5, DAPK3, SRPK1, CDK2, EPHA2, CPT1A, MGST3, RPS6KA3, NOP2, DGAT1, ILF2, CARM1, UGGT1, CROT, PRPS1	531	1472	17446	0.915119	1	0.999677	100
GOTERM_MF_DIRECT	GO:0016301~kinase activity	17	3.04659	0.87531	-0.057838	PTK7, AK3, AK2, HK1, CDK4, CDK5, DAPK3, SRC, SRPK1, EPHA2, CMPK1, CDK2, RPS6KA3, PRKAR2A, UCK2, AGK, PRPS1	531	674	17446	0.828687	1	0.999965	100
GOTERM_BP_DIRECT	GO:0016310~phosphorylation	15	2.68817	0.875741	-0.0576242	AK3, HK1, AK2, CDK4, DAPK3, CDK5, SRC, SRPK1, EPHA2, CMPK1, CDK2, RPS6KA3, UCK2, AGK, PRPS1	539	612	18082	0.822238	1	1	100
INTERPRO	IPR001245:Serine-threonine/tyrosine-protein kinase catalytic domain	3	0.537634	0.890843	-0.0501989	PTK7, SRC, EPHA2	554	139	20594	0.802301	1	1	100
INTERPRO	IPR017441:Protein kinase, ATP binding site	8	1.43369	0.907601	-0.0421051	RPS6KA3, CDK4, DAPK3, CDK5, SRC, SRPK1, CDK2, EPHA2	554	394	20594	0.754788	1	1	100
GOTERM_MF_DIRECT	GO:0004672~protein kinase activity	12	2.15054	0.932988	-0.030124	RPS6KA3, TRIM28, PTK7, HK1, CAD, CDK4, DAPK3, CDK5, SRC, SRPK1, CDK2, EPHA2	531	531	17446	0.742486	1	0.999998	100
INTERPRO	IPR008271:Serine/threonine-protein kinase, active site	6	1.07527	0.946717	-0.0237797	RPS6KA3, CDK4, DAPK3, CDK5, SRPK1, CDK2	554	333	20594	0.669789	1	1	100
INTERPRO	IPR000719:Protein kinase, catalytic domain	9	1.6129	0.968568	-0.0138699	RPS6KA3, PTK7, CDK4, DAPK3, CDK5, SRC, SRPK1, CDK2, EPHA2	554	515	20594	0.64963	1	1	100
UP_KEYWORDS	Serine/threonine-protein kinase	6	1.07527	0.97214	-0.012271	RPS6KA3, CDK4, DAPK3, CDK5, SRPK1, CDK2	558	405	22680	0.602151	1	0.998782	100
SMART	SM00220:S_TKc	6	1.07527	0.978158	-0.00959079	RPS6KA3, CDK4, DAPK3, CDK5, SRPK1, CDK2	282	380	10425	0.583707	1	1	100
GOTERM_BP_DIRECT	GO:0006468~protein phosphorylation	11	1.97133	0.978767	-0.00932067	RPS6KA3, TRIM28, PTK7, HK1, CDK4, DAPK3, CDK5, SRC, SRPK1, CDK2, EPHA2	539	576	18082	0.64066	1	1	100
INTERPRO	IPR011009:Protein kinase-like domain	9	1.6129	0.983488	-0.00723093	RPS6KA3, PTK7, CDK4, DAPK3, CDK5, SRC, SRPK1, CDK2, EPHA2	554	556	20594	0.601726	1	1	100
GOTERM_MF_DIRECT	GO:0004674~protein serine/threonine kinase activity	7	1.25448	0.990757	-0.00403284	RPS6KA3, CPNE3, CDK4, DAPK3, CDK5, SRPK1, CDK2	531	428	17446	0.537348	1	1	100
UP_SEQ_FEATURE	domain:Protein kinase	7	1.25448	0.997267	-0.00118861	CDK4, DAPK3, CDK5, SRC, SRPK1, CDK2, EPHA2	530	502	18012	0.473893	1	1	100
Annotation Cluster 88	Enrichment Score: 0.12596019899378716
Category	Term	Count	%	PValue		Genes	List Total	Pop Hits	Pop Total	Fold Enrichment	Bonferroni	Benjamini	FDR
KEGG_PATHWAY	mmu04540:Gap junction	6	1.07527	0.320189	-0.494594	TJP1, GNAI2, TUBB6, GJA1, GNAS, SRC	336	86	7691	1.59697	1	0.852351	99.2853
KEGG_PATHWAY	mmu04915:Estrogen signaling pathway	4	0.716846	0.806912	-0.0931739	GNAI2, FKBP4, GNAS, SRC	336	98	7691	0.934281	1	0.989671	100
KEGG_PATHWAY	mmu04611:Platelet activation	4	0.716846	0.929599	-0.0317044	GNAI2, GNAS, MYL12A, SRC	336	131	7691	0.698928	1	0.997916	100
KEGG_PATHWAY	mmu04015:Rap1 signaling pathway	5	0.896057	0.985725	-0.00624444	CDC42, GNAI2, GNAS, SRC, EPHA2	336	214	7691	0.53481	1	0.999688	100
KEGG_PATHWAY	mmu04921:Oxytocin signaling pathway	3	0.537634	0.990639	-0.00408437	GNAI2, GNAS, SRC	336	150	7691	0.457798	1	0.999838	100
Annotation Cluster 89	Enrichment Score: 0.12150880739246465
Category	Term	Count	%	PValue		Genes	List Total	Pop Hits	Pop Total	Fold Enrichment	Bonferroni	Benjamini	FDR
KEGG_PATHWAY	mmu04730:Long-term depression	4	0.716846	0.500027	-0.301007	PPP2R1A, GNAI2, PPP2CB, GNAS	336	61	7691	1.50098	1	0.921855	99.986
KEGG_PATHWAY	mmu05142:Chagas disease (American trypanosomiasis)	5	0.896057	0.662702	-0.178682	PPP2R1A, GNAI2, PPP2CB, GNAS, CALR	336	103	7691	1.11116	1	0.969498	99.9999
KEGG_PATHWAY	mmu04261:Adrenergic signaling in cardiomyocytes	5	0.896057	0.872631	-0.0591693	PPP2R1A, ATP1B1, GNAI2, PPP2CB, GNAS	336	142	7691	0.805982	1	0.994595	100
KEGG_PATHWAY	mmu04071:Sphingolipid signaling pathway	4	0.716846	0.911984	-0.0400128	PPP2R1A, GNAI2, PPP2CB, ABCC1	336	124	7691	0.738383	1	0.996695	100
KEGG_PATHWAY	mmu04728:Dopaminergic synapse	4	0.716846	0.936109	-0.0286737	PPP2R1A, GNAI2, PPP2CB, GNAS	336	134	7691	0.68328	1	0.99811	100
Annotation Cluster 90	Enrichment Score: 0.12001370081653732
Category	Term	Count	%	PValue		Genes	List Total	Pop Hits	Pop Total	Fold Enrichment	Bonferroni	Benjamini	FDR
UP_KEYWORDS	Serine protease	5	0.896057	0.617258	-0.209533	PREP, TPP2, CLPP, PRSS23, DPP7	558	173	22680	1.17472	1	0.87061	99.9998
GOTERM_MF_DIRECT	GO:0008236~serine-type peptidase activity	5	0.896057	0.733757	-0.134448	PREP, TPP2, CLPP, PRSS23, DPP7	531	163	17446	1.00782	1	0.999035	100
GOTERM_MF_DIRECT	GO:0004252~serine-type endopeptidase activity	6	1.07527	0.775587	-0.11037	PREP, CASP3, TPP2, CLPP, CTSC, PRSS23	531	212	17446	0.929858	1	0.999543	100
UP_SEQ_FEATURE	active site:Charge relay system	4	0.716846	0.942532	-0.0257041	PREP, TPP2, PRSS23, DPP7	530	205	18012	0.66312	1	1	100
Annotation Cluster 91	Enrichment Score: 0.096942625475947
Category	Term	Count	%	PValue		Genes	List Total	Pop Hits	Pop Total	Fold Enrichment	Bonferroni	Benjamini	FDR
UP_SEQ_FEATURE	domain:Fibronectin type-III 2	4	0.716846	0.709811	-0.148857	NCAM1, COL12A1, EPHA2, FN1	530	124	18012	1.09629	1	1	100
UP_SEQ_FEATURE	domain:Fibronectin type-III 1	4	0.716846	0.714912	-0.145748	NCAM1, COL12A1, EPHA2, FN1	530	125	18012	1.08752	1	1	100
SMART	SM00060:FN3	4	0.716846	0.785635	-0.104779	NCAM1, COL12A1, EPHA2, FN1	282	153	10425	0.966486	1	0.999997	100
INTERPRO	IPR003961:Fibronectin, type III	5	0.896057	0.821621	-0.0853286	NCAM1, FLRT2, COL12A1, EPHA2, FN1	554	211	20594	0.880884	1	1	100
INTERPRO	IPR013783:Immunoglobulin-like fold	10	1.79211	0.999998	-6.5219e-07	NCAM1, FLRT2, CD47, PXDN, PTK7, COL12A1, MCAM, EPHA2, FN1, THY1	554	1099	20594	0.338246	1	1	100
Annotation Cluster 92	Enrichment Score: 0.09416591755461437
Category	Term	Count	%	PValue		Genes	List Total	Pop Hits	Pop Total	Fold Enrichment	Bonferroni	Benjamini	FDR
KEGG_PATHWAY	mmu04971:Gastric acid secretion	4	0.716846	0.613141	-0.21244	ATP1B1, EZR, GNAI2, GNAS	336	72	7691	1.27166	1	0.958592	99.9995
KEGG_PATHWAY	mmu04261:Adrenergic signaling in cardiomyocytes	5	0.896057	0.872631	-0.0591693	PPP2R1A, ATP1B1, GNAI2, PPP2CB, GNAS	336	142	7691	0.805982	1	0.994595	100
KEGG_PATHWAY	mmu04024:cAMP signaling pathway	5	0.896057	0.975239	-0.0108888	ACOX1, ATP1B1, GNAI2, RRAS2, GNAS	336	197	7691	0.580961	1	0.999304	100
Annotation Cluster 93	Enrichment Score: 0.09246238512818368
Category	Term	Count	%	PValue		Genes	List Total	Pop Hits	Pop Total	Fold Enrichment	Bonferroni	Benjamini	FDR
UP_KEYWORDS	Transcription	45	8.06452	0.624945	-0.204158	MORF4L1, RALY, CNOT9, HMGB2, CHCHD3, HDGF, AHCTF1, POLR2C, PNN, NONO, DDX17, GTF2E2, TCERG1, DDX3X, TARDBP, PSIP1, HNRNPD, AGO2, GATAD2B, MYCBP, SUPT5, APEX1, VPS36, KHDRBS1, SSRP1, RBBP4, TRIM28, SF1, ADNP, POLR1C, DDX5, DAPK3, ILF2, ASCC3, PHB2, DR1, SMARCC1, THRAP3, NOL11, DNTTIP2, RUVBL1, CARM1, LRPPRC, XRN2, SMARCA4	558	1859	22680	0.98388	1	0.87432	99.9998
UP_KEYWORDS	Transcription regulation	42	7.52688	0.715792	-0.145213	MORF4L1, RALY, CNOT9, HMGB2, CHCHD3, HDGF, PNN, NONO, DDX17, GTF2E2, TCERG1, DDX3X, TARDBP, PSIP1, HNRNPD, AGO2, GATAD2B, MYCBP, SUPT5, APEX1, VPS36, KHDRBS1, SSRP1, RBBP4, TRIM28, SF1, ADNP, DDX5, DAPK3, ILF2, ASCC3, PHB2, DR1, SMARCC1, THRAP3, NOL11, DNTTIP2, RUVBL1, CARM1, LRPPRC, XRN2, SMARCA4	558	1799	22680	0.948914	1	0.921169	100
GOTERM_BP_DIRECT	GO:0006351~transcription, DNA-templated	46	8.24373	0.95492	-0.0200328	MORF4L1, RALY, CNOT9, HMGB2, CHCHD3, HDGF, AHCTF1, POLR2C, PNN, NONO, DDX17, GTF2E2, TCERG1, DDX3X, TARDBP, PSIP1, HNRNPD, AGO2, GATAD2B, MYCBP, SUPT5, APEX1, VPS36, KHDRBS1, SSRP1, RBBP4, TRIM28, SF1, ADNP, PPP1R10, POLR1C, DDX5, DAPK3, ILF2, ASCC3, PHB2, DR1, SMARCC1, THRAP3, NOL11, DNTTIP2, RUVBL1, CARM1, LRPPRC, XRN2, SMARCA4	539	1885	18082	0.818661	1	1	100
GOTERM_BP_DIRECT	GO:0006355~regulation of transcription, DNA-templated	47	8.42294	0.998975	-0.000445417	MORF4L1, RALY, CNOT9, HMGB2, CHCHD3, HDGF, AHCTF1, PNN, NONO, DDX17, GTF2E2, TCERG1, DDX3X, TARDBP, PSIP1, HNRNPD, AGO2, GATAD2B, MYCBP, SUPT5, APEX1, VPS36, KHDRBS1, NUP133, SSRP1, RBBP4, PHB, TRIM28, SF1, ADNP, DDX5, DAPK3, ILF2, ASCC3, PHB2, PFDN5, DR1, SMARCC1, THRAP3, NOL11, DNTTIP2, NUP107, RUVBL1, CARM1, LRPPRC, XRN2, SMARCA4	539	2279	18082	0.691849	1	1	100
Annotation Cluster 94	Enrichment Score: 0.08810354991494881
Category	Term	Count	%	PValue		Genes	List Total	Pop Hits	Pop Total	Fold Enrichment	Bonferroni	Benjamini	FDR
GOTERM_BP_DIRECT	GO:0098779~mitophagy in response to mitochondrial depolarization	4	0.716846	0.756547	-0.121164	ATP1B1, NUP93, MRPS2, CDC37	539	132	18082	1.01659	1	0.999991	100
GOTERM_BP_DIRECT	GO:0098792~xenophagy	3	0.537634	0.815563	-0.0885422	ATP1B1, NUP93, MRPS2	539	103	18082	0.977106	1	0.999999	100
GOTERM_BP_DIRECT	GO:0002230~positive regulation of defense response to virus by host	3	0.537634	0.881852	-0.0546042	ATP1B1, NUP93, MRPS2	539	122	18082	0.824934	1	1	100
Annotation Cluster 95	Enrichment Score: 0.07380333129565872
Category	Term	Count	%	PValue		Genes	List Total	Pop Hits	Pop Total	Fold Enrichment	Bonferroni	Benjamini	FDR
UP_SEQ_FEATURE	domain:Ig-like C2-type 3	4	0.716846	0.480214	-0.318566	NCAM1, PXDN, PTK7, MCAM	530	88	18012	1.54477	1	0.999956	99.9981
UP_SEQ_FEATURE	domain:Ig-like C2-type 4	3	0.537634	0.492741	-0.307381	NCAM1, PXDN, PTK7	530	56	18012	1.82062	1	0.999963	99.9988
UP_SEQ_FEATURE	domain:Ig-like C2-type 1	4	0.716846	0.748688	-0.125699	NCAM1, PXDN, PTK7, MCAM	530	132	18012	1.02985	1	1	100
UP_SEQ_FEATURE	domain:Ig-like C2-type 2	4	0.716846	0.753242	-0.123065	NCAM1, PXDN, PTK7, MCAM	530	133	18012	1.0221	1	1	100
INTERPRO	IPR013098:Immunoglobulin I-set	4	0.716846	0.759094	-0.119704	NCAM1, PXDN, PTK7, MCAM	554	147	20594	1.01152	1	1	100
INTERPRO	IPR003598:Immunoglobulin subtype 2	4	0.716846	0.959643	-0.0178902	NCAM1, PXDN, PTK7, MCAM	554	242	20594	0.614434	1	1	100
SMART	SM00408:IGc2	4	0.716846	0.961182	-0.0171942	NCAM1, PXDN, PTK7, MCAM	282	242	10425	0.611043	1	1	100
UP_KEYWORDS	Immunoglobulin domain	6	1.07527	0.992379	-0.00332253	NCAM1, CD47, PXDN, PTK7, MCAM, THY1	558	481	22680	0.507008	1	0.999845	100
SMART	SM00406:IGv	4	0.716846	0.999345	-0.000284735	NCAM1, PXDN, PTK7, THY1	282	423	10425	0.34958	1	1	100
INTERPRO	IPR013106:Immunoglobulin V-set	5	0.896057	0.999821	-7.76718e-05	NCAM1, PXDN, PTK7, MCAM, THY1	554	554	20594	0.335499	1	1	100
INTERPRO	IPR003599:Immunoglobulin subtype	4	0.716846	0.999923	-3.3468e-05	NCAM1, PXDN, PTK7, MCAM	554	518	20594	0.287052	1	1	100
SMART	SM00409:IG	4	0.716846	0.999936	-2.78033e-05	NCAM1, PXDN, PTK7, MCAM	282	518	10425	0.285468	1	1	100
INTERPRO	IPR013783:Immunoglobulin-like fold	10	1.79211	0.999998	-6.5219e-07	NCAM1, FLRT2, CD47, PXDN, PTK7, COL12A1, MCAM, EPHA2, FN1, THY1	554	1099	20594	0.338246	1	1	100
INTERPRO	IPR007110:Immunoglobulin-like domain	6	1.07527	1	-7.74063e-08	NCAM1, CD47, PXDN, PTK7, MCAM, THY1	554	920	20594	0.242434	1	1	100
Annotation Cluster 96	Enrichment Score: 0.014338563063162734
Category	Term	Count	%	PValue		Genes	List Total	Pop Hits	Pop Total	Fold Enrichment	Bonferroni	Benjamini	FDR
UP_SEQ_FEATURE	repeat:3	3	0.537634	0.937431	-0.0280607	HNRNPM, ANXA7, SNRPD3	530	150	18012	0.679698	1	1	100
UP_SEQ_FEATURE	repeat:1	3	0.537634	0.982269	-0.00776956	HNRNPM, ANXA7, SNRPD3	530	200	18012	0.509774	1	1	100
UP_SEQ_FEATURE	repeat:2	3	0.537634	0.983591	-0.0071854	HNRNPM, ANXA7, SNRPD3	530	203	18012	0.50224	1	1	100
Annotation Cluster 97	Enrichment Score: 0.01149953830596854
Category	Term	Count	%	PValue		Genes	List Total	Pop Hits	Pop Total	Fold Enrichment	Bonferroni	Benjamini	FDR
GOTERM_CC_DIRECT	GO:0005615~extracellular space	35	6.2724	0.923675	-0.0344807	PXDN, HMGB2, PDIA3, HDGF, CD109, FSTL1, CALR, SERPINB9B, EZR, ATXN10, COL12A1, LAMB1, ADAM9, SPP1, FN1, EEF1A1, FLRT2, LGALS1, ADNP, IGF2, MFGE8, DPYSL3, MCAM, SLIT2, SLIT3, PRDX6, FABP3, RBMXL1, HSPB1, CTSC, CTSB, HSPD1, PMPCA, RNPEP, SMARCA4	552	1504	19662	0.828913	1	0.999679	100
GOTERM_CC_DIRECT	GO:0005576~extracellular region	26	4.6595	0.999976	-1.02566e-05	FLRT2, HMGB2, PXDN, PDIA3, LGALS1, HNRNPA2B1, CD109, NID1, FSTL1, MFGE8, IGF2, CALR, SLIT2, SLIT3, GLIPR2, TBC1D15, HYOU1, COL12A1, GNAS, CTSB, PRSS23, LAMB1, DPP7, RNPEP, SPP1, FN1	552	1753	19662	0.528299	1	1	100
UP_KEYWORDS	Secreted	20	3.58423	0.999982	-7.67276e-06	FLRT2, PXDN, HMGB2, LGALS1, HNRNPA2B1, NID1, FSTL1, MFGE8, IGF2, SLIT2, SLIT3, COL12A1, GNAS, CTSB, PRSS23, LAMB1, DPP7, RNPEP, SPP1, FN1	558	1685	22680	0.482435	1	1	100
Annotation Cluster 98	Enrichment Score: 0.009234891379062053
Category	Term	Count	%	PValue		Genes	List Total	Pop Hits	Pop Total	Fold Enrichment	Bonferroni	Benjamini	FDR
UP_KEYWORDS	Innate immunity	4	0.716846	0.937537	-0.0280118	HMGB2, DDX3X, PCBP2, ECSIT	558	241	22680	0.674608	1	0.994641	100
UP_KEYWORDS	Immunity	5	0.896057	0.989634	-0.00452522	HMGB2, DDX3X, PCBP2, ECSIT, SRC	558	401	22680	0.506798	1	0.999755	100
GOTERM_BP_DIRECT	GO:0045087~innate immune response	6	1.07527	0.992973	-0.00306274	HMGB2, DDX3X, PCBP2, TRIM28, ECSIT, SRC	539	400	18082	0.50321	1	1	100
GOTERM_BP_DIRECT	GO:0002376~immune system process	5	0.896057	0.99692	-0.00133986	HMGB2, DDX3X, PCBP2, ECSIT, SRC	539	383	18082	0.437954	1	1	100
Annotation Cluster 99	Enrichment Score: 0.0071355244552103155
Category	Term	Count	%	PValue		Genes	List Total	Pop Hits	Pop Total	Fold Enrichment	Bonferroni	Benjamini	FDR
INTERPRO	IPR011993:Pleckstrin homology-like domain	7	1.25448	0.965204	-0.0153807	SSRP1, EZR, EPS8, PLCD1, VPS36, FARP1, RASA1	554	409	20594	0.636218	1	1	100
SMART	SM00233:PH	3	0.537634	0.992528	-0.00325706	PLCD1, FARP1, RASA1	282	253	10425	0.438357	1	1	100
INTERPRO	IPR001849:Pleckstrin homology domain	3	0.537634	0.993645	-0.0027688	PLCD1, FARP1, RASA1	554	262	20594	0.425648	1	1	100
Annotation Cluster 100	Enrichment Score: 0.0027833755241757343
Category	Term	Count	%	PValue		Genes	List Total	Pop Hits	Pop Total	Fold Enrichment	Bonferroni	Benjamini	FDR
UP_KEYWORDS	Metal-binding	68	12.1864	0.98106	-0.00830451	PXDN, CYC1, CAD, OGDH, HMOX2, CISD2, IDH3G, SLC25A24, U2AF1, ASPH, TOP2B, ADAM9, ZC3HC1, CAPNS1, ACO2, ADNP, SF1, MCM2, MMP14, CDK2, CLPX, LAP3, GNAS, CPSF3, XRN2, PMPCB, MATR3, RNPEP, PRPS1, SRI, ME1, ADSS, ME2, GNAI2, FHL1, CALR, KARS, PFAS, LPCAT1, ITGAV, PITRM1, PPP2CB, IDH2, AGO2, GATAD2B, PLCD1, EHD2, APEX1, RTCB, HPCAL1, LPP, TRIM28, RUFY1, IDH3B, PPP1R10, AFG3L2, CAPN2, IDH3A, PPA2, SLC25…	558	3395	22680	0.8141	1	0.999355	100
GOTERM_MF_DIRECT	GO:0046872~metal ion binding	71	12.724	0.999923	-3.33359e-05	UQCRC2, PXDN, UQCRC1, CYC1, CAD, OGDH, HMOX2, CISD2, IDH3G, SLC25A24, U2AF1, ASPH, TOP2B, SUCLA2, ADAM9, ZC3HC1, CAPNS1, ACO2, SUCLG2, ADNP, SF1, MCM2, MMP14, CDK2, CLPX, LAP3, GNAS, CPSF3, PMPCA, XRN2, PMPCB, MATR3, RNPEP, PRPS1, SRI, ME1, ADSS, ME2, GNAI2, FHL1, CALR, KARS, PFAS, LPCAT1, ITGAV, PITRM1, PPP2CB, IDH2, AGO2, GATAD2B, PLCD1, HSPE1, EHD2, APEX1, RTCB, HPCAL1, LPP, TRIM28, RUFY1, PPP…	531	3355	17446	0.695292	1	1	100
UP_KEYWORDS	Zinc	28	5.01792	0.999972	-1.22798e-05	FHL1, CAD, CALR, PITRM1, U2AF1, GATAD2B, RTCB, ADAM9, ZC3HC1, LPP, TRIM28, ADNP, RUFY1, SF1, PPP1R10, MCM2, MMP14, AFG3L2, CLPX, LAP3, UBA2, ZRANB2, LTA4H, CPSF3, RNPEP, MATR3, PMPCB, XRN2	558	2099	22680	0.542194	1	1	100
Annotation Cluster 101	Enrichment Score: 2.940133760849145E-4
Category	Term	Count	%	PValue		Genes	List Total	Pop Hits	Pop Total	Fold Enrichment	Bonferroni	Benjamini	FDR
UP_KEYWORDS	Membrane	185	33.1541	0.995946	-0.00176408	ATP1B1, ATP6AP1, RAB1B, STOML2, RANGAP1, AQP1, RAB1A, GOT2, CD47, CISD2, PRKAR2A, CD44, PGAM5, SLC25A24, RAB23, RPL10, ASPH, RPN2, ADAM9, OPA1, CAPNS1, FMR1, MFGE8, BCL2L13, TECR, FARP1, THY1, JUP, NCAM1, RAB18, RAB14, VAMP3, RAB12, RAB10, FILIP1L, STX5A, LRPPRC, SRI, TMX1, PALM, SNX9, ACADSB, CAV1, HACD3, GNAI2, TMEM214, TMX3, HSD17B12, CHCHD3, PTK7, ITGB5, ARF6, SFXN1, CALR, SRC, SORCS2, RAB7, …	558	8683	22680	0.865986	1	0.999947	100
UP_SEQ_FEATURE	transmembrane region	77	13.7993	1	-5.23908e-09	ATP1B1, LRRC8C, ATP6AP1, TIMM17A, ALG2, CYC1, GJA1, TIMM50, LRRC15, AQP1, FAR1, CD47, CISD2, CD44, SLC25A24, PGAM5, SLC25A3, ASPH, RPN2, TM9SF3, ADAM9, NDUFB11, OPA1, SLC25A4, SLC25A5, ADGRE5, KTN1, CCDC47, PIGS, SRPRB, BCL2L13, MMP14, TECR, MYADM, NCAM1, DGAT1, PSEN1, VAMP3, TOMM22, FKBP11, STX5A, TMCO1, TMX1, CAV1, FKBP8, TMEM214, HACD3, HSD17B12, TMX3, PTK7, ITGB5, SFXN1, GPRC5A, SORCS2, TTYH3…	530	4312	18012	0.606873	1	1	100
UP_SEQ_FEATURE	topological domain:Cytoplasmic	37	6.63082	1	-1.47786e-11	TMX1, ATP1B1, CAV1, TMX3, PTK7, GJA1, ITGB5, AQP1, LRRC15, GPRC5A, SORCS2, TTYH3, CD47, CD44, LPCAT1, ITGAV, ASPH, RPN2, SCARB2, MYOF, ARL6IP5, ADAM9, ADGRE5, TMEM167, KTN1, PIGS, MMP14, MCAM, EPHA2, CPT1A, NCAM1, PSEN1, VAMP3, TOMM22, ABCC1, GOSR1, STX5A	530	2880	18012	0.436612	1	1	100
UP_KEYWORDS	Transmembrane	96	17.2043	1	-1.56221e-14	ATP1B1, LRRC8C, ATP6AP1, ALG2, TIMM17A, CYC1, DNAJC10, GJA1, TIMM50, AQP1, LRRC15, FAR1, CD47, HMOX2, CISD2, ATAD3A, CD44, PGAM5, SLC25A24, SLC25A3, RPL10, RPN2, ASPH, TM9SF3, WDR33, ADAM9, NDUFB11, OPA1, SLC25A4, AIFM1, SLC25A5, ADGRE5, KTN1, CCDC47, PIGS, SRPRB, BCL2L13, MMP14, TECR, MYADM, NCAM1, DGAT1, PSEN1, VAMP3, TOMM22, GNAS, NUP107, FKBP11, STX5A, TMCO1, TMX1, CAV1, ACADSB, FKBP8, TMEM21…	558	6955	22680	0.561026	1	1	100
UP_KEYWORDS	Transmembrane helix	95	17.0251	1	-9.11289e-15	ATP1B1, LRRC8C, ATP6AP1, ALG2, TIMM17A, CYC1, DNAJC10, GJA1, TIMM50, AQP1, LRRC15, FAR1, CD47, HMOX2, CISD2, ATAD3A, CD44, PGAM5, SLC25A24, SLC25A3, RPL10, RPN2, ASPH, TM9SF3, WDR33, ADAM9, NDUFB11, OPA1, SLC25A4, AIFM1, SLC25A5, ADGRE5, KTN1, CCDC47, PIGS, SRPRB, BCL2L13, MMP14, TECR, MYADM, NCAM1, DGAT1, PSEN1, VAMP3, TOMM22, GNAS, NUP107, FKBP11, STX5A, TMCO1, TMX1, CAV1, ACADSB, FKBP8, TMEM21…	558	6938	22680	0.556542	1	1	100
GOTERM_CC_DIRECT	GO:0016021~integral component of membrane	95	17.0251	1	0	ATP1B1, LRRC8C, ATP6AP1, ALG2, TIMM17A, CYC1, DNAJC10, GJA1, TIMM50, AQP1, LRRC15, FAR1, CD47, HMOX2, CISD2, ATAD3A, CD44, PGAM5, SLC25A24, SLC25A3, RPN2, ASPH, TM9SF3, WDR33, ADAM9, NDUFB11, OPA1, SLC25A4, AIFM1, SLC25A5, ADGRE5, KTN1, CCDC47, PIGS, SRPRB, BCL2L13, MMP14, TECR, MYADM, NCAM1, DGAT1, PSEN1, VAMP3, TOMM22, GNAS, NUP107, FKBP11, STX5A, TMCO1, TMX1, CAV1, ACADSB, FKBP8, TMEM214, HACD…	552	6878	19662	0.491983	1	1	100
Annotation Cluster 102	Enrichment Score: 2.1372337815521263E-4
Category	Term	Count	%	PValue		Genes	List Total	Pop Hits	Pop Total	Fold Enrichment	Bonferroni	Benjamini	FDR
GOTERM_MF_DIRECT	GO:0004871~signal transducer activity	10	1.79211	0.998034	-0.000854827	LSP1, JUP, GNAI2, LGALS1, ADGRE5, GJA1, PLCD1, GNAS, ECSIT, GPRC5A	531	648	17446	0.507021	1	1	100
GOTERM_BP_DIRECT	GO:0007165~signal transduction	13	2.32975	1	-6.69673e-08	GNAI2, ADGRE5, GJA1, RANGAP1, CDK4, GPRC5A, SMC3, LSP1, RRAS2, RAB23, GNAS, PLCD1, RASA1	539	1255	18082	0.347502	1	1	100
UP_KEYWORDS	Transducer	5	0.896057	1	-4.33947e-16	GNAI2, ADGRE5, PLCD1, GNAS, GPRC5A	558	1801	22680	0.112841	1	1	100
GOTERM_BP_DIRECT	GO:0007186~G-protein coupled receptor signaling pathway	5	0.896057	1	0	GNAI2, ADGRE5, PLCD1, GNAS, GPRC5A	539	1706	18082	0.0983215	1	1	100
Annotation Cluster 103	Enrichment Score: 5.118968051572153E-6
Category	Term	Count	%	PValue		Genes	List Total	Pop Hits	Pop Total	Fold Enrichment	Bonferroni	Benjamini	FDR
UP_KEYWORDS	Glycoprotein	63	11.2903	0.999947	-2.30811e-05	PXDN, ATP1B1, ATP6AP1, ATP5B, DNAJC10, FSTL1, LRRC15, AQP1, CD47, MCM7, CD44, COL12A1, ASPH, RPN2, TM9SF3, DPP7, ADAM9, ADGRE5, CCDC47, KTN1, MFGE8, PIGS, MCM3, TECR, SLIT2, SLIT3, THY1, NCAM1, JUP, PSMA6, CTSC, GNAS, CTSB, UGGT1, MDH2, GANAB, TMEM214, TMX3, PTK7, CD109, ITGB5, GPRC5A, SORCS2, TTYH3, NUP214, ITGAV, PLCD1, SCARB2, LAMB1, BDH1, FN1, SYNPO, SPP1, FLRT2, SUN2, TMEM167, NID1, MCAM, EP…	558	3815	22680	0.671204	1	1	100
UP_KEYWORDS	Disulfide bond	47	8.42294	0.999982	-7.60768e-06	TMX1, ATP1B1, HMGB2, PXDN, PDIA3, TMX3, CHCHD3, PTK7, DNAJC10, CD109, GJA1, ITGB5, PDIA6, FSTL1, PRDX3, CHCHD4, CALR, GSR, CD47, CD44, ITGAV, PITRM1, COL12A1, ASPH, SCARB2, LAMB1, APEX1, ADAM9, FN1, FLRT2, ADGRE5, AK2, NID1, MFGE8, IGF2, MCAM, MMP14, SLIT2, EPHA2, THY1, SLIT3, NCAM1, PRDX6, UQCRH, CTSC, CTSB, PRSS23	558	3124	22680	0.611499	1	1	100
UP_SEQ_FEATURE	disulfide bond	37	6.63082	1	-2.38802e-08	TMX1, ATP1B1, PXDN, PDIA3, TMX3, PTK7, GJA1, PDIA6, ITGB5, FSTL1, PRDX3, CALR, GSR, CD47, CD44, ITGAV, PITRM1, LAMB1, ADAM9, FN1, ADGRE5, AK2, NID1, IGF2, MFGE8, MMP14, MCAM, SLIT2, EPHA2, THY1, SLIT3, NCAM1, UQCRH, PRDX6, CTSC, CTSB, PRSS23	530	2510	18012	0.500973	1	1	100
UP_SEQ_FEATURE	signal peptide	47	8.42294	1	-1.14281e-09	TMX1, PXDN, GANAB, PDIA3, ATP6AP1, TMX3, PTK7, DNAJC10, CD109, ITGB5, PDIA6, FSTL1, CALR, LRRC15, SORCS2, CD47, CD44, ITGAV, COL12A1, RPN2, LAMB1, TM9SF3, DPP7, ADAM9, SPP1, FN1, DDRGK1, ADGRE5, TMEM167, CCDC47, NID1, IGF2, MFGE8, MCAM, MMP14, SLIT2, EPHA2, THY1, SLIT3, NCAM1, HYOU1, CTSC, CTSB, HSPA13, PRSS23, FKBP11, UGGT1	530	3124	18012	0.511297	1	1	100
UP_KEYWORDS	Signal	57	10.2151	1	-1.84497e-11	PXDN, PDIA3, ATP6AP1, DNAJC10, STOML2, PDIA6, FSTL1, LRRC15, CD47, CD44, COL12A1, ASPH, RPN2, TM9SF3, DPP7, ADAM9, DDRGK1, ADGRE5, CCDC47, MFGE8, MMP14, SLIT2, SLIT3, THY1, NCAM1, EMC8, FARSB, CTSC, GNAS, CTSB, FKBP11, UGGT1, TMX1, GANAB, FHL1, TMX3, CD109, PTK7, ITGB5, CALR, PUS7, SORCS2, CMPK1, ITGAV, LAMB1, FN1, SPP1, FLRT2, TMEM167, NID1, IGF2, MCAM, EPHA2, HYOU1, CUL4A, HSPA13, PRSS23	558	4543	22680	0.509966	1	1	100
UP_SEQ_FEATURE	glycosylation site:N-linked (GlcNAc...)	50	8.96057	1	-2.88329e-12	PXDN, ATP1B1, GANAB, TMEM214, ATP6AP1, TMX3, PTK7, DNAJC10, CD109, ITGB5, FSTL1, AQP1, LRRC15, GPRC5A, SORCS2, TTYH3, CD47, CD44, ITGAV, COL12A1, RPN2, ASPH, SCARB2, LAMB1, DPP7, TM9SF3, ADAM9, SPP1, FN1, ADGRE5, SUN2, TMEM167, KTN1, CCDC47, NID1, PIGS, MFGE8, MCAM, TECR, SLIT2, EPHA2, SLIT3, THY1, NCAM1, HYOU1, ABCC1, CTSC, CTSB, PRSS23, UGGT1	530	3563	18012	0.476914	1	1	100
