# Supplementary material for: Mutations in Hcfc1 and Ronin result in an inborn error of cobalamin metabolism and ribosomopathy
Source: Nat Commun. 2022 Jan 10;13:134. doi: 10.1038/s41467-021-27759-7 (PMC8748873; doi:10.1038/s41467-021-27759-7)
Supplement: Supplementary file 5 — Source data [file 41467_2021_27759_MOESM5_ESM.zip]

Archive with 31 entries (30 files):
- Supp Fig 9.xlsx
- __MACOSX/
- __MACOSX/._Supp Fig 9.xlsx
- Supp Fig 5.xlsx
- __MACOSX/._Supp Fig 5.xlsx
- Supp Fig 8.xlsx
- __MACOSX/._Supp Fig 8.xlsx
- Supp Fig 3.xlsx
- __MACOSX/._Supp Fig 3.xlsx
- Supp Fig 10.xlsx
- __MACOSX/._Supp Fig 10.xlsx
- Figure 6.xlsx
- __MACOSX/._Figure 6.xlsx
- Figure 7.xlsx
- __MACOSX/._Figure 7.xlsx
- Supp Fig 2.xlsx
- __MACOSX/._Supp Fig 2.xlsx
- Figure 4.xlsx
- __MACOSX/._Figure 4.xlsx
- Figure 5.xlsx
- __MACOSX/._Figure 5.xlsx
- Figure 9.xlsx
- __MACOSX/._Figure 9.xlsx
- Figure 2.xlsx
- __MACOSX/._Figure 2.xlsx
- Supp Fig 7.xlsx
- __MACOSX/._Supp Fig 7.xlsx
- Supp Fig 6.xlsx
- __MACOSX/._Supp Fig 6.xlsx
- Figure 3.xlsx
- __MACOSX/._Figure 3.xlsx
