# Supplementary material for: Mutations in Hcfc1 and Ronin result in an inborn error of cobalamin metabolism and ribosomopathy
Source: Nat Commun. 2022 Jan 10;13:134. doi: 10.1038/s41467-021-27759-7 (PMC8748873; doi:10.1038/s41467-021-27759-7)
Supplement: Supplementary file 5 — Source data [file 41467_2021_27759_MOESM5_ESM.zip › Supp Fig 9.xlsx]

## Sheet: Ext Data Fig 9
PHOSPHOSERINE		PHOSPHOETHANOLAMINE		TAURINE		ASPARTIC ACID		THREONINE		SERINE		ASPARAGINE		GLUTAMIC ACID		GLUTAMINE		PROLINE		GLYCINE		ALANINE		CITRULLINE		ALPHA-AMINOBUTYRIC ACID		VALINE		CYSTINE		METHIONINE		ISOLEUCINE		LEUCINE		TYROSINE		PHENYLALANINE		ORNITHINE		LYSINE		1-METHYLHISTIDINE		HISTIDINE
+/Y	A115V/Y	+/Y	A115V/Y	+/Y	A115V/Y	+/Y	A115V/Y	+/Y	A115V/Y	+/Y	A115V/Y	+/Y	A115V/Y	+/Y	A115V/Y	+/Y	A115V/Y	+/Y	A115V/Y	+/Y	A115V/Y	+/Y	A115V/Y	+/Y	A115V/Y	+/Y	A115V/Y	+/Y	A115V/Y	+/Y	A115V/Y	+/Y	A115V/Y	+/Y	A115V/Y	+/Y	A115V/Y	+/Y	A115V/Y	+/Y	A115V/Y	+/Y	A115V/Y	+/Y	A115V/Y	+/Y	A115V/Y	+/Y	A115V/Y
26	23	10	14	592	956	7	8	187	353	143	264	71	125	14	31	617	661	84	302	246	394	783	1301	58	94	12	28	191	271	9	10	59	128	70	109	161	385	72	128	59	112	46	67	248	335	5	6	74	105
26	20	5	11	387	645	3	5	173	365	143	272	63	143	11	19	570	555	81	284	231	389	829	1350	50	78	15	17	205	255	10	12	48	128	76	101	122	349	26	117	55	105	36	57	249	266	2	9	60	98
5	6	8	9	522	634	5	9	181	382	162	283	82	134	16	17	582	583	185	369	221	370	722	1334	73	110	3	5	184	284	27	35	80	116	81	125	262	388	84	108	62	98	43	67	183	222	9	14	71	94
5	6	2	8	479	528	4	8	207	397	160	309	67	140	19	25	588	692	136	400	246	343	672	1405	78	118	3	5	216	340	27	36	85	148	86	145	260	495	82	140	72	120	57	84	222	270	10	13	71	117
Table Analyzed	Data 1	Table Analyzed	Data 1	Table Analyzed	Data 1	Table Analyzed	Data 1	Table Analyzed	Data 1	Table Analyzed	Data 1	Table Analyzed	Data 1	Table Analyzed	Data 1	Table Analyzed	Data 1	Table Analyzed	Data 1	Table Analyzed	Data 1	Table Analyzed	Data 1	Table Analyzed	Data 1	Table Analyzed	Data 1	Table Analyzed	Data 1	Table Analyzed	Data 1	Table Analyzed	Data 1	Table Analyzed	Data 1	Table Analyzed	Data 1	Table Analyzed	Data 1	Table Analyzed	Data 1	Table Analyzed	Data 1	Table Analyzed	Data 1	Table Analyzed	Data 1	Table Analyzed	Data 1
Column B	PHOSPHOSERINE	Column D	PHOSPHOETHANOLAMINE	Column F	TAURINE	Column H	ASPARTIC ACID	Column J	THREONINE	Column L	SERINE	Column N	ASPARAGINE	Column P	GLUTAMIC ACID	Column R	GLUTAMINE	Column T	PROLINE	Column V	GLYCINE	Column X	ALANINE	Column Z	CITRULLINE	Column AB	ALPHA-AMINOBUTYRIC ACID	Column AD	VALINE	Column AF	CYSTINE	Column AH	METHIONINE	Column AJ	ISOLEUCINE	Column AL	LEUCINE	Column AN	TYROSINE	Column AP	PHENYLALANINE	Column AR	ORNITHINE	Column AT	LYSINE	Column AV	1-METHYLHISTIDINE	Column AX	HISTIDINE
vs.	vs.	vs.	vs.	vs.	vs.	vs.	vs.	vs.	vs.	vs.	vs.	vs.	vs.	vs.	vs.	vs.	vs.	vs.	vs.	vs.	vs.	vs.	vs.	vs.	vs.	vs.	vs.	vs.	vs.	vs.	vs.	vs.	vs.	vs.	vs.	vs.	vs.	vs.	vs.	vs.	vs.	vs.	vs.	vs.	vs.	vs.	vs.	vs.	vs.
Column A	PHOSPHOSERINE	Column C	PHOSPHOETHANOLAMINE	Column E	TAURINE	Column G	ASPARTIC ACID	Column I	THREONINE	Column K	SERINE	Column M	ASPARAGINE	Column O	GLUTAMIC ACID	Column Q	GLUTAMINE	Column S	PROLINE	Column U	GLYCINE	Column W	ALANINE	Column Y	CITRULLINE	Column AA	ALPHA-AMINOBUTYRIC ACID	Column AC	VALINE	Column AE	CYSTINE	Column AG	METHIONINE	Column AI	ISOLEUCINE	Column AK	LEUCINE	Column AM	TYROSINE	Column AO	PHENYLALANINE	Column AQ	ORNITHINE	Column AS	LYSINE	Column AU	1-METHYLHISTIDINE	Column AW	HISTIDINE
Unpaired t test		Unpaired t test		Unpaired t test		Unpaired t test		Unpaired t test		Unpaired t test		Unpaired t test		Unpaired t test		Unpaired t test		Unpaired t test		Unpaired t test		Unpaired t test		Unpaired t test		Unpaired t test		Unpaired t test		Unpaired t test		Unpaired t test		Unpaired t test		Unpaired t test		Unpaired t test		Unpaired t test		Unpaired t test		Unpaired t test		Unpaired t test		Unpaired t test
P value	0.8246	P value	0.1008	P value	0.1027	P value	0.0644	P value	<0.0001	P value	<0.0001	P value	<0.0001	P value	0.067	P value	0.3585	P value	0.0011	P value	<0.0001	P value	<0.0001	P value	0.0185	P value	0.4186	P value	0.0043	P value	0.5866	P value	0.0013	P value	0.0067	P value	0.0052	P value	0.0095	P value	0.0002	P value	0.017	P value	0.1385	P value	0.1768	P value	0.0011
P value summary	ns	P value summary	ns	P value summary	ns	P value summary	ns	P value summary	****	P value summary	****	P value summary	****	P value summary	ns	P value summary	ns	P value summary	**	P value summary	****	P value summary	****	P value summary	*	P value summary	ns	P value summary	**	P value summary	ns	P value summary	**	P value summary	**	P value summary	**	P value summary	**	P value summary	***	P value summary	*	P value summary	ns	P value summary	ns	P value summary	**
Significantly different (P < 0.05)?	No	Significantly different (P < 0.05)?	No	Significantly different (P < 0.05)?	No	Significantly different (P < 0.05)?	No	Significantly different (P < 0.05)?	Yes	Significantly different (P < 0.05)?	Yes	Significantly different (P < 0.05)?	Yes	Significantly different (P < 0.05)?	No	Significantly different (P < 0.05)?	No	Significantly different (P < 0.05)?	Yes	Significantly different (P < 0.05)?	Yes	Significantly different (P < 0.05)?	Yes	Significantly different (P < 0.05)?	Yes	Significantly different (P < 0.05)?	No	Significantly different (P < 0.05)?	Yes	Significantly different (P < 0.05)?	No	Significantly different (P < 0.05)?	Yes	Significantly different (P < 0.05)?	Yes	Significantly different (P < 0.05)?	Yes	Significantly different (P < 0.05)?	Yes	Significantly different (P < 0.05)?	Yes	Significantly different (P < 0.05)?	Yes	Significantly different (P < 0.05)?	No	Significantly different (P < 0.05)?	No	Significantly different (P < 0.05)?	Yes
One- or two-tailed P value?	Two-tailed	One- or two-tailed P value?	Two-tailed	One- or two-tailed P value?	Two-tailed	One- or two-tailed P value?	Two-tailed	One- or two-tailed P value?	Two-tailed	One- or two-tailed P value?	Two-tailed	One- or two-tailed P value?	Two-tailed	One- or two-tailed P value?	Two-tailed	One- or two-tailed P value?	Two-tailed	One- or two-tailed P value?	Two-tailed	One- or two-tailed P value?	Two-tailed	One- or two-tailed P value?	Two-tailed	One- or two-tailed P value?	Two-tailed	One- or two-tailed P value?	Two-tailed	One- or two-tailed P value?	Two-tailed	One- or two-tailed P value?	Two-tailed	One- or two-tailed P value?	Two-tailed	One- or two-tailed P value?	Two-tailed	One- or two-tailed P value?	Two-tailed	One- or two-tailed P value?	Two-tailed	One- or two-tailed P value?	Two-tailed	One- or two-tailed P value?	Two-tailed	One- or two-tailed P value?	Two-tailed	One- or two-tailed P value?	Two-tailed	One- or two-tailed P value?	Two-tailed
t, df	t=0.2315, df=6	t, df	t=1.937, df=6	t, df	t=1.924, df=6	t, df	t=2.261, df=6	t, df	t=15.52, df=6	t, df	t=11.71, df=6	t, df	t=11.36, df=6	t, df	t=2.233, df=6	t, df	t=0.9942, df=6	t, df	t=5.894, df=6	t, df	t=10.55, df=6	t, df	t=14.66, df=6	t, df	t=3.206, df=6	t, df	t=0.8683, df=6	t, df	t=4.467, df=6	t, df	t=0.5743, df=6	t, df	t=5.656, df=6	t, df	t=4.054, df=6	t, df	t=4.282, df=6	t, df	t=3.754, df=6	t, df	t=7.858, df=6	t, df	t=3.272, df=6	t, df	t=1.708, df=6	t, df	t=1.530, df=6	t, df	t=5.839, df=6
How big is the difference?		How big is the difference?		How big is the difference?		How big is the difference?		How big is the difference?		How big is the difference?		How big is the difference?		How big is the difference?		How big is the difference?		How big is the difference?		How big is the difference?		How big is the difference?		How big is the difference?		How big is the difference?		How big is the difference?		How big is the difference?		How big is the difference?		How big is the difference?		How big is the difference?		How big is the difference?		How big is the difference?		How big is the difference?		How big is the difference?		How big is the difference?		How big is the difference?
Mean of column A	15.5	Mean of column C	6.25	Mean of column E	495	Mean of column G	4.75	Mean of column I	187	Mean of column K	152	Mean of column M	70.75	Mean of column O	15	Mean of column Q	589.3	Mean of column S	121.5	Mean of column U	236	Mean of column W	751.5	Mean of column Y	64.75	Mean of column AA	8.25	Mean of column AC	199	Mean of column AE	18.25	Mean of column AG	68	Mean of column AI	78.25	Mean of column AK	201.3	Mean of column AM	66	Mean of column AO	62	Mean of column AQ	45.5	Mean of column AS	225.5	Mean of column AU	6.5	Mean of column AW	69
Mean of column B	13.75	Mean of column D	10.5	Mean of column F	690.8	Mean of column H	7.5	Mean of column J	374.3	Mean of column L	282	Mean of column N	135.5	Mean of column P	23	Mean of column R	622.8	Mean of column T	338.8	Mean of column V	374	Mean of column X	1348	Mean of column Z	100	Mean of column AB	13.75	Mean of column AD	287.5	Mean of column AF	23.25	Mean of column AH	130	Mean of column AJ	120	Mean of column AL	404.3	Mean of column AN	123.3	Mean of column AP	108.8	Mean of column AR	68.75	Mean of column AT	273.3	Mean of column AV	10.5	Mean of column AX	103.5
Difference between means (B - A) ± SEM	-1.750 ± 7.559	Difference between means (D - C) ± SEM	4.250 ± 2.194	Difference between means (F - E) ± SEM	195.8 ± 101.7	Difference between means (H - G) ± SEM	2.750 ± 1.216	Difference between means (J - I) ± SEM	187.3 ± 12.06	Difference between means (L - K) ± SEM	130.0 ± 11.11	Difference between means (N - M) ± SEM	64.75 ± 5.699	Difference between means (P - O) ± SEM	8.000 ± 3.582	Difference between means (R - Q) ± SEM	33.50 ± 33.69	Difference between means (T - S) ± SEM	217.3 ± 36.86	Difference between means (V - U) ± SEM	138.0 ± 13.08	Difference between means (X - W) ± SEM	596.0 ± 40.67	Difference between means (Z - Y) ± SEM	35.25 ± 11.00	Difference between means (AB - AA) ± SEM	5.500 ± 6.334	Difference between means (AD - AC) ± SEM	88.50 ± 19.81	Difference between means (AF - AE) ± SEM	5.000 ± 8.706	Difference between means (AH - AG) ± SEM	62.00 ± 10.96	Difference between means (AJ - AI) ± SEM	41.75 ± 10.30	Difference between means (AL - AK) ± SEM	203.0 ± 47.40	Difference between means (AN - AM) ± SEM	57.25 ± 15.25	Difference between means (AP - AO) ± SEM	46.75 ± 5.949	Difference between means (AR - AQ) ± SEM	23.25 ± 7.105	Difference between means (AT - AS) ± SEM	47.75 ± 27.96	Difference between means (AV - AU) ± SEM	4.000 ± 2.614	Difference between means (AX - AW) ± SEM	34.50 ± 5.909
95% confidence interval	-20.25 to 16.75	95% confidence interval	-1.118 to 9.618	95% confidence interval	-53.20 to 444.7	95% confidence interval	-0.2260 to 5.726	95% confidence interval	157.7 to 216.8	95% confidence interval	102.8 to 157.2	95% confidence interval	50.80 to 78.70	95% confidence interval	-0.7657 to 16.77	95% confidence interval	-48.95 to 115.9	95% confidence interval	127.1 to 307.4	95% confidence interval	106.0 to 170.0	95% confidence interval	496.5 to 695.5	95% confidence interval	8.346 to 62.15	95% confidence interval	-10.00 to 21.00	95% confidence interval	40.02 to 137.0	95% confidence interval	-16.30 to 26.30	95% confidence interval	35.18 to 88.82	95% confidence interval	16.55 to 66.95	95% confidence interval	87.01 to 319.0	95% confidence interval	19.93 to 94.57	95% confidence interval	32.19 to 61.31	95% confidence interval	5.865 to 40.63	95% confidence interval	-20.66 to 116.2	95% confidence interval	-2.396 to 10.40	95% confidence interval	20.04 to 48.96
R squared (eta squared)	0.008853	R squared (eta squared)	0.3848	R squared (eta squared)	0.3816	R squared (eta squared)	0.4601	R squared (eta squared)	0.9757	R squared (eta squared)	0.958	R squared (eta squared)	0.9556	R squared (eta squared)	0.4539	R squared (eta squared)	0.1414	R squared (eta squared)	0.8527	R squared (eta squared)	0.9489	R squared (eta squared)	0.9728	R squared (eta squared)	0.6314	R squared (eta squared)	0.1116	R squared (eta squared)	0.7688	R squared (eta squared)	0.05211	R squared (eta squared)	0.8421	R squared (eta squared)	0.7326	R squared (eta squared)	0.7535	R squared (eta squared)	0.7014	R squared (eta squared)	0.9114	R squared (eta squared)	0.6409	R squared (eta squared)	0.3271	R squared (eta squared)	0.2807	R squared (eta squared)	0.8503
F test to compare variances		F test to compare variances		F test to compare variances		F test to compare variances		F test to compare variances		F test to compare variances		F test to compare variances		F test to compare variances		F test to compare variances		F test to compare variances		F test to compare variances		F test to compare variances		F test to compare variances		F test to compare variances		F test to compare variances		F test to compare variances		F test to compare variances		F test to compare variances		F test to compare variances		F test to compare variances		F test to compare variances		F test to compare variances		F test to compare variances		F test to compare variances		F test to compare variances
F, DFn, Dfd	1.802, 3, 3	F, DFn, Dfd	1.750, 3, 3	F, DFn, Dfd	4.631, 3, 3	F, DFn, Dfd	1.029, 3, 3	F, DFn, Dfd	1.764, 3, 3	F, DFn, Dfd	3.540, 3, 3	F, DFn, Dfd	1.062, 3, 3	F, DFn, Dfd	3.529, 3, 3	F, DFn, Dfd	10.40, 3, 3	F, DFn, Dfd	1.237, 3, 3	F, DFn, Dfd	3.560, 3, 3	F, DFn, Dfd	2.508, 3, 3	F, DFn, Dfd	1.863, 3, 3	F, DFn, Dfd	3.196, 3, 3	F, DFn, Dfd	6.673, 3, 3	F, DFn, Dfd	1.965, 3, 3	F, DFn, Dfd	1.731, 3, 3	F, DFn, Dfd	8.043, 3, 3	F, DFn, Dfd	1.262, 3, 3	F, DFn, Dfd	3.856, 3, 3	F, DFn, Dfd	1.688, 3, 3	F, DFn, Dfd	1.645, 3, 3	F, DFn, Dfd	2.260, 3, 3	F, DFn, Dfd	1.000, 3, 3	F, DFn, Dfd	2.675, 3, 3
P value	0.6407	P value	0.6571	P value	0.2401	P value	0.9821	P value	0.6526	P value	0.3268	P value	0.9616	P value	0.3279	P value	0.0858	P value	0.8655	P value	0.3248	P value	0.47	P value	0.6221	P value	0.3654	P value	0.1534	P value	0.5931	P value	0.6633	P value	0.1206	P value	0.853	P value	0.2969	P value	0.6776	P value	0.6925	P value	0.5204	P value	>0.9999	P value	0.4404
P value summary	ns	P value summary	ns	P value summary	ns	P value summary	ns	P value summary	ns	P value summary	ns	P value summary	ns	P value summary	ns	P value summary	ns	P value summary	ns	P value summary	ns	P value summary	ns	P value summary	ns	P value summary	ns	P value summary	ns	P value summary	ns	P value summary	ns	P value summary	ns	P value summary	ns	P value summary	ns	P value summary	ns	P value summary	ns	P value summary	ns	P value summary	ns	P value summary	ns
Significantly different (P < 0.05)?	No	Significantly different (P < 0.05)?	No	Significantly different (P < 0.05)?	No	Significantly different (P < 0.05)?	No	Significantly different (P < 0.05)?	No	Significantly different (P < 0.05)?	No	Significantly different (P < 0.05)?	No	Significantly different (P < 0.05)?	No	Significantly different (P < 0.05)?	No	Significantly different (P < 0.05)?	No	Significantly different (P < 0.05)?	No	Significantly different (P < 0.05)?	No	Significantly different (P < 0.05)?	No	Significantly different (P < 0.05)?	No	Significantly different (P < 0.05)?	No	Significantly different (P < 0.05)?	No	Significantly different (P < 0.05)?	No	Significantly different (P < 0.05)?	No	Significantly different (P < 0.05)?	No	Significantly different (P < 0.05)?	No	Significantly different (P < 0.05)?	No	Significantly different (P < 0.05)?	No	Significantly different (P < 0.05)?	No	Significantly different (P < 0.05)?	No	Significantly different (P < 0.05)?	No
Data analyzed		Data analyzed		Data analyzed		Data analyzed		Data analyzed		Data analyzed		Data analyzed		Data analyzed		Data analyzed		Data analyzed		Data analyzed		Data analyzed		Data analyzed		Data analyzed		Data analyzed		Data analyzed		Data analyzed		Data analyzed		Data analyzed		Data analyzed		Data analyzed		Data analyzed		Data analyzed		Data analyzed		Data analyzed
Sample size, column A	4	Sample size, column C	4	Sample size, column E	4	Sample size, column G	4	Sample size, column I	4	Sample size, column K	4	Sample size, column M	4	Sample size, column O	4	Sample size, column Q	4	Sample size, column S	4	Sample size, column U	4	Sample size, column W	4	Sample size, column Y	4	Sample size, column AA	4	Sample size, column AC	4	Sample size, column AE	4	Sample size, column AG	4	Sample size, column AI	4	Sample size, column AK	4	Sample size, column AM	4	Sample size, column AO	4	Sample size, column AQ	4	Sample size, column AS	4	Sample size, column AU	4	Sample size, column AW	4
Sample size, column B	4	Sample size, column D	4	Sample size, column F	4	Sample size, column H	4	Sample size, column J	4	Sample size, column L	4	Sample size, column N	4	Sample size, column P	4	Sample size, column R	4	Sample size, column T	4	Sample size, column V	4	Sample size, column X	4	Sample size, column Z	4	Sample size, column AB	4	Sample size, column AD	4	Sample size, column AF	4	Sample size, column AH	4	Sample size, column AJ	4	Sample size, column AL	4	Sample size, column AN	4	Sample size, column AP	4	Sample size, column AR	4	Sample size, column AT	4	Sample size, column AV	4	Sample size, column AX	4
[truncated: 4 more columns]
