# Supplementary material for: Mutations in Hcfc1 and Ronin result in an inborn error of cobalamin metabolism and ribosomopathy
Source: Nat Commun. 2022 Jan 10;13:134. doi: 10.1038/s41467-021-27759-7 (PMC8748873; doi:10.1038/s41467-021-27759-7)
Supplement: Supplementary file 5 — Source data [file 41467_2021_27759_MOESM5_ESM.zip › Supp Fig 5.xlsx]

## Sheet: Ext Data Fig 5c
Rps3												Rps3												Rps3
	F80L 147 WT Actin	F80L 146 Hom Actin	MNE	2^GAPDH	2^GOI								F80L 148 WT Actin	F80L 144 Hom actin	MNE	2^GAPDH	2^GOI								F80L 57 WT Actin	F80L 60 Hom Actin	MNE	2^GAPDH	2^GOI
1	19.0179	17.9511	2.09475	530825	253408							1	19.1279	18.2551	1.83127	572897	312841							1	19.1638	18.3253	1.78822	587319	328437
2	19.0962	17.8243	2.41495	560458	232078							2	19.1247	18.3441	1.7179	571626	332747							2	19.3341	18.3894	1.92484	660927	343366
3	18.9628	17.7627	2.29744	510932	222392							3	19.0854	18.1593	1.90007	556248	292751							3	19.285	18.3055	1.97185	638817	323968
							Standard Error (not standard deviation)												Standard Error (not standard deviation)												Standard Error (not standard deviation)
avg	19.0256	17.846	2.26514	533686	235608	2ln	(2ln*se1)^2 + (2ln*se2)^2	left cat sqrt				avg	19.1127	18.2528	1.81485	566873	312353	2ln	(2ln*se1)^2 + (2ln*se2)^2	left cat sqrt				avg	19.261	18.34	1.89335	628253	331821	2ln	(2ln*se1)^2 + (2ln*se2)^2	left cat sqrt
se	0.0387717	0.05552				0.693147	0.00220322	0.0469385				se	0.0136959	0.0534077				0.693147	0.00146056	0.0382173				se	0.0506842	0.0253529				0.693147	0.00154305	0.0392817
sd	0.0670751	0.0960495										sd	0.0236939	0.0923954										sd	0.0876837	0.0438606
sqrt of 3	1.73	1.73										sqrt of 3	1.73	1.73										sqrt of 3	1.73	1.73
	F80L 147 WT gene of interest	F80L 146 Hom gene of interest	MNE	2^GAPDH	2^GOI								F80L 148 WT gene of interest	F80L 144 Hom gene of interest	MNE	2^GAPDH	2^GOI								F80L 57 WT gene of interest	F80L 60 Hom gene of interest	MNE	2^GAPDH	2^GOI
1	18.9732	18.324	1.56827	514621	328146							1	18.9942	18.8878	1.07654	522171	485048							1	19.2992	19.169	1.09448	645116	589430
2	18.9672	18.629	1.26421	512519	405407							2	19.0991	18.8021	1.22863	561577	457075							2	19.3098	19.112	1.14689	649858	566625
3	18.7029	18.6072	1.06861	426717	399319							3	19.0029	18.783	1.16471	525357	451063							3	19.33	19.2212	1.07833	659028	611157
							Standard Error (not standard deviation)												Standard Error (not standard deviation)												Standard Error (not standard deviation)
avg	18.8811	18.5201	1.28436	482813	375918	2ln	(2ln*se1)^2 + (2ln*se2)^2	left cat sqrt				avg	19.0321	18.8243	1.15493	536075	464162	2ln	(2ln*se1)^2 + (2ln*se2)^2	left cat sqrt				avg	19.313	19.1674	1.10618	651309	588790	2ln	(2ln*se1)^2 + (2ln*se2)^2	left cat sqrt
se	0.0892152	0.098359				0.693147	0.00847223	0.0920447				se	0.0336599	0.0322627				0.693147	0.00104444	0.0323179				se	0.00904077	0.0315554				0.693147	0.000517679	0.0227526
sd	0.154342	0.170161										sd	0.0582317	0.0558145										sd	0.0156405	0.0545909
sqrt of 3	1.73	1.73										sqrt of 3	1.73	1.73										sqrt of 3	1.73	1.73
	control	Mutant	Standard Error	p value									control	Mutant	Standard Error	p value									control	Mutant	Standard Error	p value
Relative ratio of expression for Gene of interest	1	0.567011	0.103322	0.00497886								Relative ratio of expression for Gene of interest	1	0.636379	0.05005	0.000669236								Relative ratio of expression for Gene of interest	1	0.584246	0.0453953	0.000179342
Rps13												Rps13												Rps13
	F80L 147 WT Actin	F80L 146 Hom Actin	MNE	2^GAPDH	2^GOI								F80L 148 WT Actin	F80L 144 Hom actin	MNE	2^GAPDH	2^GOI								F80L 57 WT Actin	F80L 60 Hom Actin	MNE	2^GAPDH	2^GOI
1	19.0179	17.9511	2.09475	530825	253408							1	19.1279	18.2551	1.83127	572897	312841							1	19.1638	18.3253	1.78822	587319	328437
2	19.0962	17.8243	2.41495	560458	232078							2	19.1247	18.3441	1.7179	571626	332747							2	19.3341	18.3894	1.92484	660927	343366
3	18.9628	17.7627	2.29744	510932	222392							3	19.0854	18.1593	1.90007	556248	292751							3	19.285	18.3055	1.97185	638817	323968
							Standard Error (not standard deviation)												Standard Error (not standard deviation)												Standard Error (not standard deviation)
avg	19.0256	17.846	2.26514	533686	235608	2ln	(2ln*se1)^2 + (2ln*se2)^2	left cat sqrt				avg	19.1127	18.2528	1.81485	566873	312353	2ln	(2ln*se1)^2 + (2ln*se2)^2	left cat sqrt				avg	19.261	18.34	1.89335	628253	331821	2ln	(2ln*se1)^2 + (2ln*se2)^2	left cat sqrt
se	0.0387717	0.05552				0.693147	0.00220322	0.0469385				se	0.0136959	0.0534077				0.693147	0.00146056	0.0382173				se	0.0506842	0.0253529				0.693147	0.00154305	0.0392817
sd	0.0670751	0.0960495										sd	0.0236939	0.0923954										sd	0.0876837	0.0438606
sqrt of 3	1.73	1.73										sqrt of 3	1.73	1.73										sqrt of 3	1.73	1.73
	F80L 147 WT gene of interest	F80L 146 Hom gene of interest	MNE	2^GAPDH	2^GOI								F80L 148 WT gene of interest	F80L 144 Hom gene of interest	MNE	2^GAPDH	2^GOI								F80L 57 WT gene of interest	F80L 60 Hom gene of interest	MNE	2^GAPDH	2^GOI
1	25.4125	25.4742	0.958133	4.46592e+07	4.66106e+07							1	25.2332	25.6617	0.743073	3.94425e+07	5.30803e+07							1	26.0012	26.0861	0.94286	6.71652e+07	7.12356e+07
2	25.4798	25.4112	1.04867	4.67921e+07	4.46207e+07							2	25.4077	25.7627	0.781892	4.45134e+07	5.69305e+07							2	25.8684	26.1479	0.823868	6.1259e+07	7.43554e+07
3	25.3431	25.58	0.848564	4.25642e+07	5.01602e+07							3	25.2654	25.7206	0.729424	4.03311e+07	5.52916e+07							3	26.0187	26.0702	0.964931	6.79826e+07	7.04533e+07
							Standard Error (not standard deviation)												Standard Error (not standard deviation)												Standard Error (not standard deviation)
avg	25.4118	25.4885	0.948234	4.46385e+07	4.70753e+07	2ln	(2ln*se1)^2 + (2ln*se2)^2	left cat sqrt				avg	25.3021	25.715	0.751137	4.13712e+07	5.50781e+07	2ln	(2ln*se1)^2 + (2ln*se2)^2	left cat sqrt				avg	25.9628	26.1014	0.908379	6.53989e+07	7.19952e+07	2ln	(2ln*se1)^2 + (2ln*se2)^2	left cat sqrt
se	0.039489	0.0493183				0.693147	0.00191781	0.0437928				se	0.053679	0.0293313				0.693147	0.00179774	0.0423998				se	0.0474967	0.0237464				0.693147	0.00135479	0.0368075
sd	0.0683161	0.0853206										sd	0.0928647	0.0507431										sd	0.0821693	0.0410812
sqrt of 3	1.73	1.73										sqrt of 3	1.73	1.73										sqrt of 3	1.73	1.73
	control	Mutant	Standard Error	p value									control	Mutant	Standard Error	p value									control	Mutant	Standard Error	p value
Relative ratio of expression for Gene of interest	1	0.418621	0.0641953	0.000278352								Relative ratio of expression for Gene of interest	1	0.413885	0.0570815	4.31187e-05								Relative ratio of expression for Gene of interest	1	0.479773	0.0538316	0.000151487
Rpl6												Rpl6												Rpl6
	F80L 147 WT Actin	F80L 146 Hom Actin	MNE	2^GAPDH	2^GOI								F80L 148 WT Actin	F80L 144 Hom actin	MNE	2^GAPDH	2^GOI								F80L 57 WT Actin	F80L 60 Hom Actin	MNE	2^GAPDH	2^GOI
1	19.0179	17.9511	2.09475	530825	253408							1	19.1279	18.2551	1.83127	572897	312841							1	19.1638	18.3253	1.78822	587319	328437
2	19.0962	17.8243	2.41495	560458	232078							2	19.1247	18.3441	1.7179	571626	332747							2	19.3341	18.3894	1.92484	660927	343366
3	18.9628	17.7627	2.29744	510932	222392							3	19.0854	18.1593	1.90007	556248	292751							3	19.285	18.3055	1.97185	638817	323968
							Standard Error (not standard deviation)												Standard Error (not standard deviation)												Standard Error (not standard deviation)
avg	19.0256	17.846	2.26514	533686	235608	2ln	(2ln*se1)^2 + (2ln*se2)^2	left cat sqrt				avg	19.1127	18.2528	1.81485	566873	312353	2ln	(2ln*se1)^2 + (2ln*se2)^2	left cat sqrt				avg	19.261	18.34	1.89335	628253	331821	2ln	(2ln*se1)^2 + (2ln*se2)^2	left cat sqrt
se	0.0387717	0.05552				0.693147	0.00220322	0.0469385				se	0.0136959	0.0534077				0.693147	0.00146056	0.0382173				se	0.0506842	0.0253529				0.693147	0.00154305	0.0392817
sd	0.0670751	0.0960495										sd	0.0236939	0.0923954										sd	0.0876837	0.0438606
sqrt of 3	1.73	1.73										sqrt of 3	1.73	1.73										sqrt of 3	1.73	1.73
	F80L 147 WT gene of interest	F80L 146 Hom gene of interest	MNE	2^GAPDH	2^GOI								F80L 148 WT gene of interest	F80L 144 Hom gene of interest	MNE	2^GAPDH	2^GOI								F80L 57 WT gene of interest	F80L 60 Hom gene of interest	MNE	2^GAPDH	2^GOI
1	20.7404	20.3394	1.32042	1.75177e+06	1.32668e+06							1	20.9149	20.5924	1.25048	1.977e+06	1.581e+06							1	20.6576	20.4001	1.19539	1.6541e+06	1.38374e+06
2	20.6158	20.3354	1.21447	1.6068e+06	1.32305e+06							2	21.3824	20.6702	1.63827	2.73364e+06	1.66861e+06							2	20.7742	20.4949	1.21358	1.79333e+06	1.47771e+06
3	20.7485	20.4887	1.19729	1.76164e+06	1.47137e+06							3	20.8696	20.6276	1.18269	1.91597e+06	1.62001e+06							3	20.6639	20.5041	1.11713	1.66129e+06	1.48711e+06
							Standard Error (not standard deviation)												Standard Error (not standard deviation)												Standard Error (not standard deviation)
avg	20.7015	20.3878	1.24289	1.70524e+06	1.372e+06	2ln	(2ln*se1)^2 + (2ln*se2)^2	left cat sqrt				avg	21.0556	20.6301	1.34311	2.17961e+06	1.62281e+06	2ln	(2ln*se1)^2 + (2ln*se2)^2	left cat sqrt				avg	20.6986	20.4664	1.17461	1.70172e+06	1.44876e+06	2ln	(2ln*se1)^2 + (2ln*se2)^2	left cat sqrt
se	0.0430065	0.0505097				0.693147	0.00211437	0.0459823				se	0.164092	0.0225253				0.693147	0.0131806	0.114807				se	0.0379088	0.0332668				0.693147	0.00122216	0.0349594
sd	0.0744013	0.0873818										sd	0.28388	0.0389688										sd	0.0655823	0.0575515
sqrt of 3	1.73	1.73										sqrt of 3	1.73	1.73										sqrt of 3	1.73	1.73
	control	Mutant	Standard Error	p value									control	Mutant	Standard Error	p value									control	Mutant	Standard Error	p value
Relative ratio of expression for Gene of interest	1	0.548703	0.0657084	0.000533581								Relative ratio of expression for Gene of interest	1	0.740067	0.121001	0.0387475								Relative ratio of expression for Gene of interest	1	0.620388	0.0525852	0.000325277
Rpl8												Rpl8												Rpl8
	F80L 147 WT Actin	F80L 146 Hom Actin	MNE	2^GAPDH	2^GOI								F80L 148 WT Actin	F80L 144 Hom actin	MNE	2^GAPDH	2^GOI								F80L 57 WT Actin	F80L 60 Hom Actin	MNE	2^GAPDH	2^GOI
1	19.0179	17.9511	2.09475	530825	253408							1	19.1279	18.2551	1.83127	572897	312841							1	19.1638	18.3253	1.78822	587319	328437
2	19.0962	17.8243	2.41495	560458	232078							2	19.1247	18.3441	1.7179	571626	332747							2	19.3341	18.3894	1.92484	660927	343366
3	18.9628	17.7627	2.29744	510932	222392							3	19.0854	18.1593	1.90007	556248	292751							3	19.285	18.3055	1.97185	638817	323968
							Standard Error (not standard deviation)												Standard Error (not standard deviation)												Standard Error (not standard deviation)
avg	19.0256	17.846	2.26514	533686	235608	2ln	(2ln*se1)^2 + (2ln*se2)^2	left cat sqrt				avg	19.1127	18.2528	1.81485	566873	312353	2ln	(2ln*se1)^2 + (2ln*se2)^2	left cat sqrt				avg	19.261	18.34	1.89335	628253	331821	2ln	(2ln*se1)^2 + (2ln*se2)^2	left cat sqrt
se	0.0387717	0.05552				0.693147	0.00220322	0.0469385				se	0.0136959	0.0534077				0.693147	0.00146056	0.0382173				se	0.0506842	0.0253529				0.693147	0.00154305	0.0392817
sd	0.0670751	0.0960495										sd	0.0236939	0.0923954										sd	0.0876837	0.0438606
sqrt of 3	1.73	1.73										sqrt of 3	1.73	1.73										sqrt of 3	1.73	1.73
	F80L 147 WT gene of interest	F80L 146 Hom gene of interest	MNE	2^GAPDH	2^GOI								F80L 148 WT gene of interest	F80L 144 Hom gene of interest	MNE	2^GAPDH	2^GOI								F80L 57 WT gene of interest	F80L 60 Hom gene of interest	MNE	2^GAPDH	2^GOI
1	28.8065	28.1446	1.58227	4.69499e+08	2.96725e+08							1	27.4998	28.203	0.614211	1.89782e+08	3.08986e+08							1	29.0225	28.8055	1.16231	5.45302e+08	4.69152e+08
2	28.6857	28.0448	1.55923	4.31764e+08	2.76909e+08							2	27.3097	28.3802	0.476178	1.66361e+08	3.49368e+08							2	28.9223	28.8299	1.06613	5.08715e+08	4.77161e+08
3	28.8136	28.1523	1.58147	4.71788e+08	2.98322e+08							3	27.2177	28.1406	0.527464	1.56081e+08	2.95909e+08							3	28.9799	28.7821	1.14699	5.29451e+08	4.61599e+08
							Standard Error (not standard deviation)												Standard Error (not standard deviation)												Standard Error (not standard deviation)
avg	28.7686	28.1139	1.57429	4.57308e+08	2.90486e+08	2ln	(2ln*se1)^2 + (2ln*se2)^2	left cat sqrt				avg	27.3424	28.2412	0.536323	1.70171e+08	3.17293e+08	2ln	(2ln*se1)^2 + (2ln*se2)^2	left cat sqrt				avg	28.9749	28.8058	1.12434	5.27609e+08	4.69261e+08	2ln	(2ln*se1)^2 + (2ln*se2)^2	left cat sqrt
se	0.0415612	0.0346427				0.693147	0.0014065	0.0375034				se	0.0831407	0.0718484				0.693147	0.00580127	0.076166				se	0.0290684	0.0138265				0.693147	0.000497818	0.0223118
sd	0.0719009	0.0599318										sd	0.143833	0.124298										sd	0.0502883	0.0239199
sqrt of 3	1.73	1.73										sqrt of 3	1.73	1.73										sqrt of 3	1.73	1.73
	control	Mutant	Standard Error	p value									control	Mutant	Standard Error	p value									control	Mutant	Standard Error	p value
Relative ratio of expression for Gene of interest	1	0.695007	0.060081	0.00177464								Relative ratio of expression for Gene of interest	1	0.29552	0.0852163	4.37313e-05								Relative ratio of expression for Gene of interest	1	0.593837	0.045176	0.000251752
Mrps22												Mrps22												Mrps22
	F80L 147 WT Actin	F80L 146 Hom Actin	MNE	2^GAPDH	2^GOI								F80L 148 WT Actin	F80L 144 Hom actin	MNE	2^GAPDH	2^GOI								F80L 57 WT Actin	F80L 60 Hom Actin	MNE	2^GAPDH	2^GOI
1	19.0179	17.9511	2.09475	530825	253408							1	19.1279	18.2551	1.83127	572897	312841							1	19.1638	18.3253	1.78822	587319	328437
2	19.0962	17.8243	2.41495	560458	232078							2	19.1247	18.3441	1.7179	571626	332747							2	19.3341	18.3894	1.92484	660927	343366
3	18.9628	17.7627	2.29744	510932	222392							3	19.0854	18.1593	1.90007	556248	292751							3	19.285	18.3055	1.97185	638817	323968
							Standard Error (not standard deviation)												Standard Error (not standard deviation)												Standard Error (not standard deviation)
avg	19.0256	17.846	2.26514	533686	235608	2ln	(2ln*se1)^2 + (2ln*se2)^2	left cat sqrt				avg	19.1127	18.2528	1.81485	566873	312353	2ln	(2ln*se1)^2 + (2ln*se2)^2	left cat sqrt				avg	19.261	18.34	1.89335	628253	331821	2ln	(2ln*se1)^2 + (2ln*se2)^2	left cat sqrt
se	0.0387717	0.05552				0.693147	0.00220322	0.0469385				se	0.0136959	0.0534077				0.693147	0.00146056	0.0382173				se	0.0506842	0.0253529				0.693147	0.00154305	0.0392817
sd	0.0670751	0.0960495										sd	0.0236939	0.0923954										sd	0.0876837	0.0438606
sqrt of 3	1.73	1.73										sqrt of 3	1.73	1.73										sqrt of 3	1.73	1.73
	F80L 147 WT gene of interest	F80L 146 Hom Actin	MNE	2^GAPDH	2^GOI								F80L 148 WT gene of interest	F80L 144 Hom gene of interest	MNE	2^GAPDH	2^GOI								F80L 57 WT gene of interest	F80L 60 Hom gene of interest	MNE	2^GAPDH	2^GOI
1	23.9635	23.6416	1.24997	1.63582e+07	1.30869e+07							1	24.1848	23.9515	1.17553	1.90705e+07	1.62229e+07							1	24.086	23.7737	1.24173	1.78078e+07	1.43411e+07
2	24.0662	23.5669	1.41356	1.75648e+07	1.24259e+07							2	24.1783	23.7969	1.30263	1.89846e+07	1.4574e+07							2	24.0916	23.7721	1.24792	1.78771e+07	1.43255e+07
3	24.0058	23.7598	1.18592	1.68451e+07	1.42042e+07							3	24.0786	23.8785	1.1488	1.7717e+07	1.54222e+07							3	23.9664	23.8881	1.05574	1.6391e+07	1.55256e+07
							Standard Error (not standard deviation)												Standard Error (not standard deviation)												Standard Error (not standard deviation)
avg	24.0118	23.6561	1.27964	1.69155e+07	1.32189e+07	2ln	(2ln*se1)^2 + (2ln*se2)^2	left cat sqrt				avg	24.1473	23.8756	1.20716	1.85802e+07	1.53916e+07	2ln	(2ln*se1)^2 + (2ln*se2)^2	left cat sqrt				avg	24.048	23.8113	1.1783	1.73449e+07	1.47202e+07	2ln	(2ln*se1)^2 + (2ln*se2)^2	left cat sqrt
se	0.0298264	0.0562378				0.693147	0.00194694	0.0441242				se	0.0344109	0.0447134				0.693147	0.00152947	0.0391084				se	0.0408812	0.0384749				0.693147	0.00151419	0.0389126
sd	0.0515997	0.0972913										sd	0.0595308	0.0773541										sd	0.0707245	0.0665616
sqrt of 3	1.73	1.73										sqrt of 3	1.73	1.73										sqrt of 3	1.73	1.73
	control	Mutant	Standard Error	p value									control	Mutant	Standard Error	p value									control	Mutant	Standard Error	p value
Relative ratio of expression for Gene of interest	1	0.56493	0.0644217	0.00103361								Relative ratio of expression for Gene of interest	1	0.66516	0.0546812	0.00103714								Relative ratio of expression for Gene of interest	1	0.622337	0.0552923	0.00104175
Mrps25												Mrps25												Mrps25
	F80L 147 WT Actin	F80L 146 Hom Actin	MNE	2^GAPDH	2^GOI								F80L 148 WT Actin	F80L 144 Hom actin	MNE	2^GAPDH	2^GOI								F80L 57 WT Actin	F80L 60 Hom Actin	MNE	2^GAPDH	2^GOI
1	19.0179	17.9511	2.09475	530825	253408							1	19.1279	18.2551	1.83127	572897	312841							1	19.1638	18.3253	1.78822	587319	328437
2	19.0962	17.8243	2.41495	560458	232078							2	19.1247	18.3441	1.7179	571626	332747							2	19.3341	18.3894	1.92484	660927	343366
3	18.9628	17.7627	2.29744	510932	222392							3	19.0854	18.1593	1.90007	556248	292751							3	19.285	18.3055	1.97185	638817	323968
							Standard Error (not standard deviation)												Standard Error (not standard deviation)												Standard Error (not standard deviation)
avg	19.0256	17.846	2.26514	533686	235608	2ln	(2ln*se1)^2 + (2ln*se2)^2	left cat sqrt				avg	19.1127	18.2528	1.81485	566873	312353	2ln	(2ln*se1)^2 + (2ln*se2)^2	left cat sqrt				avg	19.261	18.34	1.89335	628253	331821	2ln	(2ln*se1)^2 + (2ln*se2)^2	left cat sqrt
se	0.0387717	0.05552				0.693147	0.00220322	0.0469385				se	0.0136959	0.0534077				0.693147	0.00146056	0.0382173				se	0.0506842	0.0253529				0.693147	0.00154305	0.0392817
sd	0.0670751	0.0960495										sd	0.0236939	0.0923954										sd	0.0876837	0.0438606
sqrt of 3	1.73	1.73										sqrt of 3	1.73	1.73										sqrt of 3	1.73	1.73
	F80L 147 WT gene of interest	F80L 146 Hom gene of interest	MNE	2^GAPDH	2^GOI								F80L 148 WT gene of interest	F80L 144 Hom gene of interest	MNE	2^GAPDH	2^GOI								F80L 57 WT gene of interest	F80L 60 Hom gene of interest	MNE	2^GAPDH	2^GOI
1	25.825	24.9024	1.89557	5.94433e+07	3.1359e+07							1	25.5221	25.0145	1.42174	4.81861e+07	3.38924e+07							1	25.0331	24.725	1.23801	3.4332e+07	2.77317e+07
2	25.5784	24.9841	1.50973	5.01031e+07	3.31868e+07							2	25.5207	24.963	1.47191	4.81374e+07	3.2704e+07							2	24.9664	24.7233	1.18354	3.27819e+07	2.76981e+07
3	25.4437	25.0034	1.35687	4.56367e+07	3.36337e+07							3	25.6518	24.9777	1.59564	5.27187e+07	3.30393e+07							3	24.9832	24.9087	1.05303	3.31666e+07	3.14964e+07
							Standard Error (not standard deviation)												Standard Error (not standard deviation)												Standard Error (not standard deviation)
avg	25.6157	24.9633	1.57178	5.14155e+07	3.27116e+07	2ln	(2ln*se1)^2 + (2ln*se2)^2	left cat sqrt				avg	25.5649	24.985	1.49467	4.96352e+07	3.32081e+07	2ln	(2ln*se1)^2 + (2ln*se2)^2	left cat sqrt				avg	24.9942	24.7857	1.15553	3.34204e+07	2.89221e+07	2ln	(2ln*se1)^2 + (2ln*se2)^2	left cat sqrt
se	0.111779	0.0310013				0.693147	0.00646476	0.0804037				se	0.0435294	0.0153313				0.693147	0.0010233	0.031989				se	0.0200348	0.0615838				0.693147	0.002015	0.0448888
sd	0.193377	0.0536322										sd	0.0753058	0.0265232										sd	0.0346603	0.10654
sqrt of 3	1.73	1.73										sqrt of 3	1.73	1.73										sqrt of 3	1.73	1.73
	control	Mutant	Standard Error	p value									control	Mutant	Standard Error	p value									control	Mutant	Standard Error	p value
Relative ratio of expression for Gene of interest	1	0.693901	0.093102	0.0213293								Relative ratio of expression for Gene of interest	1	0.823579	0.0498383	0.0124649								Relative ratio of expression for Gene of interest	1	0.610311	0.0596494	0.000691886
Mrpl42												Mrpl42												Mrpl42
	F80L 147 WT Actin	F80L 146 Hom Actin	MNE	2^GAPDH	2^GOI								F80L 148 WT Actin	F80L 144 Hom actin	MNE	2^GAPDH	2^GOI								F80L 57 WT Actin	F80L 60 Hom Actin	MNE	2^GAPDH	2^GOI
1	19.0179	17.9511	2.09475	530825	253408							1	19.1279	18.2551	1.83127	572897	312841							1	19.1638	18.3253	1.78822	587319	328437
2	19.0962	17.8243	2.41495	560458	232078							2	19.1247	18.3441	1.7179	571626	332747							2	19.3341	18.3894	1.92484	660927	343366
3	18.9628	17.7627	2.29744	510932	222392							3	19.0854	18.1593	1.90007	556248	292751							3	19.285	18.3055	1.97185	638817	323968
							Standard Error (not standard deviation)												Standard Error (not standard deviation)												Standard Error (not standard deviation)
avg	19.0256	17.846	2.26514	533686	235608	2ln	(2ln*se1)^2 + (2ln*se2)^2	left cat sqrt				avg	19.1127	18.2528	1.81485	566873	312353	2ln	(2ln*se1)^2 + (2ln*se2)^2	left cat sqrt				avg	19.261	18.34	1.89335	628253	331821	2ln	(2ln*se1)^2 + (2ln*se2)^2	left cat sqrt
se	0.0387717	0.05552				0.693147	0.00220322	0.0469385				se	0.0136959	0.0534077				0.693147	0.00146056	0.0382173				se	0.0506842	0.0253529				0.693147	0.00154305	0.0392817
sd	0.0670751	0.0960495										sd	0.0236939	0.0923954										sd	0.0876837	0.0438606
sqrt of 3	1.73	1.73										sqrt of 3	1.73	1.73										sqrt of 3	1.73	1.73
	F80L 147 WT gene of interest	F80L 146 Hom gene of interest	MNE	2^GAPDH	2^GOI								F80L 148 WT gene of interest	F80L 144 Hom gene of interest	MNE	2^GAPDH	2^GOI								F80L 57 WT gene of interest	F80L 60 Hom gene of interest	MNE	2^GAPDH	2^GOI
1	23.3341	23.1508	1.13545	1.05744e+07	9.31297e+06							1	23.415	23.1025	1.24179	1.11842e+07	9.00656e+06							1	23.5091	23.1947	1.24354	1.19388e+07	9.60062e+06
2	23.2827	22.925	1.28131	1.02042e+07	7.96389e+06							2	23.3714	23.1276	1.18417	1.08519e+07	9.16414e+06							2	23.5122	23.2014	1.24046	1.19644e+07	9.64512e+06
3	23.291	22.933	1.28166	1.02635e+07	8.00798e+06							3	23.4574	23.2102	1.1869	1.15183e+07	9.70452e+06							3	23.3793	23.3104	1.04896	1.09112e+07	1.0402e+07
							Standard Error (not standard deviation)												Standard Error (not standard deviation)												Standard Error (not standard deviation)
avg	23.3026	23.003	1.23083	1.03461e+07	8.40579e+06	2ln	(2ln*se1)^2 + (2ln*se2)^2	left cat sqrt				avg	23.4146	23.1468	1.204	1.11815e+07	9.28699e+06	2ln	(2ln*se1)^2 + (2ln*se2)^2	left cat sqrt				avg	23.4669	23.2355	1.17399	1.15942e+07	9.87586e+06	2ln	(2ln*se1)^2 + (2ln*se2)^2	left cat sqrt
se	0.0159485	0.0740523				0.693147	0.00275688	0.052506				se	0.0248524	0.0325739				0.693147	0.000806536	0.0283996				se	0.043855	0.0375358				0.693147	0.00160097	0.0400121
sd	0.0275908	0.12811										sd	0.0429946	0.0563528										sd	0.0758692	0.064937
sqrt of 3	1.73	1.73										sqrt of 3	1.73	1.73										sqrt of 3	1.73	1.73
	control	Mutant	Standard Error	p value									control	Mutant	Standard Error	p value									control	Mutant	Standard Error	p value
Relative ratio of expression for Gene of interest	1	0.543379	0.070428	0.000600849								Relative ratio of expression for Gene of interest	1	0.663415	0.047614	0.000406983								Relative ratio of expression for Gene of interest	1	0.620062	0.0560715	0.00106546
Mrpl54												Mrpl54												Mrpl54
	F80L 147 WT Actin	F80L 146 Hom Actin	MNE	2^GAPDH	2^GOI								F80L 148 WT Actin	F80L 144 Hom actin	MNE	2^GAPDH	2^GOI								F80L 57 WT Actin	F80L 60 Hom Actin	MNE	2^GAPDH	2^GOI
1	19.0179	17.9511	2.09475	530825	253408							1	19.1279	18.2551	1.83127	572897	312841							1	19.1638	18.3253	1.78822	587319	328437
2	19.0962	17.8243	2.41495	560458	232078							2	19.1247	18.3441	1.7179	571626	332747							2	19.3341	18.3894	1.92484	660927	343366
3	18.9628	17.7627	2.29744	510932	222392							3	19.0854	18.1593	1.90007	556248	292751							3	19.285	18.3055	1.97185	638817	323968
							Standard Error (not standard deviation)												Standard Error (not standard deviation)												Standard Error (not standard deviation)
avg	19.0256	17.846	2.26514	533686	235608	2ln	(2ln*se1)^2 + (2ln*se2)^2	left cat sqrt				avg	19.1127	18.2528	1.81485	566873	312353	2ln	(2ln*se1)^2 + (2ln*se2)^2	left cat sqrt				avg	19.261	18.34	1.89335	628253	331821	2ln	(2ln*se1)^2 + (2ln*se2)^2	left cat sqrt
se	0.0387717	0.05552				0.693147	0.00220322	0.0469385				se	0.0136959	0.0534077				0.693147	0.00146056	0.0382173				se	0.0506842	0.0253529				0.693147	0.00154305	0.0392817
sd	0.0670751	0.0960495										sd	0.0236939	0.0923954										sd	0.0876837	0.0438606
sqrt of 3	1.73	1.73										sqrt of 3	1.73	1.73										sqrt of 3	1.73	1.73
	F80L 147 WT gene of interest	F80L 146 Hom gene of interest	MNE	2^GAPDH	2^GOI								F80L 148 WT gene of interest	F80L 144 Hom gene of interest	MNE	2^GAPDH	2^GOI								F80L 57 WT gene of interest	F80L 60 Hom gene of interest	MNE	2^GAPDH	2^GOI
1	25.9583	25.8669	1.06546	6.51983e+07	6.11926e+07							1	26.1999	25.8914	1.23844	7.70846e+07	6.22435e+07							1	26.4568	26.1479	1.23872	9.21045e+07	7.43543e+07
2	25.9223	25.7396	1.13499	6.3591e+07	5.60278e+07							2	26.18	25.989	1.14157	7.60249e+07	6.65969e+07							2	26.3385	26.334	1.00311	8.48568e+07	8.45938e+07
3	25.9048	25.7921	1.08125	6.28222e+07	5.81017e+07							3	26.1216	25.9598	1.11866	7.30081e+07	6.52641e+07							3	26.2547	26.3326	0.947448	8.00653e+07	8.45062e+07
							Standard Error (not standard deviation)												Standard Error (not standard deviation)												Standard Error (not standard deviation)
avg	25.9285	25.7995	1.0935	6.38629e+07	5.84023e+07	2ln	(2ln*se1)^2 + (2ln*se2)^2	left cat sqrt				avg	26.1672	25.9467	1.16508	7.53526e+07	6.46757e+07	2ln	(2ln*se1)^2 + (2ln*se2)^2	left cat sqrt				avg	26.35	26.2715	1.05591	8.55337e+07	8.10049e+07	2ln	(2ln*se1)^2 + (2ln*se2)^2	left cat sqrt
se	0.0157835	0.0369557				0.693147	0.000775855	0.0278542				se	0.0235456	0.0289376				0.693147	0.000668685	0.0258589				se	0.0586901	0.061871				0.693147	0.00349412	0.059111
sd	0.0273055	0.0639333										sd	0.040734	0.050062										sd	0.101534	0.107037
sqrt of 3	1.73	1.73										sqrt of 3	1.73	1.73										sqrt of 3	1.73	1.73
	control	Mutant	Standard Error	p value									control	Mutant	Standard Error	p value									control	Mutant	Standard Error	p value
Relative ratio of expression for Gene of interest	1	0.482751	0.0545809	0.000254257								Relative ratio of expression for Gene of interest	1	0.641973	0.0461437	0.000546845								Relative ratio of expression for Gene of interest	1	0.557693	0.070973	0.00136843
