# Supplementary material for: Mutations in Hcfc1 and Ronin result in an inborn error of cobalamin metabolism and ribosomopathy
Source: Nat Commun. 2022 Jan 10;13:134. doi: 10.1038/s41467-021-27759-7 (PMC8748873; doi:10.1038/s41467-021-27759-7)
Supplement: Supplementary file 5 — Source data [file 41467_2021_27759_MOESM5_ESM.zip › Supp Fig 3.xlsx]

## Sheet: Ext Data Fig 3a
P0			Table Analyzed	Data 1		5 weeks
+/Y	A115V/Y					+/Y	A115V/Y		Table Analyzed	5 weeks
1.334	1.343		Column B	A115V/Y		12.6	13.7
1.35	1.612		vs.	vs.		21.3	17.3		Column D	A115V/Y
1.153	1.434		Column A	+/Y		22.09	15.37		vs.	vs.
1.28	1.031					20.53	15.39		Column A	+/Y
1.328	1.285		Unpaired t test			20	15.5
1.633	1.17		P value	0.0037		20.08	14.17		Unpaired t test
1.934	0.993		P value summary	**		18.3	17.46		P value	<0.0001
1.168	1.325		Significantly different (P < 0.05)?	Yes		18.4	15.33		P value summary	****
1.341	1.281		One- or two-tailed P value?	Two-tailed		18.8	16.88		Significantly different (P < 0.05)?	Yes
1.305	1.091		t, df	t=3.128, df=33		18.8	15.35		One- or two-tailed P value?	Two-tailed
1.393	1.369					17.8	16.96		t, df	t=6.361, df=59
1.44	0.981		How big is the difference?			21.6	19.27
1.553	0.927		Mean of column A	1.406		19.7	20.4		How big is the difference?
1.465	1.018		Mean of column B	1.189		21.5	16.96		Mean of column A	19.89
1.546	0.972		Difference between means (B - A) ± SEM	-0.2173 ± 0.06945		20.24	19.27		Mean of column D	16.88
1.56			95% confidence interval	-0.3585 to -0.07596		18.51	17.78		Difference between means (D - A) ± SEM	-3.007 ± 0.4727
1.61			R squared (eta squared)	0.2287		18.39	16.5		95% confidence interval	-3.953 to -2.061
1.458						19.64	15.86		R squared (eta squared)	0.4068
1.049			F test to compare variances			20.66	16.58
1.221			F, DFn, Dfd	1.043, 14, 19		23.07	19.5		F test to compare variances
			P value	0.9135		20.1	16.69		F, DFn, Dfd	1.035, 21, 38
			P value summary	ns		17.5	19.23		P value	0.9003
			Significantly different (P < 0.05)?	No		20.32			P value summary	ns
						18.87			Significantly different (P < 0.05)?	No
			Data analyzed			21.06
			Sample size, column A	20		20.65			Data analyzed
			Sample size, column B	15		19.95			Sample size, column A	39
						19.5			Sample size, column D	22
						20.36
						21.66
						19.55
						19.93
						22.03
						20.29
						20.29
						19.46
						21.93
						21.47
						18.82

## Sheet: Ext Data Fig 3e
+/Y	A115V/Y		Table Analyzed	Cortex thickness
673.914	746.103
775.764	727.215		Column B	A115V/Y
752.562	644.234		vs.	vs.
794.783	610.162		Column A	+/Y
658.768	631.868
678.452	637.367		Unpaired t test
758.329	651.665		P value	0.0393
654.029	683.041		P value summary	*
676.659	646.952		Significantly different (P < 0.05)?	Yes
711.534	526.014		One- or two-tailed P value?	Two-tailed
636.792			t, df	t=2.213, df=19
			How big is the difference?
			Mean of column A	706.5
			Mean of column B	650.5
			Difference between means (B - A) ± SEM	-56.05 ± 25.33
			95% confidence interval	-109.1 to -3.038
			R squared (eta squared)	0.2049
			F test to compare variances
			F, DFn, Dfd	1.249, 9, 10
			P value	0.7301
			P value summary	ns
			Significantly different (P < 0.05)?	No
			Data analyzed
			Sample size, column A	11
			Sample size, column B	10

## Sheet: Ext Data Fig 3i
+/Y	A115V/Y		Table Analyzed	Septum thickness
486.429	416.762
561.284	410.291		Column B	A115V/Y
591.554	487.851		vs.	vs.
510.412	396.349		Column A	+/Y
413.873	554.523
610.105	446.062		Unpaired t test
425.071	400.609		P value	0.0322
493.825	325.86		P value summary	*
	480.539		Significantly different (P < 0.05)?	Yes
	452.275		One- or two-tailed P value?	Two-tailed
			t, df	t=2.346, df=16
			How big is the difference?
			Mean of column A	511.6
			Mean of column B	437.1
			Difference between means (B - A) ± SEM	-74.46 ± 31.73
			95% confidence interval	-141.7 to -7.183
			R squared (eta squared)	0.256
			F test to compare variances
			F, DFn, Dfd	1.340, 7, 9
			P value	0.667
			P value summary	ns
			Significantly different (P < 0.05)?	No
			Data analyzed
			Sample size, column A	8
			Sample size, column B	10

## Sheet: Ext Data Fig 3j
+/Y	A115V/Y		Table Analyzed	Compact myocardium thickness
313.367	294.383
294.387	400.188		Column B	A115V/Y
403.19	347.553		vs.	vs.
357.421	290.76		Column A	+/Y
211.207	216.926
319.22	239.746		Unpaired t test
325.004	210.302		P value	0.2668
258.551	233.848		P value summary	ns
	269.287		Significantly different (P < 0.05)?	No
	277.299		One- or two-tailed P value?	Two-tailed
			t, df	t=1.151, df=16
			How big is the difference?
			Mean of column A	310.3
			Mean of column B	278
			Difference between means (B - A) ± SEM	-32.26 ± 28.04
			95% confidence interval	-91.70 to 27.18
			R squared (eta squared)	0.07643
			F test to compare variances
			F, DFn, Dfd	1.041, 9, 7
			P value	0.9803
			P value summary	ns
			Significantly different (P < 0.05)?	No
			Data analyzed
			Sample size, column A	8
			Sample size, column B	10

## Sheet: Ext Data Fig 3k
WBC			RBC			Hemoglobin			Hematocrit			Platelets			MCV
+/Y	A115V/Y		+/Y	A115V/Y		+/Y	A115V/Y		+/Y	A115V/Y		+/Y	A115V/Y		+/Y	A115V/Y
3	2.1		2.83	2.35		9.1	7.1		28.6	22.1		309	371		101	94
2.2	3.1		2.69	2.29		8.6	7.2		26.5	22.6		343	277		98	99
2.3	3		3.17	2.86		10	8.4		31.9	26.1		342	344		100	91
2.3	2.4		2.79	2.55		8.6	7.5		27.4	22.9		470	357		98	90
2.9	3.6		3.01	2.89		9.5	9.4		30.1	30.1		436	340		100	104
1.6	3.1		2.92	2.92		8.5	8.9		26.9	28.4		408	325		92	97
2.5	2.5		2.9	2.87		8.5	8.7		27.7	28.9		406	332		95	101
	3			3.12			9.7			31.2			378			100
	3.2			3.16			9.7			31.8			437			101
	2			2.85			8.8			28.4			381			100
	3.1			3.19			10.3			32.7			403			102
	2.7			2.77			7.2			24			351			87
Table Analyzed	WBC		Table Analyzed	RBC		Table Analyzed	Hemoglobin		Table Analyzed	Hematocrit		Table Analyzed	Platelets		Table Analyzed	MCV
Column B	A115V/Y		Column B	A115V/Y		Column D	A115V/Y		Column B	A115V/Y		Column B	A115V/Y		Column B	A115V/Y
vs.	vs.		vs.	vs.		vs.	vs.		vs.	vs.		vs.	vs.		vs.	vs.
Column A	+/Y		Column A	+/Y		Column C	+/Y		Column A	+/Y		Column A	+/Y		Column A	+/Y
Unpaired t test			Unpaired t test			Unpaired t test			Unpaired t test			Unpaired t test			Unpaired t test
P value	0.0834		P value	0.4987		P value	0.396		P value	0.5236		P value	0.2061		P value	0.8113
P value summary	ns		P value summary	ns		P value summary	ns		P value summary	ns		P value summary	ns		P value summary	ns
Significantly different (P < 0.05)?	No		Significantly different (P < 0.05)?	No		Significantly different (P < 0.05)?	No		Significantly different (P < 0.05)?	No		Significantly different (P < 0.05)?	No		Significantly different (P < 0.05)?	No
One- or two-tailed P value?	Two-tailed		One- or two-tailed P value?	Two-tailed		One- or two-tailed P value?	Two-tailed		One- or two-tailed P value?	Two-tailed		One- or two-tailed P value?	Two-tailed		One- or two-tailed P value?	Two-tailed
t, df	t=1.839, df=17		t, df	t=0.6913, df=17		t, df	t=0.8708, df=17		t, df	t=0.6513, df=17		t, df	t=1.315, df=17		t, df	t=0.2426, df=17
How big is the difference?			How big is the difference?			How big is the difference?			How big is the difference?			How big is the difference?			How big is the difference?
Mean of column A	2.4		Mean of column A	2.901		Mean of column C	8.971		Mean of column A	28.44		Mean of column A	387.7		Mean of column A	97.71
Mean of column B	2.817		Mean of column B	2.818		Mean of column D	8.575		Mean of column B	27.43		Mean of column B	358		Mean of column B	97.17
Difference between means (B - A) ± SEM	0.4167 ± 0.2265		Difference between means (B - A) ± SEM	-0.08310 ± 0.1202		Difference between means (D - C) ± SEM	-0.3964 ± 0.4553		Difference between means (B - A) ± SEM	-1.010 ± 1.550		Difference between means (B - A) ± SEM	-29.71 ± 22.60		Difference between means (B - A) ± SEM	-0.5476 ± 2.258
95% confidence interval	-0.06126 to 0.8946		95% confidence interval	-0.3367 to 0.1705		95% confidence interval	-1.357 to 0.5641		95% confidence interval	-4.280 to 2.261		95% confidence interval	-77.40 to 17.97		95% confidence interval	-5.311 to 4.216
R squared (eta squared)	0.166		R squared (eta squared)	0.02734		R squared (eta squared)	0.0427		R squared (eta squared)	0.02435		R squared (eta squared)	0.09229		R squared (eta squared)	0.003449
F test to compare variances			F test to compare variances			F test to compare variances			F test to compare variances			F test to compare variances			F test to compare variances
F, DFn, Dfd	1.048, 11, 6		F, DFn, Dfd	3.499, 11, 6		F, DFn, Dfd	3.551, 11, 6		F, DFn, Dfd	3.829, 11, 6		F, DFn, Dfd	2.021, 6, 11		F, DFn, Dfd	2.856, 11, 6
P value			P value	0.1366		P value	0.1323		P value	0.1121		P value	0.2954		P value	0.2091
P value summary			P value summary	ns		P value summary	ns		P value summary	ns		P value summary	ns		P value summary	ns
Significantly different (P < 0.05)?	No		Significantly different (P < 0.05)?	No		Significantly different (P < 0.05)?	No		Significantly different (P < 0.05)?	No		Significantly different (P < 0.05)?	No		Significantly different (P < 0.05)?	No
Data analyzed			Data analyzed			Data analyzed			Data analyzed			Data analyzed			Data analyzed
Sample size, column A	7		Sample size, column A	7		Sample size, column C	7		Sample size, column A	7		Sample size, column A	7		Sample size, column A	7
Sample size, column B	12		Sample size, column B	12		Sample size, column D	12		Sample size, column B	12		Sample size, column B	12		Sample size, column B	12
