# Supplementary material for: Mutations in Hcfc1 and Ronin result in an inborn error of cobalamin metabolism and ribosomopathy
Source: Nat Commun. 2022 Jan 10;13:134. doi: 10.1038/s41467-021-27759-7 (PMC8748873; doi:10.1038/s41467-021-27759-7)
Supplement: Supplementary file 5 — Source data [file 41467_2021_27759_MOESM5_ESM.zip › Figure 6.xlsx]

## Sheet: Fig 6b
Mmachc										Mmachc
	E10.5_head										E10.5_head
	Mmc17 +/flx b-actin	Mmc16 flxflx;Cre b-actin	MNE	2^GAPDH	2^GOI						Mmc19 +/flx b-actin	Mmc15 flxflx;Cre b-actin	MNE	2^GAPDH	2^GOI
1	17.524	17.187	1.26312	188471	149210					1	17.846	17.9433	0.934759	235596	252039
2	17.5268	17.174	1.2771	188843	147869					2	17.7618	17.8801	0.92129	222246	241233
3	17.4578	17.1684	1.22214	180023	147301					3	18.2251	18.0969	1.09295	306408	280351
							Standard Error (not standard deviation)										Standard Error (not standard deviation)
avg	17.5029	17.1765	1.2539	185734	148125	2ln	(2ln*se1)^2 + (2ln*se2)^2	left cat sqrt		avg	17.9443	17.9734	0.980013	252213	257357	2ln	(2ln*se1)^2 + (2ln*se2)^2	left cat sqrt
se	0.0225707	0.00551243				0.693147	0.000259359	0.0161046		se	0.142662	0.0644491				0.693147	0.0117741	0.108509
sd	0.0390472	0.0095365								sd	0.246806	0.111497
sqrt of 3	1.73	1.73								sqrt of 3	1.73	1.73
	Mmc17 +/flx gene of interest	Mmc16 flxflx;Cre gene of interest	MNE	2^GAPDH	2^GOI						Mmc19 +/flx gene of interest	Mmc15 flxflx;Cre gene of interest	MNE	2^GAPDH	2^GOI
1	25.5661	27.462	0.268715	4.96778e+07	1.84872e+08					1	26.5078	28.4925	0.252674	9.54232e+07	3.77654e+08
2	25.3619	27.6148	0.209805	4.31223e+07	2.05536e+08					2	26.3664	28.3992	0.244372	8.6511e+07	3.54013e+08
3	25.5199	27.482	0.256661	4.81131e+07	1.87458e+08					3	26.8006	28.3492	0.341827	1.16889e+08	3.41952e+08
							Standard Error (not standard deviation)										Standard Error (not standard deviation)
avg	25.4827	27.5196	0.243681	4.68859e+07	1.92407e+08	2ln	(2ln*se1)^2 + (2ln*se2)^2	left cat sqrt		avg	26.5583	28.4136	0.276358	9.88172e+07	3.57569e+08	2ln	(2ln*se1)^2 + (2ln*se2)^2	left cat sqrt
se	0.0618876	0.0480211				0.693147	0.00294811	0.0542965		se	0.127999	0.0420319				0.693147	0.0087204	0.0933831
sd	0.107066	0.0830765								sd	0.221438	0.0727153
sqrt of 3	1.73	1.73								sqrt of 3	1.73	1.73
	control	Mutant	Standard Error	p value							control	Mutant	Standard Error	p value
Relative ratio of expression for Gene of interest	1	0.194338	0.0566345	2.03968e-06						Relative ratio of expression for Gene of interest	1	0.281995	0.143159	0.000373811
	Control	CKO 1	CKO 2
	1	0.194338	0.281995
SEM		0.0566345	0.143159

## Sheet: Fig 6g
MMA
+/Y	A115V/Y	A115V/Y; Mmachc-OE+/tg
0.5	69.8	3.9
0.6	84.5	3.1
0.9	201.3	4.3
0.5	253.8	2
0.2	308	4
Hcy
+/Y	A115V/Y	A115V/Y; Mmachc-OE+/tg
2	11	5.17
4.6	3.5	4.52
4.9	21.1	6.26
5.4	12.8	5.89
5.9	22.3	6.3
Table Analyzed	MMA
Data sets analyzed	A-C
ANOVA summary
F	15.15
P value	0.0005
P value summary	***
Significant diff. among means (P < 0.05)?	Yes
R squared	0.7163
Brown-Forsythe test
F (DFn, DFd)	11.09 (2, 12)
P value	0.0019
P value summary	**
Are SDs significantly different (P < 0.05)?	Yes
Bartlett's test
Bartlett's statistic (corrected)	65.54
P value	<0.0001
P value summary	****
Are SDs significantly different (P < 0.05)?	Yes
ANOVA table	SS	DF	MS	F (DFn, DFd)	P value
Treatment (between columns)	109805	2	54902	F (2, 12) = 15.15	P=0.0005
Residual (within columns)	43492	12	3624
Total	153296	14
Data summary
Number of treatments (columns)	3
Number of values (total)	15
Number of families	1
Number of comparisons per family	3
Alpha	0.05
Tukey's multiple comparisons test	Mean Diff.	95.00% CI of diff.	Below threshold?	Summary	Adjusted P Value
+/Y vs. A115V/Y	-182.9	-284.5 to -81.36	Yes	**	0.0012	A-B
+/Y vs. A115V/Y; Mmachc-OE+/tg	-2.92	-104.5 to 98.66	No	ns	0.9968	A-C
A115V/Y vs. A115V/Y; Mmachc-OE+/tg	180	78.44 to 281.6	Yes	**	0.0013	B-C
Test details	Mean 1	Mean 2	Mean Diff.	SE of diff.	n1	n2	q	DF
+/Y vs. A115V/Y	0.54	183.5	-182.9	38.08	5	5	6.795	12
+/Y vs. A115V/Y; Mmachc-OE+/tg	0.54	3.46	-2.92	38.08	5	5	0.1085	12
A115V/Y vs. A115V/Y; Mmachc-OE+/tg	183.5	3.46	180	38.08	5	5	6.686	12
Table Analyzed	Hcy
Data sets analyzed	A-C
ANOVA summary
F	6.577
P value	0.0118
P value summary	*
Significant diff. among means (P < 0.05)?	Yes
R squared	0.523
Brown-Forsythe test
F (DFn, DFd)	5.743 (2, 12)
P value	0.0178
P value summary	*
Are SDs significantly different (P < 0.05)?	Yes
Bartlett's test
Bartlett's statistic (corrected)	17.03
P value	0.0002
P value summary	***
Are SDs significantly different (P < 0.05)?	Yes
ANOVA table	SS	DF	MS	F (DFn, DFd)	P value
Treatment (between columns)	275.6	2	137.8	F (2, 12) = 6.577	P=0.0118
Residual (within columns)	251.4	12	20.95
Total	527	14
Data summary
Number of treatments (columns)	3
Number of values (total)	15
Number of families	1
Number of comparisons per family	3
Alpha	0.05
Tukey's multiple comparisons test	Mean Diff.	95.00% CI of diff.	Below threshold?	Summary	Adjusted P Value
+/Y vs. A115V/Y	-9.58	-17.30 to -1.857	Yes	*	0.0159	A-B
+/Y vs. A115V/Y; Mmachc-OE+/tg	-1.068	-8.791 to 6.655	No	ns	0.9282	A-C
A115V/Y vs. A115V/Y; Mmachc-OE+/tg	8.512	0.7887 to 16.24	Yes	*	0.0308	B-C
Test details	Mean 1	Mean 2	Mean Diff.	SE of diff.	n1	n2	q	DF
+/Y vs. A115V/Y	4.56	14.14	-9.58	2.895	5	5	4.68	12
+/Y vs. A115V/Y; Mmachc-OE+/tg	4.56	5.628	-1.068	2.895	5	5	0.5217	12
A115V/Y vs. A115V/Y; Mmachc-OE+/tg	14.14	5.628	8.512	2.895	5	5	4.158	12

## Sheet: Fig 6i
Nasal Surface Area
+/Y	A115V/Y	A115V/Y; M-OE+/tg		Number of families	1
8.4	6.6645	7.476		Number of comparisons per family	3
8.075	7.679	6.9825		Alpha	0.05
6.4195	6.3985	7.544
7.802	6.395	8.185		Tukey's multiple comparisons test	Mean Diff.	95.00% CI of diff.	Below threshold?	Summary	Adjusted P Value
7.0405	7.0775	6.956		+/Y vs. A115V/Y	1.3	0.7166 to 1.884	Yes	****	<0.0001	A-B
8.5865	7.536			+/Y vs. A115V/Y; M-OE+/tg	1.166	0.2743 to 2.059	Yes	**	0.0078	A-C
9.616	6.8495			A115V/Y vs. A115V/Y; M-OE+/tg	-0.134	-1.031 to 0.7633	No	ns	0.9298	B-C
8.0005	6.9345
8.4465	7.5345			Test details	Mean 1	Mean 2	Mean Diff.	SE of diff.	n1	n2	q	DF
8.3025	7.5245			+/Y vs. A115V/Y	8.595	7.295	1.3	0.2396	19	18	7.674	39
9.496	7.1065			+/Y vs. A115V/Y; M-OE+/tg	8.595	7.429	1.166	0.3662	19	5	4.505	39
9.366	7.338			A115V/Y vs. A115V/Y; M-OE+/tg	7.295	7.429	-0.134	0.3683	18	5	0.5145	39
9.2415	6.6775
8.5095	8.262
9.056	8.1115
9.929	7.8185
8.7875	7.2955
8.959	8.1015
9.275
Frontal Surface Area
+/Y	A115V/Y	A115V/Y; M-OE+/tg		Number of families	1
19.5065	16.5175	17.32		Number of comparisons per family	3
18.878	18.1805	17.9295		Alpha	0.05
17.53	15.814	17.226
18.859	17.652	17.893		Tukey's multiple comparisons test	Mean Diff.	95.00% CI of diff.	Below threshold?	Summary	Adjusted P Value
18.5145	18.103	16.5885		+/Y vs. A115V/Y	1.825	1.153 to 2.498	Yes	****	<0.0001	A-B
19.9625	18.946			+/Y vs. A115V/Y; M-OE+/tg	1.853	0.8253 to 2.881	Yes	***	0.0002	A-C
20.8815	16.8425			A115V/Y vs. A115V/Y; M-OE+/tg	0.02754	-1.006 to 1.061	No	ns	0.9977	B-C
18.281	16.618
18.8395	18.295			Test details	Mean 1	Mean 2	Mean Diff.	SE of diff.	n1	n2	q	DF
19.423	17.015			+/Y vs. A115V/Y	19.24	17.42	1.825	0.276	19	18	9.353	39
20.63	17.6005			+/Y vs. A115V/Y; M-OE+/tg	19.24	17.39	1.853	0.4218	19	5	6.213	39
20.1065	17.504			A115V/Y vs. A115V/Y; M-OE+/tg	17.42	17.39	0.02754	0.4242	18	5	0.09182	39
19.199	16.503
18.8165	17.78
18.856	18.7385
20.3	17.724
18.9025	15.9595
19.015	17.748
19.1415
Avg. Parietal Surface Area
+/Y	A115V/Y	A115V/Y; M-OE+/tg		Number of families	1
24.724	23.834	25.2635		Number of comparisons per family	3
25.0575	24.3065	23.4325		Alpha	0.05
23.193	22.886	23.936
24.824	24.6035	23.554		Tukey's multiple comparisons test	Mean Diff.	95.00% CI of diff.	Below threshold?	Summary	Adjusted P Value
24.226	25.101	24.6685		+/Y vs. A115V/Y	1.082	0.3779 to 1.787	Yes	**	0.0017	A-B
25.744	23.297			+/Y vs. A115V/Y; M-OE+/tg	0.5632	-0.5133 to 1.640	No	ns	0.4177	A-C
26.313	22.8885			A115V/Y vs. A115V/Y; M-OE+/tg	-0.5191	-1.602 to 0.5636	No	ns	0.479	B-C
24.6915	22.9235
24.345	24.8785			Test details	Mean 1	Mean 2	Mean Diff.	SE of diff.	n1	n2	q	DF
25.3425	24.766			+/Y vs. A115V/Y	24.73	23.65	1.082	0.2892	19	18	5.294	39
25.336	24.059			+/Y vs. A115V/Y; M-OE+/tg	24.73	24.17	0.5632	0.4419	19	5	1.803	39
24.394	22.7175			A115V/Y vs. A115V/Y; M-OE+/tg	23.65	24.17	-0.5191	0.4444	18	5	1.652	39
25.4595	21.929
24.8005	25.0605
23.33	24.0685
24.9295	22.989
23.8645	22.4135
25.2205	23.0105
24.1535
Avg. Interparietal Surface Area
+/Y	A115V/Y	A115V/Y; M-OE+/tg		Number of families	1
17.023	17.868	18.291		Number of comparisons per family	3
17.991	16.89	18.739		Alpha	0.05
15.368	16.051	15.837
15.085	19.088	17.339		Tukey's multiple comparisons test	Mean Diff.	95.00% CI of diff.	Below threshold?	Summary	Adjusted P Value
18.057	15.964	17.76		+/Y vs. A115V/Y	0.6385	-0.3168 to 1.594	No	ns	0.2459	A-B
19.666	15.591			+/Y vs. A115V/Y; M-OE+/tg	-0.3805	-1.840 to 1.079	No	ns	0.8018	A-C
18.856	15.877			A115V/Y vs. A115V/Y; M-OE+/tg	-1.019	-2.487 to 0.4492	No	ns	0.2214	B-C
16.401	17.046
16.202	16.864			Test details	Mean 1	Mean 2	Mean Diff.	SE of diff.	n1	n2	q	DF
16.917	16.026			+/Y vs. A115V/Y	17.21	16.57	0.6385	0.3921	19	18	2.303	39
19.523	17.155			+/Y vs. A115V/Y; M-OE+/tg	17.21	17.59	-0.3805	0.5992	19	5	0.898	39
16.953	16.717			A115V/Y vs. A115V/Y; M-OE+/tg	16.57	17.59	-1.019	0.6026	18	5	2.391	39
19.379	15.607
17.48	16.967
16.841	16.458
17.069	16.587
15.43	16.875
16.357	14.705
16.444
Avg. Nasal Length
+/Y	+/A115V	A115V/Y; M-OE+/tg		Number of families	1
7.327	5.784	6.779		Number of comparisons per family	3
7.261	7.017	6.446		Alpha	0.05
6.115	6.087	6.448
7.094	6.186	6.651		Tukey's multiple comparisons test	Mean Diff.	95.00% CI of diff.	Below threshold?	Summary	Adjusted P Value
6.517	6.463	6.048		+/Y vs. +/A115V	0.7627	0.4152 to 1.110	Yes	****	<0.0001	A-B
7.3	6.551			+/Y vs. A115V/Y; M-OE+/tg	0.8293	0.2983 to 1.360	Yes	**	0.0014	A-C
7.95	6.39			+/A115V vs. A115V/Y; M-OE+/tg	0.0666	-0.4675 to 0.6007	No	ns	0.9505	B-C
6.991	6.484
7.362	7.154			Test details	Mean 1	Mean 2	Mean Diff.	SE of diff.	n1	n2	q	DF
7.303	6.256			+/Y vs. +/A115V	7.304	6.541	0.7627	0.1426	19	18	7.562	39
7.643	6.32			+/Y vs. A115V/Y; M-OE+/tg	7.304	6.474	0.8293	0.218	19	5	5.381	39
7.397	6.106			+/A115V vs. A115V/Y; M-OE+/tg	6.541	6.474	0.0666	0.2192	18	5	0.4296	39
7.55	6.254
7.255	7.259
7.197	7.008
8.16	6.862
7.395	6.259
7.482	7.298
7.472
Avg. Frontal Length
+/Y	A115V/Y	A115V/Y; M-OE+/tg		Number of families	1
8.459	7.217	6.583		Number of comparisons per family	3
8.024	7.838	7.291		Alpha	0.05
7.091	6.736	6.116
8.002	7.218	7.14		Tukey's multiple comparisons test	Mean Diff.	95.00% CI of diff.	Below threshold?	Summary	Adjusted P Value
7.624	7.586	6.461		+/Y vs. A115V/Y	0.6872	0.3180 to 1.056	Yes	***	0.0002	A-B
8.495	7.871			+/Y vs. A115V/Y; M-OE+/tg	1.502	0.9377 to 2.066	Yes	****	<0.0001	A-C
8.594	6.971			A115V/Y vs. A115V/Y; M-OE+/tg	0.8147	0.2472 to 1.382	Yes	**	0.0033	B-C
7.673	7.232
7.878	7.815			Test details	Mean 1	Mean 2	Mean Diff.	SE of diff.	n1	n2	q	DF
8.735	7.362			+/Y vs. A115V/Y	8.22	7.533	0.6872	0.1516	19	18	6.413	39
8.613	7.037			+/Y vs. A115V/Y; M-OE+/tg	8.22	6.718	1.502	0.2316	19	5	9.171	39
8.629	7.407			A115V/Y vs. A115V/Y; M-OE+/tg	7.533	6.718	0.8147	0.2329	18	5	4.947	39
8.321	7.498
8.36	8.207
8.247	8.439
7.983	7.656
8.31	7.136
8.458	8.367
8.687
Avg. Parietal Length
+/Y	A115V/Y	A115V/Y; M-OE+/tg		Number of families	1
3.363	3.283	3.83		Number of comparisons per family	3
3.712	3.25	3.107		Alpha	0.05
3.292	3.18	4.376
3.638	3.687	3.01		Tukey's multiple comparisons test	Mean Diff.	95.00% CI of diff.	Below threshold?	Summary	Adjusted P Value
3.03	3.864	3.497		+/Y vs. A115V/Y	0.1257	-0.1171 to 0.3685	No	ns	0.4254	A-B
3.597	3.595			+/Y vs. A115V/Y; M-OE+/tg	-0.03316	-0.4042 to 0.3379	No	ns	0.9742	A-C
3.869	3.543			A115V/Y vs. A115V/Y; M-OE+/tg	-0.1588	-0.5320 to 0.2143	No	ns	0.5584	B-C
3.696	3.619
3.87	3.531			Test details	Mean 1	Mean 2	Mean Diff.	SE of diff.	n1	n2	q	DF
3.287	3.831			+/Y vs. A115V/Y	3.531	3.405	0.1257	0.09966	19	18	1.783	39
3.814	3.434			+/Y vs. A115V/Y; M-OE+/tg	3.531	3.564	-0.03316	0.1523	19	5	0.3079	39
3.306	3.06			A115V/Y vs. A115V/Y; M-OE+/tg	3.405	3.564	-0.1588	0.1532	18	5	1.466	39
3.688	2.918
3.577	3.51
3.252	3.411
3.732	2.911
3.333	3.268
3.466	3.398
3.564
Avg. Interparietal Length
+/Y	A115V/Y	A115V/Y; M-OE+/tg		Number of families	1
3.174	3.249	2.87		Number of comparisons per family	3
3.169	3.471	3.604		Alpha	0.05
2.709	3.122	2.99
2.883	3.117	3.292		Tukey's multiple comparisons test	Mean Diff.	95.00% CI of diff.	Below threshold?	Summary	Adjusted P Value
3.206	2.659	3.613		+/Y vs. A115V/Y	-0.01401	-0.1912 to 0.1632	No	ns	0.9798	A-B
3.438	2.911			+/Y vs. A115V/Y; M-OE+/tg	-0.2316	-0.5024 to 0.03922	No	ns	0.1065	A-C
3.335	3.039			A115V/Y vs. A115V/Y; M-OE+/tg	-0.2176	-0.4899 to 0.05479	No	ns	0.1394	B-C
2.706	3.121
2.767	3.063			Test details	Mean 1	Mean 2	Mean Diff.	SE of diff.	n1	n2	q	DF
2.784	2.823			+/Y vs. A115V/Y	3.042	3.056	-0.01401	0.07274	19	18	0.2724	39
2.911	2.975			+/Y vs. A115V/Y; M-OE+/tg	3.042	3.274	-0.2316	0.1112	19	5	2.946	39
2.939	3.223			A115V/Y vs. A115V/Y; M-OE+/tg	3.056	3.274	-0.2176	0.1118	18	5	2.752	39
3.259	2.987
2.983	3.105
3.182	3.106
3.155	3.176
2.93	3.084
3.22	2.781
3.052
Avg. Nasal Width
+/Y	A115V/Y	A115V/Y; M-OE+/tg		Number of families	1
2.524	2.403	2.641		Number of comparisons per family	3
2.466	2.545	2.505		Alpha	0.05
2.47	2.501	2.484
2.544	2.368	2.636		Tukey's multiple comparisons test	Mean Diff.	95.00% CI of diff.	Below threshold?	Summary	Adjusted P Value
2.566	2.457	2.402		+/Y vs. A115V/Y	0.1546	0.07563 to 0.2335	Yes	****	<0.0001	A-B
2.667	2.659			+/Y vs. A115V/Y; M-OE+/tg	0.1091	-0.01155 to 0.2297	No	ns	0.0832	A-C
2.723	2.476			A115V/Y vs. A115V/Y; M-OE+/tg	-0.04549	-0.1668 to 0.07584	No	ns	0.6352	B-C
2.715	2.471
2.653	2.46			Test details	Mean 1	Mean 2	Mean Diff.	SE of diff.	n1	n2	q	DF
2.728	2.603			+/Y vs. A115V/Y	2.643	2.488	0.1546	0.0324	19	18	6.746	39
2.764	2.485			+/Y vs. A115V/Y; M-OE+/tg	2.643	2.534	0.1091	0.04952	19	5	3.116	39
2.653	2.553			A115V/Y vs. A115V/Y; M-OE+/tg	2.488	2.534	-0.04549	0.0498	18	5	1.292	39
2.607	2.265
2.576	2.561
2.796	2.487
2.825	2.534
2.636	2.566
2.62	2.392
2.678
Avg. Frontal Width
+/Y	A115V/Y	A115V/Y; M-OE+/tg		Number of families	1
5.817	5.891	5.924		Number of comparisons per family	3
6.012	5.99	6.154		Alpha	0.05
5.969	5.791	6.14
5.691	6.049	5.595		Tukey's multiple comparisons test	Mean Diff.	95.00% CI of diff.	Below threshold?	Summary	Adjusted P Value
6.353	5.722	5.868		+/Y vs. A115V/Y	-0.06633	-0.2245 to 0.09185	No	ns	0.5679	A-B
5.779	5.947			+/Y vs. A115V/Y; M-OE+/tg	-0.2003	-0.4420 to 0.04140	No	ns	0.1211	A-C
5.808	5.648			A115V/Y vs. A115V/Y; M-OE+/tg	-0.134	-0.3771 to 0.1091	No	ns	0.3806	B-C
5.794	5.774
5.376	5.72			Test details	Mean 1	Mean 2	Mean Diff.	SE of diff.	n1	n2	q	DF
5.304	5.71			+/Y vs. A115V/Y	5.736	5.802	-0.06633	0.06492	19	18	1.445	39
5.562	6.019			+/Y vs. A115V/Y; M-OE+/tg	5.736	5.936	-0.2003	0.09921	19	5	2.855	39
5.879	5.957			A115V/Y vs. A115V/Y; M-OE+/tg	5.802	5.936	-0.134	0.09978	18	5	1.899	39
5.714	5.674
5.614	5.594
5.579	5.872
5.752	5.711
5.661	5.762
5.65	5.609
5.668
Avg. Interparietal Width
+/Y	A115V/Y	A115V/Y; M-OE+/tg		Number of families	1
7.439	7.742	7.864		Number of comparisons per family	3
7.439	7.091	8.303		Alpha	0.05
7.385	7.376	6.887
7.933	7.821	7.633		Tukey's multiple comparisons test	Mean Diff.	95.00% CI of diff.	Below threshold?	Summary	Adjusted P Value
8.088	7.808	8.587		+/Y vs. A115V/Y	0.4746	-0.05165 to 1.001	No	ns	0.0842	A-B
7.983	7.488			+/Y vs. A115V/Y; M-OE+/tg	0.09109	-0.7130 to 0.8952	No	ns	0.9589	A-C
8.671	7.561			A115V/Y vs. A115V/Y; M-OE+/tg	-0.3835	-1.192 to 0.4253	No	ns	0.4867	B-C
7.968	7.509
7.658	7.652			Test details	Mean 1	Mean 2	Mean Diff.	SE of diff.	n1	n2	q	DF
8.297	7.869			+/Y vs. A115V/Y	7.946	7.471	0.4746	0.216	19	18	3.107	39
8.188	7.974			+/Y vs. A115V/Y; M-OE+/tg	7.946	7.855	0.09109	0.3301	19	5	0.3903	39
7.895	7.387			A115V/Y vs. A115V/Y; M-OE+/tg	7.471	7.855	-0.3835	0.332	18	5	1.634	39
8.289	4.172
7.492	8.045
7.988	7.601
8.667	7.659
7.706	7.832
7.791	7.897
8.095
Distance bet. L/R Anterolateral corners
+/Y	A115V/Y	A115V/Y; M-OE+/tg		Number of families	1
5.272	4.751	5.701		Number of comparisons per family	3
5.2	5.32	5.755		Alpha	0.05
5.309	5.324	5.63
5.262	5.748	5.649		Tukey's multiple comparisons test	Mean Diff.	95.00% CI of diff.	Below threshold?	Summary	Adjusted P Value
5.058	5.5	5.681		+/Y vs. A115V/Y	-0.1608	-0.3375 to 0.01585	No	ns	0.0807	A-B
5.489	5.407			+/Y vs. A115V/Y; M-OE+/tg	-0.3625	-0.6324 to -0.09249	Yes	**	0.0062	A-C
4.91	5.611			A115V/Y vs. A115V/Y; M-OE+/tg	-0.2016	-0.4732 to 0.06988	No	ns	0.1799	B-C
5.566	5.569
5.272	5.245			Test details	Mean 1	Mean 2	Mean Diff.	SE of diff.	n1	n2	q	DF
5.505	5.766			+/Y vs. A115V/Y	5.321	5.482	-0.1608	0.07251	19	18	3.136	39
5.095	5.829			+/Y vs. A115V/Y; M-OE+/tg	5.321	5.683	-0.3625	0.1108	19	5	4.626	39
5.55	5.936			A115V/Y vs. A115V/Y; M-OE+/tg	5.482	5.683	-0.2016	0.1115	18	5	2.559	39
5.23	5.532
5.359	5.424
5.421	5.359
5.463	5.603
5.428	5.633
5.359	5.111
5.346
