# Supplementary material for: Mutations in Hcfc1 and Ronin result in an inborn error of cobalamin metabolism and ribosomopathy
Source: Nat Commun. 2022 Jan 10;13:134. doi: 10.1038/s41467-021-27759-7 (PMC8748873; doi:10.1038/s41467-021-27759-7)
Supplement: Supplementary file 5 — Source data [file 41467_2021_27759_MOESM5_ESM.zip › Figure 4.xlsx]

## Sheet: Fig 4c
Nasal Angle (degrees)
+/+	A115V/Y
0.995	19.786
0.413	1.891
3.674	19.355
0.697	2.592
5.593	11.986
0.825	18.994
0.445	1.696
15.122	20.566
2.139	12.007
3.959	1.847
2.748	3.584
3.507	1.998
2.297	3.649
0.008	1.588
3.592	5.126
3.562	13.298
1.369	6.54
0.836	1.945
1.812
Table Analyzed	Nasal Angle
Column B	A115V/Y
vs.	vs.
Column A	+/+
Unpaired t test
P value	0.006
P value summary	**
Significantly different (P < 0.05)?	Yes
One- or two-tailed P value?	Two-tailed
t, df	t=2.924, df=35
How big is the difference?
Mean of column A	2.821
Mean of column B	8.247
Difference between means (B - A) ± SEM	5.426 ± 1.856
95% confidence interval	1.659 to 9.194
R squared (eta squared)	0.1964
F test to compare variances
F, DFn, Dfd	4.791, 17, 18
P value	0.0019
P value summary	**
Significantly different (P < 0.05)?	Yes
Data analyzed
Sample size, column A	19
Sample size, column B	18

## Sheet: Fig 4d
Centroid size
+/+	A115V/Y
6.71371	6.6504
7.34709	6.97857
6.87225	6.70898
7.03517	6.74886
7.07736	6.57657
7.12465	6.72291
7.29379	6.77355
6.67683	6.86065
6.91071	7.03469
6.90575	7.09811
7.0257	6.5438
6.96793	6.87184
7.15088	6.91173
7.00178
7.09485
7.1218
6.95545
Table Analyzed	Data 1
Column B	A115V/Y
vs.	vs.
Column A	+/+
Unpaired t test
P value	0.0028
P value summary	**
Significantly different (P < 0.05)?	Yes
One- or two-tailed P value?	Two-tailed
t, df	t=3.277, df=28
How big is the difference?
Mean of column A	7.016
Mean of column B	6.806
Difference between means (B - A) ± SEM	-0.2100 ± 0.06408
95% confidence interval	-0.3413 to -0.07875
R squared (eta squared)	0.2772
F test to compare variances
F, DFn, Dfd	1.054, 16, 12
P value	0.9444
P value summary	ns
Significantly different (P < 0.05)?	No
Data analyzed
Sample size, column A	17
Sample size, column B	13
