# Supplementary material for: Mutations in Hcfc1 and Ronin result in an inborn error of cobalamin metabolism and ribosomopathy
Source: Nat Commun. 2022 Jan 10;13:134. doi: 10.1038/s41467-021-27759-7 (PMC8748873; doi:10.1038/s41467-021-27759-7)
Supplement: Supplementary file 5 — Source data [file 41467_2021_27759_MOESM5_ESM.zip › Figure 9.xlsx]

## Sheet: Fig 9c
+/Y; +/+	A115V/Y; +/+	+/Y, +/Bst	A115V/Y; +/Bst
8.11	6.59	6.35	4.35
6.5	5.9	7	4.1
8.58	10.27	8.37	5.7
12.49	7.37	8.83
13.6	9.92	4.05
13.02	9.57	8.16
12.88	9.56	10.06
9.88	9.74	7.15
10.15	10.68
11.38	10.66
7.68	8.52
12.7	8.07
13.21	6.09
12.77	5.45
7.35
9.56
8.87
11.44
10.86
10.71
9.88
10.47
9.68
8.75
7.51
7.52
Table Analyzed	Data 1
Data sets analyzed	A-D
ANOVA summary
F	9.956
P value	<0.0001
P value summary	****
Significant diff. among means (P < 0.05)?	Yes
R squared	0.3886
Brown-Forsythe test
F (DFn, DFd)	1.272 (3, 47)
P value	0.295
P value summary	ns
Are SDs significantly different (P < 0.05)?	No
Bartlett's test
Bartlett's statistic (corrected)
P value
P value summary
Are SDs significantly different (P < 0.05)?
ANOVA table	SS	DF	MS	F (DFn, DFd)	P value
Treatment (between columns)	115.5	3	38.51	F (3, 47) = 9.956	P<0.0001
Residual (within columns)	181.8	47	3.868
Total	297.3	50
Data summary
Number of treatments (columns)	4
Number of values (total)	51
Number of families	1
Number of comparisons per family	6
Alpha	0.05
Tukey's multiple comparisons test	Mean Diff.	95.00% CI of diff.	Below threshold?	Summary	Adjusted P Value
+/Y; +/+ vs. A115V/Y; +/+	1.757	0.02057 to 3.493	Yes	*	0.0464	A-B
+/Y; +/+ vs. +/Y, +/Bst	2.717	0.5994 to 4.835	Yes	**	0.007	A-C
+/Y; +/+ vs. A115V/Y; +/Bst	5.497	2.303 to 8.691	Yes	***	0.0002	A-D
A115V/Y; +/+ vs. +/Y, +/Bst	0.9602	-1.361 to 3.282	No	ns	0.6904	B-C
A115V/Y; +/+ vs. A115V/Y; +/Bst	3.74	0.4071 to 7.072	Yes	*	0.0223	B-D
+/Y, +/Bst vs. A115V/Y; +/Bst	2.78	-0.7667 to 6.326	No	ns	0.1721	C-D
Test details	Mean 1	Mean 2	Mean Diff.	SE of diff.	n1	n2	q	DF
+/Y; +/+ vs. A115V/Y; +/+	10.21	8.456	1.757	0.652	26	14	3.811	47
+/Y; +/+ vs. +/Y, +/Bst	10.21	7.496	2.717	0.7952	26	8	4.833	47
+/Y; +/+ vs. A115V/Y; +/Bst	10.21	4.717	5.497	1.199	26	3	6.482	47
A115V/Y; +/+ vs. +/Y, +/Bst	8.456	7.496	0.9602	0.8717	14	8	1.558	47
A115V/Y; +/+ vs. A115V/Y; +/Bst	8.456	4.717	3.74	1.251	14	3	4.227	47
+/Y, +/Bst vs. A115V/Y; +/Bst	7.496	4.717	2.78	1.332	8	3	2.952	47

## Sheet: Fig 9e
+/Y; +/+	A115V/Y; +/+	+/Y; +/Bst	A115V/Y; +/Bst
6.41	6.818	2.435	1.112
6.756	6.624	1.234	0.702
6.325	5.495	1.884	2.559
7.686		1.635
7.298		1.909
5.152
6.475
6.947
6.829
Table Analyzed	Data 1
Data sets analyzed	A-D
ANOVA summary
F	79.1
P value	<0.0001
P value summary	****
Significant diff. among means (P < 0.05)?	Yes
R squared	0.9368
Brown-Forsythe test
F (DFn, DFd)	0.2783 (3, 16)
P value	0.8402
P value summary	ns
Are SDs significantly different (P < 0.05)?	No
Bartlett's test
Bartlett's statistic (corrected)
P value
P value summary
Are SDs significantly different (P < 0.05)?
ANOVA table	SS	DF	MS	F (DFn, DFd)	P value
Treatment (between columns)	115	3	38.34	F (3, 16) = 79.10	P<0.0001
Residual (within columns)	7.755	16	0.4847
Total	122.8	19
Data summary
Number of treatments (columns)	4
Number of values (total)	20
Number of families	1
Number of comparisons per family	6
Alpha	0.05
Tukey's multiple comparisons test	Mean Diff.	95.00% CI of diff.	Below threshold?	Summary	Adjusted P Value
+/Y; +/+ vs. A115V/Y; +/+	0.3408	-0.9871 to 1.669	No	ns	0.8819	A-B
+/Y; +/+ vs. +/Y; +/Bst	4.834	3.723 to 5.945	Yes	****	<0.0001	A-C
+/Y; +/+ vs. A115V/Y; +/Bst	5.195	3.868 to 6.523	Yes	****	<0.0001	A-D
A115V/Y; +/+ vs. +/Y; +/Bst	4.493	3.038 to 5.948	Yes	****	<0.0001	B-C
A115V/Y; +/+ vs. A115V/Y; +/Bst	4.855	3.228 to 6.481	Yes	****	<0.0001	B-D
+/Y; +/Bst vs. A115V/Y; +/Bst	0.3617	-1.093 to 1.816	No	ns	0.8911	C-D
Test details	Mean 1	Mean 2	Mean Diff.	SE of diff.	n1	n2	q	DF
+/Y; +/+ vs. A115V/Y; +/+	6.653	6.312	0.3408	0.4641	9	3	1.038	16
+/Y; +/+ vs. +/Y; +/Bst	6.653	1.819	4.834	0.3883	9	5	17.6	16
+/Y; +/+ vs. A115V/Y; +/Bst	6.653	1.458	5.195	0.4641	9	3	15.83	16
A115V/Y; +/+ vs. +/Y; +/Bst	6.312	1.819	4.493	0.5084	3	5	12.5	16
A115V/Y; +/+ vs. A115V/Y; +/Bst	6.312	1.458	4.855	0.5684	3	3	12.08	16
+/Y; +/Bst vs. A115V/Y; +/Bst	1.819	1.458	0.3617	0.5084	5	3	1.006	16
