# Supplementary material for: Mutations in Hcfc1 and Ronin result in an inborn error of cobalamin metabolism and ribosomopathy
Source: Nat Commun. 2022 Jan 10;13:134. doi: 10.1038/s41467-021-27759-7 (PMC8748873; doi:10.1038/s41467-021-27759-7)
Supplement: Supplementary file 5 — Source data [file 41467_2021_27759_MOESM5_ESM.zip › Supp Fig 6.xlsx]

## Sheet: Ext Data Fig 6b
+/+	+/F80L	F80L/F80L		Table Analyzed	Data 1
326.769	399.005	341.43		Data sets analyzed	A-C
331.713	325.846	344.862
298.656	272.948	227.179		ANOVA summary
				F	0.2019
				P value	0.8225
				P value summary	ns
				Significant diff. among means (P < 0.05)?	No
				R squared	0.06305
				Brown-Forsythe test
				F (DFn, DFd)	0.4504 (2, 6)
				P value	0.6573
				P value summary	ns
				Are SDs significantly different (P < 0.05)?	No
				Bartlett's test
				Bartlett's statistic (corrected)
				P value
				P value summary
				Are SDs significantly different (P < 0.05)?
				ANOVA table	SS	DF	MS	F (DFn, DFd)	P value
				Treatment (between columns)	1186	2	592.9	F (2, 6) = 0.2019	P=0.8225
				Residual (within columns)	17621	6	2937
				Total	18807	8
				Data summary
				Number of treatments (columns)	3
				Number of values (total)	9
				Number of families	1
				Number of comparisons per family	3
				Alpha	0.05
				Tukey's multiple comparisons test	Mean Diff.	95.00% CI of diff.	Below threshold?	Summary	Adjusted P Value
				+/+ vs. +/F80L	-13.55	-149.3 to 122.2	No	ns	0.95	A-B
				+/+ vs. F80L/F80L	14.56	-121.2 to 150.3	No	ns	0.9427	A-C
				+/F80L vs. F80L/F80L	28.11	-107.7 to 163.9	No	ns	0.807	B-C
				Test details	Mean 1	Mean 2	Mean Diff.	SE of diff.	n1	n2	q	DF
				+/+ vs. +/F80L	319	332.6	-13.55	44.25	3	3	0.4332	6
				+/+ vs. F80L/F80L	319	304.5	14.56	44.25	3	3	0.4652	6
				+/F80L vs. F80L/F80L	332.6	304.5	28.11	44.25	3	3	0.8984	6
