# Supplementary material for: Mutations in Hcfc1 and Ronin result in an inborn error of cobalamin metabolism and ribosomopathy
Source: Nat Commun. 2022 Jan 10;13:134. doi: 10.1038/s41467-021-27759-7 (PMC8748873; doi:10.1038/s41467-021-27759-7)
Supplement: Supplementary file 5 — Source data [file 41467_2021_27759_MOESM5_ESM.zip › Figure 3.xlsx]

## Sheet: Fig 3b
E18.5 weight (grams)
+/+	+/F80L	F80L/F80L
1.15	0.95	1.31
1.34	1.29	0.93
1.3	1.35	0.98
0.92	1.17	0.98
1.14	1.08	0.68
1.09	1.18	0.76
1.29	1.07	0.76
1.26	1.09	0.87
1.23	1.21	0.97
1.28	1.25	1
	1.18	0.94
	1.2
	1.23
	1.19
	1.2
	1.29
	1.15
Table Analyzed	Data 1
Data sets analyzed	A-C
ANOVA summary
F	16.59
P value	<0.0001
P value summary	****
Significant diff. among means (P < 0.05)?	Yes
R squared	0.4867
Brown-Forsythe test
F (DFn, DFd)	0.8546 (2, 35)
P value	0.4342
P value summary	ns
Are SDs significantly different (P < 0.05)?	No
Bartlett's test
Bartlett's statistic (corrected)	3.825
P value	0.1477
P value summary	ns
Are SDs significantly different (P < 0.05)?	No
ANOVA table	SS	DF	MS	F (DFn, DFd)	P value
Treatment (between columns)	0.5416	2	0.2708	F (2, 35) = 16.59	P<0.0001
Residual (within columns)	0.5712	35	0.01632
Total	1.113	37
Data summary
Number of treatments (columns)	3
Number of values (total)	38
Number of families	1
Number of comparisons per family	3
Alpha	0.05
Tukey's multiple comparisons test	Mean Diff.	95.00% CI of diff.	Below threshold?	Summary	Adjusted P Value
+/+ vs. +/F80L	0.01882	-0.1058 to 0.1434	No	ns	0.9276	A-B
+/+ vs. F80L/F80L	0.2745	0.1379 to 0.4112	Yes	****	<0.0001	A-C
+/F80L vs. F80L/F80L	0.2557	0.1347 to 0.3767	Yes	****	<0.0001	B-C
Test details	Mean 1	Mean 2	Mean Diff.	SE of diff.	n1	n2	q	DF
+/+ vs. +/F80L	1.2	1.181	0.01882	0.05091	10	17	0.5229	35
+/+ vs. F80L/F80L	1.2	0.9255	0.2745	0.05582	10	11	6.956	35
+/F80L vs. F80L/F80L	1.181	0.9255	0.2557	0.04944	17	11	7.316	35

## Sheet: Fig 3e
Cortical Thickness (microns)
+/+	F80L/F80L
658.976	652.16
815.764	668.025
872.215	517.523
689.735	620.567
711.762	431.572
	698.957
	786.763
	396.865
	715.859
	617.262
Table Analyzed	cortex
Column B	F80L/F80L
vs.	vs.
Column A	+/+
Unpaired t test
P value	0.0469
P value summary	*
Significantly different (P < 0.05)?	Yes
One- or two-tailed P value?	Two-tailed
t, df	t=2.195, df=13
How big is the difference?
Mean of column A	749.7
Mean of column B	610.6
Difference between means (B - A) ± SEM	-139.1 ± 63.39
95% confidence interval	-276.1 to -2.189
R squared (eta squared)	0.2704
F test to compare variances
F, DFn, Dfd	1.927, 9, 4
P value	0.5512
P value summary	ns
Significantly different (P < 0.05)?	No
Data analyzed
Sample size, column A	5
Sample size, column B	10

## Sheet: Fig 3f
Nestin										Nestin										Nestin																										AVERAGE
																																	Nestin	Vimentin	Msi1	Sox2	Tbr2	Cux2	Ctip2	Brn2	Gfap	Slc1a3	Aqp4	S100b			Nestin	Vimentin	Msi1
	F80L 1044 WT Pgk1	F80L 1043 Hom Pgk1	MNE	2^GAPDH	2^GOI						F80L 1065 WT Pgk1	F80L 1062 Hom Pgk1	MNE	2^GAPDH	2^GOI						F80L 1058 WT Pgk1	F80L 1057 Hom Pgk1	MNE	2^GAPDH	2^GOI							+/+	1	1	1	1	1	1	1	1	1	1	1	1		+/+	1	1	1
1	23.5847	23.9847	0.757844	1.25802e+07	1.66e+07					1	23.9818	23.4432	1.45255	1.65665e+07	1.14051e+07					1	23.6324	23.9351	0.810755	1.30037e+07	1.60389e+07						1043	F80L/F80L	1.23089	1.25547	1.31855	1.06103	1.34322	1.00559	1.17766	1.46879	0.358082	0.744872	0.644057	0.707998		F80L/F80L	1.30941	1.18301	1.21032
2	23.6949	23.6432	1.03645	1.35788e+07	1.31013e+07					2	23.976	23.4778	1.41245	1.65e+07	1.16818e+07					2	23.6669	23.9708	0.810099	1.33186e+07	1.64407e+07						1065	F80L/F80L	1.70424	0.935398	1.3355	1.26026	2.07828	1.77403	1.43295	1.35029	0.303828	0.870315	0.293729	0.233386
3	23.6254	23.773	0.90273	1.29406e+07	1.43349e+07					3	23.9628	23.4207	1.45603	1.63497e+07	1.1229e+07					3	23.7234	23.9689	0.843519	1.38504e+07	1.64198e+07						1057	F80L/F80L	0.993106	1.35817	0.976919	0.937916	1.00053	0.854836	0.921383	0.975891	0.473772	0.726286	0.657255	0.803943
																																															error
																																															Nestin	Vimentin	Msi1
							Standard Error (not standard deviation)										Standard Error (not standard deviation)										Standard Error (not standard deviation)																			+/+
avg	23.635	23.8003	0.891721	1.30267e+07	1.46085e+07	2ln	(2ln*se1)^2 + (2ln*se2)^2	left cat sqrt		avg	23.9735	23.4472	1.44021	1.64718e+07	1.14371e+07	2ln	(2ln*se1)^2 + (2ln*se2)^2	left cat sqrt		avg	23.6743	23.9583	0.821311	1.33864e+07	1.62988e+07	2ln	(2ln*se1)^2 + (2ln*se2)^2	left cat sqrt																		F80L/F80L	0.362009	0.220503	0.202311
se	0.0322084	0.0996341				0.693147	0.00526784	0.0725799		se	0.00562958	0.0166095				0.693147	0.000147771	0.0121561		se	0.026559	0.0116183				0.693147	0.000403756	0.0200937
sd	0.0557204	0.172367								sd	0.00973917	0.0287344								sd	0.045947	0.0200997
sqrt of 3	1.73	1.73								sqrt of 3	1.73	1.73								sqrt of 3	1.73	1.73																									p-value
																																															Nestin	Vimentin	Msi1
	F80L 1044 WT gene of interest	F80L 1043 Hom gene of interest	MNE	2^GAPDH	2^GOI						F80L 1065 WT gene of interest	F80L 1062 Hom gene of interest	MNE	2^GAPDH	2^GOI						F80L 1058 WT gene of interest	F80L 1057 Hom gene of interest	MNE	2^GAPDH	2^GOI																						0.276918	0.287129	0.213559
1	27.5552	27.5415	1.00958	1.97218e+08	1.95347e+08					1	28.323	27.0804	2.36626	3.35791e+08	1.41908e+08					1	27.9237	28.2245	0.811777	2.546e+08	3.13632e+08
2	27.696	27.4953	1.14927	2.17437e+08	1.89195e+08					2	28.3447	26.9811	2.57317	3.40872e+08	1.32472e+08					2	27.9777	28.2183	0.846417	2.64322e+08	3.12283e+08
3	27.6723	27.4837	1.13967	2.13895e+08	1.87683e+08					3	28.3474	27.0673	2.42848	3.41516e+08	1.4063e+08					3	27.9085	28.249	0.789746	2.51938e+08	3.19011e+08
							Standard Error (not standard deviation)										Standard Error (not standard deviation)										Standard Error (not standard deviation)
avg	27.6412	27.5068	1.09761	2.09328e+08	1.90713e+08	2ln	(2ln*se1)^2 + (2ln*se2)^2	left cat sqrt		avg	28.3383	27.0429	2.45445	3.39384e+08	1.38272e+08	2ln	(2ln*se1)^2 + (2ln*se2)^2	left cat sqrt		avg	27.9366	28.2306	0.815648	2.56898e+08	3.14962e+08	2ln	(2ln*se1)^2 + (2ln*se2)^2	left cat sqrt
se	0.0435792	0.0176595				0.693147	0.00106228	0.0325927		se	0.00772493	0.0311801				0.693147	0.000495766	0.0222658		se	0.021035	0.00939812				0.693147	0.000255022	0.0159694
sd	0.0753921	0.0305509								sd	0.0133641	0.0539415								sd	0.0363905	0.0162588
sqrt of 3	1.73	1.73								sqrt of 3	1.73	1.73								sqrt of 3	1.73	1.73
	control	Mutant	Standard Error	p value							control	Mutant	Standard Error	p value							control	Mutant	Standard Error	p value
Relative ratio of expression for Gene of interest	1	1.23089	0.0795621	0.0953303						Relative ratio of expression for Gene of interest	1	1.70424	0.025368	8.58694e-05						Relative ratio of expression for Gene of interest	1	0.993106	0.0256667	0.796202
Vimentin										Vimentin										Vimentin
	F80L 1044 WT Pgk1	F80L 1043 Hom Pgk1	MNE	2^GAPDH	2^GOI						F80L 1065 WT Pgk1	F80L 1062 Hom Pgk1	MNE	2^GAPDH	2^GOI						F80L 1058 WT Pgk1	F80L 1057 Hom Pgk1	MNE	2^GAPDH	2^GOI
1	23.4947	23.7116	0.860371	1.18195e+07	1.37377e+07					1	23.8533	23.3365	1.43071	1.51547e+07	1.05925e+07					1	23.6324	23.9351	0.810755	1.30037e+07	1.60389e+07
2	23.6205	23.6487	0.980609	1.28965e+07	1.31515e+07					2	23.8311	23.326	1.4192	1.49238e+07	1.05157e+07					2	23.6669	23.9708	0.810099	1.33186e+07	1.64407e+07
3	23.731	23.8109	0.946135	1.39235e+07	1.47161e+07					3	23.7708	23.4126	1.28182	1.43126e+07	1.11658e+07					3	23.7234	23.9689	0.843519	1.38504e+07	1.64198e+07
							Standard Error (not standard deviation)										Standard Error (not standard deviation)										Standard Error (not standard deviation)
avg	23.6154	23.7238	0.927637	1.28511e+07	1.38535e+07	2ln	(2ln*se1)^2 + (2ln*se2)^2	left cat sqrt		avg	23.8184	23.3584	1.37554	1.47927e+07	1.07541e+07	2ln	(2ln*se1)^2 + (2ln*se2)^2	left cat sqrt		avg	23.6743	23.9583	0.821311	1.33864e+07	1.62988e+07	2ln	(2ln*se1)^2 + (2ln*se2)^2	left cat sqrt
se	0.0683558	0.0472618				0.693147	0.00331811	0.057603		se	0.0246761	0.0273004				0.693147	0.00065064	0.0255076		se	0.026559	0.0116183				0.693147	0.000403756	0.0200937
sd	0.118256	0.081763								sd	0.0426897	0.0472297								sd	0.045947	0.0200997
sqrt of 3	1.73	1.73								sqrt of 3	1.73	1.73								sqrt of 3	1.73	1.73
	F80L 1044 WT gene of interest	F80L 1043 Hom gene of interest	MNE	2^GAPDH	2^GOI						F80L 1065 WT gene of interest	F80L 1062 Hom gene of interest	MNE	2^GAPDH	2^GOI						F80L 1058 WT gene of interest	F80L 1057 Hom gene of interest	MNE	2^GAPDH	2^GOI
1	23.7455	23.5818	1.12016	1.40636e+07	1.2555e+07					1	23.641	23.1764	1.37986	1.3081e+07	9.47992e+06					1	24.202	24.0057	1.1458	1.92992e+07	1.68434e+07
2	23.8733	23.6952	1.13137	1.53669e+07	1.35825e+07					2	23.4944	23.2286	1.20227	1.1817e+07	9.82892e+06					2	24.2282	24.0098	1.16346	1.96528e+07	1.68917e+07
3	23.8592	23.5414	1.24642	1.52176e+07	1.2209e+07					3	23.5538	23.1931	1.28402	1.2314e+07	9.59018e+06					3	24.0846	24.0264	1.04118	1.77907e+07	1.7087e+07
							Standard Error (not standard deviation)										Standard Error (not standard deviation)										Standard Error (not standard deviation)
avg	23.826	23.6061	1.16462	1.48711e+07	1.27691e+07	2ln	(2ln*se1)^2 + (2ln*se2)^2	left cat sqrt		avg	23.563	23.1994	1.28668	1.23932e+07	9.63191e+06	2ln	(2ln*se1)^2 + (2ln*se2)^2	left cat sqrt		avg	24.1716	24.014	1.11548	1.88967e+07	1.69404e+07	2ln	(2ln*se1)^2 + (2ln*se2)^2	left cat sqrt
se	0.0405263	0.0460987				0.693147	0.00181009	0.0425452		se	0.0426219	0.0153972				0.693147	0.000986706	0.0314119		se	0.0442098	0.00633528				0.693147	0.000958333	0.0309569
sd	0.0701105	0.0797507								sd	0.0737359	0.0266371								sd	0.076483	0.01096
sqrt of 3	1.73	1.73								sqrt of 3	1.73	1.73								sqrt of 3	1.73	1.73
	control	Mutant	Standard Error	p value							control	Mutant	Standard Error	p value							control	Mutant	Standard Error	p value
Relative ratio of expression for Gene of interest	1	1.25547	0.0716114	0.0117325						Relative ratio of expression for Gene of interest	1	0.935398	0.0404641	0.275539						Relative ratio of expression for Gene of interest	1	1.35817	0.0369065	0.0017464
Msi1										Msi1										Msi1
	F80L 1044 WT Pgk1	F80L 1043 Hom Pgk1	MNE	2^GAPDH	2^GOI						F80L 1065 WT Pgk1	F80L 1062 Hom Pgk1	MNE	2^GAPDH	2^GOI						F80L 1058 WT gene of interest	F80L 1057 Hom gene of interest	MNE	2^GAPDH	2^GOI
1	23.5847	23.9847	0.757844	1.25802e+07	1.66e+07					1	23.9818	23.4432	1.45255	1.65665e+07	1.14051e+07					1	23.6324	23.9351	0.810755	1.30037e+07	1.60389e+07
2	23.6949	23.6432	1.03645	1.35788e+07	1.31013e+07					2	23.976	23.4778	1.41245	1.65e+07	1.16818e+07					2	23.6669	23.9708	0.810099	1.33186e+07	1.64407e+07
3	23.6254	23.773	0.90273	1.29406e+07	1.43349e+07					3	23.9628	23.4207	1.45603	1.63497e+07	1.1229e+07					3	23.7234	23.9689	0.843519	1.38504e+07	1.64198e+07
							Standard Error (not standard deviation)										Standard Error (not standard deviation)										Standard Error (not standard deviation)
avg	23.635	23.8003	0.891721	1.30267e+07	1.46085e+07	2ln	(2ln*se1)^2 + (2ln*se2)^2	left cat sqrt		avg	23.9735	23.4472	1.44021	1.64718e+07	1.14371e+07	2ln	(2ln*se1)^2 + (2ln*se2)^2	left cat sqrt		avg	23.6743	23.9583	0.821311	1.33864e+07	1.62988e+07	2ln	(2ln*se1)^2 + (2ln*se2)^2	left cat sqrt
se	0.0322084	0.0996341				0.693147	0.00526784	0.0725799		se	0.00562958	0.0166095				0.693147	0.000147771	0.0121561		se	0.026559	0.0116183				0.693147	0.000403756	0.0200937
sd	0.0557204	0.172367								sd	0.00973917	0.0287344								sd	0.045947	0.0200997
sqrt of 3	1.73	1.73								sqrt of 3	1.73	1.73								sqrt of 3	1.73	1.73
	F80L 1044 WT gene of interest	F80L 1043 Hom gene of interest	MNE	2^GAPDH	2^GOI						F80L 1065 WT gene of interest	F80L 1062 Hom gene of interest	MNE	2^GAPDH	2^GOI						F80L 1058 WT gene of interest	F80L 1057 Hom gene of interest	MNE	2^GAPDH	2^GOI
1	25.2781	24.9771	1.23201	4.06888e+07	3.30264e+07					1	25.9561	25.0398	1.88724	6.50988e+07	3.44941e+07					1	25.6492	25.9597	0.80635	5.26243e+07	6.52623e+07
2	25.3429	24.8905	1.36825	4.25562e+07	3.11027e+07					2	25.9886	25.0392	1.93105	6.65811e+07	3.44792e+07					2	25.706	25.9778	0.828267	5.4735e+07	6.60838e+07
3	25.2854	25.3378	0.964275	4.08933e+07	4.24083e+07					3	25.9875	25.0222	1.95247	6.65315e+07	3.40756e+07					3	25.6266	25.9973	0.7734	5.18046e+07	6.69829e+07
							Standard Error (not standard deviation)										Standard Error (not standard deviation)										Standard Error (not standard deviation)
avg	25.3021	25.0685	1.17578	4.13711e+07	3.5186e+07	2ln	(2ln*se1)^2 + (2ln*se2)^2	left cat sqrt		avg	25.9774	25.0338	1.9234	6.60669e+07	3.43491e+07	2ln	(2ln*se1)^2 + (2ln*se2)^2	left cat sqrt		avg	25.6606	25.9783	0.802354	5.30404e+07	6.61059e+07	2ln	(2ln*se1)^2 + (2ln*se2)^2	left cat sqrt
se	0.020504	0.137135				0.693147	0.00923739	0.0961113		se	0.0106655	0.00577581				0.693147	7.06807e-05	0.00840718		se	0.0236379	0.0108533				0.693147	0.000325048	0.0180291
sd	0.0354719	0.237243								sd	0.0184513	0.00999215								sd	0.0408936	0.0187762
sqrt of 3	1.73	1.73								sqrt of 3	1.73	1.73								sqrt of 3	1.73	1.73
	control	Mutant	Standard Error	p value							control	Mutant	Standard Error	p value							control	Mutant	Standard Error	p value
Relative ratio of expression for Gene of interest	1	1.31855	0.120438	0.113875						Relative ratio of expression for Gene of interest	1	1.3355	0.0147801	3.44354e-05						Relative ratio of expression for Gene of interest	1	0.976919	0.0269964	0.387494
Sox2										Sox2										Sox2
	F80L 1044 WT Pgk1	F80L 1043 Hom Pgk1	MNE	2^GAPDH	2^GOI						F80L 1065 WT Pgk1	F80L 1062 Hom Pgk1	MNE	2^GAPDH	2^GOI						F80L 1058 WT Pgk1	F80L 1057 Hom Pgk1	MNE	2^GAPDH	2^GOI
1	23.4947	23.7116	0.860371	1.18195e+07	1.37377e+07					1	23.8533	23.3365	1.43071	1.51547e+07	1.05925e+07					1	23.6324	23.9351	0.810755	1.30037e+07	1.60389e+07
2	23.6205	23.6487	0.980609	1.28965e+07	1.31515e+07					2	23.8311	23.326	1.4192	1.49238e+07	1.05157e+07					2	23.6669	23.9708	0.810099	1.33186e+07	1.64407e+07
3	23.731	23.8109	0.946135	1.39235e+07	1.47161e+07					3	23.7708	23.4126	1.28182	1.43126e+07	1.11658e+07					3	23.7234	23.9689	0.843519	1.38504e+07	1.64198e+07
							Standard Error (not standard deviation)										Standard Error (not standard deviation)										Standard Error (not standard deviation)
avg	23.6154	23.7238	0.927637	1.28511e+07	1.38535e+07	2ln	(2ln*se1)^2 + (2ln*se2)^2	left cat sqrt		avg	23.8184	23.3584	1.37554	1.47927e+07	1.07541e+07	2ln	(2ln*se1)^2 + (2ln*se2)^2	left cat sqrt		avg	23.6743	23.9583	0.821311	1.33864e+07	1.62988e+07	2ln	(2ln*se1)^2 + (2ln*se2)^2	left cat sqrt
se	0.0683558	0.0472618				0.693147	0.00331811	0.057603		se	0.0246761	0.0273004				0.693147	0.00065064	0.0255076		se	0.026559	0.0116183				0.693147	0.000403756	0.0200937
sd	0.118256	0.081763								sd	0.0426897	0.0472297								sd	0.045947	0.0200997
sqrt of 3	1.73	1.73								sqrt of 3	1.73	1.73								sqrt of 3	1.73	1.73
	F80L 1044 WT gene of interest	F80L 1043 Hom gene of interest	MNE	2^GAPDH	2^GOI						F80L 1065 WT gene of interest	F80L 1062 Hom gene of interest	MNE	2^GAPDH	2^GOI						F80L 1058 WT gene of interest	F80L 1057 Hom gene of interest	MNE	2^GAPDH	2^GOI
1	25.252	25.3329	0.945491	3.99589e+07	4.22626e+07					1	25.6659	24.9168	1.68081	5.32367e+07	3.16733e+07					1	25.5824	26.0488	0.723762	5.0241e+07	6.94164e+07
2	25.3929	25.2983	1.06776	4.40568e+07	4.12609e+07					2	25.7423	24.8804	1.8174	5.6131e+07	3.08854e+07					2	25.7341	26.0698	0.792403	5.58119e+07	7.04337e+07
3	25.2824	25.3649	0.944457	4.08106e+07	4.32106e+07					3	25.7281	24.958	1.70544	5.55827e+07	3.25914e+07					3	25.7072	26.0345	0.797025	5.47817e+07	6.87327e+07
							Standard Error (not standard deviation)										Standard Error (not standard deviation)										Standard Error (not standard deviation)
avg	25.3091	25.332	0.984248	4.15719e+07	4.22372e+07	2ln	(2ln*se1)^2 + (2ln*se2)^2	left cat sqrt		avg	25.7121	24.9184	1.73354	5.4969e+07	3.1709e+07	2ln	(2ln*se1)^2 + (2ln*se2)^2	left cat sqrt		avg	25.6745	26.051	0.77032	5.35558e+07	6.95241e+07	2ln	(2ln*se1)^2 + (2ln*se2)^2	left cat sqrt
se	0.0428402	0.0192563				0.693147	0.00105992	0.0325565		se	0.0234851	0.0224336				0.693147	0.00050679	0.022512		se	0.0467938	0.0102547				0.693147	0.00110255	0.0332047
sd	0.0741136	0.0333135								sd	0.0406293	0.0388101								sd	0.0809533	0.0177406
sqrt of 3	1.73	1.73								sqrt of 3	1.73	1.73								sqrt of 3	1.73	1.73
	control	Mutant	Standard Error	p value							control	Mutant	Standard Error	p value							control	Mutant	Standard Error	p value
Relative ratio of expression for Gene of interest	1	1.06103	0.0661667	0.354434						Relative ratio of expression for Gene of interest	1	1.26026	0.034021	0.00495427						Relative ratio of expression for Gene of interest	1	0.937916	0.0388112	0.126033
Cux2										Cux2										Cux2
	F80L 1044 WT Pgk1	F80L 1043 Hom Pgk1	MNE	2^GAPDH	2^GOI						F80L 1065 WT Pgk1	F80L 1062 Hom Pgk1	MNE	2^GAPDH	2^GOI						F80L 1058 WT Pgk1	F80L 1057 Hom Pgk1	MNE	2^GAPDH	2^GOI
1	23.5847	23.9847	0.757844	1.25802e+07	1.66e+07					1	23.9818	23.4432	1.45255	1.65665e+07	1.14051e+07					1	23.6324	23.9351	0.810755	1.30037e+07	1.60389e+07
2	23.6949	23.6432	1.03645	1.35788e+07	1.31013e+07					2	23.976	23.4778	1.41245	1.65e+07	1.16818e+07					2	23.6669	23.9708	0.810099	1.33186e+07	1.64407e+07
3	23.6254	23.773	0.90273	1.29406e+07	1.43349e+07					3	23.9628	23.4207	1.45603	1.63497e+07	1.1229e+07					3	23.7234	23.9689	0.843519	1.38504e+07	1.64198e+07
							Standard Error (not standard deviation)										Standard Error (not standard deviation)										Standard Error (not standard deviation)
avg	23.635	23.8003	0.891721	1.30267e+07	1.46085e+07	2ln	(2ln*se1)^2 + (2ln*se2)^2	left cat sqrt		avg	23.9735	23.4472	1.44021	1.64718e+07	1.14371e+07	2ln	(2ln*se1)^2 + (2ln*se2)^2	left cat sqrt		avg	23.6743	23.9583	0.821311	1.33864e+07	1.62988e+07	2ln	(2ln*se1)^2 + (2ln*se2)^2	left cat sqrt
se	0.0322084	0.0996341				0.693147	0.00526784	0.0725799		se	0.00562958	0.0166095				0.693147	0.000147771	0.0121561		se	0.026559	0.0116183				0.693147	0.000403756	0.0200937
sd	0.0557204	0.172367								sd	0.00973917	0.0287344								sd	0.045947	0.0200997
sqrt of 3	1.73	1.73								sqrt of 3	1.73	1.73								sqrt of 3	1.73	1.73
	F80L 1044 WT gene of interest	F80L 1043 Hom gene of interest	MNE	2^GAPDH	2^GOI						F80L 1065 WT gene of interest	F80L 1062 Hom gene of interest	MNE	2^GAPDH	2^GOI						F80L 1058 WT gene of interest	F80L 1057 Hom gene of interest	MNE	2^GAPDH	2^GOI
1	27.0496	27.2253	0.885349	1.3891e+08	1.56899e+08					1	28.2197	26.8168	2.64442	3.12596e+08	1.18209e+08					1	27.526	28.0601	0.690609	1.93268e+08	2.79851e+08
2	27.028	27.1941	0.891235	1.36849e+08	1.5355e+08					2	28.1806	26.8891	2.44782	3.04242e+08	1.24291e+08					2	27.5582	28.0325	0.719803	1.97629e+08	2.7456e+08
3	26.9585	27.0885	0.913796	1.30408e+08	1.42711e+08					3	28.1944	26.8289	2.57661	3.07149e+08	1.19207e+08					3	27.4679	27.9903	0.696185	1.85631e+08	2.6664e+08
							Standard Error (not standard deviation)										Standard Error (not standard deviation)										Standard Error (not standard deviation)
avg	27.012	27.1693	0.89671	1.3534e+08	1.5093e+08	2ln	(2ln*se1)^2 + (2ln*se2)^2	left cat sqrt		avg	28.1982	26.8449	2.55497	3.07976e+08	1.2054e+08	2ln	(2ln*se1)^2 + (2ln*se2)^2	left cat sqrt		avg	27.5174	28.0276	0.702086	1.92112e+08	2.7363e+08	2ln	(2ln*se1)^2 + (2ln*se2)^2	left cat sqrt
se	0.0275241	0.0414291				0.693147	0.00118861	0.0344763		se	0.01146	0.0224065				0.693147	0.000304309	0.0174445		se	0.026473	0.0203123				0.693147	0.000534941	0.0231288
sd	0.0476166	0.0716724								sd	0.0198257	0.0387632								sd	0.0457982	0.0351403
sqrt of 3	1.73	1.73								sqrt of 3	1.73	1.73								sqrt of 3	1.73	1.73
	control	Mutant	Standard Error	p value							control	Mutant	Standard Error	p value							control	Mutant	Standard Error	p value
Relative ratio of expression for Gene of interest	1	1.00559	0.0803521	0.979464						Relative ratio of expression for Gene of interest	1	1.77403	0.0212622	4.70391e-05						Relative ratio of expression for Gene of interest	1	0.854836	0.0306382	0.0011014
Ctip2										Ctip2										Ctip2
	F80L 1044 WT Pgk1	F80L 1043 Hom Pgk1	MNE	2^GAPDH	2^GOI						F80L 1065 WT Pgk1	F80L 1062 Hom Pgk1	MNE	2^GAPDH	2^GOI						F80L 1058 WT Pgk1	F80L 1057 Hom Pgk1	MNE	2^GAPDH	2^GOI
1	23.5847	23.9847	0.757844	1.25802e+07	1.66e+07					1	23.9818	23.4432	1.45255	1.65665e+07	1.14051e+07					1	23.6324	23.9351	0.810755	1.30037e+07	1.60389e+07
2	23.6949	23.6432	1.03645	1.35788e+07	1.31013e+07					2	23.976	23.4778	1.41245	1.65e+07	1.16818e+07					2	23.6669	23.9708	0.810099	1.33186e+07	1.64407e+07
3	23.6254	23.773	0.90273	1.29406e+07	1.43349e+07					3	23.9628	23.4207	1.45603	1.63497e+07	1.1229e+07					3	23.7234	23.9689	0.843519	1.38504e+07	1.64198e+07
							Standard Error (not standard deviation)										Standard Error (not standard deviation)										Standard Error (not standard deviation)
avg	23.635	23.8003	0.891721	1.30267e+07	1.46085e+07	2ln	(2ln*se1)^2 + (2ln*se2)^2	left cat sqrt		avg	23.9735	23.4472	1.44021	1.64718e+07	1.14371e+07	2ln	(2ln*se1)^2 + (2ln*se2)^2	left cat sqrt		avg	23.6743	23.9583	0.821311	1.33864e+07	1.62988e+07	2ln	(2ln*se1)^2 + (2ln*se2)^2	left cat sqrt
se	0.0322084	0.0996341				0.693147	0.00526784	0.0725799		se	0.00562958	0.0166095				0.693147	0.000147771	0.0121561		se	0.026559	0.0116183				0.693147	0.000403756	0.0200937
sd	0.0557204	0.172367								sd	0.00973917	0.0287344								sd	0.045947	0.0200997
sqrt of 3	1.73	1.73								sqrt of 3	1.73	1.73								sqrt of 3	1.73	1.73
	F80L 1044 WT gene of interest	F80L 1043 Hom gene of interest	MNE	2^GAPDH	2^GOI						F80L 1065 WT gene of interest	F80L 1062 Hom gene of interest	MNE	2^GAPDH	2^GOI						F80L 1058 WT gene of interest	F80L 1057 Hom gene of interest	MNE	2^GAPDH	2^GOI
1	25.3278	25.144	1.13588	4.21142e+07	3.70763e+07					1	25.7351	24.6677	2.09571	5.58519e+07	2.66506e+07					1	25.5664	26.0047	0.738041	4.96894e+07	6.73261e+07
2	25.1711	25.155	1.01119	3.77793e+07	3.73613e+07					2	25.7891	24.713	2.10828	5.7982e+07	2.7502e+07					2	25.734	26.0335	0.812526	5.58077e+07	6.86842e+07
3	25.1606	25.1487	1.00827	3.75059e+07	3.71982e+07					3	25.8553	24.863	1.98933	6.0704e+07	3.05148e+07					3	25.5674	26.0361	0.722645	4.97232e+07	6.88073e+07
							Standard Error (not standard deviation)										Standard Error (not standard deviation)										Standard Error (not standard deviation)
avg	25.2198	25.1493	1.05014	3.90775e+07	3.72118e+07	2ln	(2ln*se1)^2 + (2ln*se2)^2	left cat sqrt		avg	25.7932	24.7479	2.06374	5.81455e+07	2.81748e+07	2ln	(2ln*se1)^2 + (2ln*se2)^2	left cat sqrt		avg	25.6226	26.0247	0.756742	5.16621e+07	6.82692e+07	2ln	(2ln*se1)^2 + (2ln*se2)^2	left cat sqrt
se	0.0541319	0.003203				0.693147	0.00141278	0.037587		se	0.0347953	0.0590949				0.693147	0.00225953	0.0475345		se	0.0557447	0.0100743				0.693147	0.00154176	0.0392652
sd	0.0936482	0.00554118								sd	0.0601958	0.102234								sd	0.0964384	0.0174285
sqrt of 3	1.73	1.73								sqrt of 3	1.73	1.73								sqrt of 3	1.73	1.73
	control	Mutant	Standard Error	p value							control	Mutant	Standard Error	p value							control	Mutant	Standard Error	p value
Relative ratio of expression for Gene of interest	1	1.17766	0.0817351	0.167688						Relative ratio of expression for Gene of interest	1	1.43295	0.0490642	0.000100883						Relative ratio of expression for Gene of interest	1	0.921383	0.044108	0.0998015
Brn2										Brn2										Brn2
	F80L 1044 WT Pgk1	F80L 1043 Hom Pgk1	MNE	2^GAPDH	2^GOI						F80L 1065 WT Pgk1	F80L 1062 Hom Pgk1	MNE	2^GAPDH	2^GOI						F80L 1058 WT Pgk1	F80L 1057 Hom Pgk1	MNE	2^GAPDH	2^GOI
1	23.4947	23.7116	0.860371	1.18195e+07	1.37377e+07					1	23.8533	23.3365	1.43071	1.51547e+07	1.05925e+07					1	23.6324	23.9351	0.810755	1.30037e+07	1.60389e+07
2	23.6205	23.6487	0.980609	1.28965e+07	1.31515e+07					2	23.8311	23.326	1.4192	1.49238e+07	1.05157e+07					2	23.6669	23.9708	0.810099	1.33186e+07	1.64407e+07
3	23.731	23.8109	0.946135	1.39235e+07	1.47161e+07					3	23.7708	23.4126	1.28182	1.43126e+07	1.11658e+07					3	23.7234	23.9689	0.843519	1.38504e+07	1.64198e+07
							Standard Error (not standard deviation)										Standard Error (not standard deviation)										Standard Error (not standard deviation)
avg	23.6154	23.7238	0.927637	1.28511e+07	1.38535e+07	2ln	(2ln*se1)^2 + (2ln*se2)^2	left cat sqrt		avg	23.8184	23.3584	1.37554	1.47927e+07	1.07541e+07	2ln	(2ln*se1)^2 + (2ln*se2)^2	left cat sqrt		avg	23.6743	23.9583	0.821311	1.33864e+07	1.62988e+07	2ln	(2ln*se1)^2 + (2ln*se2)^2	left cat sqrt
se	0.0683558	0.0472618				0.693147	0.00331811	0.057603		se	0.0246761	0.0273004				0.693147	0.00065064	0.0255076		se	0.026559	0.0116183				0.693147	0.000403756	0.0200937
sd	0.118256	0.081763								sd	0.0426897	0.0472297								sd	0.045947	0.0200997
sqrt of 3	1.73	1.73								sqrt of 3	1.73	1.73								sqrt of 3	1.73	1.73
	F80L 1044 WT gene of interest	F80L 1043 Hom gene of interest	MNE	2^GAPDH	2^GOI						F80L 1065 WT gene of interest	F80L 1062 Hom gene of interest	MNE	2^GAPDH	2^GOI						F80L 1058 WT gene of interest	F80L 1057 Hom gene of interest	MNE	2^GAPDH	2^GOI
1	26.6691	26.44	1.17212	1.06711e+08	9.10414e+07					1	26.8847	26.0564	1.77554	1.23905e+08	6.97847e+07					1	27.0698	27.3544	0.820932	1.40869e+08	1.71596e+08
2	27.0167	26.4789	1.45173	1.35777e+08	9.35275e+07					2	27.006	26.1054	1.86685	1.34779e+08	7.21959e+07					2	27.0731	27.4475	0.771413	1.41193e+08	1.83032e+08
3	26.9599	26.388	1.48647	1.30534e+08	8.78148e+07					3	27.0982	26.1472	1.93315	1.43669e+08	7.43188e+07					3	26.9592	27.2577	0.813078	1.30474e+08	1.6047e+08
							Standard Error (not standard deviation)										Standard Error (not standard deviation)										Standard Error (not standard deviation)
avg	26.8819	26.4356	1.3625	1.23667e+08	9.07644e+07	2ln	(2ln*se1)^2 + (2ln*se2)^2	left cat sqrt		avg	26.9963	26.103	1.85738	1.33873e+08	7.2076e+07	2ln	(2ln*se1)^2 + (2ln*se2)^2	left cat sqrt		avg	27.034	27.3532	0.80151	1.3742e+08	1.71452e+08	2ln	(2ln*se1)^2 + (2ln*se2)^2	left cat sqrt
se	0.107758	0.0263718				0.693147	0.00591302	0.0768962		se	0.0619007	0.0262748				0.693147	0.00217264	0.0466115		se	0.0374711	0.054856				0.693147	0.00212036	0.0460474
sd	0.186421	0.0456232								sd	0.107088	0.0454555								sd	0.064825	0.0949008
sqrt of 3	1.73	1.73								sqrt of 3	1.73	1.73								sqrt of 3	1.73	1.73
	control	Mutant	Standard Error	p value							control	Mutant	Standard Error	p value							control	Mutant	Standard Error	p value
Relative ratio of expression for Gene of interest	1	1.46879	0.0960787	0.0140117						Relative ratio of expression for Gene of interest	1	1.35029	0.0531345	0.00189552						Relative ratio of expression for Gene of interest	1	0.975891	0.0502406	0.357561
Gfap										Gfap										Gfap
	F80L 1044 WT Pgk1	F80L 1043 Hom Pgk1	MNE	2^GAPDH	2^GOI						F80L 1065 WT Pgk1	F80L 1062 Hom Pgk1	MNE	2^GAPDH	2^GOI						F80L 1058 WT Pgk1	F80L 1057 Hom Pgk1	MNE	2^GAPDH	2^GOI
1	23.4947	23.7116	0.860371	1.18195e+07	1.37377e+07					1	23.8533	23.3365	1.43071	1.51547e+07	1.05925e+07					1	23.6324	23.9351	0.810755	1.30037e+07	1.60389e+07
2	23.6205	23.6487	0.980609	1.28965e+07	1.31515e+07					2	23.8311	23.326	1.4192	1.49238e+07	1.05157e+07					2	23.6669	23.9708	0.810099	1.33186e+07	1.64407e+07
3	23.731	23.8109	0.946135	1.39235e+07	1.47161e+07					3	23.7708	23.4126	1.28182	1.43126e+07	1.11658e+07					3	23.7234	23.9689	0.843519	1.38504e+07	1.64198e+07
							Standard Error (not standard deviation)										Standard Error (not standard deviation)										Standard Error (not standard deviation)
avg	23.6154	23.7238	0.927637	1.28511e+07	1.38535e+07	2ln	(2ln*se1)^2 + (2ln*se2)^2	left cat sqrt		avg	23.8184	23.3584	1.37554	1.47927e+07	1.07541e+07	2ln	(2ln*se1)^2 + (2ln*se2)^2	left cat sqrt		avg	23.6743	23.9583	0.821311	1.33864e+07	1.62988e+07	2ln	(2ln*se1)^2 + (2ln*se2)^2	left cat sqrt
se	0.0683558	0.0472618				0.693147	0.00331811	0.057603		se	0.0246761	0.0273004				0.693147	0.00065064	0.0255076		se	0.026559	0.0116183				0.693147	0.000403756	0.0200937
sd	0.118256	0.081763								sd	0.0426897	0.0472297								sd	0.045947	0.0200997
sqrt of 3	1.73	1.73								sqrt of 3	1.73	1.73								sqrt of 3	1.73	1.73
	F80L 1044 WT gene of interest	F80L 1043 Hom gene of interest	MNE	2^GAPDH	2^GOI						F80L 1065 WT gene of interest	F80L 1062 Hom gene of interest	MNE	2^GAPDH	2^GOI						F80L 1058 WT gene of interest	F80L 1057 Hom gene of interest	MNE	2^GAPDH	2^GOI
1	28.5111	29.9625	0.365685	3.82567e+08	1.04617e+09					1	29.2251	30.4968	0.414163	6.2751e+08	1.51513e+09					1	28.4226	29.7293	0.404229	3.59788e+08	8.9006e+08
2	28.3915	30.1023	0.305477	3.52118e+08	1.15268e+09					2	29.3145	30.5266	0.431623	6.67621e+08	1.54677e+09					2	28.4305	29.9091	0.358833	3.6177e+08	1.00818e+09
3	28.3815	29.9893	0.328094	3.49687e+08	1.06582e+09					3	29.2858	30.5779	0.408347	6.54476e+08	1.60274e+09					3	28.414	29.7139	0.406173	3.57666e+08	8.80575e+08
							Standard Error (not standard deviation)										Standard Error (not standard deviation)										Standard Error (not standard deviation)
avg	28.428	30.018	0.33217	3.61154e+08	1.08725e+09	2ln	(2ln*se1)^2 + (2ln*se2)^2	left cat sqrt		avg	29.2751	30.5338	0.417929	6.49653e+08	1.55446e+09	2ln	(2ln*se1)^2 + (2ln*se2)^2	left cat sqrt		avg	28.4224	29.7841	0.389114	3.59737e+08	9.24504e+08	2ln	(2ln*se1)^2 + (2ln*se2)^2	left cat sqrt
se	0.0417004	0.0429103				0.693147	0.00172013	0.0414744		se	0.0263823	0.0237126				0.693147	0.00060456	0.0245878		se	0.0047583	0.062738				0.693147	0.00190197	0.0436116
sd	0.0721417	0.0742348								sd	0.0456413	0.0410228								sd	0.00823186	0.108537
sqrt of 3	1.73	1.73								sqrt of 3	1.73	1.73								sqrt of 3	1.73	1.73
	control	Mutant	Standard Error	p value							control	Mutant	Standard Error	p value							control	Mutant	Standard Error	p value
Relative ratio of expression for Gene of interest	1	0.358082	0.0709805	0.00011619						Relative ratio of expression for Gene of interest	1	0.303828	0.0354288	3.80398e-05						Relative ratio of expression for Gene of interest	1	0.473772	0.048018	2.2212e-05
Slc1a3										Slc1a3										Slc1a3
	F80L 1044 WT Pgk1	F80L 1043 Hom Pgk1	MNE	2^GAPDH	2^GOI						F80L 1065 WT Pgk1	F80L 1062 Hom Pgk1	MNE	2^GAPDH	2^GOI						F80L 1058 WT Pgk1	F80L 1057 Hom Pgk1	MNE	2^GAPDH	2^GOI
1	23.5847	23.9847	0.757844	1.25802e+07	1.66e+07					1	23.9818	23.4432	1.45255	1.65665e+07	1.14051e+07					1	23.6324	23.9351	0.810755	1.30037e+07	1.60389e+07
2	23.6949	23.6432	1.03645	1.35788e+07	1.31013e+07					2	23.976	23.4778	1.41245	1.65e+07	1.16818e+07					2	23.6669	23.9708	0.810099	1.33186e+07	1.64407e+07
3	23.6254	23.773	0.90273	1.29406e+07	1.43349e+07					3	23.9628	23.4207	1.45603	1.63497e+07	1.1229e+07					3	23.7234	23.9689	0.843519	1.38504e+07	1.64198e+07
							Standard Error (not standard deviation)										Standard Error (not standard deviation)										Standard Error (not standard deviation)
avg	23.635	23.8003	0.891721	1.30267e+07	1.46085e+07	2ln	(2ln*se1)^2 + (2ln*se2)^2	left cat sqrt		avg	23.9735	23.4472	1.44021	1.64718e+07	1.14371e+07	2ln	(2ln*se1)^2 + (2ln*se2)^2	left cat sqrt		avg	23.6743	23.9583	0.821311	1.33864e+07	1.62988e+07	2ln	(2ln*se1)^2 + (2ln*se2)^2	left cat sqrt
se	0.0322084	0.0996341				0.693147	0.00526784	0.0725799		se	0.00562958	0.0166095				0.693147	0.000147771	0.0121561		se	0.026559	0.0116183				0.693147	0.000403756	0.0200937
sd	0.0557204	0.172367								sd	0.00973917	0.0287344								sd	0.045947	0.0200997
sqrt of 3	1.73	1.73								sqrt of 3	1.73	1.73								sqrt of 3	1.73	1.73
	F80L 1044 WT gene of interest	F80L 1043 Hom gene of interest	MNE	2^GAPDH	2^GOI						F80L 1065 WT gene of interest	F80L 1062 Hom gene of interest	MNE	2^GAPDH	2^GOI						F80L 1058 WT gene of interest	F80L 1057 Hom gene of interest	MNE	2^GAPDH	2^GOI
1	24.5408	24.9847	0.735158	2.44075e+07	3.32003e+07					1	25.3555	25.0591	1.22808	4.29303e+07	3.49571e+07					1	24.6716	25.4191	0.595624	2.67235e+07	4.48663e+07
2	24.5535	25.276	0.606042	2.46223e+07	4.0628e+07					2	25.3483	25.0132	1.26146	4.27177e+07	3.38637e+07					2	24.5633	25.3594	0.575864	2.47899e+07	4.30482e+07
3	24.5856	25.19	0.657733	2.51762e+07	3.82773e+07					3	25.3082	24.962	1.27117	4.15451e+07	3.26825e+07					3	24.6397	25.3321	0.618804	2.61386e+07	4.22405e+07
							Standard Error (not standard deviation)										Standard Error (not standard deviation)										Standard Error (not standard deviation)
avg	24.5599	25.1502	0.664219	2.47332e+07	3.72366e+07	2ln	(2ln*se1)^2 + (2ln*se2)^2	left cat sqrt		avg	25.3373	25.0114	1.25344	4.23933e+07	3.38217e+07	2ln	(2ln*se1)^2 + (2ln*se2)^2	left cat sqrt		avg	24.6248	25.3702	0.596506	2.58712e+07	4.33712e+07	2ln	(2ln*se1)^2 + (2ln*se2)^2	left cat sqrt
se	0.013332	0.0865062				0.693147	0.00368078	0.0606695		se	0.0147421	0.0280683				0.693147	0.000482933	0.0219757		se	0.0321842	0.0257195				0.693147	0.000815479	0.0285566
sd	0.0230644	0.149656								sd	0.0255038	0.0485582								sd	0.0556786	0.0444947
sqrt of 3	1.73	1.73								sqrt of 3	1.73	1.73								sqrt of 3	1.73	1.73
	control	Mutant	Standard Error	p value							control	Mutant	Standard Error	p value							control	Mutant	Standard Error	p value
Relative ratio of expression for Gene of interest	1	0.744872	0.0945972	0.0587115						Relative ratio of expression for Gene of interest	1	0.870315	0.0251138	0.000615982						Relative ratio of expression for Gene of interest	1	0.726286	0.0349175	0.00017257
Aqp4										Aqp4										Aqp4
	F80L 1044 WT Pgk1	F80L 1043 Hom Pgk1	MNE	2^GAPDH	2^GOI						F80L 1065 WT Pgk1	F80L 1062 Hom Pgk1	MNE	2^GAPDH	2^GOI						F80L 1058 WT Pgk1	F80L 1057 Hom Pgk1	MNE	2^GAPDH	2^GOI
1	23.4947	23.7116	0.860371	1.18195e+07	1.37377e+07					1	23.8533	23.3365	1.43071	1.51547e+07	1.05925e+07					1	23.6324	23.9351	0.810755	1.30037e+07	1.60389e+07
2	23.6205	23.6487	0.980609	1.28965e+07	1.31515e+07					2	23.8311	23.326	1.4192	1.49238e+07	1.05157e+07					2	23.6669	23.9708	0.810099	1.33186e+07	1.64407e+07
3	23.731	23.8109	0.946135	1.39235e+07	1.47161e+07					3	23.7708	23.4126	1.28182	1.43126e+07	1.11658e+07					3	23.7234	23.9689	0.843519	1.38504e+07	1.64198e+07
							Standard Error (not standard deviation)										Standard Error (not standard deviation)										Standard Error (not standard deviation)
avg	23.6154	23.7238	0.927637	1.28511e+07	1.38535e+07	2ln	(2ln*se1)^2 + (2ln*se2)^2	left cat sqrt		avg	23.8184	23.3584	1.37554	1.47927e+07	1.07541e+07	2ln	(2ln*se1)^2 + (2ln*se2)^2	left cat sqrt		avg	23.6743	23.9583	0.821311	1.33864e+07	1.62988e+07	2ln	(2ln*se1)^2 + (2ln*se2)^2	left cat sqrt
se	0.0683558	0.0472618				0.693147	0.00331811	0.057603		se	0.0246761	0.0273004				0.693147	0.00065064	0.0255076		se	0.026559	0.0116183				0.693147	0.000403756	0.0200937
sd	0.118256	0.081763								sd	0.0426897	0.0472297								sd	0.045947	0.0200997
sqrt of 3	1.73	1.73								sqrt of 3	1.73	1.73								sqrt of 3	1.73	1.73
	F80L 1044 WT gene of interest	F80L 1043 Hom gene of interest	MNE	2^GAPDH	2^GOI						F80L 1065 WT gene of interest	F80L 1062 Hom gene of interest	MNE	2^GAPDH	2^GOI						F80L 1058 WT gene of interest	F80L 1057 Hom gene of interest	MNE	2^GAPDH	2^GOI
1	27.2793	28.0579	0.582939	1.62886e+08	2.79422e+08					1	27.5452	28.7672	0.42871	1.95859e+08	4.56857e+08					1	27.1217	27.9191	0.575364	1.4603e+08	2.53805e+08
2	27.2358	27.9799	0.597031	1.58046e+08	2.6472e+08					2	27.5135	28.8294	0.401655	1.91592e+08	4.77007e+08					2	27.1004	27.9938	0.538346	1.43895e+08	2.67291e+08
3	27.3037	28.0103	0.612757	1.65669e+08	2.70367e+08					3	27.4647	28.8491	0.383043	1.85227e+08	4.83567e+08					3	26.868	27.8456	0.507833	1.22484e+08	2.41189e+08
							Standard Error (not standard deviation)										Standard Error (not standard deviation)										Standard Error (not standard deviation)
avg	27.2729	28.016	0.597451	1.6217e+08	2.71436e+08	2ln	(2ln*se1)^2 + (2ln*se2)^2	left cat sqrt		avg	27.5078	28.8152	0.404037	1.90843e+08	4.72339e+08	2ln	(2ln*se1)^2 + (2ln*se2)^2	left cat sqrt		avg	27.03	27.9195	0.539811	1.37042e+08	2.53871e+08	2ln	(2ln*se1)^2 + (2ln*se2)^2	left cat sqrt
se	0.0198992	0.0227165				0.693147	0.000438182	0.0209328		se	0.0234432	0.0247341				0.693147	0.000557977	0.0236215		se	0.0813457	0.0428467				0.693147	0.00406125	0.0637279
sd	0.0344256	0.0392996								sd	0.0405567	0.0427899								sd	0.140728	0.0741247
sqrt of 3	1.73	1.73								sqrt of 3	1.73	1.73								sqrt of 3	1.73	1.73
	control	Mutant	Standard Error	p value							control	Mutant	Standard Error	p value							control	Mutant	Standard Error	p value
Relative ratio of expression for Gene of interest	1	0.644057	0.0612886	0.000838598						Relative ratio of expression for Gene of interest	1	0.293729	0.0347652	3.99549e-05						Relative ratio of expression for Gene of interest	1	0.657255	0.0668207	0.000233584
S100b										S100b										S100b
	F80L 1044 WT Pgk1	F80L 1043 Hom Pgk1	MNE	2^GAPDH	2^GOI						F80L 1065 WT Pgk1	F80L 1062 Hom Pgk1	MNE	2^GAPDH	2^GOI						F80L 1058 WT Pgk1	F80L 1057 Hom Pgk1	MNE	2^GAPDH	2^GOI
1	23.5847	23.9847	0.757844	1.25802e+07	1.66e+07					1	23.9818	23.4432	1.45255	1.65665e+07	1.14051e+07					1	23.6324	23.9351	0.810755	1.30037e+07	1.60389e+07
2	23.6949	23.6432	1.03645	1.35788e+07	1.31013e+07					2	23.976	23.4778	1.41245	1.65e+07	1.16818e+07					2	23.6669	23.9708	0.810099	1.33186e+07	1.64407e+07
3	23.6254	23.773	0.90273	1.29406e+07	1.43349e+07					3	23.9628	23.4207	1.45603	1.63497e+07	1.1229e+07					3	23.7234	23.9689	0.843519	1.38504e+07	1.64198e+07
							Standard Error (not standard deviation)										Standard Error (not standard deviation)										Standard Error (not standard deviation)
avg	23.635	23.8003	0.891721	1.30267e+07	1.46085e+07	2ln	(2ln*se1)^2 + (2ln*se2)^2	left cat sqrt		avg	23.9735	23.4472	1.44021	1.64718e+07	1.14371e+07	2ln	(2ln*se1)^2 + (2ln*se2)^2	left cat sqrt		avg	23.6743	23.9583	0.821311	1.33864e+07	1.62988e+07	2ln	(2ln*se1)^2 + (2ln*se2)^2	left cat sqrt
se	0.0322084	0.0996341				0.693147	0.00526784	0.0725799		se	0.00562958	0.0166095				0.693147	0.000147771	0.0121561		se	0.026559	0.0116183				0.693147	0.000403756	0.0200937
sd	0.0557204	0.172367								sd	0.00973917	0.0287344								sd	0.045947	0.0200997
sqrt of 3	1.73	1.73								sqrt of 3	1.73	1.73								sqrt of 3	1.73	1.73
	F80L 1044 WT gene of interest	F80L 1043 Hom gene of interest	MNE	2^GAPDH	2^GOI						F80L 1065 WT gene of interest	F80L 1062 Hom gene of interest	MNE	2^GAPDH	2^GOI						F80L 1058 WT gene of interest	F80L 1057 Hom gene of interest	MNE	2^GAPDH	2^GOI
1	30.1565	30.916	0.5907	1.19674e+09	2.02597e+09					1	30.3382	32.0138	0.313018	1.35736e+09	4.33637e+09					1	30.1838	30.8261	0.6407	1.21965e+09	1.90362e+09
2	30.2944	30.7964	0.70611	1.31679e+09	1.86485e+09					2	30.5234	31.8653	0.394506	1.54336e+09	3.91213e+09					2	30.2086	30.844	0.643746	1.24078e+09	1.92743e+09
3	30.2363	30.9653	0.603315	1.26484e+09	2.09648e+09					3	30.2559	31.9572	0.307524	1.28217e+09	4.16933e+09					3	30.134	30.6528	0.697957	1.17823e+09	1.68811e+09
							Standard Error (not standard deviation)										Standard Error (not standard deviation)										Standard Error (not standard deviation)
avg	30.229	30.8926	0.631337	1.25849e+09	1.99338e+09	2ln	(2ln*se1)^2 + (2ln*se2)^2	left cat sqrt		avg	30.3725	31.9454	0.336125	1.39007e+09	4.13557e+09	2ln	(2ln*se1)^2 + (2ln*se2)^2	left cat sqrt		avg	30.1755	30.7743	0.660287	1.21261e+09	1.83648e+09	2ln	(2ln*se1)^2 + (2ln*se2)^2	left cat sqrt
se	0.0400258	0.0502017				0.693147	0.00198056	0.0445035		se	0.079199	0.0433277				0.693147	0.00391558	0.0625746		se	0.0219686	0.0610593				0.693147	0.00202312	0.0449791
sd	0.0692446	0.0868489								sd	0.137014	0.0749569								sd	0.0380056	0.105633
sqrt of 3	1.73	1.73								sqrt of 3	1.73	1.73								sqrt of 3	1.73	1.73
	control	Mutant	Standard Error	p value							control	Mutant	Standard Error	p value							control	Mutant	Standard Error	p value
Relative ratio of expression for Gene of interest	1	0.707998	0.0851376	0.0396993						Relative ratio of expression for Gene of interest	1	0.233386	0.0637444	3.93742e-06						Relative ratio of expression for Gene of interest	1	0.803943	0.0492633	0.00175245
Tbr2										Tbr2										Tbr2
	F80L 1044 WT Pgk1	F80L 1043 Hom Pgk1	MNE	2^GAPDH	2^GOI						F80L 1065 WT Pgk1	F80L 1062 Hom Pgk1	MNE	2^GAPDH	2^GOI						F80L 1058 WT Pgk1	F80L 1057 Hom Pgk1	MNE	2^GAPDH	2^GOI
1	23.5847	23.9847	0.757844	1.25802e+07	1.66e+07					1	23.9818	23.4432	1.45255	1.65665e+07	1.14051e+07					1	23.6324	23.9351	0.810755	1.30037e+07	1.60389e+07
2	23.6949	23.6432	1.03645	1.35788e+07	1.31013e+07					2	23.976	23.4778	1.41245	1.65e+07	1.16818e+07					2	23.6669	23.9708	0.810099	1.33186e+07	1.64407e+07
3	23.6254	23.773	0.90273	1.29406e+07	1.43349e+07					3	23.9628	23.4207	1.45603	1.63497e+07	1.1229e+07					3	23.7234	23.9689	0.843519	1.38504e+07	1.64198e+07
							Standard Error (not standard deviation)										Standard Error (not standard deviation)										Standard Error (not standard deviation)
avg	23.635	23.8003	0.891721	1.30267e+07	1.46085e+07	2ln	(2ln*se1)^2 + (2ln*se2)^2	left cat sqrt		avg	23.9735	23.4472	1.44021	1.64718e+07	1.14371e+07	2ln	(2ln*se1)^2 + (2ln*se2)^2	left cat sqrt		avg	23.6743	23.9583	0.821311	1.33864e+07	1.62988e+07	2ln	(2ln*se1)^2 + (2ln*se2)^2	left cat sqrt
se	0.0322084	0.0996341				0.693147	0.00526784	0.0725799		se	0.00562958	0.0166095				0.693147	0.000147771	0.0121561		se	0.026559	0.0116183				0.693147	0.000403756	0.0200937
sd	0.0557204	0.172367								sd	0.00973917	0.0287344								sd	0.045947	0.0200997
sqrt of 3	1.73	1.73								sqrt of 3	1.73	1.73								sqrt of 3	1.73	1.73
	F80L 1044 WT gene of interest	F80L 1043 Hom gene of interest	MNE	2^GAPDH	2^GOI						F80L 1065 WT gene of interest	F80L 1062 Hom gene of interest	MNE	2^GAPDH	2^GOI						F80L 1058 WT gene of interest	F80L 1057 Hom gene of interest	MNE	2^GAPDH	2^GOI
1	28.0682	27.9648	1.07432	2.81426e+08	2.61957e+08					1	29.0798	27.4091	3.18354	5.67392e+08	1.78227e+08					1	28.5811	28.8298	0.841631	4.01563e+08	4.77124e+08
2	28.1796	27.8372	1.26784	3.04025e+08	2.39797e+08					2	29.0283	27.4021	3.08698	5.47522e+08	1.77365e+08					2	28.5253	28.7907	0.831997	3.86348e+08	4.64362e+08
3	28.2033	27.868	1.26163	3.09055e+08	2.44965e+08					3	28.9406	27.4924	2.72863	5.15197e+08	1.88812e+08					3	28.4938	28.8294	0.792453	3.7799e+08	4.76987e+08
							Standard Error (not standard deviation)										Standard Error (not standard deviation)										Standard Error (not standard deviation)
avg	28.1504	27.89	1.19778	2.97922e+08	2.48729e+08	2ln	(2ln*se1)^2 + (2ln*se2)^2	left cat sqrt		avg	29.0162	27.4346	2.99316	5.42941e+08	1.81394e+08	2ln	(2ln*se1)^2 + (2ln*se2)^2	left cat sqrt		avg	28.5334	28.8166	0.821749	3.88512e+08	4.72786e+08	2ln	(2ln*se1)^2 + (2ln*se2)^2	left cat sqrt
se	0.0417051	0.0384649				0.693147	0.00154651	0.0393257		se	0.0406923	0.029015				0.693147	0.00120004	0.0346416		se	0.0255448	0.0129856				0.693147	0.000394531	0.0198628
sd	0.0721499	0.0665443								sd	0.0703976	0.0501959								sd	0.0441926	0.0224651
sqrt of 3	1.73	1.73								sqrt of 3	1.73	1.73								sqrt of 3	1.73	1.73
	control	Mutant	Standard Error	p value							control	Mutant	Standard Error	p value							control	Mutant	Standard Error	p value
Relative ratio of expression for Gene of interest	1	1.34322	0.0825491	0.0420055						Relative ratio of expression for Gene of interest	1	2.07828	0.0367126	0.000360393						Relative ratio of expression for Gene of interest	1	1.00053	0.028254	0.977108
[truncated: 9 more columns]

## Sheet: Fig 3g
+/+	+/F80L	F80L/F80L
1.09498	0.853409	0.492982
1.03557	0.757563	0.318679
0.752132	0.769662	0.49876
0.923204	1.12771	0.725065
Table Analyzed	One-way ANOVA data
Data sets analyzed	A-C
ANOVA summary
F	8.402
P value	0.0087
P value summary	**
Significant diff. among means (P < 0.05)?	Yes
R squared	0.6512
Brown-Forsythe test
F (DFn, DFd)	0.01164 (2, 9)
P value	0.9884
P value summary	ns
Are SDs significantly different (P < 0.05)?	No
Bartlett's test
Bartlett's statistic (corrected)	0.0497
P value	0.9755
P value summary	ns
Are SDs significantly different (P < 0.05)?	No
ANOVA table	SS	DF	MS	F (DFn, DFd)	P value
Treatment (between columns)	0.4493	2	0.2247	F (2, 9) = 8.402	P=0.0087
Residual (within columns)	0.2407	9	0.02674
Total	0.69	11
Data summary
Number of treatments (columns)	3
Number of values (total)	12
Number of families	1
Number of comparisons per family	3
Alpha	0.05
Tukey's multiple comparisons test	Mean Diff.	95.00% CI of diff.	Below threshold?	Summary	Adjusted P Value
+/+ vs. +/F80L	0.07438	-0.2485 to 0.3972	No	ns	0.8006	A-B
+/+ vs. F80L/F80L	0.4426	0.1198 to 0.7654	Yes	*	0.0102	A-C
+/F80L vs. F80L/F80L	0.3682	0.04537 to 0.6911	Yes	*	0.0271	B-C
Test details	Mean 1	Mean 2	Mean Diff.	SE of diff.	n1	n2	q	DF
+/+ vs. +/F80L	0.9515	0.8771	0.07438	0.1156	4	4	0.9098	9
+/+ vs. F80L/F80L	0.9515	0.5089	0.4426	0.1156	4	4	5.413	9
+/F80L vs. F80L/F80L	0.8771	0.5089	0.3682	0.1156	4	4	4.503	9

## Sheet: Fig 3i
WBC
+/+	+/F80L	F80L/F80L		Table Analyzed	WBC						Number of families	1
3.7	9.1	6		Data sets analyzed	A-C						Number of comparisons per family	3
3.3	3.6	4.5									Alpha	0.05
4.6	2.4	3.5		ANOVA summary
4.1	2.6	3		F	0.09646						Tukey's multiple comparisons test	Mean Diff.	95.00% CI of diff.	Below threshold?	Summary	Adjusted P Value
3.2	2.7	2.5		P value	0.9083						+/+ vs. +/F80L	-0.1947	-1.279 to 0.8898	No	ns	0.9	A-B
2.8	3.3	3.9		P value summary	ns						+/+ vs. F80L/F80L	-0.144	-1.581 to 1.293	No	ns	0.9676	A-C
4	4.6	2.4		Significant diff. among means (P < 0.05)?	No						+/F80L vs. F80L/F80L	0.05065	-1.261 to 1.362	No	ns	0.9951	B-C
4	2.9			R squared	0.005051
3.1	3.3										Test details	Mean 1	Mean 2	Mean Diff.	SE of diff.	n1	n2	q	DF
3.2	3.6			Brown-Forsythe test							+/+ vs. +/F80L	3.542	3.736	-0.1947	0.4447	12	22	0.6192	38
3.1	4.1			F (DFn, DFd)	0.9267 (2, 38)						+/+ vs. F80L/F80L	3.542	3.686	-0.144	0.5893	12	7	0.3457	38
3.4	2.7			P value	0.4046						+/F80L vs. F80L/F80L	3.736	3.686	0.05065	0.5377	22	7	0.1332	38
	2.8			P value summary	ns
	4.5			Are SDs significantly different (P < 0.05)?	No
	6.1
	3.8			Bartlett's test
	4.4			Bartlett's statistic (corrected)	10.52
	3			P value	0.0052
	3.4			P value summary	**
	2.9			Are SDs significantly different (P < 0.05)?	Yes
	2.9
	3.5			ANOVA table	SS	DF	MS	F (DFn, DFd)	P value
				Treatment (between columns)	0.2962	2	0.1481	F (2, 38) = 0.09646	P=0.9083
				Residual (within columns)	58.35	38	1.535
				Total	58.64	40
				Data summary
				Number of treatments (columns)	3
				Number of values (total)	41
Platelets
+/+	+/F80L	F80L/F80L		Table Analyzed	Platelets						Number of families	1
453	300	55		Data sets analyzed	A-C						Number of comparisons per family	3
445	278	236									Alpha	0.05
447	406	340		ANOVA summary
471	322	397		F	11.14						Tukey's multiple comparisons test	Mean Diff.	95.00% CI of diff.	Below threshold?	Summary	Adjusted P Value
457	358	364		P value	0.0002						+/+ vs. +/F80L	38.43	-24.26 to 101.1	No	ns	0.3046	A-B
376	414	342		P value summary	***						+/+ vs. F80L/F80L	158	74.89 to 241.0	Yes	***	0.0001	A-C
480	397	284		Significant diff. among means (P < 0.05)?	Yes						+/F80L vs. F80L/F80L	119.5	43.73 to 195.3	Yes	**	0.0013	B-C
407	389			R squared	0.3696
477	472										Test details	Mean 1	Mean 2	Mean Diff.	SE of diff.	n1	n2	q	DF
423	415			Brown-Forsythe test							+/+ vs. +/F80L	446.3	407.8	38.43	25.7	12	22	2.114	38
474	471			F (DFn, DFd)	2.690 (2, 38)						+/+ vs. F80L/F80L	446.3	288.3	158	34.06	12	7	6.558	38
445	499			P value	0.0808						+/F80L vs. F80L/F80L	407.8	288.3	119.5	31.08	22	7	5.439	38
	501			P value summary	ns
	320			Are SDs significantly different (P < 0.05)?	No
	285
	469			Bartlett's test
	477			Bartlett's statistic (corrected)	12.74
	468			P value	0.0017
	474			P value summary	**
	431			Are SDs significantly different (P < 0.05)?	Yes
	406
	420			ANOVA table	SS	DF	MS	F (DFn, DFd)	P value
				Treatment (between columns)	114300	2	57150	F (2, 38) = 11.14	P=0.0002
				Residual (within columns)	194947	38	5130
				Total	309247	40
				Data summary
				Number of treatments (columns)	3
				Number of values (total)	41
RBCs
+/+	+/F80L	F80L/F80L		Table Analyzed	RBCs						Number of families	1
3.11	3.19	1.68		Data sets analyzed	A-C						Number of comparisons per family	3
2.94	2.49	2.19									Alpha	0.05
3.5	2.89	2.1		ANOVA summary
3.02	3.44	3.01		F	15.07						Tukey's multiple comparisons test	Mean Diff.	95.00% CI of diff.	Below threshold?	Summary	Adjusted P Value
3.45	2.84	2.21		P value	<0.0001						+/+ vs. +/F80L	-0.007273	-0.4132 to 0.3987	No	ns	0.9989	A-B
2.67	3.03	2.17		P value summary	****						+/+ vs. F80L/F80L	1.052	0.5142 to 1.590	Yes	****	<0.0001	A-C
3.17	3.34	2.13		Significant diff. among means (P < 0.05)?	Yes						+/F80L vs. F80L/F80L	1.059	0.5686 to 1.550	Yes	****	<0.0001	B-C
3.67	2.86			R squared	0.4424
3.53	3.39										Test details	Mean 1	Mean 2	Mean Diff.	SE of diff.	n1	n2	q	DF
3.36	3.3			Brown-Forsythe test							+/+ vs. +/F80L	3.265	3.272	-0.007273	0.1664	12	22	0.06179	38
3.34	3.02			F (DFn, DFd)	0.5639 (2, 38)						+/+ vs. F80L/F80L	3.265	2.213	1.052	0.2206	12	7	6.746	38
3.42	3.03			P value	0.5737						+/F80L vs. F80L/F80L	3.272	2.213	1.059	0.2013	22	7	7.444	38
	3.18			P value summary	ns
	3.45			Are SDs significantly different (P < 0.05)?	No
	5.34
	3.65			Bartlett's test
	3.64			Bartlett's statistic (corrected)	5.064
	3.34			P value	0.0795
	2.82			P value summary	ns
	3.42			Are SDs significantly different (P < 0.05)?	No
	2.92
	3.41			ANOVA table	SS	DF	MS	F (DFn, DFd)	P value
				Treatment (between columns)	6.484	2	3.242	F (2, 38) = 15.07	P<0.0001
				Residual (within columns)	8.174	38	0.2151
				Total	14.66	40
				Data summary
				Number of treatments (columns)	3
				Number of values (total)	41
MCV
+/+	+/F80L	F80L/F80L		Table Analyzed	Mean Cell Volume						Number of families	1
101	106	111		Data sets analyzed	A-C						Number of comparisons per family	3
102	108	105									Alpha	0.05
102	94	100		ANOVA summary
105	99	98		F	1.518						Tukey's multiple comparisons test	Mean Diff.	95.00% CI of diff.	Below threshold?	Summary	Adjusted P Value
99	100	98		P value	0.2322						+/+ vs. +/F80L	0.5833	-2.561 to 3.727	No	ns	0.8936	A-B
98	98	108		P value summary	ns						+/+ vs. F80L/F80L	-2.131	-6.298 to 2.036	No	ns	0.4333	A-C
104	100	99		Significant diff. among means (P < 0.05)?	No						+/F80L vs. F80L/F80L	-2.714	-6.516 to 1.087	No	ns	0.2033	B-C
102	97			R squared	0.07397
98	98										Test details	Mean 1	Mean 2	Mean Diff.	SE of diff.	n1	n2	q	DF
100	105			Brown-Forsythe test							+/+ vs. +/F80L	100.6	100	0.5833	1.289	12	22	0.6399	38
100	105			F (DFn, DFd)	1.588 (2, 38)						+/+ vs. F80L/F80L	100.6	102.7	-2.131	1.708	12	7	1.764	38
96	99			P value	0.2176						+/F80L vs. F80L/F80L	100	102.7	-2.714	1.559	22	7	2.462	38
	99			P value summary	ns
	101			Are SDs significantly different (P < 0.05)?	No
	101
	100			Bartlett's test
	101			Bartlett's statistic (corrected)	4.073
	99			P value	0.1305
	100			P value summary	ns
	98			Are SDs significantly different (P < 0.05)?	No
	95
	97			ANOVA table	SS	DF	MS	F (DFn, DFd)	P value
				Treatment (between columns)	39.17	2	19.58	F (2, 38) = 1.518	P=0.2322
				Residual (within columns)	490.3	38	12.9
				Total	529.5	40
				Data summary
				Number of treatments (columns)	3
				Number of values (total)	41
Hemoglobin
+/+	+/F80L	F80L/F80L		Table Analyzed	Hemoglobin						Number of families	1
11.2	11.1	7		Data sets analyzed	A-C						Number of comparisons per family	3
10.3	9.9	9.4									Alpha	0.05
11.1	10.5	7.1		ANOVA summary
10.2	9.1	6.5		F	14.84						Tukey's multiple comparisons test	Mean Diff.	95.00% CI of diff.	Below threshold?	Summary	Adjusted P Value
9.3	10.6	7.4		P value	<0.0001						+/+ vs. +/F80L	0.02727	-1.229 to 1.284	No	ns	0.9985	A-B
10.3	8.7	6.6		P value summary	****						+/+ vs. F80L/F80L	3.264	1.599 to 4.930	Yes	****	<0.0001	A-C
10.9	10.6	6.3		Significant diff. among means (P < 0.05)?	Yes						+/F80L vs. F80L/F80L	3.237	1.717 to 4.757	Yes	****	<0.0001	B-C
10.3	8.8			R squared	0.4386
11.8	10.3										Test details	Mean 1	Mean 2	Mean Diff.	SE of diff.	n1	n2	q	DF
11.1	10.9			Brown-Forsythe test							+/+ vs. +/F80L	10.45	10.42	0.02727	0.5153	12	22	0.07485	38
8.4	11.7			F (DFn, DFd)	0.7531 (2, 38)						+/+ vs. F80L/F80L	10.45	7.186	3.264	0.6829	12	7	6.76	38
10.5	16.9			P value	0.4778						+/F80L vs. F80L/F80L	10.42	7.186	3.237	0.6231	22	7	7.347	38
	11.7			P value summary	ns
	10.5			Are SDs significantly different (P < 0.05)?	No
	10.1
	9.6			Bartlett's test
	8.6			Bartlett's statistic (corrected)	5.801
	8.9			P value	0.055
	9.3			P value summary	ns
	10.7			Are SDs significantly different (P < 0.05)?	No
	9.6
	11.2			ANOVA table	SS	DF	MS	F (DFn, DFd)	P value
				Treatment (between columns)	61.19	2	30.6	F (2, 38) = 14.84	P<0.0001
				Residual (within columns)	78.34	38	2.062
				Total	139.5	40
				Data summary
				Number of treatments (columns)	3
				Number of values (total)	41
Hematocrit
+/+	+/F80L	F80L/F80L		Table Analyzed	Hematocrit						Number of families	1
35.7	34.6	21.8		Data sets analyzed	A-C						Number of comparisons per family	3
34.2	31.6	29.5									Alpha	0.05
31.5	33.5	23.4		ANOVA summary
31.4	29.9	21.1		F	29.8						Tukey's multiple comparisons test	Mean Diff.	95.00% CI of diff.	Below threshold?	Summary	Adjusted P Value
30	33.1	23.1		P value	<0.0001						+/+ vs. +/F80L	1.101	-1.524 to 3.727	No	ns	0.5667	A-B
33.5	28.2	20.9		P value summary	****						+/+ vs. F80L/F80L	10.16	6.712 to 13.61	Yes	****	<0.0001	A-C
33.5	27.8	18.6		Significant diff. among means (P < 0.05)?	Yes						+/F80L vs. F80L/F80L	9.062	5.895 to 12.23	Yes	****	<0.0001	B-C
32.7	33.5			R squared	0.617
37.3	33.2										Test details	Mean 1	Mean 2	Mean Diff.	SE of diff.	n1	n2	q	DF
34.8	34.8			Brown-Forsythe test							+/+ vs. +/F80L	32.79	31.69	1.101	1.075	12	21	1.448	37
32.9	36.6			F (DFn, DFd)	0.09641 (2, 37)						+/+ vs. F80L/F80L	32.79	22.63	10.16	1.413	12	7	10.17	37
26	33.1			P value	0.9083						+/F80L vs. F80L/F80L	31.69	22.63	9.062	1.297	21	7	9.881	37
	31.6			P value summary	ns
	29.9			Are SDs significantly different (P < 0.05)?	No
	26.8
	27.1			Bartlett's test
	34.2			Bartlett's statistic (corrected)	0.3184
	28.5			P value	0.8528
	29.8			P value summary	ns
	33.9			Are SDs significantly different (P < 0.05)?	No
	33.8
				ANOVA table	SS	DF	MS	F (DFn, DFd)	P value
				Treatment (between columns)	526.3	2	263.2	F (2, 37) = 29.80	P<0.0001
				Residual (within columns)	326.8	37	8.832
				Total	853.1	39
				Data summary
				Number of treatments (columns)	3
				Number of values (total)	40

## Sheet: Fig 3j
Myocardium thickness (microns)
+/F80L	F80L/F80L
219.204	201.457
316.661	160.508
219.697	162.103
	167.587
	175.203
	198.57
	177.397
Table Analyzed	E18.5 compact myocardium
Column B	F80L/F80L
vs.	vs.
Column A	+/F80L
Unpaired t test
P value	0.0091
P value summary	**
Significantly different (P < 0.05)?	Yes
One- or two-tailed P value?	Two-tailed
t, df	t=3.416, df=8
How big is the difference?
Mean of column A	251.9
Mean of column B	177.5
Difference between means (B - A) ± SEM	-74.31 ± 21.75
95% confidence interval	-124.5 to -24.15
R squared (eta squared)	0.5933
F test to compare variances
F, DFn, Dfd	11.47, 2, 6
P value	0.0178
P value summary	*
Significantly different (P < 0.05)?	Yes
Data analyzed
Sample size, column A	3
Sample size, column B	7
